# Supplementary material for: Characterization and structure-based protein engineering of a regiospecific saponin acetyltransferase from Astragalus membranaceus
Source: Nat Commun. 2023 Sep 25;14:5969. doi: 10.1038/s41467-023-41599-7 (PMC10519980; doi:10.1038/s41467-023-41599-7)
Supplement: Supplementary file 5 — Supplementary Data 1 [file 41467_2023_41599_MOESM5_ESM.xlsx]

## Sheet: Supplementary Data table 1
Supplementary Data 1 Summary of acyltransferases used for phylogenetic analysis.
No.	Name	Species	Accession number
1	Ss5MaT2	Salvia splendens	AAR26385.1
2	Dm3MAT2	Dendranthema × morifolium	AAQ63616.1
3	Gt5AT	Gentiana triﬂora	BAA74428.1
4	Dv3MAT	Dahlia variabilis	AAO12206.1
5	Dm3MAT1	Dendranthema × morifolium	AAQ63615.1
6	Dm3MAT3	Dendranthema × morifolium	BAF50706.1
7	NtMAT1	Nicotiana tabacum	BAD93691.1
8	Vh3MAT1	Verbena hybrida	AAS77403.1
9	Lp3MAT1	Lamium purpureum	AAS77404.1
10	PfAT208	Perilla frutescens	BAA93475.1
11	Ss5MaT1	Salvia splendens	AAL50566.1
12	At5Mat	Arabidopsis thaliana	NP_189600.1
13	At3At1	Arabidopsis thaliana	NP_171890.1
14	At3At2	Arabidopsis thaliana	NP_171849.3
15	GmIF7MaT	Glycine max	BAF73620.1
16	GmMT7	Glycine max	ABY59019.1
17	MtMat1	Medicago truncatula	ABY91220.1
18	MtMat2	Medicago truncatula	ABY91222.1
19	MtMat3	Medicago truncatula	ABY91221.1
20	AtPMat1	Arabidopsis thaliana	AAK96528.1
21	AtPMat2	Arabidopsis thaliana	NP_189609.1
22	MtMaT4	Medicago truncatula	ADV04046.1
23	MtMaT5	Medicago truncatula	ADV04047.1
24	MtMaT6	Medicago truncatula	ADV04048.1
25	CcAT1	Crocosmia × crocosmiiflora	AXB26761.1
26	CcAT2	Crocosmia × crocosmiiflora	AXB26762.1
27	NtHCT	Nicotiana tabacum	CAD47830.1
28	AtHCT	Arabidopsis thaliana	NP_199704.1
29	CcHCT	Coffea canephora	ABO77957.1
30	PvHCT1a	Panicum virgatum	BAO20883.1
31	PvHCT2a	Panicum virgatum	AGM90558.1
32	PvHCT-Like1	Panicum virgatum	AFY17066.1
33	TpHCT1A	Trifolium pratense	ACI16630.1
34	TpHCT1B	Trifolium pratense	ACI28534.1
35	CsHCT	Cucumis sativus	AEJ88365.1
36	OsHCT4	Oryza sativa	NP_001057003.1
37	CiHCT1	Cichorium intybus	ANN12609.1
38	CiHCT2	Cichorium intybus	ANN12608.1
39	LaAT1	Lavandula angustifolia	ABI48360.1
40	NtHQT	Nicotiana tabacum	CAE46932.1
41	CcsHQT	Cynara cardunculus	ABK79689.1
42	CcsHQT1	Cynara cardunculus	CAM84302.2
43	CcsHQT2	Cynara cardunculus	ACJ23164.1
44	SlHQT	Solanum lycopersicum	NP_001234850.2
45	CbHST	Coleus blumei Benth	CBI83579.1
46	CiHQT1	Cichorium intybus	ANN12610.1
47	CiHQT2	Cichorium intybus	ANN12611.1
48	CiHQT3	Cichorium intybus	ANN12612.1
49	CbRAS	Coleus blumei Benth	CAK55166.1
50	MoRAS	Melissa ofﬁcinalis	CBW35684.1
51	TcTBT	Taxus cuspidata	AAG38049.1
52	TcTAT	Taxus cuspidata	AAF34254.1
53	TcDBAT	Taxus cuspidata	AAF27621.1
54	TcBAPT	Taxus cuspidata	AAL92459.1
55	TcDBTNBT	Taxus cuspidata	AAM75818.1
56	LiAAT-3	Lavandula intermedia	AIW81431.1
57	LiAAT-4	Lavandula intermedia	AIW81432.1
58	SOAP10	Spinacia oleracea	KNA12459.1
59	CaAT20	Celastrus angulatus	QLI57449.1
60	PsSALAT	Papaver somniferum	AAK73661.1
61	RsVS	Rauvolfia serpentina	CAD89104.2
62	LaHMT/HLT	Lupinus albus	BAD89275.1
63	EcCS	Erythoxylum coca	AGT56097.1
64	EcBAHD8	Erythoxylum coca	AGT56098.1
65	CrTAT	Catharanthus roseus	AQP25667.1
66	CM-AAT1	Charentais melon	CAA94432.1
67	FaSAAT	Fragaria × ananassa	CAC09048.1
68	BanAAT	Musa sapientum	CAC09063.1
69	MpAAT1	Malus pumila	AAU14879.2
70	VlAMAT	Vitis labrusca	AAW22989.1
71	FaAAT2	Fragaria × ananassa	AEM43830.1
72	SlAT	Solanum lycopersicum	NP_001234496.1
73	PhBPBT	Petunia × hybrida	AAU06226.1
74	PtSABT	Populus trichocarpa	AJD25144.1
75	PtBEBT	Populus trichocarpa	AJD25145.1
76	PaxASAT1	Petunia axillaris	AOR06331.1
77	PaxASAT2	Petunia axillaris	AOR06332.1
78	PaxASAT3	Petunia axillaris	AOR06333.1
79	PaxASAT4	Petunia axillaris	AOR06334.1
80	SlASAT1	Solanum lycopersicum	ALU64003.1
81	SlASAT2	Solanum lycopersicum	ALU64014.1
82	SlASAT3	Solanum lycopersicum	AJF98582.1
83	SlAT2	Solanum lycopersicum	ALU64015.1
84	PoDPBT	Paeonia ostii	[1]
85	QsACT1	Quillaja saponaria	WEU75098.1
86	SOAP10	Spinacia oleracea	KNA12459.1
87	AmAT7-3	Astragalus membranaceus	ON804888
88	AmAT8-17	Astragalus membranaceus	OQ915518
