# Supplementary material for: Characterization and structure-based protein engineering of a regiospecific saponin acetyltransferase from Astragalus membranaceus
Source: Nat Commun. 2023 Sep 25;14:5969. doi: 10.1038/s41467-023-41599-7 (PMC10519980; doi:10.1038/s41467-023-41599-7)
Supplement: Supplementary file 6 — Supplementary Data 2 [file 41467_2023_41599_MOESM6_ESM.xlsx]

## Sheet: Supplementary Data table 2
Supplementary Data 2 Primers for site-directed mutagenesis experiments.
I34A	F CGGTGTGGGACCTGGCAGGTCTGGAACGGG
I34A	R TGCCAGGTCCCACACCGTCAGGTCAATCAG
I34D	F CCTGACGGTGTGGGACCTGGATGGTCTGGAACG
I34D	R ATCCAGGTCCCACACCGTCAGGTCAATCAGC
I34F	F CCTGACGGTGTGGGACCTGTTTGGTCTGGAACG
I34F	R AAACAGGTCCCACACCGTCAGGTCAATCAGC
I34G	F CCTGACGGTGTGGGACCTGGGTGGTCTGGAACG
I34G	R ACCCAGGTCCCACACCGTCAGGTCAATCAGC
I34R	F CCTGACGGTGTGGGACCTGCGCGGTCTGGAACG
I34R	R GCGCAGGTCCCACACCGTCAGGTCAATCAGC
I34V	F GACGGTGTGGGACCTGGTGGGTCTGGAACG
I34V	R CACCAGGTCCCACACCGTCAGGTCAATCAG
I34W	F GACCTGACGGTGTGGGACCTGTGGGGTCTGGAACG
I34W	R CCACAGGTCCCACACCGTCAGGTCAATCAGC
R38A	F CCTGATTGGTCTGGAAGCAGAAAGCATACAGC
R38A	R TGCTTCCAGACCAATCAGGTCCCACACCG
R38D	F CCTGATTGGTCTGGAAGACGAAAGCATACAG
R38D	R GTCTTCCAGACCAATCAGGTCCCACACCGTC
R38F	F CCTGATTGGTCTGGAATTTGAAAGCATACAGC
R38F	R AAATTCCAGACCAATCAGGTCCCACACCG
R38G	F GGGACCTGATTGGTCTGGAAGGTGAAAGCATAC
R38G	R ACCTTCCAGACCAATCAGGTCCCACACCGT
R38V	F GGGACCTGATTGGTCTGGAAGTTGAAAGCATACAG
R38V	R AACTTCCAGACCAATCAGGTCCCACACCGT
R38W	F CCTGATTGGTCTGGAATGGGAAAGCATACAGC
R38W	R CCATTCCAGACCAATCAGGTCCCACACCG
I288A	F GGAAGTGTTATATTATGCGCTGCTGATTGAC
I288A	R CGCATAATATAACACTTCCTGCGGGTC
I288D	F CAGGAAGTGTTATATTATGACCTGCTGATTG
I288D	R GTCATAATATAACACTTCCTGCGGGTCAATTC
I288F	F GGAAGTGTTATATTATTTTCTGCTGATTGAC
I288F	R AAAATAATATAACACTTCCTGCGGGTCAATTC
I288G	F GGAAGTGTTATATTATGGTCTGCTGATTGAC
I288G	R ACCATAATATAACACTTCCTGCGGGTC
I288R	F GGAAGTGTTATATTATCGTCTGCTGATTG
I288R	R GGAAGTGTTATATTATCGTCTGCTGATTG
I288V	F GGAAGTGTTATATTATGTGCTGCTGATTGAC
I288V	R CACATAATATAACACTTCCTGCGGGTC
I288W	F GGAAGTGTTATATTATTGGCTGCTGATTGAC
I288W	R CCAATAATATAACACTTCCTGCGGGTCAATTC
L290A	F GTGTTATATTATATTCTGGCAATTGACGCACG
L290A	R TGCCAGAATATAATATAACACTTCCTGCGGG
L290D	F GTGTTATATTATATTCTGGATATTGACGCACG
L290D	R ATCCAGAATATAATATAACACTTCCTGCGGG
L290F	F GTGTTATATTATATTCTGTTTATTGACGCACG
L290F	F AAACAGAATATAATATAACACTTCCTGCGGG
L290G	F GAAGTGTTATATTATATTCTGGGTATTGACGCAC
L290G	R ACCCAGAATATAATATAACACTTCCTGCGG
L290R	R GTGTTATATTATATTCTGCGGATTGACGCACG
L290R	F CCGCAGAATATAATATAACACTTCCTGCGGG
L290V	F GAAGTGTTATATTATATTCTGGTTATTGACGCAC
L290V	R AACCAGAATATAATATAACACTTCCTGCGG
L290W	F GAAGTGTTATATTATATTCTGTGGATTGACGCAC
L290W	R CCACAGAATATAATATAACACTTCCTGCGG
A310D	F GATGATTACTTTGGTAATGCCGATGACGCAGGTG
A310D	R ATCGGCATTACCAAAGTAATCATCTTCCAG
A310F	F GATGATTACTTTGGTAATGCCTTTGACGCAGGTG
A310F	R AAAGGCATTACCAAAGTAATCATCTTCCAG
A310G	F GATGATTACTTTGGTAATGCCGGTGACGCAGGTG
A310G	R ACCGGCATTACCAAAGTAATCATCTTCCAGC
A310R	F GATGATTACTTTGGTAATGCCCGCGACGCAGGTG
A310R	R GCGGGCATTACCAAAGTAATCATCTTCCAG
A310V	F GATGATTACTTTGGTAATGCCGTTGACGCAGGTG
A310V	R AACGGCATTACCAAAGTAATCATCTTCCAGC
A310W	F GATGATTACTTTGGTAATGCCTGGGACGCAGGTG
A310W	R CCAGGCATTACCAAAGTAATCATCTTCCAG
D311A	F GATTACTTTGGTAATGCCGCAGCAGCAGGTGTTG
D311A	R TGCTGCGGCATTACCAAAGTAATCATCTTCC
D311F	F GATTACTTTGGTAATGCCGCATTTGCAGGTGTTG
D311F	R AAATGCGGCATTACCAAAGTAATCATCTTCCAGC
D311G	F CTTTGGTAATGCCGCAGGTGCAGGTGTTGTG
D311G	R ACCTGCGGCATTACCAAAGTAATCATCTTC
D311R	F ATTACTTTGGTAATGCCGCACGTGCAGGTGTTG
D311R	R ACGTGCGGCATTACCAAAGTAATCATCTTC
D311V	F CTTTGGTAATGCCGCAGTGGCAGGTGTTG
D311V	R CACTGCGGCATTACCAAAGTAATCATCTTC
D311W	F ATTACTTTGGTAATGCCGCATGGGCAGGTGTTG
D311W	R CCATGCGGCATTACCAAAGTAATCATCTTC
A312D	F CTTTGGTAATGCCGCAGACGATGGTGTTGTG
A312D	F ATCGTCTGCGGCATTACCAAAGTAATCATC
A312F	F CTTTGGTAATGCCGCAGACTTTGGTGTTGTG
A312F	R AAAGTCTGCGGCATTACCAAAGTAATCATC
A312G	F GGTAATGCCGCAGACGGTGGTGTTGTGATTATG
A312G	R ACCGTCTGCGGCATTACCAAAGTAATCATC
A312R	F CTTTGGTAATGCCGCAGACCGGGGTGTTGTG
A312R	R CCGGTCTGCGGCATTACCAAAGTAATCATC
A312V	F GGTAATGCCGCAGACGTGGGTGTTGTGATTATG
A312V	R CACGTCTGCGGCATTACCAAAGTAATCATC
A312W	F CTTTGGTAATGCCGCAGACYGGGGTGTTGTG
A312W	R CCAGTCTGCGGCATTACCAAAGTAATCATC
I374A	F CATTTGCAAGTCAGCTGCTGGCAATCGCGAACTC
I374A	R TGCCAGCAGCTGACTTGCAAATGTGGTATG
I374D	F CATTTGCAAGTCAGCTGCTGGATATCGCGAAC
I374D	R ATCCAGCAGCTGACTTGCAAATGTGGTATGC
I374F	F CATTTGCAAGTCAGCTGCTGTTTATCGCGAACTC
I374F	R AAACAGCAGCTGACTTGCAAATGTGGTATG
I374G	F GCAAGTCAGCTGCTGGGTATCGCGAACTCAC
I374G	R ACCCAGCAGCTGACTTGCAAATGTGGTATG
I374R	F GCAAGTCAGCTGCTGCGTATCGCGAACTCAC
I374R	R ACGCAGCAGCTGACTTGCAAATGTGGTATG
I374V	F GCAAGTCAGCTGCTGGTGATCGCGAACTCAC
I374V	R CACCAGCAGCTGACTTGCAAATGTGGTATG
I374W	F CATTTGCAAGTCAGCTGCTGTGGATCGCGAAC
I374W	R CCACAGCAGCTGACTTGCAAATGTGGTATGC
I376A	F GTCAGCTGCTGATCATCGCGAACTCACCTC
I376A	R CGCGATGATCAGCAGCTGACTTGCAAATGTG
I376D	F GTCAGCTGCTGATCATCGATAACTCACCTC
I376D	R ATCGATGATCAGCAGCTGACTTGCAAATGTG
I376F	F GTCAGCTGCTGATCATCTTTAACTCACCTC
I376F	R AAAGATGATCAGCAGCTGACTTGCAAATGTG
I376G	F GTCAGCTGCTGATCATCGGTAACTCACCTC
I376G	R ACCGATGATCAGCAGCTGACTTGCAAATG
I376R	F GTCAGCTGCTGATCATCCGTAACTCACCTC
I376R	R CGGATGATCAGCAGCTGACTTGCAAATGTG
I376V	F GCAAGTCAGCTGCTGATCATCGTGAACTCAC
I376V	R CACGATGATCAGCAGCTGACTTGCAAATGTG
I376W	F GTCAGCTGCTGATCATCTGGAACTCACCTC
I376W	R CCAGATGATCAGCAGCTGACTTGCAAATGTG
K407A	F GAAAATAAACGCGACTGTGCGATTGTATTATTC
K407A	R CGCACAGTCGCGTTTATTTTCGG
K407D	F GAAAATAAACGCGACTGTGATATTGTATTATTC
K407D	R ATCACAGTCGCGTTTATTTTCGG
K407F	F GAAAATAAACGCGACTGTTTTATTGTATTATTC
K407F	R AAAACAGTCGCGTTTATTTTCGG
K407G	F GAAAATAAACGCGACTGTGTGATTGTATTATTC
K407G	R CACACAGTCGCGTTTATTTTCGG
K407R	F GAAAATAAACGCGACTGTCGTATTGTATTATTC
K407R	R ACGACAGTCGCGTTTATTTTCGG
K407V	F GAAAATAAACGCGACTGTTGTGTTGTATTATTC
K407V	R CACACAGTCGCGTTTATTTTCGG
K407W	F GAAAATAAACGCGACTGTTGGATTGTATTATTC
K407W	R CCAACAGTCGCGTTTATTTTCGG
E39G	F GACCTGATTGGTCTGGAACGGGGGAGCATACAGC
E39	R CCCCCGTTCCAGACCAATCAGGTCCCACACCG
R38G	F GGGACCTGATTGGTCTGGAAGGGGAAAGCATAC
R38	R CCCTTCCAGACCAATCAGGTCCCACACCGTC
H166G	F TCATTGGCTTAACCGTGAACGGTGTTGTTGCGG
H166G	R ACCGTTCACGGTTAAGCCAATGAAAATGCCAT
H166D	F TCATTGGCTTAACCGTGAACGATGTTGTTGCGG
H166D	R ATCGTTCACGGTTAAGCCAATGAAAATGCCAT
H166V	F TCATTGGCTTAACCGTGAACGTTGTTGTTGCGG
H166V	R AACGTTCACGGTTAAGCCAATGAAAATGCCAT
H166R	F TCATTGGCTTAACCGTGAACCGTGTTGTTGCGG
H166R	R TCATTGGCTTAACCGTGAACCGTGTTGTTGCGG
