# Supplementary material for: Characterization and structure-based protein engineering of a regiospecific saponin acetyltransferase from Astragalus membranaceus
Source: Nat Commun. 2023 Sep 25;14:5969. doi: 10.1038/s41467-023-41599-7 (PMC10519980; doi:10.1038/s41467-023-41599-7)
Supplement: Supplementary file 7 — Source Data [file 41467_2023_41599_MOESM7_ESM.zip]

Archive with 27 entries (25 files):
- Source Data/Inventory of Source Data.docx
- Source Data/MD configurations/
- Source Data/MD configurations/A310F-final.txt
- Source Data/MD configurations/A310F-start.txt
- Source Data/MD configurations/A310G-final.txt
- Source Data/MD configurations/A310G-start.txt
- Source Data/MD configurations/A310R-final.txt
- Source Data/MD configurations/A310R-start.txt
- Source Data/MD configurations/A310W-final.txt
- Source Data/MD configurations/A310W-start.txt
- Source Data/MD configurations/A312F-final.txt
- Source Data/MD configurations/A312F-start.txt
- Source Data/MD configurations/A312W-final.txt
- Source Data/MD configurations/A312W-start.txt
- Source Data/MD configurations/Ac_CoA_docking_final.txt
- Source Data/MD configurations/Ac_CoA_docking_start.txt
- Source Data/MD configurations/D311R-final.txt
- Source Data/MD configurations/D311R-start.txt
- Source Data/MD configurations/WT-final.txt
- Source Data/MD configurations/WT-start.txt
- Source Data/Optimized Cartesian coordinates of stationary points.txt
- Source Data/QMMM_optimized_RC/
- Source Data/QMMM_optimized_RC/QMMM_optimized_RC_A310G.txt
- Source Data/QMMM_optimized_RC/QMMM_optimized_RC_A310W.txt
- Source Data/QMMM_optimized_RC/QMMM_optimized_RC_WT_conformation_1.txt
- Source Data/QMMM_optimized_RC/QMMM_optimized_RC_WT_conformation_2.txt
- Source Data/Source Data-R2.xlsx
