# Supplementary material for: Characterization and structure-based protein engineering of a regiospecific saponin acetyltransferase from Astragalus membranaceus
Source: Nat Commun. 2023 Sep 25;14:5969. doi: 10.1038/s41467-023-41599-7 (PMC10519980; doi:10.1038/s41467-023-41599-7)
Supplement: Supplementary file 7 — Source Data [file 41467_2023_41599_MOESM7_ESM.zip › Source Data/MD configurations/A310F-final.txt]

CRYST1  104.023  101.351  103.734  90.00  90.00  90.00               1
ATOM      1  N   MET     1      73.198  57.975  63.913  1.00  0.00           N  
ATOM      2  H1  MET     1      72.676  58.318  63.119  1.00  0.00           H  
ATOM      3  H2  MET     1      73.539  58.682  64.549  1.00  0.00           H  
ATOM      4  H3  MET     1      72.563  57.361  64.402  1.00  0.00           H  
ATOM      5  CA  MET     1      74.301  57.165  63.354  1.00  0.00           C  
ATOM      6  HA  MET     1      74.855  57.925  62.804  1.00  0.00           H  
ATOM      7  CB  MET     1      75.212  56.545  64.404  1.00  0.00           C  
ATOM      8  HB2 MET     1      74.696  55.680  64.823  1.00  0.00           H  
ATOM      9  HB3 MET     1      76.133  56.264  63.895  1.00  0.00           H  
ATOM     10  CG  MET     1      75.651  57.477  65.501  1.00  0.00           C  
ATOM     11  HG2 MET     1      74.849  57.919  66.093  1.00  0.00           H  
ATOM     12  HG3 MET     1      76.293  56.963  66.215  1.00  0.00           H  
ATOM     13  SD  MET     1      76.809  58.732  64.891  1.00  0.00           S  
ATOM     14  CE  MET     1      78.314  57.818  64.806  1.00  0.00           C  
ATOM     15  HE1 MET     1      78.508  57.221  65.697  1.00  0.00           H  
ATOM     16  HE2 MET     1      78.276  57.259  63.871  1.00  0.00           H  
ATOM     17  HE3 MET     1      79.130  58.538  64.735  1.00  0.00           H  
ATOM     18  C   MET     1      73.812  56.160  62.307  1.00  0.00           C  
ATOM     19  O   MET     1      72.791  55.547  62.563  1.00  0.00           O  
ATOM     20  N   SER     2      74.491  55.986  61.189  1.00  0.00           N  
ATOM     21  H   SER     2      75.302  56.585  61.127  1.00  0.00           H  
ATOM     22  CA  SER     2      74.198  55.007  60.120  1.00  0.00           C  
ATOM     23  HA  SER     2      73.654  54.166  60.550  1.00  0.00           H  
ATOM     24  CB  SER     2      73.365  55.528  59.040  1.00  0.00           C  
ATOM     25  HB2 SER     2      72.534  55.993  59.571  1.00  0.00           H  
ATOM     26  HB3 SER     2      73.778  56.488  58.733  1.00  0.00           H  
ATOM     27  OG  SER     2      73.241  54.566  58.028  1.00  0.00           O  
ATOM     28  HG  SER     2      72.366  54.707  57.659  1.00  0.00           H  
ATOM     29  C   SER     2      75.484  54.446  59.607  1.00  0.00           C  
ATOM     30  O   SER     2      76.299  55.243  59.173  1.00  0.00           O  
ATOM     31  N   SER     3      75.883  53.183  59.687  1.00  0.00           N  
ATOM     32  H   SER     3      75.230  52.560  60.141  1.00  0.00           H  
ATOM     33  CA  SER     3      77.096  52.611  59.072  1.00  0.00           C  
ATOM     34  HA  SER     3      77.984  53.102  59.469  1.00  0.00           H  
ATOM     35  CB  SER     3      77.245  51.170  59.572  1.00  0.00           C  
ATOM     36  HB2 SER     3      77.928  50.577  58.964  1.00  0.00           H  
ATOM     37  HB3 SER     3      77.591  51.203  60.605  1.00  0.00           H  
ATOM     38  OG  SER     3      75.967  50.563  59.489  1.00  0.00           O  
ATOM     39  HG  SER     3      76.180  49.630  59.556  1.00  0.00           H  
ATOM     40  C   SER     3      77.136  52.638  57.563  1.00  0.00           C  
ATOM     41  O   SER     3      78.108  52.182  56.962  1.00  0.00           O  
ATOM     42  N   LEU     4      75.990  52.994  57.007  1.00  0.00           N  
ATOM     43  H   LEU     4      75.196  53.292  57.555  1.00  0.00           H  
ATOM     44  CA  LEU     4      75.934  53.026  55.504  1.00  0.00           C  
ATOM     45  HA  LEU     4      76.287  52.083  55.085  1.00  0.00           H  
ATOM     46  CB  LEU     4      74.418  53.132  55.280  1.00  0.00           C  
ATOM     47  HB2 LEU     4      73.928  52.386  55.906  1.00  0.00           H  
ATOM     48  HB3 LEU     4      74.104  54.150  55.511  1.00  0.00           H  
ATOM     49  CG  LEU     4      74.006  52.821  53.770  1.00  0.00           C  
ATOM     50  HG  LEU     4      74.681  52.184  53.198  1.00  0.00           H  
ATOM     51  CD1 LEU     4      72.675  52.151  53.857  1.00  0.00           C  
ATOM     52 HD11 LEU     4      72.122  52.218  52.920  1.00  0.00           H  
ATOM     53 HD12 LEU     4      72.751  51.092  54.107  1.00  0.00           H  
ATOM     54 HD13 LEU     4      72.022  52.693  54.541  1.00  0.00           H  
ATOM     55  CD2 LEU     4      73.751  54.199  53.095  1.00  0.00           C  
ATOM     56 HD21 LEU     4      73.166  54.046  52.188  1.00  0.00           H  
ATOM     57 HD22 LEU     4      73.156  54.803  53.780  1.00  0.00           H  
ATOM     58 HD23 LEU     4      74.759  54.539  52.860  1.00  0.00           H  
ATOM     59  C   LEU     4      76.761  54.076  54.727  1.00  0.00           C  
ATOM     60  O   LEU     4      76.802  55.250  55.187  1.00  0.00           O  
ATOM     61  N   ARG     5      77.375  53.751  53.624  1.00  0.00           N  
ATOM     62  H   ARG     5      77.361  52.773  53.375  1.00  0.00           H  
ATOM     63  CA  ARG     5      78.121  54.699  52.754  1.00  0.00           C  
ATOM     64  HA  ARG     5      77.693  55.681  52.956  1.00  0.00           H  
ATOM     65  CB  ARG     5      79.678  54.744  53.081  1.00  0.00           C  
ATOM     66  HB2 ARG     5      80.055  55.473  52.364  1.00  0.00           H  
ATOM     67  HB3 ARG     5      79.854  55.085  54.101  1.00  0.00           H  
ATOM     68  CG  ARG     5      80.552  53.443  53.054  1.00  0.00           C  
ATOM     69  HG2 ARG     5      80.090  52.617  53.595  1.00  0.00           H  
ATOM     70  HG3 ARG     5      80.460  53.166  52.003  1.00  0.00           H  
ATOM     71  CD  ARG     5      82.005  53.570  53.386  1.00  0.00           C  
ATOM     72  HD2 ARG     5      82.505  54.250  52.697  1.00  0.00           H  
ATOM     73  HD3 ARG     5      82.245  54.075  54.322  1.00  0.00           H  
ATOM     74  NE  ARG     5      82.721  52.276  53.492  1.00  0.00           N  
ATOM     75  HE  ARG     5      83.013  51.982  54.413  1.00  0.00           H  
ATOM     76  CZ  ARG     5      82.981  51.450  52.510  1.00  0.00           C  
ATOM     77  NH1 ARG     5      82.577  51.635  51.300  1.00  0.00           N  
ATOM     78 HH11 ARG     5      82.044  52.488  51.212  1.00  0.00           H  
ATOM     79 HH12 ARG     5      82.862  51.036  50.538  1.00  0.00           H  
ATOM     80  NH2 ARG     5      83.661  50.353  52.757  1.00  0.00           N  
ATOM     81 HH21 ARG     5      83.943  50.163  53.709  1.00  0.00           H  
ATOM     82 HH22 ARG     5      83.640  49.619  52.063  1.00  0.00           H  
ATOM     83  C   ARG     5      77.854  54.424  51.250  1.00  0.00           C  
ATOM     84  O   ARG     5      77.908  53.257  50.809  1.00  0.00           O  
ATOM     85  N   LEU     6      77.464  55.425  50.442  1.00  0.00           N  
ATOM     86  H   LEU     6      77.591  56.350  50.828  1.00  0.00           H  
ATOM     87  CA  LEU     6      77.419  55.315  49.022  1.00  0.00           C  
ATOM     88  HA  LEU     6      76.778  54.455  48.828  1.00  0.00           H  
ATOM     89  CB  LEU     6      76.912  56.678  48.537  1.00  0.00           C  
ATOM     90  HB2 LEU     6      77.620  57.488  48.715  1.00  0.00           H  
ATOM     91  HB3 LEU     6      76.891  56.545  47.456  1.00  0.00           H  
ATOM     92  CG  LEU     6      75.531  57.133  49.086  1.00  0.00           C  
ATOM     93  HG  LEU     6      75.429  56.922  50.150  1.00  0.00           H  
ATOM     94  CD1 LEU     6      75.355  58.671  48.800  1.00  0.00           C  
ATOM     95 HD11 LEU     6      75.625  58.930  47.776  1.00  0.00           H  
ATOM     96 HD12 LEU     6      74.302  58.901  48.966  1.00  0.00           H  
ATOM     97 HD13 LEU     6      75.869  59.219  49.589  1.00  0.00           H  
ATOM     98  CD2 LEU     6      74.346  56.470  48.333  1.00  0.00           C  
ATOM     99 HD21 LEU     6      73.348  56.851  48.551  1.00  0.00           H  
ATOM    100 HD22 LEU     6      74.451  56.551  47.251  1.00  0.00           H  
ATOM    101 HD23 LEU     6      74.297  55.399  48.532  1.00  0.00           H  
ATOM    102  C   LEU     6      78.802  55.090  48.316  1.00  0.00           C  
ATOM    103  O   LEU     6      79.858  55.504  48.824  1.00  0.00           O  
ATOM    104  N   VAL     7      78.712  54.431  47.152  1.00  0.00           N  
ATOM    105  H   VAL     7      77.806  54.205  46.766  1.00  0.00           H  
ATOM    106  CA  VAL     7      79.874  54.141  46.313  1.00  0.00           C  
ATOM    107  HA  VAL     7      80.808  54.609  46.625  1.00  0.00           H  
ATOM    108  CB  VAL     7      80.249  52.630  46.202  1.00  0.00           C  
ATOM    109  HB  VAL     7      79.553  52.162  45.506  1.00  0.00           H  
ATOM    110  CG1 VAL     7      81.699  52.383  45.702  1.00  0.00           C  
ATOM    111 HG11 VAL     7      82.029  51.347  45.626  1.00  0.00           H  
ATOM    112 HG12 VAL     7      81.881  52.799  44.712  1.00  0.00           H  
ATOM    113 HG13 VAL     7      82.368  52.732  46.489  1.00  0.00           H  
ATOM    114  CG2 VAL     7      80.172  51.891  47.558  1.00  0.00           C  
ATOM    115 HG21 VAL     7      80.830  51.035  47.707  1.00  0.00           H  
ATOM    116 HG22 VAL     7      80.628  52.569  48.280  1.00  0.00           H  
ATOM    117 HG23 VAL     7      79.163  51.635  47.880  1.00  0.00           H  
ATOM    118  C   VAL     7      79.676  54.663  44.924  1.00  0.00           C  
ATOM    119  O   VAL     7      80.660  55.190  44.429  1.00  0.00           O  
ATOM    120  N   SER     8      78.524  54.523  44.275  1.00  0.00           N  
ATOM    121  H   SER     8      77.699  54.093  44.667  1.00  0.00           H  
ATOM    122  CA  SER     8      78.361  54.829  42.885  1.00  0.00           C  
ATOM    123  HA  SER     8      78.754  55.824  42.679  1.00  0.00           H  
ATOM    124  CB  SER     8      79.082  53.759  41.989  1.00  0.00           C  
ATOM    125  HB2 SER     8      80.145  53.774  42.231  1.00  0.00           H  
ATOM    126  HB3 SER     8      78.744  52.779  42.324  1.00  0.00           H  
ATOM    127  OG  SER     8      78.767  53.880  40.652  1.00  0.00           O  
ATOM    128  HG  SER     8      78.903  54.793  40.385  1.00  0.00           H  
ATOM    129  C   SER     8      76.846  55.029  42.519  1.00  0.00           C  
ATOM    130  O   SER     8      75.950  54.333  42.959  1.00  0.00           O  
ATOM    131  N   SER     9      76.478  55.979  41.722  1.00  0.00           N  
ATOM    132  H   SER     9      77.195  56.669  41.552  1.00  0.00           H  
ATOM    133  CA  SER     9      75.085  56.103  41.064  1.00  0.00           C  
ATOM    134  HA  SER     9      74.639  55.120  41.219  1.00  0.00           H  
ATOM    135  CB  SER     9      74.320  57.177  41.881  1.00  0.00           C  
ATOM    136  HB2 SER     9      73.293  57.271  41.530  1.00  0.00           H  
ATOM    137  HB3 SER     9      74.308  56.898  42.935  1.00  0.00           H  
ATOM    138  OG  SER     9      75.055  58.408  41.574  1.00  0.00           O  
ATOM    139  HG  SER     9      75.789  58.338  42.188  1.00  0.00           H  
ATOM    140  C   SER     9      75.141  56.400  39.595  1.00  0.00           C  
ATOM    141  O   SER     9      76.178  56.829  39.080  1.00  0.00           O  
ATOM    142  N   SER    10      73.987  56.218  38.923  1.00  0.00           N  
ATOM    143  H   SER    10      73.270  55.743  39.452  1.00  0.00           H  
ATOM    144  CA  SER    10      73.678  56.588  37.516  1.00  0.00           C  
ATOM    145  HA  SER    10      74.170  57.545  37.340  1.00  0.00           H  
ATOM    146  CB  SER    10      74.407  55.665  36.469  1.00  0.00           C  
ATOM    147  HB2 SER    10      74.304  56.092  35.472  1.00  0.00           H  
ATOM    148  HB3 SER    10      75.447  55.402  36.663  1.00  0.00           H  
ATOM    149  OG  SER    10      73.837  54.403  36.316  1.00  0.00           O  
ATOM    150  HG  SER    10      74.230  53.784  36.935  1.00  0.00           H  
ATOM    151  C   SER    10      72.174  56.737  37.246  1.00  0.00           C  
ATOM    152  O   SER    10      71.377  56.025  37.915  1.00  0.00           O  
ATOM    153  N   THR    11      71.788  57.569  36.242  1.00  0.00           N  
ATOM    154  H   THR    11      72.514  57.925  35.636  1.00  0.00           H  
ATOM    155  CA  THR    11      70.394  57.766  35.732  1.00  0.00           C  
ATOM    156  HA  THR    11      69.820  57.592  36.642  1.00  0.00           H  
ATOM    157  CB  THR    11      70.237  59.210  35.159  1.00  0.00           C  
ATOM    158  HB  THR    11      70.957  59.420  34.368  1.00  0.00           H  
ATOM    159  CG2 THR    11      68.859  59.536  34.586  1.00  0.00           C  
ATOM    160 HG21 THR    11      68.885  59.172  33.558  1.00  0.00           H  
ATOM    161 HG22 THR    11      68.175  59.146  35.339  1.00  0.00           H  
ATOM    162 HG23 THR    11      68.710  60.615  34.537  1.00  0.00           H  
ATOM    163  OG1 THR    11      70.350  60.134  36.222  1.00  0.00           O  
ATOM    164  HG1 THR    11      71.099  59.828  36.739  1.00  0.00           H  
ATOM    165  C   THR    11      69.979  56.700  34.786  1.00  0.00           C  
ATOM    166  O   THR    11      70.767  56.332  33.885  1.00  0.00           O  
ATOM    167  N   ILE    12      68.807  56.195  34.975  1.00  0.00           N  
ATOM    168  H   ILE    12      68.278  56.737  35.643  1.00  0.00           H  
ATOM    169  CA  ILE    12      68.215  55.033  34.251  1.00  0.00           C  
ATOM    170  HA  ILE    12      68.902  54.728  33.462  1.00  0.00           H  
ATOM    171  CB  ILE    12      68.117  53.797  35.187  1.00  0.00           C  
ATOM    172  HB  ILE    12      67.585  53.001  34.664  1.00  0.00           H  
ATOM    173  CG2 ILE    12      69.517  53.322  35.471  1.00  0.00           C  
ATOM    174 HG21 ILE    12      69.938  53.124  34.485  1.00  0.00           H  
ATOM    175 HG22 ILE    12      70.025  54.102  36.038  1.00  0.00           H  
ATOM    176 HG23 ILE    12      69.610  52.333  35.920  1.00  0.00           H  
ATOM    177  CG1 ILE    12      67.473  54.127  36.518  1.00  0.00           C  
ATOM    178 HG12 ILE    12      68.206  54.725  37.060  1.00  0.00           H  
ATOM    179 HG13 ILE    12      66.575  54.718  36.334  1.00  0.00           H  
ATOM    180  CD1 ILE    12      67.067  53.035  37.427  1.00  0.00           C  
ATOM    181 HD11 ILE    12      66.399  53.251  38.261  1.00  0.00           H  
ATOM    182 HD12 ILE    12      66.619  52.219  36.860  1.00  0.00           H  
ATOM    183 HD13 ILE    12      67.952  52.633  37.919  1.00  0.00           H  
ATOM    184  C   ILE    12      66.861  55.397  33.566  1.00  0.00           C  
ATOM    185  O   ILE    12      66.068  56.141  34.157  1.00  0.00           O  
ATOM    186  N   GLN    13      66.533  54.976  32.393  1.00  0.00           N  
ATOM    187  H   GLN    13      67.118  54.248  32.008  1.00  0.00           H  
ATOM    188  CA  GLN    13      65.564  55.536  31.453  1.00  0.00           C  
ATOM    189  HA  GLN    13      65.101  56.370  31.980  1.00  0.00           H  
ATOM    190  CB  GLN    13      66.549  56.094  30.394  1.00  0.00           C  
ATOM    191  HB2 GLN    13      67.226  55.324  30.024  1.00  0.00           H  
ATOM    192  HB3 GLN    13      65.850  56.240  29.571  1.00  0.00           H  
ATOM    193  CG  GLN    13      67.287  57.443  30.746  1.00  0.00           C  
ATOM    194  HG2 GLN    13      66.497  58.150  30.997  1.00  0.00           H  
ATOM    195  HG3 GLN    13      67.841  57.352  31.681  1.00  0.00           H  
ATOM    196  CD  GLN    13      68.075  58.014  29.595  1.00  0.00           C  
ATOM    197  OE1 GLN    13      68.382  57.277  28.656  1.00  0.00           O  
ATOM    198  NE2 GLN    13      68.659  59.186  29.675  1.00  0.00           N  
ATOM    199 HE21 GLN    13      69.095  59.583  28.855  1.00  0.00           H  
ATOM    200 HE22 GLN    13      68.450  59.781  30.464  1.00  0.00           H  
ATOM    201  C   GLN    13      64.616  54.466  30.812  1.00  0.00           C  
ATOM    202  O   GLN    13      64.862  53.261  30.557  1.00  0.00           O  
ATOM    203  N   ALA    14      63.469  55.070  30.425  1.00  0.00           N  
ATOM    204  H   ALA    14      63.316  56.032  30.692  1.00  0.00           H  
ATOM    205  CA  ALA    14      62.467  54.421  29.557  1.00  0.00           C  
ATOM    206  HA  ALA    14      63.042  53.869  28.813  1.00  0.00           H  
ATOM    207  CB  ALA    14      61.649  53.519  30.429  1.00  0.00           C  
ATOM    208  HB1 ALA    14      61.123  54.077  31.203  1.00  0.00           H  
ATOM    209  HB2 ALA    14      60.966  52.942  29.806  1.00  0.00           H  
ATOM    210  HB3 ALA    14      62.287  52.819  30.968  1.00  0.00           H  
ATOM    211  C   ALA    14      61.655  55.412  28.817  1.00  0.00           C  
ATOM    212  O   ALA    14      60.865  56.114  29.349  1.00  0.00           O  
ATOM    213  N   ALA    15      61.893  55.668  27.555  1.00  0.00           N  
ATOM    214  H   ALA    15      62.486  55.031  27.043  1.00  0.00           H  
ATOM    215  CA  ALA    15      61.229  56.584  26.649  1.00  0.00           C  
ATOM    216  HA  ALA    15      60.958  57.422  27.292  1.00  0.00           H  
ATOM    217  CB  ALA    15      62.199  57.022  25.567  1.00  0.00           C  
ATOM    218  HB1 ALA    15      62.667  56.339  24.858  1.00  0.00           H  
ATOM    219  HB2 ALA    15      61.846  57.829  24.926  1.00  0.00           H  
ATOM    220  HB3 ALA    15      63.091  57.356  26.098  1.00  0.00           H  
ATOM    221  C   ALA    15      59.901  56.031  26.057  1.00  0.00           C  
ATOM    222  O   ALA    15      59.918  54.836  25.690  1.00  0.00           O  
ATOM    223  N   ASN    16      58.881  56.830  25.949  1.00  0.00           N  
ATOM    224  H   ASN    16      58.983  57.790  26.248  1.00  0.00           H  
ATOM    225  CA  ASN    16      57.588  56.507  25.377  1.00  0.00           C  
ATOM    226  HA  ASN    16      57.662  55.896  24.478  1.00  0.00           H  
ATOM    227  CB  ASN    16      56.964  55.650  26.472  1.00  0.00           C  
ATOM    228  HB2 ASN    16      57.709  54.925  26.799  1.00  0.00           H  
ATOM    229  HB3 ASN    16      56.718  56.352  27.269  1.00  0.00           H  
ATOM    230  CG  ASN    16      55.773  54.843  25.982  1.00  0.00           C  
ATOM    231  OD1 ASN    16      54.797  55.263  25.418  1.00  0.00           O  
ATOM    232  ND2 ASN    16      55.786  53.575  26.180  1.00  0.00           N  
ATOM    233 HD21 ASN    16      55.009  53.001  25.885  1.00  0.00           H  
ATOM    234 HD22 ASN    16      56.639  53.160  26.527  1.00  0.00           H  
ATOM    235  C   ASN    16      56.722  57.810  25.222  1.00  0.00           C  
ATOM    236  O   ASN    16      56.864  58.766  25.924  1.00  0.00           O  
ATOM    237  N   SER    17      55.838  57.796  24.252  1.00  0.00           N  
ATOM    238  H   SER    17      55.822  57.014  23.613  1.00  0.00           H  
ATOM    239  CA  SER    17      55.012  58.961  23.970  1.00  0.00           C  
ATOM    240  HA  SER    17      54.417  58.716  23.091  1.00  0.00           H  
ATOM    241  CB  SER    17      55.791  60.154  23.481  1.00  0.00           C  
ATOM    242  HB2 SER    17      55.146  60.920  23.051  1.00  0.00           H  
ATOM    243  HB3 SER    17      56.418  60.628  24.236  1.00  0.00           H  
ATOM    244  OG  SER    17      56.686  59.832  22.394  1.00  0.00           O  
ATOM    245  HG  SER    17      57.577  59.899  22.744  1.00  0.00           H  
ATOM    246  C   SER    17      54.064  59.270  25.082  1.00  0.00           C  
ATOM    247  O   SER    17      53.693  60.410  25.253  1.00  0.00           O  
ATOM    248  N   GLN    18      53.610  58.255  25.850  1.00  0.00           N  
ATOM    249  H   GLN    18      54.076  57.360  25.816  1.00  0.00           H  
ATOM    250  CA  GLN    18      52.392  58.370  26.614  1.00  0.00           C  
ATOM    251  HA  GLN    18      51.653  58.548  25.833  1.00  0.00           H  
ATOM    252  CB  GLN    18      52.141  57.031  27.231  1.00  0.00           C  
ATOM    253  HB2 GLN    18      52.123  56.391  26.349  1.00  0.00           H  
ATOM    254  HB3 GLN    18      52.914  56.721  27.934  1.00  0.00           H  
ATOM    255  CG  GLN    18      50.829  56.897  28.025  1.00  0.00           C  
ATOM    256  HG2 GLN    18      50.947  57.306  29.029  1.00  0.00           H  
ATOM    257  HG3 GLN    18      50.078  57.461  27.472  1.00  0.00           H  
ATOM    258  CD  GLN    18      50.363  55.435  28.182  1.00  0.00           C  
ATOM    259  OE1 GLN    18      51.112  54.529  27.913  1.00  0.00           O  
ATOM    260  NE2 GLN    18      49.159  55.148  28.595  1.00  0.00           N  
ATOM    261 HE21 GLN    18      48.870  54.181  28.581  1.00  0.00           H  
ATOM    262 HE22 GLN    18      48.398  55.794  28.439  1.00  0.00           H  
ATOM    263  C   GLN    18      52.414  59.417  27.724  1.00  0.00           C  
ATOM    264  O   GLN    18      53.419  59.718  28.345  1.00  0.00           O  
ATOM    265  N   LEU    19      51.178  59.985  27.851  1.00  0.00           N  
ATOM    266  H   LEU    19      50.467  59.587  27.256  1.00  0.00           H  
ATOM    267  CA  LEU    19      50.748  60.915  28.852  1.00  0.00           C  
ATOM    268  HA  LEU    19      51.635  61.186  29.425  1.00  0.00           H  
ATOM    269  CB  LEU    19      50.018  62.148  28.250  1.00  0.00           C  
ATOM    270  HB2 LEU    19      49.184  61.734  27.682  1.00  0.00           H  
ATOM    271  HB3 LEU    19      49.509  62.717  29.028  1.00  0.00           H  
ATOM    272  CG  LEU    19      50.763  63.087  27.315  1.00  0.00           C  
ATOM    273  HG  LEU    19      51.285  62.483  26.574  1.00  0.00           H  
ATOM    274  CD1 LEU    19      49.784  64.082  26.653  1.00  0.00           C  
ATOM    275 HD11 LEU    19      49.302  64.731  27.384  1.00  0.00           H  
ATOM    276 HD12 LEU    19      50.330  64.677  25.920  1.00  0.00           H  
ATOM    277 HD13 LEU    19      49.064  63.526  26.052  1.00  0.00           H  
ATOM    278  CD2 LEU    19      51.787  63.824  28.078  1.00  0.00           C  
ATOM    279 HD21 LEU    19      52.068  64.538  27.304  1.00  0.00           H  
ATOM    280 HD22 LEU    19      51.423  64.397  28.930  1.00  0.00           H  
ATOM    281 HD23 LEU    19      52.625  63.249  28.472  1.00  0.00           H  
ATOM    282  C   LEU    19      49.798  60.181  29.844  1.00  0.00           C  
ATOM    283  O   LEU    19      49.080  59.270  29.361  1.00  0.00           O  
ATOM    284  N   ILE    20      49.718  60.412  31.146  1.00  0.00           N  
ATOM    285  H   ILE    20      50.263  61.119  31.619  1.00  0.00           H  
ATOM    286  CA  ILE    20      48.846  59.684  32.123  1.00  0.00           C  
ATOM    287  HA  ILE    20      48.123  59.051  31.609  1.00  0.00           H  
ATOM    288  CB  ILE    20      49.753  58.879  33.091  1.00  0.00           C  
ATOM    289  HB  ILE    20      50.414  59.647  33.491  1.00  0.00           H  
ATOM    290  CG2 ILE    20      48.964  58.299  34.279  1.00  0.00           C  
ATOM    291 HG21 ILE    20      49.648  57.614  34.779  1.00  0.00           H  
ATOM    292 HG22 ILE    20      48.673  59.039  35.023  1.00  0.00           H  
ATOM    293 HG23 ILE    20      48.022  57.851  33.964  1.00  0.00           H  
ATOM    294  CG1 ILE    20      50.628  57.793  32.375  1.00  0.00           C  
ATOM    295 HG12 ILE    20      51.092  58.144  31.453  1.00  0.00           H  
ATOM    296 HG13 ILE    20      51.369  57.408  33.076  1.00  0.00           H  
ATOM    297  CD1 ILE    20      49.825  56.592  31.792  1.00  0.00           C  
ATOM    298 HD11 ILE    20      50.487  56.106  31.075  1.00  0.00           H  
ATOM    299 HD12 ILE    20      49.636  55.941  32.645  1.00  0.00           H  
ATOM    300 HD13 ILE    20      48.867  56.910  31.381  1.00  0.00           H  
ATOM    301  C   ILE    20      47.944  60.649  32.897  1.00  0.00           C  
ATOM    302  O   ILE    20      48.382  61.428  33.738  1.00  0.00           O  
ATOM    303  N   ASP    21      46.645  60.605  32.642  1.00  0.00           N  
ATOM    304  H   ASP    21      46.290  59.987  31.926  1.00  0.00           H  
ATOM    305  CA  ASP    21      45.599  61.366  33.269  1.00  0.00           C  
ATOM    306  HA  ASP    21      45.968  62.386  33.370  1.00  0.00           H  
ATOM    307  CB  ASP    21      44.358  61.403  32.328  1.00  0.00           C  
ATOM    308  HB2 ASP    21      44.081  60.386  32.051  1.00  0.00           H  
ATOM    309  HB3 ASP    21      43.545  61.714  32.984  1.00  0.00           H  
ATOM    310  CG  ASP    21      44.536  62.291  31.075  1.00  0.00           C  
ATOM    311  OD1 ASP    21      43.908  61.947  30.081  1.00  0.00           O  
ATOM    312  OD2 ASP    21      45.130  63.410  31.163  1.00  0.00           O  
ATOM    313  C   ASP    21      45.210  60.901  34.672  1.00  0.00           C  
ATOM    314  O   ASP    21      44.622  59.818  34.668  1.00  0.00           O  
ATOM    315  N   LEU    22      45.385  61.669  35.712  1.00  0.00           N  
ATOM    316  H   LEU    22      45.810  62.582  35.632  1.00  0.00           H  
ATOM    317  CA  LEU    22      45.098  61.163  37.100  1.00  0.00           C  
ATOM    318  HA  LEU    22      45.191  60.078  37.061  1.00  0.00           H  
ATOM    319  CB  LEU    22      46.257  61.753  37.951  1.00  0.00           C  
ATOM    320  HB2 LEU    22      45.901  62.781  38.015  1.00  0.00           H  
ATOM    321  HB3 LEU    22      46.249  61.344  38.962  1.00  0.00           H  
ATOM    322  CG  LEU    22      47.695  61.752  37.414  1.00  0.00           C  
ATOM    323  HG  LEU    22      47.659  62.016  36.357  1.00  0.00           H  
ATOM    324  CD1 LEU    22      48.476  62.755  38.133  1.00  0.00           C  
ATOM    325 HD11 LEU    22      48.067  63.736  37.895  1.00  0.00           H  
ATOM    326 HD12 LEU    22      48.588  62.554  39.199  1.00  0.00           H  
ATOM    327 HD13 LEU    22      49.506  62.701  37.781  1.00  0.00           H  
ATOM    328  CD2 LEU    22      48.276  60.400  37.443  1.00  0.00           C  
ATOM    329 HD21 LEU    22      47.548  59.706  37.024  1.00  0.00           H  
ATOM    330 HD22 LEU    22      49.228  60.324  36.917  1.00  0.00           H  
ATOM    331 HD23 LEU    22      48.301  60.031  38.468  1.00  0.00           H  
ATOM    332  C   LEU    22      43.719  61.488  37.608  1.00  0.00           C  
ATOM    333  O   LEU    22      43.121  62.608  37.273  1.00  0.00           O  
ATOM    334  N   THR    23      43.234  60.581  38.416  1.00  0.00           N  
ATOM    335  H   THR    23      43.793  59.771  38.642  1.00  0.00           H  
ATOM    336  CA  THR    23      41.892  60.512  39.111  1.00  0.00           C  
ATOM    337  HA  THR    23      41.248  61.333  38.796  1.00  0.00           H  
ATOM    338  CB  THR    23      41.328  59.145  38.678  1.00  0.00           C  
ATOM    339  HB  THR    23      41.268  59.103  37.590  1.00  0.00           H  
ATOM    340  CG2 THR    23      42.196  57.943  39.160  1.00  0.00           C  
ATOM    341 HG21 THR    23      42.058  57.634  40.196  1.00  0.00           H  
ATOM    342 HG22 THR    23      41.937  57.059  38.579  1.00  0.00           H  
ATOM    343 HG23 THR    23      43.214  58.028  38.781  1.00  0.00           H  
ATOM    344  OG1 THR    23      40.018  58.975  39.154  1.00  0.00           O  
ATOM    345  HG1 THR    23      39.474  58.331  38.694  1.00  0.00           H  
ATOM    346  C   THR    23      41.992  60.632  40.660  1.00  0.00           C  
ATOM    347  O   THR    23      43.128  60.821  41.212  1.00  0.00           O  
ATOM    348  N   VAL    24      40.825  60.675  41.357  1.00  0.00           N  
ATOM    349  H   VAL    24      39.959  60.678  40.838  1.00  0.00           H  
ATOM    350  CA  VAL    24      40.675  60.924  42.797  1.00  0.00           C  
ATOM    351  HA  VAL    24      40.776  61.998  42.949  1.00  0.00           H  
ATOM    352  CB  VAL    24      39.275  60.577  43.246  1.00  0.00           C  
ATOM    353  HB  VAL    24      39.045  59.542  42.993  1.00  0.00           H  
ATOM    354  CG1 VAL    24      39.087  60.898  44.751  1.00  0.00           C  
ATOM    355 HG11 VAL    24      39.470  61.886  45.009  1.00  0.00           H  
ATOM    356 HG12 VAL    24      38.071  60.728  45.109  1.00  0.00           H  
ATOM    357 HG13 VAL    24      39.691  60.174  45.298  1.00  0.00           H  
ATOM    358  CG2 VAL    24      38.137  61.395  42.469  1.00  0.00           C  
ATOM    359 HG21 VAL    24      37.114  61.087  42.684  1.00  0.00           H  
ATOM    360 HG22 VAL    24      38.378  62.452  42.578  1.00  0.00           H  
ATOM    361 HG23 VAL    24      38.291  61.132  41.422  1.00  0.00           H  
ATOM    362  C   VAL    24      41.841  60.354  43.670  1.00  0.00           C  
ATOM    363  O   VAL    24      42.543  61.132  44.333  1.00  0.00           O  
ATOM    364  N   TRP    25      42.096  59.020  43.610  1.00  0.00           N  
ATOM    365  H   TRP    25      41.514  58.507  42.963  1.00  0.00           H  
ATOM    366  CA  TRP    25      42.981  58.258  44.473  1.00  0.00           C  
ATOM    367  HA  TRP    25      42.820  58.763  45.425  1.00  0.00           H  
ATOM    368  CB  TRP    25      42.499  56.828  44.626  1.00  0.00           C  
ATOM    369  HB2 TRP    25      42.666  56.356  43.658  1.00  0.00           H  
ATOM    370  HB3 TRP    25      43.063  56.261  45.366  1.00  0.00           H  
ATOM    371  CG  TRP    25      41.013  56.583  44.979  1.00  0.00           C  
ATOM    372  CD1 TRP    25      40.380  56.901  46.143  1.00  0.00           C  
ATOM    373  HD1 TRP    25      40.707  57.460  47.008  1.00  0.00           H  
ATOM    374  NE1 TRP    25      39.107  56.418  46.004  1.00  0.00           N  
ATOM    375  HE1 TRP    25      38.391  56.525  46.708  1.00  0.00           H  
ATOM    376  CE2 TRP    25      38.894  56.015  44.716  1.00  0.00           C  
ATOM    377  CZ2 TRP    25      37.761  55.423  44.086  1.00  0.00           C  
ATOM    378  HZ2 TRP    25      36.791  55.543  44.545  1.00  0.00           H  
ATOM    379  CH2 TRP    25      37.815  54.770  42.870  1.00  0.00           C  
ATOM    380  HH2 TRP    25      36.987  54.252  42.408  1.00  0.00           H  
ATOM    381  CZ3 TRP    25      39.039  54.667  42.260  1.00  0.00           C  
ATOM    382  HZ3 TRP    25      39.021  54.158  41.307  1.00  0.00           H  
ATOM    383  CE3 TRP    25      40.220  55.350  42.772  1.00  0.00           C  
ATOM    384  HE3 TRP    25      41.167  55.115  42.310  1.00  0.00           H  
ATOM    385  CD2 TRP    25      40.111  55.971  44.047  1.00  0.00           C  
ATOM    386  C   TRP    25      44.491  58.550  44.204  1.00  0.00           C  
ATOM    387  O   TRP    25      45.290  58.300  45.092  1.00  0.00           O  
ATOM    388  N   ASP    26      44.866  59.185  43.052  1.00  0.00           N  
ATOM    389  H   ASP    26      44.214  59.293  42.289  1.00  0.00           H  
ATOM    390  CA  ASP    26      46.225  59.680  42.834  1.00  0.00           C  
ATOM    391  HA  ASP    26      46.987  59.136  43.391  1.00  0.00           H  
ATOM    392  CB  ASP    26      46.546  59.567  41.333  1.00  0.00           C  
ATOM    393  HB2 ASP    26      46.040  60.416  40.873  1.00  0.00           H  
ATOM    394  HB3 ASP    26      47.598  59.759  41.123  1.00  0.00           H  
ATOM    395  CG  ASP    26      46.193  58.314  40.542  1.00  0.00           C  
ATOM    396  OD1 ASP    26      46.458  57.162  40.998  1.00  0.00           O  
ATOM    397  OD2 ASP    26      45.801  58.400  39.359  1.00  0.00           O  
ATOM    398  C   ASP    26      46.300  61.106  43.295  1.00  0.00           C  
ATOM    399  O   ASP    26      47.302  61.411  43.913  1.00  0.00           O  
ATOM    400  N   LEU    27      45.330  62.022  43.074  1.00  0.00           N  
ATOM    401  H   LEU    27      44.471  61.696  42.654  1.00  0.00           H  
ATOM    402  CA  LEU    27      45.505  63.397  43.218  1.00  0.00           C  
ATOM    403  HA  LEU    27      46.494  63.648  42.833  1.00  0.00           H  
ATOM    404  CB  LEU    27      44.478  64.165  42.439  1.00  0.00           C  
ATOM    405  HB2 LEU    27      43.511  63.785  42.770  1.00  0.00           H  
ATOM    406  HB3 LEU    27      44.406  65.170  42.856  1.00  0.00           H  
ATOM    407  CG  LEU    27      44.541  63.948  40.918  1.00  0.00           C  
ATOM    408  HG  LEU    27      44.465  62.913  40.587  1.00  0.00           H  
ATOM    409  CD1 LEU    27      43.274  64.567  40.391  1.00  0.00           C  
ATOM    410 HD11 LEU    27      43.268  65.616  40.687  1.00  0.00           H  
ATOM    411 HD12 LEU    27      43.176  64.509  39.307  1.00  0.00           H  
ATOM    412 HD13 LEU    27      42.475  64.010  40.881  1.00  0.00           H  
ATOM    413  CD2 LEU    27      45.832  64.565  40.335  1.00  0.00           C  
ATOM    414 HD21 LEU    27      45.835  64.711  39.255  1.00  0.00           H  
ATOM    415 HD22 LEU    27      46.117  65.503  40.812  1.00  0.00           H  
ATOM    416 HD23 LEU    27      46.661  63.869  40.461  1.00  0.00           H  
ATOM    417  C   LEU    27      45.579  63.697  44.774  1.00  0.00           C  
ATOM    418  O   LEU    27      46.347  64.601  45.133  1.00  0.00           O  
ATOM    419  N   ILE    28      44.759  62.980  45.534  1.00  0.00           N  
ATOM    420  H   ILE    28      44.012  62.409  45.164  1.00  0.00           H  
ATOM    421  CA  ILE    28      44.922  63.015  46.966  1.00  0.00           C  
ATOM    422  HA  ILE    28      44.639  63.955  47.439  1.00  0.00           H  
ATOM    423  CB  ILE    28      43.838  62.040  47.563  1.00  0.00           C  
ATOM    424  HB  ILE    28      43.764  61.197  46.877  1.00  0.00           H  
ATOM    425  CG2 ILE    28      44.003  61.417  48.950  1.00  0.00           C  
ATOM    426 HG21 ILE    28      44.024  62.199  49.710  1.00  0.00           H  
ATOM    427 HG22 ILE    28      43.167  60.766  49.205  1.00  0.00           H  
ATOM    428 HG23 ILE    28      44.899  60.796  48.934  1.00  0.00           H  
ATOM    429  CG1 ILE    28      42.549  62.850  47.545  1.00  0.00           C  
ATOM    430 HG12 ILE    28      42.461  63.380  48.493  1.00  0.00           H  
ATOM    431 HG13 ILE    28      42.512  63.586  46.742  1.00  0.00           H  
ATOM    432  CD1 ILE    28      41.391  61.940  47.451  1.00  0.00           C  
ATOM    433 HD11 ILE    28      41.243  61.341  48.349  1.00  0.00           H  
ATOM    434 HD12 ILE    28      40.472  62.506  47.300  1.00  0.00           H  
ATOM    435 HD13 ILE    28      41.556  61.239  46.632  1.00  0.00           H  
ATOM    436  C   ILE    28      46.339  62.632  47.464  1.00  0.00           C  
ATOM    437  O   ILE    28      46.802  63.143  48.489  1.00  0.00           O  
ATOM    438  N   GLY    29      47.124  61.846  46.755  1.00  0.00           N  
ATOM    439  H   GLY    29      46.653  61.407  45.976  1.00  0.00           H  
ATOM    440  CA  GLY    29      48.525  61.354  47.110  1.00  0.00           C  
ATOM    441  HA2 GLY    29      48.578  60.989  48.136  1.00  0.00           H  
ATOM    442  HA3 GLY    29      48.759  60.541  46.424  1.00  0.00           H  
ATOM    443  C   GLY    29      49.544  62.420  46.858  1.00  0.00           C  
ATOM    444  O   GLY    29      50.699  62.213  47.302  1.00  0.00           O  
ATOM    445  N   LEU    30      49.136  63.570  46.266  1.00  0.00           N  
ATOM    446  H   LEU    30      48.165  63.667  46.006  1.00  0.00           H  
ATOM    447  CA  LEU    30      50.209  64.556  45.897  1.00  0.00           C  
ATOM    448  HA  LEU    30      51.053  64.098  45.381  1.00  0.00           H  
ATOM    449  CB  LEU    30      49.598  65.690  45.030  1.00  0.00           C  
ATOM    450  HB2 LEU    30      48.568  65.869  45.338  1.00  0.00           H  
ATOM    451  HB3 LEU    30      50.157  66.595  45.270  1.00  0.00           H  
ATOM    452  CG  LEU    30      49.585  65.470  43.453  1.00  0.00           C  
ATOM    453  HG  LEU    30      49.365  64.422  43.248  1.00  0.00           H  
ATOM    454  CD1 LEU    30      48.548  66.297  42.659  1.00  0.00           C  
ATOM    455 HD11 LEU    30      48.685  66.208  41.581  1.00  0.00           H  
ATOM    456 HD12 LEU    30      47.525  66.011  42.901  1.00  0.00           H  
ATOM    457 HD13 LEU    30      48.770  67.337  42.900  1.00  0.00           H  
ATOM    458  CD2 LEU    30      51.051  65.708  42.968  1.00  0.00           C  
ATOM    459 HD21 LEU    30      51.244  66.777  43.057  1.00  0.00           H  
ATOM    460 HD22 LEU    30      51.801  65.334  43.664  1.00  0.00           H  
ATOM    461 HD23 LEU    30      51.143  65.375  41.934  1.00  0.00           H  
ATOM    462  C   LEU    30      50.823  65.147  47.227  1.00  0.00           C  
ATOM    463  O   LEU    30      52.028  65.358  47.271  1.00  0.00           O  
ATOM    464  N   GLU    31      50.001  65.316  48.254  1.00  0.00           N  
ATOM    465  H   GLU    31      49.019  65.172  48.069  1.00  0.00           H  
ATOM    466  CA  GLU    31      50.283  65.617  49.661  1.00  0.00           C  
ATOM    467  HA  GLU    31      50.883  66.524  49.735  1.00  0.00           H  
ATOM    468  CB  GLU    31      48.903  65.947  50.297  1.00  0.00           C  
ATOM    469  HB2 GLU    31      48.676  66.962  49.971  1.00  0.00           H  
ATOM    470  HB3 GLU    31      48.102  65.295  49.949  1.00  0.00           H  
ATOM    471  CG  GLU    31      48.798  65.898  51.798  1.00  0.00           C  
ATOM    472  HG2 GLU    31      47.745  66.070  52.019  1.00  0.00           H  
ATOM    473  HG3 GLU    31      48.913  64.903  52.228  1.00  0.00           H  
ATOM    474  CD  GLU    31      49.582  66.945  52.512  1.00  0.00           C  
ATOM    475  OE1 GLU    31      49.898  67.968  51.851  1.00  0.00           O  
ATOM    476  OE2 GLU    31      50.072  66.717  53.630  1.00  0.00           O  
ATOM    477  C   GLU    31      50.994  64.439  50.473  1.00  0.00           C  
ATOM    478  O   GLU    31      51.662  64.720  51.444  1.00  0.00           O  
ATOM    479  N   ARG    32      50.842  63.187  50.057  1.00  0.00           N  
ATOM    480  H   ARG    32      50.379  63.030  49.173  1.00  0.00           H  
ATOM    481  CA  ARG    32      51.391  61.998  50.671  1.00  0.00           C  
ATOM    482  HA  ARG    32      51.523  62.247  51.724  1.00  0.00           H  
ATOM    483  CB  ARG    32      50.419  60.784  50.455  1.00  0.00           C  
ATOM    484  HB2 ARG    32      50.375  60.392  49.439  1.00  0.00           H  
ATOM    485  HB3 ARG    32      50.743  59.913  51.024  1.00  0.00           H  
ATOM    486  CG  ARG    32      49.020  61.104  50.994  1.00  0.00           C  
ATOM    487  HG2 ARG    32      48.618  61.874  50.336  1.00  0.00           H  
ATOM    488  HG3 ARG    32      48.365  60.262  50.770  1.00  0.00           H  
ATOM    489  CD  ARG    32      48.994  61.441  52.449  1.00  0.00           C  
ATOM    490  HD2 ARG    32      49.304  62.483  52.535  1.00  0.00           H  
ATOM    491  HD3 ARG    32      47.973  61.531  52.819  1.00  0.00           H  
ATOM    492  NE  ARG    32      49.708  60.503  53.271  1.00  0.00           N  
ATOM    493  HE  ARG    32      50.442  59.958  52.841  1.00  0.00           H  
ATOM    494  CZ  ARG    32      49.591  60.243  54.546  1.00  0.00           C  
ATOM    495  NH1 ARG    32      48.634  60.705  55.263  1.00  0.00           N  
ATOM    496 HH11 ARG    32      48.080  61.486  54.942  1.00  0.00           H  
ATOM    497 HH12 ARG    32      48.422  60.287  56.157  1.00  0.00           H  
ATOM    498  NH2 ARG    32      50.294  59.338  55.039  1.00  0.00           N  
ATOM    499 HH21 ARG    32      51.075  58.968  54.517  1.00  0.00           H  
ATOM    500 HH22 ARG    32      50.359  59.214  56.039  1.00  0.00           H  
ATOM    501  C   ARG    32      52.844  61.724  50.410  1.00  0.00           C  
ATOM    502  O   ARG    32      53.513  62.459  49.719  1.00  0.00           O  
ATOM    503  N   GLU    33      53.410  60.737  51.097  1.00  0.00           N  
ATOM    504  H   GLU    33      52.766  60.107  51.554  1.00  0.00           H  
ATOM    505  CA  GLU    33      54.860  60.474  51.063  1.00  0.00           C  
ATOM    506  HA  GLU    33      55.300  61.467  50.961  1.00  0.00           H  
ATOM    507  CB  GLU    33      55.180  59.812  52.424  1.00  0.00           C  
ATOM    508  HB2 GLU    33      56.237  59.553  52.496  1.00  0.00           H  
ATOM    509  HB3 GLU    33      54.884  60.599  53.117  1.00  0.00           H  
ATOM    510  CG  GLU    33      54.510  58.466  52.691  1.00  0.00           C  
ATOM    511  HG2 GLU    33      54.206  57.951  51.781  1.00  0.00           H  
ATOM    512  HG3 GLU    33      55.243  57.878  53.243  1.00  0.00           H  
ATOM    513  CD  GLU    33      53.229  58.568  53.551  1.00  0.00           C  
ATOM    514  OE1 GLU    33      53.187  57.785  54.569  1.00  0.00           O  
ATOM    515  OE2 GLU    33      52.210  59.227  53.158  1.00  0.00           O  
ATOM    516  C   GLU    33      55.160  59.557  49.842  1.00  0.00           C  
ATOM    517  O   GLU    33      54.276  58.845  49.345  1.00  0.00           O  
ATOM    518  N   SER    34      56.446  59.257  49.532  1.00  0.00           N  
ATOM    519  H   SER    34      57.212  59.762  49.954  1.00  0.00           H  
ATOM    520  CA  SER    34      56.858  58.024  48.710  1.00  0.00           C  
ATOM    521  HA  SER    34      56.231  58.040  47.818  1.00  0.00           H  
ATOM    522  CB  SER    34      58.403  58.007  48.455  1.00  0.00           C  
ATOM    523  HB2 SER    34      58.965  57.686  49.332  1.00  0.00           H  
ATOM    524  HB3 SER    34      58.561  57.412  47.556  1.00  0.00           H  
ATOM    525  OG  SER    34      58.889  59.252  48.038  1.00  0.00           O  
ATOM    526  HG  SER    34      59.270  59.602  48.846  1.00  0.00           H  
ATOM    527  C   SER    34      56.481  56.678  49.437  1.00  0.00           C  
ATOM    528  O   SER    34      56.413  56.508  50.679  1.00  0.00           O  
ATOM    529  N   ILE    35      56.331  55.654  48.662  1.00  0.00           N  
ATOM    530  H   ILE    35      56.220  55.869  47.681  1.00  0.00           H  
ATOM    531  CA  ILE    35      56.499  54.215  49.062  1.00  0.00           C  
ATOM    532  HA  ILE    35      55.979  53.919  49.973  1.00  0.00           H  
ATOM    533  CB  ILE    35      55.779  53.200  48.093  1.00  0.00           C  
ATOM    534  HB  ILE    35      56.171  53.523  47.129  1.00  0.00           H  
ATOM    535  CG2 ILE    35      56.337  51.804  48.361  1.00  0.00           C  
ATOM    536 HG21 ILE    35      56.018  51.116  47.578  1.00  0.00           H  
ATOM    537 HG22 ILE    35      57.417  51.748  48.494  1.00  0.00           H  
ATOM    538 HG23 ILE    35      55.750  51.501  49.228  1.00  0.00           H  
ATOM    539  CG1 ILE    35      54.183  53.357  48.069  1.00  0.00           C  
ATOM    540 HG12 ILE    35      53.802  53.042  49.041  1.00  0.00           H  
ATOM    541 HG13 ILE    35      53.897  54.367  47.776  1.00  0.00           H  
ATOM    542  CD1 ILE    35      53.571  52.420  47.025  1.00  0.00           C  
ATOM    543 HD11 ILE    35      52.494  52.413  47.192  1.00  0.00           H  
ATOM    544 HD12 ILE    35      53.943  52.624  46.021  1.00  0.00           H  
ATOM    545 HD13 ILE    35      53.958  51.418  47.209  1.00  0.00           H  
ATOM    546  C   ILE    35      57.990  53.962  49.229  1.00  0.00           C  
ATOM    547  O   ILE    35      58.772  54.301  48.358  1.00  0.00           O  
ATOM    548  N   GLN    36      58.413  53.273  50.307  1.00  0.00           N  
ATOM    549  H   GLN    36      57.775  53.106  51.072  1.00  0.00           H  
ATOM    550  CA  GLN    36      59.800  53.039  50.620  1.00  0.00           C  
ATOM    551  HA  GLN    36      60.442  53.133  49.745  1.00  0.00           H  
ATOM    552  CB  GLN    36      60.412  54.086  51.695  1.00  0.00           C  
ATOM    553  HB2 GLN    36      59.784  54.059  52.585  1.00  0.00           H  
ATOM    554  HB3 GLN    36      61.409  53.818  52.045  1.00  0.00           H  
ATOM    555  CG  GLN    36      60.499  55.503  51.085  1.00  0.00           C  
ATOM    556  HG2 GLN    36      61.355  55.480  50.411  1.00  0.00           H  
ATOM    557  HG3 GLN    36      59.642  55.726  50.450  1.00  0.00           H  
ATOM    558  CD  GLN    36      60.639  56.572  52.172  1.00  0.00           C  
ATOM    559  OE1 GLN    36      59.859  56.901  53.063  1.00  0.00           O  
ATOM    560  NE2 GLN    36      61.809  57.159  52.253  1.00  0.00           N  
ATOM    561 HE21 GLN    36      62.111  57.741  53.021  1.00  0.00           H  
ATOM    562 HE22 GLN    36      62.513  56.984  51.550  1.00  0.00           H  
ATOM    563  C   GLN    36      60.050  51.561  51.126  1.00  0.00           C  
ATOM    564  O   GLN    36      60.216  51.372  52.321  1.00  0.00           O  
ATOM    565  N   GLN    37      59.821  50.611  50.229  1.00  0.00           N  
ATOM    566  H   GLN    37      59.763  50.810  49.240  1.00  0.00           H  
ATOM    567  CA  GLN    37      59.984  49.165  50.558  1.00  0.00           C  
ATOM    568  HA  GLN    37      60.110  49.015  51.630  1.00  0.00           H  
ATOM    569  CB  GLN    37      58.634  48.535  50.294  1.00  0.00           C  
ATOM    570  HB2 GLN    37      58.465  48.540  49.217  1.00  0.00           H  
ATOM    571  HB3 GLN    37      58.760  47.531  50.697  1.00  0.00           H  
ATOM    572  CG  GLN    37      57.452  49.135  51.104  1.00  0.00           C  
ATOM    573  HG2 GLN    37      57.624  49.158  52.180  1.00  0.00           H  
ATOM    574  HG3 GLN    37      57.205  50.111  50.688  1.00  0.00           H  
ATOM    575  CD  GLN    37      56.145  48.386  51.060  1.00  0.00           C  
ATOM    576  OE1 GLN    37      56.007  47.254  50.646  1.00  0.00           O  
ATOM    577  NE2 GLN    37      55.006  49.006  51.456  1.00  0.00           N  
ATOM    578 HE21 GLN    37      54.236  48.352  51.429  1.00  0.00           H  
ATOM    579 HE22 GLN    37      54.908  49.961  51.770  1.00  0.00           H  
ATOM    580  C   GLN    37      61.040  48.501  49.799  1.00  0.00           C  
ATOM    581  O   GLN    37      61.443  48.959  48.704  1.00  0.00           O  
ATOM    582  N   GLY    38      61.609  47.423  50.258  1.00  0.00           N  
ATOM    583  H   GLY    38      61.183  46.996  51.068  1.00  0.00           H  
ATOM    584  CA  GLY    38      62.720  46.752  49.649  1.00  0.00           C  
ATOM    585  HA2 GLY    38      62.627  46.728  48.563  1.00  0.00           H  
ATOM    586  HA3 GLY    38      63.605  47.366  49.814  1.00  0.00           H  
ATOM    587  C   GLY    38      62.931  45.384  50.289  1.00  0.00           C  
ATOM    588  O   GLY    38      62.165  45.043  51.193  1.00  0.00           O  
ATOM    589  N   LEU    39      63.852  44.607  49.796  1.00  0.00           N  
ATOM    590  H   LEU    39      64.494  45.034  49.144  1.00  0.00           H  
ATOM    591  CA  LEU    39      63.907  43.197  50.017  1.00  0.00           C  
ATOM    592  HA  LEU    39      63.290  42.826  50.836  1.00  0.00           H  
ATOM    593  CB  LEU    39      63.585  42.368  48.794  1.00  0.00           C  
ATOM    594  HB2 LEU    39      64.211  42.628  47.941  1.00  0.00           H  
ATOM    595  HB3 LEU    39      63.808  41.330  49.043  1.00  0.00           H  
ATOM    596  CG  LEU    39      62.109  42.464  48.348  1.00  0.00           C  
ATOM    597  HG  LEU    39      61.826  43.514  48.423  1.00  0.00           H  
ATOM    598  CD1 LEU    39      61.966  41.921  46.878  1.00  0.00           C  
ATOM    599 HD11 LEU    39      62.094  40.838  46.892  1.00  0.00           H  
ATOM    600 HD12 LEU    39      60.919  42.044  46.602  1.00  0.00           H  
ATOM    601 HD13 LEU    39      62.529  42.553  46.193  1.00  0.00           H  
ATOM    602  CD2 LEU    39      61.129  41.555  49.218  1.00  0.00           C  
ATOM    603 HD21 LEU    39      61.115  41.967  50.227  1.00  0.00           H  
ATOM    604 HD22 LEU    39      60.170  41.593  48.702  1.00  0.00           H  
ATOM    605 HD23 LEU    39      61.459  40.516  49.205  1.00  0.00           H  
ATOM    606  C   LEU    39      65.302  42.929  50.541  1.00  0.00           C  
ATOM    607  O   LEU    39      66.265  43.598  50.180  1.00  0.00           O  
ATOM    608  N   LEU    40      65.460  41.902  51.368  1.00  0.00           N  
ATOM    609  H   LEU    40      64.631  41.461  51.738  1.00  0.00           H  
ATOM    610  CA  LEU    40      66.774  41.447  51.954  1.00  0.00           C  
ATOM    611  HA  LEU    40      67.562  42.057  51.513  1.00  0.00           H  
ATOM    612  CB  LEU    40      66.791  41.551  53.547  1.00  0.00           C  
ATOM    613  HB2 LEU    40      66.517  42.560  53.856  1.00  0.00           H  
ATOM    614  HB3 LEU    40      66.020  40.894  53.948  1.00  0.00           H  
ATOM    615  CG  LEU    40      68.164  41.128  54.183  1.00  0.00           C  
ATOM    616  HG  LEU    40      68.395  40.131  53.808  1.00  0.00           H  
ATOM    617  CD1 LEU    40      69.379  41.968  53.824  1.00  0.00           C  
ATOM    618 HD11 LEU    40      69.724  41.737  52.816  1.00  0.00           H  
ATOM    619 HD12 LEU    40      69.089  43.015  53.737  1.00  0.00           H  
ATOM    620 HD13 LEU    40      70.237  41.816  54.480  1.00  0.00           H  
ATOM    621  CD2 LEU    40      68.075  40.995  55.679  1.00  0.00           C  
ATOM    622 HD21 LEU    40      67.706  41.977  55.975  1.00  0.00           H  
ATOM    623 HD22 LEU    40      67.324  40.253  55.949  1.00  0.00           H  
ATOM    624 HD23 LEU    40      69.059  40.724  56.063  1.00  0.00           H  
ATOM    625  C   LEU    40      67.158  39.993  51.599  1.00  0.00           C  
ATOM    626  O   LEU    40      66.343  39.123  51.660  1.00  0.00           O  
ATOM    627  N   TYR    41      68.387  39.740  51.094  1.00  0.00           N  
ATOM    628  H   TYR    41      69.020  40.526  51.094  1.00  0.00           H  
ATOM    629  CA  TYR    41      69.039  38.491  50.809  1.00  0.00           C  
ATOM    630  HA  TYR    41      68.343  37.664  50.952  1.00  0.00           H  
ATOM    631  CB  TYR    41      69.510  38.511  49.335  1.00  0.00           C  
ATOM    632  HB2 TYR    41      70.194  39.354  49.236  1.00  0.00           H  
ATOM    633  HB3 TYR    41      70.061  37.617  49.044  1.00  0.00           H  
ATOM    634  CG  TYR    41      68.347  38.670  48.364  1.00  0.00           C  
ATOM    635  CD1 TYR    41      67.571  37.561  47.929  1.00  0.00           C  
ATOM    636  HD1 TYR    41      67.876  36.607  48.334  1.00  0.00           H  
ATOM    637  CE1 TYR    41      66.487  37.797  47.018  1.00  0.00           C  
ATOM    638  HE1 TYR    41      66.035  36.961  46.505  1.00  0.00           H  
ATOM    639  CZ  TYR    41      66.072  39.100  46.859  1.00  0.00           C  
ATOM    640  OH  TYR    41      64.815  39.307  46.227  1.00  0.00           O  
ATOM    641  HH  TYR    41      64.582  38.631  45.586  1.00  0.00           H  
ATOM    642  CE2 TYR    41      66.840  40.228  47.280  1.00  0.00           C  
ATOM    643  HE2 TYR    41      66.559  41.230  46.990  1.00  0.00           H  
ATOM    644  CD2 TYR    41      68.041  39.970  47.966  1.00  0.00           C  
ATOM    645  HD2 TYR    41      68.602  40.830  48.299  1.00  0.00           H  
ATOM    646  C   TYR    41      70.212  38.141  51.646  1.00  0.00           C  
ATOM    647  O   TYR    41      71.045  38.991  52.023  1.00  0.00           O  
ATOM    648  N   HID    42      70.444  36.873  51.756  1.00  0.00           N  
ATOM    649  H   HID    42      69.734  36.257  51.386  1.00  0.00           H  
ATOM    650  CA  HID    42      71.626  36.229  52.322  1.00  0.00           C  
ATOM    651  HA  HID    42      72.424  36.952  52.489  1.00  0.00           H  
ATOM    652  CB  HID    42      71.262  35.590  53.642  1.00  0.00           C  
ATOM    653  HB2 HID    42      70.908  36.404  54.275  1.00  0.00           H  
ATOM    654  HB3 HID    42      70.418  34.927  53.452  1.00  0.00           H  
ATOM    655  CG  HID    42      72.282  34.913  54.471  1.00  0.00           C  
ATOM    656  ND1 HID    42      73.293  35.398  55.253  1.00  0.00           N  
ATOM    657  HD1 HID    42      73.509  36.370  55.418  1.00  0.00           H  
ATOM    658  CE1 HID    42      74.081  34.411  55.807  1.00  0.00           C  
ATOM    659  HE1 HID    42      74.883  34.619  56.500  1.00  0.00           H  
ATOM    660  NE2 HID    42      73.573  33.274  55.414  1.00  0.00           N  
ATOM    661  CD2 HID    42      72.528  33.552  54.503  1.00  0.00           C  
ATOM    662  HD2 HID    42      71.980  32.790  53.969  1.00  0.00           H  
ATOM    663  C   HID    42      72.212  35.099  51.481  1.00  0.00           C  
ATOM    664  O   HID    42      73.416  34.771  51.605  1.00  0.00           O  
ATOM    665  N   HID    43      71.596  34.558  50.423  1.00  0.00           N  
ATOM    666  H   HID    43      70.606  34.732  50.518  1.00  0.00           H  
ATOM    667  CA  HID    43      71.986  33.495  49.475  1.00  0.00           C  
ATOM    668  HA  HID    43      72.227  32.653  50.125  1.00  0.00           H  
ATOM    669  CB  HID    43      70.870  32.991  48.564  1.00  0.00           C  
ATOM    670  HB2 HID    43      69.905  33.130  49.051  1.00  0.00           H  
ATOM    671  HB3 HID    43      70.775  33.685  47.729  1.00  0.00           H  
ATOM    672  CG  HID    43      71.139  31.532  48.236  1.00  0.00           C  
ATOM    673  ND1 HID    43      71.923  31.057  47.158  1.00  0.00           N  
ATOM    674  HD1 HID    43      72.434  31.609  46.485  1.00  0.00           H  
ATOM    675  CE1 HID    43      72.057  29.740  47.206  1.00  0.00           C  
ATOM    676  HE1 HID    43      72.673  29.080  46.613  1.00  0.00           H  
ATOM    677  NE2 HID    43      71.312  29.293  48.221  1.00  0.00           N  
ATOM    678  CD2 HID    43      70.735  30.385  48.859  1.00  0.00           C  
ATOM    679  HD2 HID    43      70.087  30.323  49.721  1.00  0.00           H  
ATOM    680  C   HID    43      73.168  33.884  48.704  1.00  0.00           C  
ATOM    681  O   HID    43      73.195  35.014  48.212  1.00  0.00           O  
ATOM    682  N   PRO    44      74.134  32.995  48.550  1.00  0.00           N  
ATOM    683  CD  PRO    44      74.566  31.903  49.488  1.00  0.00           C  
ATOM    684  HD2 PRO    44      73.844  31.086  49.498  1.00  0.00           H  
ATOM    685  HD3 PRO    44      74.702  32.404  50.446  1.00  0.00           H  
ATOM    686  CG  PRO    44      75.886  31.397  48.971  1.00  0.00           C  
ATOM    687  HG2 PRO    44      75.737  30.567  48.280  1.00  0.00           H  
ATOM    688  HG3 PRO    44      76.431  30.975  49.816  1.00  0.00           H  
ATOM    689  CB  PRO    44      76.438  32.644  48.190  1.00  0.00           C  
ATOM    690  HB2 PRO    44      77.021  32.226  47.369  1.00  0.00           H  
ATOM    691  HB3 PRO    44      77.016  33.266  48.873  1.00  0.00           H  
ATOM    692  CA  PRO    44      75.195  33.301  47.676  1.00  0.00           C  
ATOM    693  HA  PRO    44      75.430  34.364  47.741  1.00  0.00           H  
ATOM    694  C   PRO    44      74.974  32.969  46.154  1.00  0.00           C  
ATOM    695  O   PRO    44      74.071  32.241  45.708  1.00  0.00           O  
ATOM    696  N   ASN    45      75.872  33.513  45.337  1.00  0.00           N  
ATOM    697  H   ASN    45      76.555  34.103  45.791  1.00  0.00           H  
ATOM    698  CA  ASN    45      75.920  33.563  43.870  1.00  0.00           C  
ATOM    699  HA  ASN    45      75.265  32.819  43.417  1.00  0.00           H  
ATOM    700  CB  ASN    45      75.726  35.002  43.361  1.00  0.00           C  
ATOM    701  HB2 ASN    45      74.874  35.401  43.912  1.00  0.00           H  
ATOM    702  HB3 ASN    45      76.638  35.477  43.723  1.00  0.00           H  
ATOM    703  CG  ASN    45      75.471  35.251  41.859  1.00  0.00           C  
ATOM    704  OD1 ASN    45      75.405  34.326  41.061  1.00  0.00           O  
ATOM    705  ND2 ASN    45      75.349  36.509  41.587  1.00  0.00           N  
ATOM    706 HD21 ASN    45      75.380  36.751  40.607  1.00  0.00           H  
ATOM    707 HD22 ASN    45      75.470  37.197  42.317  1.00  0.00           H  
ATOM    708  C   ASN    45      77.370  33.165  43.445  1.00  0.00           C  
ATOM    709  O   ASN    45      78.329  33.370  44.169  1.00  0.00           O  
ATOM    710  N   GLN    46      77.507  32.725  42.179  1.00  0.00           N  
ATOM    711  H   GLN    46      76.704  32.552  41.591  1.00  0.00           H  
ATOM    712  CA  GLN    46      78.831  32.389  41.514  1.00  0.00           C  
ATOM    713  HA  GLN    46      79.530  32.024  42.266  1.00  0.00           H  
ATOM    714  CB  GLN    46      78.558  31.223  40.578  1.00  0.00           C  
ATOM    715  HB2 GLN    46      79.504  30.838  40.199  1.00  0.00           H  
ATOM    716  HB3 GLN    46      78.052  30.371  41.033  1.00  0.00           H  
ATOM    717  CG  GLN    46      77.647  31.432  39.357  1.00  0.00           C  
ATOM    718  HG2 GLN    46      76.608  31.633  39.620  1.00  0.00           H  
ATOM    719  HG3 GLN    46      78.041  32.325  38.871  1.00  0.00           H  
ATOM    720  CD  GLN    46      77.663  30.203  38.453  1.00  0.00           C  
ATOM    721  OE1 GLN    46      78.189  29.137  38.832  1.00  0.00           O  
ATOM    722  NE2 GLN    46      76.959  30.184  37.368  1.00  0.00           N  
ATOM    723 HE21 GLN    46      76.688  29.254  37.084  1.00  0.00           H  
ATOM    724 HE22 GLN    46      76.386  31.015  37.313  1.00  0.00           H  
ATOM    725  C   GLN    46      79.436  33.574  40.826  1.00  0.00           C  
ATOM    726  O   GLN    46      80.679  33.605  40.806  1.00  0.00           O  
ATOM    727  N   VAL    47      78.580  34.491  40.272  1.00  0.00           N  
ATOM    728  H   VAL    47      77.587  34.447  40.447  1.00  0.00           H  
ATOM    729  CA  VAL    47      79.041  35.634  39.557  1.00  0.00           C  
ATOM    730  HA  VAL    47      79.762  35.323  38.802  1.00  0.00           H  
ATOM    731  CB  VAL    47      77.901  36.309  38.710  1.00  0.00           C  
ATOM    732  HB  VAL    47      77.100  36.586  39.395  1.00  0.00           H  
ATOM    733  CG1 VAL    47      78.165  37.629  37.956  1.00  0.00           C  
ATOM    734 HG11 VAL    47      77.348  37.793  37.253  1.00  0.00           H  
ATOM    735 HG12 VAL    47      78.119  38.482  38.634  1.00  0.00           H  
ATOM    736 HG13 VAL    47      79.169  37.564  37.535  1.00  0.00           H  
ATOM    737  CG2 VAL    47      77.325  35.325  37.717  1.00  0.00           C  
ATOM    738 HG21 VAL    47      78.174  35.085  37.077  1.00  0.00           H  
ATOM    739 HG22 VAL    47      76.919  34.502  38.305  1.00  0.00           H  
ATOM    740 HG23 VAL    47      76.515  35.785  37.151  1.00  0.00           H  
ATOM    741  C   VAL    47      79.590  36.687  40.573  1.00  0.00           C  
ATOM    742  O   VAL    47      79.086  36.909  41.663  1.00  0.00           O  
ATOM    743  N   ASP    48      80.575  37.459  40.110  1.00  0.00           N  
ATOM    744  H   ASP    48      80.891  37.250  39.174  1.00  0.00           H  
ATOM    745  CA  ASP    48      81.294  38.461  40.807  1.00  0.00           C  
ATOM    746  HA  ASP    48      81.571  38.141  41.811  1.00  0.00           H  
ATOM    747  CB  ASP    48      82.587  38.716  40.040  1.00  0.00           C  
ATOM    748  HB2 ASP    48      83.253  37.861  39.928  1.00  0.00           H  
ATOM    749  HB3 ASP    48      82.386  39.160  39.065  1.00  0.00           H  
ATOM    750  CG  ASP    48      83.521  39.684  40.737  1.00  0.00           C  
ATOM    751  OD1 ASP    48      84.244  40.495  40.096  1.00  0.00           O  
ATOM    752  OD2 ASP    48      83.702  39.621  42.000  1.00  0.00           O  
ATOM    753  C   ASP    48      80.433  39.696  40.968  1.00  0.00           C  
ATOM    754  O   ASP    48      79.851  40.147  39.999  1.00  0.00           O  
ATOM    755  N   THR    49      80.393  40.195  42.228  1.00  0.00           N  
ATOM    756  H   THR    49      80.756  39.660  43.004  1.00  0.00           H  
ATOM    757  CA  THR    49      79.427  41.254  42.687  1.00  0.00           C  
ATOM    758  HA  THR    49      78.504  40.681  42.770  1.00  0.00           H  
ATOM    759  CB  THR    49      79.788  41.684  44.141  1.00  0.00           C  
ATOM    760  HB  THR    49      80.670  42.310  44.003  1.00  0.00           H  
ATOM    761  CG2 THR    49      78.650  42.567  44.830  1.00  0.00           C  
ATOM    762 HG21 THR    49      79.093  42.972  45.740  1.00  0.00           H  
ATOM    763 HG22 THR    49      78.475  43.359  44.103  1.00  0.00           H  
ATOM    764 HG23 THR    49      77.787  41.930  45.025  1.00  0.00           H  
ATOM    765  OG1 THR    49      80.053  40.526  44.972  1.00  0.00           O  
ATOM    766  HG1 THR    49      80.962  40.299  44.760  1.00  0.00           H  
ATOM    767  C   THR    49      79.337  42.523  41.796  1.00  0.00           C  
ATOM    768  O   THR    49      78.229  42.844  41.388  1.00  0.00           O  
ATOM    769  N   PRO    50      80.419  43.126  41.218  1.00  0.00           N  
ATOM    770  CD  PRO    50      81.863  42.917  41.504  1.00  0.00           C  
ATOM    771  HD2 PRO    50      82.147  42.017  40.959  1.00  0.00           H  
ATOM    772  HD3 PRO    50      82.070  42.808  42.568  1.00  0.00           H  
ATOM    773  CG  PRO    50      82.632  44.162  40.951  1.00  0.00           C  
ATOM    774  HG2 PRO    50      83.604  43.875  40.551  1.00  0.00           H  
ATOM    775  HG3 PRO    50      82.666  44.935  41.719  1.00  0.00           H  
ATOM    776  CB  PRO    50      81.752  44.653  39.759  1.00  0.00           C  
ATOM    777  HB2 PRO    50      82.043  44.153  38.835  1.00  0.00           H  
ATOM    778  HB3 PRO    50      81.922  45.722  39.633  1.00  0.00           H  
ATOM    779  CA  PRO    50      80.358  44.141  40.143  1.00  0.00           C  
ATOM    780  HA  PRO    50      79.784  44.982  40.531  1.00  0.00           H  
ATOM    781  C   PRO    50      79.495  43.772  38.900  1.00  0.00           C  
ATOM    782  O   PRO    50      78.840  44.665  38.448  1.00  0.00           O  
ATOM    783  N   ASN    51      79.474  42.540  38.428  1.00  0.00           N  
ATOM    784  H   ASN    51      80.084  41.837  38.821  1.00  0.00           H  
ATOM    785  CA  ASN    51      78.573  42.096  37.313  1.00  0.00           C  
ATOM    786  HA  ASN    51      78.513  42.964  36.656  1.00  0.00           H  
ATOM    787  CB  ASN    51      79.226  40.925  36.545  1.00  0.00           C  
ATOM    788  HB2 ASN    51      79.135  40.054  37.194  1.00  0.00           H  
ATOM    789  HB3 ASN    51      78.595  40.819  35.663  1.00  0.00           H  
ATOM    790  CG  ASN    51      80.589  41.187  36.087  1.00  0.00           C  
ATOM    791  OD1 ASN    51      81.517  40.878  36.789  1.00  0.00           O  
ATOM    792  ND2 ASN    51      80.759  41.588  34.809  1.00  0.00           N  
ATOM    793 HD21 ASN    51      81.712  41.839  34.591  1.00  0.00           H  
ATOM    794 HD22 ASN    51      79.988  41.959  34.271  1.00  0.00           H  
ATOM    795  C   ASN    51      77.161  41.703  37.754  1.00  0.00           C  
ATOM    796  O   ASN    51      76.187  42.057  37.078  1.00  0.00           O  
ATOM    797  N   GLN    52      76.981  41.212  38.992  1.00  0.00           N  
ATOM    798  H   GLN    52      77.814  41.075  39.547  1.00  0.00           H  
ATOM    799  CA  GLN    52      75.666  41.068  39.696  1.00  0.00           C  
ATOM    800  HA  GLN    52      75.071  40.340  39.145  1.00  0.00           H  
ATOM    801  CB  GLN    52      75.906  40.399  41.086  1.00  0.00           C  
ATOM    802  HB2 GLN    52      76.599  39.580  40.889  1.00  0.00           H  
ATOM    803  HB3 GLN    52      76.432  40.998  41.830  1.00  0.00           H  
ATOM    804  CG  GLN    52      74.594  39.882  41.837  1.00  0.00           C  
ATOM    805  HG2 GLN    52      73.897  40.718  41.896  1.00  0.00           H  
ATOM    806  HG3 GLN    52      74.091  39.060  41.326  1.00  0.00           H  
ATOM    807  CD  GLN    52      74.917  39.394  43.256  1.00  0.00           C  
ATOM    808  OE1 GLN    52      75.860  39.784  43.966  1.00  0.00           O  
ATOM    809  NE2 GLN    52      74.139  38.385  43.582  1.00  0.00           N  
ATOM    810 HE21 GLN    52      74.212  37.943  44.488  1.00  0.00           H  
ATOM    811 HE22 GLN    52      73.415  38.129  42.926  1.00  0.00           H  
ATOM    812  C   GLN    52      74.951  42.438  39.812  1.00  0.00           C  
ATOM    813  O   GLN    52      73.745  42.474  39.532  1.00  0.00           O  
ATOM    814  N   ILE    53      75.670  43.524  40.130  1.00  0.00           N  
ATOM    815  H   ILE    53      76.651  43.336  40.275  1.00  0.00           H  
ATOM    816  CA  ILE    53      75.218  44.882  40.359  1.00  0.00           C  
ATOM    817  HA  ILE    53      74.235  44.816  40.824  1.00  0.00           H  
ATOM    818  CB  ILE    53      76.160  45.661  41.356  1.00  0.00           C  
ATOM    819  HB  ILE    53      77.210  45.481  41.129  1.00  0.00           H  
ATOM    820  CG2 ILE    53      75.901  47.133  41.296  1.00  0.00           C  
ATOM    821 HG21 ILE    53      75.768  47.512  40.282  1.00  0.00           H  
ATOM    822 HG22 ILE    53      74.949  47.406  41.750  1.00  0.00           H  
ATOM    823 HG23 ILE    53      76.691  47.672  41.818  1.00  0.00           H  
ATOM    824  CG1 ILE    53      75.901  45.002  42.693  1.00  0.00           C  
ATOM    825 HG12 ILE    53      74.850  45.125  42.956  1.00  0.00           H  
ATOM    826 HG13 ILE    53      76.134  43.940  42.618  1.00  0.00           H  
ATOM    827  CD1 ILE    53      76.737  45.547  43.818  1.00  0.00           C  
ATOM    828 HD11 ILE    53      77.759  45.624  43.445  1.00  0.00           H  
ATOM    829 HD12 ILE    53      76.364  46.499  44.196  1.00  0.00           H  
ATOM    830 HD13 ILE    53      76.909  44.874  44.658  1.00  0.00           H  
ATOM    831  C   ILE    53      74.917  45.514  38.993  1.00  0.00           C  
ATOM    832  O   ILE    53      73.871  46.156  38.830  1.00  0.00           O  
ATOM    833  N   GLN    54      75.759  45.277  37.948  1.00  0.00           N  
ATOM    834  H   GLN    54      76.644  44.886  38.234  1.00  0.00           H  
ATOM    835  CA  GLN    54      75.489  45.624  36.600  1.00  0.00           C  
ATOM    836  HA  GLN    54      75.411  46.708  36.517  1.00  0.00           H  
ATOM    837  CB  GLN    54      76.710  45.214  35.685  1.00  0.00           C  
ATOM    838  HB2 GLN    54      77.581  45.740  36.075  1.00  0.00           H  
ATOM    839  HB3 GLN    54      76.956  44.157  35.782  1.00  0.00           H  
ATOM    840  CG  GLN    54      76.516  45.504  34.170  1.00  0.00           C  
ATOM    841  HG2 GLN    54      77.317  45.132  33.531  1.00  0.00           H  
ATOM    842  HG3 GLN    54      75.554  45.081  33.879  1.00  0.00           H  
ATOM    843  CD  GLN    54      76.411  47.006  33.945  1.00  0.00           C  
ATOM    844  OE1 GLN    54      77.268  47.738  34.490  1.00  0.00           O  
ATOM    845  NE2 GLN    54      75.636  47.414  32.967  1.00  0.00           N  
ATOM    846 HE21 GLN    54      75.750  48.380  32.698  1.00  0.00           H  
ATOM    847 HE22 GLN    54      74.998  46.821  32.455  1.00  0.00           H  
ATOM    848  C   GLN    54      74.162  44.949  36.092  1.00  0.00           C  
ATOM    849  O   GLN    54      73.293  45.634  35.607  1.00  0.00           O  
ATOM    850  N   HIE    55      74.021  43.686  36.366  1.00  0.00           N  
ATOM    851  H   HIE    55      74.762  43.203  36.853  1.00  0.00           H  
ATOM    852  CA  HIE    55      72.862  42.840  36.084  1.00  0.00           C  
ATOM    853  HA  HIE    55      72.604  43.115  35.061  1.00  0.00           H  
ATOM    854  CB  HIE    55      73.110  41.286  36.264  1.00  0.00           C  
ATOM    855  HB2 HIE    55      74.029  40.961  35.776  1.00  0.00           H  
ATOM    856  HB3 HIE    55      73.242  40.970  37.299  1.00  0.00           H  
ATOM    857  CG  HIE    55      72.050  40.406  35.708  1.00  0.00           C  
ATOM    858  ND1 HIE    55      71.692  40.128  34.347  1.00  0.00           N  
ATOM    859  CE1 HIE    55      70.660  39.301  34.364  1.00  0.00           C  
ATOM    860  HE1 HIE    55      70.179  38.909  33.480  1.00  0.00           H  
ATOM    861  NE2 HIE    55      70.272  39.012  35.658  1.00  0.00           N  
ATOM    862  HE2 HIE    55      69.421  38.526  35.904  1.00  0.00           H  
ATOM    863  CD2 HIE    55      71.037  39.832  36.515  1.00  0.00           C  
ATOM    864  HD2 HIE    55      70.942  40.078  37.562  1.00  0.00           H  
ATOM    865  C   HIE    55      71.565  43.304  36.798  1.00  0.00           C  
ATOM    866  O   HIE    55      70.499  43.252  36.208  1.00  0.00           O  
ATOM    867  N   LEU    56      71.648  43.755  38.056  1.00  0.00           N  
ATOM    868  H   LEU    56      72.566  43.648  38.464  1.00  0.00           H  
ATOM    869  CA  LEU    56      70.594  44.571  38.674  1.00  0.00           C  
ATOM    870  HA  LEU    56      69.647  44.041  38.569  1.00  0.00           H  
ATOM    871  CB  LEU    56      71.037  44.850  40.185  1.00  0.00           C  
ATOM    872  HB2 LEU    56      72.042  45.269  40.213  1.00  0.00           H  
ATOM    873  HB3 LEU    56      70.426  45.686  40.525  1.00  0.00           H  
ATOM    874  CG  LEU    56      70.826  43.692  41.173  1.00  0.00           C  
ATOM    875  HG  LEU    56      71.310  42.839  40.696  1.00  0.00           H  
ATOM    876  CD1 LEU    56      71.680  43.898  42.463  1.00  0.00           C  
ATOM    877 HD11 LEU    56      71.408  44.895  42.808  1.00  0.00           H  
ATOM    878 HD12 LEU    56      71.452  43.099  43.169  1.00  0.00           H  
ATOM    879 HD13 LEU    56      72.751  43.796  42.287  1.00  0.00           H  
ATOM    880  CD2 LEU    56      69.394  43.465  41.588  1.00  0.00           C  
ATOM    881 HD21 LEU    56      69.371  42.548  42.176  1.00  0.00           H  
ATOM    882 HD22 LEU    56      69.045  44.323  42.164  1.00  0.00           H  
ATOM    883 HD23 LEU    56      68.801  43.227  40.705  1.00  0.00           H  
ATOM    884  C   LEU    56      70.217  45.903  37.884  1.00  0.00           C  
ATOM    885  O   LEU    56      69.023  46.128  37.547  1.00  0.00           O  
ATOM    886  N   LYS    57      71.253  46.633  37.435  1.00  0.00           N  
ATOM    887  H   LYS    57      72.194  46.460  37.758  1.00  0.00           H  
ATOM    888  CA  LYS    57      71.028  47.904  36.699  1.00  0.00           C  
ATOM    889  HA  LYS    57      70.265  48.475  37.229  1.00  0.00           H  
ATOM    890  CB  LYS    57      72.375  48.671  36.633  1.00  0.00           C  
ATOM    891  HB2 LYS    57      72.676  48.989  37.631  1.00  0.00           H  
ATOM    892  HB3 LYS    57      73.188  48.030  36.294  1.00  0.00           H  
ATOM    893  CG  LYS    57      72.259  49.984  35.851  1.00  0.00           C  
ATOM    894  HG2 LYS    57      71.942  49.784  34.827  1.00  0.00           H  
ATOM    895  HG3 LYS    57      71.513  50.615  36.334  1.00  0.00           H  
ATOM    896  CD  LYS    57      73.543  50.784  35.950  1.00  0.00           C  
ATOM    897  HD2 LYS    57      73.486  51.822  35.624  1.00  0.00           H  
ATOM    898  HD3 LYS    57      73.852  50.791  36.995  1.00  0.00           H  
ATOM    899  CE  LYS    57      74.756  49.991  35.326  1.00  0.00           C  
ATOM    900  HE2 LYS    57      74.902  49.113  35.954  1.00  0.00           H  
ATOM    901  HE3 LYS    57      74.590  49.652  34.304  1.00  0.00           H  
ATOM    902  NZ  LYS    57      76.001  50.767  35.524  1.00  0.00           N  
ATOM    903  HZ1 LYS    57      76.146  51.057  36.481  1.00  0.00           H  
ATOM    904  HZ2 LYS    57      76.854  50.239  35.403  1.00  0.00           H  
ATOM    905  HZ3 LYS    57      76.065  51.549  34.888  1.00  0.00           H  
ATOM    906  C   LYS    57      70.393  47.727  35.305  1.00  0.00           C  
ATOM    907  O   LYS    57      69.514  48.440  34.895  1.00  0.00           O  
ATOM    908  N   HID    58      70.867  46.671  34.640  1.00  0.00           N  
ATOM    909  H   HID    58      71.360  45.988  35.197  1.00  0.00           H  
ATOM    910  CA  HID    58      70.471  46.316  33.316  1.00  0.00           C  
ATOM    911  HA  HID    58      70.629  47.186  32.680  1.00  0.00           H  
ATOM    912  CB  HID    58      71.408  45.178  32.841  1.00  0.00           C  
ATOM    913  HB2 HID    58      72.314  45.726  32.580  1.00  0.00           H  
ATOM    914  HB3 HID    58      71.623  44.455  33.628  1.00  0.00           H  
ATOM    915  CG  HID    58      70.959  44.513  31.550  1.00  0.00           C  
ATOM    916  ND1 HID    58      70.950  45.183  30.353  1.00  0.00           N  
ATOM    917  HD1 HID    58      71.398  46.070  30.170  1.00  0.00           H  
ATOM    918  CE1 HID    58      70.354  44.444  29.422  1.00  0.00           C  
ATOM    919  HE1 HID    58      70.489  44.564  28.357  1.00  0.00           H  
ATOM    920  NE2 HID    58      70.026  43.219  29.914  1.00  0.00           N  
ATOM    921  CD2 HID    58      70.282  43.351  31.268  1.00  0.00           C  
ATOM    922  HD2 HID    58      70.049  42.697  32.096  1.00  0.00           H  
ATOM    923  C   HID    58      68.993  45.944  33.355  1.00  0.00           C  
ATOM    924  O   HID    58      68.160  46.531  32.645  1.00  0.00           O  
ATOM    925  N   SER    59      68.669  44.920  34.281  1.00  0.00           N  
ATOM    926  H   SER    59      69.342  44.419  34.843  1.00  0.00           H  
ATOM    927  CA  SER    59      67.355  44.303  34.219  1.00  0.00           C  
ATOM    928  HA  SER    59      67.082  43.939  33.229  1.00  0.00           H  
ATOM    929  CB  SER    59      67.449  43.062  35.178  1.00  0.00           C  
ATOM    930  HB2 SER    59      66.540  42.460  35.194  1.00  0.00           H  
ATOM    931  HB3 SER    59      68.258  42.405  34.858  1.00  0.00           H  
ATOM    932  OG  SER    59      67.678  43.434  36.616  1.00  0.00           O  
ATOM    933  HG  SER    59      68.625  43.588  36.602  1.00  0.00           H  
ATOM    934  C   SER    59      66.248  45.222  34.782  1.00  0.00           C  
ATOM    935  O   SER    59      65.066  45.113  34.435  1.00  0.00           O  
ATOM    936  N   LEU    60      66.588  46.112  35.672  1.00  0.00           N  
ATOM    937  H   LEU    60      67.532  46.163  36.030  1.00  0.00           H  
ATOM    938  CA  LEU    60      65.695  47.196  36.056  1.00  0.00           C  
ATOM    939  HA  LEU    60      64.771  46.808  36.484  1.00  0.00           H  
ATOM    940  CB  LEU    60      66.438  47.892  37.196  1.00  0.00           C  
ATOM    941  HB2 LEU    60      66.847  47.210  37.942  1.00  0.00           H  
ATOM    942  HB3 LEU    60      67.284  48.305  36.648  1.00  0.00           H  
ATOM    943  CG  LEU    60      65.754  49.141  37.794  1.00  0.00           C  
ATOM    944  HG  LEU    60      65.566  49.823  36.964  1.00  0.00           H  
ATOM    945  CD1 LEU    60      64.378  49.015  38.474  1.00  0.00           C  
ATOM    946 HD11 LEU    60      64.008  50.016  38.697  1.00  0.00           H  
ATOM    947 HD12 LEU    60      63.703  48.465  37.818  1.00  0.00           H  
ATOM    948 HD13 LEU    60      64.520  48.435  39.386  1.00  0.00           H  
ATOM    949  CD2 LEU    60      66.658  49.840  38.763  1.00  0.00           C  
ATOM    950 HD21 LEU    60      66.645  49.188  39.636  1.00  0.00           H  
ATOM    951 HD22 LEU    60      67.713  49.818  38.490  1.00  0.00           H  
ATOM    952 HD23 LEU    60      66.454  50.868  39.064  1.00  0.00           H  
ATOM    953  C   LEU    60      65.269  48.027  34.881  1.00  0.00           C  
ATOM    954  O   LEU    60      64.089  48.483  34.812  1.00  0.00           O  
ATOM    955  N   SER    61      66.198  48.440  33.988  1.00  0.00           N  
ATOM    956  H   SER    61      67.187  48.241  34.045  1.00  0.00           H  
ATOM    957  CA  SER    61      65.857  49.304  32.845  1.00  0.00           C  
ATOM    958  HA  SER    61      65.202  50.099  33.205  1.00  0.00           H  
ATOM    959  CB  SER    61      67.144  49.837  32.133  1.00  0.00           C  
ATOM    960  HB2 SER    61      67.715  49.049  31.641  1.00  0.00           H  
ATOM    961  HB3 SER    61      66.906  50.523  31.321  1.00  0.00           H  
ATOM    962  OG  SER    61      67.910  50.532  33.051  1.00  0.00           O  
ATOM    963  HG  SER    61      68.246  49.885  33.676  1.00  0.00           H  
ATOM    964  C   SER    61      65.127  48.549  31.766  1.00  0.00           C  
ATOM    965  O   SER    61      64.302  49.155  31.116  1.00  0.00           O  
ATOM    966  N   SER    62      65.322  47.227  31.588  1.00  0.00           N  
ATOM    967  H   SER    62      66.137  46.872  32.068  1.00  0.00           H  
ATOM    968  CA  SER    62      64.510  46.370  30.686  1.00  0.00           C  
ATOM    969  HA  SER    62      64.428  46.813  29.693  1.00  0.00           H  
ATOM    970  CB  SER    62      65.224  45.027  30.625  1.00  0.00           C  
ATOM    971  HB2 SER    62      65.146  44.586  31.619  1.00  0.00           H  
ATOM    972  HB3 SER    62      64.715  44.307  29.984  1.00  0.00           H  
ATOM    973  OG  SER    62      66.544  45.048  30.306  1.00  0.00           O  
ATOM    974  HG  SER    62      66.874  44.175  30.079  1.00  0.00           H  
ATOM    975  C   SER    62      63.143  46.142  31.339  1.00  0.00           C  
ATOM    976  O   SER    62      62.219  45.829  30.637  1.00  0.00           O  
ATOM    977  N   THR    63      62.950  46.326  32.691  1.00  0.00           N  
ATOM    978  H   THR    63      63.776  46.411  33.266  1.00  0.00           H  
ATOM    979  CA  THR    63      61.610  46.323  33.398  1.00  0.00           C  
ATOM    980  HA  THR    63      61.052  45.502  32.949  1.00  0.00           H  
ATOM    981  CB  THR    63      61.748  46.102  34.865  1.00  0.00           C  
ATOM    982  HB  THR    63      62.428  46.767  35.398  1.00  0.00           H  
ATOM    983  CG2 THR    63      60.442  45.952  35.714  1.00  0.00           C  
ATOM    984 HG21 THR    63      59.927  45.040  35.411  1.00  0.00           H  
ATOM    985 HG22 THR    63      60.673  45.956  36.779  1.00  0.00           H  
ATOM    986 HG23 THR    63      59.750  46.762  35.486  1.00  0.00           H  
ATOM    987  OG1 THR    63      62.368  44.892  35.123  1.00  0.00           O  
ATOM    988  HG1 THR    63      63.274  45.052  34.850  1.00  0.00           H  
ATOM    989  C   THR    63      60.917  47.649  33.239  1.00  0.00           C  
ATOM    990  O   THR    63      59.791  47.616  32.770  1.00  0.00           O  
ATOM    991  N   LEU    64      61.546  48.794  33.536  1.00  0.00           N  
ATOM    992  H   LEU    64      62.503  48.659  33.831  1.00  0.00           H  
ATOM    993  CA  LEU    64      61.092  50.117  33.159  1.00  0.00           C  
ATOM    994  HA  LEU    64      60.226  50.378  33.767  1.00  0.00           H  
ATOM    995  CB  LEU    64      62.221  51.043  33.502  1.00  0.00           C  
ATOM    996  HB2 LEU    64      63.150  50.748  33.013  1.00  0.00           H  
ATOM    997  HB3 LEU    64      62.050  52.007  33.022  1.00  0.00           H  
ATOM    998  CG  LEU    64      62.556  51.423  34.945  1.00  0.00           C  
ATOM    999  HG  LEU    64      62.515  50.481  35.491  1.00  0.00           H  
ATOM   1000  CD1 LEU    64      63.927  52.239  34.961  1.00  0.00           C  
ATOM   1001 HD11 LEU    64      64.773  51.607  34.691  1.00  0.00           H  
ATOM   1002 HD12 LEU    64      63.796  53.115  34.325  1.00  0.00           H  
ATOM   1003 HD13 LEU    64      64.172  52.580  35.967  1.00  0.00           H  
ATOM   1004  CD2 LEU    64      61.488  52.415  35.455  1.00  0.00           C  
ATOM   1005 HD21 LEU    64      61.732  52.734  36.468  1.00  0.00           H  
ATOM   1006 HD22 LEU    64      61.443  53.309  34.834  1.00  0.00           H  
ATOM   1007 HD23 LEU    64      60.531  51.896  35.519  1.00  0.00           H  
ATOM   1008  C   LEU    64      60.628  50.298  31.681  1.00  0.00           C  
ATOM   1009  O   LEU    64      59.808  51.203  31.348  1.00  0.00           O  
ATOM   1010  N   SER    65      61.051  49.425  30.769  1.00  0.00           N  
ATOM   1011  H   SER    65      61.743  48.741  31.041  1.00  0.00           H  
ATOM   1012  CA  SER    65      60.640  49.463  29.323  1.00  0.00           C  
ATOM   1013  HA  SER    65      60.721  50.499  28.994  1.00  0.00           H  
ATOM   1014  CB  SER    65      61.551  48.575  28.476  1.00  0.00           C  
ATOM   1015  HB2 SER    65      62.592  48.891  28.540  1.00  0.00           H  
ATOM   1016  HB3 SER    65      61.405  47.526  28.733  1.00  0.00           H  
ATOM   1017  OG  SER    65      61.194  48.674  27.152  1.00  0.00           O  
ATOM   1018  HG  SER    65      61.921  48.728  26.527  1.00  0.00           H  
ATOM   1019  C   SER    65      59.174  49.038  29.157  1.00  0.00           C  
ATOM   1020  O   SER    65      58.419  49.515  28.320  1.00  0.00           O  
ATOM   1021  N   PHE    66      58.699  48.153  30.057  1.00  0.00           N  
ATOM   1022  H   PHE    66      59.324  47.601  30.626  1.00  0.00           H  
ATOM   1023  CA  PHE    66      57.202  47.798  30.141  1.00  0.00           C  
ATOM   1024  HA  PHE    66      56.810  47.891  29.128  1.00  0.00           H  
ATOM   1025  CB  PHE    66      57.095  46.347  30.390  1.00  0.00           C  
ATOM   1026  HB2 PHE    66      57.359  46.084  31.415  1.00  0.00           H  
ATOM   1027  HB3 PHE    66      56.038  46.148  30.212  1.00  0.00           H  
ATOM   1028  CG  PHE    66      57.962  45.470  29.499  1.00  0.00           C  
ATOM   1029  CD1 PHE    66      57.610  45.244  28.146  1.00  0.00           C  
ATOM   1030  HD1 PHE    66      56.733  45.625  27.645  1.00  0.00           H  
ATOM   1031  CE1 PHE    66      58.545  44.663  27.290  1.00  0.00           C  
ATOM   1032  HE1 PHE    66      58.251  44.535  26.259  1.00  0.00           H  
ATOM   1033  CZ  PHE    66      59.777  44.184  27.789  1.00  0.00           C  
ATOM   1034  HZ  PHE    66      60.425  43.656  27.104  1.00  0.00           H  
ATOM   1035  CE2 PHE    66      60.113  44.300  29.157  1.00  0.00           C  
ATOM   1036  HE2 PHE    66      61.067  43.953  29.526  1.00  0.00           H  
ATOM   1037  CD2 PHE    66      59.187  44.932  30.014  1.00  0.00           C  
ATOM   1038  HD2 PHE    66      59.555  45.194  30.995  1.00  0.00           H  
ATOM   1039  C   PHE    66      56.421  48.734  31.170  1.00  0.00           C  
ATOM   1040  O   PHE    66      55.229  48.662  31.018  1.00  0.00           O  
ATOM   1041  N   PHE    67      57.102  49.444  32.075  1.00  0.00           N  
ATOM   1042  H   PHE    67      58.108  49.427  31.982  1.00  0.00           H  
ATOM   1043  CA  PHE    67      56.626  50.346  33.127  1.00  0.00           C  
ATOM   1044  HA  PHE    67      55.546  50.464  33.036  1.00  0.00           H  
ATOM   1045  CB  PHE    67      56.931  49.603  34.439  1.00  0.00           C  
ATOM   1046  HB2 PHE    67      58.018  49.536  34.457  1.00  0.00           H  
ATOM   1047  HB3 PHE    67      56.617  50.310  35.207  1.00  0.00           H  
ATOM   1048  CG  PHE    67      56.219  48.339  34.746  1.00  0.00           C  
ATOM   1049  CD1 PHE    67      55.033  48.320  35.496  1.00  0.00           C  
ATOM   1050  HD1 PHE    67      54.623  49.267  35.815  1.00  0.00           H  
ATOM   1051  CE1 PHE    67      54.475  47.125  35.891  1.00  0.00           C  
ATOM   1052  HE1 PHE    67      53.478  47.023  36.292  1.00  0.00           H  
ATOM   1053  CZ  PHE    67      55.125  45.899  35.689  1.00  0.00           C  
ATOM   1054  HZ  PHE    67      54.675  44.937  35.886  1.00  0.00           H  
ATOM   1055  CE2 PHE    67      56.274  45.904  34.884  1.00  0.00           C  
ATOM   1056  HE2 PHE    67      56.854  45.000  34.774  1.00  0.00           H  
ATOM   1057  CD2 PHE    67      56.775  47.095  34.305  1.00  0.00           C  
ATOM   1058  HD2 PHE    67      57.607  46.994  33.624  1.00  0.00           H  
ATOM   1059  C   PHE    67      57.296  51.765  33.066  1.00  0.00           C  
ATOM   1060  O   PHE    67      57.994  52.021  34.049  1.00  0.00           O  
ATOM   1061  N   PRO    68      57.111  52.638  32.008  1.00  0.00           N  
ATOM   1062  CD  PRO    68      56.455  52.265  30.728  1.00  0.00           C  
ATOM   1063  HD2 PRO    68      55.405  51.992  30.836  1.00  0.00           H  
ATOM   1064  HD3 PRO    68      57.010  51.407  30.349  1.00  0.00           H  
ATOM   1065  CG  PRO    68      56.617  53.489  29.859  1.00  0.00           C  
ATOM   1066  HG2 PRO    68      55.722  54.110  29.904  1.00  0.00           H  
ATOM   1067  HG3 PRO    68      56.719  53.210  28.810  1.00  0.00           H  
ATOM   1068  CB  PRO    68      57.865  54.224  30.297  1.00  0.00           C  
ATOM   1069  HB2 PRO    68      57.878  55.294  30.092  1.00  0.00           H  
ATOM   1070  HB3 PRO    68      58.682  53.732  29.767  1.00  0.00           H  
ATOM   1071  CA  PRO    68      57.888  53.911  31.812  1.00  0.00           C  
ATOM   1072  HA  PRO    68      58.921  53.676  32.068  1.00  0.00           H  
ATOM   1073  C   PRO    68      57.534  55.103  32.608  1.00  0.00           C  
ATOM   1074  O   PRO    68      58.439  55.960  32.735  1.00  0.00           O  
ATOM   1075  N   PRO    69      56.349  55.297  33.209  1.00  0.00           N  
ATOM   1076  CD  PRO    69      55.111  54.566  33.166  1.00  0.00           C  
ATOM   1077  HD2 PRO    69      55.189  53.779  33.916  1.00  0.00           H  
ATOM   1078  HD3 PRO    69      55.026  54.049  32.210  1.00  0.00           H  
ATOM   1079  CG  PRO    69      54.054  55.579  33.481  1.00  0.00           C  
ATOM   1080  HG2 PRO    69      53.215  55.017  33.892  1.00  0.00           H  
ATOM   1081  HG3 PRO    69      53.623  56.039  32.592  1.00  0.00           H  
ATOM   1082  CB  PRO    69      54.652  56.610  34.415  1.00  0.00           C  
ATOM   1083  HB2 PRO    69      54.603  56.396  35.483  1.00  0.00           H  
ATOM   1084  HB3 PRO    69      54.261  57.585  34.124  1.00  0.00           H  
ATOM   1085  CA  PRO    69      56.135  56.557  33.926  1.00  0.00           C  
ATOM   1086  HA  PRO    69      56.284  57.337  33.179  1.00  0.00           H  
ATOM   1087  C   PRO    69      57.126  56.811  35.132  1.00  0.00           C  
ATOM   1088  O   PRO    69      57.400  57.923  35.466  1.00  0.00           O  
ATOM   1089  N   PHE    70      57.663  55.754  35.746  1.00  0.00           N  
ATOM   1090  H   PHE    70      57.470  54.830  35.387  1.00  0.00           H  
ATOM   1091  CA  PHE    70      58.726  55.830  36.747  1.00  0.00           C  
ATOM   1092  HA  PHE    70      58.413  56.418  37.610  1.00  0.00           H  
ATOM   1093  CB  PHE    70      58.967  54.365  37.296  1.00  0.00           C  
ATOM   1094  HB2 PHE    70      59.170  53.777  36.401  1.00  0.00           H  
ATOM   1095  HB3 PHE    70      59.830  54.432  37.958  1.00  0.00           H  
ATOM   1096  CG  PHE    70      57.778  53.704  38.097  1.00  0.00           C  
ATOM   1097  CD1 PHE    70      57.404  52.362  37.779  1.00  0.00           C  
ATOM   1098  HD1 PHE    70      58.003  51.822  37.060  1.00  0.00           H  
ATOM   1099  CE1 PHE    70      56.539  51.635  38.553  1.00  0.00           C  
ATOM   1100  HE1 PHE    70      56.398  50.573  38.419  1.00  0.00           H  
ATOM   1101  CZ  PHE    70      55.881  52.267  39.628  1.00  0.00           C  
ATOM   1102  HZ  PHE    70      55.148  51.722  40.206  1.00  0.00           H  
ATOM   1103  CE2 PHE    70      56.142  53.633  39.920  1.00  0.00           C  
ATOM   1104  HE2 PHE    70      55.644  54.119  40.746  1.00  0.00           H  
ATOM   1105  CD2 PHE    70      57.061  54.377  39.114  1.00  0.00           C  
ATOM   1106  HD2 PHE    70      57.331  55.410  39.276  1.00  0.00           H  
ATOM   1107  C   PHE    70      60.055  56.564  36.243  1.00  0.00           C  
ATOM   1108  O   PHE    70      60.813  57.005  37.048  1.00  0.00           O  
ATOM   1109  N   ALA    71      60.232  56.728  34.928  1.00  0.00           N  
ATOM   1110  H   ALA    71      59.526  56.365  34.304  1.00  0.00           H  
ATOM   1111  CA  ALA    71      61.248  57.593  34.245  1.00  0.00           C  
ATOM   1112  HA  ALA    71      62.041  57.759  34.974  1.00  0.00           H  
ATOM   1113  CB  ALA    71      61.780  56.816  32.993  1.00  0.00           C  
ATOM   1114  HB1 ALA    71      61.002  56.285  32.445  1.00  0.00           H  
ATOM   1115  HB2 ALA    71      62.240  57.535  32.315  1.00  0.00           H  
ATOM   1116  HB3 ALA    71      62.645  56.231  33.305  1.00  0.00           H  
ATOM   1117  C   ALA    71      60.799  59.041  33.976  1.00  0.00           C  
ATOM   1118  O   ALA    71      61.629  59.852  33.636  1.00  0.00           O  
ATOM   1119  N   GLY    72      59.467  59.335  34.008  1.00  0.00           N  
ATOM   1120  H   GLY    72      58.849  58.661  34.438  1.00  0.00           H  
ATOM   1121  CA  GLY    72      58.890  60.601  33.677  1.00  0.00           C  
ATOM   1122  HA2 GLY    72      59.625  61.116  33.058  1.00  0.00           H  
ATOM   1123  HA3 GLY    72      57.893  60.548  33.241  1.00  0.00           H  
ATOM   1124  C   GLY    72      58.925  61.616  34.817  1.00  0.00           C  
ATOM   1125  O   GLY    72      59.651  61.464  35.824  1.00  0.00           O  
ATOM   1126  N   ARG    73      58.055  62.652  34.774  1.00  0.00           N  
ATOM   1127  H   ARG    73      57.529  62.765  33.918  1.00  0.00           H  
ATOM   1128  CA  ARG    73      57.875  63.650  35.848  1.00  0.00           C  
ATOM   1129  HA  ARG    73      58.074  63.214  36.827  1.00  0.00           H  
ATOM   1130  CB  ARG    73      58.840  64.821  35.653  1.00  0.00           C  
ATOM   1131  HB2 ARG    73      58.613  65.134  34.634  1.00  0.00           H  
ATOM   1132  HB3 ARG    73      58.552  65.612  36.346  1.00  0.00           H  
ATOM   1133  CG  ARG    73      60.352  64.538  35.826  1.00  0.00           C  
ATOM   1134  HG2 ARG    73      60.630  63.634  35.283  1.00  0.00           H  
ATOM   1135  HG3 ARG    73      60.876  65.388  35.389  1.00  0.00           H  
ATOM   1136  CD  ARG    73      60.839  64.398  37.266  1.00  0.00           C  
ATOM   1137  HD2 ARG    73      60.810  65.353  37.792  1.00  0.00           H  
ATOM   1138  HD3 ARG    73      60.171  63.615  37.624  1.00  0.00           H  
ATOM   1139  NE  ARG    73      62.232  63.946  37.310  1.00  0.00           N  
ATOM   1140  HE  ARG    73      62.876  64.717  37.409  1.00  0.00           H  
ATOM   1141  CZ  ARG    73      62.812  62.731  37.206  1.00  0.00           C  
ATOM   1142  NH1 ARG    73      62.142  61.642  37.096  1.00  0.00           N  
ATOM   1143 HH11 ARG    73      61.151  61.601  36.902  1.00  0.00           H  
ATOM   1144 HH12 ARG    73      62.705  60.817  36.950  1.00  0.00           H  
ATOM   1145  NH2 ARG    73      64.147  62.588  37.097  1.00  0.00           N  
ATOM   1146 HH21 ARG    73      64.827  63.334  37.130  1.00  0.00           H  
ATOM   1147 HH22 ARG    73      64.604  61.710  37.298  1.00  0.00           H  
ATOM   1148  C   ARG    73      56.413  64.215  35.806  1.00  0.00           C  
ATOM   1149  O   ARG    73      55.656  64.037  34.824  1.00  0.00           O  
ATOM   1150  N   LEU    74      55.931  64.660  36.970  1.00  0.00           N  
ATOM   1151  H   LEU    74      56.616  64.660  37.713  1.00  0.00           H  
ATOM   1152  CA  LEU    74      54.581  65.255  37.143  1.00  0.00           C  
ATOM   1153  HA  LEU    74      53.808  64.606  36.732  1.00  0.00           H  
ATOM   1154  CB  LEU    74      54.288  65.480  38.622  1.00  0.00           C  
ATOM   1155  HB2 LEU    74      55.169  65.892  39.115  1.00  0.00           H  
ATOM   1156  HB3 LEU    74      53.463  66.187  38.709  1.00  0.00           H  
ATOM   1157  CG  LEU    74      53.938  64.282  39.481  1.00  0.00           C  
ATOM   1158  HG  LEU    74      54.517  63.448  39.085  1.00  0.00           H  
ATOM   1159  CD1 LEU    74      54.264  64.299  40.960  1.00  0.00           C  
ATOM   1160 HD11 LEU    74      53.807  65.126  41.504  1.00  0.00           H  
ATOM   1161 HD12 LEU    74      54.061  63.292  41.323  1.00  0.00           H  
ATOM   1162 HD13 LEU    74      55.337  64.484  41.009  1.00  0.00           H  
ATOM   1163  CD2 LEU    74      52.464  63.998  39.189  1.00  0.00           C  
ATOM   1164 HD21 LEU    74      51.831  64.544  39.889  1.00  0.00           H  
ATOM   1165 HD22 LEU    74      52.229  64.174  38.140  1.00  0.00           H  
ATOM   1166 HD23 LEU    74      52.285  62.962  39.477  1.00  0.00           H  
ATOM   1167  C   LEU    74      54.496  66.535  36.307  1.00  0.00           C  
ATOM   1168  O   LEU    74      55.483  67.293  36.283  1.00  0.00           O  
ATOM   1169  N   VAL    75      53.391  66.856  35.682  1.00  0.00           N  
ATOM   1170  H   VAL    75      52.655  66.166  35.745  1.00  0.00           H  
ATOM   1171  CA  VAL    75      53.116  68.092  34.997  1.00  0.00           C  
ATOM   1172  HA  VAL    75      53.956  68.745  35.232  1.00  0.00           H  
ATOM   1173  CB  VAL    75      53.077  67.967  33.433  1.00  0.00           C  
ATOM   1174  HB  VAL    75      52.324  67.204  33.236  1.00  0.00           H  
ATOM   1175  CG1 VAL    75      52.672  69.189  32.598  1.00  0.00           C  
ATOM   1176 HG11 VAL    75      53.475  69.915  32.724  1.00  0.00           H  
ATOM   1177 HG12 VAL    75      52.536  68.939  31.546  1.00  0.00           H  
ATOM   1178 HG13 VAL    75      51.778  69.535  33.117  1.00  0.00           H  
ATOM   1179  CG2 VAL    75      54.512  67.502  32.931  1.00  0.00           C  
ATOM   1180 HG21 VAL    75      55.286  68.219  33.204  1.00  0.00           H  
ATOM   1181 HG22 VAL    75      54.779  66.587  33.460  1.00  0.00           H  
ATOM   1182 HG23 VAL    75      54.526  67.267  31.866  1.00  0.00           H  
ATOM   1183  C   VAL    75      51.969  68.698  35.733  1.00  0.00           C  
ATOM   1184  O   VAL    75      50.784  68.345  35.628  1.00  0.00           O  
ATOM   1185  N   ILE    76      52.166  69.716  36.579  1.00  0.00           N  
ATOM   1186  H   ILE    76      53.069  70.169  36.566  1.00  0.00           H  
ATOM   1187  CA  ILE    76      51.178  70.512  37.433  1.00  0.00           C  
ATOM   1188  HA  ILE    76      50.184  70.064  37.423  1.00  0.00           H  
ATOM   1189  CB  ILE    76      51.619  70.586  38.909  1.00  0.00           C  
ATOM   1190  HB  ILE    76      52.667  70.867  38.813  1.00  0.00           H  
ATOM   1191  CG2 ILE    76      50.953  71.712  39.803  1.00  0.00           C  
ATOM   1192 HG21 ILE    76      51.271  71.696  40.845  1.00  0.00           H  
ATOM   1193 HG22 ILE    76      51.192  72.711  39.439  1.00  0.00           H  
ATOM   1194 HG23 ILE    76      49.871  71.717  39.938  1.00  0.00           H  
ATOM   1195  CG1 ILE    76      51.369  69.179  39.555  1.00  0.00           C  
ATOM   1196 HG12 ILE    76      50.351  68.818  39.406  1.00  0.00           H  
ATOM   1197 HG13 ILE    76      51.960  68.435  39.021  1.00  0.00           H  
ATOM   1198  CD1 ILE    76      51.512  69.095  41.047  1.00  0.00           C  
ATOM   1199 HD11 ILE    76      50.578  69.408  41.514  1.00  0.00           H  
ATOM   1200 HD12 ILE    76      51.564  68.030  41.276  1.00  0.00           H  
ATOM   1201 HD13 ILE    76      52.388  69.604  41.447  1.00  0.00           H  
ATOM   1202  C   ILE    76      50.832  71.936  36.881  1.00  0.00           C  
ATOM   1203  O   ILE    76      51.700  72.847  36.839  1.00  0.00           O  
ATOM   1204  N   THR    77      49.574  72.150  36.473  1.00  0.00           N  
ATOM   1205  H   THR    77      48.928  71.374  36.453  1.00  0.00           H  
ATOM   1206  CA  THR    77      48.960  73.507  36.094  1.00  0.00           C  
ATOM   1207  HA  THR    77      49.691  74.259  35.797  1.00  0.00           H  
ATOM   1208  CB  THR    77      48.006  73.430  34.924  1.00  0.00           C  
ATOM   1209  HB  THR    77      47.064  73.024  35.294  1.00  0.00           H  
ATOM   1210  CG2 THR    77      47.620  74.742  34.354  1.00  0.00           C  
ATOM   1211 HG21 THR    77      48.469  75.274  33.924  1.00  0.00           H  
ATOM   1212 HG22 THR    77      46.923  74.510  33.549  1.00  0.00           H  
ATOM   1213 HG23 THR    77      47.055  75.381  35.033  1.00  0.00           H  
ATOM   1214  OG1 THR    77      48.518  72.757  33.855  1.00  0.00           O  
ATOM   1215  HG1 THR    77      48.516  71.813  34.032  1.00  0.00           H  
ATOM   1216  C   THR    77      48.214  74.034  37.296  1.00  0.00           C  
ATOM   1217  O   THR    77      47.542  73.248  37.959  1.00  0.00           O  
ATOM   1218  N   GLU    78      48.265  75.316  37.564  1.00  0.00           N  
ATOM   1219  H   GLU    78      48.882  75.918  37.038  1.00  0.00           H  
ATOM   1220  CA  GLU    78      47.502  76.098  38.453  1.00  0.00           C  
ATOM   1221  HA  GLU    78      46.734  75.468  38.900  1.00  0.00           H  
ATOM   1222  CB  GLU    78      48.416  76.632  39.534  1.00  0.00           C  
ATOM   1223  HB2 GLU    78      48.992  75.768  39.863  1.00  0.00           H  
ATOM   1224  HB3 GLU    78      49.091  77.333  39.043  1.00  0.00           H  
ATOM   1225  CG  GLU    78      47.651  77.281  40.769  1.00  0.00           C  
ATOM   1226  HG2 GLU    78      46.785  77.929  40.634  1.00  0.00           H  
ATOM   1227  HG3 GLU    78      47.445  76.435  41.425  1.00  0.00           H  
ATOM   1228  CD  GLU    78      48.638  78.070  41.598  1.00  0.00           C  
ATOM   1229  OE1 GLU    78      49.692  77.568  42.053  1.00  0.00           O  
ATOM   1230  OE2 GLU    78      48.406  79.225  41.856  1.00  0.00           O  
ATOM   1231  C   GLU    78      46.740  77.259  37.792  1.00  0.00           C  
ATOM   1232  O   GLU    78      47.193  77.881  36.839  1.00  0.00           O  
ATOM   1233  N   TYR    79      45.599  77.635  38.338  1.00  0.00           N  
ATOM   1234  H   TYR    79      45.269  77.109  39.135  1.00  0.00           H  
ATOM   1235  CA  TYR    79      44.535  78.510  37.807  1.00  0.00           C  
ATOM   1236  HA  TYR    79      44.833  78.941  36.852  1.00  0.00           H  
ATOM   1237  CB  TYR    79      43.258  77.735  37.585  1.00  0.00           C  
ATOM   1238  HB2 TYR    79      42.910  77.512  38.594  1.00  0.00           H  
ATOM   1239  HB3 TYR    79      42.436  78.319  37.170  1.00  0.00           H  
ATOM   1240  CG  TYR    79      43.434  76.500  36.691  1.00  0.00           C  
ATOM   1241  CD1 TYR    79      43.689  76.631  35.307  1.00  0.00           C  
ATOM   1242  HD1 TYR    79      43.649  77.559  34.755  1.00  0.00           H  
ATOM   1243  CE1 TYR    79      43.971  75.504  34.536  1.00  0.00           C  
ATOM   1244  HE1 TYR    79      44.128  75.602  33.472  1.00  0.00           H  
ATOM   1245  CZ  TYR    79      44.126  74.249  35.173  1.00  0.00           C  
ATOM   1246  OH  TYR    79      44.375  73.185  34.418  1.00  0.00           O  
ATOM   1247  HH  TYR    79      44.552  73.391  33.497  1.00  0.00           H  
ATOM   1248  CE2 TYR    79      43.878  74.104  36.547  1.00  0.00           C  
ATOM   1249  HE2 TYR    79      44.017  73.149  37.033  1.00  0.00           H  
ATOM   1250  CD2 TYR    79      43.518  75.237  37.330  1.00  0.00           C  
ATOM   1251  HD2 TYR    79      43.388  75.090  38.392  1.00  0.00           H  
ATOM   1252  C   TYR    79      44.262  79.832  38.629  1.00  0.00           C  
ATOM   1253  O   TYR    79      44.877  80.061  39.662  1.00  0.00           O  
ATOM   1254  N   GLU    80      43.348  80.663  38.144  1.00  0.00           N  
ATOM   1255  H   GLU    80      42.945  80.432  37.247  1.00  0.00           H  
ATOM   1256  CA  GLU    80      43.135  82.024  38.663  1.00  0.00           C  
ATOM   1257  HA  GLU    80      44.094  82.498  38.871  1.00  0.00           H  
ATOM   1258  CB  GLU    80      42.315  82.954  37.638  1.00  0.00           C  
ATOM   1259  HB2 GLU    80      42.518  83.993  37.898  1.00  0.00           H  
ATOM   1260  HB3 GLU    80      42.799  82.795  36.674  1.00  0.00           H  
ATOM   1261  CG  GLU    80      40.838  82.602  37.594  1.00  0.00           C  
ATOM   1262  HG2 GLU    80      40.390  82.804  38.567  1.00  0.00           H  
ATOM   1263  HG3 GLU    80      40.365  83.327  36.932  1.00  0.00           H  
ATOM   1264  CD  GLU    80      40.554  81.212  37.022  1.00  0.00           C  
ATOM   1265  OE1 GLU    80      39.711  80.436  37.560  1.00  0.00           O  
ATOM   1266  OE2 GLU    80      41.182  80.845  36.040  1.00  0.00           O  
ATOM   1267  C   GLU    80      42.516  82.096  40.091  1.00  0.00           C  
ATOM   1268  O   GLU    80      42.349  83.284  40.577  1.00  0.00           O  
ATOM   1269  N   ASP    81      42.080  80.965  40.693  1.00  0.00           N  
ATOM   1270  H   ASP    81      42.315  80.142  40.156  1.00  0.00           H  
ATOM   1271  CA  ASP    81      41.673  80.827  42.106  1.00  0.00           C  
ATOM   1272  HA  ASP    81      41.675  81.818  42.558  1.00  0.00           H  
ATOM   1273  CB  ASP    81      40.235  80.238  42.085  1.00  0.00           C  
ATOM   1274  HB2 ASP    81      39.797  80.105  43.074  1.00  0.00           H  
ATOM   1275  HB3 ASP    81      39.571  80.916  41.550  1.00  0.00           H  
ATOM   1276  CG  ASP    81      40.141  78.876  41.456  1.00  0.00           C  
ATOM   1277  OD1 ASP    81      38.970  78.518  41.161  1.00  0.00           O  
ATOM   1278  OD2 ASP    81      41.084  78.196  41.007  1.00  0.00           O  
ATOM   1279  C   ASP    81      42.649  79.924  42.878  1.00  0.00           C  
ATOM   1280  O   ASP    81      42.300  79.351  43.869  1.00  0.00           O  
ATOM   1281  N   ASN    82      43.911  79.773  42.314  1.00  0.00           N  
ATOM   1282  H   ASN    82      44.126  80.089  41.378  1.00  0.00           H  
ATOM   1283  CA  ASN    82      44.949  78.994  42.915  1.00  0.00           C  
ATOM   1284  HA  ASN    82      45.797  79.066  42.234  1.00  0.00           H  
ATOM   1285  CB  ASN    82      45.369  79.654  44.285  1.00  0.00           C  
ATOM   1286  HB2 ASN    82      44.607  79.645  45.065  1.00  0.00           H  
ATOM   1287  HB3 ASN    82      46.181  79.021  44.643  1.00  0.00           H  
ATOM   1288  CG  ASN    82      45.938  81.094  44.052  1.00  0.00           C  
ATOM   1289  OD1 ASN    82      45.310  82.094  44.444  1.00  0.00           O  
ATOM   1290  ND2 ASN    82      47.006  81.213  43.305  1.00  0.00           N  
ATOM   1291 HD21 ASN    82      47.411  82.124  43.139  1.00  0.00           H  
ATOM   1292 HD22 ASN    82      47.502  80.388  43.001  1.00  0.00           H  
ATOM   1293  C   ASN    82      44.658  77.478  43.084  1.00  0.00           C  
ATOM   1294  O   ASN    82      45.367  76.888  43.879  1.00  0.00           O  
ATOM   1295  N   THR    83      43.592  77.019  42.443  1.00  0.00           N  
ATOM   1296  H   THR    83      42.874  77.643  42.105  1.00  0.00           H  
ATOM   1297  CA  THR    83      43.368  75.558  42.297  1.00  0.00           C  
ATOM   1298  HA  THR    83      43.653  75.076  43.233  1.00  0.00           H  
ATOM   1299  CB  THR    83      41.916  75.185  42.000  1.00  0.00           C  
ATOM   1300  HB  THR    83      41.946  74.098  42.067  1.00  0.00           H  
ATOM   1301  CG2 THR    83      40.962  75.654  43.101  1.00  0.00           C  
ATOM   1302 HG21 THR    83      40.001  75.333  42.700  1.00  0.00           H  
ATOM   1303 HG22 THR    83      41.203  75.189  44.057  1.00  0.00           H  
ATOM   1304 HG23 THR    83      40.838  76.737  43.135  1.00  0.00           H  
ATOM   1305  OG1 THR    83      41.532  75.766  40.814  1.00  0.00           O  
ATOM   1306  HG1 THR    83      41.318  76.701  40.861  1.00  0.00           H  
ATOM   1307  C   THR    83      44.297  75.032  41.202  1.00  0.00           C  
ATOM   1308  O   THR    83      45.006  75.773  40.549  1.00  0.00           O  
ATOM   1309  N   ALA    84      44.295  73.702  41.063  1.00  0.00           N  
ATOM   1310  H   ALA    84      43.638  73.192  41.635  1.00  0.00           H  
ATOM   1311  CA  ALA    84      45.274  72.992  40.235  1.00  0.00           C  
ATOM   1312  HA  ALA    84      45.656  73.708  39.508  1.00  0.00           H  
ATOM   1313  CB  ALA    84      46.402  72.538  41.182  1.00  0.00           C  
ATOM   1314  HB1 ALA    84      47.156  71.965  40.642  1.00  0.00           H  
ATOM   1315  HB2 ALA    84      46.678  73.469  41.678  1.00  0.00           H  
ATOM   1316  HB3 ALA    84      45.951  71.838  41.885  1.00  0.00           H  
ATOM   1317  C   ALA    84      44.700  71.706  39.561  1.00  0.00           C  
ATOM   1318  O   ALA    84      43.591  71.388  39.938  1.00  0.00           O  
ATOM   1319  N   THR    85      45.437  71.144  38.623  1.00  0.00           N  
ATOM   1320  H   THR    85      46.211  71.646  38.213  1.00  0.00           H  
ATOM   1321  CA  THR    85      45.085  69.932  37.766  1.00  0.00           C  
ATOM   1322  HA  THR    85      44.454  69.233  38.315  1.00  0.00           H  
ATOM   1323  CB  THR    85      44.284  70.302  36.533  1.00  0.00           C  
ATOM   1324  HB  THR    85      44.762  71.144  36.033  1.00  0.00           H  
ATOM   1325  CG2 THR    85      44.291  69.218  35.393  1.00  0.00           C  
ATOM   1326 HG21 THR    85      43.890  68.271  35.754  1.00  0.00           H  
ATOM   1327 HG22 THR    85      43.658  69.715  34.658  1.00  0.00           H  
ATOM   1328 HG23 THR    85      45.298  68.990  35.044  1.00  0.00           H  
ATOM   1329  OG1 THR    85      42.991  70.608  36.881  1.00  0.00           O  
ATOM   1330  HG1 THR    85      42.686  69.913  37.468  1.00  0.00           H  
ATOM   1331  C   THR    85      46.372  69.405  37.319  1.00  0.00           C  
ATOM   1332  O   THR    85      47.171  70.166  36.740  1.00  0.00           O  
ATOM   1333  N   CYS    86      46.647  68.106  37.543  1.00  0.00           N  
ATOM   1334  H   CYS    86      45.845  67.623  37.922  1.00  0.00           H  
ATOM   1335  CA  CYS    86      47.969  67.409  37.295  1.00  0.00           C  
ATOM   1336  HA  CYS    86      48.685  68.091  36.837  1.00  0.00           H  
ATOM   1337  CB  CYS    86      48.434  67.036  38.687  1.00  0.00           C  
ATOM   1338  HB2 CYS    86      48.450  67.937  39.299  1.00  0.00           H  
ATOM   1339  HB3 CYS    86      47.648  66.501  39.219  1.00  0.00           H  
ATOM   1340  SG  CYS    86      50.089  66.321  38.693  1.00  0.00           S  
ATOM   1341  HG  CYS    86      50.742  67.451  38.408  1.00  0.00           H  
ATOM   1342  C   CYS    86      47.863  66.194  36.350  1.00  0.00           C  
ATOM   1343  O   CYS    86      46.802  65.604  36.208  1.00  0.00           O  
ATOM   1344  N   PHE    87      48.953  65.816  35.735  1.00  0.00           N  
ATOM   1345  H   PHE    87      49.741  66.446  35.767  1.00  0.00           H  
ATOM   1346  CA  PHE    87      49.091  64.695  34.824  1.00  0.00           C  
ATOM   1347  HA  PHE    87      48.618  63.847  35.318  1.00  0.00           H  
ATOM   1348  CB  PHE    87      48.397  64.956  33.489  1.00  0.00           C  
ATOM   1349  HB2 PHE    87      48.304  64.018  32.942  1.00  0.00           H  
ATOM   1350  HB3 PHE    87      47.382  65.339  33.602  1.00  0.00           H  
ATOM   1351  CG  PHE    87      49.116  65.947  32.590  1.00  0.00           C  
ATOM   1352  CD1 PHE    87      50.197  65.563  31.849  1.00  0.00           C  
ATOM   1353  HD1 PHE    87      50.549  64.547  31.948  1.00  0.00           H  
ATOM   1354  CE1 PHE    87      50.804  66.533  31.001  1.00  0.00           C  
ATOM   1355  HE1 PHE    87      51.635  66.197  30.398  1.00  0.00           H  
ATOM   1356  CZ  PHE    87      50.299  67.828  30.884  1.00  0.00           C  
ATOM   1357  HZ  PHE    87      50.666  68.473  30.099  1.00  0.00           H  
ATOM   1358  CE2 PHE    87      49.196  68.211  31.664  1.00  0.00           C  
ATOM   1359  HE2 PHE    87      48.576  69.073  31.470  1.00  0.00           H  
ATOM   1360  CD2 PHE    87      48.595  67.281  32.564  1.00  0.00           C  
ATOM   1361  HD2 PHE    87      47.798  67.545  33.244  1.00  0.00           H  
ATOM   1362  C   PHE    87      50.581  64.315  34.700  1.00  0.00           C  
ATOM   1363  O   PHE    87      51.390  65.123  35.164  1.00  0.00           O  
ATOM   1364  N   ILE    88      50.882  63.135  34.331  1.00  0.00           N  
ATOM   1365  H   ILE    88      50.173  62.452  34.107  1.00  0.00           H  
ATOM   1366  CA  ILE    88      52.297  62.660  34.233  1.00  0.00           C  
ATOM   1367  HA  ILE    88      53.062  63.390  34.497  1.00  0.00           H  
ATOM   1368  CB  ILE    88      52.544  61.342  34.986  1.00  0.00           C  
ATOM   1369  HB  ILE    88      51.673  60.702  34.839  1.00  0.00           H  
ATOM   1370  CG2 ILE    88      53.733  60.395  34.440  1.00  0.00           C  
ATOM   1371 HG21 ILE    88      54.612  61.022  34.290  1.00  0.00           H  
ATOM   1372 HG22 ILE    88      53.982  59.626  35.172  1.00  0.00           H  
ATOM   1373 HG23 ILE    88      53.464  59.964  33.476  1.00  0.00           H  
ATOM   1374  CG1 ILE    88      52.506  61.748  36.488  1.00  0.00           C  
ATOM   1375 HG12 ILE    88      53.428  62.261  36.758  1.00  0.00           H  
ATOM   1376 HG13 ILE    88      51.646  62.391  36.676  1.00  0.00           H  
ATOM   1377  CD1 ILE    88      52.314  60.458  37.367  1.00  0.00           C  
ATOM   1378 HD11 ILE    88      51.980  60.803  38.345  1.00  0.00           H  
ATOM   1379 HD12 ILE    88      51.508  59.896  36.896  1.00  0.00           H  
ATOM   1380 HD13 ILE    88      53.270  59.937  37.426  1.00  0.00           H  
ATOM   1381  C   ILE    88      52.585  62.562  32.706  1.00  0.00           C  
ATOM   1382  O   ILE    88      51.785  62.105  31.962  1.00  0.00           O  
ATOM   1383  N   ALA    89      53.816  62.814  32.305  1.00  0.00           N  
ATOM   1384  H   ALA    89      54.429  63.212  33.002  1.00  0.00           H  
ATOM   1385  CA  ALA    89      54.357  62.496  31.014  1.00  0.00           C  
ATOM   1386  HA  ALA    89      53.651  62.002  30.348  1.00  0.00           H  
ATOM   1387  CB  ALA    89      54.653  63.916  30.359  1.00  0.00           C  
ATOM   1388  HB1 ALA    89      54.974  63.780  29.327  1.00  0.00           H  
ATOM   1389  HB2 ALA    89      53.753  64.530  30.362  1.00  0.00           H  
ATOM   1390  HB3 ALA    89      55.393  64.282  31.071  1.00  0.00           H  
ATOM   1391  C   ALA    89      55.703  61.711  31.117  1.00  0.00           C  
ATOM   1392  O   ALA    89      56.646  62.036  31.884  1.00  0.00           O  
ATOM   1393  N   CYS    90      55.878  60.727  30.209  1.00  0.00           N  
ATOM   1394  H   CYS    90      55.136  60.461  29.578  1.00  0.00           H  
ATOM   1395  CA  CYS    90      57.004  59.785  30.216  1.00  0.00           C  
ATOM   1396  HA  CYS    90      57.288  59.476  31.222  1.00  0.00           H  
ATOM   1397  CB  CYS    90      56.562  58.533  29.440  1.00  0.00           C  
ATOM   1398  HB2 CYS    90      56.206  58.809  28.448  1.00  0.00           H  
ATOM   1399  HB3 CYS    90      57.407  57.869  29.256  1.00  0.00           H  
ATOM   1400  SG  CYS    90      55.202  57.559  30.241  1.00  0.00           S  
ATOM   1401  HG  CYS    90      54.756  56.794  29.241  1.00  0.00           H  
ATOM   1402  C   CYS    90      58.175  60.556  29.524  1.00  0.00           C  
ATOM   1403  O   CYS    90      58.792  59.995  28.605  1.00  0.00           O  
ATOM   1404  N   ASN    91      58.464  61.865  29.785  1.00  0.00           N  
ATOM   1405  H   ASN    91      57.925  62.277  30.533  1.00  0.00           H  
ATOM   1406  CA  ASN    91      59.498  62.689  29.230  1.00  0.00           C  
ATOM   1407  HA  ASN    91      59.387  62.815  28.153  1.00  0.00           H  
ATOM   1408  CB  ASN    91      59.365  64.116  29.845  1.00  0.00           C  
ATOM   1409  HB2 ASN    91      59.945  64.784  29.207  1.00  0.00           H  
ATOM   1410  HB3 ASN    91      58.337  64.479  29.828  1.00  0.00           H  
ATOM   1411  CG  ASN    91      59.930  64.348  31.261  1.00  0.00           C  
ATOM   1412  OD1 ASN    91      59.997  63.393  32.007  1.00  0.00           O  
ATOM   1413  ND2 ASN    91      60.441  65.507  31.626  1.00  0.00           N  
ATOM   1414 HD21 ASN    91      60.544  65.641  32.621  1.00  0.00           H  
ATOM   1415 HD22 ASN    91      60.576  66.275  30.983  1.00  0.00           H  
ATOM   1416  C   ASN    91      60.870  62.173  29.401  1.00  0.00           C  
ATOM   1417  O   ASN    91      61.813  62.816  29.026  1.00  0.00           O  
ATOM   1418  N   ASN    92      61.092  61.042  30.014  1.00  0.00           N  
ATOM   1419  H   ASN    92      60.365  60.341  30.030  1.00  0.00           H  
ATOM   1420  CA  ASN    92      62.422  60.409  30.241  1.00  0.00           C  
ATOM   1421  HA  ASN    92      62.201  59.628  30.968  1.00  0.00           H  
ATOM   1422  CB  ASN    92      62.826  59.739  28.969  1.00  0.00           C  
ATOM   1423  HB2 ASN    92      61.989  59.187  28.541  1.00  0.00           H  
ATOM   1424  HB3 ASN    92      63.183  60.475  28.248  1.00  0.00           H  
ATOM   1425  CG  ASN    92      63.858  58.666  29.214  1.00  0.00           C  
ATOM   1426  OD1 ASN    92      63.993  57.879  30.169  1.00  0.00           O  
ATOM   1427  ND2 ASN    92      64.676  58.391  28.202  1.00  0.00           N  
ATOM   1428 HD21 ASN    92      65.212  57.536  28.240  1.00  0.00           H  
ATOM   1429 HD22 ASN    92      64.657  59.040  27.428  1.00  0.00           H  
ATOM   1430  C   ASN    92      63.550  61.336  30.799  1.00  0.00           C  
ATOM   1431  O   ASN    92      64.714  61.307  30.260  1.00  0.00           O  
ATOM   1432  N   ALA    93      63.238  62.073  31.903  1.00  0.00           N  
ATOM   1433  H   ALA    93      62.256  62.064  32.139  1.00  0.00           H  
ATOM   1434  CA  ALA    93      64.254  62.678  32.751  1.00  0.00           C  
ATOM   1435  HA  ALA    93      65.050  63.152  32.176  1.00  0.00           H  
ATOM   1436  CB  ALA    93      63.588  63.723  33.673  1.00  0.00           C  
ATOM   1437  HB1 ALA    93      63.057  64.442  33.048  1.00  0.00           H  
ATOM   1438  HB2 ALA    93      62.757  63.232  34.179  1.00  0.00           H  
ATOM   1439  HB3 ALA    93      64.294  64.208  34.347  1.00  0.00           H  
ATOM   1440  C   ALA    93      64.997  61.542  33.477  1.00  0.00           C  
ATOM   1441  O   ALA    93      66.143  61.804  33.902  1.00  0.00           O  
ATOM   1442  N   GLY    94      64.315  60.397  33.752  1.00  0.00           N  
ATOM   1443  H   GLY    94      63.349  60.387  33.455  1.00  0.00           H  
ATOM   1444  CA  GLY    94      64.988  59.186  34.310  1.00  0.00           C  
ATOM   1445  HA2 GLY    94      64.642  58.335  33.722  1.00  0.00           H  
ATOM   1446  HA3 GLY    94      66.073  59.273  34.259  1.00  0.00           H  
ATOM   1447  C   GLY    94      64.561  58.943  35.811  1.00  0.00           C  
ATOM   1448  O   GLY    94      64.124  59.843  36.530  1.00  0.00           O  
ATOM   1449  N   ALA    95      64.767  57.719  36.262  1.00  0.00           N  
ATOM   1450  H   ALA    95      65.084  57.108  35.523  1.00  0.00           H  
ATOM   1451  CA  ALA    95      64.907  57.235  37.602  1.00  0.00           C  
ATOM   1452  HA  ALA    95      64.356  57.955  38.208  1.00  0.00           H  
ATOM   1453  CB  ALA    95      64.294  55.864  37.791  1.00  0.00           C  
ATOM   1454  HB1 ALA    95      64.631  55.451  38.741  1.00  0.00           H  
ATOM   1455  HB2 ALA    95      63.220  55.889  37.604  1.00  0.00           H  
ATOM   1456  HB3 ALA    95      64.704  55.181  37.047  1.00  0.00           H  
ATOM   1457  C   ALA    95      66.423  57.259  37.968  1.00  0.00           C  
ATOM   1458  O   ALA    95      67.217  57.513  37.046  1.00  0.00           O  
ATOM   1459  N   LEU    96      66.779  56.804  39.135  1.00  0.00           N  
ATOM   1460  H   LEU    96      66.096  56.518  39.822  1.00  0.00           H  
ATOM   1461  CA  LEU    96      68.201  56.688  39.612  1.00  0.00           C  
ATOM   1462  HA  LEU    96      68.897  56.915  38.805  1.00  0.00           H  
ATOM   1463  CB  LEU    96      68.418  57.749  40.709  1.00  0.00           C  
ATOM   1464  HB2 LEU    96      67.609  57.732  41.440  1.00  0.00           H  
ATOM   1465  HB3 LEU    96      69.381  57.530  41.171  1.00  0.00           H  
ATOM   1466  CG  LEU    96      68.648  59.232  40.263  1.00  0.00           C  
ATOM   1467  HG  LEU    96      67.866  59.472  39.544  1.00  0.00           H  
ATOM   1468  CD1 LEU    96      68.723  60.089  41.547  1.00  0.00           C  
ATOM   1469 HD11 LEU    96      68.932  61.066  41.112  1.00  0.00           H  
ATOM   1470 HD12 LEU    96      67.895  59.983  42.248  1.00  0.00           H  
ATOM   1471 HD13 LEU    96      69.624  59.876  42.122  1.00  0.00           H  
ATOM   1472  CD2 LEU    96      69.893  59.389  39.386  1.00  0.00           C  
ATOM   1473 HD21 LEU    96      70.176  60.433  39.249  1.00  0.00           H  
ATOM   1474 HD22 LEU    96      70.721  58.853  39.849  1.00  0.00           H  
ATOM   1475 HD23 LEU    96      69.698  59.083  38.359  1.00  0.00           H  
ATOM   1476  C   LEU    96      68.556  55.267  40.165  1.00  0.00           C  
ATOM   1477  O   LEU    96      67.888  54.672  40.982  1.00  0.00           O  
ATOM   1478  N   PHE    97      69.655  54.760  39.625  1.00  0.00           N  
ATOM   1479  H   PHE    97      70.028  55.262  38.832  1.00  0.00           H  
ATOM   1480  CA  PHE    97      70.374  53.584  40.164  1.00  0.00           C  
ATOM   1481  HA  PHE    97      69.612  53.006  40.686  1.00  0.00           H  
ATOM   1482  CB  PHE    97      70.886  52.677  38.988  1.00  0.00           C  
ATOM   1483  HB2 PHE    97      69.975  52.550  38.404  1.00  0.00           H  
ATOM   1484  HB3 PHE    97      71.702  53.206  38.497  1.00  0.00           H  
ATOM   1485  CG  PHE    97      71.283  51.348  39.491  1.00  0.00           C  
ATOM   1486  CD1 PHE    97      72.676  51.212  39.719  1.00  0.00           C  
ATOM   1487  HD1 PHE    97      73.387  51.939  39.358  1.00  0.00           H  
ATOM   1488  CE1 PHE    97      73.188  49.969  40.140  1.00  0.00           C  
ATOM   1489  HE1 PHE    97      74.219  49.913  40.454  1.00  0.00           H  
ATOM   1490  CZ  PHE    97      72.299  48.895  40.566  1.00  0.00           C  
ATOM   1491  HZ  PHE    97      72.591  48.005  41.103  1.00  0.00           H  
ATOM   1492  CE2 PHE    97      70.935  49.045  40.396  1.00  0.00           C  
ATOM   1493  HE2 PHE    97      70.276  48.269  40.757  1.00  0.00           H  
ATOM   1494  CD2 PHE    97      70.424  50.255  39.813  1.00  0.00           C  
ATOM   1495  HD2 PHE    97      69.352  50.379  39.760  1.00  0.00           H  
ATOM   1496  C   PHE    97      71.411  54.021  41.150  1.00  0.00           C  
ATOM   1497  O   PHE    97      72.192  55.002  40.888  1.00  0.00           O  
ATOM   1498  N   VAL    98      71.550  53.358  42.294  1.00  0.00           N  
ATOM   1499  H   VAL    98      70.916  52.601  42.509  1.00  0.00           H  
ATOM   1500  CA  VAL    98      72.497  53.780  43.319  1.00  0.00           C  
ATOM   1501  HA  VAL    98      73.328  54.269  42.810  1.00  0.00           H  
ATOM   1502  CB  VAL    98      71.799  54.718  44.399  1.00  0.00           C  
ATOM   1503  HB  VAL    98      71.048  54.136  44.932  1.00  0.00           H  
ATOM   1504  CG1 VAL    98      72.786  55.218  45.475  1.00  0.00           C  
ATOM   1505 HG11 VAL    98      73.659  55.689  45.024  1.00  0.00           H  
ATOM   1506 HG12 VAL    98      72.367  56.019  46.085  1.00  0.00           H  
ATOM   1507 HG13 VAL    98      73.150  54.366  46.048  1.00  0.00           H  
ATOM   1508  CG2 VAL    98      71.064  55.915  43.768  1.00  0.00           C  
ATOM   1509 HG21 VAL    98      70.265  55.603  43.096  1.00  0.00           H  
ATOM   1510 HG22 VAL    98      70.688  56.527  44.587  1.00  0.00           H  
ATOM   1511 HG23 VAL    98      71.822  56.372  43.131  1.00  0.00           H  
ATOM   1512  C   VAL    98      73.094  52.510  44.008  1.00  0.00           C  
ATOM   1513  O   VAL    98      72.447  51.519  44.221  1.00  0.00           O  
ATOM   1514  N   HIE    99      74.352  52.663  44.532  1.00  0.00           N  
ATOM   1515  H   HIE    99      74.868  53.450  44.163  1.00  0.00           H  
ATOM   1516  CA  HIE    99      75.133  51.495  44.996  1.00  0.00           C  
ATOM   1517  HA  HIE    99      74.517  50.620  45.204  1.00  0.00           H  
ATOM   1518  CB  HIE    99      76.188  51.121  43.964  1.00  0.00           C  
ATOM   1519  HB2 HIE    99      75.716  50.698  43.077  1.00  0.00           H  
ATOM   1520  HB3 HIE    99      76.704  51.971  43.517  1.00  0.00           H  
ATOM   1521  CG  HIE    99      77.327  50.275  44.512  1.00  0.00           C  
ATOM   1522  ND1 HIE    99      78.653  50.269  44.084  1.00  0.00           N  
ATOM   1523  CE1 HIE    99      79.221  49.199  44.733  1.00  0.00           C  
ATOM   1524  HE1 HIE    99      80.295  49.086  44.736  1.00  0.00           H  
ATOM   1525  NE2 HIE    99      78.303  48.552  45.464  1.00  0.00           N  
ATOM   1526  HE2 HIE    99      78.447  47.677  45.948  1.00  0.00           H  
ATOM   1527  CD2 HIE    99      77.137  49.238  45.360  1.00  0.00           C  
ATOM   1528  HD2 HIE    99      76.172  48.973  45.767  1.00  0.00           H  
ATOM   1529  C   HIE    99      75.795  51.951  46.278  1.00  0.00           C  
ATOM   1530  O   HIE    99      76.429  52.992  46.249  1.00  0.00           O  
ATOM   1531  N   ALA   100      75.628  51.182  47.372  1.00  0.00           N  
ATOM   1532  H   ALA   100      75.044  50.363  47.280  1.00  0.00           H  
ATOM   1533  CA  ALA   100      76.145  51.536  48.691  1.00  0.00           C  
ATOM   1534  HA  ALA   100      76.955  52.239  48.498  1.00  0.00           H  
ATOM   1535  CB  ALA   100      75.043  52.263  49.473  1.00  0.00           C  
ATOM   1536  HB1 ALA   100      74.344  51.539  49.892  1.00  0.00           H  
ATOM   1537  HB2 ALA   100      75.486  52.605  50.409  1.00  0.00           H  
ATOM   1538  HB3 ALA   100      74.602  53.030  48.836  1.00  0.00           H  
ATOM   1539  C   ALA   100      76.595  50.202  49.466  1.00  0.00           C  
ATOM   1540  O   ALA   100      76.316  49.077  49.088  1.00  0.00           O  
ATOM   1541  N   VAL   101      77.269  50.399  50.616  1.00  0.00           N  
ATOM   1542  H   VAL   101      77.576  51.347  50.783  1.00  0.00           H  
ATOM   1543  CA  VAL   101      77.955  49.463  51.434  1.00  0.00           C  
ATOM   1544  HA  VAL   101      77.400  48.541  51.260  1.00  0.00           H  
ATOM   1545  CB  VAL   101      79.513  49.330  51.153  1.00  0.00           C  
ATOM   1546  HB  VAL   101      79.953  50.304  51.366  1.00  0.00           H  
ATOM   1547  CG1 VAL   101      80.250  48.344  52.076  1.00  0.00           C  
ATOM   1548 HG11 VAL   101      79.747  47.387  51.942  1.00  0.00           H  
ATOM   1549 HG12 VAL   101      81.277  48.111  51.794  1.00  0.00           H  
ATOM   1550 HG13 VAL   101      80.085  48.580  53.127  1.00  0.00           H  
ATOM   1551  CG2 VAL   101      79.837  48.997  49.765  1.00  0.00           C  
ATOM   1552 HG21 VAL   101      79.233  49.635  49.119  1.00  0.00           H  
ATOM   1553 HG22 VAL   101      80.889  49.145  49.521  1.00  0.00           H  
ATOM   1554 HG23 VAL   101      79.576  47.998  49.415  1.00  0.00           H  
ATOM   1555  C   VAL   101      77.813  49.942  52.855  1.00  0.00           C  
ATOM   1556  O   VAL   101      78.063  51.112  53.114  1.00  0.00           O  
ATOM   1557  N   ALA   102      77.514  48.982  53.730  1.00  0.00           N  
ATOM   1558  H   ALA   102      77.559  48.022  53.419  1.00  0.00           H  
ATOM   1559  CA  ALA   102      77.327  49.244  55.133  1.00  0.00           C  
ATOM   1560  HA  ALA   102      77.330  50.323  55.286  1.00  0.00           H  
ATOM   1561  CB  ALA   102      75.925  48.715  55.592  1.00  0.00           C  
ATOM   1562  HB1 ALA   102      75.833  47.630  55.537  1.00  0.00           H  
ATOM   1563  HB2 ALA   102      75.627  49.070  56.578  1.00  0.00           H  
ATOM   1564  HB3 ALA   102      75.207  49.189  54.921  1.00  0.00           H  
ATOM   1565  C   ALA   102      78.597  48.659  55.924  1.00  0.00           C  
ATOM   1566  O   ALA   102      78.873  47.459  55.881  1.00  0.00           O  
ATOM   1567  N   GLU   103      79.320  49.540  56.598  1.00  0.00           N  
ATOM   1568  H   GLU   103      78.928  50.466  56.699  1.00  0.00           H  
ATOM   1569  CA  GLU   103      80.627  49.200  57.237  1.00  0.00           C  
ATOM   1570  HA  GLU   103      81.324  48.862  56.470  1.00  0.00           H  
ATOM   1571  CB  GLU   103      81.276  50.464  57.762  1.00  0.00           C  
ATOM   1572  HB2 GLU   103      81.089  51.265  57.046  1.00  0.00           H  
ATOM   1573  HB3 GLU   103      80.854  50.650  58.749  1.00  0.00           H  
ATOM   1574  CG  GLU   103      82.767  50.330  57.957  1.00  0.00           C  
ATOM   1575  HG2 GLU   103      83.073  51.229  58.490  1.00  0.00           H  
ATOM   1576  HG3 GLU   103      82.961  49.587  58.731  1.00  0.00           H  
ATOM   1577  CD  GLU   103      83.569  50.014  56.721  1.00  0.00           C  
ATOM   1578  OE1 GLU   103      83.828  50.956  55.942  1.00  0.00           O  
ATOM   1579  OE2 GLU   103      84.118  48.918  56.566  1.00  0.00           O  
ATOM   1580  C   GLU   103      80.433  48.037  58.241  1.00  0.00           C  
ATOM   1581  O   GLU   103      79.805  48.196  59.272  1.00  0.00           O  
ATOM   1582  N   ASN   104      81.065  46.913  57.962  1.00  0.00           N  
ATOM   1583  H   ASN   104      81.502  46.777  57.061  1.00  0.00           H  
ATOM   1584  CA  ASN   104      81.127  45.761  58.883  1.00  0.00           C  
ATOM   1585  HA  ASN   104      81.631  44.944  58.366  1.00  0.00           H  
ATOM   1586  CB  ASN   104      82.029  46.196  60.122  1.00  0.00           C  
ATOM   1587  HB2 ASN   104      82.729  46.930  59.724  1.00  0.00           H  
ATOM   1588  HB3 ASN   104      81.404  46.712  60.851  1.00  0.00           H  
ATOM   1589  CG  ASN   104      82.848  45.020  60.680  1.00  0.00           C  
ATOM   1590  OD1 ASN   104      83.955  45.255  60.978  1.00  0.00           O  
ATOM   1591  ND2 ASN   104      82.466  43.791  60.604  1.00  0.00           N  
ATOM   1592 HD21 ASN   104      83.072  43.193  61.148  1.00  0.00           H  
ATOM   1593 HD22 ASN   104      81.573  43.483  60.246  1.00  0.00           H  
ATOM   1594  C   ASN   104      79.694  45.289  59.188  1.00  0.00           C  
ATOM   1595  O   ASN   104      79.572  44.485  60.069  1.00  0.00           O  
ATOM   1596  N   THR   105      78.649  45.692  58.450  1.00  0.00           N  
ATOM   1597  H   THR   105      78.770  46.354  57.696  1.00  0.00           H  
ATOM   1598  CA  THR   105      77.281  45.670  58.874  1.00  0.00           C  
ATOM   1599  HA  THR   105      77.324  45.486  59.947  1.00  0.00           H  
ATOM   1600  CB  THR   105      76.494  47.006  58.646  1.00  0.00           C  
ATOM   1601  HB  THR   105      76.541  47.185  57.571  1.00  0.00           H  
ATOM   1602  CG2 THR   105      75.049  47.024  59.030  1.00  0.00           C  
ATOM   1603 HG21 THR   105      74.842  46.581  60.004  1.00  0.00           H  
ATOM   1604 HG22 THR   105      74.677  48.038  58.883  1.00  0.00           H  
ATOM   1605 HG23 THR   105      74.540  46.456  58.251  1.00  0.00           H  
ATOM   1606  OG1 THR   105      77.041  48.128  59.290  1.00  0.00           O  
ATOM   1607  HG1 THR   105      77.998  48.074  59.341  1.00  0.00           H  
ATOM   1608  C   THR   105      76.499  44.491  58.258  1.00  0.00           C  
ATOM   1609  O   THR   105      76.573  44.217  57.026  1.00  0.00           O  
ATOM   1610  N   THR   106      75.796  43.744  59.058  1.00  0.00           N  
ATOM   1611  H   THR   106      75.595  44.146  59.962  1.00  0.00           H  
ATOM   1612  CA  THR   106      75.366  42.390  58.861  1.00  0.00           C  
ATOM   1613  HA  THR   106      75.953  41.909  58.079  1.00  0.00           H  
ATOM   1614  CB  THR   106      75.454  41.574  60.127  1.00  0.00           C  
ATOM   1615  HB  THR   106      75.196  40.556  59.834  1.00  0.00           H  
ATOM   1616  CG2 THR   106      76.850  41.559  60.813  1.00  0.00           C  
ATOM   1617 HG21 THR   106      77.214  42.542  61.112  1.00  0.00           H  
ATOM   1618 HG22 THR   106      76.814  40.888  61.671  1.00  0.00           H  
ATOM   1619 HG23 THR   106      77.564  41.076  60.146  1.00  0.00           H  
ATOM   1620  OG1 THR   106      74.599  41.975  61.124  1.00  0.00           O  
ATOM   1621  HG1 THR   106      74.887  42.859  61.363  1.00  0.00           H  
ATOM   1622  C   THR   106      73.927  42.263  58.347  1.00  0.00           C  
ATOM   1623  O   THR   106      73.149  43.220  58.609  1.00  0.00           O  
ATOM   1624  N   ILE   107      73.361  41.114  57.967  1.00  0.00           N  
ATOM   1625  H   ILE   107      73.999  40.395  57.658  1.00  0.00           H  
ATOM   1626  CA  ILE   107      71.956  40.882  57.632  1.00  0.00           C  
ATOM   1627  HA  ILE   107      71.628  41.709  57.003  1.00  0.00           H  
ATOM   1628  CB  ILE   107      71.746  39.558  56.941  1.00  0.00           C  
ATOM   1629  HB  ILE   107      70.677  39.545  56.728  1.00  0.00           H  
ATOM   1630  CG2 ILE   107      72.428  39.489  55.546  1.00  0.00           C  
ATOM   1631 HG21 ILE   107      71.808  39.968  54.789  1.00  0.00           H  
ATOM   1632 HG22 ILE   107      73.427  39.924  55.561  1.00  0.00           H  
ATOM   1633 HG23 ILE   107      72.553  38.483  55.146  1.00  0.00           H  
ATOM   1634  CG1 ILE   107      72.098  38.419  57.893  1.00  0.00           C  
ATOM   1635 HG12 ILE   107      73.119  38.085  57.710  1.00  0.00           H  
ATOM   1636 HG13 ILE   107      72.059  38.673  58.952  1.00  0.00           H  
ATOM   1637  CD1 ILE   107      71.192  37.213  57.763  1.00  0.00           C  
ATOM   1638 HD11 ILE   107      70.947  36.868  56.759  1.00  0.00           H  
ATOM   1639 HD12 ILE   107      71.591  36.355  58.304  1.00  0.00           H  
ATOM   1640 HD13 ILE   107      70.260  37.511  58.243  1.00  0.00           H  
ATOM   1641  C   ILE   107      71.060  41.088  58.911  1.00  0.00           C  
ATOM   1642  O   ILE   107      69.943  41.620  58.848  1.00  0.00           O  
ATOM   1643  N   SER   108      71.611  40.781  60.083  1.00  0.00           N  
ATOM   1644  H   SER   108      72.598  40.568  60.105  1.00  0.00           H  
ATOM   1645  CA  SER   108      71.014  40.928  61.394  1.00  0.00           C  
ATOM   1646  HA  SER   108      70.040  40.448  61.496  1.00  0.00           H  
ATOM   1647  CB  SER   108      71.889  40.163  62.385  1.00  0.00           C  
ATOM   1648  HB2 SER   108      72.119  39.158  62.031  1.00  0.00           H  
ATOM   1649  HB3 SER   108      72.811  40.735  62.481  1.00  0.00           H  
ATOM   1650  OG  SER   108      71.372  40.061  63.696  1.00  0.00           O  
ATOM   1651  HG  SER   108      71.190  39.122  63.773  1.00  0.00           H  
ATOM   1652  C   SER   108      70.777  42.415  61.832  1.00  0.00           C  
ATOM   1653  O   SER   108      69.883  42.715  62.671  1.00  0.00           O  
ATOM   1654  N   ASP   109      71.562  43.322  61.280  1.00  0.00           N  
ATOM   1655  H   ASP   109      72.129  42.973  60.520  1.00  0.00           H  
ATOM   1656  CA  ASP   109      71.458  44.749  61.570  1.00  0.00           C  
ATOM   1657  HA  ASP   109      71.375  44.908  62.645  1.00  0.00           H  
ATOM   1658  CB  ASP   109      72.733  45.501  61.195  1.00  0.00           C  
ATOM   1659  HB2 ASP   109      73.008  44.982  60.276  1.00  0.00           H  
ATOM   1660  HB3 ASP   109      72.615  46.573  61.036  1.00  0.00           H  
ATOM   1661  CG  ASP   109      73.895  45.186  62.141  1.00  0.00           C  
ATOM   1662  OD1 ASP   109      73.914  45.439  63.368  1.00  0.00           O  
ATOM   1663  OD2 ASP   109      74.919  44.629  61.693  1.00  0.00           O  
ATOM   1664  C   ASP   109      70.209  45.449  60.940  1.00  0.00           C  
ATOM   1665  O   ASP   109      70.007  46.595  61.251  1.00  0.00           O  
ATOM   1666  N   ILE   110      69.487  44.719  60.052  1.00  0.00           N  
ATOM   1667  H   ILE   110      69.789  43.768  59.896  1.00  0.00           H  
ATOM   1668  CA  ILE   110      68.413  45.084  59.100  1.00  0.00           C  
ATOM   1669  HA  ILE   110      68.437  46.174  59.085  1.00  0.00           H  
ATOM   1670  CB  ILE   110      68.668  44.697  57.582  1.00  0.00           C  
ATOM   1671  HB  ILE   110      68.597  43.615  57.471  1.00  0.00           H  
ATOM   1672  CG2 ILE   110      67.687  45.454  56.650  1.00  0.00           C  
ATOM   1673 HG21 ILE   110      66.660  45.169  56.878  1.00  0.00           H  
ATOM   1674 HG22 ILE   110      67.804  46.499  56.937  1.00  0.00           H  
ATOM   1675 HG23 ILE   110      67.898  45.421  55.581  1.00  0.00           H  
ATOM   1676  CG1 ILE   110      70.086  44.942  57.166  1.00  0.00           C  
ATOM   1677 HG12 ILE   110      70.643  44.297  57.846  1.00  0.00           H  
ATOM   1678 HG13 ILE   110      70.143  44.613  56.128  1.00  0.00           H  
ATOM   1679  CD1 ILE   110      70.629  46.449  57.149  1.00  0.00           C  
ATOM   1680 HD11 ILE   110      70.742  46.781  58.180  1.00  0.00           H  
ATOM   1681 HD12 ILE   110      71.581  46.469  56.618  1.00  0.00           H  
ATOM   1682 HD13 ILE   110      69.945  47.173  56.706  1.00  0.00           H  
ATOM   1683  C   ILE   110      67.022  44.690  59.603  1.00  0.00           C  
ATOM   1684  O   ILE   110      66.177  44.158  58.908  1.00  0.00           O  
ATOM   1685  N   LEU   111      66.910  44.921  60.910  1.00  0.00           N  
ATOM   1686  H   LEU   111      67.738  45.331  61.319  1.00  0.00           H  
ATOM   1687  CA  LEU   111      65.710  44.778  61.794  1.00  0.00           C  
ATOM   1688  HA  LEU   111      65.982  45.236  62.744  1.00  0.00           H  
ATOM   1689  CB  LEU   111      64.458  45.570  61.137  1.00  0.00           C  
ATOM   1690  HB2 LEU   111      64.715  46.623  61.027  1.00  0.00           H  
ATOM   1691  HB3 LEU   111      64.392  45.155  60.131  1.00  0.00           H  
ATOM   1692  CG  LEU   111      63.095  45.504  61.845  1.00  0.00           C  
ATOM   1693  HG  LEU   111      62.752  44.478  61.975  1.00  0.00           H  
ATOM   1694  CD1 LEU   111      63.260  46.006  63.287  1.00  0.00           C  
ATOM   1695 HD11 LEU   111      64.029  45.378  63.736  1.00  0.00           H  
ATOM   1696 HD12 LEU   111      63.652  47.023  63.293  1.00  0.00           H  
ATOM   1697 HD13 LEU   111      62.303  45.994  63.809  1.00  0.00           H  
ATOM   1698  CD2 LEU   111      61.988  46.195  61.063  1.00  0.00           C  
ATOM   1699 HD21 LEU   111      62.076  47.272  61.208  1.00  0.00           H  
ATOM   1700 HD22 LEU   111      62.022  45.812  60.043  1.00  0.00           H  
ATOM   1701 HD23 LEU   111      61.007  45.988  61.491  1.00  0.00           H  
ATOM   1702  C   LEU   111      65.296  43.330  62.002  1.00  0.00           C  
ATOM   1703  O   LEU   111      64.542  42.741  61.256  1.00  0.00           O  
ATOM   1704  N   GLN   112      65.703  42.791  63.170  1.00  0.00           N  
ATOM   1705  H   GLN   112      66.482  43.211  63.655  1.00  0.00           H  
ATOM   1706  CA  GLN   112      65.149  41.631  63.758  1.00  0.00           C  
ATOM   1707  HA  GLN   112      64.921  40.898  62.984  1.00  0.00           H  
ATOM   1708  CB  GLN   112      66.116  40.924  64.639  1.00  0.00           C  
ATOM   1709  HB2 GLN   112      66.560  41.633  65.338  1.00  0.00           H  
ATOM   1710  HB3 GLN   112      65.563  40.103  65.095  1.00  0.00           H  
ATOM   1711  CG  GLN   112      67.370  40.427  63.896  1.00  0.00           C  
ATOM   1712  HG2 GLN   112      67.888  41.306  63.513  1.00  0.00           H  
ATOM   1713  HG3 GLN   112      68.010  39.973  64.652  1.00  0.00           H  
ATOM   1714  CD  GLN   112      66.900  39.375  62.897  1.00  0.00           C  
ATOM   1715  OE1 GLN   112      66.213  38.407  63.135  1.00  0.00           O  
ATOM   1716  NE2 GLN   112      67.113  39.728  61.662  1.00  0.00           N  
ATOM   1717 HE21 GLN   112      66.809  39.072  60.957  1.00  0.00           H  
ATOM   1718 HE22 GLN   112      67.647  40.536  61.374  1.00  0.00           H  
ATOM   1719  C   GLN   112      63.801  41.902  64.451  1.00  0.00           C  
ATOM   1720  O   GLN   112      63.377  43.020  64.602  1.00  0.00           O  
ATOM   1721  N   PRO   113      63.091  40.814  64.898  1.00  0.00           N  
ATOM   1722  CD  PRO   113      63.317  39.489  64.402  1.00  0.00           C  
ATOM   1723  HD2 PRO   113      64.057  38.966  65.006  1.00  0.00           H  
ATOM   1724  HD3 PRO   113      63.445  39.460  63.320  1.00  0.00           H  
ATOM   1725  CG  PRO   113      61.971  38.762  64.549  1.00  0.00           C  
ATOM   1726  HG2 PRO   113      62.035  37.674  64.555  1.00  0.00           H  
ATOM   1727  HG3 PRO   113      61.334  39.096  63.729  1.00  0.00           H  
ATOM   1728  CB  PRO   113      61.457  39.362  65.812  1.00  0.00           C  
ATOM   1729  HB2 PRO   113      61.849  38.810  66.666  1.00  0.00           H  
ATOM   1730  HB3 PRO   113      60.377  39.431  65.944  1.00  0.00           H  
ATOM   1731  CA  PRO   113      61.884  40.874  65.771  1.00  0.00           C  
ATOM   1732  HA  PRO   113      61.159  41.416  65.163  1.00  0.00           H  
ATOM   1733  C   PRO   113      61.969  41.602  67.091  1.00  0.00           C  
ATOM   1734  O   PRO   113      63.010  41.630  67.673  1.00  0.00           O  
ATOM   1735  N   ASN   114      60.774  41.990  67.536  1.00  0.00           N  
ATOM   1736  H   ASN   114      59.991  41.761  66.941  1.00  0.00           H  
ATOM   1737  CA  ASN   114      60.408  42.716  68.746  1.00  0.00           C  
ATOM   1738  HA  ASN   114      59.373  43.035  68.621  1.00  0.00           H  
ATOM   1739  CB  ASN   114      60.391  41.661  69.903  1.00  0.00           C  
ATOM   1740  HB2 ASN   114      59.933  40.720  69.598  1.00  0.00           H  
ATOM   1741  HB3 ASN   114      61.401  41.445  70.253  1.00  0.00           H  
ATOM   1742  CG  ASN   114      59.763  42.126  71.162  1.00  0.00           C  
ATOM   1743  OD1 ASN   114      60.412  42.621  72.065  1.00  0.00           O  
ATOM   1744  ND2 ASN   114      58.489  42.044  71.412  1.00  0.00           N  
ATOM   1745 HD21 ASN   114      58.314  42.283  72.377  1.00  0.00           H  
ATOM   1746 HD22 ASN   114      57.862  41.498  70.840  1.00  0.00           H  
ATOM   1747  C   ASN   114      61.166  44.063  68.974  1.00  0.00           C  
ATOM   1748  O   ASN   114      60.816  44.863  69.819  1.00  0.00           O  
ATOM   1749  N   LYS   115      62.142  44.429  68.071  1.00  0.00           N  
ATOM   1750  H   LYS   115      62.377  43.768  67.344  1.00  0.00           H  
ATOM   1751  CA  LYS   115      62.905  45.644  68.187  1.00  0.00           C  
ATOM   1752  HA  LYS   115      63.221  45.747  69.225  1.00  0.00           H  
ATOM   1753  CB  LYS   115      64.149  45.585  67.287  1.00  0.00           C  
ATOM   1754  HB2 LYS   115      63.871  45.454  66.241  1.00  0.00           H  
ATOM   1755  HB3 LYS   115      64.722  46.507  67.388  1.00  0.00           H  
ATOM   1756  CG  LYS   115      65.053  44.436  67.744  1.00  0.00           C  
ATOM   1757  HG2 LYS   115      64.921  44.233  68.807  1.00  0.00           H  
ATOM   1758  HG3 LYS   115      64.657  43.557  67.235  1.00  0.00           H  
ATOM   1759  CD  LYS   115      66.491  44.708  67.417  1.00  0.00           C  
ATOM   1760  HD2 LYS   115      66.515  44.850  66.337  1.00  0.00           H  
ATOM   1761  HD3 LYS   115      66.804  45.652  67.864  1.00  0.00           H  
ATOM   1762  CE  LYS   115      67.403  43.527  67.896  1.00  0.00           C  
ATOM   1763  HE2 LYS   115      67.412  43.415  68.981  1.00  0.00           H  
ATOM   1764  HE3 LYS   115      67.005  42.674  67.347  1.00  0.00           H  
ATOM   1765  NZ  LYS   115      68.848  43.597  67.431  1.00  0.00           N  
ATOM   1766  HZ1 LYS   115      69.165  44.544  67.586  1.00  0.00           H  
ATOM   1767  HZ2 LYS   115      69.413  42.895  67.887  1.00  0.00           H  
ATOM   1768  HZ3 LYS   115      68.792  43.423  66.438  1.00  0.00           H  
ATOM   1769  C   LYS   115      62.091  46.946  67.862  1.00  0.00           C  
ATOM   1770  O   LYS   115      61.065  46.985  67.149  1.00  0.00           O  
ATOM   1771  N   TYR   116      62.658  48.114  68.216  1.00  0.00           N  
ATOM   1772  H   TYR   116      63.622  47.994  68.494  1.00  0.00           H  
ATOM   1773  CA  TYR   116      62.356  49.420  67.583  1.00  0.00           C  
ATOM   1774  HA  TYR   116      61.312  49.486  67.278  1.00  0.00           H  
ATOM   1775  CB  TYR   116      62.727  50.576  68.469  1.00  0.00           C  
ATOM   1776  HB2 TYR   116      63.758  50.479  68.809  1.00  0.00           H  
ATOM   1777  HB3 TYR   116      62.572  51.482  67.884  1.00  0.00           H  
ATOM   1778  CG  TYR   116      61.908  50.645  69.785  1.00  0.00           C  
ATOM   1779  CD1 TYR   116      60.644  51.213  69.775  1.00  0.00           C  
ATOM   1780  HD1 TYR   116      60.332  51.810  68.932  1.00  0.00           H  
ATOM   1781  CE1 TYR   116      59.782  51.061  70.867  1.00  0.00           C  
ATOM   1782  HE1 TYR   116      58.781  51.465  70.838  1.00  0.00           H  
ATOM   1783  CZ  TYR   116      60.199  50.272  72.004  1.00  0.00           C  
ATOM   1784  OH  TYR   116      59.355  49.980  73.015  1.00  0.00           O  
ATOM   1785  HH  TYR   116      59.677  49.858  73.911  1.00  0.00           H  
ATOM   1786  CE2 TYR   116      61.501  49.698  72.028  1.00  0.00           C  
ATOM   1787  HE2 TYR   116      61.840  49.076  72.844  1.00  0.00           H  
ATOM   1788  CD2 TYR   116      62.317  49.908  70.945  1.00  0.00           C  
ATOM   1789  HD2 TYR   116      63.224  49.324  70.907  1.00  0.00           H  
ATOM   1790  C   TYR   116      63.086  49.466  66.233  1.00  0.00           C  
ATOM   1791  O   TYR   116      63.978  48.649  65.997  1.00  0.00           O  
ATOM   1792  N   VAL   117      62.661  50.326  65.337  1.00  0.00           N  
ATOM   1793  H   VAL   117      61.850  50.883  65.569  1.00  0.00           H  
ATOM   1794  CA  VAL   117      63.370  50.334  64.034  1.00  0.00           C  
ATOM   1795  HA  VAL   117      63.545  49.289  63.779  1.00  0.00           H  
ATOM   1796  CB  VAL   117      62.419  50.946  62.937  1.00  0.00           C  
ATOM   1797  HB  VAL   117      62.033  51.902  63.292  1.00  0.00           H  
ATOM   1798  CG1 VAL   117      63.009  51.059  61.565  1.00  0.00           C  
ATOM   1799 HG11 VAL   117      62.269  51.343  60.816  1.00  0.00           H  
ATOM   1800 HG12 VAL   117      63.822  51.783  61.625  1.00  0.00           H  
ATOM   1801 HG13 VAL   117      63.388  50.113  61.179  1.00  0.00           H  
ATOM   1802  CG2 VAL   117      61.139  50.081  62.968  1.00  0.00           C  
ATOM   1803 HG21 VAL   117      60.521  50.256  63.848  1.00  0.00           H  
ATOM   1804 HG22 VAL   117      60.506  50.253  62.097  1.00  0.00           H  
ATOM   1805 HG23 VAL   117      61.418  49.035  63.094  1.00  0.00           H  
ATOM   1806  C   VAL   117      64.695  51.148  64.103  1.00  0.00           C  
ATOM   1807  O   VAL   117      64.722  52.277  64.587  1.00  0.00           O  
ATOM   1808  N   PRO   118      65.850  50.550  63.529  1.00  0.00           N  
ATOM   1809  CD  PRO   118      65.947  49.134  62.946  1.00  0.00           C  
ATOM   1810  HD2 PRO   118      65.307  49.110  62.065  1.00  0.00           H  
ATOM   1811  HD3 PRO   118      65.587  48.439  63.705  1.00  0.00           H  
ATOM   1812  CG  PRO   118      67.424  48.980  62.633  1.00  0.00           C  
ATOM   1813  HG2 PRO   118      67.621  49.360  61.630  1.00  0.00           H  
ATOM   1814  HG3 PRO   118      67.834  47.970  62.645  1.00  0.00           H  
ATOM   1815  CB  PRO   118      68.124  49.922  63.668  1.00  0.00           C  
ATOM   1816  HB2 PRO   118      69.136  50.224  63.399  1.00  0.00           H  
ATOM   1817  HB3 PRO   118      68.058  49.471  64.658  1.00  0.00           H  
ATOM   1818  CA  PRO   118      67.104  51.133  63.764  1.00  0.00           C  
ATOM   1819  HA  PRO   118      67.209  51.582  64.752  1.00  0.00           H  
ATOM   1820  C   PRO   118      67.401  52.221  62.642  1.00  0.00           C  
ATOM   1821  O   PRO   118      67.053  51.903  61.475  1.00  0.00           O  
ATOM   1822  N   PRO   119      68.149  53.332  62.900  1.00  0.00           N  
ATOM   1823  CD  PRO   119      68.629  53.726  64.244  1.00  0.00           C  
ATOM   1824  HD2 PRO   119      69.405  53.025  64.553  1.00  0.00           H  
ATOM   1825  HD3 PRO   119      67.809  53.600  64.951  1.00  0.00           H  
ATOM   1826  CG  PRO   119      69.093  55.190  64.080  1.00  0.00           C  
ATOM   1827  HG2 PRO   119      70.026  55.375  64.612  1.00  0.00           H  
ATOM   1828  HG3 PRO   119      68.284  55.874  64.337  1.00  0.00           H  
ATOM   1829  CB  PRO   119      69.271  55.410  62.538  1.00  0.00           C  
ATOM   1830  HB2 PRO   119      70.317  55.219  62.299  1.00  0.00           H  
ATOM   1831  HB3 PRO   119      69.091  56.423  62.177  1.00  0.00           H  
ATOM   1832  CA  PRO   119      68.382  54.393  61.937  1.00  0.00           C  
ATOM   1833  HA  PRO   119      67.398  54.820  61.742  1.00  0.00           H  
ATOM   1834  C   PRO   119      69.006  53.824  60.622  1.00  0.00           C  
ATOM   1835  O   PRO   119      68.730  54.396  59.570  1.00  0.00           O  
ATOM   1836  N   ILE   120      69.867  52.861  60.688  1.00  0.00           N  
ATOM   1837  H   ILE   120      70.250  52.624  61.592  1.00  0.00           H  
ATOM   1838  CA  ILE   120      70.462  52.179  59.502  1.00  0.00           C  
ATOM   1839  HA  ILE   120      71.110  52.967  59.119  1.00  0.00           H  
ATOM   1840  CB  ILE   120      71.357  50.961  59.927  1.00  0.00           C  
ATOM   1841  HB  ILE   120      71.703  51.215  60.929  1.00  0.00           H  
ATOM   1842  CG2 ILE   120      70.571  49.713  60.268  1.00  0.00           C  
ATOM   1843 HG21 ILE   120      71.141  48.987  60.847  1.00  0.00           H  
ATOM   1844 HG22 ILE   120      69.743  50.006  60.914  1.00  0.00           H  
ATOM   1845 HG23 ILE   120      70.250  49.175  59.376  1.00  0.00           H  
ATOM   1846  CG1 ILE   120      72.560  50.543  59.014  1.00  0.00           C  
ATOM   1847 HG12 ILE   120      73.276  51.360  59.092  1.00  0.00           H  
ATOM   1848 HG13 ILE   120      73.045  49.664  59.440  1.00  0.00           H  
ATOM   1849  CD1 ILE   120      72.209  50.156  57.545  1.00  0.00           C  
ATOM   1850 HD11 ILE   120      73.151  49.840  57.097  1.00  0.00           H  
ATOM   1851 HD12 ILE   120      71.515  49.316  57.584  1.00  0.00           H  
ATOM   1852 HD13 ILE   120      71.848  51.025  56.994  1.00  0.00           H  
ATOM   1853  C   ILE   120      69.394  51.724  58.462  1.00  0.00           C  
ATOM   1854  O   ILE   120      69.571  51.778  57.256  1.00  0.00           O  
ATOM   1855  N   VAL   121      68.201  51.319  58.911  1.00  0.00           N  
ATOM   1856  H   VAL   121      68.034  51.306  59.907  1.00  0.00           H  
ATOM   1857  CA  VAL   121      67.092  50.881  58.030  1.00  0.00           C  
ATOM   1858  HA  VAL   121      67.645  50.279  57.310  1.00  0.00           H  
ATOM   1859  CB  VAL   121      65.907  50.050  58.711  1.00  0.00           C  
ATOM   1860  HB  VAL   121      65.799  50.531  59.683  1.00  0.00           H  
ATOM   1861  CG1 VAL   121      64.547  50.022  57.956  1.00  0.00           C  
ATOM   1862 HG11 VAL   121      64.613  49.799  56.891  1.00  0.00           H  
ATOM   1863 HG12 VAL   121      63.956  49.258  58.460  1.00  0.00           H  
ATOM   1864 HG13 VAL   121      64.028  50.960  58.153  1.00  0.00           H  
ATOM   1865  CG2 VAL   121      66.433  48.666  58.966  1.00  0.00           C  
ATOM   1866 HG21 VAL   121      66.620  48.315  57.951  1.00  0.00           H  
ATOM   1867 HG22 VAL   121      67.420  48.736  59.423  1.00  0.00           H  
ATOM   1868 HG23 VAL   121      65.816  48.101  59.665  1.00  0.00           H  
ATOM   1869  C   VAL   121      66.547  51.993  57.199  1.00  0.00           C  
ATOM   1870  O   VAL   121      66.131  51.712  56.083  1.00  0.00           O  
ATOM   1871  N   ASN   122      66.337  53.173  57.752  1.00  0.00           N  
ATOM   1872  H   ASN   122      66.715  53.294  58.681  1.00  0.00           H  
ATOM   1873  CA  ASN   122      65.820  54.328  57.029  1.00  0.00           C  
ATOM   1874  HA  ASN   122      64.949  54.021  56.450  1.00  0.00           H  
ATOM   1875  CB  ASN   122      65.385  55.359  58.049  1.00  0.00           C  
ATOM   1876  HB2 ASN   122      66.273  55.690  58.587  1.00  0.00           H  
ATOM   1877  HB3 ASN   122      64.814  56.106  57.498  1.00  0.00           H  
ATOM   1878  CG  ASN   122      64.382  54.843  59.105  1.00  0.00           C  
ATOM   1879  OD1 ASN   122      63.427  54.203  58.816  1.00  0.00           O  
ATOM   1880  ND2 ASN   122      64.570  55.111  60.386  1.00  0.00           N  
ATOM   1881 HD21 ASN   122      63.897  54.720  61.030  1.00  0.00           H  
ATOM   1882 HD22 ASN   122      65.220  55.799  60.739  1.00  0.00           H  
ATOM   1883  C   ASN   122      66.854  54.930  56.049  1.00  0.00           C  
ATOM   1884  O   ASN   122      66.496  55.613  55.076  1.00  0.00           O  
ATOM   1885  N   SER   123      68.123  54.522  56.093  1.00  0.00           N  
ATOM   1886  H   SER   123      68.270  53.880  56.859  1.00  0.00           H  
ATOM   1887  CA  SER   123      69.300  54.889  55.203  1.00  0.00           C  
ATOM   1888  HA  SER   123      69.157  55.941  54.956  1.00  0.00           H  
ATOM   1889  CB  SER   123      70.677  54.717  55.788  1.00  0.00           C  
ATOM   1890  HB2 SER   123      70.828  53.729  56.223  1.00  0.00           H  
ATOM   1891  HB3 SER   123      71.436  54.807  55.011  1.00  0.00           H  
ATOM   1892  OG  SER   123      70.789  55.547  56.876  1.00  0.00           O  
ATOM   1893  HG  SER   123      70.631  56.475  56.687  1.00  0.00           H  
ATOM   1894  C   SER   123      69.355  54.084  53.878  1.00  0.00           C  
ATOM   1895  O   SER   123      70.111  54.441  52.968  1.00  0.00           O  
ATOM   1896  N   LEU   124      68.686  52.963  53.799  1.00  0.00           N  
ATOM   1897  H   LEU   124      68.232  52.609  54.629  1.00  0.00           H  
ATOM   1898  CA  LEU   124      68.525  52.038  52.633  1.00  0.00           C  
ATOM   1899  HA  LEU   124      69.484  51.732  52.214  1.00  0.00           H  
ATOM   1900  CB  LEU   124      67.751  50.832  53.057  1.00  0.00           C  
ATOM   1901  HB2 LEU   124      66.781  51.236  53.348  1.00  0.00           H  
ATOM   1902  HB3 LEU   124      67.647  50.196  52.178  1.00  0.00           H  
ATOM   1903  CG  LEU   124      68.298  49.918  54.192  1.00  0.00           C  
ATOM   1904  HG  LEU   124      68.466  50.583  55.039  1.00  0.00           H  
ATOM   1905  CD1 LEU   124      67.276  48.855  54.653  1.00  0.00           C  
ATOM   1906 HD11 LEU   124      67.315  48.684  55.729  1.00  0.00           H  
ATOM   1907 HD12 LEU   124      66.253  48.896  54.280  1.00  0.00           H  
ATOM   1908 HD13 LEU   124      67.507  47.882  54.221  1.00  0.00           H  
ATOM   1909  CD2 LEU   124      69.587  49.283  53.815  1.00  0.00           C  
ATOM   1910 HD21 LEU   124      69.651  48.601  52.967  1.00  0.00           H  
ATOM   1911 HD22 LEU   124      70.269  50.109  53.613  1.00  0.00           H  
ATOM   1912 HD23 LEU   124      69.923  48.657  54.642  1.00  0.00           H  
ATOM   1913  C   LEU   124      67.717  52.693  51.467  1.00  0.00           C  
ATOM   1914  O   LEU   124      67.768  52.101  50.373  1.00  0.00           O  
ATOM   1915  N   PHE   125      67.021  53.814  51.688  1.00  0.00           N  
ATOM   1916  H   PHE   125      67.210  54.264  52.573  1.00  0.00           H  
ATOM   1917  CA  PHE   125      66.017  54.559  50.909  1.00  0.00           C  
ATOM   1918  HA  PHE   125      65.899  54.215  49.881  1.00  0.00           H  
ATOM   1919  CB  PHE   125      64.689  54.391  51.632  1.00  0.00           C  
ATOM   1920  HB2 PHE   125      64.696  54.988  52.543  1.00  0.00           H  
ATOM   1921  HB3 PHE   125      63.956  54.784  50.927  1.00  0.00           H  
ATOM   1922  CG  PHE   125      64.358  52.983  51.952  1.00  0.00           C  
ATOM   1923  CD1 PHE   125      63.962  52.156  50.884  1.00  0.00           C  
ATOM   1924  HD1 PHE   125      63.932  52.536  49.874  1.00  0.00           H  
ATOM   1925  CE1 PHE   125      63.436  50.879  51.031  1.00  0.00           C  
ATOM   1926  HE1 PHE   125      63.139  50.349  50.138  1.00  0.00           H  
ATOM   1927  CZ  PHE   125      63.580  50.290  52.349  1.00  0.00           C  
ATOM   1928  HZ  PHE   125      63.336  49.258  52.552  1.00  0.00           H  
ATOM   1929  CE2 PHE   125      64.133  51.046  53.400  1.00  0.00           C  
ATOM   1930  HE2 PHE   125      64.164  50.697  54.422  1.00  0.00           H  
ATOM   1931  CD2 PHE   125      64.392  52.394  53.261  1.00  0.00           C  
ATOM   1932  HD2 PHE   125      64.643  52.917  54.172  1.00  0.00           H  
ATOM   1933  C   PHE   125      66.326  56.096  50.784  1.00  0.00           C  
ATOM   1934  O   PHE   125      67.080  56.686  51.532  1.00  0.00           O  
ATOM   1935  N   SER   126      65.646  56.764  49.857  1.00  0.00           N  
ATOM   1936  H   SER   126      65.076  56.287  49.173  1.00  0.00           H  
ATOM   1937  CA  SER   126      65.801  58.230  49.528  1.00  0.00           C  
ATOM   1938  HA  SER   126      66.624  58.643  50.111  1.00  0.00           H  
ATOM   1939  CB  SER   126      66.050  58.400  48.034  1.00  0.00           C  
ATOM   1940  HB2 SER   126      65.152  57.946  47.613  1.00  0.00           H  
ATOM   1941  HB3 SER   126      66.058  59.444  47.723  1.00  0.00           H  
ATOM   1942  OG  SER   126      67.130  57.766  47.569  1.00  0.00           O  
ATOM   1943  HG  SER   126      67.554  58.366  46.950  1.00  0.00           H  
ATOM   1944  C   SER   126      64.466  58.932  49.889  1.00  0.00           C  
ATOM   1945  O   SER   126      63.506  58.366  50.336  1.00  0.00           O  
ATOM   1946  N   LEU   127      64.428  60.259  49.692  1.00  0.00           N  
ATOM   1947  H   LEU   127      65.352  60.665  49.715  1.00  0.00           H  
ATOM   1948  CA  LEU   127      63.214  61.157  49.873  1.00  0.00           C  
ATOM   1949  HA  LEU   127      63.666  62.137  50.029  1.00  0.00           H  
ATOM   1950  CB  LEU   127      62.315  61.092  48.619  1.00  0.00           C  
ATOM   1951  HB2 LEU   127      61.992  60.052  48.576  1.00  0.00           H  
ATOM   1952  HB3 LEU   127      61.386  61.640  48.773  1.00  0.00           H  
ATOM   1953  CG  LEU   127      62.969  61.528  47.331  1.00  0.00           C  
ATOM   1954  HG  LEU   127      64.058  61.484  47.290  1.00  0.00           H  
ATOM   1955  CD1 LEU   127      62.519  60.648  46.126  1.00  0.00           C  
ATOM   1956 HD11 LEU   127      62.898  61.084  45.201  1.00  0.00           H  
ATOM   1957 HD12 LEU   127      62.930  59.670  46.377  1.00  0.00           H  
ATOM   1958 HD13 LEU   127      61.444  60.479  46.078  1.00  0.00           H  
ATOM   1959  CD2 LEU   127      62.919  62.997  47.002  1.00  0.00           C  
ATOM   1960 HD21 LEU   127      62.928  63.595  47.914  1.00  0.00           H  
ATOM   1961 HD22 LEU   127      63.722  63.325  46.342  1.00  0.00           H  
ATOM   1962 HD23 LEU   127      61.962  63.252  46.546  1.00  0.00           H  
ATOM   1963  C   LEU   127      62.458  60.898  51.210  1.00  0.00           C  
ATOM   1964  O   LEU   127      61.250  60.732  51.273  1.00  0.00           O  
ATOM   1965  N   ASN   128      63.213  60.799  52.289  1.00  0.00           N  
ATOM   1966  H   ASN   128      64.142  61.151  52.109  1.00  0.00           H  
ATOM   1967  CA  ASN   128      62.752  60.829  53.576  1.00  0.00           C  
ATOM   1968  HA  ASN   128      61.965  60.108  53.796  1.00  0.00           H  
ATOM   1969  CB  ASN   128      63.838  60.421  54.590  1.00  0.00           C  
ATOM   1970  HB2 ASN   128      64.659  61.131  54.491  1.00  0.00           H  
ATOM   1971  HB3 ASN   128      63.368  60.426  55.574  1.00  0.00           H  
ATOM   1972  CG  ASN   128      64.360  58.993  54.184  1.00  0.00           C  
ATOM   1973  OD1 ASN   128      63.704  57.945  54.367  1.00  0.00           O  
ATOM   1974  ND2 ASN   128      65.414  58.859  53.475  1.00  0.00           N  
ATOM   1975 HD21 ASN   128      65.768  57.932  53.288  1.00  0.00           H  
ATOM   1976 HD22 ASN   128      65.971  59.602  53.076  1.00  0.00           H  
ATOM   1977  C   ASN   128      62.146  62.183  53.924  1.00  0.00           C  
ATOM   1978  O   ASN   128      62.810  63.240  53.909  1.00  0.00           O  
ATOM   1979  N   GLY   129      60.799  62.342  54.044  1.00  0.00           N  
ATOM   1980  H   GLY   129      60.220  61.531  53.879  1.00  0.00           H  
ATOM   1981  CA  GLY   129      60.044  63.478  54.412  1.00  0.00           C  
ATOM   1982  HA2 GLY   129      59.161  63.103  54.929  1.00  0.00           H  
ATOM   1983  HA3 GLY   129      60.713  64.132  54.972  1.00  0.00           H  
ATOM   1984  C   GLY   129      59.526  64.255  53.188  1.00  0.00           C  
ATOM   1985  O   GLY   129      58.765  65.191  53.359  1.00  0.00           O  
ATOM   1986  N   VAL   130      59.838  63.876  51.947  1.00  0.00           N  
ATOM   1987  H   VAL   130      60.370  63.026  51.822  1.00  0.00           H  
ATOM   1988  CA  VAL   130      59.461  64.681  50.806  1.00  0.00           C  
ATOM   1989  HA  VAL   130      59.528  65.717  51.140  1.00  0.00           H  
ATOM   1990  CB  VAL   130      60.580  64.602  49.721  1.00  0.00           C  
ATOM   1991  HB  VAL   130      60.621  63.587  49.325  1.00  0.00           H  
ATOM   1992  CG1 VAL   130      60.189  65.500  48.556  1.00  0.00           C  
ATOM   1993 HG11 VAL   130      61.070  65.584  47.920  1.00  0.00           H  
ATOM   1994 HG12 VAL   130      59.346  65.112  47.985  1.00  0.00           H  
ATOM   1995 HG13 VAL   130      59.888  66.453  48.991  1.00  0.00           H  
ATOM   1996  CG2 VAL   130      61.913  64.928  50.455  1.00  0.00           C  
ATOM   1997 HG21 VAL   130      62.765  64.697  49.816  1.00  0.00           H  
ATOM   1998 HG22 VAL   130      61.939  65.955  50.818  1.00  0.00           H  
ATOM   1999 HG23 VAL   130      62.050  64.350  51.369  1.00  0.00           H  
ATOM   2000  C   VAL   130      58.071  64.232  50.301  1.00  0.00           C  
ATOM   2001  O   VAL   130      57.863  63.025  50.160  1.00  0.00           O  
ATOM   2002  N   LYS   131      57.195  65.197  50.004  1.00  0.00           N  
ATOM   2003  H   LYS   131      57.447  66.161  50.173  1.00  0.00           H  
ATOM   2004  CA  LYS   131      55.840  64.971  49.532  1.00  0.00           C  
ATOM   2005  HA  LYS   131      55.544  64.045  50.026  1.00  0.00           H  
ATOM   2006  CB  LYS   131      54.932  66.122  49.968  1.00  0.00           C  
ATOM   2007  HB2 LYS   131      55.326  67.081  49.634  1.00  0.00           H  
ATOM   2008  HB3 LYS   131      53.992  65.887  49.468  1.00  0.00           H  
ATOM   2009  CG  LYS   131      54.696  66.196  51.470  1.00  0.00           C  
ATOM   2010  HG2 LYS   131      54.423  65.214  51.857  1.00  0.00           H  
ATOM   2011  HG3 LYS   131      55.610  66.571  51.933  1.00  0.00           H  
ATOM   2012  CD  LYS   131      53.592  67.246  51.752  1.00  0.00           C  
ATOM   2013  HD2 LYS   131      54.028  68.225  51.552  1.00  0.00           H  
ATOM   2014  HD3 LYS   131      52.772  66.921  51.112  1.00  0.00           H  
ATOM   2015  CE  LYS   131      53.338  67.107  53.223  1.00  0.00           C  
ATOM   2016  HE2 LYS   131      52.908  66.123  53.410  1.00  0.00           H  
ATOM   2017  HE3 LYS   131      54.292  67.144  53.749  1.00  0.00           H  
ATOM   2018  NZ  LYS   131      52.359  68.053  53.818  1.00  0.00           N  
ATOM   2019  HZ1 LYS   131      52.666  69.009  53.717  1.00  0.00           H  
ATOM   2020  HZ2 LYS   131      51.397  67.902  53.548  1.00  0.00           H  
ATOM   2021  HZ3 LYS   131      52.327  67.802  54.796  1.00  0.00           H  
ATOM   2022  C   LYS   131      55.866  64.747  48.045  1.00  0.00           C  
ATOM   2023  O   LYS   131      56.536  65.504  47.327  1.00  0.00           O  
ATOM   2024  N   ASN   132      55.172  63.736  47.540  1.00  0.00           N  
ATOM   2025  H   ASN   132      54.709  63.042  48.109  1.00  0.00           H  
ATOM   2026  CA  ASN   132      55.139  63.399  46.094  1.00  0.00           C  
ATOM   2027  HA  ASN   132      56.083  62.907  45.858  1.00  0.00           H  
ATOM   2028  CB  ASN   132      53.976  62.430  45.845  1.00  0.00           C  
ATOM   2029  HB2 ASN   132      53.058  62.896  46.202  1.00  0.00           H  
ATOM   2030  HB3 ASN   132      53.668  62.233  44.818  1.00  0.00           H  
ATOM   2031  CG  ASN   132      54.118  61.027  46.550  1.00  0.00           C  
ATOM   2032  OD1 ASN   132      55.166  60.373  46.476  1.00  0.00           O  
ATOM   2033  ND2 ASN   132      53.136  60.646  47.305  1.00  0.00           N  
ATOM   2034 HD21 ASN   132      53.360  59.959  48.011  1.00  0.00           H  
ATOM   2035 HD22 ASN   132      52.322  61.228  47.438  1.00  0.00           H  
ATOM   2036  C   ASN   132      54.986  64.587  45.078  1.00  0.00           C  
ATOM   2037  O   ASN   132      55.438  64.486  43.916  1.00  0.00           O  
ATOM   2038  N   ARG   133      54.299  65.737  45.382  1.00  0.00           N  
ATOM   2039  H   ARG   133      53.757  65.624  46.227  1.00  0.00           H  
ATOM   2040  CA  ARG   133      54.241  66.960  44.639  1.00  0.00           C  
ATOM   2041  HA  ARG   133      53.737  66.712  43.705  1.00  0.00           H  
ATOM   2042  CB  ARG   133      53.415  68.059  45.392  1.00  0.00           C  
ATOM   2043  HB2 ARG   133      53.432  68.965  44.786  1.00  0.00           H  
ATOM   2044  HB3 ARG   133      52.408  67.663  45.521  1.00  0.00           H  
ATOM   2045  CG  ARG   133      54.081  68.437  46.753  1.00  0.00           C  
ATOM   2046  HG2 ARG   133      54.225  67.537  47.350  1.00  0.00           H  
ATOM   2047  HG3 ARG   133      55.054  68.876  46.530  1.00  0.00           H  
ATOM   2048  CD  ARG   133      53.094  69.388  47.415  1.00  0.00           C  
ATOM   2049  HD2 ARG   133      52.212  68.748  47.432  1.00  0.00           H  
ATOM   2050  HD3 ARG   133      53.436  69.703  48.401  1.00  0.00           H  
ATOM   2051  NE  ARG   133      52.809  70.623  46.670  1.00  0.00           N  
ATOM   2052  HE  ARG   133      53.047  70.612  45.688  1.00  0.00           H  
ATOM   2053  CZ  ARG   133      52.466  71.818  47.187  1.00  0.00           C  
ATOM   2054  NH1 ARG   133      52.414  71.929  48.490  1.00  0.00           N  
ATOM   2055 HH11 ARG   133      52.339  71.135  49.109  1.00  0.00           H  
ATOM   2056 HH12 ARG   133      52.097  72.803  48.885  1.00  0.00           H  
ATOM   2057  NH2 ARG   133      52.218  72.813  46.352  1.00  0.00           N  
ATOM   2058 HH21 ARG   133      52.114  72.697  45.355  1.00  0.00           H  
ATOM   2059 HH22 ARG   133      51.814  73.624  46.799  1.00  0.00           H  
ATOM   2060  C   ARG   133      55.565  67.452  44.153  1.00  0.00           C  
ATOM   2061  O   ARG   133      55.660  68.073  43.072  1.00  0.00           O  
ATOM   2062  N   GLU   134      56.646  67.112  44.736  1.00  0.00           N  
ATOM   2063  H   GLU   134      56.458  66.650  45.614  1.00  0.00           H  
ATOM   2064  CA  GLU   134      58.032  67.418  44.286  1.00  0.00           C  
ATOM   2065  HA  GLU   134      58.163  68.456  43.983  1.00  0.00           H  
ATOM   2066  CB  GLU   134      58.934  67.163  45.506  1.00  0.00           C  
ATOM   2067  HB2 GLU   134      58.669  66.149  45.803  1.00  0.00           H  
ATOM   2068  HB3 GLU   134      59.963  67.313  45.180  1.00  0.00           H  
ATOM   2069  CG  GLU   134      58.674  68.119  46.677  1.00  0.00           C  
ATOM   2070  HG2 GLU   134      57.639  68.306  46.963  1.00  0.00           H  
ATOM   2071  HG3 GLU   134      58.915  67.787  47.687  1.00  0.00           H  
ATOM   2072  CD  GLU   134      59.376  69.527  46.559  1.00  0.00           C  
ATOM   2073  OE1 GLU   134      60.671  69.549  46.433  1.00  0.00           O  
ATOM   2074  OE2 GLU   134      58.741  70.624  46.765  1.00  0.00           O  
ATOM   2075  C   GLU   134      58.454  66.599  43.031  1.00  0.00           C  
ATOM   2076  O   GLU   134      59.455  66.913  42.439  1.00  0.00           O  
ATOM   2077  N   GLY   135      57.727  65.477  42.705  1.00  0.00           N  
ATOM   2078  H   GLY   135      57.044  65.159  43.378  1.00  0.00           H  
ATOM   2079  CA  GLY   135      57.981  64.561  41.536  1.00  0.00           C  
ATOM   2080  HA2 GLY   135      58.986  64.177  41.713  1.00  0.00           H  
ATOM   2081  HA3 GLY   135      57.361  63.665  41.581  1.00  0.00           H  
ATOM   2082  C   GLY   135      57.915  65.301  40.127  1.00  0.00           C  
ATOM   2083  O   GLY   135      58.068  64.646  39.066  1.00  0.00           O  
ATOM   2084  N   THR   136      57.550  66.601  40.110  1.00  0.00           N  
ATOM   2085  H   THR   136      57.689  66.978  41.037  1.00  0.00           H  
ATOM   2086  CA  THR   136      57.656  67.495  38.920  1.00  0.00           C  
ATOM   2087  HA  THR   136      57.125  67.026  38.092  1.00  0.00           H  
ATOM   2088  CB  THR   136      56.951  68.764  39.073  1.00  0.00           C  
ATOM   2089  HB  THR   136      57.047  69.309  38.133  1.00  0.00           H  
ATOM   2090  CG2 THR   136      55.499  68.786  39.396  1.00  0.00           C  
ATOM   2091 HG21 THR   136      54.966  68.269  38.598  1.00  0.00           H  
ATOM   2092 HG22 THR   136      55.272  68.182  40.275  1.00  0.00           H  
ATOM   2093 HG23 THR   136      55.119  69.800  39.516  1.00  0.00           H  
ATOM   2094  OG1 THR   136      57.601  69.562  40.032  1.00  0.00           O  
ATOM   2095  HG1 THR   136      57.107  70.386  40.039  1.00  0.00           H  
ATOM   2096  C   THR   136      59.156  67.676  38.512  1.00  0.00           C  
ATOM   2097  O   THR   136      59.473  67.726  37.322  1.00  0.00           O  
ATOM   2098  N   ILE   137      60.057  67.619  39.517  1.00  0.00           N  
ATOM   2099  H   ILE   137      59.710  67.826  40.442  1.00  0.00           H  
ATOM   2100  CA  ILE   137      61.528  67.685  39.284  1.00  0.00           C  
ATOM   2101  HA  ILE   137      61.744  67.614  38.218  1.00  0.00           H  
ATOM   2102  CB  ILE   137      62.097  69.086  39.734  1.00  0.00           C  
ATOM   2103  HB  ILE   137      62.030  69.239  40.811  1.00  0.00           H  
ATOM   2104  CG2 ILE   137      63.561  69.224  39.412  1.00  0.00           C  
ATOM   2105 HG21 ILE   137      63.984  70.135  39.836  1.00  0.00           H  
ATOM   2106 HG22 ILE   137      64.098  68.317  39.690  1.00  0.00           H  
ATOM   2107 HG23 ILE   137      63.786  69.237  38.345  1.00  0.00           H  
ATOM   2108  CG1 ILE   137      61.346  70.239  39.014  1.00  0.00           C  
ATOM   2109 HG12 ILE   137      61.529  70.241  37.939  1.00  0.00           H  
ATOM   2110 HG13 ILE   137      60.263  70.136  39.068  1.00  0.00           H  
ATOM   2111  CD1 ILE   137      61.765  71.627  39.608  1.00  0.00           C  
ATOM   2112 HD11 ILE   137      61.903  71.625  40.689  1.00  0.00           H  
ATOM   2113 HD12 ILE   137      62.671  72.024  39.150  1.00  0.00           H  
ATOM   2114 HD13 ILE   137      60.954  72.331  39.425  1.00  0.00           H  
ATOM   2115  C   ILE   137      62.280  66.445  39.933  1.00  0.00           C  
ATOM   2116  O   ILE   137      63.038  65.838  39.213  1.00  0.00           O  
ATOM   2117  N   GLN   138      61.995  66.126  41.245  1.00  0.00           N  
ATOM   2118  H   GLN   138      61.220  66.596  41.690  1.00  0.00           H  
ATOM   2119  CA  GLN   138      62.594  64.959  41.918  1.00  0.00           C  
ATOM   2120  HA  GLN   138      63.681  65.030  41.889  1.00  0.00           H  
ATOM   2121  CB  GLN   138      61.996  64.907  43.348  1.00  0.00           C  
ATOM   2122  HB2 GLN   138      60.912  64.793  43.350  1.00  0.00           H  
ATOM   2123  HB3 GLN   138      62.344  63.977  43.797  1.00  0.00           H  
ATOM   2124  CG  GLN   138      62.520  65.990  44.237  1.00  0.00           C  
ATOM   2125  HG2 GLN   138      62.579  66.925  43.681  1.00  0.00           H  
ATOM   2126  HG3 GLN   138      61.840  66.116  45.080  1.00  0.00           H  
ATOM   2127  CD  GLN   138      63.938  65.805  44.762  1.00  0.00           C  
ATOM   2128  OE1 GLN   138      64.704  65.141  44.146  1.00  0.00           O  
ATOM   2129  NE2 GLN   138      64.287  66.577  45.784  1.00  0.00           N  
ATOM   2130 HE21 GLN   138      65.219  66.519  46.167  1.00  0.00           H  
ATOM   2131 HE22 GLN   138      63.563  67.140  46.207  1.00  0.00           H  
ATOM   2132  C   GLN   138      62.272  63.622  41.255  1.00  0.00           C  
ATOM   2133  O   GLN   138      61.271  63.541  40.580  1.00  0.00           O  
ATOM   2134  N   PRO   139      62.983  62.496  41.462  1.00  0.00           N  
ATOM   2135  CD  PRO   139      64.137  62.323  42.335  1.00  0.00           C  
ATOM   2136  HD2 PRO   139      63.911  62.093  43.376  1.00  0.00           H  
ATOM   2137  HD3 PRO   139      64.616  63.301  42.298  1.00  0.00           H  
ATOM   2138  CG  PRO   139      64.966  61.246  41.695  1.00  0.00           C  
ATOM   2139  HG2 PRO   139      65.613  60.756  42.423  1.00  0.00           H  
ATOM   2140  HG3 PRO   139      65.496  61.621  40.819  1.00  0.00           H  
ATOM   2141  CB  PRO   139      63.853  60.324  41.155  1.00  0.00           C  
ATOM   2142  HB2 PRO   139      63.481  59.639  41.917  1.00  0.00           H  
ATOM   2143  HB3 PRO   139      64.272  59.671  40.390  1.00  0.00           H  
ATOM   2144  CA  PRO   139      62.776  61.262  40.704  1.00  0.00           C  
ATOM   2145  HA  PRO   139      62.931  61.347  39.629  1.00  0.00           H  
ATOM   2146  C   PRO   139      61.419  60.728  41.022  1.00  0.00           C  
ATOM   2147  O   PRO   139      61.066  60.738  42.241  1.00  0.00           O  
ATOM   2148  N   LEU   140      60.654  60.144  40.075  1.00  0.00           N  
ATOM   2149  H   LEU   140      60.981  60.086  39.121  1.00  0.00           H  
ATOM   2150  CA  LEU   140      59.506  59.268  40.422  1.00  0.00           C  
ATOM   2151  HA  LEU   140      58.947  59.745  41.228  1.00  0.00           H  
ATOM   2152  CB  LEU   140      58.504  59.310  39.265  1.00  0.00           C  
ATOM   2153  HB2 LEU   140      58.991  58.821  38.421  1.00  0.00           H  
ATOM   2154  HB3 LEU   140      57.620  58.823  39.677  1.00  0.00           H  
ATOM   2155  CG  LEU   140      57.945  60.718  38.778  1.00  0.00           C  
ATOM   2156  HG  LEU   140      58.709  61.470  38.580  1.00  0.00           H  
ATOM   2157  CD1 LEU   140      56.901  60.603  37.674  1.00  0.00           C  
ATOM   2158 HD11 LEU   140      56.506  61.553  37.315  1.00  0.00           H  
ATOM   2159 HD12 LEU   140      57.402  60.127  36.831  1.00  0.00           H  
ATOM   2160 HD13 LEU   140      56.100  59.980  38.072  1.00  0.00           H  
ATOM   2161  CD2 LEU   140      57.183  61.449  39.900  1.00  0.00           C  
ATOM   2162 HD21 LEU   140      56.391  60.771  40.217  1.00  0.00           H  
ATOM   2163 HD22 LEU   140      57.691  61.569  40.857  1.00  0.00           H  
ATOM   2164 HD23 LEU   140      56.716  62.361  39.527  1.00  0.00           H  
ATOM   2165  C   LEU   140      59.837  57.823  40.908  1.00  0.00           C  
ATOM   2166  O   LEU   140      59.012  57.152  41.549  1.00  0.00           O  
ATOM   2167  N   LEU   141      61.090  57.404  40.729  1.00  0.00           N  
ATOM   2168  H   LEU   141      61.670  57.857  40.038  1.00  0.00           H  
ATOM   2169  CA  LEU   141      61.706  56.196  41.271  1.00  0.00           C  
ATOM   2170  HA  LEU   141      61.249  55.933  42.225  1.00  0.00           H  
ATOM   2171  CB  LEU   141      61.538  55.077  40.262  1.00  0.00           C  
ATOM   2172  HB2 LEU   141      60.484  54.809  40.200  1.00  0.00           H  
ATOM   2173  HB3 LEU   141      61.726  55.533  39.290  1.00  0.00           H  
ATOM   2174  CG  LEU   141      62.345  53.747  40.391  1.00  0.00           C  
ATOM   2175  HG  LEU   141      63.338  53.966  40.784  1.00  0.00           H  
ATOM   2176  CD1 LEU   141      61.733  52.779  41.373  1.00  0.00           C  
ATOM   2177 HD11 LEU   141      61.758  53.228  42.366  1.00  0.00           H  
ATOM   2178 HD12 LEU   141      60.720  52.480  41.104  1.00  0.00           H  
ATOM   2179 HD13 LEU   141      62.296  51.847  41.426  1.00  0.00           H  
ATOM   2180  CD2 LEU   141      62.565  52.962  39.082  1.00  0.00           C  
ATOM   2181 HD21 LEU   141      63.566  52.534  39.122  1.00  0.00           H  
ATOM   2182 HD22 LEU   141      61.833  52.189  38.847  1.00  0.00           H  
ATOM   2183 HD23 LEU   141      62.676  53.698  38.286  1.00  0.00           H  
ATOM   2184  C   LEU   141      63.211  56.390  41.622  1.00  0.00           C  
ATOM   2185  O   LEU   141      63.887  57.124  40.891  1.00  0.00           O  
ATOM   2186  N   VAL   142      63.730  55.667  42.615  1.00  0.00           N  
ATOM   2187  H   VAL   142      63.057  55.280  43.262  1.00  0.00           H  
ATOM   2188  CA  VAL   142      65.157  55.531  42.995  1.00  0.00           C  
ATOM   2189  HA  VAL   142      65.747  55.625  42.083  1.00  0.00           H  
ATOM   2190  CB  VAL   142      65.621  56.526  44.095  1.00  0.00           C  
ATOM   2191  HB  VAL   142      64.983  56.226  44.927  1.00  0.00           H  
ATOM   2192  CG1 VAL   142      67.062  56.317  44.476  1.00  0.00           C  
ATOM   2193 HG11 VAL   142      67.351  57.155  45.109  1.00  0.00           H  
ATOM   2194 HG12 VAL   142      67.228  55.389  45.023  1.00  0.00           H  
ATOM   2195 HG13 VAL   142      67.613  56.317  43.535  1.00  0.00           H  
ATOM   2196  CG2 VAL   142      65.232  57.920  43.616  1.00  0.00           C  
ATOM   2197 HG21 VAL   142      65.796  58.215  42.731  1.00  0.00           H  
ATOM   2198 HG22 VAL   142      64.145  57.994  43.662  1.00  0.00           H  
ATOM   2199 HG23 VAL   142      65.416  58.687  44.368  1.00  0.00           H  
ATOM   2200  C   VAL   142      65.346  54.113  43.528  1.00  0.00           C  
ATOM   2201  O   VAL   142      64.468  53.605  44.189  1.00  0.00           O  
ATOM   2202  N   VAL   143      66.489  53.498  43.257  1.00  0.00           N  
ATOM   2203  H   VAL   143      67.040  53.800  42.466  1.00  0.00           H  
ATOM   2204  CA  VAL   143      66.799  52.117  43.626  1.00  0.00           C  
ATOM   2205  HA  VAL   143      66.107  51.786  44.401  1.00  0.00           H  
ATOM   2206  CB  VAL   143      66.834  51.201  42.392  1.00  0.00           C  
ATOM   2207  HB  VAL   143      67.301  51.647  41.514  1.00  0.00           H  
ATOM   2208  CG1 VAL   143      67.464  49.791  42.651  1.00  0.00           C  
ATOM   2209 HG11 VAL   143      66.872  49.231  43.375  1.00  0.00           H  
ATOM   2210 HG12 VAL   143      67.474  49.205  41.733  1.00  0.00           H  
ATOM   2211 HG13 VAL   143      68.523  49.959  42.847  1.00  0.00           H  
ATOM   2212  CG2 VAL   143      65.354  50.994  42.049  1.00  0.00           C  
ATOM   2213 HG21 VAL   143      64.678  51.274  42.857  1.00  0.00           H  
ATOM   2214 HG22 VAL   143      65.127  51.583  41.160  1.00  0.00           H  
ATOM   2215 HG23 VAL   143      65.094  49.982  41.740  1.00  0.00           H  
ATOM   2216  C   VAL   143      68.172  52.242  44.203  1.00  0.00           C  
ATOM   2217  O   VAL   143      69.162  52.530  43.500  1.00  0.00           O  
ATOM   2218  N   GLN   144      68.299  52.023  45.502  1.00  0.00           N  
ATOM   2219  H   GLN   144      67.445  51.820  46.001  1.00  0.00           H  
ATOM   2220  CA  GLN   144      69.625  51.889  46.134  1.00  0.00           C  
ATOM   2221  HA  GLN   144      70.435  52.074  45.429  1.00  0.00           H  
ATOM   2222  CB  GLN   144      69.667  52.899  47.280  1.00  0.00           C  
ATOM   2223  HB2 GLN   144      69.624  53.892  46.833  1.00  0.00           H  
ATOM   2224  HB3 GLN   144      68.800  52.750  47.924  1.00  0.00           H  
ATOM   2225  CG  GLN   144      70.997  52.775  48.088  1.00  0.00           C  
ATOM   2226  HG2 GLN   144      71.207  51.749  48.391  1.00  0.00           H  
ATOM   2227  HG3 GLN   144      71.878  53.192  47.600  1.00  0.00           H  
ATOM   2228  CD  GLN   144      70.833  53.639  49.289  1.00  0.00           C  
ATOM   2229  OE1 GLN   144      70.271  54.731  49.260  1.00  0.00           O  
ATOM   2230  NE2 GLN   144      71.220  53.150  50.427  1.00  0.00           N  
ATOM   2231 HE21 GLN   144      71.225  53.792  51.207  1.00  0.00           H  
ATOM   2232 HE22 GLN   144      71.728  52.281  50.517  1.00  0.00           H  
ATOM   2233  C   GLN   144      69.830  50.416  46.550  1.00  0.00           C  
ATOM   2234  O   GLN   144      69.123  49.862  47.374  1.00  0.00           O  
ATOM   2235  N   VAL   145      70.851  49.841  46.007  1.00  0.00           N  
ATOM   2236  H   VAL   145      71.411  50.335  45.327  1.00  0.00           H  
ATOM   2237  CA  VAL   145      71.407  48.584  46.472  1.00  0.00           C  
ATOM   2238  HA  VAL   145      70.628  47.945  46.886  1.00  0.00           H  
ATOM   2239  CB  VAL   145      72.051  47.696  45.400  1.00  0.00           C  
ATOM   2240  HB  VAL   145      72.272  46.732  45.859  1.00  0.00           H  
ATOM   2241  CG1 VAL   145      71.115  47.421  44.217  1.00  0.00           C  
ATOM   2242 HG11 VAL   145      70.691  48.350  43.835  1.00  0.00           H  
ATOM   2243 HG12 VAL   145      71.599  46.915  43.382  1.00  0.00           H  
ATOM   2244 HG13 VAL   145      70.276  46.843  44.605  1.00  0.00           H  
ATOM   2245  CG2 VAL   145      73.360  48.177  44.739  1.00  0.00           C  
ATOM   2246 HG21 VAL   145      74.169  48.316  45.455  1.00  0.00           H  
ATOM   2247 HG22 VAL   145      73.748  47.471  44.005  1.00  0.00           H  
ATOM   2248 HG23 VAL   145      73.163  49.024  44.081  1.00  0.00           H  
ATOM   2249  C   VAL   145      72.448  48.873  47.516  1.00  0.00           C  
ATOM   2250  O   VAL   145      73.158  49.897  47.377  1.00  0.00           O  
ATOM   2251  N   THR   146      72.486  48.067  48.592  1.00  0.00           N  
ATOM   2252  H   THR   146      71.791  47.336  48.640  1.00  0.00           H  
ATOM   2253  CA  THR   146      73.397  48.138  49.757  1.00  0.00           C  
ATOM   2254  HA  THR   146      74.203  48.812  49.468  1.00  0.00           H  
ATOM   2255  CB  THR   146      72.732  48.806  50.988  1.00  0.00           C  
ATOM   2256  HB  THR   146      71.879  48.177  51.244  1.00  0.00           H  
ATOM   2257  CG2 THR   146      73.659  48.853  52.183  1.00  0.00           C  
ATOM   2258 HG21 THR   146      73.120  49.251  53.042  1.00  0.00           H  
ATOM   2259 HG22 THR   146      73.976  47.866  52.521  1.00  0.00           H  
ATOM   2260 HG23 THR   146      74.502  49.467  51.864  1.00  0.00           H  
ATOM   2261  OG1 THR   146      72.221  50.140  50.774  1.00  0.00           O  
ATOM   2262  HG1 THR   146      71.344  50.082  50.387  1.00  0.00           H  
ATOM   2263  C   THR   146      73.921  46.737  50.111  1.00  0.00           C  
ATOM   2264  O   THR   146      73.211  45.859  50.621  1.00  0.00           O  
ATOM   2265  N   GLU   147      75.202  46.621  49.864  1.00  0.00           N  
ATOM   2266  H   GLU   147      75.733  47.444  49.615  1.00  0.00           H  
ATOM   2267  CA  GLU   147      76.047  45.539  50.207  1.00  0.00           C  
ATOM   2268  HA  GLU   147      75.533  44.640  49.867  1.00  0.00           H  
ATOM   2269  CB  GLU   147      77.477  45.510  49.594  1.00  0.00           C  
ATOM   2270  HB2 GLU   147      78.073  46.263  50.111  1.00  0.00           H  
ATOM   2271  HB3 GLU   147      77.893  44.517  49.764  1.00  0.00           H  
ATOM   2272  CG  GLU   147      77.516  45.800  48.125  1.00  0.00           C  
ATOM   2273  HG2 GLU   147      76.884  45.096  47.584  1.00  0.00           H  
ATOM   2274  HG3 GLU   147      77.195  46.789  47.798  1.00  0.00           H  
ATOM   2275  CD  GLU   147      78.954  45.645  47.601  1.00  0.00           C  
ATOM   2276  OE1 GLU   147      79.366  46.117  46.535  1.00  0.00           O  
ATOM   2277  OE2 GLU   147      79.735  45.079  48.372  1.00  0.00           O  
ATOM   2278  C   GLU   147      76.165  45.361  51.734  1.00  0.00           C  
ATOM   2279  O   GLU   147      76.446  46.349  52.431  1.00  0.00           O  
ATOM   2280  N   LEU   148      76.167  44.146  52.269  1.00  0.00           N  
ATOM   2281  H   LEU   148      76.046  43.421  51.576  1.00  0.00           H  
ATOM   2282  CA  LEU   148      76.297  43.741  53.714  1.00  0.00           C  
ATOM   2283  HA  LEU   148      76.723  44.560  54.294  1.00  0.00           H  
ATOM   2284  CB  LEU   148      74.946  43.313  54.298  1.00  0.00           C  
ATOM   2285  HB2 LEU   148      74.751  42.284  53.995  1.00  0.00           H  
ATOM   2286  HB3 LEU   148      74.982  43.193  55.381  1.00  0.00           H  
ATOM   2287  CG  LEU   148      73.741  44.205  53.915  1.00  0.00           C  
ATOM   2288  HG  LEU   148      73.744  44.353  52.835  1.00  0.00           H  
ATOM   2289  CD1 LEU   148      72.410  43.416  54.276  1.00  0.00           C  
ATOM   2290 HD11 LEU   148      72.363  42.381  53.937  1.00  0.00           H  
ATOM   2291 HD12 LEU   148      72.277  43.353  55.356  1.00  0.00           H  
ATOM   2292 HD13 LEU   148      71.593  43.987  53.834  1.00  0.00           H  
ATOM   2293  CD2 LEU   148      73.722  45.627  54.555  1.00  0.00           C  
ATOM   2294 HD21 LEU   148      72.906  46.083  53.994  1.00  0.00           H  
ATOM   2295 HD22 LEU   148      73.427  45.524  55.599  1.00  0.00           H  
ATOM   2296 HD23 LEU   148      74.688  46.123  54.456  1.00  0.00           H  
ATOM   2297  C   LEU   148      77.417  42.807  53.852  1.00  0.00           C  
ATOM   2298  O   LEU   148      77.704  42.011  52.937  1.00  0.00           O  
ATOM   2299  N   VAL   149      77.982  42.746  55.073  1.00  0.00           N  
ATOM   2300  H   VAL   149      77.585  43.381  55.751  1.00  0.00           H  
ATOM   2301  CA  VAL   149      79.161  41.925  55.332  1.00  0.00           C  
ATOM   2302  HA  VAL   149      79.902  42.115  54.556  1.00  0.00           H  
ATOM   2303  CB  VAL   149      79.884  42.283  56.680  1.00  0.00           C  
ATOM   2304  HB  VAL   149      79.957  43.367  56.768  1.00  0.00           H  
ATOM   2305  CG1 VAL   149      79.050  41.774  57.900  1.00  0.00           C  
ATOM   2306 HG11 VAL   149      79.050  40.688  57.991  1.00  0.00           H  
ATOM   2307 HG12 VAL   149      79.498  42.145  58.821  1.00  0.00           H  
ATOM   2308 HG13 VAL   149      78.109  42.270  57.663  1.00  0.00           H  
ATOM   2309  CG2 VAL   149      81.379  41.839  56.792  1.00  0.00           C  
ATOM   2310 HG21 VAL   149      81.927  42.302  55.972  1.00  0.00           H  
ATOM   2311 HG22 VAL   149      81.730  41.988  57.813  1.00  0.00           H  
ATOM   2312 HG23 VAL   149      81.328  40.761  56.643  1.00  0.00           H  
ATOM   2313  C   VAL   149      78.817  40.411  55.274  1.00  0.00           C  
ATOM   2314  O   VAL   149      79.696  39.612  55.129  1.00  0.00           O  
ATOM   2315  N   ASP   150      77.522  40.050  55.301  1.00  0.00           N  
ATOM   2316  H   ASP   150      76.784  40.697  55.542  1.00  0.00           H  
ATOM   2317  CA  ASP   150      77.065  38.695  54.987  1.00  0.00           C  
ATOM   2318  HA  ASP   150      77.827  38.222  54.367  1.00  0.00           H  
ATOM   2319  CB  ASP   150      76.949  37.840  56.245  1.00  0.00           C  
ATOM   2320  HB2 ASP   150      76.572  36.835  56.058  1.00  0.00           H  
ATOM   2321  HB3 ASP   150      77.933  37.698  56.691  1.00  0.00           H  
ATOM   2322  CG  ASP   150      76.092  38.410  57.357  1.00  0.00           C  
ATOM   2323  OD1 ASP   150      75.421  39.449  57.133  1.00  0.00           O  
ATOM   2324  OD2 ASP   150      76.100  37.851  58.481  1.00  0.00           O  
ATOM   2325  C   ASP   150      75.821  38.705  54.134  1.00  0.00           C  
ATOM   2326  O   ASP   150      75.111  37.703  54.124  1.00  0.00           O  
ATOM   2327  N   GLY   151      75.556  39.734  53.224  1.00  0.00           N  
ATOM   2328  H   GLY   151      76.093  40.579  53.090  1.00  0.00           H  
ATOM   2329  CA  GLY   151      74.424  39.701  52.300  1.00  0.00           C  
ATOM   2330  HA2 GLY   151      74.662  38.775  51.775  1.00  0.00           H  
ATOM   2331  HA3 GLY   151      73.556  39.564  52.945  1.00  0.00           H  
ATOM   2332  C   GLY   151      74.226  40.859  51.313  1.00  0.00           C  
ATOM   2333  O   GLY   151      75.181  41.528  50.984  1.00  0.00           O  
ATOM   2334  N   ILE   152      72.958  41.084  51.005  1.00  0.00           N  
ATOM   2335  H   ILE   152      72.276  40.427  51.358  1.00  0.00           H  
ATOM   2336  CA  ILE   152      72.542  42.224  50.102  1.00  0.00           C  
ATOM   2337  HA  ILE   152      73.129  43.093  50.397  1.00  0.00           H  
ATOM   2338  CB  ILE   152      72.843  42.076  48.608  1.00  0.00           C  
ATOM   2339  HB  ILE   152      73.932  42.073  48.553  1.00  0.00           H  
ATOM   2340  CG2 ILE   152      72.193  40.865  47.934  1.00  0.00           C  
ATOM   2341 HG21 ILE   152      72.833  40.491  47.135  1.00  0.00           H  
ATOM   2342 HG22 ILE   152      72.213  40.015  48.616  1.00  0.00           H  
ATOM   2343 HG23 ILE   152      71.173  41.086  47.622  1.00  0.00           H  
ATOM   2344  CG1 ILE   152      72.469  43.379  47.871  1.00  0.00           C  
ATOM   2345 HG12 ILE   152      71.393  43.517  47.765  1.00  0.00           H  
ATOM   2346 HG13 ILE   152      72.715  44.241  48.492  1.00  0.00           H  
ATOM   2347  CD1 ILE   152      72.991  43.573  46.393  1.00  0.00           C  
ATOM   2348 HD11 ILE   152      72.713  44.590  46.115  1.00  0.00           H  
ATOM   2349 HD12 ILE   152      74.070  43.441  46.480  1.00  0.00           H  
ATOM   2350 HD13 ILE   152      72.646  42.866  45.638  1.00  0.00           H  
ATOM   2351  C   ILE   152      71.093  42.626  50.311  1.00  0.00           C  
ATOM   2352  O   ILE   152      70.164  41.837  50.129  1.00  0.00           O  
ATOM   2353  N   PHE   153      70.910  43.924  50.707  1.00  0.00           N  
ATOM   2354  H   PHE   153      71.742  44.492  50.772  1.00  0.00           H  
ATOM   2355  CA  PHE   153      69.592  44.589  50.527  1.00  0.00           C  
ATOM   2356  HA  PHE   153      68.873  43.770  50.526  1.00  0.00           H  
ATOM   2357  CB  PHE   153      69.391  45.530  51.683  1.00  0.00           C  
ATOM   2358  HB2 PHE   153      69.680  45.063  52.624  1.00  0.00           H  
ATOM   2359  HB3 PHE   153      70.015  46.381  51.411  1.00  0.00           H  
ATOM   2360  CG  PHE   153      68.017  46.029  51.933  1.00  0.00           C  
ATOM   2361  CD1 PHE   153      67.598  47.289  51.444  1.00  0.00           C  
ATOM   2362  HD1 PHE   153      68.309  47.874  50.879  1.00  0.00           H  
ATOM   2363  CE1 PHE   153      66.242  47.617  51.563  1.00  0.00           C  
ATOM   2364  HE1 PHE   153      65.754  48.521  51.232  1.00  0.00           H  
ATOM   2365  CZ  PHE   153      65.383  46.702  52.228  1.00  0.00           C  
ATOM   2366  HZ  PHE   153      64.338  46.957  52.333  1.00  0.00           H  
ATOM   2367  CE2 PHE   153      65.798  45.479  52.718  1.00  0.00           C  
ATOM   2368  HE2 PHE   153      65.148  44.668  53.012  1.00  0.00           H  
ATOM   2369  CD2 PHE   153      67.129  45.174  52.573  1.00  0.00           C  
ATOM   2370  HD2 PHE   153      67.492  44.201  52.869  1.00  0.00           H  
ATOM   2371  C   PHE   153      69.471  45.346  49.193  1.00  0.00           C  
ATOM   2372  O   PHE   153      70.412  45.952  48.664  1.00  0.00           O  
ATOM   2373  N   ILE   154      68.215  45.282  48.699  1.00  0.00           N  
ATOM   2374  H   ILE   154      67.495  44.738  49.152  1.00  0.00           H  
ATOM   2375  CA  ILE   154      67.739  46.079  47.494  1.00  0.00           C  
ATOM   2376  HA  ILE   154      68.624  46.604  47.134  1.00  0.00           H  
ATOM   2377  CB  ILE   154      67.329  45.055  46.342  1.00  0.00           C  
ATOM   2378  HB  ILE   154      66.733  44.288  46.838  1.00  0.00           H  
ATOM   2379  CG2 ILE   154      66.430  45.652  45.261  1.00  0.00           C  
ATOM   2380 HG21 ILE   154      65.450  45.848  45.696  1.00  0.00           H  
ATOM   2381 HG22 ILE   154      66.767  46.631  44.922  1.00  0.00           H  
ATOM   2382 HG23 ILE   154      66.278  44.953  44.439  1.00  0.00           H  
ATOM   2383  CG1 ILE   154      68.588  44.313  45.803  1.00  0.00           C  
ATOM   2384 HG12 ILE   154      69.110  45.066  45.212  1.00  0.00           H  
ATOM   2385 HG13 ILE   154      69.275  43.962  46.573  1.00  0.00           H  
ATOM   2386  CD1 ILE   154      68.332  43.131  44.839  1.00  0.00           C  
ATOM   2387 HD11 ILE   154      69.230  42.700  44.395  1.00  0.00           H  
ATOM   2388 HD12 ILE   154      67.745  42.403  45.399  1.00  0.00           H  
ATOM   2389 HD13 ILE   154      67.707  43.396  43.986  1.00  0.00           H  
ATOM   2390  C   ILE   154      66.548  46.948  47.927  1.00  0.00           C  
ATOM   2391  O   ILE   154      65.498  46.392  48.236  1.00  0.00           O  
ATOM   2392  N   GLY   155      66.661  48.262  47.911  1.00  0.00           N  
ATOM   2393  H   GLY   155      67.545  48.676  47.651  1.00  0.00           H  
ATOM   2394  CA  GLY   155      65.612  49.201  48.421  1.00  0.00           C  
ATOM   2395  HA2 GLY   155      64.693  48.653  48.633  1.00  0.00           H  
ATOM   2396  HA3 GLY   155      65.919  49.745  49.314  1.00  0.00           H  
ATOM   2397  C   GLY   155      65.176  50.282  47.448  1.00  0.00           C  
ATOM   2398  O   GLY   155      65.933  50.956  46.754  1.00  0.00           O  
ATOM   2399  N   LEU   156      63.851  50.317  47.246  1.00  0.00           N  
ATOM   2400  H   LEU   156      63.288  49.692  47.806  1.00  0.00           H  
ATOM   2401  CA  LEU   156      63.153  51.181  46.307  1.00  0.00           C  
ATOM   2402  HA  LEU   156      63.831  51.696  45.626  1.00  0.00           H  
ATOM   2403  CB  LEU   156      62.098  50.378  45.551  1.00  0.00           C  
ATOM   2404  HB2 LEU   156      61.429  49.866  46.242  1.00  0.00           H  
ATOM   2405  HB3 LEU   156      61.454  51.108  45.060  1.00  0.00           H  
ATOM   2406  CG  LEU   156      62.658  49.163  44.726  1.00  0.00           C  
ATOM   2407  HG  LEU   156      63.538  49.452  44.152  1.00  0.00           H  
ATOM   2408  CD1 LEU   156      63.045  47.865  45.446  1.00  0.00           C  
ATOM   2409 HD11 LEU   156      62.941  47.047  44.734  1.00  0.00           H  
ATOM   2410 HD12 LEU   156      64.039  48.055  45.852  1.00  0.00           H  
ATOM   2411 HD13 LEU   156      62.337  47.570  46.221  1.00  0.00           H  
ATOM   2412  CD2 LEU   156      61.703  48.797  43.610  1.00  0.00           C  
ATOM   2413 HD21 LEU   156      61.234  49.631  43.089  1.00  0.00           H  
ATOM   2414 HD22 LEU   156      62.224  48.214  42.851  1.00  0.00           H  
ATOM   2415 HD23 LEU   156      60.895  48.213  44.050  1.00  0.00           H  
ATOM   2416  C   LEU   156      62.453  52.315  47.107  1.00  0.00           C  
ATOM   2417  O   LEU   156      61.899  52.136  48.138  1.00  0.00           O  
ATOM   2418  N   THR   157      62.455  53.467  46.415  1.00  0.00           N  
ATOM   2419  H   THR   157      63.005  53.481  45.568  1.00  0.00           H  
ATOM   2420  CA  THR   157      61.712  54.622  46.796  1.00  0.00           C  
ATOM   2421  HA  THR   157      61.029  54.395  47.615  1.00  0.00           H  
ATOM   2422  CB  THR   157      62.622  55.680  47.398  1.00  0.00           C  
ATOM   2423  HB  THR   157      63.283  56.032  46.606  1.00  0.00           H  
ATOM   2424  CG2 THR   157      61.876  56.868  47.868  1.00  0.00           C  
ATOM   2425 HG21 THR   157      60.907  56.694  48.334  1.00  0.00           H  
ATOM   2426 HG22 THR   157      62.585  57.306  48.571  1.00  0.00           H  
ATOM   2427 HG23 THR   157      61.746  57.608  47.079  1.00  0.00           H  
ATOM   2428  OG1 THR   157      63.379  55.124  48.450  1.00  0.00           O  
ATOM   2429  HG1 THR   157      64.006  54.525  48.038  1.00  0.00           H  
ATOM   2430  C   THR   157      60.918  55.164  45.667  1.00  0.00           C  
ATOM   2431  O   THR   157      61.420  55.390  44.514  1.00  0.00           O  
ATOM   2432  N   VAL   158      59.603  55.259  45.805  1.00  0.00           N  
ATOM   2433  H   VAL   158      59.231  54.857  46.654  1.00  0.00           H  
ATOM   2434  CA  VAL   158      58.672  55.463  44.664  1.00  0.00           C  
ATOM   2435  HA  VAL   158      59.167  55.719  43.727  1.00  0.00           H  
ATOM   2436  CB  VAL   158      57.963  54.060  44.330  1.00  0.00           C  
ATOM   2437  HB  VAL   158      57.441  53.600  45.169  1.00  0.00           H  
ATOM   2438  CG1 VAL   158      56.833  54.251  43.323  1.00  0.00           C  
ATOM   2439 HG11 VAL   158      57.167  54.724  42.399  1.00  0.00           H  
ATOM   2440 HG12 VAL   158      56.392  53.297  43.036  1.00  0.00           H  
ATOM   2441 HG13 VAL   158      56.062  54.848  43.810  1.00  0.00           H  
ATOM   2442  CG2 VAL   158      59.073  53.121  43.708  1.00  0.00           C  
ATOM   2443 HG21 VAL   158      59.595  53.598  42.879  1.00  0.00           H  
ATOM   2444 HG22 VAL   158      59.852  52.833  44.415  1.00  0.00           H  
ATOM   2445 HG23 VAL   158      58.663  52.260  43.179  1.00  0.00           H  
ATOM   2446  C   VAL   158      57.676  56.526  45.006  1.00  0.00           C  
ATOM   2447  O   VAL   158      56.952  56.465  46.006  1.00  0.00           O  
ATOM   2448  N   ASN   159      57.494  57.428  44.070  1.00  0.00           N  
ATOM   2449  H   ASN   159      58.100  57.415  43.262  1.00  0.00           H  
ATOM   2450  CA  ASN   159      56.357  58.385  44.008  1.00  0.00           C  
ATOM   2451  HA  ASN   159      56.337  58.893  44.972  1.00  0.00           H  
ATOM   2452  CB  ASN   159      56.631  59.432  42.910  1.00  0.00           C  
ATOM   2453  HB2 ASN   159      57.636  59.853  42.947  1.00  0.00           H  
ATOM   2454  HB3 ASN   159      56.428  58.945  41.956  1.00  0.00           H  
ATOM   2455  CG  ASN   159      55.677  60.586  43.017  1.00  0.00           C  
ATOM   2456  OD1 ASN   159      54.475  60.519  42.868  1.00  0.00           O  
ATOM   2457  ND2 ASN   159      56.164  61.784  43.357  1.00  0.00           N  
ATOM   2458 HD21 ASN   159      55.549  62.577  43.241  1.00  0.00           H  
ATOM   2459 HD22 ASN   159      57.171  61.843  43.398  1.00  0.00           H  
ATOM   2460  C   ASN   159      54.975  57.687  43.844  1.00  0.00           C  
ATOM   2461  O   ASN   159      54.636  57.121  42.809  1.00  0.00           O  
ATOM   2462  N   HID   160      54.168  57.786  44.898  1.00  0.00           N  
ATOM   2463  H   HID   160      54.482  58.468  45.574  1.00  0.00           H  
ATOM   2464  CA  HID   160      52.943  57.092  45.034  1.00  0.00           C  
ATOM   2465  HA  HID   160      53.153  56.034  44.880  1.00  0.00           H  
ATOM   2466  CB  HID   160      52.644  57.190  46.516  1.00  0.00           C  
ATOM   2467  HB2 HID   160      53.552  56.805  46.979  1.00  0.00           H  
ATOM   2468  HB3 HID   160      52.684  58.242  46.796  1.00  0.00           H  
ATOM   2469  CG  HID   160      51.453  56.543  47.111  1.00  0.00           C  
ATOM   2470  ND1 HID   160      50.963  55.295  46.767  1.00  0.00           N  
ATOM   2471  HD1 HID   160      51.062  54.842  45.869  1.00  0.00           H  
ATOM   2472  CE1 HID   160      50.094  54.952  47.705  1.00  0.00           C  
ATOM   2473  HE1 HID   160      49.522  54.036  47.702  1.00  0.00           H  
ATOM   2474  NE2 HID   160      49.917  56.019  48.534  1.00  0.00           N  
ATOM   2475  CD2 HID   160      50.715  57.096  48.118  1.00  0.00           C  
ATOM   2476  HD2 HID   160      51.013  57.949  48.710  1.00  0.00           H  
ATOM   2477  C   HID   160      51.813  57.659  44.143  1.00  0.00           C  
ATOM   2478  O   HID   160      50.842  56.938  43.980  1.00  0.00           O  
ATOM   2479  N   VAL   161      52.024  58.828  43.567  1.00  0.00           N  
ATOM   2480  H   VAL   161      52.869  59.368  43.691  1.00  0.00           H  
ATOM   2481  CA  VAL   161      50.985  59.366  42.616  1.00  0.00           C  
ATOM   2482  HA  VAL   161      49.963  59.289  42.987  1.00  0.00           H  
ATOM   2483  CB  VAL   161      51.152  60.865  42.244  1.00  0.00           C  
ATOM   2484  HB  VAL   161      52.165  60.958  41.854  1.00  0.00           H  
ATOM   2485  CG1 VAL   161      50.251  61.428  41.124  1.00  0.00           C  
ATOM   2486 HG11 VAL   161      50.509  60.908  40.202  1.00  0.00           H  
ATOM   2487 HG12 VAL   161      49.185  61.363  41.342  1.00  0.00           H  
ATOM   2488 HG13 VAL   161      50.506  62.487  41.087  1.00  0.00           H  
ATOM   2489  CG2 VAL   161      51.030  61.796  43.475  1.00  0.00           C  
ATOM   2490 HG21 VAL   161      51.303  62.834  43.284  1.00  0.00           H  
ATOM   2491 HG22 VAL   161      50.041  61.852  43.929  1.00  0.00           H  
ATOM   2492 HG23 VAL   161      51.517  61.255  44.286  1.00  0.00           H  
ATOM   2493  C   VAL   161      51.016  58.517  41.291  1.00  0.00           C  
ATOM   2494  O   VAL   161      49.980  58.288  40.737  1.00  0.00           O  
ATOM   2495  N   VAL   162      52.230  57.949  40.957  1.00  0.00           N  
ATOM   2496  H   VAL   162      52.977  58.416  41.451  1.00  0.00           H  
ATOM   2497  CA  VAL   162      52.481  56.946  39.866  1.00  0.00           C  
ATOM   2498  HA  VAL   162      52.053  57.367  38.955  1.00  0.00           H  
ATOM   2499  CB  VAL   162      53.929  56.591  39.647  1.00  0.00           C  
ATOM   2500  HB  VAL   162      54.483  56.121  40.459  1.00  0.00           H  
ATOM   2501  CG1 VAL   162      54.006  55.672  38.425  1.00  0.00           C  
ATOM   2502 HG11 VAL   162      55.014  55.721  38.012  1.00  0.00           H  
ATOM   2503 HG12 VAL   162      53.880  54.597  38.552  1.00  0.00           H  
ATOM   2504 HG13 VAL   162      53.402  55.939  37.558  1.00  0.00           H  
ATOM   2505  CG2 VAL   162      54.805  57.801  39.272  1.00  0.00           C  
ATOM   2506 HG21 VAL   162      54.620  58.141  38.253  1.00  0.00           H  
ATOM   2507 HG22 VAL   162      54.734  58.626  39.980  1.00  0.00           H  
ATOM   2508 HG23 VAL   162      55.833  57.441  39.299  1.00  0.00           H  
ATOM   2509  C   VAL   162      51.800  55.661  40.242  1.00  0.00           C  
ATOM   2510  O   VAL   162      51.224  55.003  39.358  1.00  0.00           O  
ATOM   2511  N   ALA   163      51.938  55.162  41.443  1.00  0.00           N  
ATOM   2512  H   ALA   163      52.442  55.721  42.117  1.00  0.00           H  
ATOM   2513  CA  ALA   163      51.565  53.805  41.836  1.00  0.00           C  
ATOM   2514  HA  ALA   163      50.749  53.481  41.190  1.00  0.00           H  
ATOM   2515  CB  ALA   163      52.789  52.901  41.467  1.00  0.00           C  
ATOM   2516  HB1 ALA   163      53.015  52.993  40.405  1.00  0.00           H  
ATOM   2517  HB2 ALA   163      53.606  53.271  42.086  1.00  0.00           H  
ATOM   2518  HB3 ALA   163      52.440  51.891  41.681  1.00  0.00           H  
ATOM   2519  C   ALA   163      51.122  53.532  43.342  1.00  0.00           C  
ATOM   2520  O   ALA   163      51.756  54.031  44.254  1.00  0.00           O  
ATOM   2521  N   ASP   164      50.032  52.766  43.504  1.00  0.00           N  
ATOM   2522  H   ASP   164      49.654  52.240  42.729  1.00  0.00           H  
ATOM   2523  CA  ASP   164      49.743  52.193  44.877  1.00  0.00           C  
ATOM   2524  HA  ASP   164      50.014  52.908  45.654  1.00  0.00           H  
ATOM   2525  CB  ASP   164      48.238  51.957  45.107  1.00  0.00           C  
ATOM   2526  HB2 ASP   164      48.136  51.700  46.162  1.00  0.00           H  
ATOM   2527  HB3 ASP   164      47.716  52.898  44.934  1.00  0.00           H  
ATOM   2528  CG  ASP   164      47.589  50.824  44.292  1.00  0.00           C  
ATOM   2529  OD1 ASP   164      48.278  50.169  43.435  1.00  0.00           O  
ATOM   2530  OD2 ASP   164      46.326  50.662  44.347  1.00  0.00           O  
ATOM   2531  C   ASP   164      50.584  50.961  45.152  1.00  0.00           C  
ATOM   2532  O   ASP   164      51.594  50.711  44.457  1.00  0.00           O  
ATOM   2533  N   GLY   165      50.333  50.334  46.305  1.00  0.00           N  
ATOM   2534  H   GLY   165      49.673  50.791  46.918  1.00  0.00           H  
ATOM   2535  CA  GLY   165      51.187  49.256  46.880  1.00  0.00           C  
ATOM   2536  HA2 GLY   165      52.241  49.527  46.830  1.00  0.00           H  
ATOM   2537  HA3 GLY   165      50.642  48.984  47.784  1.00  0.00           H  
ATOM   2538  C   GLY   165      51.230  48.037  46.047  1.00  0.00           C  
ATOM   2539  O   GLY   165      52.251  47.471  45.805  1.00  0.00           O  
ATOM   2540  N   LYS   166      50.009  47.670  45.598  1.00  0.00           N  
ATOM   2541  H   LYS   166      49.260  48.233  45.973  1.00  0.00           H  
ATOM   2542  CA  LYS   166      49.780  46.596  44.641  1.00  0.00           C  
ATOM   2543  HA  LYS   166      50.298  45.730  45.053  1.00  0.00           H  
ATOM   2544  CB  LYS   166      48.219  46.164  44.576  1.00  0.00           C  
ATOM   2545  HB2 LYS   166      48.065  45.507  45.431  1.00  0.00           H  
ATOM   2546  HB3 LYS   166      47.501  46.976  44.696  1.00  0.00           H  
ATOM   2547  CG  LYS   166      47.750  45.315  43.318  1.00  0.00           C  
ATOM   2548  HG2 LYS   166      47.791  45.922  42.414  1.00  0.00           H  
ATOM   2549  HG3 LYS   166      48.468  44.501  43.220  1.00  0.00           H  
ATOM   2550  CD  LYS   166      46.353  44.711  43.332  1.00  0.00           C  
ATOM   2551  HD2 LYS   166      45.618  45.488  43.544  1.00  0.00           H  
ATOM   2552  HD3 LYS   166      46.058  44.411  42.327  1.00  0.00           H  
ATOM   2553  CE  LYS   166      46.223  43.509  44.212  1.00  0.00           C  
ATOM   2554  HE2 LYS   166      46.714  42.688  43.688  1.00  0.00           H  
ATOM   2555  HE3 LYS   166      46.830  43.653  45.106  1.00  0.00           H  
ATOM   2556  NZ  LYS   166      44.751  43.243  44.602  1.00  0.00           N  
ATOM   2557  HZ1 LYS   166      44.090  43.113  43.849  1.00  0.00           H  
ATOM   2558  HZ2 LYS   166      44.797  42.611  45.388  1.00  0.00           H  
ATOM   2559  HZ3 LYS   166      44.570  44.083  45.133  1.00  0.00           H  
ATOM   2560  C   LYS   166      50.340  46.913  43.273  1.00  0.00           C  
ATOM   2561  O   LYS   166      51.026  46.027  42.697  1.00  0.00           O  
ATOM   2562  N   SER   167      50.276  48.165  42.820  1.00  0.00           N  
ATOM   2563  H   SER   167      49.709  48.806  43.356  1.00  0.00           H  
ATOM   2564  CA  SER   167      50.923  48.641  41.657  1.00  0.00           C  
ATOM   2565  HA  SER   167      50.640  47.958  40.856  1.00  0.00           H  
ATOM   2566  CB  SER   167      50.477  50.017  41.123  1.00  0.00           C  
ATOM   2567  HB2 SER   167      50.667  50.759  41.899  1.00  0.00           H  
ATOM   2568  HB3 SER   167      51.107  50.300  40.280  1.00  0.00           H  
ATOM   2569  OG  SER   167      49.076  50.125  40.911  1.00  0.00           O  
ATOM   2570  HG  SER   167      48.703  50.282  41.782  1.00  0.00           H  
ATOM   2571  C   SER   167      52.478  48.577  41.739  1.00  0.00           C  
ATOM   2572  O   SER   167      53.161  48.361  40.725  1.00  0.00           O  
ATOM   2573  N   PHE   168      53.103  48.830  42.921  1.00  0.00           N  
ATOM   2574  H   PHE   168      52.488  49.109  43.671  1.00  0.00           H  
ATOM   2575  CA  PHE   168      54.551  48.802  43.221  1.00  0.00           C  
ATOM   2576  HA  PHE   168      55.139  49.354  42.487  1.00  0.00           H  
ATOM   2577  CB  PHE   168      54.781  49.520  44.559  1.00  0.00           C  
ATOM   2578  HB2 PHE   168      54.479  50.566  44.593  1.00  0.00           H  
ATOM   2579  HB3 PHE   168      54.054  49.144  45.279  1.00  0.00           H  
ATOM   2580  CG  PHE   168      56.173  49.420  45.242  1.00  0.00           C  
ATOM   2581  CD1 PHE   168      57.152  50.337  44.995  1.00  0.00           C  
ATOM   2582  HD1 PHE   168      57.050  51.199  44.353  1.00  0.00           H  
ATOM   2583  CE1 PHE   168      58.434  50.065  45.527  1.00  0.00           C  
ATOM   2584  HE1 PHE   168      59.252  50.675  45.170  1.00  0.00           H  
ATOM   2585  CZ  PHE   168      58.713  48.995  46.358  1.00  0.00           C  
ATOM   2586  HZ  PHE   168      59.714  48.810  46.718  1.00  0.00           H  
ATOM   2587  CE2 PHE   168      57.657  48.113  46.675  1.00  0.00           C  
ATOM   2588  HE2 PHE   168      57.781  47.264  47.331  1.00  0.00           H  
ATOM   2589  CD2 PHE   168      56.397  48.275  46.045  1.00  0.00           C  
ATOM   2590  HD2 PHE   168      55.636  47.528  46.215  1.00  0.00           H  
ATOM   2591  C   PHE   168      55.004  47.398  43.353  1.00  0.00           C  
ATOM   2592  O   PHE   168      56.026  47.057  42.815  1.00  0.00           O  
ATOM   2593  N   TRP   169      54.258  46.503  43.969  1.00  0.00           N  
ATOM   2594  H   TRP   169      53.477  46.808  44.532  1.00  0.00           H  
ATOM   2595  CA  TRP   169      54.605  45.044  44.007  1.00  0.00           C  
ATOM   2596  HA  TRP   169      55.671  45.091  44.229  1.00  0.00           H  
ATOM   2597  CB  TRP   169      53.965  44.360  45.256  1.00  0.00           C  
ATOM   2598  HB2 TRP   169      52.903  44.596  45.325  1.00  0.00           H  
ATOM   2599  HB3 TRP   169      54.118  43.297  45.066  1.00  0.00           H  
ATOM   2600  CG  TRP   169      54.702  44.785  46.538  1.00  0.00           C  
ATOM   2601  CD1 TRP   169      54.409  45.797  47.391  1.00  0.00           C  
ATOM   2602  HD1 TRP   169      53.554  46.443  47.249  1.00  0.00           H  
ATOM   2603  NE1 TRP   169      55.374  45.888  48.357  1.00  0.00           N  
ATOM   2604  HE1 TRP   169      55.328  46.564  49.106  1.00  0.00           H  
ATOM   2605  CE2 TRP   169      56.295  44.960  48.296  1.00  0.00           C  
ATOM   2606  CZ2 TRP   169      57.401  44.674  49.079  1.00  0.00           C  
ATOM   2607  HZ2 TRP   169      57.809  45.340  49.825  1.00  0.00           H  
ATOM   2608  CH2 TRP   169      58.144  43.567  48.663  1.00  0.00           C  
ATOM   2609  HH2 TRP   169      59.083  43.400  49.169  1.00  0.00           H  
ATOM   2610  CZ3 TRP   169      57.783  42.751  47.559  1.00  0.00           C  
ATOM   2611  HZ3 TRP   169      58.445  41.923  47.352  1.00  0.00           H  
ATOM   2612  CE3 TRP   169      56.595  43.034  46.842  1.00  0.00           C  
ATOM   2613  HE3 TRP   169      56.343  42.410  45.998  1.00  0.00           H  
ATOM   2614  CD2 TRP   169      55.920  44.174  47.110  1.00  0.00           C  
ATOM   2615  C   TRP   169      54.401  44.269  42.684  1.00  0.00           C  
ATOM   2616  O   TRP   169      54.999  43.201  42.569  1.00  0.00           O  
ATOM   2617  N   LEU   170      53.586  44.661  41.700  1.00  0.00           N  
ATOM   2618  H   LEU   170      53.038  45.492  41.869  1.00  0.00           H  
ATOM   2619  CA  LEU   170      53.607  44.154  40.321  1.00  0.00           C  
ATOM   2620  HA  LEU   170      53.657  43.067  40.379  1.00  0.00           H  
ATOM   2621  CB  LEU   170      52.320  44.582  39.625  1.00  0.00           C  
ATOM   2622  HB2 LEU   170      51.489  44.004  40.028  1.00  0.00           H  
ATOM   2623  HB3 LEU   170      52.209  45.660  39.743  1.00  0.00           H  
ATOM   2624  CG  LEU   170      52.367  44.320  38.081  1.00  0.00           C  
ATOM   2625  HG  LEU   170      53.409  44.404  37.772  1.00  0.00           H  
ATOM   2626  CD1 LEU   170      51.895  42.964  37.590  1.00  0.00           C  
ATOM   2627 HD11 LEU   170      52.392  42.181  38.163  1.00  0.00           H  
ATOM   2628 HD12 LEU   170      50.811  42.857  37.625  1.00  0.00           H  
ATOM   2629 HD13 LEU   170      52.163  42.803  36.546  1.00  0.00           H  
ATOM   2630  CD2 LEU   170      51.499  45.284  37.279  1.00  0.00           C  
ATOM   2631 HD21 LEU   170      51.905  45.402  36.274  1.00  0.00           H  
ATOM   2632 HD22 LEU   170      50.467  44.950  37.172  1.00  0.00           H  
ATOM   2633 HD23 LEU   170      51.531  46.314  37.635  1.00  0.00           H  
ATOM   2634  C   LEU   170      54.917  44.616  39.538  1.00  0.00           C  
ATOM   2635  O   LEU   170      55.608  43.764  38.977  1.00  0.00           O  
ATOM   2636  N   PHE   171      55.434  45.863  39.729  1.00  0.00           N  
ATOM   2637  H   PHE   171      54.942  46.451  40.386  1.00  0.00           H  
ATOM   2638  CA  PHE   171      56.753  46.337  39.308  1.00  0.00           C  
ATOM   2639  HA  PHE   171      56.777  46.130  38.238  1.00  0.00           H  
ATOM   2640  CB  PHE   171      56.940  47.830  39.553  1.00  0.00           C  
ATOM   2641  HB2 PHE   171      56.161  48.418  39.068  1.00  0.00           H  
ATOM   2642  HB3 PHE   171      56.856  48.052  40.617  1.00  0.00           H  
ATOM   2643  CG  PHE   171      58.323  48.295  39.087  1.00  0.00           C  
ATOM   2644  CD1 PHE   171      58.496  48.524  37.738  1.00  0.00           C  
ATOM   2645  HD1 PHE   171      57.654  48.372  37.079  1.00  0.00           H  
ATOM   2646  CE1 PHE   171      59.642  49.121  37.224  1.00  0.00           C  
ATOM   2647  HE1 PHE   171      59.668  49.379  36.175  1.00  0.00           H  
ATOM   2648  CZ  PHE   171      60.730  49.352  38.154  1.00  0.00           C  
ATOM   2649  HZ  PHE   171      61.664  49.820  37.878  1.00  0.00           H  
ATOM   2650  CE2 PHE   171      60.523  48.991  39.499  1.00  0.00           C  
ATOM   2651  HE2 PHE   171      61.360  48.998  40.181  1.00  0.00           H  
ATOM   2652  CD2 PHE   171      59.328  48.463  39.979  1.00  0.00           C  
ATOM   2653  HD2 PHE   171      59.289  48.106  40.998  1.00  0.00           H  
ATOM   2654  C   PHE   171      57.924  45.516  39.926  1.00  0.00           C  
ATOM   2655  O   PHE   171      58.643  44.913  39.156  1.00  0.00           O  
ATOM   2656  N   VAL   172      58.022  45.275  41.208  1.00  0.00           N  
ATOM   2657  H   VAL   172      57.324  45.611  41.857  1.00  0.00           H  
ATOM   2658  CA  VAL   172      58.963  44.366  41.915  1.00  0.00           C  
ATOM   2659  HA  VAL   172      59.992  44.697  41.774  1.00  0.00           H  
ATOM   2660  CB  VAL   172      58.642  44.554  43.465  1.00  0.00           C  
ATOM   2661  HB  VAL   172      57.569  44.558  43.654  1.00  0.00           H  
ATOM   2662  CG1 VAL   172      59.477  43.538  44.319  1.00  0.00           C  
ATOM   2663 HG11 VAL   172      59.330  42.524  43.947  1.00  0.00           H  
ATOM   2664 HG12 VAL   172      60.523  43.768  44.115  1.00  0.00           H  
ATOM   2665 HG13 VAL   172      59.292  43.638  45.388  1.00  0.00           H  
ATOM   2666  CG2 VAL   172      59.176  45.869  44.077  1.00  0.00           C  
ATOM   2667 HG21 VAL   172      58.926  45.990  45.131  1.00  0.00           H  
ATOM   2668 HG22 VAL   172      60.251  46.045  44.035  1.00  0.00           H  
ATOM   2669 HG23 VAL   172      58.869  46.820  43.641  1.00  0.00           H  
ATOM   2670  C   VAL   172      58.950  42.951  41.470  1.00  0.00           C  
ATOM   2671  O   VAL   172      60.093  42.366  41.324  1.00  0.00           O  
ATOM   2672  N   ASN   173      57.763  42.368  41.253  1.00  0.00           N  
ATOM   2673  H   ASN   173      56.940  42.944  41.147  1.00  0.00           H  
ATOM   2674  CA  ASN   173      57.694  41.028  40.861  1.00  0.00           C  
ATOM   2675  HA  ASN   173      58.303  40.385  41.496  1.00  0.00           H  
ATOM   2676  CB  ASN   173      56.221  40.570  41.101  1.00  0.00           C  
ATOM   2677  HB2 ASN   173      55.522  41.247  40.610  1.00  0.00           H  
ATOM   2678  HB3 ASN   173      56.172  39.558  40.701  1.00  0.00           H  
ATOM   2679  CG  ASN   173      55.708  40.325  42.530  1.00  0.00           C  
ATOM   2680  OD1 ASN   173      54.523  40.214  42.811  1.00  0.00           O  
ATOM   2681  ND2 ASN   173      56.522  40.198  43.505  1.00  0.00           N  
ATOM   2682 HD21 ASN   173      56.181  39.994  44.433  1.00  0.00           H  
ATOM   2683 HD22 ASN   173      57.502  40.330  43.300  1.00  0.00           H  
ATOM   2684  C   ASN   173      58.047  40.760  39.379  1.00  0.00           C  
ATOM   2685  O   ASN   173      58.567  39.701  39.017  1.00  0.00           O  
ATOM   2686  N   SER   174      57.712  41.686  38.493  1.00  0.00           N  
ATOM   2687  H   SER   174      57.196  42.476  38.855  1.00  0.00           H  
ATOM   2688  CA  SER   174      58.053  41.601  37.103  1.00  0.00           C  
ATOM   2689  HA  SER   174      57.824  40.590  36.766  1.00  0.00           H  
ATOM   2690  CB  SER   174      57.286  42.690  36.312  1.00  0.00           C  
ATOM   2691  HB2 SER   174      57.585  43.681  36.652  1.00  0.00           H  
ATOM   2692  HB3 SER   174      57.587  42.694  35.265  1.00  0.00           H  
ATOM   2693  OG  SER   174      55.863  42.634  36.474  1.00  0.00           O  
ATOM   2694  HG  SER   174      55.745  42.946  37.374  1.00  0.00           H  
ATOM   2695  C   SER   174      59.596  41.894  36.870  1.00  0.00           C  
ATOM   2696  O   SER   174      60.247  41.337  35.969  1.00  0.00           O  
ATOM   2697  N   TRP   175      60.128  42.730  37.745  1.00  0.00           N  
ATOM   2698  H   TRP   175      59.631  43.414  38.297  1.00  0.00           H  
ATOM   2699  CA  TRP   175      61.595  42.933  37.625  1.00  0.00           C  
ATOM   2700  HA  TRP   175      61.824  43.142  36.580  1.00  0.00           H  
ATOM   2701  CB  TRP   175      61.996  44.011  38.608  1.00  0.00           C  
ATOM   2702  HB2 TRP   175      61.407  44.894  38.360  1.00  0.00           H  
ATOM   2703  HB3 TRP   175      61.700  43.616  39.580  1.00  0.00           H  
ATOM   2704  CG  TRP   175      63.365  44.459  38.745  1.00  0.00           C  
ATOM   2705  CD1 TRP   175      64.317  44.288  37.793  1.00  0.00           C  
ATOM   2706  HD1 TRP   175      64.109  43.794  36.855  1.00  0.00           H  
ATOM   2707  NE1 TRP   175      65.603  44.600  38.260  1.00  0.00           N  
ATOM   2708  HE1 TRP   175      66.461  44.333  37.799  1.00  0.00           H  
ATOM   2709  CE2 TRP   175      65.493  45.130  39.513  1.00  0.00           C  
ATOM   2710  CZ2 TRP   175      66.463  45.582  40.471  1.00  0.00           C  
ATOM   2711  HZ2 TRP   175      67.525  45.542  40.277  1.00  0.00           H  
ATOM   2712  CH2 TRP   175      66.045  46.092  41.711  1.00  0.00           C  
ATOM   2713  HH2 TRP   175      66.694  46.483  42.480  1.00  0.00           H  
ATOM   2714  CZ3 TRP   175      64.656  46.053  42.018  1.00  0.00           C  
ATOM   2715  HZ3 TRP   175      64.388  46.512  42.958  1.00  0.00           H  
ATOM   2716  CE3 TRP   175      63.684  45.666  41.085  1.00  0.00           C  
ATOM   2717  HE3 TRP   175      62.629  45.697  41.315  1.00  0.00           H  
ATOM   2718  CD2 TRP   175      64.101  45.147  39.844  1.00  0.00           C  
ATOM   2719  C   TRP   175      62.321  41.639  37.901  1.00  0.00           C  
ATOM   2720  O   TRP   175      63.296  41.370  37.219  1.00  0.00           O  
ATOM   2721  N   ALA   176      61.978  40.915  38.937  1.00  0.00           N  
ATOM   2722  H   ALA   176      61.288  41.220  39.607  1.00  0.00           H  
ATOM   2723  CA  ALA   176      62.562  39.578  39.319  1.00  0.00           C  
ATOM   2724  HA  ALA   176      63.612  39.774  39.536  1.00  0.00           H  
ATOM   2725  CB  ALA   176      61.934  38.991  40.557  1.00  0.00           C  
ATOM   2726  HB1 ALA   176      62.547  38.195  40.980  1.00  0.00           H  
ATOM   2727  HB2 ALA   176      61.742  39.751  41.314  1.00  0.00           H  
ATOM   2728  HB3 ALA   176      60.944  38.609  40.307  1.00  0.00           H  
ATOM   2729  C   ALA   176      62.559  38.574  38.129  1.00  0.00           C  
ATOM   2730  O   ALA   176      63.575  37.943  37.758  1.00  0.00           O  
ATOM   2731  N   GLU   177      61.427  38.499  37.395  1.00  0.00           N  
ATOM   2732  H   GLU   177      60.678  39.156  37.564  1.00  0.00           H  
ATOM   2733  CA  GLU   177      61.255  37.560  36.259  1.00  0.00           C  
ATOM   2734  HA  GLU   177      61.714  36.669  36.687  1.00  0.00           H  
ATOM   2735  CB  GLU   177      59.691  37.465  36.023  1.00  0.00           C  
ATOM   2736  HB2 GLU   177      59.328  36.796  36.803  1.00  0.00           H  
ATOM   2737  HB3 GLU   177      59.170  38.413  36.157  1.00  0.00           H  
ATOM   2738  CG  GLU   177      59.382  36.874  34.693  1.00  0.00           C  
ATOM   2739  HG2 GLU   177      59.621  37.618  33.933  1.00  0.00           H  
ATOM   2740  HG3 GLU   177      60.016  35.989  34.643  1.00  0.00           H  
ATOM   2741  CD  GLU   177      57.945  36.571  34.297  1.00  0.00           C  
ATOM   2742  OE1 GLU   177      57.022  37.208  34.872  1.00  0.00           O  
ATOM   2743  OE2 GLU   177      57.756  35.664  33.526  1.00  0.00           O  
ATOM   2744  C   GLU   177      62.133  37.971  35.102  1.00  0.00           C  
ATOM   2745  O   GLU   177      62.609  37.144  34.292  1.00  0.00           O  
ATOM   2746  N   ILE   178      62.229  39.248  34.783  1.00  0.00           N  
ATOM   2747  H   ILE   178      61.596  39.911  35.209  1.00  0.00           H  
ATOM   2748  CA  ILE   178      63.158  39.783  33.796  1.00  0.00           C  
ATOM   2749  HA  ILE   178      63.057  39.304  32.823  1.00  0.00           H  
ATOM   2750  CB  ILE   178      62.882  41.288  33.552  1.00  0.00           C  
ATOM   2751  HB  ILE   178      62.653  41.738  34.518  1.00  0.00           H  
ATOM   2752  CG2 ILE   178      64.126  41.993  33.060  1.00  0.00           C  
ATOM   2753 HG21 ILE   178      64.712  42.317  33.920  1.00  0.00           H  
ATOM   2754 HG22 ILE   178      64.664  41.411  32.311  1.00  0.00           H  
ATOM   2755 HG23 ILE   178      63.842  42.869  32.476  1.00  0.00           H  
ATOM   2756  CG1 ILE   178      61.623  41.712  32.722  1.00  0.00           C  
ATOM   2757 HG12 ILE   178      60.754  41.383  33.292  1.00  0.00           H  
ATOM   2758 HG13 ILE   178      61.546  42.797  32.657  1.00  0.00           H  
ATOM   2759  CD1 ILE   178      61.580  41.191  31.294  1.00  0.00           C  
ATOM   2760 HD11 ILE   178      61.723  40.111  31.260  1.00  0.00           H  
ATOM   2761 HD12 ILE   178      60.632  41.412  30.803  1.00  0.00           H  
ATOM   2762 HD13 ILE   178      62.352  41.667  30.690  1.00  0.00           H  
ATOM   2763  C   ILE   178      64.613  39.472  34.179  1.00  0.00           C  
ATOM   2764  O   ILE   178      65.421  38.997  33.403  1.00  0.00           O  
ATOM   2765  N   SER   179      64.890  39.571  35.434  1.00  0.00           N  
ATOM   2766  H   SER   179      64.201  39.984  36.046  1.00  0.00           H  
ATOM   2767  CA  SER   179      66.212  39.362  35.989  1.00  0.00           C  
ATOM   2768  HA  SER   179      66.959  39.980  35.492  1.00  0.00           H  
ATOM   2769  CB  SER   179      66.272  39.807  37.472  1.00  0.00           C  
ATOM   2770  HB2 SER   179      65.812  40.791  37.562  1.00  0.00           H  
ATOM   2771  HB3 SER   179      65.778  38.989  37.998  1.00  0.00           H  
ATOM   2772  OG  SER   179      67.559  39.764  37.977  1.00  0.00           O  
ATOM   2773  HG  SER   179      67.711  38.847  38.220  1.00  0.00           H  
ATOM   2774  C   SER   179      66.650  37.909  35.757  1.00  0.00           C  
ATOM   2775  O   SER   179      67.797  37.619  35.452  1.00  0.00           O  
ATOM   2776  N   ARG   180      65.718  36.883  35.867  1.00  0.00           N  
ATOM   2777  H   ARG   180      64.789  37.209  36.094  1.00  0.00           H  
ATOM   2778  CA  ARG   180      65.875  35.502  35.533  1.00  0.00           C  
ATOM   2779  HA  ARG   180      66.869  35.219  35.881  1.00  0.00           H  
ATOM   2780  CB  ARG   180      64.836  34.548  36.167  1.00  0.00           C  
ATOM   2781  HB2 ARG   180      63.841  34.624  35.729  1.00  0.00           H  
ATOM   2782  HB3 ARG   180      65.149  33.522  35.971  1.00  0.00           H  
ATOM   2783  CG  ARG   180      64.787  34.743  37.679  1.00  0.00           C  
ATOM   2784  HG2 ARG   180      65.807  34.655  38.053  1.00  0.00           H  
ATOM   2785  HG3 ARG   180      64.444  35.720  38.019  1.00  0.00           H  
ATOM   2786  CD  ARG   180      63.906  33.773  38.510  1.00  0.00           C  
ATOM   2787  HD2 ARG   180      64.252  32.752  38.347  1.00  0.00           H  
ATOM   2788  HD3 ARG   180      63.960  33.911  39.589  1.00  0.00           H  
ATOM   2789  NE  ARG   180      62.520  33.860  38.099  1.00  0.00           N  
ATOM   2790  HE  ARG   180      62.266  33.179  37.398  1.00  0.00           H  
ATOM   2791  CZ  ARG   180      61.572  34.691  38.626  1.00  0.00           C  
ATOM   2792  NH1 ARG   180      61.783  35.624  39.503  1.00  0.00           N  
ATOM   2793 HH11 ARG   180      62.721  35.669  39.875  1.00  0.00           H  
ATOM   2794 HH12 ARG   180      61.095  36.283  39.838  1.00  0.00           H  
ATOM   2795  NH2 ARG   180      60.374  34.577  38.162  1.00  0.00           N  
ATOM   2796 HH21 ARG   180      60.270  34.083  37.288  1.00  0.00           H  
ATOM   2797 HH22 ARG   180      59.720  35.286  38.461  1.00  0.00           H  
ATOM   2798  C   ARG   180      65.916  35.212  34.056  1.00  0.00           C  
ATOM   2799  O   ARG   180      65.836  34.066  33.554  1.00  0.00           O  
ATOM   2800  N   GLY   181      66.166  36.259  33.220  1.00  0.00           N  
ATOM   2801  H   GLY   181      66.159  37.194  33.602  1.00  0.00           H  
ATOM   2802  CA  GLY   181      66.583  36.170  31.806  1.00  0.00           C  
ATOM   2803  HA2 GLY   181      67.127  37.103  31.660  1.00  0.00           H  
ATOM   2804  HA3 GLY   181      67.330  35.380  31.732  1.00  0.00           H  
ATOM   2805  C   GLY   181      65.513  36.048  30.749  1.00  0.00           C  
ATOM   2806  O   GLY   181      65.761  35.599  29.654  1.00  0.00           O  
ATOM   2807  N   PHE   182      64.253  36.348  31.120  1.00  0.00           N  
ATOM   2808  H   PHE   182      64.164  36.807  32.016  1.00  0.00           H  
ATOM   2809  CA  PHE   182      63.024  36.171  30.240  1.00  0.00           C  
ATOM   2810  HA  PHE   182      63.249  35.308  29.613  1.00  0.00           H  
ATOM   2811  CB  PHE   182      61.700  35.900  31.063  1.00  0.00           C  
ATOM   2812  HB2 PHE   182      61.635  36.669  31.833  1.00  0.00           H  
ATOM   2813  HB3 PHE   182      60.848  35.954  30.385  1.00  0.00           H  
ATOM   2814  CG  PHE   182      61.646  34.518  31.730  1.00  0.00           C  
ATOM   2815  CD1 PHE   182      62.558  34.157  32.790  1.00  0.00           C  
ATOM   2816  HD1 PHE   182      63.239  34.909  33.159  1.00  0.00           H  
ATOM   2817  CE1 PHE   182      62.680  32.831  33.270  1.00  0.00           C  
ATOM   2818  HE1 PHE   182      63.401  32.679  34.059  1.00  0.00           H  
ATOM   2819  CZ  PHE   182      61.906  31.816  32.735  1.00  0.00           C  
ATOM   2820  HZ  PHE   182      61.991  30.795  33.078  1.00  0.00           H  
ATOM   2821  CE2 PHE   182      60.924  32.162  31.717  1.00  0.00           C  
ATOM   2822  HE2 PHE   182      60.253  31.379  31.396  1.00  0.00           H  
ATOM   2823  CD2 PHE   182      60.851  33.496  31.194  1.00  0.00           C  
ATOM   2824  HD2 PHE   182      60.233  33.629  30.318  1.00  0.00           H  
ATOM   2825  C   PHE   182      62.789  37.357  29.318  1.00  0.00           C  
ATOM   2826  O   PHE   182      63.092  38.508  29.617  1.00  0.00           O  
ATOM   2827  N   GLN   183      62.235  37.069  28.159  1.00  0.00           N  
ATOM   2828  H   GLN   183      61.957  36.123  27.938  1.00  0.00           H  
ATOM   2829  CA  GLN   183      62.134  37.940  27.041  1.00  0.00           C  
ATOM   2830  HA  GLN   183      63.143  38.351  27.089  1.00  0.00           H  
ATOM   2831  CB  GLN   183      61.847  37.125  25.822  1.00  0.00           C  
ATOM   2832  HB2 GLN   183      62.470  36.271  25.556  1.00  0.00           H  
ATOM   2833  HB3 GLN   183      60.897  36.641  26.045  1.00  0.00           H  
ATOM   2834  CG  GLN   183      61.693  38.132  24.596  1.00  0.00           C  
ATOM   2835  HG2 GLN   183      60.770  38.712  24.569  1.00  0.00           H  
ATOM   2836  HG3 GLN   183      62.511  38.850  24.542  1.00  0.00           H  
ATOM   2837  CD  GLN   183      61.896  37.324  23.336  1.00  0.00           C  
ATOM   2838  OE1 GLN   183      61.809  36.130  23.262  1.00  0.00           O  
ATOM   2839  NE2 GLN   183      62.229  38.013  22.235  1.00  0.00           N  
ATOM   2840 HE21 GLN   183      62.270  37.517  21.356  1.00  0.00           H  
ATOM   2841 HE22 GLN   183      62.237  39.022  22.258  1.00  0.00           H  
ATOM   2842  C   GLN   183      61.083  39.030  27.371  1.00  0.00           C  
ATOM   2843  O   GLN   183      61.366  40.219  27.183  1.00  0.00           O  
ATOM   2844  N   LYS   184      59.922  38.619  27.957  1.00  0.00           N  
ATOM   2845  H   LYS   184      59.683  37.638  27.947  1.00  0.00           H  
ATOM   2846  CA  LYS   184      58.858  39.487  28.447  1.00  0.00           C  
ATOM   2847  HA  LYS   184      59.236  40.508  28.495  1.00  0.00           H  
ATOM   2848  CB  LYS   184      57.761  39.521  27.339  1.00  0.00           C  
ATOM   2849  HB2 LYS   184      57.073  40.288  27.695  1.00  0.00           H  
ATOM   2850  HB3 LYS   184      58.259  39.710  26.388  1.00  0.00           H  
ATOM   2851  CG  LYS   184      56.934  38.267  27.295  1.00  0.00           C  
ATOM   2852  HG2 LYS   184      57.558  37.405  27.060  1.00  0.00           H  
ATOM   2853  HG3 LYS   184      56.543  38.217  28.311  1.00  0.00           H  
ATOM   2854  CD  LYS   184      55.833  38.315  26.273  1.00  0.00           C  
ATOM   2855  HD2 LYS   184      55.303  37.363  26.303  1.00  0.00           H  
ATOM   2856  HD3 LYS   184      55.104  39.075  26.555  1.00  0.00           H  
ATOM   2857  CE  LYS   184      56.280  38.576  24.847  1.00  0.00           C  
ATOM   2858  HE2 LYS   184      55.744  39.449  24.474  1.00  0.00           H  
ATOM   2859  HE3 LYS   184      57.357  38.742  24.838  1.00  0.00           H  
ATOM   2860  NZ  LYS   184      55.782  37.519  23.915  1.00  0.00           N  
ATOM   2861  HZ1 LYS   184      56.155  37.685  22.991  1.00  0.00           H  
ATOM   2862  HZ2 LYS   184      56.071  36.593  24.196  1.00  0.00           H  
ATOM   2863  HZ3 LYS   184      54.776  37.539  23.830  1.00  0.00           H  
ATOM   2864  C   LYS   184      58.357  39.160  29.845  1.00  0.00           C  
ATOM   2865  O   LYS   184      58.675  38.040  30.244  1.00  0.00           O  
ATOM   2866  N   PRO   185      57.583  39.963  30.565  1.00  0.00           N  
ATOM   2867  CD  PRO   185      57.605  41.416  30.387  1.00  0.00           C  
ATOM   2868  HD2 PRO   185      56.749  41.773  29.814  1.00  0.00           H  
ATOM   2869  HD3 PRO   185      58.511  41.938  30.076  1.00  0.00           H  
ATOM   2870  CG  PRO   185      57.495  41.887  31.897  1.00  0.00           C  
ATOM   2871  HG2 PRO   185      57.221  42.934  32.021  1.00  0.00           H  
ATOM   2872  HG3 PRO   185      58.455  41.776  32.401  1.00  0.00           H  
ATOM   2873  CB  PRO   185      56.526  40.955  32.528  1.00  0.00           C  
ATOM   2874  HB2 PRO   185      55.507  41.216  32.243  1.00  0.00           H  
ATOM   2875  HB3 PRO   185      56.499  40.918  33.617  1.00  0.00           H  
ATOM   2876  CA  PRO   185      56.925  39.576  31.862  1.00  0.00           C  
ATOM   2877  HA  PRO   185      57.608  39.084  32.555  1.00  0.00           H  
ATOM   2878  C   PRO   185      55.742  38.671  31.567  1.00  0.00           C  
ATOM   2879  O   PRO   185      55.032  38.995  30.581  1.00  0.00           O  
ATOM   2880  N   SER   186      55.419  37.706  32.425  1.00  0.00           N  
ATOM   2881  H   SER   186      55.981  37.606  33.259  1.00  0.00           H  
ATOM   2882  CA  SER   186      54.245  36.867  32.502  1.00  0.00           C  
ATOM   2883  HA  SER   186      54.244  36.394  31.520  1.00  0.00           H  
ATOM   2884  CB  SER   186      54.388  35.798  33.580  1.00  0.00           C  
ATOM   2885  HB2 SER   186      53.560  35.089  33.542  1.00  0.00           H  
ATOM   2886  HB3 SER   186      55.265  35.225  33.278  1.00  0.00           H  
ATOM   2887  OG  SER   186      54.585  36.344  34.845  1.00  0.00           O  
ATOM   2888  HG  SER   186      55.476  36.703  34.846  1.00  0.00           H  
ATOM   2889  C   SER   186      52.917  37.600  32.670  1.00  0.00           C  
ATOM   2890  O   SER   186      51.887  37.013  32.439  1.00  0.00           O  
ATOM   2891  N   LYS   187      52.893  38.847  33.079  1.00  0.00           N  
ATOM   2892  H   LYS   187      53.750  39.322  33.326  1.00  0.00           H  
ATOM   2893  CA  LYS   187      51.659  39.642  33.203  1.00  0.00           C  
ATOM   2894  HA  LYS   187      51.087  39.344  32.324  1.00  0.00           H  
ATOM   2895  CB  LYS   187      50.828  39.193  34.499  1.00  0.00           C  
ATOM   2896  HB2 LYS   187      50.460  38.172  34.397  1.00  0.00           H  
ATOM   2897  HB3 LYS   187      51.530  39.217  35.332  1.00  0.00           H  
ATOM   2898  CG  LYS   187      49.650  40.127  34.673  1.00  0.00           C  
ATOM   2899  HG2 LYS   187      50.140  40.969  35.162  1.00  0.00           H  
ATOM   2900  HG3 LYS   187      49.215  40.431  33.721  1.00  0.00           H  
ATOM   2901  CD  LYS   187      48.494  39.610  35.610  1.00  0.00           C  
ATOM   2902  HD2 LYS   187      47.670  40.255  35.306  1.00  0.00           H  
ATOM   2903  HD3 LYS   187      48.202  38.574  35.436  1.00  0.00           H  
ATOM   2904  CE  LYS   187      48.891  39.910  37.022  1.00  0.00           C  
ATOM   2905  HE2 LYS   187      49.932  39.649  37.213  1.00  0.00           H  
ATOM   2906  HE3 LYS   187      48.831  40.994  37.119  1.00  0.00           H  
ATOM   2907  NZ  LYS   187      48.008  39.248  38.026  1.00  0.00           N  
ATOM   2908  HZ1 LYS   187      47.833  38.275  37.821  1.00  0.00           H  
ATOM   2909  HZ2 LYS   187      48.300  39.239  38.993  1.00  0.00           H  
ATOM   2910  HZ3 LYS   187      47.140  39.764  38.038  1.00  0.00           H  
ATOM   2911  C   LYS   187      51.990  41.141  33.109  1.00  0.00           C  
ATOM   2912  O   LYS   187      52.889  41.599  33.897  1.00  0.00           O  
ATOM   2913  N   LEU   188      51.417  41.847  32.161  1.00  0.00           N  
ATOM   2914  H   LEU   188      50.668  41.466  31.601  1.00  0.00           H  
ATOM   2915  CA  LEU   188      51.625  43.308  31.918  1.00  0.00           C  
ATOM   2916  HA  LEU   188      52.661  43.520  32.185  1.00  0.00           H  
ATOM   2917  CB  LEU   188      51.345  43.625  30.478  1.00  0.00           C  
ATOM   2918  HB2 LEU   188      50.318  43.274  30.369  1.00  0.00           H  
ATOM   2919  HB3 LEU   188      51.378  44.701  30.310  1.00  0.00           H  
ATOM   2920  CG  LEU   188      52.345  43.047  29.453  1.00  0.00           C  
ATOM   2921  HG  LEU   188      52.074  41.999  29.326  1.00  0.00           H  
ATOM   2922  CD1 LEU   188      52.154  43.814  28.136  1.00  0.00           C  
ATOM   2923 HD11 LEU   188      51.134  43.682  27.776  1.00  0.00           H  
ATOM   2924 HD12 LEU   188      52.466  44.851  28.261  1.00  0.00           H  
ATOM   2925 HD13 LEU   188      52.740  43.445  27.294  1.00  0.00           H  
ATOM   2926  CD2 LEU   188      53.854  43.255  29.853  1.00  0.00           C  
ATOM   2927 HD21 LEU   188      54.033  42.582  30.691  1.00  0.00           H  
ATOM   2928 HD22 LEU   188      54.576  43.035  29.067  1.00  0.00           H  
ATOM   2929 HD23 LEU   188      53.981  44.307  30.106  1.00  0.00           H  
ATOM   2930  C   LEU   188      50.731  44.095  32.876  1.00  0.00           C  
ATOM   2931  O   LEU   188      49.592  43.696  33.243  1.00  0.00           O  
ATOM   2932  N   PRO   189      51.207  45.296  33.256  1.00  0.00           N  
ATOM   2933  CD  PRO   189      52.539  45.817  33.158  1.00  0.00           C  
ATOM   2934  HD2 PRO   189      53.042  45.529  32.235  1.00  0.00           H  
ATOM   2935  HD3 PRO   189      53.091  45.413  34.007  1.00  0.00           H  
ATOM   2936  CG  PRO   189      52.371  47.292  33.187  1.00  0.00           C  
ATOM   2937  HG2 PRO   189      51.987  47.690  32.247  1.00  0.00           H  
ATOM   2938  HG3 PRO   189      53.262  47.859  33.458  1.00  0.00           H  
ATOM   2939  CB  PRO   189      51.204  47.470  34.186  1.00  0.00           C  
ATOM   2940  HB2 PRO   189      50.729  48.447  34.098  1.00  0.00           H  
ATOM   2941  HB3 PRO   189      51.523  47.394  35.225  1.00  0.00           H  
ATOM   2942  CA  PRO   189      50.301  46.360  33.799  1.00  0.00           C  
ATOM   2943  HA  PRO   189      49.800  45.953  34.677  1.00  0.00           H  
ATOM   2944  C   PRO   189      49.242  46.721  32.747  1.00  0.00           C  
ATOM   2945  O   PRO   189      49.493  46.663  31.544  1.00  0.00           O  
ATOM   2946  N   THR   190      48.172  47.365  33.235  1.00  0.00           N  
ATOM   2947  H   THR   190      47.990  47.264  34.224  1.00  0.00           H  
ATOM   2948  CA  THR   190      47.097  47.946  32.442  1.00  0.00           C  
ATOM   2949  HA  THR   190      47.389  47.973  31.392  1.00  0.00           H  
ATOM   2950  CB  THR   190      45.687  47.216  32.444  1.00  0.00           C  
ATOM   2951  HB  THR   190      45.246  47.490  33.403  1.00  0.00           H  
ATOM   2952  CG2 THR   190      44.588  47.661  31.478  1.00  0.00           C  
ATOM   2953 HG21 THR   190      44.790  47.331  30.459  1.00  0.00           H  
ATOM   2954 HG22 THR   190      43.652  47.144  31.687  1.00  0.00           H  
ATOM   2955 HG23 THR   190      44.419  48.737  31.520  1.00  0.00           H  
ATOM   2956  OG1 THR   190      45.889  45.903  32.175  1.00  0.00           O  
ATOM   2957  HG1 THR   190      45.626  45.554  33.030  1.00  0.00           H  
ATOM   2958  C   THR   190      46.854  49.401  32.826  1.00  0.00           C  
ATOM   2959  O   THR   190      46.323  49.717  33.929  1.00  0.00           O  
ATOM   2960  N   LEU   191      47.112  50.299  31.910  1.00  0.00           N  
ATOM   2961  H   LEU   191      47.186  49.943  30.968  1.00  0.00           H  
ATOM   2962  CA  LEU   191      47.560  51.660  32.174  1.00  0.00           C  
ATOM   2963  HA  LEU   191      47.998  51.677  33.172  1.00  0.00           H  
ATOM   2964  CB  LEU   191      48.768  51.990  31.291  1.00  0.00           C  
ATOM   2965  HB2 LEU   191      48.540  52.025  30.226  1.00  0.00           H  
ATOM   2966  HB3 LEU   191      49.189  52.963  31.546  1.00  0.00           H  
ATOM   2967  CG  LEU   191      49.958  50.987  31.295  1.00  0.00           C  
ATOM   2968  HG  LEU   191      49.678  50.030  30.854  1.00  0.00           H  
ATOM   2969  CD1 LEU   191      51.193  51.583  30.494  1.00  0.00           C  
ATOM   2970 HD11 LEU   191      51.839  50.728  30.292  1.00  0.00           H  
ATOM   2971 HD12 LEU   191      50.960  52.130  29.581  1.00  0.00           H  
ATOM   2972 HD13 LEU   191      51.751  52.236  31.165  1.00  0.00           H  
ATOM   2973  CD2 LEU   191      50.503  50.777  32.735  1.00  0.00           C  
ATOM   2974 HD21 LEU   191      50.642  51.745  33.216  1.00  0.00           H  
ATOM   2975 HD22 LEU   191      49.744  50.155  33.209  1.00  0.00           H  
ATOM   2976 HD23 LEU   191      51.494  50.323  32.732  1.00  0.00           H  
ATOM   2977  C   LEU   191      46.554  52.806  32.309  1.00  0.00           C  
ATOM   2978  O   LEU   191      46.805  53.843  32.936  1.00  0.00           O  
ATOM   2979  N   GLU   192      45.392  52.589  31.670  1.00  0.00           N  
ATOM   2980  H   GLU   192      45.257  51.811  31.042  1.00  0.00           H  
ATOM   2981  CA  GLU   192      44.280  53.551  31.750  1.00  0.00           C  
ATOM   2982  HA  GLU   192      44.622  54.520  31.385  1.00  0.00           H  
ATOM   2983  CB  GLU   192      43.163  53.182  30.697  1.00  0.00           C  
ATOM   2984  HB2 GLU   192      42.666  52.243  30.940  1.00  0.00           H  
ATOM   2985  HB3 GLU   192      42.451  53.995  30.837  1.00  0.00           H  
ATOM   2986  CG  GLU   192      43.709  53.280  29.243  1.00  0.00           C  
ATOM   2987  HG2 GLU   192      42.859  53.460  28.585  1.00  0.00           H  
ATOM   2988  HG3 GLU   192      44.421  54.104  29.205  1.00  0.00           H  
ATOM   2989  CD  GLU   192      44.412  52.074  28.570  1.00  0.00           C  
ATOM   2990  OE1 GLU   192      44.980  52.165  27.464  1.00  0.00           O  
ATOM   2991  OE2 GLU   192      44.384  50.958  29.157  1.00  0.00           O  
ATOM   2992  C   GLU   192      43.712  53.796  33.109  1.00  0.00           C  
ATOM   2993  O   GLU   192      43.081  52.896  33.721  1.00  0.00           O  
ATOM   2994  N   ARG   193      43.767  54.999  33.630  1.00  0.00           N  
ATOM   2995  H   ARG   193      44.268  55.643  33.034  1.00  0.00           H  
ATOM   2996  CA  ARG   193      43.307  55.387  35.046  1.00  0.00           C  
ATOM   2997  HA  ARG   193      43.597  54.608  35.750  1.00  0.00           H  
ATOM   2998  CB  ARG   193      44.038  56.706  35.263  1.00  0.00           C  
ATOM   2999  HB2 ARG   193      43.772  57.455  34.518  1.00  0.00           H  
ATOM   3000  HB3 ARG   193      43.776  57.073  36.255  1.00  0.00           H  
ATOM   3001  CG  ARG   193      45.569  56.744  35.262  1.00  0.00           C  
ATOM   3002  HG2 ARG   193      46.030  56.161  34.464  1.00  0.00           H  
ATOM   3003  HG3 ARG   193      45.921  57.756  35.060  1.00  0.00           H  
ATOM   3004  CD  ARG   193      46.193  56.570  36.669  1.00  0.00           C  
ATOM   3005  HD2 ARG   193      46.055  57.530  37.166  1.00  0.00           H  
ATOM   3006  HD3 ARG   193      45.587  55.873  37.248  1.00  0.00           H  
ATOM   3007  NE  ARG   193      47.650  56.156  36.597  1.00  0.00           N  
ATOM   3008  HE  ARG   193      47.918  55.746  35.714  1.00  0.00           H  
ATOM   3009  CZ  ARG   193      48.624  56.320  37.443  1.00  0.00           C  
ATOM   3010  NH1 ARG   193      48.408  56.768  38.565  1.00  0.00           N  
ATOM   3011 HH11 ARG   193      47.468  57.025  38.830  1.00  0.00           H  
ATOM   3012 HH12 ARG   193      49.185  56.998  39.169  1.00  0.00           H  
ATOM   3013  NH2 ARG   193      49.798  55.769  37.230  1.00  0.00           N  
ATOM   3014 HH21 ARG   193      49.909  55.329  36.328  1.00  0.00           H  
ATOM   3015 HH22 ARG   193      50.351  55.435  38.006  1.00  0.00           H  
ATOM   3016  C   ARG   193      41.792  55.541  35.137  1.00  0.00           C  
ATOM   3017  O   ARG   193      41.104  56.004  34.243  1.00  0.00           O  
ATOM   3018  N   TRP   194      41.189  55.265  36.320  1.00  0.00           N  
ATOM   3019  H   TRP   194      41.725  55.031  37.144  1.00  0.00           H  
ATOM   3020  CA  TRP   194      39.773  55.025  36.457  1.00  0.00           C  
ATOM   3021  HA  TRP   194      39.443  54.636  35.494  1.00  0.00           H  
ATOM   3022  CB  TRP   194      39.414  53.987  37.582  1.00  0.00           C  
ATOM   3023  HB2 TRP   194      39.923  53.039  37.408  1.00  0.00           H  
ATOM   3024  HB3 TRP   194      39.651  54.378  38.571  1.00  0.00           H  
ATOM   3025  CG  TRP   194      38.016  53.625  37.735  1.00  0.00           C  
ATOM   3026  CD1 TRP   194      37.434  52.616  37.029  1.00  0.00           C  
ATOM   3027  HD1 TRP   194      38.009  52.029  36.329  1.00  0.00           H  
ATOM   3028  NE1 TRP   194      36.061  52.598  37.296  1.00  0.00           N  
ATOM   3029  HE1 TRP   194      35.430  52.020  36.760  1.00  0.00           H  
ATOM   3030  CE2 TRP   194      35.735  53.634  38.184  1.00  0.00           C  
ATOM   3031  CZ2 TRP   194      34.527  54.023  38.779  1.00  0.00           C  
ATOM   3032  HZ2 TRP   194      33.623  53.468  38.573  1.00  0.00           H  
ATOM   3033  CH2 TRP   194      34.535  55.076  39.717  1.00  0.00           C  
ATOM   3034  HH2 TRP   194      33.599  55.498  40.053  1.00  0.00           H  
ATOM   3035  CZ3 TRP   194      35.777  55.734  39.984  1.00  0.00           C  
ATOM   3036  HZ3 TRP   194      35.751  56.650  40.556  1.00  0.00           H  
ATOM   3037  CE3 TRP   194      36.983  55.393  39.400  1.00  0.00           C  
ATOM   3038  HE3 TRP   194      37.896  55.952  39.548  1.00  0.00           H  
ATOM   3039  CD2 TRP   194      36.985  54.280  38.501  1.00  0.00           C  
ATOM   3040  C   TRP   194      38.855  56.211  36.728  1.00  0.00           C  
ATOM   3041  O   TRP   194      39.236  56.961  37.604  1.00  0.00           O  
ATOM   3042  N   PHE   195      37.777  56.460  35.968  1.00  0.00           N  
ATOM   3043  H   PHE   195      37.544  55.769  35.269  1.00  0.00           H  
ATOM   3044  CA  PHE   195      36.913  57.632  36.140  1.00  0.00           C  
ATOM   3045  HA  PHE   195      37.066  58.183  37.068  1.00  0.00           H  
ATOM   3046  CB  PHE   195      37.211  58.609  34.978  1.00  0.00           C  
ATOM   3047  HB2 PHE   195      37.108  58.037  34.056  1.00  0.00           H  
ATOM   3048  HB3 PHE   195      36.452  59.390  35.020  1.00  0.00           H  
ATOM   3049  CG  PHE   195      38.580  59.251  35.012  1.00  0.00           C  
ATOM   3050  CD1 PHE   195      38.760  60.400  35.741  1.00  0.00           C  
ATOM   3051  HD1 PHE   195      38.028  60.946  36.318  1.00  0.00           H  
ATOM   3052  CE1 PHE   195      40.075  61.027  35.808  1.00  0.00           C  
ATOM   3053  HE1 PHE   195      40.267  61.918  36.388  1.00  0.00           H  
ATOM   3054  CZ  PHE   195      41.173  60.467  35.125  1.00  0.00           C  
ATOM   3055  HZ  PHE   195      42.138  60.953  35.100  1.00  0.00           H  
ATOM   3056  CE2 PHE   195      40.964  59.354  34.336  1.00  0.00           C  
ATOM   3057  HE2 PHE   195      41.797  58.836  33.884  1.00  0.00           H  
ATOM   3058  CD2 PHE   195      39.687  58.740  34.295  1.00  0.00           C  
ATOM   3059  HD2 PHE   195      39.530  57.842  33.715  1.00  0.00           H  
ATOM   3060  C   PHE   195      35.488  57.255  35.991  1.00  0.00           C  
ATOM   3061  O   PHE   195      35.174  56.319  35.198  1.00  0.00           O  
ATOM   3062  N   LEU   196      34.604  57.881  36.773  1.00  0.00           N  
ATOM   3063  H   LEU   196      34.873  58.588  37.443  1.00  0.00           H  
ATOM   3064  CA  LEU   196      33.166  57.290  36.722  1.00  0.00           C  
ATOM   3065  HA  LEU   196      33.216  56.210  36.866  1.00  0.00           H  
ATOM   3066  CB  LEU   196      32.377  57.793  38.029  1.00  0.00           C  
ATOM   3067  HB2 LEU   196      32.876  57.466  38.942  1.00  0.00           H  
ATOM   3068  HB3 LEU   196      32.367  58.881  37.962  1.00  0.00           H  
ATOM   3069  CG  LEU   196      30.877  57.459  38.009  1.00  0.00           C  
ATOM   3070  HG  LEU   196      30.397  57.927  37.149  1.00  0.00           H  
ATOM   3071  CD1 LEU   196      30.612  55.921  37.817  1.00  0.00           C  
ATOM   3072 HD11 LEU   196      30.989  55.445  36.911  1.00  0.00           H  
ATOM   3073 HD12 LEU   196      31.104  55.393  38.634  1.00  0.00           H  
ATOM   3074 HD13 LEU   196      29.561  55.659  37.696  1.00  0.00           H  
ATOM   3075  CD2 LEU   196      30.211  57.860  39.292  1.00  0.00           C  
ATOM   3076 HD21 LEU   196      30.687  57.364  40.138  1.00  0.00           H  
ATOM   3077 HD22 LEU   196      30.082  58.938  39.383  1.00  0.00           H  
ATOM   3078 HD23 LEU   196      29.184  57.509  39.185  1.00  0.00           H  
ATOM   3079  C   LEU   196      32.466  57.625  35.464  1.00  0.00           C  
ATOM   3080  O   LEU   196      31.500  56.964  35.109  1.00  0.00           O  
ATOM   3081  N   ASN   197      32.901  58.610  34.705  1.00  0.00           N  
ATOM   3082  H   ASN   197      33.639  59.152  35.132  1.00  0.00           H  
ATOM   3083  CA  ASN   197      32.605  59.025  33.348  1.00  0.00           C  
ATOM   3084  HA  ASN   197      32.270  58.186  32.738  1.00  0.00           H  
ATOM   3085  CB  ASN   197      31.469  60.089  33.260  1.00  0.00           C  
ATOM   3086  HB2 ASN   197      31.837  61.105  33.406  1.00  0.00           H  
ATOM   3087  HB3 ASN   197      31.021  60.051  32.267  1.00  0.00           H  
ATOM   3088  CG  ASN   197      30.355  59.902  34.228  1.00  0.00           C  
ATOM   3089  OD1 ASN   197      29.394  59.237  33.980  1.00  0.00           O  
ATOM   3090  ND2 ASN   197      30.354  60.683  35.295  1.00  0.00           N  
ATOM   3091 HD21 ASN   197      29.523  60.612  35.864  1.00  0.00           H  
ATOM   3092 HD22 ASN   197      31.245  61.109  35.507  1.00  0.00           H  
ATOM   3093  C   ASN   197      33.832  59.625  32.759  1.00  0.00           C  
ATOM   3094  O   ASN   197      34.539  60.410  33.404  1.00  0.00           O  
ATOM   3095  N   ASP   198      34.059  59.340  31.452  1.00  0.00           N  
ATOM   3096  H   ASP   198      33.304  58.862  30.981  1.00  0.00           H  
ATOM   3097  CA  ASP   198      34.983  60.154  30.641  1.00  0.00           C  
ATOM   3098  HA  ASP   198      35.951  59.906  31.074  1.00  0.00           H  
ATOM   3099  CB  ASP   198      35.109  59.617  29.197  1.00  0.00           C  
ATOM   3100  HB2 ASP   198      35.793  60.255  28.637  1.00  0.00           H  
ATOM   3101  HB3 ASP   198      35.521  58.608  29.218  1.00  0.00           H  
ATOM   3102  CG  ASP   198      33.804  59.491  28.422  1.00  0.00           C  
ATOM   3103  OD1 ASP   198      32.902  60.301  28.557  1.00  0.00           O  
ATOM   3104  OD2 ASP   198      33.735  58.689  27.501  1.00  0.00           O  
ATOM   3105  C   ASP   198      34.879  61.707  30.642  1.00  0.00           C  
ATOM   3106  O   ASP   198      35.850  62.399  30.290  1.00  0.00           O  
ATOM   3107  N   THR   199      33.675  62.184  30.972  1.00  0.00           N  
ATOM   3108  H   THR   199      32.933  61.500  30.935  1.00  0.00           H  
ATOM   3109  CA  THR   199      33.361  63.561  31.185  1.00  0.00           C  
ATOM   3110  HA  THR   199      33.972  64.045  30.423  1.00  0.00           H  
ATOM   3111  CB  THR   199      31.863  63.825  30.884  1.00  0.00           C  
ATOM   3112  HB  THR   199      31.578  64.870  31.003  1.00  0.00           H  
ATOM   3113  CG2 THR   199      31.530  63.448  29.423  1.00  0.00           C  
ATOM   3114 HG21 THR   199      32.212  63.917  28.714  1.00  0.00           H  
ATOM   3115 HG22 THR   199      31.480  62.372  29.255  1.00  0.00           H  
ATOM   3116 HG23 THR   199      30.566  63.854  29.116  1.00  0.00           H  
ATOM   3117  OG1 THR   199      30.994  63.002  31.602  1.00  0.00           O  
ATOM   3118  HG1 THR   199      30.840  63.430  32.447  1.00  0.00           H  
ATOM   3119  C   THR   199      33.764  64.093  32.557  1.00  0.00           C  
ATOM   3120  O   THR   199      33.657  65.267  32.761  1.00  0.00           O  
ATOM   3121  N   ASP   200      34.181  63.325  33.609  1.00  0.00           N  
ATOM   3122  H   ASP   200      34.124  62.317  33.621  1.00  0.00           H  
ATOM   3123  CA  ASP   200      34.630  63.901  34.911  1.00  0.00           C  
ATOM   3124  HA  ASP   200      33.901  64.636  35.253  1.00  0.00           H  
ATOM   3125  CB  ASP   200      34.789  62.799  35.946  1.00  0.00           C  
ATOM   3126  HB2 ASP   200      35.599  62.128  35.662  1.00  0.00           H  
ATOM   3127  HB3 ASP   200      35.069  63.296  36.875  1.00  0.00           H  
ATOM   3128  CG  ASP   200      33.531  61.998  36.286  1.00  0.00           C  
ATOM   3129  OD1 ASP   200      32.423  62.454  36.046  1.00  0.00           O  
ATOM   3130  OD2 ASP   200      33.582  60.885  36.864  1.00  0.00           O  
ATOM   3131  C   ASP   200      36.005  64.636  34.699  1.00  0.00           C  
ATOM   3132  O   ASP   200      36.307  65.648  35.322  1.00  0.00           O  
ATOM   3133  N   HIE   201      36.905  64.078  33.811  1.00  0.00           N  
ATOM   3134  H   HIE   201      36.542  63.445  33.113  1.00  0.00           H  
ATOM   3135  CA  HIE   201      38.261  64.569  33.488  1.00  0.00           C  
ATOM   3136  HA  HIE   201      38.673  64.744  34.482  1.00  0.00           H  
ATOM   3137  CB  HIE   201      38.951  63.442  32.763  1.00  0.00           C  
ATOM   3138  HB2 HIE   201      39.082  62.643  33.492  1.00  0.00           H  
ATOM   3139  HB3 HIE   201      38.384  63.068  31.911  1.00  0.00           H  
ATOM   3140  CG  HIE   201      40.284  63.809  32.311  1.00  0.00           C  
ATOM   3141  ND1 HIE   201      40.553  64.520  31.086  1.00  0.00           N  
ATOM   3142  CE1 HIE   201      41.853  64.805  31.124  1.00  0.00           C  
ATOM   3143  HE1 HIE   201      42.362  65.323  30.325  1.00  0.00           H  
ATOM   3144  NE2 HIE   201      42.369  64.280  32.202  1.00  0.00           N  
ATOM   3145  HE2 HIE   201      43.369  64.333  32.337  1.00  0.00           H  
ATOM   3146  CD2 HIE   201      41.422  63.673  33.013  1.00  0.00           C  
ATOM   3147  HD2 HIE   201      41.589  63.207  33.973  1.00  0.00           H  
ATOM   3148  C   HIE   201      38.211  65.895  32.732  1.00  0.00           C  
ATOM   3149  O   HIE   201      37.358  65.969  31.817  1.00  0.00           O  
ATOM   3150  N   PRO   202      39.083  66.875  32.890  1.00  0.00           N  
ATOM   3151  CD  PRO   202      39.139  68.017  32.041  1.00  0.00           C  
ATOM   3152  HD2 PRO   202      38.186  68.545  32.064  1.00  0.00           H  
ATOM   3153  HD3 PRO   202      39.424  67.644  31.057  1.00  0.00           H  
ATOM   3154  CG  PRO   202      40.287  68.946  32.488  1.00  0.00           C  
ATOM   3155  HG2 PRO   202      39.948  69.779  33.104  1.00  0.00           H  
ATOM   3156  HG3 PRO   202      40.781  69.333  31.597  1.00  0.00           H  
ATOM   3157  CB  PRO   202      41.197  67.978  33.253  1.00  0.00           C  
ATOM   3158  HB2 PRO   202      41.728  68.539  34.023  1.00  0.00           H  
ATOM   3159  HB3 PRO   202      41.871  67.420  32.603  1.00  0.00           H  
ATOM   3160  CA  PRO   202      40.172  67.032  33.854  1.00  0.00           C  
ATOM   3161  HA  PRO   202      40.628  66.053  33.997  1.00  0.00           H  
ATOM   3162  C   PRO   202      39.746  67.538  35.186  1.00  0.00           C  
ATOM   3163  O   PRO   202      38.905  68.425  35.353  1.00  0.00           O  
ATOM   3164  N   ILE   203      40.207  66.877  36.283  1.00  0.00           N  
ATOM   3165  H   ILE   203      40.867  66.150  36.049  1.00  0.00           H  
ATOM   3166  CA  ILE   203      39.758  67.065  37.675  1.00  0.00           C  
ATOM   3167  HA  ILE   203      38.703  67.339  37.647  1.00  0.00           H  
ATOM   3168  CB  ILE   203      40.011  65.814  38.522  1.00  0.00           C  
ATOM   3169  HB  ILE   203      40.994  65.399  38.301  1.00  0.00           H  
ATOM   3170  CG2 ILE   203      40.066  66.197  40.041  1.00  0.00           C  
ATOM   3171 HG21 ILE   203      39.998  65.356  40.731  1.00  0.00           H  
ATOM   3172 HG22 ILE   203      41.060  66.614  40.202  1.00  0.00           H  
ATOM   3173 HG23 ILE   203      39.234  66.871  40.248  1.00  0.00           H  
ATOM   3174  CG1 ILE   203      38.907  64.680  38.199  1.00  0.00           C  
ATOM   3175 HG12 ILE   203      37.985  65.002  38.682  1.00  0.00           H  
ATOM   3176 HG13 ILE   203      38.849  64.686  37.110  1.00  0.00           H  
ATOM   3177  CD1 ILE   203      39.328  63.268  38.685  1.00  0.00           C  
ATOM   3178 HD11 ILE   203      40.367  63.071  38.421  1.00  0.00           H  
ATOM   3179 HD12 ILE   203      39.176  63.261  39.764  1.00  0.00           H  
ATOM   3180 HD13 ILE   203      38.719  62.417  38.379  1.00  0.00           H  
ATOM   3181  C   ILE   203      40.492  68.278  38.122  1.00  0.00           C  
ATOM   3182  O   ILE   203      41.700  68.332  37.947  1.00  0.00           O  
ATOM   3183  N   ARG   204      39.888  69.162  38.916  1.00  0.00           N  
ATOM   3184  H   ARG   204      38.901  69.050  39.101  1.00  0.00           H  
ATOM   3185  CA  ARG   204      40.531  70.430  39.342  1.00  0.00           C  
ATOM   3186  HA  ARG   204      41.605  70.389  39.165  1.00  0.00           H  
ATOM   3187  CB  ARG   204      40.035  71.633  38.518  1.00  0.00           C  
ATOM   3188  HB2 ARG   204      40.216  71.537  37.447  1.00  0.00           H  
ATOM   3189  HB3 ARG   204      38.955  71.694  38.649  1.00  0.00           H  
ATOM   3190  CG  ARG   204      40.554  73.042  38.864  1.00  0.00           C  
ATOM   3191  HG2 ARG   204      40.342  73.334  39.892  1.00  0.00           H  
ATOM   3192  HG3 ARG   204      41.640  72.958  38.900  1.00  0.00           H  
ATOM   3193  CD  ARG   204      40.123  74.126  37.891  1.00  0.00           C  
ATOM   3194  HD2 ARG   204      40.656  74.168  36.941  1.00  0.00           H  
ATOM   3195  HD3 ARG   204      39.104  73.875  37.593  1.00  0.00           H  
ATOM   3196  NE  ARG   204      40.037  75.525  38.396  1.00  0.00           N  
ATOM   3197  HE  ARG   204      40.504  75.723  39.270  1.00  0.00           H  
ATOM   3198  CZ  ARG   204      39.765  76.660  37.738  1.00  0.00           C  
ATOM   3199  NH1 ARG   204      39.639  76.608  36.407  1.00  0.00           N  
ATOM   3200 HH11 ARG   204      39.923  75.746  35.964  1.00  0.00           H  
ATOM   3201 HH12 ARG   204      39.545  77.511  35.964  1.00  0.00           H  
ATOM   3202  NH2 ARG   204      39.751  77.794  38.393  1.00  0.00           N  
ATOM   3203 HH21 ARG   204      39.944  77.930  39.375  1.00  0.00           H  
ATOM   3204 HH22 ARG   204      39.757  78.654  37.863  1.00  0.00           H  
ATOM   3205  C   ARG   204      40.309  70.683  40.874  1.00  0.00           C  
ATOM   3206  O   ARG   204      39.183  70.557  41.344  1.00  0.00           O  
ATOM   3207  N   PHE   205      41.270  71.138  41.652  1.00  0.00           N  
ATOM   3208  H   PHE   205      42.119  71.531  41.270  1.00  0.00           H  
ATOM   3209  CA  PHE   205      41.221  70.945  43.114  1.00  0.00           C  
ATOM   3210  HA  PHE   205      40.175  71.075  43.390  1.00  0.00           H  
ATOM   3211  CB  PHE   205      41.794  69.563  43.458  1.00  0.00           C  
ATOM   3212  HB2 PHE   205      41.785  69.380  44.532  1.00  0.00           H  
ATOM   3213  HB3 PHE   205      41.094  68.880  42.977  1.00  0.00           H  
ATOM   3214  CG  PHE   205      43.105  69.186  42.901  1.00  0.00           C  
ATOM   3215  CD1 PHE   205      44.243  69.444  43.655  1.00  0.00           C  
ATOM   3216  HD1 PHE   205      44.225  70.114  44.502  1.00  0.00           H  
ATOM   3217  CE1 PHE   205      45.490  69.102  43.254  1.00  0.00           C  
ATOM   3218  HE1 PHE   205      46.310  69.201  43.950  1.00  0.00           H  
ATOM   3219  CZ  PHE   205      45.688  68.444  41.984  1.00  0.00           C  
ATOM   3220  HZ  PHE   205      46.663  68.092  41.682  1.00  0.00           H  
ATOM   3221  CE2 PHE   205      44.545  68.195  41.222  1.00  0.00           C  
ATOM   3222  HE2 PHE   205      44.638  67.799  40.222  1.00  0.00           H  
ATOM   3223  CD2 PHE   205      43.247  68.570  41.647  1.00  0.00           C  
ATOM   3224  HD2 PHE   205      42.378  68.469  41.014  1.00  0.00           H  
ATOM   3225  C   PHE   205      42.108  71.913  43.847  1.00  0.00           C  
ATOM   3226  O   PHE   205      43.132  72.428  43.356  1.00  0.00           O  
ATOM   3227  N   SER   206      41.825  72.218  45.117  1.00  0.00           N  
ATOM   3228  H   SER   206      41.004  71.776  45.505  1.00  0.00           H  
ATOM   3229  CA  SER   206      42.678  73.025  46.029  1.00  0.00           C  
ATOM   3230  HA  SER   206      43.159  73.852  45.507  1.00  0.00           H  
ATOM   3231  CB  SER   206      41.785  73.684  47.070  1.00  0.00           C  
ATOM   3232  HB2 SER   206      41.001  74.249  46.567  1.00  0.00           H  
ATOM   3233  HB3 SER   206      41.306  72.933  47.698  1.00  0.00           H  
ATOM   3234  OG  SER   206      42.510  74.589  47.767  1.00  0.00           O  
ATOM   3235  HG  SER   206      41.997  74.745  48.564  1.00  0.00           H  
ATOM   3236  C   SER   206      43.837  72.123  46.555  1.00  0.00           C  
ATOM   3237  O   SER   206      43.788  70.893  46.903  1.00  0.00           O  
ATOM   3238  N   PHE   207      44.995  72.750  46.810  1.00  0.00           N  
ATOM   3239  H   PHE   207      45.037  73.734  46.583  1.00  0.00           H  
ATOM   3240  CA  PHE   207      46.100  72.227  47.625  1.00  0.00           C  
ATOM   3241  HA  PHE   207      46.393  71.238  47.274  1.00  0.00           H  
ATOM   3242  CB  PHE   207      47.346  73.120  47.405  1.00  0.00           C  
ATOM   3243  HB2 PHE   207      47.090  74.178  47.352  1.00  0.00           H  
ATOM   3244  HB3 PHE   207      48.090  72.944  48.183  1.00  0.00           H  
ATOM   3245  CG  PHE   207      48.179  72.868  46.137  1.00  0.00           C  
ATOM   3246  CD1 PHE   207      48.968  71.685  46.077  1.00  0.00           C  
ATOM   3247  HD1 PHE   207      49.147  70.963  46.860  1.00  0.00           H  
ATOM   3248  CE1 PHE   207      49.802  71.504  44.862  1.00  0.00           C  
ATOM   3249  HE1 PHE   207      50.407  70.616  44.749  1.00  0.00           H  
ATOM   3250  CZ  PHE   207      49.685  72.422  43.808  1.00  0.00           C  
ATOM   3251  HZ  PHE   207      50.255  72.178  42.924  1.00  0.00           H  
ATOM   3252  CE2 PHE   207      48.963  73.605  43.892  1.00  0.00           C  
ATOM   3253  HE2 PHE   207      49.044  74.324  43.090  1.00  0.00           H  
ATOM   3254  CD2 PHE   207      48.215  73.820  45.090  1.00  0.00           C  
ATOM   3255  HD2 PHE   207      47.556  74.670  45.185  1.00  0.00           H  
ATOM   3256  C   PHE   207      45.787  72.145  49.078  1.00  0.00           C  
ATOM   3257  O   PHE   207      44.874  72.860  49.561  1.00  0.00           O  
ATOM   3258  N   SER   208      46.563  71.327  49.812  1.00  0.00           N  
ATOM   3259  H   SER   208      47.310  70.891  49.291  1.00  0.00           H  
ATOM   3260  CA  SER   208      46.420  71.063  51.235  1.00  0.00           C  
ATOM   3261  HA  SER   208      45.372  70.806  51.386  1.00  0.00           H  
ATOM   3262  CB  SER   208      47.292  69.897  51.722  1.00  0.00           C  
ATOM   3263  HB2 SER   208      47.052  69.441  52.682  1.00  0.00           H  
ATOM   3264  HB3 SER   208      47.034  69.106  51.018  1.00  0.00           H  
ATOM   3265  OG  SER   208      48.641  70.228  51.690  1.00  0.00           O  
ATOM   3266  HG  SER   208      49.051  69.362  51.740  1.00  0.00           H  
ATOM   3267  C   SER   208      46.648  72.235  52.163  1.00  0.00           C  
ATOM   3268  O   SER   208      47.406  73.152  51.829  1.00  0.00           O  
ATOM   3269  N   MET   209      45.932  72.235  53.259  1.00  0.00           N  
ATOM   3270  H   MET   209      45.130  71.634  53.384  1.00  0.00           H  
ATOM   3271  CA  MET   209      46.037  73.360  54.213  1.00  0.00           C  
ATOM   3272  HA  MET   209      47.076  73.687  54.266  1.00  0.00           H  
ATOM   3273  CB  MET   209      45.066  74.516  53.682  1.00  0.00           C  
ATOM   3274  HB2 MET   209      45.259  75.436  54.232  1.00  0.00           H  
ATOM   3275  HB3 MET   209      45.247  74.718  52.626  1.00  0.00           H  
ATOM   3276  CG  MET   209      43.554  74.131  53.820  1.00  0.00           C  
ATOM   3277  HG2 MET   209      42.968  74.753  53.145  1.00  0.00           H  
ATOM   3278  HG3 MET   209      43.464  73.126  53.408  1.00  0.00           H  
ATOM   3279  SD  MET   209      42.790  74.056  55.456  1.00  0.00           S  
ATOM   3280  CE  MET   209      42.062  75.727  55.669  1.00  0.00           C  
ATOM   3281  HE1 MET   209      41.536  75.725  56.624  1.00  0.00           H  
ATOM   3282  HE2 MET   209      42.893  76.432  55.697  1.00  0.00           H  
ATOM   3283  HE3 MET   209      41.306  75.849  54.893  1.00  0.00           H  
ATOM   3284  C   MET   209      45.709  72.897  55.617  1.00  0.00           C  
ATOM   3285  O   MET   209      44.993  71.933  55.812  1.00  0.00           O  
ATOM   3286  N   LYS   210      46.479  73.344  56.635  1.00  0.00           N  
ATOM   3287  H   LYS   210      47.046  74.151  56.417  1.00  0.00           H  
ATOM   3288  CA  LYS   210      46.310  73.002  58.110  1.00  0.00           C  
ATOM   3289  HA  LYS   210      46.139  71.930  58.208  1.00  0.00           H  
ATOM   3290  CB  LYS   210      45.075  73.637  58.706  1.00  0.00           C  
ATOM   3291  HB2 LYS   210      44.197  73.169  58.259  1.00  0.00           H  
ATOM   3292  HB3 LYS   210      45.035  73.483  59.784  1.00  0.00           H  
ATOM   3293  CG  LYS   210      44.974  75.189  58.545  1.00  0.00           C  
ATOM   3294  HG2 LYS   210      45.578  75.749  59.259  1.00  0.00           H  
ATOM   3295  HG3 LYS   210      45.249  75.405  57.513  1.00  0.00           H  
ATOM   3296  CD  LYS   210      43.582  75.602  58.888  1.00  0.00           C  
ATOM   3297  HD2 LYS   210      42.915  75.200  58.126  1.00  0.00           H  
ATOM   3298  HD3 LYS   210      43.340  75.269  59.897  1.00  0.00           H  
ATOM   3299  CE  LYS   210      43.607  77.195  58.827  1.00  0.00           C  
ATOM   3300  HE2 LYS   210      44.497  77.431  59.410  1.00  0.00           H  
ATOM   3301  HE3 LYS   210      43.734  77.429  57.770  1.00  0.00           H  
ATOM   3302  NZ  LYS   210      42.331  77.734  59.365  1.00  0.00           N  
ATOM   3303  HZ1 LYS   210      42.213  78.715  59.155  1.00  0.00           H  
ATOM   3304  HZ2 LYS   210      41.567  77.233  58.934  1.00  0.00           H  
ATOM   3305  HZ3 LYS   210      42.229  77.597  60.361  1.00  0.00           H  
ATOM   3306  C   LYS   210      47.517  73.370  58.908  1.00  0.00           C  
ATOM   3307  O   LYS   210      48.080  74.436  58.726  1.00  0.00           O  
ATOM   3308  N   PHE   211      48.077  72.507  59.722  1.00  0.00           N  
ATOM   3309  H   PHE   211      47.610  71.611  59.715  1.00  0.00           H  
ATOM   3310  CA  PHE   211      49.078  72.641  60.832  1.00  0.00           C  
ATOM   3311  HA  PHE   211      49.613  73.590  60.857  1.00  0.00           H  
ATOM   3312  CB  PHE   211      48.266  72.590  62.167  1.00  0.00           C  
ATOM   3313  HB2 PHE   211      47.822  71.596  62.215  1.00  0.00           H  
ATOM   3314  HB3 PHE   211      48.979  72.722  62.981  1.00  0.00           H  
ATOM   3315  CG  PHE   211      47.231  73.662  62.405  1.00  0.00           C  
ATOM   3316  CD1 PHE   211      45.876  73.254  62.564  1.00  0.00           C  
ATOM   3317  HD1 PHE   211      45.601  72.217  62.691  1.00  0.00           H  
ATOM   3318  CE1 PHE   211      44.829  74.194  62.535  1.00  0.00           C  
ATOM   3319  HE1 PHE   211      43.790  73.908  62.599  1.00  0.00           H  
ATOM   3320  CZ  PHE   211      45.168  75.575  62.494  1.00  0.00           C  
ATOM   3321  HZ  PHE   211      44.405  76.334  62.591  1.00  0.00           H  
ATOM   3322  CE2 PHE   211      46.508  75.962  62.294  1.00  0.00           C  
ATOM   3323  HE2 PHE   211      46.750  77.015  62.289  1.00  0.00           H  
ATOM   3324  CD2 PHE   211      47.499  75.011  62.283  1.00  0.00           C  
ATOM   3325  HD2 PHE   211      48.536  75.303  62.202  1.00  0.00           H  
ATOM   3326  C   PHE   211      50.163  71.581  60.761  1.00  0.00           C  
ATOM   3327  O   PHE   211      50.298  70.946  59.745  1.00  0.00           O  
ATOM   3328  N   GLN   212      51.089  71.491  61.706  1.00  0.00           N  
ATOM   3329  H   GLN   212      50.970  72.101  62.502  1.00  0.00           H  
ATOM   3330  CA  GLN   212      52.079  70.391  61.905  1.00  0.00           C  
ATOM   3331  HA  GLN   212      52.370  70.144  60.884  1.00  0.00           H  
ATOM   3332  CB  GLN   212      53.248  71.013  62.656  1.00  0.00           C  
ATOM   3333  HB2 GLN   212      52.950  71.278  63.671  1.00  0.00           H  
ATOM   3334  HB3 GLN   212      54.012  70.237  62.697  1.00  0.00           H  
ATOM   3335  CG  GLN   212      53.919  72.248  62.043  1.00  0.00           C  
ATOM   3336  HG2 GLN   212      53.429  73.149  62.415  1.00  0.00           H  
ATOM   3337  HG3 GLN   212      54.861  72.201  62.590  1.00  0.00           H  
ATOM   3338  CD  GLN   212      54.302  72.340  60.562  1.00  0.00           C  
ATOM   3339  OE1 GLN   212      54.251  73.440  60.019  1.00  0.00           O  
ATOM   3340  NE2 GLN   212      54.731  71.285  59.906  1.00  0.00           N  
ATOM   3341 HE21 GLN   212      54.911  71.406  58.919  1.00  0.00           H  
ATOM   3342 HE22 GLN   212      54.578  70.393  60.353  1.00  0.00           H  
ATOM   3343  C   GLN   212      51.570  69.080  62.545  1.00  0.00           C  
ATOM   3344  O   GLN   212      50.596  69.011  63.163  1.00  0.00           O  
ATOM   3345  N   SER   213      52.312  68.003  62.363  1.00  0.00           N  
ATOM   3346  H   SER   213      53.114  68.077  61.752  1.00  0.00           H  
ATOM   3347  CA  SER   213      51.972  66.642  62.882  1.00  0.00           C  
ATOM   3348  HA  SER   213      50.912  66.416  62.767  1.00  0.00           H  
ATOM   3349  CB  SER   213      52.765  65.613  62.095  1.00  0.00           C  
ATOM   3350  HB2 SER   213      53.783  65.684  62.476  1.00  0.00           H  
ATOM   3351  HB3 SER   213      52.427  64.627  62.412  1.00  0.00           H  
ATOM   3352  OG  SER   213      52.642  65.904  60.691  1.00  0.00           O  
ATOM   3353  HG  SER   213      51.757  65.614  60.460  1.00  0.00           H  
ATOM   3354  C   SER   213      52.280  66.417  64.441  1.00  0.00           C  
ATOM   3355  O   SER   213      53.269  66.922  65.001  1.00  0.00           O  
ATOM   3356  N   GLY   214      51.393  65.602  65.101  1.00  0.00           N  
ATOM   3357  H   GLY   214      50.689  65.178  64.513  1.00  0.00           H  
ATOM   3358  CA  GLY   214      51.628  64.944  66.356  1.00  0.00           C  
ATOM   3359  HA2 GLY   214      51.761  65.672  67.156  1.00  0.00           H  
ATOM   3360  HA3 GLY   214      50.770  64.337  66.646  1.00  0.00           H  
ATOM   3361  C   GLY   214      52.947  64.178  66.434  1.00  0.00           C  
ATOM   3362  O   GLY   214      53.489  63.769  65.425  1.00  0.00           O  
ATOM   3363  N   GLN   215      53.474  63.898  67.583  1.00  0.00           N  
ATOM   3364  H   GLN   215      52.958  64.227  68.387  1.00  0.00           H  
ATOM   3365  CA  GLN   215      54.690  63.186  67.753  1.00  0.00           C  
ATOM   3366  HA  GLN   215      55.374  63.466  66.952  1.00  0.00           H  
ATOM   3367  CB  GLN   215      55.401  63.609  69.042  1.00  0.00           C  
ATOM   3368  HB2 GLN   215      54.895  63.237  69.932  1.00  0.00           H  
ATOM   3369  HB3 GLN   215      56.405  63.195  69.134  1.00  0.00           H  
ATOM   3370  CG  GLN   215      55.600  65.159  69.155  1.00  0.00           C  
ATOM   3371  HG2 GLN   215      54.614  65.560  69.393  1.00  0.00           H  
ATOM   3372  HG3 GLN   215      56.245  65.466  69.978  1.00  0.00           H  
ATOM   3373  CD  GLN   215      56.092  65.898  67.882  1.00  0.00           C  
ATOM   3374  OE1 GLN   215      57.081  65.595  67.238  1.00  0.00           O  
ATOM   3375  NE2 GLN   215      55.331  66.933  67.595  1.00  0.00           N  
ATOM   3376 HE21 GLN   215      55.425  67.353  66.681  1.00  0.00           H  
ATOM   3377 HE22 GLN   215      54.508  67.109  68.154  1.00  0.00           H  
ATOM   3378  C   GLN   215      54.425  61.624  67.705  1.00  0.00           C  
ATOM   3379  O   GLN   215      53.461  61.146  68.350  1.00  0.00           O  
ATOM   3380  N   LEU   216      55.491  60.921  67.211  1.00  0.00           N  
ATOM   3381  H   LEU   216      56.299  61.474  66.962  1.00  0.00           H  
ATOM   3382  CA  LEU   216      55.386  59.548  66.828  1.00  0.00           C  
ATOM   3383  HA  LEU   216      54.843  58.926  67.539  1.00  0.00           H  
ATOM   3384  CB  LEU   216      54.770  59.398  65.390  1.00  0.00           C  
ATOM   3385  HB2 LEU   216      55.202  60.172  64.755  1.00  0.00           H  
ATOM   3386  HB3 LEU   216      54.950  58.382  65.039  1.00  0.00           H  
ATOM   3387  CG  LEU   216      53.272  59.548  65.329  1.00  0.00           C  
ATOM   3388  HG  LEU   216      52.988  60.531  65.704  1.00  0.00           H  
ATOM   3389  CD1 LEU   216      52.886  59.473  63.825  1.00  0.00           C  
ATOM   3390 HD11 LEU   216      51.820  59.677  63.717  1.00  0.00           H  
ATOM   3391 HD12 LEU   216      53.204  60.426  63.404  1.00  0.00           H  
ATOM   3392 HD13 LEU   216      53.240  58.565  63.337  1.00  0.00           H  
ATOM   3393  CD2 LEU   216      52.538  58.353  65.887  1.00  0.00           C  
ATOM   3394 HD21 LEU   216      51.523  58.436  65.498  1.00  0.00           H  
ATOM   3395 HD22 LEU   216      53.020  57.415  65.614  1.00  0.00           H  
ATOM   3396 HD23 LEU   216      52.490  58.386  66.975  1.00  0.00           H  
ATOM   3397  C   LEU   216      56.757  58.839  66.861  1.00  0.00           C  
ATOM   3398  O   LEU   216      57.788  59.420  66.552  1.00  0.00           O  
ATOM   3399  N   THR   217      56.736  57.495  67.043  1.00  0.00           N  
ATOM   3400  H   THR   217      55.852  57.065  67.274  1.00  0.00           H  
ATOM   3401  CA  THR   217      57.837  56.574  67.044  1.00  0.00           C  
ATOM   3402  HA  THR   217      58.775  56.972  66.658  1.00  0.00           H  
ATOM   3403  CB  THR   217      58.228  56.239  68.517  1.00  0.00           C  
ATOM   3404  HB  THR   217      57.330  55.736  68.878  1.00  0.00           H  
ATOM   3405  CG2 THR   217      59.315  55.250  68.767  1.00  0.00           C  
ATOM   3406 HG21 THR   217      60.299  55.448  68.342  1.00  0.00           H  
ATOM   3407 HG22 THR   217      59.540  55.234  69.833  1.00  0.00           H  
ATOM   3408 HG23 THR   217      58.932  54.270  68.483  1.00  0.00           H  
ATOM   3409  OG1 THR   217      58.545  57.368  69.256  1.00  0.00           O  
ATOM   3410  HG1 THR   217      57.729  57.874  69.257  1.00  0.00           H  
ATOM   3411  C   THR   217      57.398  55.251  66.319  1.00  0.00           C  
ATOM   3412  O   THR   217      56.228  55.130  65.946  1.00  0.00           O  
ATOM   3413  N   THR   218      58.259  54.281  65.976  1.00  0.00           N  
ATOM   3414  H   THR   218      59.230  54.410  66.221  1.00  0.00           H  
ATOM   3415  CA  THR   218      57.841  52.908  65.437  1.00  0.00           C  
ATOM   3416  HA  THR   218      56.785  52.804  65.688  1.00  0.00           H  
ATOM   3417  CB  THR   218      57.970  52.768  63.919  1.00  0.00           C  
ATOM   3418  HB  THR   218      59.035  52.860  63.704  1.00  0.00           H  
ATOM   3419  CG2 THR   218      57.529  51.409  63.332  1.00  0.00           C  
ATOM   3420 HG21 THR   218      56.443  51.346  63.402  1.00  0.00           H  
ATOM   3421 HG22 THR   218      57.737  51.518  62.267  1.00  0.00           H  
ATOM   3422 HG23 THR   218      58.083  50.511  63.604  1.00  0.00           H  
ATOM   3423  OG1 THR   218      57.222  53.800  63.284  1.00  0.00           O  
ATOM   3424  HG1 THR   218      57.795  54.570  63.271  1.00  0.00           H  
ATOM   3425  C   THR   218      58.579  51.762  66.003  1.00  0.00           C  
ATOM   3426  O   THR   218      59.790  51.802  66.229  1.00  0.00           O  
ATOM   3427  N   ARG   219      57.870  50.708  66.297  1.00  0.00           N  
ATOM   3428  H   ARG   219      56.878  50.714  66.106  1.00  0.00           H  
ATOM   3429  CA  ARG   219      58.326  49.325  66.755  1.00  0.00           C  
ATOM   3430  HA  ARG   219      59.416  49.341  66.778  1.00  0.00           H  
ATOM   3431  CB  ARG   219      57.867  49.052  68.198  1.00  0.00           C  
ATOM   3432  HB2 ARG   219      58.286  49.871  68.782  1.00  0.00           H  
ATOM   3433  HB3 ARG   219      56.789  48.893  68.241  1.00  0.00           H  
ATOM   3434  CG  ARG   219      58.516  47.782  68.830  1.00  0.00           C  
ATOM   3435  HG2 ARG   219      58.205  46.859  68.340  1.00  0.00           H  
ATOM   3436  HG3 ARG   219      59.603  47.758  68.751  1.00  0.00           H  
ATOM   3437  CD  ARG   219      58.187  47.761  70.357  1.00  0.00           C  
ATOM   3438  HD2 ARG   219      58.444  48.710  70.827  1.00  0.00           H  
ATOM   3439  HD3 ARG   219      57.117  47.585  70.469  1.00  0.00           H  
ATOM   3440  NE  ARG   219      58.832  46.579  71.002  1.00  0.00           N  
ATOM   3441  HE  ARG   219      59.444  46.046  70.401  1.00  0.00           H  
ATOM   3442  CZ  ARG   219      58.886  46.248  72.287  1.00  0.00           C  
ATOM   3443  NH1 ARG   219      58.171  46.906  73.194  1.00  0.00           N  
ATOM   3444 HH11 ARG   219      57.686  47.723  72.851  1.00  0.00           H  
ATOM   3445 HH12 ARG   219      58.047  46.566  74.137  1.00  0.00           H  
ATOM   3446  NH2 ARG   219      59.593  45.289  72.609  1.00  0.00           N  
ATOM   3447 HH21 ARG   219      60.155  44.805  71.923  1.00  0.00           H  
ATOM   3448 HH22 ARG   219      59.691  45.050  73.586  1.00  0.00           H  
ATOM   3449  C   ARG   219      57.839  48.276  65.750  1.00  0.00           C  
ATOM   3450  O   ARG   219      56.835  48.492  65.027  1.00  0.00           O  
ATOM   3451  N   PHE   220      58.348  47.067  65.919  1.00  0.00           N  
ATOM   3452  H   PHE   220      58.964  46.943  66.710  1.00  0.00           H  
ATOM   3453  CA  PHE   220      58.193  45.972  64.968  1.00  0.00           C  
ATOM   3454  HA  PHE   220      57.277  46.197  64.421  1.00  0.00           H  
ATOM   3455  CB  PHE   220      59.382  45.888  63.937  1.00  0.00           C  
ATOM   3456  HB2 PHE   220      59.317  46.835  63.401  1.00  0.00           H  
ATOM   3457  HB3 PHE   220      60.320  46.059  64.465  1.00  0.00           H  
ATOM   3458  CG  PHE   220      59.222  44.740  62.946  1.00  0.00           C  
ATOM   3459  CD1 PHE   220      60.019  43.604  63.242  1.00  0.00           C  
ATOM   3460  HD1 PHE   220      60.663  43.634  64.108  1.00  0.00           H  
ATOM   3461  CE1 PHE   220      60.103  42.588  62.312  1.00  0.00           C  
ATOM   3462  HE1 PHE   220      60.816  41.807  62.534  1.00  0.00           H  
ATOM   3463  CZ  PHE   220      59.410  42.681  61.113  1.00  0.00           C  
ATOM   3464  HZ  PHE   220      59.606  41.790  60.535  1.00  0.00           H  
ATOM   3465  CE2 PHE   220      58.561  43.764  60.813  1.00  0.00           C  
ATOM   3466  HE2 PHE   220      58.024  43.910  59.887  1.00  0.00           H  
ATOM   3467  CD2 PHE   220      58.482  44.790  61.773  1.00  0.00           C  
ATOM   3468  HD2 PHE   220      57.913  45.664  61.493  1.00  0.00           H  
ATOM   3469  C   PHE   220      58.078  44.629  65.657  1.00  0.00           C  
ATOM   3470  O   PHE   220      58.814  44.425  66.593  1.00  0.00           O  
ATOM   3471  N   PHE   221      57.091  43.821  65.223  1.00  0.00           N  
ATOM   3472  H   PHE   221      56.617  44.119  64.383  1.00  0.00           H  
ATOM   3473  CA  PHE   221      56.758  42.554  65.781  1.00  0.00           C  
ATOM   3474  HA  PHE   221      57.649  42.261  66.337  1.00  0.00           H  
ATOM   3475  CB  PHE   221      55.545  42.742  66.708  1.00  0.00           C  
ATOM   3476  HB2 PHE   221      54.715  42.965  66.038  1.00  0.00           H  
ATOM   3477  HB3 PHE   221      55.447  41.813  67.269  1.00  0.00           H  
ATOM   3478  CG  PHE   221      55.561  43.793  67.750  1.00  0.00           C  
ATOM   3479  CD1 PHE   221      56.053  43.442  69.025  1.00  0.00           C  
ATOM   3480  HD1 PHE   221      56.395  42.452  69.288  1.00  0.00           H  
ATOM   3481  CE1 PHE   221      55.952  44.415  70.085  1.00  0.00           C  
ATOM   3482  HE1 PHE   221      56.331  44.227  71.079  1.00  0.00           H  
ATOM   3483  CZ  PHE   221      55.183  45.562  69.937  1.00  0.00           C  
ATOM   3484  HZ  PHE   221      55.113  46.311  70.712  1.00  0.00           H  
ATOM   3485  CE2 PHE   221      54.725  45.940  68.644  1.00  0.00           C  
ATOM   3486  HE2 PHE   221      54.188  46.860  68.466  1.00  0.00           H  
ATOM   3487  CD2 PHE   221      54.853  45.033  67.568  1.00  0.00           C  
ATOM   3488  HD2 PHE   221      54.474  45.384  66.619  1.00  0.00           H  
ATOM   3489  C   PHE   221      56.444  41.547  64.650  1.00  0.00           C  
ATOM   3490  O   PHE   221      56.697  41.827  63.477  1.00  0.00           O  
ATOM   3491  N   HID   222      55.956  40.351  64.971  1.00  0.00           N  
ATOM   3492  H   HID   222      55.749  40.122  65.933  1.00  0.00           H  
ATOM   3493  CA  HID   222      55.797  39.266  64.054  1.00  0.00           C  
ATOM   3494  HA  HID   222      55.262  39.599  63.166  1.00  0.00           H  
ATOM   3495  CB  HID   222      57.227  38.698  63.832  1.00  0.00           C  
ATOM   3496  HB2 HID   222      57.818  39.399  63.243  1.00  0.00           H  
ATOM   3497  HB3 HID   222      57.821  38.653  64.744  1.00  0.00           H  
ATOM   3498  CG  HID   222      57.158  37.369  63.150  1.00  0.00           C  
ATOM   3499  ND1 HID   222      57.013  37.099  61.849  1.00  0.00           N  
ATOM   3500  HD1 HID   222      57.078  37.730  61.063  1.00  0.00           H  
ATOM   3501  CE1 HID   222      56.952  35.741  61.672  1.00  0.00           C  
ATOM   3502  HE1 HID   222      56.854  35.311  60.686  1.00  0.00           H  
ATOM   3503  NE2 HID   222      57.030  35.078  62.858  1.00  0.00           N  
ATOM   3504  CD2 HID   222      57.145  36.164  63.770  1.00  0.00           C  
ATOM   3505  HD2 HID   222      57.300  36.121  64.838  1.00  0.00           H  
ATOM   3506  C   HID   222      54.839  38.210  64.609  1.00  0.00           C  
ATOM   3507  O   HID   222      54.915  38.009  65.831  1.00  0.00           O  
ATOM   3508  N   PHE   223      54.069  37.491  63.812  1.00  0.00           N  
ATOM   3509  H   PHE   223      54.115  37.642  62.814  1.00  0.00           H  
ATOM   3510  CA  PHE   223      53.059  36.575  64.299  1.00  0.00           C  
ATOM   3511  HA  PHE   223      53.321  36.281  65.316  1.00  0.00           H  
ATOM   3512  CB  PHE   223      51.716  37.209  64.411  1.00  0.00           C  
ATOM   3513  HB2 PHE   223      51.409  37.641  63.458  1.00  0.00           H  
ATOM   3514  HB3 PHE   223      50.927  36.475  64.572  1.00  0.00           H  
ATOM   3515  CG  PHE   223      51.466  38.293  65.487  1.00  0.00           C  
ATOM   3516  CD1 PHE   223      50.731  37.987  66.663  1.00  0.00           C  
ATOM   3517  HD1 PHE   223      50.277  37.016  66.793  1.00  0.00           H  
ATOM   3518  CE1 PHE   223      50.598  38.914  67.655  1.00  0.00           C  
ATOM   3519  HE1 PHE   223      50.021  38.615  68.517  1.00  0.00           H  
ATOM   3520  CZ  PHE   223      51.261  40.145  67.607  1.00  0.00           C  
ATOM   3521  HZ  PHE   223      51.175  40.864  68.408  1.00  0.00           H  
ATOM   3522  CE2 PHE   223      51.893  40.514  66.408  1.00  0.00           C  
ATOM   3523  HE2 PHE   223      52.430  41.446  66.312  1.00  0.00           H  
ATOM   3524  CD2 PHE   223      51.920  39.599  65.339  1.00  0.00           C  
ATOM   3525  HD2 PHE   223      52.475  39.838  64.444  1.00  0.00           H  
ATOM   3526  C   PHE   223      53.016  35.313  63.452  1.00  0.00           C  
ATOM   3527  O   PHE   223      53.000  35.338  62.203  1.00  0.00           O  
ATOM   3528  N   THR   224      53.008  34.184  64.075  1.00  0.00           N  
ATOM   3529  H   THR   224      53.145  34.172  65.076  1.00  0.00           H  
ATOM   3530  CA  THR   224      52.946  32.831  63.406  1.00  0.00           C  
ATOM   3531  HA  THR   224      53.691  32.794  62.611  1.00  0.00           H  
ATOM   3532  CB  THR   224      53.518  31.760  64.355  1.00  0.00           C  
ATOM   3533  HB  THR   224      53.624  30.758  63.940  1.00  0.00           H  
ATOM   3534  CG2 THR   224      54.977  32.128  64.776  1.00  0.00           C  
ATOM   3535 HG21 THR   224      55.356  31.366  65.456  1.00  0.00           H  
ATOM   3536 HG22 THR   224      55.567  32.062  63.862  1.00  0.00           H  
ATOM   3537 HG23 THR   224      55.095  33.162  65.102  1.00  0.00           H  
ATOM   3538  OG1 THR   224      52.721  31.686  65.520  1.00  0.00           O  
ATOM   3539  HG1 THR   224      53.131  31.217  66.251  1.00  0.00           H  
ATOM   3540  C   THR   224      51.494  32.483  62.911  1.00  0.00           C  
ATOM   3541  O   THR   224      50.513  33.023  63.452  1.00  0.00           O  
ATOM   3542  N   ARG   225      51.441  31.584  61.994  1.00  0.00           N  
ATOM   3543  H   ARG   225      52.237  31.119  61.580  1.00  0.00           H  
ATOM   3544  CA  ARG   225      50.142  31.046  61.593  1.00  0.00           C  
ATOM   3545  HA  ARG   225      49.485  31.850  61.263  1.00  0.00           H  
ATOM   3546  CB  ARG   225      50.159  30.087  60.420  1.00  0.00           C  
ATOM   3547  HB2 ARG   225      49.117  29.954  60.128  1.00  0.00           H  
ATOM   3548  HB3 ARG   225      50.724  30.647  59.675  1.00  0.00           H  
ATOM   3549  CG  ARG   225      50.891  28.784  60.606  1.00  0.00           C  
ATOM   3550  HG2 ARG   225      51.958  28.924  60.778  1.00  0.00           H  
ATOM   3551  HG3 ARG   225      50.433  28.181  61.390  1.00  0.00           H  
ATOM   3552  CD  ARG   225      50.751  27.989  59.287  1.00  0.00           C  
ATOM   3553  HD2 ARG   225      49.780  27.508  59.170  1.00  0.00           H  
ATOM   3554  HD3 ARG   225      50.934  28.610  58.410  1.00  0.00           H  
ATOM   3555  NE  ARG   225      51.668  26.830  59.205  1.00  0.00           N  
ATOM   3556  HE  ARG   225      51.215  25.934  59.315  1.00  0.00           H  
ATOM   3557  CZ  ARG   225      52.985  26.764  59.083  1.00  0.00           C  
ATOM   3558  NH1 ARG   225      53.780  27.742  58.749  1.00  0.00           N  
ATOM   3559 HH11 ARG   225      53.591  28.590  58.233  1.00  0.00           H  
ATOM   3560 HH12 ARG   225      54.729  27.433  58.593  1.00  0.00           H  
ATOM   3561  NH2 ARG   225      53.540  25.620  59.430  1.00  0.00           N  
ATOM   3562 HH21 ARG   225      53.014  24.820  59.754  1.00  0.00           H  
ATOM   3563 HH22 ARG   225      54.536  25.653  59.590  1.00  0.00           H  
ATOM   3564  C   ARG   225      49.452  30.334  62.756  1.00  0.00           C  
ATOM   3565  O   ARG   225      48.254  30.396  62.767  1.00  0.00           O  
ATOM   3566  N   GLU   226      50.279  29.833  63.688  1.00  0.00           N  
ATOM   3567  H   GLU   226      51.281  29.897  63.584  1.00  0.00           H  
ATOM   3568  CA  GLU   226      49.796  29.173  64.908  1.00  0.00           C  
ATOM   3569  HA  GLU   226      49.065  28.445  64.556  1.00  0.00           H  
ATOM   3570  CB  GLU   226      50.932  28.392  65.606  1.00  0.00           C  
ATOM   3571  HB2 GLU   226      51.401  27.850  64.785  1.00  0.00           H  
ATOM   3572  HB3 GLU   226      51.669  29.082  66.018  1.00  0.00           H  
ATOM   3573  CG  GLU   226      50.474  27.426  66.730  1.00  0.00           C  
ATOM   3574  HG2 GLU   226      51.282  27.253  67.440  1.00  0.00           H  
ATOM   3575  HG3 GLU   226      49.748  27.994  67.311  1.00  0.00           H  
ATOM   3576  CD  GLU   226      49.809  26.155  66.236  1.00  0.00           C  
ATOM   3577  OE1 GLU   226      48.798  25.736  66.864  1.00  0.00           O  
ATOM   3578  OE2 GLU   226      50.400  25.546  65.289  1.00  0.00           O  
ATOM   3579  C   GLU   226      49.071  30.117  65.859  1.00  0.00           C  
ATOM   3580  O   GLU   226      47.907  29.960  66.260  1.00  0.00           O  
ATOM   3581  N   ASN   227      49.701  31.307  66.091  1.00  0.00           N  
ATOM   3582  H   ASN   227      50.606  31.487  65.679  1.00  0.00           H  
ATOM   3583  CA  ASN   227      49.172  32.462  66.915  1.00  0.00           C  
ATOM   3584  HA  ASN   227      48.765  32.134  67.872  1.00  0.00           H  
ATOM   3585  CB  ASN   227      50.330  33.508  67.102  1.00  0.00           C  
ATOM   3586  HB2 ASN   227      51.204  32.858  67.120  1.00  0.00           H  
ATOM   3587  HB3 ASN   227      50.617  34.122  66.248  1.00  0.00           H  
ATOM   3588  CG  ASN   227      50.253  34.460  68.231  1.00  0.00           C  
ATOM   3589  OD1 ASN   227      49.258  34.459  68.964  1.00  0.00           O  
ATOM   3590  ND2 ASN   227      51.218  35.284  68.438  1.00  0.00           N  
ATOM   3591 HD21 ASN   227      51.198  35.985  69.165  1.00  0.00           H  
ATOM   3592 HD22 ASN   227      52.041  35.147  67.869  1.00  0.00           H  
ATOM   3593  C   ASN   227      48.016  33.099  66.190  1.00  0.00           C  
ATOM   3594  O   ASN   227      47.008  33.459  66.757  1.00  0.00           O  
ATOM   3595  N   ILE   228      48.014  33.244  64.828  1.00  0.00           N  
ATOM   3596  H   ILE   228      48.931  33.121  64.422  1.00  0.00           H  
ATOM   3597  CA  ILE   228      46.826  33.767  64.094  1.00  0.00           C  
ATOM   3598  HA  ILE   228      46.615  34.715  64.590  1.00  0.00           H  
ATOM   3599  CB  ILE   228      47.224  34.140  62.615  1.00  0.00           C  
ATOM   3600  HB  ILE   228      47.673  33.230  62.215  1.00  0.00           H  
ATOM   3601  CG2 ILE   228      45.929  34.682  61.928  1.00  0.00           C  
ATOM   3602 HG21 ILE   228      45.451  35.344  62.651  1.00  0.00           H  
ATOM   3603 HG22 ILE   228      46.159  35.283  61.049  1.00  0.00           H  
ATOM   3604 HG23 ILE   228      45.265  33.883  61.597  1.00  0.00           H  
ATOM   3605  CG1 ILE   228      48.374  35.264  62.524  1.00  0.00           C  
ATOM   3606 HG12 ILE   228      47.953  36.268  62.567  1.00  0.00           H  
ATOM   3607 HG13 ILE   228      49.026  35.016  63.362  1.00  0.00           H  
ATOM   3608  CD1 ILE   228      49.025  35.119  61.151  1.00  0.00           C  
ATOM   3609 HD11 ILE   228      49.092  34.065  60.882  1.00  0.00           H  
ATOM   3610 HD12 ILE   228      48.429  35.661  60.417  1.00  0.00           H  
ATOM   3611 HD13 ILE   228      49.944  35.703  61.204  1.00  0.00           H  
ATOM   3612  C   ILE   228      45.653  32.813  64.180  1.00  0.00           C  
ATOM   3613  O   ILE   228      44.605  33.311  64.422  1.00  0.00           O  
ATOM   3614  N   ALA   229      45.760  31.500  63.876  1.00  0.00           N  
ATOM   3615  H   ALA   229      46.676  31.130  63.663  1.00  0.00           H  
ATOM   3616  CA  ALA   229      44.645  30.538  63.984  1.00  0.00           C  
ATOM   3617  HA  ALA   229      43.779  30.836  63.393  1.00  0.00           H  
ATOM   3618  CB  ALA   229      45.222  29.198  63.572  1.00  0.00           C  
ATOM   3619  HB1 ALA   229      46.148  28.953  64.092  1.00  0.00           H  
ATOM   3620  HB2 ALA   229      44.527  28.364  63.663  1.00  0.00           H  
ATOM   3621  HB3 ALA   229      45.376  29.253  62.494  1.00  0.00           H  
ATOM   3622  C   ALA   229      44.015  30.453  65.480  1.00  0.00           C  
ATOM   3623  O   ALA   229      42.834  30.190  65.589  1.00  0.00           O  
ATOM   3624  N   HID   230      44.863  30.609  66.543  1.00  0.00           N  
ATOM   3625  H   HID   230      45.859  30.615  66.372  1.00  0.00           H  
ATOM   3626  CA  HID   230      44.377  30.792  67.976  1.00  0.00           C  
ATOM   3627  HA  HID   230      43.871  29.951  68.449  1.00  0.00           H  
ATOM   3628  CB  HID   230      45.631  30.814  68.881  1.00  0.00           C  
ATOM   3629  HB2 HID   230      46.072  29.817  68.899  1.00  0.00           H  
ATOM   3630  HB3 HID   230      46.366  31.491  68.446  1.00  0.00           H  
ATOM   3631  CG  HID   230      45.372  31.374  70.199  1.00  0.00           C  
ATOM   3632  ND1 HID   230      45.100  30.603  71.339  1.00  0.00           N  
ATOM   3633  HD1 HID   230      45.477  29.676  71.473  1.00  0.00           H  
ATOM   3634  CE1 HID   230      44.703  31.413  72.383  1.00  0.00           C  
ATOM   3635  HE1 HID   230      44.488  31.062  73.381  1.00  0.00           H  
ATOM   3636  NE2 HID   230      44.812  32.680  71.962  1.00  0.00           N  
ATOM   3637  CD2 HID   230      45.181  32.677  70.572  1.00  0.00           C  
ATOM   3638  HD2 HID   230      45.253  33.570  69.969  1.00  0.00           H  
ATOM   3639  C   HID   230      43.553  32.179  68.009  1.00  0.00           C  
ATOM   3640  O   HID   230      42.515  32.147  68.645  1.00  0.00           O  
ATOM   3641  N   LEU   231      43.991  33.276  67.429  1.00  0.00           N  
ATOM   3642  H   LEU   231      44.840  33.160  66.894  1.00  0.00           H  
ATOM   3643  CA  LEU   231      43.226  34.514  67.510  1.00  0.00           C  
ATOM   3644  HA  LEU   231      42.930  34.666  68.549  1.00  0.00           H  
ATOM   3645  CB  LEU   231      44.115  35.637  66.994  1.00  0.00           C  
ATOM   3646  HB2 LEU   231      44.629  35.259  66.111  1.00  0.00           H  
ATOM   3647  HB3 LEU   231      43.567  36.548  66.751  1.00  0.00           H  
ATOM   3648  CG  LEU   231      45.205  36.106  67.992  1.00  0.00           C  
ATOM   3649  HG  LEU   231      45.724  35.232  68.387  1.00  0.00           H  
ATOM   3650  CD1 LEU   231      46.138  36.858  67.091  1.00  0.00           C  
ATOM   3651 HD11 LEU   231      46.604  36.342  66.252  1.00  0.00           H  
ATOM   3652 HD12 LEU   231      45.592  37.731  66.731  1.00  0.00           H  
ATOM   3653 HD13 LEU   231      46.970  37.209  67.701  1.00  0.00           H  
ATOM   3654  CD2 LEU   231      44.690  36.903  69.237  1.00  0.00           C  
ATOM   3655 HD21 LEU   231      45.494  37.400  69.778  1.00  0.00           H  
ATOM   3656 HD22 LEU   231      43.996  37.698  68.964  1.00  0.00           H  
ATOM   3657 HD23 LEU   231      44.141  36.164  69.821  1.00  0.00           H  
ATOM   3658  C   LEU   231      41.942  34.420  66.722  1.00  0.00           C  
ATOM   3659  O   LEU   231      40.965  35.011  67.173  1.00  0.00           O  
ATOM   3660  N   LYS   232      41.907  33.740  65.598  1.00  0.00           N  
ATOM   3661  H   LYS   232      42.785  33.456  65.187  1.00  0.00           H  
ATOM   3662  CA  LYS   232      40.734  33.445  64.976  1.00  0.00           C  
ATOM   3663  HA  LYS   232      40.108  34.330  64.867  1.00  0.00           H  
ATOM   3664  CB  LYS   232      41.086  33.064  63.491  1.00  0.00           C  
ATOM   3665  HB2 LYS   232      41.709  33.830  63.028  1.00  0.00           H  
ATOM   3666  HB3 LYS   232      41.593  32.105  63.593  1.00  0.00           H  
ATOM   3667  CG  LYS   232      39.949  32.858  62.509  1.00  0.00           C  
ATOM   3668  HG2 LYS   232      39.104  32.319  62.938  1.00  0.00           H  
ATOM   3669  HG3 LYS   232      39.550  33.846  62.282  1.00  0.00           H  
ATOM   3670  CD  LYS   232      40.345  32.173  61.182  1.00  0.00           C  
ATOM   3671  HD2 LYS   232      41.093  32.712  60.600  1.00  0.00           H  
ATOM   3672  HD3 LYS   232      40.819  31.229  61.450  1.00  0.00           H  
ATOM   3673  CE  LYS   232      39.159  31.925  60.344  1.00  0.00           C  
ATOM   3674  HE2 LYS   232      38.462  31.385  60.985  1.00  0.00           H  
ATOM   3675  HE3 LYS   232      38.700  32.901  60.185  1.00  0.00           H  
ATOM   3676  NZ  LYS   232      39.443  31.265  59.024  1.00  0.00           N  
ATOM   3677  HZ1 LYS   232      40.159  30.554  59.053  1.00  0.00           H  
ATOM   3678  HZ2 LYS   232      38.579  30.876  58.676  1.00  0.00           H  
ATOM   3679  HZ3 LYS   232      39.793  32.051  58.495  1.00  0.00           H  
ATOM   3680  C   LYS   232      39.725  32.464  65.585  1.00  0.00           C  
ATOM   3681  O   LYS   232      38.565  32.879  65.812  1.00  0.00           O  
ATOM   3682  N   SER   233      40.145  31.337  66.099  1.00  0.00           N  
ATOM   3683  H   SER   233      41.100  31.011  66.073  1.00  0.00           H  
ATOM   3684  CA  SER   233      39.232  30.445  66.811  1.00  0.00           C  
ATOM   3685  HA  SER   233      38.491  30.146  66.070  1.00  0.00           H  
ATOM   3686  CB  SER   233      39.876  29.170  67.223  1.00  0.00           C  
ATOM   3687  HB2 SER   233      39.175  28.655  67.880  1.00  0.00           H  
ATOM   3688  HB3 SER   233      39.964  28.437  66.421  1.00  0.00           H  
ATOM   3689  OG  SER   233      41.203  29.296  67.885  1.00  0.00           O  
ATOM   3690  HG  SER   233      41.324  28.532  68.454  1.00  0.00           H  
ATOM   3691  C   SER   233      38.613  31.092  68.063  1.00  0.00           C  
ATOM   3692  O   SER   233      37.467  30.694  68.467  1.00  0.00           O  
ATOM   3693  N   LYS   234      39.233  32.019  68.797  1.00  0.00           N  
ATOM   3694  H   LYS   234      40.214  32.173  68.611  1.00  0.00           H  
ATOM   3695  CA  LYS   234      38.578  32.797  69.872  1.00  0.00           C  
ATOM   3696  HA  LYS   234      38.046  32.131  70.551  1.00  0.00           H  
ATOM   3697  CB  LYS   234      39.758  33.420  70.699  1.00  0.00           C  
ATOM   3698  HB2 LYS   234      40.448  32.606  70.924  1.00  0.00           H  
ATOM   3699  HB3 LYS   234      40.140  34.226  70.072  1.00  0.00           H  
ATOM   3700  CG  LYS   234      39.481  34.137  72.073  1.00  0.00           C  
ATOM   3701  HG2 LYS   234      39.038  35.130  71.999  1.00  0.00           H  
ATOM   3702  HG3 LYS   234      38.747  33.460  72.511  1.00  0.00           H  
ATOM   3703  CD  LYS   234      40.753  34.280  72.962  1.00  0.00           C  
ATOM   3704  HD2 LYS   234      41.484  33.493  72.779  1.00  0.00           H  
ATOM   3705  HD3 LYS   234      41.286  35.211  72.766  1.00  0.00           H  
ATOM   3706  CE  LYS   234      40.422  34.328  74.368  1.00  0.00           C  
ATOM   3707  HE2 LYS   234      39.826  33.452  74.626  1.00  0.00           H  
ATOM   3708  HE3 LYS   234      41.270  34.156  75.031  1.00  0.00           H  
ATOM   3709  NZ  LYS   234      39.884  35.642  74.788  1.00  0.00           N  
ATOM   3710  HZ1 LYS   234      39.567  35.598  75.745  1.00  0.00           H  
ATOM   3711  HZ2 LYS   234      40.637  36.316  74.795  1.00  0.00           H  
ATOM   3712  HZ3 LYS   234      39.215  36.055  74.153  1.00  0.00           H  
ATOM   3713  C   LYS   234      37.620  33.867  69.317  1.00  0.00           C  
ATOM   3714  O   LYS   234      36.505  34.050  69.835  1.00  0.00           O  
ATOM   3715  N   ALA   235      37.978  34.758  68.381  1.00  0.00           N  
ATOM   3716  H   ALA   235      38.924  34.742  68.030  1.00  0.00           H  
ATOM   3717  CA  ALA   235      37.072  35.733  67.794  1.00  0.00           C  
ATOM   3718  HA  ALA   235      36.832  36.504  68.527  1.00  0.00           H  
ATOM   3719  CB  ALA   235      37.917  36.447  66.711  1.00  0.00           C  
ATOM   3720  HB1 ALA   235      38.833  36.817  67.173  1.00  0.00           H  
ATOM   3721  HB2 ALA   235      38.215  35.747  65.931  1.00  0.00           H  
ATOM   3722  HB3 ALA   235      37.370  37.253  66.222  1.00  0.00           H  
ATOM   3723  C   ALA   235      35.638  35.235  67.299  1.00  0.00           C  
ATOM   3724  O   ALA   235      34.614  35.814  67.566  1.00  0.00           O  
ATOM   3725  N   ASN   236      35.709  34.115  66.563  1.00  0.00           N  
ATOM   3726  H   ASN   236      36.583  33.610  66.602  1.00  0.00           H  
ATOM   3727  CA  ASN   236      34.467  33.412  65.994  1.00  0.00           C  
ATOM   3728  HA  ASN   236      33.912  34.213  65.504  1.00  0.00           H  
ATOM   3729  CB  ASN   236      35.064  32.462  64.924  1.00  0.00           C  
ATOM   3730  HB2 ASN   236      35.917  31.972  65.393  1.00  0.00           H  
ATOM   3731  HB3 ASN   236      34.307  31.762  64.568  1.00  0.00           H  
ATOM   3732  CG  ASN   236      35.529  33.230  63.681  1.00  0.00           C  
ATOM   3733  OD1 ASN   236      34.790  33.623  62.750  1.00  0.00           O  
ATOM   3734  ND2 ASN   236      36.817  33.262  63.425  1.00  0.00           N  
ATOM   3735 HD21 ASN   236      37.056  33.861  62.648  1.00  0.00           H  
ATOM   3736 HD22 ASN   236      37.400  32.771  64.087  1.00  0.00           H  
ATOM   3737  C   ASN   236      33.566  32.781  67.037  1.00  0.00           C  
ATOM   3738  O   ASN   236      32.494  32.262  66.744  1.00  0.00           O  
ATOM   3739  N   GLY   237      33.890  32.927  68.319  1.00  0.00           N  
ATOM   3740  H   GLY   237      34.728  33.472  68.463  1.00  0.00           H  
ATOM   3741  CA  GLY   237      33.189  32.343  69.405  1.00  0.00           C  
ATOM   3742  HA2 GLY   237      32.204  31.985  69.105  1.00  0.00           H  
ATOM   3743  HA3 GLY   237      33.680  31.486  69.866  1.00  0.00           H  
ATOM   3744  C   GLY   237      32.922  33.356  70.441  1.00  0.00           C  
ATOM   3745  O   GLY   237      31.749  33.298  70.909  1.00  0.00           O  
ATOM   3746  N   GLU   238      33.860  34.278  70.764  1.00  0.00           N  
ATOM   3747  H   GLU   238      34.777  34.240  70.342  1.00  0.00           H  
ATOM   3748  CA  GLU   238      33.569  35.229  71.892  1.00  0.00           C  
ATOM   3749  HA  GLU   238      32.987  34.621  72.584  1.00  0.00           H  
ATOM   3750  CB  GLU   238      34.948  35.694  72.404  1.00  0.00           C  
ATOM   3751  HB2 GLU   238      35.559  36.134  71.615  1.00  0.00           H  
ATOM   3752  HB3 GLU   238      34.756  36.474  73.141  1.00  0.00           H  
ATOM   3753  CG  GLU   238      35.759  34.485  73.024  1.00  0.00           C  
ATOM   3754  HG2 GLU   238      36.038  33.674  72.352  1.00  0.00           H  
ATOM   3755  HG3 GLU   238      36.713  34.905  73.342  1.00  0.00           H  
ATOM   3756  CD  GLU   238      35.055  33.807  74.259  1.00  0.00           C  
ATOM   3757  OE1 GLU   238      34.380  34.579  75.043  1.00  0.00           O  
ATOM   3758  OE2 GLU   238      35.025  32.559  74.300  1.00  0.00           O  
ATOM   3759  C   GLU   238      32.739  36.508  71.359  1.00  0.00           C  
ATOM   3760  O   GLU   238      32.222  37.267  72.184  1.00  0.00           O  
ATOM   3761  N   VAL   239      32.457  36.648  70.067  1.00  0.00           N  
ATOM   3762  H   VAL   239      33.111  36.253  69.406  1.00  0.00           H  
ATOM   3763  CA  VAL   239      31.342  37.439  69.532  1.00  0.00           C  
ATOM   3764  HA  VAL   239      31.528  38.492  69.748  1.00  0.00           H  
ATOM   3765  CB  VAL   239      31.407  37.317  68.037  1.00  0.00           C  
ATOM   3766  HB  VAL   239      32.399  37.653  67.736  1.00  0.00           H  
ATOM   3767  CG1 VAL   239      31.144  35.891  67.564  1.00  0.00           C  
ATOM   3768 HG11 VAL   239      30.077  35.673  67.595  1.00  0.00           H  
ATOM   3769 HG12 VAL   239      31.612  35.756  66.589  1.00  0.00           H  
ATOM   3770 HG13 VAL   239      31.682  35.112  68.104  1.00  0.00           H  
ATOM   3771  CG2 VAL   239      30.318  38.260  67.456  1.00  0.00           C  
ATOM   3772 HG21 VAL   239      30.425  39.311  67.725  1.00  0.00           H  
ATOM   3773 HG22 VAL   239      30.382  38.277  66.368  1.00  0.00           H  
ATOM   3774 HG23 VAL   239      29.324  37.877  67.688  1.00  0.00           H  
ATOM   3775  C   VAL   239      30.027  37.104  70.216  1.00  0.00           C  
ATOM   3776  O   VAL   239      29.685  35.920  70.412  1.00  0.00           O  
ATOM   3777  N   THR   240      29.286  38.154  70.580  1.00  0.00           N  
ATOM   3778  H   THR   240      29.706  39.052  70.385  1.00  0.00           H  
ATOM   3779  CA  THR   240      27.939  38.111  71.108  1.00  0.00           C  
ATOM   3780  HA  THR   240      27.721  37.088  71.415  1.00  0.00           H  
ATOM   3781  CB  THR   240      27.865  39.084  72.246  1.00  0.00           C  
ATOM   3782  HB  THR   240      28.239  40.047  71.900  1.00  0.00           H  
ATOM   3783  CG2 THR   240      26.459  39.186  72.772  1.00  0.00           C  
ATOM   3784 HG21 THR   240      26.060  38.241  73.141  1.00  0.00           H  
ATOM   3785 HG22 THR   240      26.509  39.903  73.591  1.00  0.00           H  
ATOM   3786 HG23 THR   240      25.758  39.641  72.072  1.00  0.00           H  
ATOM   3787  OG1 THR   240      28.633  38.757  73.339  1.00  0.00           O  
ATOM   3788  HG1 THR   240      29.407  39.321  73.393  1.00  0.00           H  
ATOM   3789  C   THR   240      26.985  38.501  69.998  1.00  0.00           C  
ATOM   3790  O   THR   240      27.383  39.147  68.973  1.00  0.00           O  
ATOM   3791  N   GLY   241      25.728  38.047  70.118  1.00  0.00           N  
ATOM   3792  H   GLY   241      25.467  37.584  70.977  1.00  0.00           H  
ATOM   3793  CA  GLY   241      24.651  38.247  69.107  1.00  0.00           C  
ATOM   3794  HA2 GLY   241      23.703  38.387  69.625  1.00  0.00           H  
ATOM   3795  HA3 GLY   241      24.784  39.237  68.670  1.00  0.00           H  
ATOM   3796  C   GLY   241      24.548  37.127  68.141  1.00  0.00           C  
ATOM   3797  O   GLY   241      25.260  36.110  68.174  1.00  0.00           O  
ATOM   3798  N   ASN   242      23.695  37.299  67.097  1.00  0.00           N  
ATOM   3799  H   ASN   242      23.117  38.127  67.066  1.00  0.00           H  
ATOM   3800  CA  ASN   242      23.854  36.625  65.807  1.00  0.00           C  
ATOM   3801  HA  ASN   242      24.247  35.631  66.024  1.00  0.00           H  
ATOM   3802  CB  ASN   242      22.443  36.505  65.234  1.00  0.00           C  
ATOM   3803  HB2 ASN   242      21.849  35.810  65.827  1.00  0.00           H  
ATOM   3804  HB3 ASN   242      22.050  37.522  65.243  1.00  0.00           H  
ATOM   3805  CG  ASN   242      22.387  36.003  63.879  1.00  0.00           C  
ATOM   3806  OD1 ASN   242      23.047  35.016  63.551  1.00  0.00           O  
ATOM   3807  ND2 ASN   242      21.709  36.753  63.028  1.00  0.00           N  
ATOM   3808 HD21 ASN   242      21.759  36.498  62.052  1.00  0.00           H  
ATOM   3809 HD22 ASN   242      21.149  37.477  63.455  1.00  0.00           H  
ATOM   3810  C   ASN   242      24.811  37.202  64.845  1.00  0.00           C  
ATOM   3811  O   ASN   242      24.820  38.404  64.662  1.00  0.00           O  
ATOM   3812  N   THR   243      25.571  36.366  64.121  1.00  0.00           N  
ATOM   3813  H   THR   243      25.535  35.377  64.322  1.00  0.00           H  
ATOM   3814  CA  THR   243      26.554  36.705  63.109  1.00  0.00           C  
ATOM   3815  HA  THR   243      26.245  37.602  62.573  1.00  0.00           H  
ATOM   3816  CB  THR   243      27.905  36.954  63.723  1.00  0.00           C  
ATOM   3817  HB  THR   243      27.862  37.866  64.319  1.00  0.00           H  
ATOM   3818  CG2 THR   243      28.423  35.847  64.674  1.00  0.00           C  
ATOM   3819 HG21 THR   243      29.398  36.096  65.093  1.00  0.00           H  
ATOM   3820 HG22 THR   243      27.764  35.738  65.536  1.00  0.00           H  
ATOM   3821 HG23 THR   243      28.514  34.904  64.134  1.00  0.00           H  
ATOM   3822  OG1 THR   243      28.930  37.075  62.748  1.00  0.00           O  
ATOM   3823  HG1 THR   243      28.685  37.960  62.469  1.00  0.00           H  
ATOM   3824  C   THR   243      26.633  35.549  62.089  1.00  0.00           C  
ATOM   3825  O   THR   243      26.653  34.374  62.477  1.00  0.00           O  
ATOM   3826  N   GLU   244      26.850  35.825  60.777  1.00  0.00           N  
ATOM   3827  H   GLU   244      26.559  36.735  60.451  1.00  0.00           H  
ATOM   3828  CA  GLU   244      27.261  34.928  59.637  1.00  0.00           C  
ATOM   3829  HA  GLU   244      26.497  34.154  59.703  1.00  0.00           H  
ATOM   3830  CB  GLU   244      27.125  35.568  58.222  1.00  0.00           C  
ATOM   3831  HB2 GLU   244      26.077  35.837  58.097  1.00  0.00           H  
ATOM   3832  HB3 GLU   244      27.636  36.526  58.127  1.00  0.00           H  
ATOM   3833  CG  GLU   244      27.432  34.608  57.051  1.00  0.00           C  
ATOM   3834  HG2 GLU   244      27.617  35.311  56.239  1.00  0.00           H  
ATOM   3835  HG3 GLU   244      28.410  34.133  57.125  1.00  0.00           H  
ATOM   3836  CD  GLU   244      26.458  33.499  56.688  1.00  0.00           C  
ATOM   3837  OE1 GLU   244      25.234  33.645  56.980  1.00  0.00           O  
ATOM   3838  OE2 GLU   244      26.801  32.518  56.050  1.00  0.00           O  
ATOM   3839  C   GLU   244      28.605  34.242  59.924  1.00  0.00           C  
ATOM   3840  O   GLU   244      28.775  33.141  59.488  1.00  0.00           O  
ATOM   3841  N   ARG   245      29.522  34.798  60.686  1.00  0.00           N  
ATOM   3842  H   ARG   245      29.419  35.775  60.920  1.00  0.00           H  
ATOM   3843  CA  ARG   245      30.732  34.172  61.312  1.00  0.00           C  
ATOM   3844  HA  ARG   245      30.965  34.985  62.000  1.00  0.00           H  
ATOM   3845  CB  ARG   245      30.273  32.938  62.177  1.00  0.00           C  
ATOM   3846  HB2 ARG   245      29.303  33.162  62.622  1.00  0.00           H  
ATOM   3847  HB3 ARG   245      30.150  32.058  61.546  1.00  0.00           H  
ATOM   3848  CG  ARG   245      31.109  32.539  63.354  1.00  0.00           C  
ATOM   3849  HG2 ARG   245      32.166  32.489  63.091  1.00  0.00           H  
ATOM   3850  HG3 ARG   245      31.018  33.372  64.051  1.00  0.00           H  
ATOM   3851  CD  ARG   245      30.706  31.254  64.041  1.00  0.00           C  
ATOM   3852  HD2 ARG   245      30.775  30.411  63.354  1.00  0.00           H  
ATOM   3853  HD3 ARG   245      31.455  31.090  64.816  1.00  0.00           H  
ATOM   3854  NE  ARG   245      29.325  31.283  64.562  1.00  0.00           N  
ATOM   3855  HE  ARG   245      28.643  30.993  63.876  1.00  0.00           H  
ATOM   3856  CZ  ARG   245      28.943  31.882  65.633  1.00  0.00           C  
ATOM   3857  NH1 ARG   245      29.759  32.252  66.612  1.00  0.00           N  
ATOM   3858 HH11 ARG   245      30.729  31.980  66.544  1.00  0.00           H  
ATOM   3859 HH12 ARG   245      29.354  32.618  67.462  1.00  0.00           H  
ATOM   3860  NH2 ARG   245      27.688  32.190  65.939  1.00  0.00           N  
ATOM   3861 HH21 ARG   245      26.983  31.859  65.296  1.00  0.00           H  
ATOM   3862 HH22 ARG   245      27.507  32.774  66.742  1.00  0.00           H  
ATOM   3863  C   ARG   245      31.882  33.770  60.369  1.00  0.00           C  
ATOM   3864  O   ARG   245      32.683  32.852  60.613  1.00  0.00           O  
ATOM   3865  N   ARG   246      31.966  34.393  59.181  1.00  0.00           N  
ATOM   3866  H   ARG   246      31.251  35.094  59.045  1.00  0.00           H  
ATOM   3867  CA  ARG   246      33.018  34.330  58.205  1.00  0.00           C  
ATOM   3868  HA  ARG   246      33.574  33.397  58.299  1.00  0.00           H  
ATOM   3869  CB  ARG   246      32.501  34.472  56.812  1.00  0.00           C  
ATOM   3870  HB2 ARG   246      31.909  35.387  56.861  1.00  0.00           H  
ATOM   3871  HB3 ARG   246      33.387  34.471  56.177  1.00  0.00           H  
ATOM   3872  CG  ARG   246      31.499  33.360  56.425  1.00  0.00           C  
ATOM   3873  HG2 ARG   246      31.945  32.386  56.629  1.00  0.00           H  
ATOM   3874  HG3 ARG   246      30.578  33.444  57.001  1.00  0.00           H  
ATOM   3875  CD  ARG   246      31.166  33.483  54.868  1.00  0.00           C  
ATOM   3876  HD2 ARG   246      30.672  34.431  54.657  1.00  0.00           H  
ATOM   3877  HD3 ARG   246      32.084  33.460  54.280  1.00  0.00           H  
ATOM   3878  NE  ARG   246      30.355  32.461  54.243  1.00  0.00           N  
ATOM   3879  HE  ARG   246      30.054  31.658  54.776  1.00  0.00           H  
ATOM   3880  CZ  ARG   246      29.998  32.379  52.950  1.00  0.00           C  
ATOM   3881  NH1 ARG   246      30.145  33.407  52.162  1.00  0.00           N  
ATOM   3882 HH11 ARG   246      30.751  34.175  52.414  1.00  0.00           H  
ATOM   3883 HH12 ARG   246      29.858  33.307  51.199  1.00  0.00           H  
ATOM   3884  NH2 ARG   246      29.365  31.384  52.412  1.00  0.00           N  
ATOM   3885 HH21 ARG   246      29.415  30.496  52.890  1.00  0.00           H  
ATOM   3886 HH22 ARG   246      29.362  31.444  51.403  1.00  0.00           H  
ATOM   3887  C   ARG   246      34.074  35.354  58.511  1.00  0.00           C  
ATOM   3888  O   ARG   246      34.809  35.796  57.660  1.00  0.00           O  
ATOM   3889  N   ILE   247      34.278  35.660  59.836  1.00  0.00           N  
ATOM   3890  H   ILE   247      33.720  35.134  60.493  1.00  0.00           H  
ATOM   3891  CA  ILE   247      35.228  36.708  60.323  1.00  0.00           C  
ATOM   3892  HA  ILE   247      35.117  37.565  59.659  1.00  0.00           H  
ATOM   3893  CB  ILE   247      34.837  37.030  61.796  1.00  0.00           C  
ATOM   3894  HB  ILE   247      34.880  36.054  62.279  1.00  0.00           H  
ATOM   3895  CG2 ILE   247      35.895  37.943  62.368  1.00  0.00           C  
ATOM   3896 HG21 ILE   247      35.738  38.895  61.860  1.00  0.00           H  
ATOM   3897 HG22 ILE   247      35.775  38.168  63.427  1.00  0.00           H  
ATOM   3898 HG23 ILE   247      36.911  37.568  62.243  1.00  0.00           H  
ATOM   3899  CG1 ILE   247      33.431  37.661  61.933  1.00  0.00           C  
ATOM   3900 HG12 ILE   247      33.437  38.724  61.690  1.00  0.00           H  
ATOM   3901 HG13 ILE   247      32.767  37.247  61.175  1.00  0.00           H  
ATOM   3902  CD1 ILE   247      32.787  37.455  63.285  1.00  0.00           C  
ATOM   3903 HD11 ILE   247      31.860  38.027  63.315  1.00  0.00           H  
ATOM   3904 HD12 ILE   247      32.392  36.450  63.440  1.00  0.00           H  
ATOM   3905 HD13 ILE   247      33.387  37.770  64.139  1.00  0.00           H  
ATOM   3906  C   ILE   247      36.663  36.130  60.195  1.00  0.00           C  
ATOM   3907  O   ILE   247      36.994  35.111  60.767  1.00  0.00           O  
ATOM   3908  N   SER   248      37.452  36.917  59.386  1.00  0.00           N  
ATOM   3909  H   SER   248      37.123  37.799  59.020  1.00  0.00           H  
ATOM   3910  CA  SER   248      38.733  36.409  58.780  1.00  0.00           C  
ATOM   3911  HA  SER   248      38.539  35.398  58.420  1.00  0.00           H  
ATOM   3912  CB  SER   248      39.221  37.218  57.553  1.00  0.00           C  
ATOM   3913  HB2 SER   248      40.098  36.709  57.154  1.00  0.00           H  
ATOM   3914  HB3 SER   248      38.432  37.165  56.803  1.00  0.00           H  
ATOM   3915  OG  SER   248      39.476  38.559  57.856  1.00  0.00           O  
ATOM   3916  HG  SER   248      39.232  38.996  57.037  1.00  0.00           H  
ATOM   3917  C   SER   248      39.800  36.206  59.866  1.00  0.00           C  
ATOM   3918  O   SER   248      39.808  36.901  60.869  1.00  0.00           O  
ATOM   3919  N   SER   249      40.831  35.401  59.554  1.00  0.00           N  
ATOM   3920  H   SER   249      40.886  34.798  58.747  1.00  0.00           H  
ATOM   3921  CA  SER   249      42.067  35.519  60.282  1.00  0.00           C  
ATOM   3922  HA  SER   249      41.885  35.110  61.276  1.00  0.00           H  
ATOM   3923  CB  SER   249      43.131  34.687  59.506  1.00  0.00           C  
ATOM   3924  HB2 SER   249      44.153  34.930  59.797  1.00  0.00           H  
ATOM   3925  HB3 SER   249      43.067  33.605  59.623  1.00  0.00           H  
ATOM   3926  OG  SER   249      43.100  34.941  58.115  1.00  0.00           O  
ATOM   3927  HG  SER   249      42.483  34.351  57.677  1.00  0.00           H  
ATOM   3928  C   SER   249      42.522  36.948  60.254  1.00  0.00           C  
ATOM   3929  O   SER   249      42.853  37.433  61.343  1.00  0.00           O  
ATOM   3930  N   LEU   250      42.620  37.634  59.103  1.00  0.00           N  
ATOM   3931  H   LEU   250      42.371  37.195  58.227  1.00  0.00           H  
ATOM   3932  CA  LEU   250      43.114  39.030  58.955  1.00  0.00           C  
ATOM   3933  HA  LEU   250      44.129  39.031  59.351  1.00  0.00           H  
ATOM   3934  CB  LEU   250      43.088  39.446  57.477  1.00  0.00           C  
ATOM   3935  HB2 LEU   250      43.720  38.869  56.803  1.00  0.00           H  
ATOM   3936  HB3 LEU   250      42.063  39.343  57.122  1.00  0.00           H  
ATOM   3937  CG  LEU   250      43.456  40.939  57.109  1.00  0.00           C  
ATOM   3938  HG  LEU   250      42.838  41.605  57.711  1.00  0.00           H  
ATOM   3939  CD1 LEU   250      44.838  41.230  57.610  1.00  0.00           C  
ATOM   3940 HD11 LEU   250      44.895  41.300  58.697  1.00  0.00           H  
ATOM   3941 HD12 LEU   250      45.591  40.491  57.339  1.00  0.00           H  
ATOM   3942 HD13 LEU   250      45.090  42.187  57.154  1.00  0.00           H  
ATOM   3943  CD2 LEU   250      43.300  41.200  55.582  1.00  0.00           C  
ATOM   3944 HD21 LEU   250      44.246  40.935  55.109  1.00  0.00           H  
ATOM   3945 HD22 LEU   250      42.438  40.634  55.232  1.00  0.00           H  
ATOM   3946 HD23 LEU   250      43.114  42.271  55.492  1.00  0.00           H  
ATOM   3947  C   LEU   250      42.349  40.021  59.827  1.00  0.00           C  
ATOM   3948  O   LEU   250      42.964  40.827  60.487  1.00  0.00           O  
ATOM   3949  N   GLN   251      41.035  39.950  59.905  1.00  0.00           N  
ATOM   3950  H   GLN   251      40.589  39.345  59.230  1.00  0.00           H  
ATOM   3951  CA  GLN   251      40.142  40.627  60.816  1.00  0.00           C  
ATOM   3952  HA  GLN   251      40.354  41.692  60.716  1.00  0.00           H  
ATOM   3953  CB  GLN   251      38.671  40.460  60.487  1.00  0.00           C  
ATOM   3954  HB2 GLN   251      38.401  39.404  60.516  1.00  0.00           H  
ATOM   3955  HB3 GLN   251      38.168  40.998  61.291  1.00  0.00           H  
ATOM   3956  CG  GLN   251      38.164  41.175  59.196  1.00  0.00           C  
ATOM   3957  HG2 GLN   251      37.835  42.158  59.533  1.00  0.00           H  
ATOM   3958  HG3 GLN   251      39.003  41.143  58.500  1.00  0.00           H  
ATOM   3959  CD  GLN   251      36.979  40.508  58.489  1.00  0.00           C  
ATOM   3960  OE1 GLN   251      36.145  39.926  59.214  1.00  0.00           O  
ATOM   3961  NE2 GLN   251      36.884  40.552  57.184  1.00  0.00           N  
ATOM   3962 HE21 GLN   251      36.196  39.914  56.811  1.00  0.00           H  
ATOM   3963 HE22 GLN   251      37.674  40.870  56.641  1.00  0.00           H  
ATOM   3964  C   GLN   251      40.466  40.250  62.295  1.00  0.00           C  
ATOM   3965  O   GLN   251      40.520  41.190  63.095  1.00  0.00           O  
ATOM   3966  N   ALA   252      40.567  38.976  62.660  1.00  0.00           N  
ATOM   3967  H   ALA   252      40.626  38.288  61.923  1.00  0.00           H  
ATOM   3968  CA  ALA   252      40.722  38.590  64.179  1.00  0.00           C  
ATOM   3969  HA  ALA   252      39.883  39.029  64.720  1.00  0.00           H  
ATOM   3970  CB  ALA   252      40.568  37.083  64.264  1.00  0.00           C  
ATOM   3971  HB1 ALA   252      40.720  36.858  65.320  1.00  0.00           H  
ATOM   3972  HB2 ALA   252      39.643  36.573  63.992  1.00  0.00           H  
ATOM   3973  HB3 ALA   252      41.381  36.572  63.748  1.00  0.00           H  
ATOM   3974  C   ALA   252      42.006  39.109  64.742  1.00  0.00           C  
ATOM   3975  O   ALA   252      41.979  39.449  65.914  1.00  0.00           O  
ATOM   3976  N   LEU   253      43.058  39.170  63.966  1.00  0.00           N  
ATOM   3977  H   LEU   253      42.943  38.812  63.029  1.00  0.00           H  
ATOM   3978  CA  LEU   253      44.377  39.754  64.303  1.00  0.00           C  
ATOM   3979  HA  LEU   253      44.656  39.492  65.323  1.00  0.00           H  
ATOM   3980  CB  LEU   253      45.399  39.276  63.395  1.00  0.00           C  
ATOM   3981  HB2 LEU   253      45.485  38.194  63.495  1.00  0.00           H  
ATOM   3982  HB3 LEU   253      44.999  39.511  62.408  1.00  0.00           H  
ATOM   3983  CG  LEU   253      46.804  39.998  63.320  1.00  0.00           C  
ATOM   3984  HG  LEU   253      46.575  41.051  63.157  1.00  0.00           H  
ATOM   3985  CD1 LEU   253      47.677  39.706  64.575  1.00  0.00           C  
ATOM   3986 HD11 LEU   253      47.288  40.092  65.518  1.00  0.00           H  
ATOM   3987 HD12 LEU   253      47.835  38.639  64.730  1.00  0.00           H  
ATOM   3988 HD13 LEU   253      48.606  40.270  64.483  1.00  0.00           H  
ATOM   3989  CD2 LEU   253      47.571  39.341  62.169  1.00  0.00           C  
ATOM   3990 HD21 LEU   253      46.992  39.524  61.263  1.00  0.00           H  
ATOM   3991 HD22 LEU   253      48.565  39.752  61.996  1.00  0.00           H  
ATOM   3992 HD23 LEU   253      47.673  38.274  62.363  1.00  0.00           H  
ATOM   3993  C   LEU   253      44.362  41.282  64.321  1.00  0.00           C  
ATOM   3994  O   LEU   253      45.062  41.887  65.175  1.00  0.00           O  
ATOM   3995  N   LEU   254      43.602  41.955  63.426  1.00  0.00           N  
ATOM   3996  H   LEU   254      43.205  41.375  62.701  1.00  0.00           H  
ATOM   3997  CA  LEU   254      43.353  43.377  63.338  1.00  0.00           C  
ATOM   3998  HA  LEU   254      44.294  43.917  63.445  1.00  0.00           H  
ATOM   3999  CB  LEU   254      42.664  43.664  61.983  1.00  0.00           C  
ATOM   4000  HB2 LEU   254      42.065  42.773  61.800  1.00  0.00           H  
ATOM   4001  HB3 LEU   254      41.979  44.487  62.185  1.00  0.00           H  
ATOM   4002  CG  LEU   254      43.632  44.086  60.835  1.00  0.00           C  
ATOM   4003  HG  LEU   254      44.436  43.375  60.645  1.00  0.00           H  
ATOM   4004  CD1 LEU   254      42.875  44.124  59.496  1.00  0.00           C  
ATOM   4005 HD11 LEU   254      43.383  44.783  58.791  1.00  0.00           H  
ATOM   4006 HD12 LEU   254      42.952  43.149  59.016  1.00  0.00           H  
ATOM   4007 HD13 LEU   254      41.843  44.471  59.562  1.00  0.00           H  
ATOM   4008  CD2 LEU   254      44.342  45.375  61.148  1.00  0.00           C  
ATOM   4009 HD21 LEU   254      45.165  45.249  61.852  1.00  0.00           H  
ATOM   4010 HD22 LEU   254      44.619  45.971  60.279  1.00  0.00           H  
ATOM   4011 HD23 LEU   254      43.576  45.951  61.667  1.00  0.00           H  
ATOM   4012  C   LEU   254      42.527  43.883  64.579  1.00  0.00           C  
ATOM   4013  O   LEU   254      42.678  45.040  65.020  1.00  0.00           O  
ATOM   4014  N   ALA   255      41.578  43.063  65.097  1.00  0.00           N  
ATOM   4015  H   ALA   255      41.472  42.184  64.611  1.00  0.00           H  
ATOM   4016  CA  ALA   255      40.705  43.333  66.255  1.00  0.00           C  
ATOM   4017  HA  ALA   255      40.419  44.382  66.341  1.00  0.00           H  
ATOM   4018  CB  ALA   255      39.535  42.349  66.034  1.00  0.00           C  
ATOM   4019  HB1 ALA   255      38.760  42.512  66.783  1.00  0.00           H  
ATOM   4020  HB2 ALA   255      39.058  42.525  65.070  1.00  0.00           H  
ATOM   4021  HB3 ALA   255      39.872  41.312  66.047  1.00  0.00           H  
ATOM   4022  C   ALA   255      41.511  43.045  67.558  1.00  0.00           C  
ATOM   4023  O   ALA   255      41.532  43.939  68.460  1.00  0.00           O  
ATOM   4024  N   HID   256      42.366  42.057  67.577  1.00  0.00           N  
ATOM   4025  H   HID   256      42.370  41.467  66.757  1.00  0.00           H  
ATOM   4026  CA  HID   256      43.438  41.867  68.611  1.00  0.00           C  
ATOM   4027  HA  HID   256      42.844  41.639  69.497  1.00  0.00           H  
ATOM   4028  CB  HID   256      44.206  40.584  68.242  1.00  0.00           C  
ATOM   4029  HB2 HID   256      43.674  39.750  68.701  1.00  0.00           H  
ATOM   4030  HB3 HID   256      44.162  40.284  67.195  1.00  0.00           H  
ATOM   4031  CG  HID   256      45.616  40.560  68.717  1.00  0.00           C  
ATOM   4032  ND1 HID   256      46.742  40.895  67.974  1.00  0.00           N  
ATOM   4033  HD1 HID   256      46.699  41.222  67.019  1.00  0.00           H  
ATOM   4034  CE1 HID   256      47.826  40.671  68.755  1.00  0.00           C  
ATOM   4035  HE1 HID   256      48.827  40.692  68.350  1.00  0.00           H  
ATOM   4036  NE2 HID   256      47.466  40.249  69.976  1.00  0.00           N  
ATOM   4037  CD2 HID   256      46.070  40.108  69.937  1.00  0.00           C  
ATOM   4038  HD2 HID   256      45.434  39.704  70.710  1.00  0.00           H  
ATOM   4039  C   HID   256      44.346  43.167  68.846  1.00  0.00           C  
ATOM   4040  O   HID   256      44.424  43.712  69.939  1.00  0.00           O  
ATOM   4041  N   VAL   257      44.872  43.676  67.706  1.00  0.00           N  
ATOM   4042  H   VAL   257      44.785  43.059  66.911  1.00  0.00           H  
ATOM   4043  CA  VAL   257      45.733  44.910  67.787  1.00  0.00           C  
ATOM   4044  HA  VAL   257      46.468  44.770  68.581  1.00  0.00           H  
ATOM   4045  CB  VAL   257      46.582  45.267  66.538  1.00  0.00           C  
ATOM   4046  HB  VAL   257      45.925  45.412  65.681  1.00  0.00           H  
ATOM   4047  CG1 VAL   257      47.412  46.479  66.769  1.00  0.00           C  
ATOM   4048 HG11 VAL   257      46.825  47.346  67.073  1.00  0.00           H  
ATOM   4049 HG12 VAL   257      48.147  46.213  67.528  1.00  0.00           H  
ATOM   4050 HG13 VAL   257      47.847  46.783  65.817  1.00  0.00           H  
ATOM   4051  CG2 VAL   257      47.517  44.076  66.221  1.00  0.00           C  
ATOM   4052 HG21 VAL   257      47.717  43.586  67.173  1.00  0.00           H  
ATOM   4053 HG22 VAL   257      47.070  43.455  65.444  1.00  0.00           H  
ATOM   4054 HG23 VAL   257      48.480  44.336  65.782  1.00  0.00           H  
ATOM   4055  C   VAL   257      44.873  46.054  68.339  1.00  0.00           C  
ATOM   4056  O   VAL   257      45.405  46.847  69.167  1.00  0.00           O  
ATOM   4057  N   TRP   258      43.653  46.236  67.776  1.00  0.00           N  
ATOM   4058  H   TRP   258      43.350  45.638  67.020  1.00  0.00           H  
ATOM   4059  CA  TRP   258      42.851  47.423  68.057  1.00  0.00           C  
ATOM   4060  HA  TRP   258      43.585  48.158  67.726  1.00  0.00           H  
ATOM   4061  CB  TRP   258      41.654  47.414  67.213  1.00  0.00           C  
ATOM   4062  HB2 TRP   258      42.050  47.444  66.198  1.00  0.00           H  
ATOM   4063  HB3 TRP   258      41.094  46.508  67.444  1.00  0.00           H  
ATOM   4064  CG  TRP   258      40.742  48.643  67.245  1.00  0.00           C  
ATOM   4065  CD1 TRP   258      41.081  49.878  67.700  1.00  0.00           C  
ATOM   4066  HD1 TRP   258      42.041  50.211  68.066  1.00  0.00           H  
ATOM   4067  NE1 TRP   258      40.044  50.774  67.398  1.00  0.00           N  
ATOM   4068  HE1 TRP   258      40.125  51.779  67.462  1.00  0.00           H  
ATOM   4069  CE2 TRP   258      39.021  50.181  66.724  1.00  0.00           C  
ATOM   4070  CZ2 TRP   258      37.835  50.678  66.169  1.00  0.00           C  
ATOM   4071  HZ2 TRP   258      37.633  51.739  66.189  1.00  0.00           H  
ATOM   4072  CH2 TRP   258      36.988  49.827  65.501  1.00  0.00           C  
ATOM   4073  HH2 TRP   258      36.136  50.212  64.960  1.00  0.00           H  
ATOM   4074  CZ3 TRP   258      37.395  48.447  65.334  1.00  0.00           C  
ATOM   4075  HZ3 TRP   258      36.790  47.737  64.789  1.00  0.00           H  
ATOM   4076  CE3 TRP   258      38.543  47.955  65.967  1.00  0.00           C  
ATOM   4077  HE3 TRP   258      38.714  46.903  65.797  1.00  0.00           H  
ATOM   4078  CD2 TRP   258      39.365  48.813  66.716  1.00  0.00           C  
ATOM   4079  C   TRP   258      42.619  47.614  69.583  1.00  0.00           C  
ATOM   4080  O   TRP   258      42.899  48.655  70.177  1.00  0.00           O  
ATOM   4081  N   ARG   259      42.154  46.462  70.242  1.00  0.00           N  
ATOM   4082  H   ARG   259      41.971  45.642  69.681  1.00  0.00           H  
ATOM   4083  CA  ARG   259      41.969  46.342  71.667  1.00  0.00           C  
ATOM   4084  HA  ARG   259      41.241  47.104  71.945  1.00  0.00           H  
ATOM   4085  CB  ARG   259      41.461  44.923  72.022  1.00  0.00           C  
ATOM   4086  HB2 ARG   259      41.907  44.233  71.306  1.00  0.00           H  
ATOM   4087  HB3 ARG   259      41.839  44.689  73.017  1.00  0.00           H  
ATOM   4088  CG  ARG   259      39.992  44.733  71.844  1.00  0.00           C  
ATOM   4089  HG2 ARG   259      39.455  45.536  72.348  1.00  0.00           H  
ATOM   4090  HG3 ARG   259      39.864  44.754  70.762  1.00  0.00           H  
ATOM   4091  CD  ARG   259      39.516  43.304  72.289  1.00  0.00           C  
ATOM   4092  HD2 ARG   259      38.431  43.361  72.202  1.00  0.00           H  
ATOM   4093  HD3 ARG   259      39.833  42.655  71.473  1.00  0.00           H  
ATOM   4094  NE  ARG   259      39.924  42.895  73.717  1.00  0.00           N  
ATOM   4095  HE  ARG   259      40.749  42.315  73.763  1.00  0.00           H  
ATOM   4096  CZ  ARG   259      39.346  43.082  74.891  1.00  0.00           C  
ATOM   4097  NH1 ARG   259      38.370  43.914  75.077  1.00  0.00           N  
ATOM   4098 HH11 ARG   259      37.883  44.436  74.363  1.00  0.00           H  
ATOM   4099 HH12 ARG   259      38.054  43.891  76.037  1.00  0.00           H  
ATOM   4100  NH2 ARG   259      39.825  42.340  75.882  1.00  0.00           N  
ATOM   4101 HH21 ARG   259      40.656  41.778  75.761  1.00  0.00           H  
ATOM   4102 HH22 ARG   259      39.740  42.614  76.851  1.00  0.00           H  
ATOM   4103  C   ARG   259      43.251  46.705  72.486  1.00  0.00           C  
ATOM   4104  O   ARG   259      43.215  47.514  73.405  1.00  0.00           O  
ATOM   4105  N   SER   260      44.389  46.092  72.142  1.00  0.00           N  
ATOM   4106  H   SER   260      44.489  45.521  71.314  1.00  0.00           H  
ATOM   4107  CA  SER   260      45.669  46.234  72.889  1.00  0.00           C  
ATOM   4108  HA  SER   260      45.391  46.043  73.925  1.00  0.00           H  
ATOM   4109  CB  SER   260      46.660  45.157  72.445  1.00  0.00           C  
ATOM   4110  HB2 SER   260      46.772  45.205  71.362  1.00  0.00           H  
ATOM   4111  HB3 SER   260      47.590  45.224  73.010  1.00  0.00           H  
ATOM   4112  OG  SER   260      46.283  43.923  72.726  1.00  0.00           O  
ATOM   4113  HG  SER   260      46.504  43.817  73.654  1.00  0.00           H  
ATOM   4114  C   SER   260      46.357  47.653  72.820  1.00  0.00           C  
ATOM   4115  O   SER   260      46.886  48.103  73.838  1.00  0.00           O  
ATOM   4116  N   VAL   261      46.326  48.353  71.684  1.00  0.00           N  
ATOM   4117  H   VAL   261      45.888  47.925  70.881  1.00  0.00           H  
ATOM   4118  CA  VAL   261      46.922  49.728  71.632  1.00  0.00           C  
ATOM   4119  HA  VAL   261      47.838  49.763  72.220  1.00  0.00           H  
ATOM   4120  CB  VAL   261      47.210  50.202  70.191  1.00  0.00           C  
ATOM   4121  HB  VAL   261      47.613  51.214  70.235  1.00  0.00           H  
ATOM   4122  CG1 VAL   261      48.319  49.368  69.646  1.00  0.00           C  
ATOM   4123 HG11 VAL   261      49.241  49.349  70.228  1.00  0.00           H  
ATOM   4124 HG12 VAL   261      48.004  48.328  69.558  1.00  0.00           H  
ATOM   4125 HG13 VAL   261      48.505  49.852  68.688  1.00  0.00           H  
ATOM   4126  CG2 VAL   261      46.086  50.170  69.245  1.00  0.00           C  
ATOM   4127 HG21 VAL   261      45.335  50.905  69.534  1.00  0.00           H  
ATOM   4128 HG22 VAL   261      46.499  50.678  68.373  1.00  0.00           H  
ATOM   4129 HG23 VAL   261      45.668  49.181  69.060  1.00  0.00           H  
ATOM   4130  C   VAL   261      45.973  50.735  72.298  1.00  0.00           C  
ATOM   4131  O   VAL   261      46.479  51.579  73.044  1.00  0.00           O  
ATOM   4132  N   VAL   262      44.650  50.626  72.188  1.00  0.00           N  
ATOM   4133  H   VAL   262      44.243  49.893  71.624  1.00  0.00           H  
ATOM   4134  CA  VAL   262      43.678  51.394  72.828  1.00  0.00           C  
ATOM   4135  HA  VAL   262      43.853  52.455  72.649  1.00  0.00           H  
ATOM   4136  CB  VAL   262      42.273  50.987  72.391  1.00  0.00           C  
ATOM   4137  HB  VAL   262      42.043  49.923  72.351  1.00  0.00           H  
ATOM   4138  CG1 VAL   262      41.198  51.523  73.262  1.00  0.00           C  
ATOM   4139 HG11 VAL   262      40.231  51.549  72.759  1.00  0.00           H  
ATOM   4140 HG12 VAL   262      41.093  50.909  74.157  1.00  0.00           H  
ATOM   4141 HG13 VAL   262      41.371  52.581  73.460  1.00  0.00           H  
ATOM   4142  CG2 VAL   262      41.960  51.510  70.991  1.00  0.00           C  
ATOM   4143 HG21 VAL   262      42.812  51.356  70.329  1.00  0.00           H  
ATOM   4144 HG22 VAL   262      41.027  51.079  70.627  1.00  0.00           H  
ATOM   4145 HG23 VAL   262      41.886  52.595  70.918  1.00  0.00           H  
ATOM   4146  C   VAL   262      43.761  51.231  74.349  1.00  0.00           C  
ATOM   4147  O   VAL   262      43.714  52.200  75.089  1.00  0.00           O  
ATOM   4148  N   ARG   263      43.859  50.012  74.858  1.00  0.00           N  
ATOM   4149  H   ARG   263      43.759  49.198  74.268  1.00  0.00           H  
ATOM   4150  CA  ARG   263      44.067  49.780  76.267  1.00  0.00           C  
ATOM   4151  HA  ARG   263      43.349  50.391  76.814  1.00  0.00           H  
ATOM   4152  CB  ARG   263      43.788  48.255  76.472  1.00  0.00           C  
ATOM   4153  HB2 ARG   263      42.786  48.095  76.074  1.00  0.00           H  
ATOM   4154  HB3 ARG   263      44.462  47.635  75.881  1.00  0.00           H  
ATOM   4155  CG  ARG   263      43.922  47.915  77.959  1.00  0.00           C  
ATOM   4156  HG2 ARG   263      44.972  48.010  78.237  1.00  0.00           H  
ATOM   4157  HG3 ARG   263      43.191  48.554  78.454  1.00  0.00           H  
ATOM   4158  CD  ARG   263      43.461  46.438  78.166  1.00  0.00           C  
ATOM   4159  HD2 ARG   263      43.572  46.081  79.190  1.00  0.00           H  
ATOM   4160  HD3 ARG   263      42.376  46.355  78.103  1.00  0.00           H  
ATOM   4161  NE  ARG   263      44.151  45.509  77.281  1.00  0.00           N  
ATOM   4162  HE  ARG   263      45.160  45.465  77.312  1.00  0.00           H  
ATOM   4163  CZ  ARG   263      43.619  44.675  76.379  1.00  0.00           C  
ATOM   4164  NH1 ARG   263      42.347  44.495  76.217  1.00  0.00           N  
ATOM   4165 HH11 ARG   263      41.691  44.968  76.822  1.00  0.00           H  
ATOM   4166 HH12 ARG   263      42.132  43.768  75.549  1.00  0.00           H  
ATOM   4167  NH2 ARG   263      44.420  44.021  75.603  1.00  0.00           N  
ATOM   4168 HH21 ARG   263      45.414  44.019  75.780  1.00  0.00           H  
ATOM   4169 HH22 ARG   263      44.071  43.489  74.819  1.00  0.00           H  
ATOM   4170  C   ARG   263      45.336  50.238  76.826  1.00  0.00           C  
ATOM   4171  O   ARG   263      45.343  50.619  77.989  1.00  0.00           O  
ATOM   4172  N   CYS   264      46.427  50.234  76.039  1.00  0.00           N  
ATOM   4173  H   CYS   264      46.285  49.860  75.112  1.00  0.00           H  
ATOM   4174  CA  CYS   264      47.751  50.714  76.479  1.00  0.00           C  
ATOM   4175  HA  CYS   264      47.883  50.366  77.504  1.00  0.00           H  
ATOM   4176  CB  CYS   264      48.869  50.032  75.698  1.00  0.00           C  
ATOM   4177  HB2 CYS   264      48.613  50.249  74.661  1.00  0.00           H  
ATOM   4178  HB3 CYS   264      49.825  50.473  75.982  1.00  0.00           H  
ATOM   4179  SG  CYS   264      49.074  48.293  75.986  1.00  0.00           S  
ATOM   4180  HG  CYS   264      48.036  47.886  75.251  1.00  0.00           H  
ATOM   4181  C   CYS   264      48.025  52.210  76.521  1.00  0.00           C  
ATOM   4182  O   CYS   264      48.814  52.693  77.290  1.00  0.00           O  
ATOM   4183  N   GLU   265      47.302  52.991  75.666  1.00  0.00           N  
ATOM   4184  H   GLU   265      46.712  52.560  74.969  1.00  0.00           H  
ATOM   4185  CA  GLU   265      47.226  54.388  75.998  1.00  0.00           C  
ATOM   4186  HA  GLU   265      48.188  54.760  76.352  1.00  0.00           H  
ATOM   4187  CB  GLU   265      46.837  55.090  74.677  1.00  0.00           C  
ATOM   4188  HB2 GLU   265      47.670  54.828  74.026  1.00  0.00           H  
ATOM   4189  HB3 GLU   265      45.919  54.692  74.244  1.00  0.00           H  
ATOM   4190  CG  GLU   265      46.669  56.615  74.784  1.00  0.00           C  
ATOM   4191  HG2 GLU   265      45.747  56.892  75.295  1.00  0.00           H  
ATOM   4192  HG3 GLU   265      47.552  57.015  75.282  1.00  0.00           H  
ATOM   4193  CD  GLU   265      46.574  57.347  73.423  1.00  0.00           C  
ATOM   4194  OE1 GLU   265      46.809  58.569  73.405  1.00  0.00           O  
ATOM   4195  OE2 GLU   265      46.287  56.721  72.392  1.00  0.00           O  
ATOM   4196  C   GLU   265      46.162  54.726  77.092  1.00  0.00           C  
ATOM   4197  O   GLU   265      46.100  55.844  77.513  1.00  0.00           O  
ATOM   4198  N   ARG   266      45.378  53.702  77.512  1.00  0.00           N  
ATOM   4199  H   ARG   266      45.508  52.789  77.101  1.00  0.00           H  
ATOM   4200  CA  ARG   266      44.310  53.825  78.562  1.00  0.00           C  
ATOM   4201  HA  ARG   266      43.672  52.941  78.544  1.00  0.00           H  
ATOM   4202  CB  ARG   266      44.912  54.103  79.983  1.00  0.00           C  
ATOM   4203  HB2 ARG   266      45.431  55.061  79.994  1.00  0.00           H  
ATOM   4204  HB3 ARG   266      44.234  54.059  80.836  1.00  0.00           H  
ATOM   4205  CG  ARG   266      45.940  53.015  80.187  1.00  0.00           C  
ATOM   4206  HG2 ARG   266      45.517  52.059  79.878  1.00  0.00           H  
ATOM   4207  HG3 ARG   266      46.831  53.191  79.585  1.00  0.00           H  
ATOM   4208  CD  ARG   266      46.615  52.867  81.569  1.00  0.00           C  
ATOM   4209  HD2 ARG   266      45.989  52.253  82.215  1.00  0.00           H  
ATOM   4210  HD3 ARG   266      47.436  52.158  81.460  1.00  0.00           H  
ATOM   4211  NE  ARG   266      47.117  54.171  82.199  1.00  0.00           N  
ATOM   4212  HE  ARG   266      46.426  54.828  82.533  1.00  0.00           H  
ATOM   4213  CZ  ARG   266      48.300  54.686  82.182  1.00  0.00           C  
ATOM   4214  NH1 ARG   266      49.336  54.037  81.744  1.00  0.00           N  
ATOM   4215 HH11 ARG   266      49.239  53.157  81.258  1.00  0.00           H  
ATOM   4216 HH12 ARG   266      50.209  54.544  81.746  1.00  0.00           H  
ATOM   4217  NH2 ARG   266      48.409  55.898  82.666  1.00  0.00           N  
ATOM   4218 HH21 ARG   266      47.596  56.411  82.975  1.00  0.00           H  
ATOM   4219 HH22 ARG   266      49.266  56.373  82.420  1.00  0.00           H  
ATOM   4220  C   ARG   266      43.283  54.914  78.244  1.00  0.00           C  
ATOM   4221  O   ARG   266      43.088  55.908  79.037  1.00  0.00           O  
ATOM   4222  N   ILE   267      42.743  54.929  77.037  1.00  0.00           N  
ATOM   4223  H   ILE   267      42.920  54.215  76.345  1.00  0.00           H  
ATOM   4224  CA  ILE   267      41.687  55.887  76.634  1.00  0.00           C  
ATOM   4225  HA  ILE   267      42.140  56.856  76.844  1.00  0.00           H  
ATOM   4226  CB  ILE   267      41.392  55.699  75.101  1.00  0.00           C  
ATOM   4227  HB  ILE   267      41.124  54.643  75.131  1.00  0.00           H  
ATOM   4228  CG2 ILE   267      40.112  56.495  74.728  1.00  0.00           C  
ATOM   4229 HG21 ILE   267      39.932  56.368  73.661  1.00  0.00           H  
ATOM   4230 HG22 ILE   267      39.214  56.158  75.245  1.00  0.00           H  
ATOM   4231 HG23 ILE   267      40.213  57.548  74.989  1.00  0.00           H  
ATOM   4232  CG1 ILE   267      42.600  56.180  74.286  1.00  0.00           C  
ATOM   4233 HG12 ILE   267      42.675  57.266  74.344  1.00  0.00           H  
ATOM   4234 HG13 ILE   267      43.536  55.728  74.616  1.00  0.00           H  
ATOM   4235  CD1 ILE   267      42.482  55.787  72.787  1.00  0.00           C  
ATOM   4236 HD11 ILE   267      42.667  54.713  72.777  1.00  0.00           H  
ATOM   4237 HD12 ILE   267      41.564  56.072  72.273  1.00  0.00           H  
ATOM   4238 HD13 ILE   267      43.289  56.335  72.302  1.00  0.00           H  
ATOM   4239  C   ILE   267      40.470  55.764  77.574  1.00  0.00           C  
ATOM   4240  O   ILE   267      40.217  54.714  78.172  1.00  0.00           O  
ATOM   4241  N   ASP   268      39.809  56.944  77.690  1.00  0.00           N  
ATOM   4242  H   ASP   268      40.062  57.679  77.045  1.00  0.00           H  
ATOM   4243  CA  ASP   268      38.682  57.208  78.600  1.00  0.00           C  
ATOM   4244  HA  ASP   268      38.906  56.670  79.521  1.00  0.00           H  
ATOM   4245  CB  ASP   268      38.445  58.763  78.752  1.00  0.00           C  
ATOM   4246  HB2 ASP   268      39.339  59.134  79.254  1.00  0.00           H  
ATOM   4247  HB3 ASP   268      38.171  59.310  77.849  1.00  0.00           H  
ATOM   4248  CG  ASP   268      37.364  59.091  79.696  1.00  0.00           C  
ATOM   4249  OD1 ASP   268      37.095  60.341  79.896  1.00  0.00           O  
ATOM   4250  OD2 ASP   268      36.685  58.239  80.387  1.00  0.00           O  
ATOM   4251  C   ASP   268      37.313  56.623  77.961  1.00  0.00           C  
ATOM   4252  O   ASP   268      36.934  57.080  76.864  1.00  0.00           O  
ATOM   4253  N   PRO   269      36.511  55.730  78.649  1.00  0.00           N  
ATOM   4254  CD  PRO   269      36.959  55.065  79.886  1.00  0.00           C  
ATOM   4255  HD2 PRO   269      36.468  55.519  80.747  1.00  0.00           H  
ATOM   4256  HD3 PRO   269      38.048  55.079  79.912  1.00  0.00           H  
ATOM   4257  CG  PRO   269      36.644  53.546  79.767  1.00  0.00           C  
ATOM   4258  HG2 PRO   269      36.420  53.008  80.688  1.00  0.00           H  
ATOM   4259  HG3 PRO   269      37.377  53.001  79.172  1.00  0.00           H  
ATOM   4260  CB  PRO   269      35.356  53.688  78.935  1.00  0.00           C  
ATOM   4261  HB2 PRO   269      34.543  54.045  79.568  1.00  0.00           H  
ATOM   4262  HB3 PRO   269      35.247  52.794  78.322  1.00  0.00           H  
ATOM   4263  CA  PRO   269      35.627  54.839  77.980  1.00  0.00           C  
ATOM   4264  HA  PRO   269      36.234  54.290  77.260  1.00  0.00           H  
ATOM   4265  C   PRO   269      34.455  55.542  77.370  1.00  0.00           C  
ATOM   4266  O   PRO   269      33.881  54.934  76.440  1.00  0.00           O  
ATOM   4267  N   GLN   270      34.114  56.797  77.700  1.00  0.00           N  
ATOM   4268  H   GLN   270      34.336  57.082  78.644  1.00  0.00           H  
ATOM   4269  CA  GLN   270      33.085  57.514  76.924  1.00  0.00           C  
ATOM   4270  HA  GLN   270      32.262  56.801  76.976  1.00  0.00           H  
ATOM   4271  CB  GLN   270      32.738  58.781  77.753  1.00  0.00           C  
ATOM   4272  HB2 GLN   270      31.907  59.298  77.273  1.00  0.00           H  
ATOM   4273  HB3 GLN   270      32.370  58.444  78.722  1.00  0.00           H  
ATOM   4274  CG  GLN   270      33.849  59.815  78.170  1.00  0.00           C  
ATOM   4275  HG2 GLN   270      33.565  60.577  78.896  1.00  0.00           H  
ATOM   4276  HG3 GLN   270      34.551  59.127  78.642  1.00  0.00           H  
ATOM   4277  CD  GLN   270      34.439  60.639  77.022  1.00  0.00           C  
ATOM   4278  OE1 GLN   270      33.812  60.836  76.005  1.00  0.00           O  
ATOM   4279  NE2 GLN   270      35.567  61.241  76.996  1.00  0.00           N  
ATOM   4280 HE21 GLN   270      35.820  61.717  76.142  1.00  0.00           H  
ATOM   4281 HE22 GLN   270      36.359  60.913  77.530  1.00  0.00           H  
ATOM   4282  C   GLN   270      33.476  57.782  75.461  1.00  0.00           C  
ATOM   4283  O   GLN   270      32.576  58.067  74.664  1.00  0.00           O  
ATOM   4284  N   GLU   271      34.779  57.748  75.069  1.00  0.00           N  
ATOM   4285  H   GLU   271      35.469  57.592  75.790  1.00  0.00           H  
ATOM   4286  CA  GLU   271      35.280  58.013  73.740  1.00  0.00           C  
ATOM   4287  HA  GLU   271      34.922  59.031  73.580  1.00  0.00           H  
ATOM   4288  CB  GLU   271      36.819  58.093  73.678  1.00  0.00           C  
ATOM   4289  HB2 GLU   271      37.286  57.249  74.185  1.00  0.00           H  
ATOM   4290  HB3 GLU   271      37.117  57.938  72.641  1.00  0.00           H  
ATOM   4291  CG  GLU   271      37.491  59.355  74.229  1.00  0.00           C  
ATOM   4292  HG2 GLU   271      37.416  59.369  75.317  1.00  0.00           H  
ATOM   4293  HG3 GLU   271      38.561  59.214  74.076  1.00  0.00           H  
ATOM   4294  CD  GLU   271      37.101  60.750  73.777  1.00  0.00           C  
ATOM   4295  OE1 GLU   271      37.533  61.777  74.401  1.00  0.00           O  
ATOM   4296  OE2 GLU   271      36.328  60.961  72.820  1.00  0.00           O  
ATOM   4297  C   GLU   271      34.636  57.223  72.602  1.00  0.00           C  
ATOM   4298  O   GLU   271      34.275  56.078  72.781  1.00  0.00           O  
ATOM   4299  N   VAL   272      34.614  57.806  71.383  1.00  0.00           N  
ATOM   4300  H   VAL   272      34.794  58.795  71.286  1.00  0.00           H  
ATOM   4301  CA  VAL   272      34.596  56.982  70.146  1.00  0.00           C  
ATOM   4302  HA  VAL   272      34.359  55.925  70.267  1.00  0.00           H  
ATOM   4303  CB  VAL   272      33.606  57.722  69.225  1.00  0.00           C  
ATOM   4304  HB  VAL   272      34.018  58.710  69.020  1.00  0.00           H  
ATOM   4305  CG1 VAL   272      33.472  56.934  67.934  1.00  0.00           C  
ATOM   4306 HG11 VAL   272      32.586  57.083  67.318  1.00  0.00           H  
ATOM   4307 HG12 VAL   272      34.355  57.203  67.353  1.00  0.00           H  
ATOM   4308 HG13 VAL   272      33.443  55.870  68.170  1.00  0.00           H  
ATOM   4309  CG2 VAL   272      32.253  57.703  69.877  1.00  0.00           C  
ATOM   4310 HG21 VAL   272      31.514  58.051  69.155  1.00  0.00           H  
ATOM   4311 HG22 VAL   272      32.063  56.709  70.282  1.00  0.00           H  
ATOM   4312 HG23 VAL   272      32.128  58.429  70.680  1.00  0.00           H  
ATOM   4313  C   VAL   272      36.062  56.937  69.606  1.00  0.00           C  
ATOM   4314  O   VAL   272      36.853  57.871  69.662  1.00  0.00           O  
ATOM   4315  N   LEU   273      36.284  55.785  69.019  1.00  0.00           N  
ATOM   4316  H   LEU   273      35.506  55.141  69.050  1.00  0.00           H  
ATOM   4317  CA  LEU   273      37.499  55.351  68.293  1.00  0.00           C  
ATOM   4318  HA  LEU   273      38.260  56.131  68.319  1.00  0.00           H  
ATOM   4319  CB  LEU   273      38.054  54.100  68.924  1.00  0.00           C  
ATOM   4320  HB2 LEU   273      37.363  53.289  68.697  1.00  0.00           H  
ATOM   4321  HB3 LEU   273      39.047  53.948  68.499  1.00  0.00           H  
ATOM   4322  CG  LEU   273      38.148  54.050  70.442  1.00  0.00           C  
ATOM   4323  HG  LEU   273      37.215  54.354  70.917  1.00  0.00           H  
ATOM   4324  CD1 LEU   273      38.398  52.620  70.898  1.00  0.00           C  
ATOM   4325 HD11 LEU   273      39.372  52.340  70.495  1.00  0.00           H  
ATOM   4326 HD12 LEU   273      38.193  52.504  71.962  1.00  0.00           H  
ATOM   4327 HD13 LEU   273      37.788  51.890  70.366  1.00  0.00           H  
ATOM   4328  CD2 LEU   273      39.354  54.868  70.960  1.00  0.00           C  
ATOM   4329 HD21 LEU   273      40.210  54.358  70.518  1.00  0.00           H  
ATOM   4330 HD22 LEU   273      39.319  55.922  70.685  1.00  0.00           H  
ATOM   4331 HD23 LEU   273      39.417  54.733  72.040  1.00  0.00           H  
ATOM   4332  C   LEU   273      37.176  54.983  66.799  1.00  0.00           C  
ATOM   4333  O   LEU   273      36.121  54.414  66.414  1.00  0.00           O  
ATOM   4334  N   TYR   274      38.181  55.333  65.931  1.00  0.00           N  
ATOM   4335  H   TYR   274      38.935  55.797  66.416  1.00  0.00           H  
ATOM   4336  CA  TYR   274      38.203  55.179  64.495  1.00  0.00           C  
ATOM   4337  HA  TYR   274      37.229  54.816  64.166  1.00  0.00           H  
ATOM   4338  CB  TYR   274      38.275  56.604  63.862  1.00  0.00           C  
ATOM   4339  HB2 TYR   274      39.282  57.020  63.847  1.00  0.00           H  
ATOM   4340  HB3 TYR   274      38.000  56.467  62.817  1.00  0.00           H  
ATOM   4341  CG  TYR   274      37.302  57.577  64.405  1.00  0.00           C  
ATOM   4342  CD1 TYR   274      35.990  57.792  63.948  1.00  0.00           C  
ATOM   4343  HD1 TYR   274      35.645  57.315  63.042  1.00  0.00           H  
ATOM   4344  CE1 TYR   274      35.078  58.607  64.642  1.00  0.00           C  
ATOM   4345  HE1 TYR   274      34.028  58.674  64.397  1.00  0.00           H  
ATOM   4346  CZ  TYR   274      35.523  59.367  65.728  1.00  0.00           C  
ATOM   4347  OH  TYR   274      34.619  60.102  66.494  1.00  0.00           O  
ATOM   4348  HH  TYR   274      33.822  60.184  65.966  1.00  0.00           H  
ATOM   4349  CE2 TYR   274      36.876  59.323  66.083  1.00  0.00           C  
ATOM   4350  HE2 TYR   274      37.255  59.989  66.845  1.00  0.00           H  
ATOM   4351  CD2 TYR   274      37.797  58.479  65.353  1.00  0.00           C  
ATOM   4352  HD2 TYR   274      38.856  58.449  65.561  1.00  0.00           H  
ATOM   4353  C   TYR   274      39.344  54.306  64.041  1.00  0.00           C  
ATOM   4354  O   TYR   274      40.517  54.632  64.270  1.00  0.00           O  
ATOM   4355  N   TYR   275      39.071  53.336  63.115  1.00  0.00           N  
ATOM   4356  H   TYR   275      38.112  53.080  62.931  1.00  0.00           H  
ATOM   4357  CA  TYR   275      40.051  52.513  62.384  1.00  0.00           C  
ATOM   4358  HA  TYR   275      41.039  52.834  62.717  1.00  0.00           H  
ATOM   4359  CB  TYR   275      39.861  51.040  62.882  1.00  0.00           C  
ATOM   4360  HB2 TYR   275      39.217  51.028  63.761  1.00  0.00           H  
ATOM   4361  HB3 TYR   275      39.221  50.534  62.158  1.00  0.00           H  
ATOM   4362  CG  TYR   275      41.065  50.135  63.156  1.00  0.00           C  
ATOM   4363  CD1 TYR   275      40.851  48.738  63.151  1.00  0.00           C  
ATOM   4364  HD1 TYR   275      39.854  48.330  63.069  1.00  0.00           H  
ATOM   4365  CE1 TYR   275      41.880  47.787  63.264  1.00  0.00           C  
ATOM   4366  HE1 TYR   275      41.646  46.735  63.200  1.00  0.00           H  
ATOM   4367  CZ  TYR   275      43.171  48.283  63.435  1.00  0.00           C  
ATOM   4368  OH  TYR   275      44.231  47.402  63.646  1.00  0.00           O  
ATOM   4369  HH  TYR   275      43.894  46.505  63.694  1.00  0.00           H  
ATOM   4370  CE2 TYR   275      43.436  49.679  63.416  1.00  0.00           C  
ATOM   4371  HE2 TYR   275      44.435  50.081  63.500  1.00  0.00           H  
ATOM   4372  CD2 TYR   275      42.407  50.613  63.240  1.00  0.00           C  
ATOM   4373  HD2 TYR   275      42.612  51.671  63.167  1.00  0.00           H  
ATOM   4374  C   TYR   275      39.962  52.637  60.910  1.00  0.00           C  
ATOM   4375  O   TYR   275      39.019  52.208  60.231  1.00  0.00           O  
ATOM   4376  N   ILE   276      41.014  53.279  60.301  1.00  0.00           N  
ATOM   4377  H   ILE   276      41.767  53.525  60.928  1.00  0.00           H  
ATOM   4378  CA  ILE   276      41.114  53.762  58.917  1.00  0.00           C  
ATOM   4379  HA  ILE   276      40.138  54.089  58.558  1.00  0.00           H  
ATOM   4380  CB  ILE   276      41.945  55.054  58.797  1.00  0.00           C  
ATOM   4381  HB  ILE   276      42.968  54.745  59.010  1.00  0.00           H  
ATOM   4382  CG2 ILE   276      42.036  55.590  57.385  1.00  0.00           C  
ATOM   4383 HG21 ILE   276      42.581  54.862  56.784  1.00  0.00           H  
ATOM   4384 HG22 ILE   276      41.113  55.957  56.936  1.00  0.00           H  
ATOM   4385 HG23 ILE   276      42.710  56.446  57.435  1.00  0.00           H  
ATOM   4386  CG1 ILE   276      41.607  56.176  59.806  1.00  0.00           C  
ATOM   4387 HG12 ILE   276      41.875  55.882  60.820  1.00  0.00           H  
ATOM   4388 HG13 ILE   276      42.114  57.077  59.460  1.00  0.00           H  
ATOM   4389  CD1 ILE   276      40.136  56.683  59.708  1.00  0.00           C  
ATOM   4390 HD11 ILE   276      39.496  56.144  60.406  1.00  0.00           H  
ATOM   4391 HD12 ILE   276      40.074  57.757  59.884  1.00  0.00           H  
ATOM   4392 HD13 ILE   276      39.746  56.467  58.713  1.00  0.00           H  
ATOM   4393  C   ILE   276      41.586  52.605  57.935  1.00  0.00           C  
ATOM   4394  O   ILE   276      42.714  52.534  57.434  1.00  0.00           O  
ATOM   4395  N   LEU   277      40.737  51.688  57.645  1.00  0.00           N  
ATOM   4396  H   LEU   277      39.839  51.650  58.106  1.00  0.00           H  
ATOM   4397  CA  LEU   277      40.922  50.528  56.723  1.00  0.00           C  
ATOM   4398  HA  LEU   277      41.795  50.008  57.116  1.00  0.00           H  
ATOM   4399  CB  LEU   277      39.702  49.584  57.021  1.00  0.00           C  
ATOM   4400  HB2 LEU   277      39.584  49.499  58.102  1.00  0.00           H  
ATOM   4401  HB3 LEU   277      38.764  49.985  56.636  1.00  0.00           H  
ATOM   4402  CG  LEU   277      39.727  48.153  56.403  1.00  0.00           C  
ATOM   4403  HG  LEU   277      40.000  48.141  55.348  1.00  0.00           H  
ATOM   4404  CD1 LEU   277      40.777  47.271  57.048  1.00  0.00           C  
ATOM   4405 HD11 LEU   277      40.815  46.297  56.560  1.00  0.00           H  
ATOM   4406 HD12 LEU   277      41.749  47.724  56.853  1.00  0.00           H  
ATOM   4407 HD13 LEU   277      40.537  47.136  58.103  1.00  0.00           H  
ATOM   4408  CD2 LEU   277      38.352  47.439  56.696  1.00  0.00           C  
ATOM   4409 HD21 LEU   277      38.015  47.490  57.731  1.00  0.00           H  
ATOM   4410 HD22 LEU   277      37.611  47.965  56.093  1.00  0.00           H  
ATOM   4411 HD23 LEU   277      38.496  46.387  56.450  1.00  0.00           H  
ATOM   4412  C   LEU   277      40.925  50.908  55.217  1.00  0.00           C  
ATOM   4413  O   LEU   277      39.927  50.980  54.514  1.00  0.00           O  
ATOM   4414  N   LEU   278      42.092  51.137  54.656  1.00  0.00           N  
ATOM   4415  H   LEU   278      42.896  51.099  55.266  1.00  0.00           H  
ATOM   4416  CA  LEU   278      42.311  51.346  53.231  1.00  0.00           C  
ATOM   4417  HA  LEU   278      41.607  52.132  52.957  1.00  0.00           H  
ATOM   4418  CB  LEU   278      43.758  51.848  52.926  1.00  0.00           C  
ATOM   4419  HB2 LEU   278      44.467  51.064  53.190  1.00  0.00           H  
ATOM   4420  HB3 LEU   278      43.797  52.038  51.853  1.00  0.00           H  
ATOM   4421  CG  LEU   278      44.268  53.091  53.705  1.00  0.00           C  
ATOM   4422  HG  LEU   278      44.089  52.919  54.766  1.00  0.00           H  
ATOM   4423  CD1 LEU   278      45.777  53.342  53.507  1.00  0.00           C  
ATOM   4424 HD11 LEU   278      45.998  53.410  52.442  1.00  0.00           H  
ATOM   4425 HD12 LEU   278      46.012  54.309  53.952  1.00  0.00           H  
ATOM   4426 HD13 LEU   278      46.350  52.582  54.038  1.00  0.00           H  
ATOM   4427  CD2 LEU   278      43.561  54.391  53.339  1.00  0.00           C  
ATOM   4428 HD21 LEU   278      43.898  54.690  52.347  1.00  0.00           H  
ATOM   4429 HD22 LEU   278      42.473  54.350  53.381  1.00  0.00           H  
ATOM   4430 HD23 LEU   278      43.854  55.259  53.929  1.00  0.00           H  
ATOM   4431  C   LEU   278      42.016  50.080  52.377  1.00  0.00           C  
ATOM   4432  O   LEU   278      42.770  49.104  52.354  1.00  0.00           O  
ATOM   4433  N   ILE   279      40.776  49.963  51.983  1.00  0.00           N  
ATOM   4434  H   ILE   279      40.093  50.649  52.270  1.00  0.00           H  
ATOM   4435  CA  ILE   279      40.279  48.916  51.111  1.00  0.00           C  
ATOM   4436  HA  ILE   279      40.683  47.967  51.464  1.00  0.00           H  
ATOM   4437  CB  ILE   279      38.718  48.800  51.203  1.00  0.00           C  
ATOM   4438  HB  ILE   279      38.322  49.809  51.090  1.00  0.00           H  
ATOM   4439  CG2 ILE   279      38.060  47.820  50.178  1.00  0.00           C  
ATOM   4440 HG21 ILE   279      38.715  46.980  49.948  1.00  0.00           H  
ATOM   4441 HG22 ILE   279      37.120  47.379  50.510  1.00  0.00           H  
ATOM   4442 HG23 ILE   279      37.875  48.333  49.234  1.00  0.00           H  
ATOM   4443  CG1 ILE   279      38.398  48.362  52.662  1.00  0.00           C  
ATOM   4444 HG12 ILE   279      38.946  47.494  53.028  1.00  0.00           H  
ATOM   4445 HG13 ILE   279      38.670  49.166  53.346  1.00  0.00           H  
ATOM   4446  CD1 ILE   279      36.934  48.178  53.077  1.00  0.00           C  
ATOM   4447 HD11 ILE   279      36.316  49.009  52.736  1.00  0.00           H  
ATOM   4448 HD12 ILE   279      36.577  47.211  52.723  1.00  0.00           H  
ATOM   4449 HD13 ILE   279      36.845  48.194  54.163  1.00  0.00           H  
ATOM   4450  C   ILE   279      40.780  49.066  49.689  1.00  0.00           C  
ATOM   4451  O   ILE   279      40.367  50.029  48.999  1.00  0.00           O  
ATOM   4452  N   ASP   280      41.431  48.033  49.127  1.00  0.00           N  
ATOM   4453  H   ASP   280      41.590  47.182  49.647  1.00  0.00           H  
ATOM   4454  CA  ASP   280      41.727  47.891  47.662  1.00  0.00           C  
ATOM   4455  HA  ASP   280      42.218  48.826  47.394  1.00  0.00           H  
ATOM   4456  CB  ASP   280      42.694  46.744  47.474  1.00  0.00           C  
ATOM   4457  HB2 ASP   280      43.575  46.814  48.113  1.00  0.00           H  
ATOM   4458  HB3 ASP   280      42.199  45.819  47.768  1.00  0.00           H  
ATOM   4459  CG  ASP   280      43.128  46.563  45.989  1.00  0.00           C  
ATOM   4460  OD1 ASP   280      42.811  47.385  45.135  1.00  0.00           O  
ATOM   4461  OD2 ASP   280      43.782  45.528  45.669  1.00  0.00           O  
ATOM   4462  C   ASP   280      40.444  47.772  46.884  1.00  0.00           C  
ATOM   4463  O   ASP   280      39.795  46.751  46.813  1.00  0.00           O  
ATOM   4464  N   ALA   281      40.097  48.895  46.309  1.00  0.00           N  
ATOM   4465  H   ALA   281      40.787  49.631  46.352  1.00  0.00           H  
ATOM   4466  CA  ALA   281      38.789  49.052  45.598  1.00  0.00           C  
ATOM   4467  HA  ALA   281      37.986  48.759  46.274  1.00  0.00           H  
ATOM   4468  CB  ALA   281      38.606  50.557  45.129  1.00  0.00           C  
ATOM   4469  HB1 ALA   281      37.561  50.702  44.855  1.00  0.00           H  
ATOM   4470  HB2 ALA   281      38.851  51.169  45.997  1.00  0.00           H  
ATOM   4471  HB3 ALA   281      39.216  50.781  44.254  1.00  0.00           H  
ATOM   4472  C   ALA   281      38.679  48.100  44.362  1.00  0.00           C  
ATOM   4473  O   ALA   281      37.621  47.760  43.811  1.00  0.00           O  
ATOM   4474  N   ARG   282      39.797  47.643  43.716  1.00  0.00           N  
ATOM   4475  H   ARG   282      40.704  47.946  44.039  1.00  0.00           H  
ATOM   4476  CA  ARG   282      39.799  46.793  42.484  1.00  0.00           C  
ATOM   4477  HA  ARG   282      39.550  47.398  41.612  1.00  0.00           H  
ATOM   4478  CB  ARG   282      41.097  46.183  42.253  1.00  0.00           C  
ATOM   4479  HB2 ARG   282      41.427  45.804  43.221  1.00  0.00           H  
ATOM   4480  HB3 ARG   282      40.916  45.357  41.566  1.00  0.00           H  
ATOM   4481  CG  ARG   282      42.185  47.090  41.642  1.00  0.00           C  
ATOM   4482  HG2 ARG   282      41.987  47.413  40.620  1.00  0.00           H  
ATOM   4483  HG3 ARG   282      42.220  48.034  42.187  1.00  0.00           H  
ATOM   4484  CD  ARG   282      43.569  46.455  41.784  1.00  0.00           C  
ATOM   4485  HD2 ARG   282      43.685  46.170  42.830  1.00  0.00           H  
ATOM   4486  HD3 ARG   282      43.707  45.475  41.327  1.00  0.00           H  
ATOM   4487  NE  ARG   282      44.622  47.453  41.321  1.00  0.00           N  
ATOM   4488  HE  ARG   282      45.005  47.310  40.398  1.00  0.00           H  
ATOM   4489  CZ  ARG   282      45.185  48.377  42.070  1.00  0.00           C  
ATOM   4490  NH1 ARG   282      44.893  48.512  43.332  1.00  0.00           N  
ATOM   4491 HH11 ARG   282      43.988  48.205  43.658  1.00  0.00           H  
ATOM   4492 HH12 ARG   282      45.430  49.228  43.800  1.00  0.00           H  
ATOM   4493  NH2 ARG   282      46.202  49.088  41.670  1.00  0.00           N  
ATOM   4494 HH21 ARG   282      46.667  49.034  40.775  1.00  0.00           H  
ATOM   4495 HH22 ARG   282      46.598  49.749  42.323  1.00  0.00           H  
ATOM   4496  C   ARG   282      38.743  45.716  42.439  1.00  0.00           C  
ATOM   4497  O   ARG   282      38.113  45.531  41.421  1.00  0.00           O  
ATOM   4498  N   THR   283      38.659  44.929  43.495  1.00  0.00           N  
ATOM   4499  H   THR   283      39.217  45.168  44.302  1.00  0.00           H  
ATOM   4500  CA  THR   283      37.803  43.743  43.627  1.00  0.00           C  
ATOM   4501  HA  THR   283      37.760  43.053  42.783  1.00  0.00           H  
ATOM   4502  CB  THR   283      38.396  42.874  44.724  1.00  0.00           C  
ATOM   4503  HB  THR   283      37.560  42.361  45.199  1.00  0.00           H  
ATOM   4504  CG2 THR   283      39.434  41.816  44.241  1.00  0.00           C  
ATOM   4505 HG21 THR   283      40.102  41.460  45.025  1.00  0.00           H  
ATOM   4506 HG22 THR   283      38.792  41.045  43.816  1.00  0.00           H  
ATOM   4507 HG23 THR   283      40.016  42.352  43.491  1.00  0.00           H  
ATOM   4508  OG1 THR   283      38.953  43.668  45.769  1.00  0.00           O  
ATOM   4509  HG1 THR   283      39.894  43.713  45.584  1.00  0.00           H  
ATOM   4510  C   THR   283      36.393  44.011  44.100  1.00  0.00           C  
ATOM   4511  O   THR   283      35.525  43.126  44.044  1.00  0.00           O  
ATOM   4512  N   ARG   284      36.110  45.193  44.683  1.00  0.00           N  
ATOM   4513  H   ARG   284      36.848  45.852  44.887  1.00  0.00           H  
ATOM   4514  CA  ARG   284      34.854  45.585  45.216  1.00  0.00           C  
ATOM   4515  HA  ARG   284      34.255  44.687  45.367  1.00  0.00           H  
ATOM   4516  CB  ARG   284      35.032  46.294  46.558  1.00  0.00           C  
ATOM   4517  HB2 ARG   284      35.781  47.081  46.470  1.00  0.00           H  
ATOM   4518  HB3 ARG   284      34.160  46.888  46.829  1.00  0.00           H  
ATOM   4519  CG  ARG   284      35.305  45.404  47.721  1.00  0.00           C  
ATOM   4520  HG2 ARG   284      35.069  45.980  48.616  1.00  0.00           H  
ATOM   4521  HG3 ARG   284      34.537  44.639  47.611  1.00  0.00           H  
ATOM   4522  CD  ARG   284      36.640  44.660  47.836  1.00  0.00           C  
ATOM   4523  HD2 ARG   284      36.694  44.043  46.938  1.00  0.00           H  
ATOM   4524  HD3 ARG   284      37.496  45.321  47.971  1.00  0.00           H  
ATOM   4525  NE  ARG   284      36.523  43.694  49.007  1.00  0.00           N  
ATOM   4526  HE  ARG   284      35.948  43.938  49.801  1.00  0.00           H  
ATOM   4527  CZ  ARG   284      37.217  42.641  49.168  1.00  0.00           C  
ATOM   4528  NH1 ARG   284      38.061  42.175  48.354  1.00  0.00           N  
ATOM   4529 HH11 ARG   284      38.470  42.712  47.602  1.00  0.00           H  
ATOM   4530 HH12 ARG   284      38.586  41.368  48.658  1.00  0.00           H  
ATOM   4531  NH2 ARG   284      37.097  42.006  50.294  1.00  0.00           N  
ATOM   4532 HH21 ARG   284      36.340  42.204  50.932  1.00  0.00           H  
ATOM   4533 HH22 ARG   284      37.788  41.312  50.539  1.00  0.00           H  
ATOM   4534  C   ARG   284      33.965  46.436  44.292  1.00  0.00           C  
ATOM   4535  O   ARG   284      32.658  46.461  44.376  1.00  0.00           O  
ATOM   4536  N   LEU   285      34.559  47.123  43.348  1.00  0.00           N  
ATOM   4537  H   LEU   285      35.519  46.841  43.208  1.00  0.00           H  
ATOM   4538  CA  LEU   285      33.785  47.693  42.296  1.00  0.00           C  
ATOM   4539  HA  LEU   285      33.020  48.371  42.676  1.00  0.00           H  
ATOM   4540  CB  LEU   285      34.717  48.544  41.418  1.00  0.00           C  
ATOM   4541  HB2 LEU   285      35.639  47.983  41.263  1.00  0.00           H  
ATOM   4542  HB3 LEU   285      34.314  48.613  40.407  1.00  0.00           H  
ATOM   4543  CG  LEU   285      35.063  49.993  41.999  1.00  0.00           C  
ATOM   4544  HG  LEU   285      35.227  49.861  43.068  1.00  0.00           H  
ATOM   4545  CD1 LEU   285      36.378  50.488  41.349  1.00  0.00           C  
ATOM   4546 HD11 LEU   285      36.636  51.459  41.772  1.00  0.00           H  
ATOM   4547 HD12 LEU   285      37.100  49.672  41.380  1.00  0.00           H  
ATOM   4548 HD13 LEU   285      36.329  50.517  40.261  1.00  0.00           H  
ATOM   4549  CD2 LEU   285      34.151  51.029  41.493  1.00  0.00           C  
ATOM   4550 HD21 LEU   285      34.101  51.084  40.405  1.00  0.00           H  
ATOM   4551 HD22 LEU   285      33.201  50.632  41.851  1.00  0.00           H  
ATOM   4552 HD23 LEU   285      34.307  51.994  41.976  1.00  0.00           H  
ATOM   4553  C   LEU   285      33.052  46.663  41.446  1.00  0.00           C  
ATOM   4554  O   LEU   285      33.595  45.509  41.482  1.00  0.00           O  
ATOM   4555  N   ILE   286      31.959  47.017  40.760  1.00  0.00           N  
ATOM   4556  H   ILE   286      31.582  47.952  40.820  1.00  0.00           H  
ATOM   4557  CA  ILE   286      31.285  46.123  39.805  1.00  0.00           C  
ATOM   4558  HA  ILE   286      31.956  45.368  39.395  1.00  0.00           H  
ATOM   4559  CB  ILE   286      30.014  45.328  40.453  1.00  0.00           C  
ATOM   4560  HB  ILE   286      29.362  46.123  40.817  1.00  0.00           H  
ATOM   4561  CG2 ILE   286      29.285  44.514  39.413  1.00  0.00           C  
ATOM   4562 HG21 ILE   286      29.227  45.087  38.487  1.00  0.00           H  
ATOM   4563 HG22 ILE   286      29.828  43.582  39.255  1.00  0.00           H  
ATOM   4564 HG23 ILE   286      28.234  44.418  39.683  1.00  0.00           H  
ATOM   4565  CG1 ILE   286      30.416  44.405  41.623  1.00  0.00           C  
ATOM   4566 HG12 ILE   286      31.088  43.632  41.250  1.00  0.00           H  
ATOM   4567 HG13 ILE   286      31.026  44.978  42.322  1.00  0.00           H  
ATOM   4568  CD1 ILE   286      29.150  43.768  42.289  1.00  0.00           C  
ATOM   4569 HD11 ILE   286      28.398  44.557  42.305  1.00  0.00           H  
ATOM   4570 HD12 ILE   286      28.875  42.841  41.785  1.00  0.00           H  
ATOM   4571 HD13 ILE   286      29.384  43.683  43.350  1.00  0.00           H  
ATOM   4572  C   ILE   286      30.687  47.002  38.677  1.00  0.00           C  
ATOM   4573  O   ILE   286      29.919  47.890  38.952  1.00  0.00           O  
ATOM   4574  N   PRO   287      30.971  46.680  37.405  1.00  0.00           N  
ATOM   4575  CD  PRO   287      30.522  47.499  36.242  1.00  0.00           C  
ATOM   4576  HD2 PRO   287      30.741  48.556  36.394  1.00  0.00           H  
ATOM   4577  HD3 PRO   287      29.447  47.413  36.081  1.00  0.00           H  
ATOM   4578  CG  PRO   287      31.394  47.155  35.009  1.00  0.00           C  
ATOM   4579  HG2 PRO   287      32.229  47.842  34.873  1.00  0.00           H  
ATOM   4580  HG3 PRO   287      30.813  47.036  34.094  1.00  0.00           H  
ATOM   4581  CB  PRO   287      32.024  45.840  35.410  1.00  0.00           C  
ATOM   4582  HB2 PRO   287      33.000  45.669  34.956  1.00  0.00           H  
ATOM   4583  HB3 PRO   287      31.357  45.039  35.092  1.00  0.00           H  
ATOM   4584  CA  PRO   287      31.925  45.666  36.948  1.00  0.00           C  
ATOM   4585  HA  PRO   287      31.511  44.700  37.237  1.00  0.00           H  
ATOM   4586  C   PRO   287      33.359  45.902  37.479  1.00  0.00           C  
ATOM   4587  O   PRO   287      33.696  47.068  37.652  1.00  0.00           O  
ATOM   4588  N   PRO   288      34.169  44.896  37.811  1.00  0.00           N  
ATOM   4589  CD  PRO   288      33.679  43.482  37.865  1.00  0.00           C  
ATOM   4590  HD2 PRO   288      33.576  43.126  36.840  1.00  0.00           H  
ATOM   4591  HD3 PRO   288      32.797  43.467  38.505  1.00  0.00           H  
ATOM   4592  CG  PRO   288      34.860  42.656  38.506  1.00  0.00           C  
ATOM   4593  HG2 PRO   288      35.462  42.043  37.834  1.00  0.00           H  
ATOM   4594  HG3 PRO   288      34.455  41.981  39.260  1.00  0.00           H  
ATOM   4595  CB  PRO   288      35.769  43.706  39.089  1.00  0.00           C  
ATOM   4596  HB2 PRO   288      36.825  43.445  39.024  1.00  0.00           H  
ATOM   4597  HB3 PRO   288      35.427  43.859  40.112  1.00  0.00           H  
ATOM   4598  CA  PRO   288      35.452  44.987  38.459  1.00  0.00           C  
ATOM   4599  HA  PRO   288      35.425  45.798  39.186  1.00  0.00           H  
ATOM   4600  C   PRO   288      36.549  45.517  37.561  1.00  0.00           C  
ATOM   4601  O   PRO   288      36.479  45.472  36.306  1.00  0.00           O  
ATOM   4602  N   LEU   289      37.692  45.978  38.131  1.00  0.00           N  
ATOM   4603  H   LEU   289      37.751  45.954  39.139  1.00  0.00           H  
ATOM   4604  CA  LEU   289      39.007  46.086  37.466  1.00  0.00           C  
ATOM   4605  HA  LEU   289      38.748  46.372  36.447  1.00  0.00           H  
ATOM   4606  CB  LEU   289      39.938  47.261  37.932  1.00  0.00           C  
ATOM   4607  HB2 LEU   289      40.296  46.935  38.909  1.00  0.00           H  
ATOM   4608  HB3 LEU   289      40.711  47.386  37.174  1.00  0.00           H  
ATOM   4609  CG  LEU   289      39.274  48.617  37.894  1.00  0.00           C  
ATOM   4610  HG  LEU   289      38.236  48.541  38.217  1.00  0.00           H  
ATOM   4611  CD1 LEU   289      40.042  49.566  38.855  1.00  0.00           C  
ATOM   4612 HD11 LEU   289      39.700  50.600  38.809  1.00  0.00           H  
ATOM   4613 HD12 LEU   289      39.896  49.218  39.877  1.00  0.00           H  
ATOM   4614 HD13 LEU   289      41.074  49.454  38.523  1.00  0.00           H  
ATOM   4615  CD2 LEU   289      39.185  49.293  36.590  1.00  0.00           C  
ATOM   4616 HD21 LEU   289      38.309  49.933  36.485  1.00  0.00           H  
ATOM   4617 HD22 LEU   289      40.040  49.967  36.525  1.00  0.00           H  
ATOM   4618 HD23 LEU   289      39.246  48.619  35.735  1.00  0.00           H  
ATOM   4619  C   LEU   289      39.660  44.672  37.374  1.00  0.00           C  
ATOM   4620  O   LEU   289      39.393  43.759  38.184  1.00  0.00           O  
ATOM   4621  N   GLU   290      40.448  44.455  36.325  1.00  0.00           N  
ATOM   4622  H   GLU   290      40.629  45.165  35.630  1.00  0.00           H  
ATOM   4623  CA  GLU   290      41.424  43.380  36.484  1.00  0.00           C  
ATOM   4624  HA  GLU   290      41.030  42.537  37.052  1.00  0.00           H  
ATOM   4625  CB  GLU   290      41.965  42.808  35.152  1.00  0.00           C  
ATOM   4626  HB2 GLU   290      42.665  43.539  34.747  1.00  0.00           H  
ATOM   4627  HB3 GLU   290      42.511  41.875  35.287  1.00  0.00           H  
ATOM   4628  CG  GLU   290      40.957  42.581  34.076  1.00  0.00           C  
ATOM   4629  HG2 GLU   290      40.645  43.583  33.783  1.00  0.00           H  
ATOM   4630  HG3 GLU   290      41.458  42.101  33.236  1.00  0.00           H  
ATOM   4631  CD  GLU   290      39.838  41.697  34.479  1.00  0.00           C  
ATOM   4632  OE1 GLU   290      40.145  40.742  35.190  1.00  0.00           O  
ATOM   4633  OE2 GLU   290      38.680  41.869  33.988  1.00  0.00           O  
ATOM   4634  C   GLU   290      42.598  43.921  37.358  1.00  0.00           C  
ATOM   4635  O   GLU   290      42.805  45.138  37.479  1.00  0.00           O  
ATOM   4636  N   ASP   291      43.421  43.033  37.987  1.00  0.00           N  
ATOM   4637  H   ASP   291      43.258  42.036  37.995  1.00  0.00           H  
ATOM   4638  CA  ASP   291      44.161  43.404  39.180  1.00  0.00           C  
ATOM   4639  HA  ASP   291      43.541  44.026  39.826  1.00  0.00           H  
ATOM   4640  CB  ASP   291      44.484  42.120  39.931  1.00  0.00           C  
ATOM   4641  HB2 ASP   291      44.726  42.328  40.973  1.00  0.00           H  
ATOM   4642  HB3 ASP   291      43.562  41.541  39.883  1.00  0.00           H  
ATOM   4643  CG  ASP   291      45.618  41.275  39.398  1.00  0.00           C  
ATOM   4644  OD1 ASP   291      45.695  40.981  38.173  1.00  0.00           O  
ATOM   4645  OD2 ASP   291      46.444  40.791  40.187  1.00  0.00           O  
ATOM   4646  C   ASP   291      45.436  44.128  38.856  1.00  0.00           C  
ATOM   4647  O   ASP   291      46.155  44.664  39.731  1.00  0.00           O  
ATOM   4648  N   ASP   292      45.726  44.061  37.529  1.00  0.00           N  
ATOM   4649  H   ASP   292      45.062  43.613  36.913  1.00  0.00           H  
ATOM   4650  CA  ASP   292      46.914  44.634  36.857  1.00  0.00           C  
ATOM   4651  HA  ASP   292      47.808  44.577  37.478  1.00  0.00           H  
ATOM   4652  CB  ASP   292      47.028  43.876  35.548  1.00  0.00           C  
ATOM   4653  HB2 ASP   292      47.859  44.343  35.019  1.00  0.00           H  
ATOM   4654  HB3 ASP   292      47.352  42.872  35.824  1.00  0.00           H  
ATOM   4655  CG  ASP   292      45.823  43.949  34.590  1.00  0.00           C  
ATOM   4656  OD1 ASP   292      45.046  44.951  34.577  1.00  0.00           O  
ATOM   4657  OD2 ASP   292      45.696  43.063  33.707  1.00  0.00           O  
ATOM   4658  C   ASP   292      46.797  46.236  36.657  1.00  0.00           C  
ATOM   4659  O   ASP   292      47.666  46.840  36.131  1.00  0.00           O  
ATOM   4660  N   TYR   293      45.661  46.823  37.000  1.00  0.00           N  
ATOM   4661  H   TYR   293      44.913  46.301  37.433  1.00  0.00           H  
ATOM   4662  CA  TYR   293      45.485  48.297  36.853  1.00  0.00           C  
ATOM   4663  HA  TYR   293      45.588  48.599  35.811  1.00  0.00           H  
ATOM   4664  CB  TYR   293      44.153  48.562  37.474  1.00  0.00           C  
ATOM   4665  HB2 TYR   293      43.336  48.138  36.891  1.00  0.00           H  
ATOM   4666  HB3 TYR   293      44.103  48.174  38.492  1.00  0.00           H  
ATOM   4667  CG  TYR   293      43.855  50.018  37.771  1.00  0.00           C  
ATOM   4668  CD1 TYR   293      44.383  50.630  38.886  1.00  0.00           C  
ATOM   4669  HD1 TYR   293      44.948  50.102  39.640  1.00  0.00           H  
ATOM   4670  CE1 TYR   293      44.045  52.019  39.180  1.00  0.00           C  
ATOM   4671  HE1 TYR   293      44.213  52.528  40.118  1.00  0.00           H  
ATOM   4672  CZ  TYR   293      43.250  52.744  38.289  1.00  0.00           C  
ATOM   4673  OH  TYR   293      42.835  54.015  38.547  1.00  0.00           O  
ATOM   4674  HH  TYR   293      43.308  54.453  39.259  1.00  0.00           H  
ATOM   4675  CE2 TYR   293      42.754  52.148  37.128  1.00  0.00           C  
ATOM   4676  HE2 TYR   293      42.109  52.699  36.460  1.00  0.00           H  
ATOM   4677  CD2 TYR   293      42.971  50.759  36.924  1.00  0.00           C  
ATOM   4678  HD2 TYR   293      42.529  50.228  36.094  1.00  0.00           H  
ATOM   4679  C   TYR   293      46.514  49.106  37.652  1.00  0.00           C  
ATOM   4680  O   TYR   293      46.785  48.702  38.754  1.00  0.00           O  
ATOM   4681  N   PHE   294      47.114  50.101  37.009  1.00  0.00           N  
ATOM   4682  H   PHE   294      46.858  50.407  36.081  1.00  0.00           H  
ATOM   4683  CA  PHE   294      48.414  50.511  37.535  1.00  0.00           C  
ATOM   4684  HA  PHE   294      48.682  49.935  38.421  1.00  0.00           H  
ATOM   4685  CB  PHE   294      49.469  50.251  36.409  1.00  0.00           C  
ATOM   4686  HB2 PHE   294      49.588  49.195  36.168  1.00  0.00           H  
ATOM   4687  HB3 PHE   294      49.070  50.679  35.490  1.00  0.00           H  
ATOM   4688  CG  PHE   294      50.831  50.871  36.724  1.00  0.00           C  
ATOM   4689  CD1 PHE   294      51.670  50.151  37.566  1.00  0.00           C  
ATOM   4690  HD1 PHE   294      51.441  49.124  37.811  1.00  0.00           H  
ATOM   4691  CE1 PHE   294      52.974  50.646  37.822  1.00  0.00           C  
ATOM   4692  HE1 PHE   294      53.615  50.039  38.444  1.00  0.00           H  
ATOM   4693  CZ  PHE   294      53.374  51.891  37.377  1.00  0.00           C  
ATOM   4694  HZ  PHE   294      54.365  52.293  37.527  1.00  0.00           H  
ATOM   4695  CE2 PHE   294      52.533  52.579  36.440  1.00  0.00           C  
ATOM   4696  HE2 PHE   294      52.904  53.503  36.024  1.00  0.00           H  
ATOM   4697  CD2 PHE   294      51.242  52.036  36.061  1.00  0.00           C  
ATOM   4698  HD2 PHE   294      50.580  52.536  35.368  1.00  0.00           H  
ATOM   4699  C   PHE   294      48.313  51.973  37.833  1.00  0.00           C  
ATOM   4700  O   PHE   294      48.231  52.783  36.923  1.00  0.00           O  
ATOM   4701  N   GLY   295      48.253  52.288  39.098  1.00  0.00           N  
ATOM   4702  H   GLY   295      48.225  51.426  39.623  1.00  0.00           H  
ATOM   4703  CA  GLY   295      47.616  53.480  39.671  1.00  0.00           C  
ATOM   4704  HA2 GLY   295      48.383  54.242  39.812  1.00  0.00           H  
ATOM   4705  HA3 GLY   295      46.922  53.911  38.950  1.00  0.00           H  
ATOM   4706  C   GLY   295      46.944  53.240  41.009  1.00  0.00           C  
ATOM   4707  O   GLY   295      46.682  52.141  41.410  1.00  0.00           O  
ATOM   4708  N   ASN   296      46.655  54.318  41.787  1.00  0.00           N  
ATOM   4709  H   ASN   296      46.873  55.249  41.462  1.00  0.00           H  
ATOM   4710  CA  ASN   296      45.931  54.077  42.992  1.00  0.00           C  
ATOM   4711  HA  ASN   296      46.452  53.287  43.534  1.00  0.00           H  
ATOM   4712  CB  ASN   296      45.968  55.362  43.898  1.00  0.00           C  
ATOM   4713  HB2 ASN   296      45.488  56.091  43.243  1.00  0.00           H  
ATOM   4714  HB3 ASN   296      45.516  55.070  44.845  1.00  0.00           H  
ATOM   4715  CG  ASN   296      47.400  55.901  44.241  1.00  0.00           C  
ATOM   4716  OD1 ASN   296      47.920  55.610  45.272  1.00  0.00           O  
ATOM   4717  ND2 ASN   296      48.011  56.685  43.346  1.00  0.00           N  
ATOM   4718 HD21 ASN   296      48.965  56.958  43.530  1.00  0.00           H  
ATOM   4719 HD22 ASN   296      47.592  57.082  42.517  1.00  0.00           H  
ATOM   4720  C   ASN   296      44.385  53.839  42.873  1.00  0.00           C  
ATOM   4721  O   ASN   296      43.579  54.682  42.393  1.00  0.00           O  
ATOM   4722  N   ALA   297      43.961  52.724  43.432  1.00  0.00           N  
ATOM   4723  H   ALA   297      44.627  52.129  43.903  1.00  0.00           H  
ATOM   4724  CA  ALA   297      42.521  52.371  43.602  1.00  0.00           C  
ATOM   4725  HA  ALA   297      41.906  53.253  43.422  1.00  0.00           H  
ATOM   4726  CB  ALA   297      42.256  51.319  42.460  1.00  0.00           C  
ATOM   4727  HB1 ALA   297      42.473  51.752  41.484  1.00  0.00           H  
ATOM   4728  HB2 ALA   297      42.656  50.327  42.671  1.00  0.00           H  
ATOM   4729  HB3 ALA   297      41.189  51.217  42.262  1.00  0.00           H  
ATOM   4730  C   ALA   297      42.220  51.744  44.965  1.00  0.00           C  
ATOM   4731  O   ALA   297      42.067  50.502  45.102  1.00  0.00           O  
ATOM   4732  N   PHE   298      42.293  52.542  46.022  1.00  0.00           N  
ATOM   4733  H   PHE   298      42.368  53.540  45.881  1.00  0.00           H  
ATOM   4734  CA  PHE   298      41.952  52.168  47.398  1.00  0.00           C  
ATOM   4735  HA  PHE   298      41.211  51.371  47.333  1.00  0.00           H  
ATOM   4736  CB  PHE   298      43.108  51.696  48.279  1.00  0.00           C  
ATOM   4737  HB2 PHE   298      42.734  51.371  49.250  1.00  0.00           H  
ATOM   4738  HB3 PHE   298      43.504  50.823  47.760  1.00  0.00           H  
ATOM   4739  CG  PHE   298      44.223  52.713  48.450  1.00  0.00           C  
ATOM   4740  CD1 PHE   298      45.316  52.708  47.640  1.00  0.00           C  
ATOM   4741  HD1 PHE   298      45.465  51.936  46.900  1.00  0.00           H  
ATOM   4742  CE1 PHE   298      46.377  53.601  47.822  1.00  0.00           C  
ATOM   4743  HE1 PHE   298      47.279  53.544  47.231  1.00  0.00           H  
ATOM   4744  CZ  PHE   298      46.229  54.730  48.717  1.00  0.00           C  
ATOM   4745  HZ  PHE   298      46.867  55.593  48.836  1.00  0.00           H  
ATOM   4746  CE2 PHE   298      45.065  54.758  49.506  1.00  0.00           C  
ATOM   4747  HE2 PHE   298      44.821  55.621  50.107  1.00  0.00           H  
ATOM   4748  CD2 PHE   298      44.095  53.774  49.350  1.00  0.00           C  
ATOM   4749  HD2 PHE   298      43.209  53.911  49.951  1.00  0.00           H  
ATOM   4750  C   PHE   298      41.187  53.300  47.979  1.00  0.00           C  
ATOM   4751  O   PHE   298      41.444  54.487  47.653  1.00  0.00           O  
ATOM   4752  N   ASP   299      40.339  53.061  49.009  1.00  0.00           N  
ATOM   4753  H   ASP   299      40.146  52.088  49.199  1.00  0.00           H  
ATOM   4754  CA  ASP   299      39.490  54.010  49.722  1.00  0.00           C  
ATOM   4755  HA  ASP   299      39.808  55.037  49.541  1.00  0.00           H  
ATOM   4756  CB  ASP   299      38.120  53.887  49.018  1.00  0.00           C  
ATOM   4757  HB2 ASP   299      38.207  54.142  47.962  1.00  0.00           H  
ATOM   4758  HB3 ASP   299      37.796  52.854  49.138  1.00  0.00           H  
ATOM   4759  CG  ASP   299      36.976  54.788  49.577  1.00  0.00           C  
ATOM   4760  OD1 ASP   299      35.839  54.432  49.175  1.00  0.00           O  
ATOM   4761  OD2 ASP   299      37.207  55.705  50.325  1.00  0.00           O  
ATOM   4762  C   ASP   299      39.422  53.772  51.269  1.00  0.00           C  
ATOM   4763  O   ASP   299      39.657  52.608  51.684  1.00  0.00           O  
ATOM   4764  N   ALA   300      39.096  54.699  52.175  1.00  0.00           N  
ATOM   4765  H   ALA   300      39.067  55.594  51.708  1.00  0.00           H  
ATOM   4766  CA  ALA   300      38.976  54.487  53.597  1.00  0.00           C  
ATOM   4767  HA  ALA   300      39.745  53.779  53.907  1.00  0.00           H  
ATOM   4768  CB  ALA   300      39.418  55.820  54.299  1.00  0.00           C  
ATOM   4769  HB1 ALA   300      38.717  56.646  54.180  1.00  0.00           H  
ATOM   4770  HB2 ALA   300      39.458  55.744  55.386  1.00  0.00           H  
ATOM   4771  HB3 ALA   300      40.382  56.198  53.957  1.00  0.00           H  
ATOM   4772  C   ALA   300      37.564  54.044  53.987  1.00  0.00           C  
ATOM   4773  O   ALA   300      36.675  54.798  54.217  1.00  0.00           O  
ATOM   4774  N   GLY   301      37.465  52.684  54.086  1.00  0.00           N  
ATOM   4775  H   GLY   301      38.334  52.200  53.911  1.00  0.00           H  
ATOM   4776  CA  GLY   301      36.418  51.861  54.637  1.00  0.00           C  
ATOM   4777  HA2 GLY   301      35.476  52.091  54.139  1.00  0.00           H  
ATOM   4778  HA3 GLY   301      36.752  50.843  54.435  1.00  0.00           H  
ATOM   4779  C   GLY   301      36.311  51.841  56.197  1.00  0.00           C  
ATOM   4780  O   GLY   301      36.568  50.793  56.722  1.00  0.00           O  
ATOM   4781  N   VAL   302      36.116  53.049  56.713  1.00  0.00           N  
ATOM   4782  H   VAL   302      36.123  53.866  56.121  1.00  0.00           H  
ATOM   4783  CA  VAL   302      36.365  53.279  58.125  1.00  0.00           C  
ATOM   4784  HA  VAL   302      37.367  52.873  58.269  1.00  0.00           H  
ATOM   4785  CB  VAL   302      36.332  54.757  58.445  1.00  0.00           C  
ATOM   4786  HB  VAL   302      37.059  55.215  57.776  1.00  0.00           H  
ATOM   4787  CG1 VAL   302      34.960  55.482  58.231  1.00  0.00           C  
ATOM   4788 HG11 VAL   302      34.563  55.526  57.217  1.00  0.00           H  
ATOM   4789 HG12 VAL   302      34.300  55.020  58.965  1.00  0.00           H  
ATOM   4790 HG13 VAL   302      34.990  56.542  58.485  1.00  0.00           H  
ATOM   4791  CG2 VAL   302      36.724  55.012  59.872  1.00  0.00           C  
ATOM   4792 HG21 VAL   302      36.842  56.095  59.871  1.00  0.00           H  
ATOM   4793 HG22 VAL   302      35.886  54.738  60.513  1.00  0.00           H  
ATOM   4794 HG23 VAL   302      37.644  54.482  60.122  1.00  0.00           H  
ATOM   4795  C   VAL   302      35.505  52.400  59.048  1.00  0.00           C  
ATOM   4796  O   VAL   302      34.320  52.462  58.868  1.00  0.00           O  
ATOM   4797  N   VAL   303      36.096  51.709  60.015  1.00  0.00           N  
ATOM   4798  H   VAL   303      37.096  51.844  60.066  1.00  0.00           H  
ATOM   4799  CA  VAL   303      35.407  51.054  61.163  1.00  0.00           C  
ATOM   4800  HA  VAL   303      34.367  50.867  60.898  1.00  0.00           H  
ATOM   4801  CB  VAL   303      35.969  49.692  61.441  1.00  0.00           C  
ATOM   4802  HB  VAL   303      36.932  49.729  61.949  1.00  0.00           H  
ATOM   4803  CG1 VAL   303      35.049  48.792  62.376  1.00  0.00           C  
ATOM   4804 HG11 VAL   303      34.502  49.382  63.111  1.00  0.00           H  
ATOM   4805 HG12 VAL   303      34.235  48.406  61.763  1.00  0.00           H  
ATOM   4806 HG13 VAL   303      35.595  47.959  62.819  1.00  0.00           H  
ATOM   4807  CG2 VAL   303      36.319  48.924  60.221  1.00  0.00           C  
ATOM   4808 HG21 VAL   303      35.398  48.520  59.800  1.00  0.00           H  
ATOM   4809 HG22 VAL   303      36.800  49.439  59.390  1.00  0.00           H  
ATOM   4810 HG23 VAL   303      36.930  48.029  60.341  1.00  0.00           H  
ATOM   4811  C   VAL   303      35.434  51.890  62.449  1.00  0.00           C  
ATOM   4812  O   VAL   303      36.425  52.554  62.719  1.00  0.00           O  
ATOM   4813  N   ILE   304      34.394  51.920  63.228  1.00  0.00           N  
ATOM   4814  H   ILE   304      33.563  51.379  63.035  1.00  0.00           H  
ATOM   4815  CA  ILE   304      34.119  52.863  64.334  1.00  0.00           C  
ATOM   4816  HA  ILE   304      35.069  53.366  64.512  1.00  0.00           H  
ATOM   4817  CB  ILE   304      33.084  53.991  64.013  1.00  0.00           C  
ATOM   4818  HB  ILE   304      32.157  53.426  63.924  1.00  0.00           H  
ATOM   4819  CG2 ILE   304      32.860  54.979  65.158  1.00  0.00           C  
ATOM   4820 HG21 ILE   304      32.270  55.845  64.858  1.00  0.00           H  
ATOM   4821 HG22 ILE   304      32.176  54.432  65.806  1.00  0.00           H  
ATOM   4822 HG23 ILE   304      33.763  55.301  65.677  1.00  0.00           H  
ATOM   4823  CG1 ILE   304      33.382  54.713  62.675  1.00  0.00           C  
ATOM   4824 HG12 ILE   304      34.139  55.483  62.827  1.00  0.00           H  
ATOM   4825 HG13 ILE   304      33.820  53.945  62.038  1.00  0.00           H  
ATOM   4826  CD1 ILE   304      32.210  55.300  61.832  1.00  0.00           C  
ATOM   4827 HD11 ILE   304      32.520  55.536  60.814  1.00  0.00           H  
ATOM   4828 HD12 ILE   304      31.296  54.707  61.816  1.00  0.00           H  
ATOM   4829 HD13 ILE   304      31.925  56.228  62.327  1.00  0.00           H  
ATOM   4830  C   ILE   304      33.655  52.056  65.571  1.00  0.00           C  
ATOM   4831  O   ILE   304      32.980  51.047  65.350  1.00  0.00           O  
ATOM   4832  N   MET   305      34.062  52.428  66.763  1.00  0.00           N  
ATOM   4833  H   MET   305      34.726  53.177  66.897  1.00  0.00           H  
ATOM   4834  CA  MET   305      33.538  51.830  68.018  1.00  0.00           C  
ATOM   4835  HA  MET   305      32.527  51.524  67.747  1.00  0.00           H  
ATOM   4836  CB  MET   305      34.323  50.526  68.345  1.00  0.00           C  
ATOM   4837  HB2 MET   305      34.662  50.033  67.434  1.00  0.00           H  
ATOM   4838  HB3 MET   305      35.187  50.796  68.953  1.00  0.00           H  
ATOM   4839  CG  MET   305      33.410  49.519  68.936  1.00  0.00           C  
ATOM   4840  HG2 MET   305      33.104  49.951  69.889  1.00  0.00           H  
ATOM   4841  HG3 MET   305      32.509  49.434  68.327  1.00  0.00           H  
ATOM   4842  SD  MET   305      34.133  47.840  69.074  1.00  0.00           S  
ATOM   4843  CE  MET   305      32.677  46.910  69.600  1.00  0.00           C  
ATOM   4844  HE1 MET   305      31.940  47.056  68.810  1.00  0.00           H  
ATOM   4845  HE2 MET   305      32.888  45.841  69.636  1.00  0.00           H  
ATOM   4846  HE3 MET   305      32.347  47.247  70.582  1.00  0.00           H  
ATOM   4847  C   MET   305      33.532  52.823  69.166  1.00  0.00           C  
ATOM   4848  O   MET   305      34.451  53.646  69.205  1.00  0.00           O  
ATOM   4849  N   LYS   306      32.641  52.656  70.117  1.00  0.00           N  
ATOM   4850  H   LYS   306      32.045  51.840  70.138  1.00  0.00           H  
ATOM   4851  CA  LYS   306      32.763  53.359  71.419  1.00  0.00           C  
ATOM   4852  HA  LYS   306      33.127  54.383  71.328  1.00  0.00           H  
ATOM   4853  CB  LYS   306      31.411  53.452  72.122  1.00  0.00           C  
ATOM   4854  HB2 LYS   306      30.704  53.938  71.449  1.00  0.00           H  
ATOM   4855  HB3 LYS   306      30.989  52.457  72.255  1.00  0.00           H  
ATOM   4856  CG  LYS   306      31.570  54.202  73.467  1.00  0.00           C  
ATOM   4857  HG2 LYS   306      32.320  53.748  74.114  1.00  0.00           H  
ATOM   4858  HG3 LYS   306      31.804  55.238  73.222  1.00  0.00           H  
ATOM   4859  CD  LYS   306      30.260  54.259  74.343  1.00  0.00           C  
ATOM   4860  HD2 LYS   306      29.504  54.704  73.695  1.00  0.00           H  
ATOM   4861  HD3 LYS   306      30.002  53.242  74.638  1.00  0.00           H  
ATOM   4862  CE  LYS   306      30.550  55.145  75.586  1.00  0.00           C  
ATOM   4863  HE2 LYS   306      31.299  54.680  76.228  1.00  0.00           H  
ATOM   4864  HE3 LYS   306      30.991  56.103  75.312  1.00  0.00           H  
ATOM   4865  NZ  LYS   306      29.327  55.375  76.371  1.00  0.00           N  
ATOM   4866  HZ1 LYS   306      28.855  54.571  76.760  1.00  0.00           H  
ATOM   4867  HZ2 LYS   306      29.495  55.926  77.200  1.00  0.00           H  
ATOM   4868  HZ3 LYS   306      28.586  55.782  75.818  1.00  0.00           H  
ATOM   4869  C   LYS   306      33.764  52.607  72.311  1.00  0.00           C  
ATOM   4870  O   LYS   306      33.764  51.299  72.424  1.00  0.00           O  
ATOM   4871  N   ALA   307      34.703  53.396  72.901  1.00  0.00           N  
ATOM   4872  H   ALA   307      34.570  54.397  72.891  1.00  0.00           H  
ATOM   4873  CA  ALA   307      35.792  52.821  73.695  1.00  0.00           C  
ATOM   4874  HA  ALA   307      36.513  52.348  73.028  1.00  0.00           H  
ATOM   4875  CB  ALA   307      36.570  54.066  74.365  1.00  0.00           C  
ATOM   4876  HB1 ALA   307      35.952  54.834  74.829  1.00  0.00           H  
ATOM   4877  HB2 ALA   307      37.263  53.675  75.110  1.00  0.00           H  
ATOM   4878  HB3 ALA   307      37.135  54.614  73.611  1.00  0.00           H  
ATOM   4879  C   ALA   307      35.359  51.814  74.808  1.00  0.00           C  
ATOM   4880  O   ALA   307      35.942  50.735  74.832  1.00  0.00           O  
ATOM   4881  N   GLY   308      34.343  52.146  75.640  1.00  0.00           N  
ATOM   4882  H   GLY   308      33.860  53.024  75.516  1.00  0.00           H  
ATOM   4883  CA  GLY   308      33.648  51.210  76.583  1.00  0.00           C  
ATOM   4884  HA2 GLY   308      34.264  51.055  77.468  1.00  0.00           H  
ATOM   4885  HA3 GLY   308      32.769  51.736  76.955  1.00  0.00           H  
ATOM   4886  C   GLY   308      33.267  49.838  76.020  1.00  0.00           C  
ATOM   4887  O   GLY   308      33.384  48.830  76.683  1.00  0.00           O  
ATOM   4888  N   GLU   309      32.881  49.812  74.766  1.00  0.00           N  
ATOM   4889  H   GLU   309      32.985  50.548  74.082  1.00  0.00           H  
ATOM   4890  CA  GLU   309      32.292  48.640  74.075  1.00  0.00           C  
ATOM   4891  HA  GLU   309      31.821  48.117  74.907  1.00  0.00           H  
ATOM   4892  CB  GLU   309      31.226  49.073  73.060  1.00  0.00           C  
ATOM   4893  HB2 GLU   309      31.665  49.685  72.272  1.00  0.00           H  
ATOM   4894  HB3 GLU   309      30.724  48.251  72.551  1.00  0.00           H  
ATOM   4895  CG  GLU   309      30.225  50.026  73.689  1.00  0.00           C  
ATOM   4896  HG2 GLU   309      30.748  50.874  74.130  1.00  0.00           H  
ATOM   4897  HG3 GLU   309      29.627  50.511  72.917  1.00  0.00           H  
ATOM   4898  CD  GLU   309      29.300  49.491  74.785  1.00  0.00           C  
ATOM   4899  OE1 GLU   309      29.249  48.268  75.048  1.00  0.00           O  
ATOM   4900  OE2 GLU   309      28.713  50.345  75.539  1.00  0.00           O  
ATOM   4901  C   GLU   309      33.429  47.800  73.377  1.00  0.00           C  
ATOM   4902  O   GLU   309      33.349  46.583  73.323  1.00  0.00           O  
ATOM   4903  N   LEU   310      34.485  48.443  72.987  1.00  0.00           N  
ATOM   4904  H   LEU   310      34.545  49.451  72.996  1.00  0.00           H  
ATOM   4905  CA  LEU   310      35.681  47.752  72.483  1.00  0.00           C  
ATOM   4906  HA  LEU   310      35.409  46.993  71.750  1.00  0.00           H  
ATOM   4907  CB  LEU   310      36.428  48.821  71.735  1.00  0.00           C  
ATOM   4908  HB2 LEU   310      35.941  49.061  70.790  1.00  0.00           H  
ATOM   4909  HB3 LEU   310      36.456  49.782  72.248  1.00  0.00           H  
ATOM   4910  CG  LEU   310      37.837  48.367  71.429  1.00  0.00           C  
ATOM   4911  HG  LEU   310      37.804  47.281  71.348  1.00  0.00           H  
ATOM   4912  CD1 LEU   310      38.322  48.811  70.020  1.00  0.00           C  
ATOM   4913 HD11 LEU   310      38.398  49.898  70.003  1.00  0.00           H  
ATOM   4914 HD12 LEU   310      39.343  48.534  69.757  1.00  0.00           H  
ATOM   4915 HD13 LEU   310      37.714  48.445  69.192  1.00  0.00           H  
ATOM   4916  CD2 LEU   310      38.895  48.694  72.502  1.00  0.00           C  
ATOM   4917 HD21 LEU   310      38.803  49.687  72.943  1.00  0.00           H  
ATOM   4918 HD22 LEU   310      38.827  48.001  73.341  1.00  0.00           H  
ATOM   4919 HD23 LEU   310      39.854  48.549  72.004  1.00  0.00           H  
ATOM   4920  C   LEU   310      36.419  47.100  73.706  1.00  0.00           C  
ATOM   4921  O   LEU   310      36.790  45.941  73.670  1.00  0.00           O  
ATOM   4922  N   LEU   311      36.700  47.909  74.716  1.00  0.00           N  
ATOM   4923  H   LEU   311      36.329  48.845  74.633  1.00  0.00           H  
ATOM   4924  CA  LEU   311      37.470  47.607  75.903  1.00  0.00           C  
ATOM   4925  HA  LEU   311      38.468  47.174  75.834  1.00  0.00           H  
ATOM   4926  CB  LEU   311      37.723  48.785  76.898  1.00  0.00           C  
ATOM   4927  HB2 LEU   311      36.759  49.240  77.124  1.00  0.00           H  
ATOM   4928  HB3 LEU   311      38.207  48.528  77.840  1.00  0.00           H  
ATOM   4929  CG  LEU   311      38.537  49.944  76.169  1.00  0.00           C  
ATOM   4930  HG  LEU   311      38.194  50.179  75.161  1.00  0.00           H  
ATOM   4931  CD1 LEU   311      38.389  51.288  76.908  1.00  0.00           C  
ATOM   4932 HD11 LEU   311      37.336  51.570  76.935  1.00  0.00           H  
ATOM   4933 HD12 LEU   311      38.746  51.150  77.928  1.00  0.00           H  
ATOM   4934 HD13 LEU   311      38.938  52.027  76.324  1.00  0.00           H  
ATOM   4935  CD2 LEU   311      40.026  49.613  76.219  1.00  0.00           C  
ATOM   4936 HD21 LEU   311      40.654  50.503  76.257  1.00  0.00           H  
ATOM   4937 HD22 LEU   311      40.170  49.142  77.191  1.00  0.00           H
[truncated: 9,375,373 more chars]
