# Supplementary material for: Characterization and structure-based protein engineering of a regiospecific saponin acetyltransferase from Astragalus membranaceus
Source: Nat Commun. 2023 Sep 25;14:5969. doi: 10.1038/s41467-023-41599-7 (PMC10519980; doi:10.1038/s41467-023-41599-7)
Supplement: Supplementary file 7 — Source Data [file 41467_2023_41599_MOESM7_ESM.zip › Source Data/MD configurations/A310F-start.txt]

CRYST1  104.020  101.348  103.731  90.00  90.00  90.00               1
ATOM      1  N   MET     1      64.118  73.547  40.518  1.00  0.00           N  
ATOM      2  H1  MET     1      65.008  74.000  40.668  1.00  0.00           H  
ATOM      3  H2  MET     1      63.562  73.868  41.298  1.00  0.00           H  
ATOM      4  H3  MET     1      63.582  73.844  39.715  1.00  0.00           H  
ATOM      5  CA  MET     1      64.327  72.122  40.505  1.00  0.00           C  
ATOM      6  HA  MET     1      63.405  71.541  40.475  1.00  0.00           H  
ATOM      7  CB  MET     1      65.025  71.839  39.122  1.00  0.00           C  
ATOM      8  HB2 MET     1      64.384  72.151  38.297  1.00  0.00           H  
ATOM      9  HB3 MET     1      66.057  72.182  39.049  1.00  0.00           H  
ATOM     10  CG  MET     1      65.163  70.329  38.916  1.00  0.00           C  
ATOM     11  HG2 MET     1      65.773  70.156  38.030  1.00  0.00           H  
ATOM     12  HG3 MET     1      65.655  69.946  39.810  1.00  0.00           H  
ATOM     13  SD  MET     1      63.670  69.369  38.659  1.00  0.00           S  
ATOM     14  CE  MET     1      64.050  67.729  39.313  1.00  0.00           C  
ATOM     15  HE1 MET     1      64.671  67.120  38.656  1.00  0.00           H  
ATOM     16  HE2 MET     1      64.363  67.699  40.357  1.00  0.00           H  
ATOM     17  HE3 MET     1      63.118  67.168  39.383  1.00  0.00           H  
ATOM     18  C   MET     1      65.199  71.714  41.701  1.00  0.00           C  
ATOM     19  O   MET     1      66.058  72.482  42.146  1.00  0.00           O  
ATOM     20  N   SER     2      64.978  70.482  42.294  1.00  0.00           N  
ATOM     21  H   SER     2      64.212  69.920  41.949  1.00  0.00           H  
ATOM     22  CA  SER     2      65.861  69.735  43.161  1.00  0.00           C  
ATOM     23  HA  SER     2      66.138  70.477  43.909  1.00  0.00           H  
ATOM     24  CB  SER     2      65.123  68.524  43.722  1.00  0.00           C  
ATOM     25  HB2 SER     2      65.595  68.204  44.651  1.00  0.00           H  
ATOM     26  HB3 SER     2      64.105  68.777  44.020  1.00  0.00           H  
ATOM     27  OG  SER     2      65.065  67.495  42.786  1.00  0.00           O  
ATOM     28  HG  SER     2      64.727  66.667  43.136  1.00  0.00           H  
ATOM     29  C   SER     2      67.095  69.364  42.361  1.00  0.00           C  
ATOM     30  O   SER     2      67.301  69.644  41.147  1.00  0.00           O  
ATOM     31  N   SER     3      68.005  68.812  43.167  1.00  0.00           N  
ATOM     32  H   SER     3      67.682  68.346  44.003  1.00  0.00           H  
ATOM     33  CA  SER     3      69.428  68.417  42.866  1.00  0.00           C  
ATOM     34  HA  SER     3      69.939  69.170  42.266  1.00  0.00           H  
ATOM     35  CB  SER     3      70.200  68.343  44.234  1.00  0.00           C  
ATOM     36  HB2 SER     3      71.226  68.062  43.995  1.00  0.00           H  
ATOM     37  HB3 SER     3      70.254  69.306  44.742  1.00  0.00           H  
ATOM     38  OG  SER     3      69.688  67.388  45.038  1.00  0.00           O  
ATOM     39  HG  SER     3      70.432  66.845  45.310  1.00  0.00           H  
ATOM     40  C   SER     3      69.529  67.122  42.054  1.00  0.00           C  
ATOM     41  O   SER     3      70.635  66.589  41.807  1.00  0.00           O  
ATOM     42  N   LEU     4      68.365  66.623  41.567  1.00  0.00           N  
ATOM     43  H   LEU     4      67.547  67.156  41.824  1.00  0.00           H  
ATOM     44  CA  LEU     4      68.331  65.478  40.571  1.00  0.00           C  
ATOM     45  HA  LEU     4      68.953  64.685  40.986  1.00  0.00           H  
ATOM     46  CB  LEU     4      66.854  65.118  40.362  1.00  0.00           C  
ATOM     47  HB2 LEU     4      66.393  64.832  41.307  1.00  0.00           H  
ATOM     48  HB3 LEU     4      66.370  65.986  39.912  1.00  0.00           H  
ATOM     49  CG  LEU     4      66.533  63.943  39.406  1.00  0.00           C  
ATOM     50  HG  LEU     4      67.126  64.080  38.502  1.00  0.00           H  
ATOM     51  CD1 LEU     4      66.887  62.626  40.043  1.00  0.00           C  
ATOM     52 HD11 LEU     4      67.963  62.662  40.215  1.00  0.00           H  
ATOM     53 HD12 LEU     4      66.315  62.417  40.947  1.00  0.00           H  
ATOM     54 HD13 LEU     4      66.692  61.805  39.353  1.00  0.00           H  
ATOM     55  CD2 LEU     4      64.997  63.782  38.983  1.00  0.00           C  
ATOM     56 HD21 LEU     4      65.095  63.222  38.053  1.00  0.00           H  
ATOM     57 HD22 LEU     4      64.410  63.258  39.738  1.00  0.00           H  
ATOM     58 HD23 LEU     4      64.492  64.725  38.773  1.00  0.00           H  
ATOM     59  C   LEU     4      69.010  65.828  39.254  1.00  0.00           C  
ATOM     60  O   LEU     4      68.668  66.787  38.628  1.00  0.00           O  
ATOM     61  N   ARG     5      69.882  64.898  38.780  1.00  0.00           N  
ATOM     62  H   ARG     5      70.305  64.215  39.393  1.00  0.00           H  
ATOM     63  CA  ARG     5      69.994  64.664  37.305  1.00  0.00           C  
ATOM     64  HA  ARG     5      69.027  64.967  36.904  1.00  0.00           H  
ATOM     65  CB  ARG     5      71.133  65.472  36.742  1.00  0.00           C  
ATOM     66  HB2 ARG     5      71.044  65.261  35.676  1.00  0.00           H  
ATOM     67  HB3 ARG     5      70.927  66.541  36.687  1.00  0.00           H  
ATOM     68  CG  ARG     5      72.580  65.293  37.103  1.00  0.00           C  
ATOM     69  HG2 ARG     5      72.665  65.660  38.126  1.00  0.00           H  
ATOM     70  HG3 ARG     5      72.826  64.237  37.214  1.00  0.00           H  
ATOM     71  CD  ARG     5      73.713  65.848  36.328  1.00  0.00           C  
ATOM     72  HD2 ARG     5      73.621  65.498  35.300  1.00  0.00           H  
ATOM     73  HD3 ARG     5      73.565  66.926  36.260  1.00  0.00           H  
ATOM     74  NE  ARG     5      74.958  65.527  36.916  1.00  0.00           N  
ATOM     75  HE  ARG     5      75.173  65.955  37.806  1.00  0.00           H  
ATOM     76  CZ  ARG     5      75.752  64.548  36.513  1.00  0.00           C  
ATOM     77  NH1 ARG     5      75.637  63.805  35.419  1.00  0.00           N  
ATOM     78 HH11 ARG     5      74.707  63.802  35.024  1.00  0.00           H  
ATOM     79 HH12 ARG     5      76.242  63.006  35.297  1.00  0.00           H  
ATOM     80  NH2 ARG     5      76.715  64.307  37.343  1.00  0.00           N  
ATOM     81 HH21 ARG     5      76.792  64.861  38.184  1.00  0.00           H  
ATOM     82 HH22 ARG     5      77.549  63.820  37.045  1.00  0.00           H  
ATOM     83  C   ARG     5      70.046  63.195  36.945  1.00  0.00           C  
ATOM     84  O   ARG     5      70.827  62.414  37.485  1.00  0.00           O  
ATOM     85  N   LEU     6      69.189  62.748  36.021  1.00  0.00           N  
ATOM     86  H   LEU     6      68.649  63.418  35.493  1.00  0.00           H  
ATOM     87  CA  LEU     6      69.190  61.297  35.554  1.00  0.00           C  
ATOM     88  HA  LEU     6      69.308  60.669  36.438  1.00  0.00           H  
ATOM     89  CB  LEU     6      67.845  60.863  34.805  1.00  0.00           C  
ATOM     90  HB2 LEU     6      67.792  61.360  33.837  1.00  0.00           H  
ATOM     91  HB3 LEU     6      67.889  59.784  34.652  1.00  0.00           H  
ATOM     92  CG  LEU     6      66.615  61.215  35.602  1.00  0.00           C  
ATOM     93  HG  LEU     6      66.643  62.254  35.933  1.00  0.00           H  
ATOM     94  CD1 LEU     6      65.484  61.047  34.653  1.00  0.00           C  
ATOM     95 HD11 LEU     6      64.484  61.238  35.042  1.00  0.00           H  
ATOM     96 HD12 LEU     6      65.578  61.794  33.864  1.00  0.00           H  
ATOM     97 HD13 LEU     6      65.405  60.037  34.252  1.00  0.00           H  
ATOM     98  CD2 LEU     6      66.442  60.288  36.824  1.00  0.00           C  
ATOM     99 HD21 LEU     6      65.956  59.336  36.609  1.00  0.00           H  
ATOM    100 HD22 LEU     6      67.433  60.213  37.271  1.00  0.00           H  
ATOM    101 HD23 LEU     6      65.801  60.754  37.573  1.00  0.00           H  
ATOM    102  C   LEU     6      70.343  61.112  34.504  1.00  0.00           C  
ATOM    103  O   LEU     6      70.880  62.093  33.973  1.00  0.00           O  
ATOM    104  N   VAL     7      70.769  59.906  34.185  1.00  0.00           N  
ATOM    105  H   VAL     7      70.305  59.091  34.559  1.00  0.00           H  
ATOM    106  CA  VAL     7      72.017  59.614  33.450  1.00  0.00           C  
ATOM    107  HA  VAL     7      72.302  60.590  33.055  1.00  0.00           H  
ATOM    108  CB  VAL     7      73.165  59.053  34.375  1.00  0.00           C  
ATOM    109  HB  VAL     7      72.762  58.229  34.964  1.00  0.00           H  
ATOM    110  CG1 VAL     7      74.348  58.588  33.619  1.00  0.00           C  
ATOM    111 HG11 VAL     7      74.669  59.291  32.851  1.00  0.00           H  
ATOM    112 HG12 VAL     7      75.131  58.392  34.352  1.00  0.00           H  
ATOM    113 HG13 VAL     7      74.045  57.673  33.110  1.00  0.00           H  
ATOM    114  CG2 VAL     7      73.508  60.050  35.416  1.00  0.00           C  
ATOM    115 HG21 VAL     7      74.052  60.841  34.900  1.00  0.00           H  
ATOM    116 HG22 VAL     7      72.555  60.280  35.892  1.00  0.00           H  
ATOM    117 HG23 VAL     7      74.111  59.481  36.125  1.00  0.00           H  
ATOM    118  C   VAL     7      71.763  58.634  32.338  1.00  0.00           C  
ATOM    119  O   VAL     7      72.072  58.878  31.179  1.00  0.00           O  
ATOM    120  N   SER     8      71.042  57.557  32.659  1.00  0.00           N  
ATOM    121  H   SER     8      70.782  57.443  33.628  1.00  0.00           H  
ATOM    122  CA  SER     8      70.782  56.444  31.746  1.00  0.00           C  
ATOM    123  HA  SER     8      70.600  56.800  30.732  1.00  0.00           H  
ATOM    124  CB  SER     8      72.023  55.558  31.783  1.00  0.00           C  
ATOM    125  HB2 SER     8      72.946  56.134  31.727  1.00  0.00           H  
ATOM    126  HB3 SER     8      72.123  54.989  32.708  1.00  0.00           H  
ATOM    127  OG  SER     8      72.084  54.640  30.772  1.00  0.00           O  
ATOM    128  HG  SER     8      72.760  54.000  31.005  1.00  0.00           H  
ATOM    129  C   SER     8      69.623  55.533  32.160  1.00  0.00           C  
ATOM    130  O   SER     8      69.109  55.692  33.334  1.00  0.00           O  
ATOM    131  N   SER     9      69.248  54.572  31.347  1.00  0.00           N  
ATOM    132  H   SER     9      69.835  54.332  30.560  1.00  0.00           H  
ATOM    133  CA  SER     9      68.180  53.569  31.715  1.00  0.00           C  
ATOM    134  HA  SER     9      68.306  53.361  32.778  1.00  0.00           H  
ATOM    135  CB  SER     9      66.760  54.097  31.366  1.00  0.00           C  
ATOM    136  HB2 SER     9      65.956  53.376  31.513  1.00  0.00           H  
ATOM    137  HB3 SER     9      66.559  54.990  31.957  1.00  0.00           H  
ATOM    138  OG  SER     9      66.662  54.411  30.009  1.00  0.00           O  
ATOM    139  HG  SER     9      67.339  55.021  29.706  1.00  0.00           H  
ATOM    140  C   SER     9      68.427  52.211  31.031  1.00  0.00           C  
ATOM    141  O   SER     9      68.951  52.172  29.897  1.00  0.00           O  
ATOM    142  N   SER    10      67.927  51.133  31.559  1.00  0.00           N  
ATOM    143  H   SER    10      67.564  51.132  32.502  1.00  0.00           H  
ATOM    144  CA  SER    10      67.881  49.787  30.825  1.00  0.00           C  
ATOM    145  HA  SER    10      67.934  49.910  29.744  1.00  0.00           H  
ATOM    146  CB  SER    10      68.994  48.883  31.316  1.00  0.00           C  
ATOM    147  HB2 SER    10      69.977  49.351  31.374  1.00  0.00           H  
ATOM    148  HB3 SER    10      68.674  48.494  32.283  1.00  0.00           H  
ATOM    149  OG  SER    10      69.103  47.792  30.337  1.00  0.00           O  
ATOM    150  HG  SER    10      69.128  48.070  29.418  1.00  0.00           H  
ATOM    151  C   SER    10      66.499  49.150  31.127  1.00  0.00           C  
ATOM    152  O   SER    10      65.880  49.492  32.147  1.00  0.00           O  
ATOM    153  N   THR    11      66.045  48.336  30.210  1.00  0.00           N  
ATOM    154  H   THR    11      66.697  47.969  29.531  1.00  0.00           H  
ATOM    155  CA  THR    11      64.787  47.554  30.504  1.00  0.00           C  
ATOM    156  HA  THR    11      64.298  47.955  31.392  1.00  0.00           H  
ATOM    157  CB  THR    11      63.746  47.913  29.461  1.00  0.00           C  
ATOM    158  HB  THR    11      64.111  47.593  28.485  1.00  0.00           H  
ATOM    159  CG2 THR    11      62.370  47.387  29.716  1.00  0.00           C  
ATOM    160 HG21 THR    11      62.407  46.463  30.293  1.00  0.00           H  
ATOM    161 HG22 THR    11      61.771  48.105  30.277  1.00  0.00           H  
ATOM    162 HG23 THR    11      61.910  47.192  28.748  1.00  0.00           H  
ATOM    163  OG1 THR    11      63.748  49.409  29.499  1.00  0.00           O  
ATOM    164  HG1 THR    11      64.633  49.720  29.294  1.00  0.00           H  
ATOM    165  C   THR    11      65.123  46.105  30.657  1.00  0.00           C  
ATOM    166  O   THR    11      65.994  45.636  30.005  1.00  0.00           O  
ATOM    167  N   ILE    12      64.519  45.555  31.720  1.00  0.00           N  
ATOM    168  H   ILE    12      63.891  46.159  32.229  1.00  0.00           H  
ATOM    169  CA  ILE    12      64.661  44.194  32.227  1.00  0.00           C  
ATOM    170  HA  ILE    12      65.477  43.710  31.691  1.00  0.00           H  
ATOM    171  CB  ILE    12      64.898  44.281  33.758  1.00  0.00           C  
ATOM    172  HB  ILE    12      63.910  44.579  34.108  1.00  0.00           H  
ATOM    173  CG2 ILE    12      65.218  42.902  34.322  1.00  0.00           C  
ATOM    174 HG21 ILE    12      65.052  42.822  35.397  1.00  0.00           H  
ATOM    175 HG22 ILE    12      64.621  42.181  33.764  1.00  0.00           H  
ATOM    176 HG23 ILE    12      66.274  42.682  34.162  1.00  0.00           H  
ATOM    177  CG1 ILE    12      65.864  45.323  34.388  1.00  0.00           C  
ATOM    178 HG12 ILE    12      65.327  46.254  34.206  1.00  0.00           H  
ATOM    179 HG13 ILE    12      65.908  45.172  35.467  1.00  0.00           H  
ATOM    180  CD1 ILE    12      67.301  45.402  33.748  1.00  0.00           C  
ATOM    181 HD11 ILE    12      67.805  46.260  34.193  1.00  0.00           H  
ATOM    182 HD12 ILE    12      67.888  44.545  34.080  1.00  0.00           H  
ATOM    183 HD13 ILE    12      67.367  45.402  32.660  1.00  0.00           H  
ATOM    184  C   ILE    12      63.432  43.333  31.803  1.00  0.00           C  
ATOM    185  O   ILE    12      62.258  43.650  32.028  1.00  0.00           O  
ATOM    186  N   GLN    13      63.793  42.203  31.208  1.00  0.00           N  
ATOM    187  H   GLN    13      64.780  42.044  31.063  1.00  0.00           H  
ATOM    188  CA  GLN    13      62.953  41.195  30.615  1.00  0.00           C  
ATOM    189  HA  GLN    13      61.945  41.570  30.439  1.00  0.00           H  
ATOM    190  CB  GLN    13      63.550  40.688  29.250  1.00  0.00           C  
ATOM    191  HB2 GLN    13      64.249  39.877  29.452  1.00  0.00           H  
ATOM    192  HB3 GLN    13      62.853  40.173  28.588  1.00  0.00           H  
ATOM    193  CG  GLN    13      64.110  41.884  28.386  1.00  0.00           C  
ATOM    194  HG2 GLN    13      64.899  42.358  28.970  1.00  0.00           H  
ATOM    195  HG3 GLN    13      64.651  41.498  27.522  1.00  0.00           H  
ATOM    196  CD  GLN    13      63.184  43.014  27.989  1.00  0.00           C  
ATOM    197  OE1 GLN    13      63.498  44.215  27.844  1.00  0.00           O  
ATOM    198  NE2 GLN    13      62.048  42.583  27.553  1.00  0.00           N  
ATOM    199 HE21 GLN    13      61.246  43.195  27.505  1.00  0.00           H  
ATOM    200 HE22 GLN    13      61.935  41.584  27.459  1.00  0.00           H  
ATOM    201  C   GLN    13      62.862  39.982  31.546  1.00  0.00           C  
ATOM    202  O   GLN    13      63.836  39.602  32.234  1.00  0.00           O  
ATOM    203  N   ALA    14      61.675  39.420  31.602  1.00  0.00           N  
ATOM    204  H   ALA    14      60.926  39.965  31.199  1.00  0.00           H  
ATOM    205  CA  ALA    14      61.279  38.131  32.224  1.00  0.00           C  
ATOM    206  HA  ALA    14      62.096  37.433  32.042  1.00  0.00           H  
ATOM    207  CB  ALA    14      61.144  38.330  33.705  1.00  0.00           C  
ATOM    208  HB1 ALA    14      60.146  38.620  34.033  1.00  0.00           H  
ATOM    209  HB2 ALA    14      61.334  37.372  34.189  1.00  0.00           H  
ATOM    210  HB3 ALA    14      61.823  39.123  34.019  1.00  0.00           H  
ATOM    211  C   ALA    14      59.856  37.496  31.710  1.00  0.00           C  
ATOM    212  O   ALA    14      58.901  38.265  31.534  1.00  0.00           O  
ATOM    213  N   ALA    15      59.797  36.225  31.271  1.00  0.00           N  
ATOM    214  H   ALA    15      60.643  35.679  31.342  1.00  0.00           H  
ATOM    215  CA  ALA    15      58.670  35.603  30.489  1.00  0.00           C  
ATOM    216  HA  ALA    15      57.871  36.336  30.602  1.00  0.00           H  
ATOM    217  CB  ALA    15      59.074  35.268  29.040  1.00  0.00           C  
ATOM    218  HB1 ALA    15      59.742  34.412  29.133  1.00  0.00           H  
ATOM    219  HB2 ALA    15      58.160  34.983  28.519  1.00  0.00           H  
ATOM    220  HB3 ALA    15      59.580  36.169  28.692  1.00  0.00           H  
ATOM    221  C   ALA    15      58.182  34.357  31.299  1.00  0.00           C  
ATOM    222  O   ALA    15      59.052  33.833  32.075  1.00  0.00           O  
ATOM    223  N   ASN    16      56.941  33.963  31.147  1.00  0.00           N  
ATOM    224  H   ASN    16      56.356  34.530  30.550  1.00  0.00           H  
ATOM    225  CA  ASN    16      56.409  32.676  31.665  1.00  0.00           C  
ATOM    226  HA  ASN    16      57.135  31.940  31.321  1.00  0.00           H  
ATOM    227  CB  ASN    16      56.268  32.711  33.189  1.00  0.00           C  
ATOM    228  HB2 ASN    16      57.127  33.191  33.657  1.00  0.00           H  
ATOM    229  HB3 ASN    16      55.400  33.349  33.354  1.00  0.00           H  
ATOM    230  CG  ASN    16      55.986  31.365  33.865  1.00  0.00           C  
ATOM    231  OD1 ASN    16      54.893  30.962  33.907  1.00  0.00           O  
ATOM    232  ND2 ASN    16      56.996  30.735  34.364  1.00  0.00           N  
ATOM    233 HD21 ASN    16      56.762  29.825  34.733  1.00  0.00           H  
ATOM    234 HD22 ASN    16      57.903  31.150  34.524  1.00  0.00           H  
ATOM    235  C   ASN    16      55.047  32.258  30.997  1.00  0.00           C  
ATOM    236  O   ASN    16      54.272  33.171  30.629  1.00  0.00           O  
ATOM    237  N   SER    17      54.693  30.967  30.904  1.00  0.00           N  
ATOM    238  H   SER    17      55.261  30.352  31.469  1.00  0.00           H  
ATOM    239  CA  SER    17      53.512  30.410  30.286  1.00  0.00           C  
ATOM    240  HA  SER    17      53.480  29.331  30.435  1.00  0.00           H  
ATOM    241  CB  SER    17      53.484  30.699  28.773  1.00  0.00           C  
ATOM    242  HB2 SER    17      52.542  30.419  28.301  1.00  0.00           H  
ATOM    243  HB3 SER    17      53.486  31.776  28.604  1.00  0.00           H  
ATOM    244  OG  SER    17      54.666  30.149  28.172  1.00  0.00           O  
ATOM    245  HG  SER    17      55.297  30.872  28.155  1.00  0.00           H  
ATOM    246  C   SER    17      52.248  30.926  30.976  1.00  0.00           C  
ATOM    247  O   SER    17      51.148  31.006  30.446  1.00  0.00           O  
ATOM    248  N   GLN    18      52.359  31.303  32.290  1.00  0.00           N  
ATOM    249  H   GLN    18      53.205  31.107  32.805  1.00  0.00           H  
ATOM    250  CA  GLN    18      51.193  31.677  33.055  1.00  0.00           C  
ATOM    251  HA  GLN    18      50.505  30.832  33.062  1.00  0.00           H  
ATOM    252  CB  GLN    18      51.560  31.931  34.492  1.00  0.00           C  
ATOM    253  HB2 GLN    18      50.640  32.011  35.069  1.00  0.00           H  
ATOM    254  HB3 GLN    18      52.061  31.048  34.889  1.00  0.00           H  
ATOM    255  CG  GLN    18      52.285  33.286  34.787  1.00  0.00           C  
ATOM    256  HG2 GLN    18      53.026  33.330  33.989  1.00  0.00           H  
ATOM    257  HG3 GLN    18      51.533  34.076  34.799  1.00  0.00           H  
ATOM    258  CD  GLN    18      53.145  33.218  36.104  1.00  0.00           C  
ATOM    259  OE1 GLN    18      54.269  33.537  36.147  1.00  0.00           O  
ATOM    260  NE2 GLN    18      52.579  32.705  37.215  1.00  0.00           N  
ATOM    261 HE21 GLN    18      53.106  32.725  38.077  1.00  0.00           H  
ATOM    262 HE22 GLN    18      51.600  32.458  37.198  1.00  0.00           H  
ATOM    263  C   GLN    18      50.311  32.864  32.518  1.00  0.00           C  
ATOM    264  O   GLN    18      50.918  33.886  32.227  1.00  0.00           O  
ATOM    265  N   LEU    19      48.993  32.922  32.788  1.00  0.00           N  
ATOM    266  H   LEU    19      48.548  32.072  33.103  1.00  0.00           H  
ATOM    267  CA  LEU    19      48.208  34.084  32.969  1.00  0.00           C  
ATOM    268  HA  LEU    19      48.892  34.929  32.899  1.00  0.00           H  
ATOM    269  CB  LEU    19      47.152  34.189  31.917  1.00  0.00           C  
ATOM    270  HB2 LEU    19      46.457  33.354  32.006  1.00  0.00           H  
ATOM    271  HB3 LEU    19      46.644  35.139  32.079  1.00  0.00           H  
ATOM    272  CG  LEU    19      47.691  34.135  30.415  1.00  0.00           C  
ATOM    273  HG  LEU    19      48.260  33.216  30.272  1.00  0.00           H  
ATOM    274  CD1 LEU    19      46.519  34.095  29.502  1.00  0.00           C  
ATOM    275 HD11 LEU    19      45.904  33.208  29.651  1.00  0.00           H  
ATOM    276 HD12 LEU    19      45.773  34.846  29.761  1.00  0.00           H  
ATOM    277 HD13 LEU    19      46.750  34.095  28.437  1.00  0.00           H  
ATOM    278  CD2 LEU    19      48.479  35.368  30.088  1.00  0.00           C  
ATOM    279 HD21 LEU    19      47.931  36.234  30.459  1.00  0.00           H  
ATOM    280 HD22 LEU    19      49.404  35.161  30.626  1.00  0.00           H  
ATOM    281 HD23 LEU    19      48.781  35.541  29.054  1.00  0.00           H  
ATOM    282  C   LEU    19      47.607  34.083  34.356  1.00  0.00           C  
ATOM    283  O   LEU    19      47.045  33.069  34.796  1.00  0.00           O  
ATOM    284  N   ILE    20      47.705  35.185  35.073  1.00  0.00           N  
ATOM    285  H   ILE    20      48.229  35.913  34.610  1.00  0.00           H  
ATOM    286  CA  ILE    20      47.417  35.226  36.519  1.00  0.00           C  
ATOM    287  HA  ILE    20      47.508  34.223  36.934  1.00  0.00           H  
ATOM    288  CB  ILE    20      48.442  36.120  37.312  1.00  0.00           C  
ATOM    289  HB  ILE    20      48.472  37.013  36.689  1.00  0.00           H  
ATOM    290  CG2 ILE    20      47.921  36.425  38.754  1.00  0.00           C  
ATOM    291 HG21 ILE    20      47.682  35.470  39.220  1.00  0.00           H  
ATOM    292 HG22 ILE    20      48.643  36.906  39.414  1.00  0.00           H  
ATOM    293 HG23 ILE    20      47.178  37.217  38.653  1.00  0.00           H  
ATOM    294  CG1 ILE    20      49.844  35.558  37.187  1.00  0.00           C  
ATOM    295 HG12 ILE    20      49.914  34.809  37.975  1.00  0.00           H  
ATOM    296 HG13 ILE    20      50.130  35.204  36.196  1.00  0.00           H  
ATOM    297  CD1 ILE    20      50.849  36.670  37.526  1.00  0.00           C  
ATOM    298 HD11 ILE    20      50.797  37.536  36.867  1.00  0.00           H  
ATOM    299 HD12 ILE    20      50.881  36.929  38.584  1.00  0.00           H  
ATOM    300 HD13 ILE    20      51.750  36.216  37.115  1.00  0.00           H  
ATOM    301  C   ILE    20      45.959  35.703  36.565  1.00  0.00           C  
ATOM    302  O   ILE    20      45.771  36.896  36.384  1.00  0.00           O  
ATOM    303  N   ASP    21      44.946  34.873  36.927  1.00  0.00           N  
ATOM    304  H   ASP    21      45.217  33.909  37.061  1.00  0.00           H  
ATOM    305  CA  ASP    21      43.619  35.356  37.336  1.00  0.00           C  
ATOM    306  HA  ASP    21      43.291  36.092  36.602  1.00  0.00           H  
ATOM    307  CB  ASP    21      42.595  34.155  37.415  1.00  0.00           C  
ATOM    308  HB2 ASP    21      42.754  33.654  38.370  1.00  0.00           H  
ATOM    309  HB3 ASP    21      41.581  34.549  37.343  1.00  0.00           H  
ATOM    310  CG  ASP    21      42.749  33.174  36.294  1.00  0.00           C  
ATOM    311  OD1 ASP    21      43.072  31.977  36.629  1.00  0.00           O  
ATOM    312  OD2 ASP    21      42.607  33.602  35.139  1.00  0.00           O  
ATOM    313  C   ASP    21      43.852  36.002  38.755  1.00  0.00           C  
ATOM    314  O   ASP    21      44.484  35.436  39.592  1.00  0.00           O  
ATOM    315  N   LEU    22      43.151  37.088  39.020  1.00  0.00           N  
ATOM    316  H   LEU    22      42.546  37.394  38.272  1.00  0.00           H  
ATOM    317  CA  LEU    22      43.139  38.014  40.202  1.00  0.00           C  
ATOM    318  HA  LEU    22      44.042  37.732  40.743  1.00  0.00           H  
ATOM    319  CB  LEU    22      43.192  39.457  39.691  1.00  0.00           C  
ATOM    320  HB2 LEU    22      42.264  39.754  39.203  1.00  0.00           H  
ATOM    321  HB3 LEU    22      43.512  40.062  40.540  1.00  0.00           H  
ATOM    322  CG  LEU    22      44.295  39.713  38.654  1.00  0.00           C  
ATOM    323  HG  LEU    22      44.312  38.886  37.944  1.00  0.00           H  
ATOM    324  CD1 LEU    22      44.047  41.172  38.041  1.00  0.00           C  
ATOM    325 HD11 LEU    22      44.132  41.909  38.839  1.00  0.00           H  
ATOM    326 HD12 LEU    22      44.755  41.392  37.241  1.00  0.00           H  
ATOM    327 HD13 LEU    22      43.033  41.280  37.657  1.00  0.00           H  
ATOM    328  CD2 LEU    22      45.633  39.826  39.295  1.00  0.00           C  
ATOM    329 HD21 LEU    22      46.434  40.061  38.594  1.00  0.00           H  
ATOM    330 HD22 LEU    22      45.661  40.669  39.986  1.00  0.00           H  
ATOM    331 HD23 LEU    22      45.894  38.849  39.702  1.00  0.00           H  
ATOM    332  C   LEU    22      41.927  37.769  41.049  1.00  0.00           C  
ATOM    333  O   LEU    22      40.910  37.396  40.571  1.00  0.00           O  
ATOM    334  N   THR    23      42.090  37.998  42.300  1.00  0.00           N  
ATOM    335  H   THR    23      43.032  38.158  42.625  1.00  0.00           H  
ATOM    336  CA  THR    23      40.989  37.983  43.283  1.00  0.00           C  
ATOM    337  HA  THR    23      40.158  37.384  42.909  1.00  0.00           H  
ATOM    338  CB  THR    23      41.481  37.239  44.589  1.00  0.00           C  
ATOM    339  HB  THR    23      42.076  36.344  44.404  1.00  0.00           H  
ATOM    340  CG2 THR    23      42.300  38.181  45.523  1.00  0.00           C  
ATOM    341 HG21 THR    23      43.177  38.569  45.004  1.00  0.00           H  
ATOM    342 HG22 THR    23      41.723  39.059  45.812  1.00  0.00           H  
ATOM    343 HG23 THR    23      42.559  37.569  46.388  1.00  0.00           H  
ATOM    344  OG1 THR    23      40.261  36.927  45.317  1.00  0.00           O  
ATOM    345  HG1 THR    23      40.342  35.988  45.501  1.00  0.00           H  
ATOM    346  C   THR    23      40.351  39.308  43.562  1.00  0.00           C  
ATOM    347  O   THR    23      40.761  40.275  42.965  1.00  0.00           O  
ATOM    348  N   VAL    24      39.383  39.466  44.451  1.00  0.00           N  
ATOM    349  H   VAL    24      39.052  38.572  44.784  1.00  0.00           H  
ATOM    350  CA  VAL    24      38.752  40.715  44.826  1.00  0.00           C  
ATOM    351  HA  VAL    24      38.104  40.963  43.986  1.00  0.00           H  
ATOM    352  CB  VAL    24      37.705  40.437  45.970  1.00  0.00           C  
ATOM    353  HB  VAL    24      38.287  39.937  46.745  1.00  0.00           H  
ATOM    354  CG1 VAL    24      37.279  41.676  46.767  1.00  0.00           C  
ATOM    355 HG11 VAL    24      37.173  42.473  46.031  1.00  0.00           H  
ATOM    356 HG12 VAL    24      36.309  41.674  47.264  1.00  0.00           H  
ATOM    357 HG13 VAL    24      38.059  42.021  47.446  1.00  0.00           H  
ATOM    358  CG2 VAL    24      36.561  39.602  45.544  1.00  0.00           C  
ATOM    359 HG21 VAL    24      35.882  39.320  46.348  1.00  0.00           H  
ATOM    360 HG22 VAL    24      36.033  40.112  44.738  1.00  0.00           H  
ATOM    361 HG23 VAL    24      37.018  38.752  45.036  1.00  0.00           H  
ATOM    362  C   VAL    24      39.737  41.861  45.100  1.00  0.00           C  
ATOM    363  O   VAL    24      39.629  42.895  44.403  1.00  0.00           O  
ATOM    364  N   TRP    25      40.563  41.627  46.093  1.00  0.00           N  
ATOM    365  H   TRP    25      40.565  40.830  46.713  1.00  0.00           H  
ATOM    366  CA  TRP    25      41.526  42.634  46.609  1.00  0.00           C  
ATOM    367  HA  TRP    25      41.017  43.596  46.673  1.00  0.00           H  
ATOM    368  CB  TRP    25      42.225  42.181  47.875  1.00  0.00           C  
ATOM    369  HB2 TRP    25      42.852  41.331  47.605  1.00  0.00           H  
ATOM    370  HB3 TRP    25      42.886  42.957  48.263  1.00  0.00           H  
ATOM    371  CG  TRP    25      41.322  41.812  48.946  1.00  0.00           C  
ATOM    372  CD1 TRP    25      40.831  42.769  49.823  1.00  0.00           C  
ATOM    373  HD1 TRP    25      41.116  43.804  49.704  1.00  0.00           H  
ATOM    374  NE1 TRP    25      40.022  42.141  50.713  1.00  0.00           N  
ATOM    375  HE1 TRP    25      39.589  42.578  51.514  1.00  0.00           H  
ATOM    376  CE2 TRP    25      40.005  40.752  50.555  1.00  0.00           C  
ATOM    377  CZ2 TRP    25      39.289  39.726  51.200  1.00  0.00           C  
ATOM    378  HZ2 TRP    25      38.527  39.860  51.954  1.00  0.00           H  
ATOM    379  CH2 TRP    25      39.416  38.371  50.796  1.00  0.00           C  
ATOM    380  HH2 TRP    25      39.019  37.521  51.332  1.00  0.00           H  
ATOM    381  CZ3 TRP    25      40.246  38.091  49.664  1.00  0.00           C  
ATOM    382  HZ3 TRP    25      40.496  37.081  49.376  1.00  0.00           H  
ATOM    383  CE3 TRP    25      40.816  39.191  48.951  1.00  0.00           C  
ATOM    384  HE3 TRP    25      41.326  38.982  48.022  1.00  0.00           H  
ATOM    385  CD2 TRP    25      40.826  40.494  49.417  1.00  0.00           C  
ATOM    386  C   TRP    25      42.630  43.005  45.610  1.00  0.00           C  
ATOM    387  O   TRP    25      43.238  44.063  45.745  1.00  0.00           O  
ATOM    388  N   ASP    26      42.815  42.176  44.556  1.00  0.00           N  
ATOM    389  H   ASP    26      42.317  41.311  44.405  1.00  0.00           H  
ATOM    390  CA  ASP    26      43.731  42.655  43.417  1.00  0.00           C  
ATOM    391  HA  ASP    26      44.598  43.169  43.833  1.00  0.00           H  
ATOM    392  CB  ASP    26      44.282  41.362  42.728  1.00  0.00           C  
ATOM    393  HB2 ASP    26      43.436  40.728  42.462  1.00  0.00           H  
ATOM    394  HB3 ASP    26      44.807  41.652  41.818  1.00  0.00           H  
ATOM    395  CG  ASP    26      45.076  40.324  43.492  1.00  0.00           C  
ATOM    396  OD1 ASP    26      46.029  40.786  44.169  1.00  0.00           O  
ATOM    397  OD2 ASP    26      44.868  39.105  43.279  1.00  0.00           O  
ATOM    398  C   ASP    26      43.143  43.676  42.421  1.00  0.00           C  
ATOM    399  O   ASP    26      43.828  44.584  42.031  1.00  0.00           O  
ATOM    400  N   LEU    27      41.907  43.555  42.115  1.00  0.00           N  
ATOM    401  H   LEU    27      41.476  42.713  42.470  1.00  0.00           H  
ATOM    402  CA  LEU    27      41.130  44.360  41.193  1.00  0.00           C  
ATOM    403  HA  LEU    27      41.647  44.516  40.246  1.00  0.00           H  
ATOM    404  CB  LEU    27      39.869  43.573  40.897  1.00  0.00           C  
ATOM    405  HB2 LEU    27      39.239  43.480  41.781  1.00  0.00           H  
ATOM    406  HB3 LEU    27      39.237  44.239  40.310  1.00  0.00           H  
ATOM    407  CG  LEU    27      40.006  42.237  40.245  1.00  0.00           C  
ATOM    408  HG  LEU    27      40.845  41.686  40.669  1.00  0.00           H  
ATOM    409  CD1 LEU    27      38.784  41.263  40.362  1.00  0.00           C  
ATOM    410 HD11 LEU    27      39.176  40.266  40.160  1.00  0.00           H  
ATOM    411 HD12 LEU    27      38.313  41.294  41.345  1.00  0.00           H  
ATOM    412 HD13 LEU    27      38.007  41.562  39.659  1.00  0.00           H  
ATOM    413  CD2 LEU    27      40.286  42.374  38.740  1.00  0.00           C  
ATOM    414 HD21 LEU    27      41.272  42.829  38.647  1.00  0.00           H  
ATOM    415 HD22 LEU    27      40.223  41.380  38.298  1.00  0.00           H  
ATOM    416 HD23 LEU    27      39.586  43.054  38.254  1.00  0.00           H  
ATOM    417  C   LEU    27      40.677  45.725  41.834  1.00  0.00           C  
ATOM    418  O   LEU    27      40.565  46.696  41.114  1.00  0.00           O  
ATOM    419  N   ILE    28      40.479  45.698  43.178  1.00  0.00           N  
ATOM    420  H   ILE    28      40.604  44.814  43.650  1.00  0.00           H  
ATOM    421  CA  ILE    28      40.460  46.981  44.001  1.00  0.00           C  
ATOM    422  HA  ILE    28      39.832  47.627  43.387  1.00  0.00           H  
ATOM    423  CB  ILE    28      39.809  46.712  45.412  1.00  0.00           C  
ATOM    424  HB  ILE    28      40.171  45.745  45.759  1.00  0.00           H  
ATOM    425  CG2 ILE    28      40.234  47.817  46.370  1.00  0.00           C  
ATOM    426 HG21 ILE    28      39.709  47.711  47.320  1.00  0.00           H  
ATOM    427 HG22 ILE    28      41.305  47.876  46.566  1.00  0.00           H  
ATOM    428 HG23 ILE    28      39.898  48.749  45.916  1.00  0.00           H  
ATOM    429  CG1 ILE    28      38.299  46.647  45.220  1.00  0.00           C  
ATOM    430 HG12 ILE    28      37.897  47.640  45.020  1.00  0.00           H  
ATOM    431 HG13 ILE    28      38.099  45.892  44.459  1.00  0.00           H  
ATOM    432  CD1 ILE    28      37.651  46.127  46.480  1.00  0.00           C  
ATOM    433 HD11 ILE    28      36.616  45.785  46.449  1.00  0.00           H  
ATOM    434 HD12 ILE    28      38.199  45.196  46.620  1.00  0.00           H  
ATOM    435 HD13 ILE    28      37.757  46.774  47.351  1.00  0.00           H  
ATOM    436  C   ILE    28      41.739  47.764  44.047  1.00  0.00           C  
ATOM    437  O   ILE    28      41.757  48.988  44.049  1.00  0.00           O  
ATOM    438  N   GLY    29      42.802  47.041  43.740  1.00  0.00           N  
ATOM    439  H   GLY    29      42.713  46.035  43.783  1.00  0.00           H  
ATOM    440  CA  GLY    29      44.092  47.645  43.352  1.00  0.00           C  
ATOM    441  HA2 GLY    29      44.628  48.176  44.138  1.00  0.00           H  
ATOM    442  HA3 GLY    29      44.681  46.762  43.108  1.00  0.00           H  
ATOM    443  C   GLY    29      44.097  48.582  42.083  1.00  0.00           C  
ATOM    444  O   GLY    29      44.817  49.626  42.270  1.00  0.00           O  
ATOM    445  N   LEU    30      43.169  48.380  41.120  1.00  0.00           N  
ATOM    446  H   LEU    30      42.573  47.569  41.199  1.00  0.00           H  
ATOM    447  CA  LEU    30      43.099  49.225  39.914  1.00  0.00           C  
ATOM    448  HA  LEU    30      44.078  49.162  39.439  1.00  0.00           H  
ATOM    449  CB  LEU    30      42.125  48.591  38.912  1.00  0.00           C  
ATOM    450  HB2 LEU    30      41.169  48.758  39.410  1.00  0.00           H  
ATOM    451  HB3 LEU    30      42.194  49.145  37.976  1.00  0.00           H  
ATOM    452  CG  LEU    30      42.425  47.105  38.514  1.00  0.00           C  
ATOM    453  HG  LEU    30      42.713  46.506  39.378  1.00  0.00           H  
ATOM    454  CD1 LEU    30      41.158  46.671  37.819  1.00  0.00           C  
ATOM    455 HD11 LEU    30      41.042  47.320  36.951  1.00  0.00           H  
ATOM    456 HD12 LEU    30      41.217  45.658  37.422  1.00  0.00           H  
ATOM    457 HD13 LEU    30      40.301  46.638  38.492  1.00  0.00           H  
ATOM    458  CD2 LEU    30      43.547  47.116  37.472  1.00  0.00           C  
ATOM    459 HD21 LEU    30      43.195  47.664  36.598  1.00  0.00           H  
ATOM    460 HD22 LEU    30      44.457  47.631  37.778  1.00  0.00           H  
ATOM    461 HD23 LEU    30      43.764  46.104  37.131  1.00  0.00           H  
ATOM    462  C   LEU    30      42.854  50.718  40.031  1.00  0.00           C  
ATOM    463  O   LEU    30      43.337  51.529  39.222  1.00  0.00           O  
ATOM    464  N   GLU    31      42.063  51.065  41.043  1.00  0.00           N  
ATOM    465  H   GLU    31      41.833  50.316  41.680  1.00  0.00           H  
ATOM    466  CA  GLU    31      41.648  52.390  41.348  1.00  0.00           C  
ATOM    467  HA  GLU    31      41.485  53.004  40.462  1.00  0.00           H  
ATOM    468  CB  GLU    31      40.209  52.340  41.852  1.00  0.00           C  
ATOM    469  HB2 GLU    31      39.628  52.005  40.992  1.00  0.00           H  
ATOM    470  HB3 GLU    31      40.071  51.609  42.649  1.00  0.00           H  
ATOM    471  CG  GLU    31      39.529  53.661  42.227  1.00  0.00           C  
ATOM    472  HG2 GLU    31      38.503  53.300  42.290  1.00  0.00           H  
ATOM    473  HG3 GLU    31      39.863  53.890  43.239  1.00  0.00           H  
ATOM    474  CD  GLU    31      39.602  54.898  41.316  1.00  0.00           C  
ATOM    475  OE1 GLU    31      39.515  54.776  40.102  1.00  0.00           O  
ATOM    476  OE2 GLU    31      39.808  56.001  41.865  1.00  0.00           O  
ATOM    477  C   GLU    31      42.528  53.252  42.238  1.00  0.00           C  
ATOM    478  O   GLU    31      42.232  54.370  42.675  1.00  0.00           O  
ATOM    479  N   ARG    32      43.606  52.618  42.652  1.00  0.00           N  
ATOM    480  H   ARG    32      43.712  51.657  42.358  1.00  0.00           H  
ATOM    481  CA  ARG    32      44.606  53.225  43.523  1.00  0.00           C  
ATOM    482  HA  ARG    32      44.229  54.200  43.831  1.00  0.00           H  
ATOM    483  CB  ARG    32      44.956  52.269  44.741  1.00  0.00           C  
ATOM    484  HB2 ARG    32      45.174  51.324  44.243  1.00  0.00           H  
ATOM    485  HB3 ARG    32      45.766  52.603  45.388  1.00  0.00           H  
ATOM    486  CG  ARG    32      43.724  52.165  45.629  1.00  0.00           C  
ATOM    487  HG2 ARG    32      42.980  51.627  45.042  1.00  0.00           H  
ATOM    488  HG3 ARG    32      43.966  51.575  46.513  1.00  0.00           H  
ATOM    489  CD  ARG    32      43.099  53.389  46.153  1.00  0.00           C  
ATOM    490  HD2 ARG    32      42.354  53.894  45.539  1.00  0.00           H  
ATOM    491  HD3 ARG    32      42.428  53.101  46.963  1.00  0.00           H  
ATOM    492  NE  ARG    32      44.115  54.395  46.655  1.00  0.00           N  
ATOM    493  HE  ARG    32      45.100  54.227  46.510  1.00  0.00           H  
ATOM    494  CZ  ARG    32      43.815  55.397  47.443  1.00  0.00           C  
ATOM    495  NH1 ARG    32      42.656  55.747  47.823  1.00  0.00           N  
ATOM    496 HH11 ARG    32      41.894  55.322  47.314  1.00  0.00           H  
ATOM    497 HH12 ARG    32      42.546  56.573  48.393  1.00  0.00           H  
ATOM    498  NH2 ARG    32      44.675  56.270  47.743  1.00  0.00           N  
ATOM    499 HH21 ARG    32      45.547  56.294  47.234  1.00  0.00           H  
ATOM    500 HH22 ARG    32      44.327  57.104  48.195  1.00  0.00           H  
ATOM    501  C   ARG    32      45.850  53.627  42.661  1.00  0.00           C  
ATOM    502  O   ARG    32      45.942  53.345  41.458  1.00  0.00           O  
ATOM    503  N   GLU    33      46.881  54.252  43.285  1.00  0.00           N  
ATOM    504  H   GLU    33      46.910  54.151  44.289  1.00  0.00           H  
ATOM    505  CA  GLU    33      48.201  54.515  42.732  1.00  0.00           C  
ATOM    506  HA  GLU    33      48.219  54.679  41.654  1.00  0.00           H  
ATOM    507  CB  GLU    33      48.531  55.948  43.173  1.00  0.00           C  
ATOM    508  HB2 GLU    33      49.445  56.281  42.681  1.00  0.00           H  
ATOM    509  HB3 GLU    33      47.797  56.693  42.868  1.00  0.00           H  
ATOM    510  CG  GLU    33      48.749  56.116  44.720  1.00  0.00           C  
ATOM    511  HG2 GLU    33      49.395  55.374  45.188  1.00  0.00           H  
ATOM    512  HG3 GLU    33      49.186  57.104  44.866  1.00  0.00           H  
ATOM    513  CD  GLU    33      47.396  56.136  45.487  1.00  0.00           C  
ATOM    514  OE1 GLU    33      46.648  57.140  45.550  1.00  0.00           O  
ATOM    515  OE2 GLU    33      47.111  55.105  46.081  1.00  0.00           O  
ATOM    516  C   GLU    33      49.293  53.562  43.193  1.00  0.00           C  
ATOM    517  O   GLU    33      49.015  52.660  43.977  1.00  0.00           O  
ATOM    518  N   SER    34      50.511  53.634  42.570  1.00  0.00           N  
ATOM    519  H   SER    34      50.695  54.504  42.092  1.00  0.00           H  
ATOM    520  CA  SER    34      51.666  52.676  42.883  1.00  0.00           C  
ATOM    521  HA  SER    34      51.409  51.661  42.578  1.00  0.00           H  
ATOM    522  CB  SER    34      52.888  52.957  41.958  1.00  0.00           C  
ATOM    523  HB2 SER    34      53.231  53.971  42.161  1.00  0.00           H  
ATOM    524  HB3 SER    34      53.674  52.267  42.266  1.00  0.00           H  
ATOM    525  OG  SER    34      52.517  52.882  40.645  1.00  0.00           O  
ATOM    526  HG  SER    34      51.805  53.488  40.425  1.00  0.00           H  
ATOM    527  C   SER    34      52.208  52.786  44.310  1.00  0.00           C  
ATOM    528  O   SER    34      52.194  53.892  44.812  1.00  0.00           O  
ATOM    529  N   ILE    35      52.584  51.602  44.831  1.00  0.00           N  
ATOM    530  H   ILE    35      52.450  50.799  44.233  1.00  0.00           H  
ATOM    531  CA  ILE    35      53.608  51.558  45.864  1.00  0.00           C  
ATOM    532  HA  ILE    35      53.205  52.215  46.635  1.00  0.00           H  
ATOM    533  CB  ILE    35      53.875  50.120  46.402  1.00  0.00           C  
ATOM    534  HB  ILE    35      54.139  49.569  45.499  1.00  0.00           H  
ATOM    535  CG2 ILE    35      55.129  49.921  47.294  1.00  0.00           C  
ATOM    536 HG21 ILE    35      54.957  50.308  48.299  1.00  0.00           H  
ATOM    537 HG22 ILE    35      55.268  48.844  47.387  1.00  0.00           H  
ATOM    538 HG23 ILE    35      56.082  50.233  46.868  1.00  0.00           H  
ATOM    539  CG1 ILE    35      52.584  49.452  46.988  1.00  0.00           C  
ATOM    540 HG12 ILE    35      52.496  49.894  47.980  1.00  0.00           H  
ATOM    541 HG13 ILE    35      51.654  49.670  46.463  1.00  0.00           H  
ATOM    542  CD1 ILE    35      52.657  47.970  47.162  1.00  0.00           C  
ATOM    543 HD11 ILE    35      51.763  47.605  47.667  1.00  0.00           H  
ATOM    544 HD12 ILE    35      52.815  47.453  46.215  1.00  0.00           H  
ATOM    545 HD13 ILE    35      53.581  47.646  47.640  1.00  0.00           H  
ATOM    546  C   ILE    35      54.825  52.312  45.457  1.00  0.00           C  
ATOM    547  O   ILE    35      55.360  51.962  44.388  1.00  0.00           O  
ATOM    548  N   GLN    36      55.351  53.293  46.231  1.00  0.00           N  
ATOM    549  H   GLN    36      54.796  53.474  47.055  1.00  0.00           H  
ATOM    550  CA  GLN    36      56.537  54.096  46.089  1.00  0.00           C  
ATOM    551  HA  GLN    36      57.120  53.706  45.255  1.00  0.00           H  
ATOM    552  CB  GLN    36      56.197  55.657  46.029  1.00  0.00           C  
ATOM    553  HB2 GLN    36      55.819  56.010  46.988  1.00  0.00           H  
ATOM    554  HB3 GLN    36      57.085  56.231  45.765  1.00  0.00           H  
ATOM    555  CG  GLN    36      55.142  56.072  45.009  1.00  0.00           C  
ATOM    556  HG2 GLN    36      54.268  55.473  45.264  1.00  0.00           H  
ATOM    557  HG3 GLN    36      55.007  57.150  45.095  1.00  0.00           H  
ATOM    558  CD  GLN    36      55.478  55.914  43.498  1.00  0.00           C  
ATOM    559  OE1 GLN    36      56.475  55.408  43.074  1.00  0.00           O  
ATOM    560  NE2 GLN    36      54.528  56.395  42.675  1.00  0.00           N  
ATOM    561 HE21 GLN    36      54.717  56.416  41.683  1.00  0.00           H  
ATOM    562 HE22 GLN    36      53.844  57.015  43.085  1.00  0.00           H  
ATOM    563  C   GLN    36      57.318  53.856  47.424  1.00  0.00           C  
ATOM    564  O   GLN    36      57.005  54.471  48.445  1.00  0.00           O  
ATOM    565  N   GLN    37      58.362  53.023  47.343  1.00  0.00           N  
ATOM    566  H   GLN    37      58.615  52.529  46.499  1.00  0.00           H  
ATOM    567  CA  GLN    37      59.002  52.622  48.606  1.00  0.00           C  
ATOM    568  HA  GLN    37      59.116  53.459  49.295  1.00  0.00           H  
ATOM    569  CB  GLN    37      58.134  51.450  49.253  1.00  0.00           C  
ATOM    570  HB2 GLN    37      57.935  50.671  48.517  1.00  0.00           H  
ATOM    571  HB3 GLN    37      58.708  50.851  49.959  1.00  0.00           H  
ATOM    572  CG  GLN    37      56.842  51.832  50.078  1.00  0.00           C  
ATOM    573  HG2 GLN    37      57.050  52.666  50.748  1.00  0.00           H  
ATOM    574  HG3 GLN    37      56.067  51.986  49.326  1.00  0.00           H  
ATOM    575  CD  GLN    37      56.362  50.694  51.022  1.00  0.00           C  
ATOM    576  OE1 GLN    37      57.104  49.867  51.503  1.00  0.00           O  
ATOM    577  NE2 GLN    37      55.151  50.649  51.438  1.00  0.00           N  
ATOM    578 HE21 GLN    37      54.938  50.002  52.184  1.00  0.00           H  
ATOM    579 HE22 GLN    37      54.443  51.292  51.114  1.00  0.00           H  
ATOM    580  C   GLN    37      60.451  52.180  48.347  1.00  0.00           C  
ATOM    581  O   GLN    37      60.801  51.548  47.328  1.00  0.00           O  
ATOM    582  N   GLY    38      61.468  52.686  49.086  1.00  0.00           N  
ATOM    583  H   GLY    38      61.285  53.245  49.907  1.00  0.00           H  
ATOM    584  CA  GLY    38      62.915  52.477  48.812  1.00  0.00           C  
ATOM    585  HA2 GLY    38      63.002  51.541  48.261  1.00  0.00           H  
ATOM    586  HA3 GLY    38      63.196  53.157  48.008  1.00  0.00           H  
ATOM    587  C   GLY    38      63.858  52.623  49.964  1.00  0.00           C  
ATOM    588  O   GLY    38      63.495  53.079  51.023  1.00  0.00           O  
ATOM    589  N   LEU    39      65.123  52.297  49.798  1.00  0.00           N  
ATOM    590  H   LEU    39      65.342  51.977  48.865  1.00  0.00           H  
ATOM    591  CA  LEU    39      66.089  52.091  50.873  1.00  0.00           C  
ATOM    592  HA  LEU    39      65.666  52.424  51.821  1.00  0.00           H  
ATOM    593  CB  LEU    39      66.485  50.606  50.863  1.00  0.00           C  
ATOM    594  HB2 LEU    39      66.953  50.366  49.908  1.00  0.00           H  
ATOM    595  HB3 LEU    39      67.302  50.381  51.548  1.00  0.00           H  
ATOM    596  CG  LEU    39      65.352  49.663  51.146  1.00  0.00           C  
ATOM    597  HG  LEU    39      64.450  49.898  50.580  1.00  0.00           H  
ATOM    598  CD1 LEU    39      65.746  48.214  50.828  1.00  0.00           C  
ATOM    599 HD11 LEU    39      65.155  47.376  51.199  1.00  0.00           H  
ATOM    600 HD12 LEU    39      65.883  48.080  49.755  1.00  0.00           H  
ATOM    601 HD13 LEU    39      66.737  48.005  51.231  1.00  0.00           H  
ATOM    602  CD2 LEU    39      64.956  49.631  52.602  1.00  0.00           C  
ATOM    603 HD21 LEU    39      64.232  48.888  52.937  1.00  0.00           H  
ATOM    604 HD22 LEU    39      65.834  49.467  53.226  1.00  0.00           H  
ATOM    605 HD23 LEU    39      64.494  50.587  52.847  1.00  0.00           H  
ATOM    606  C   LEU    39      67.368  52.985  50.744  1.00  0.00           C  
ATOM    607  O   LEU    39      67.834  53.352  49.664  1.00  0.00           O  
ATOM    608  N   LEU    40      67.925  53.441  51.899  1.00  0.00           N  
ATOM    609  H   LEU    40      67.634  53.112  52.809  1.00  0.00           H  
ATOM    610  CA  LEU    40      68.939  54.529  51.917  1.00  0.00           C  
ATOM    611  HA  LEU    40      69.210  54.844  50.909  1.00  0.00           H  
ATOM    612  CB  LEU    40      68.256  55.633  52.671  1.00  0.00           C  
ATOM    613  HB2 LEU    40      67.402  55.936  52.066  1.00  0.00           H  
ATOM    614  HB3 LEU    40      67.839  55.238  53.597  1.00  0.00           H  
ATOM    615  CG  LEU    40      69.120  56.826  53.098  1.00  0.00           C  
ATOM    616  HG  LEU    40      69.982  56.363  53.578  1.00  0.00           H  
ATOM    617  CD1 LEU    40      69.644  57.523  51.834  1.00  0.00           C  
ATOM    618 HD11 LEU    40      68.743  57.787  51.281  1.00  0.00           H  
ATOM    619 HD12 LEU    40      70.236  58.390  52.125  1.00  0.00           H  
ATOM    620 HD13 LEU    40      70.339  56.811  51.389  1.00  0.00           H  
ATOM    621  CD2 LEU    40      68.561  57.800  54.175  1.00  0.00           C  
ATOM    622 HD21 LEU    40      68.616  57.362  55.172  1.00  0.00           H  
ATOM    623 HD22 LEU    40      69.226  58.659  54.264  1.00  0.00           H  
ATOM    624 HD23 LEU    40      67.556  58.127  53.907  1.00  0.00           H  
ATOM    625  C   LEU    40      70.303  53.910  52.547  1.00  0.00           C  
ATOM    626  O   LEU    40      70.281  53.516  53.718  1.00  0.00           O  
ATOM    627  N   TYR    41      71.442  54.029  51.862  1.00  0.00           N  
ATOM    628  H   TYR    41      71.375  54.328  50.900  1.00  0.00           H  
ATOM    629  CA  TYR    41      72.715  53.450  52.189  1.00  0.00           C  
ATOM    630  HA  TYR    41      72.679  53.027  53.192  1.00  0.00           H  
ATOM    631  CB  TYR    41      72.996  52.262  51.263  1.00  0.00           C  
ATOM    632  HB2 TYR    41      73.127  52.721  50.283  1.00  0.00           H  
ATOM    633  HB3 TYR    41      73.947  51.821  51.563  1.00  0.00           H  
ATOM    634  CG  TYR    41      71.995  51.203  51.088  1.00  0.00           C  
ATOM    635  CD1 TYR    41      71.917  49.963  51.779  1.00  0.00           C  
ATOM    636  HD1 TYR    41      72.632  49.770  52.566  1.00  0.00           H  
ATOM    637  CE1 TYR    41      70.961  48.960  51.490  1.00  0.00           C  
ATOM    638  HE1 TYR    41      71.010  47.941  51.843  1.00  0.00           H  
ATOM    639  CZ  TYR    41      69.949  49.322  50.573  1.00  0.00           C  
ATOM    640  OH  TYR    41      69.103  48.384  50.039  1.00  0.00           O  
ATOM    641  HH  TYR    41      69.286  47.449  50.162  1.00  0.00           H  
ATOM    642  CE2 TYR    41      69.957  50.586  49.927  1.00  0.00           C  
ATOM    643  HE2 TYR    41      69.225  50.699  49.141  1.00  0.00           H  
ATOM    644  CD2 TYR    41      70.966  51.518  50.200  1.00  0.00           C  
ATOM    645  HD2 TYR    41      70.808  52.465  49.705  1.00  0.00           H  
ATOM    646  C   TYR    41      73.882  54.548  52.282  1.00  0.00           C  
ATOM    647  O   TYR    41      73.835  55.537  51.536  1.00  0.00           O  
ATOM    648  N   HID    42      74.864  54.309  53.247  1.00  0.00           N  
ATOM    649  H   HID    42      74.828  53.459  53.792  1.00  0.00           H  
ATOM    650  CA  HID    42      76.001  55.131  53.420  1.00  0.00           C  
ATOM    651  HA  HID    42      76.190  55.678  52.496  1.00  0.00           H  
ATOM    652  CB  HID    42      75.654  56.185  54.477  1.00  0.00           C  
ATOM    653  HB2 HID    42      74.803  56.781  54.145  1.00  0.00           H  
ATOM    654  HB3 HID    42      75.277  55.599  55.315  1.00  0.00           H  
ATOM    655  CG  HID    42      76.806  57.046  55.052  1.00  0.00           C  
ATOM    656  ND1 HID    42      77.789  57.596  54.270  1.00  0.00           N  
ATOM    657  HD1 HID    42      77.941  57.323  53.310  1.00  0.00           H  
ATOM    658  CE1 HID    42      78.704  58.144  55.055  1.00  0.00           C  
ATOM    659  HE1 HID    42      79.555  58.738  54.756  1.00  0.00           H  
ATOM    660  NE2 HID    42      78.401  58.042  56.346  1.00  0.00           N  
ATOM    661  CD2 HID    42      77.231  57.270  56.348  1.00  0.00           C  
ATOM    662  HD2 HID    42      76.538  57.072  57.153  1.00  0.00           H  
ATOM    663  C   HID    42      77.312  54.301  53.648  1.00  0.00           C  
ATOM    664  O   HID    42      78.373  54.862  53.552  1.00  0.00           O  
ATOM    665  N   HID    43      77.232  52.908  53.681  1.00  0.00           N  
ATOM    666  H   HID    43      76.349  52.417  53.671  1.00  0.00           H  
ATOM    667  CA  HID    43      78.456  52.130  53.807  1.00  0.00           C  
ATOM    668  HA  HID    43      79.022  52.503  54.661  1.00  0.00           H  
ATOM    669  CB  HID    43      78.238  50.641  54.135  1.00  0.00           C  
ATOM    670  HB2 HID    43      77.529  50.596  54.962  1.00  0.00           H  
ATOM    671  HB3 HID    43      77.667  50.239  53.298  1.00  0.00           H  
ATOM    672  CG  HID    43      79.376  49.735  54.481  1.00  0.00           C  
ATOM    673  ND1 HID    43      80.322  49.265  53.596  1.00  0.00           N  
ATOM    674  HD1 HID    43      80.375  49.453  52.605  1.00  0.00           H  
ATOM    675  CE1 HID    43      81.141  48.452  54.273  1.00  0.00           C  
ATOM    676  HE1 HID    43      81.893  47.860  53.772  1.00  0.00           H  
ATOM    677  NE2 HID    43      80.944  48.495  55.602  1.00  0.00           N  
ATOM    678  CD2 HID    43      79.751  49.279  55.713  1.00  0.00           C  
ATOM    679  HD2 HID    43      79.290  49.445  56.675  1.00  0.00           H  
ATOM    680  C   HID    43      79.397  52.253  52.563  1.00  0.00           C  
ATOM    681  O   HID    43      78.859  52.246  51.436  1.00  0.00           O  
ATOM    682  N   PRO    44      80.705  52.307  52.675  1.00  0.00           N  
ATOM    683  CD  PRO    44      81.413  52.376  53.980  1.00  0.00           C  
ATOM    684  HD2 PRO    44      80.930  51.809  54.776  1.00  0.00           H  
ATOM    685  HD3 PRO    44      81.470  53.439  54.216  1.00  0.00           H  
ATOM    686  CG  PRO    44      82.762  51.812  53.693  1.00  0.00           C  
ATOM    687  HG2 PRO    44      82.691  50.724  53.687  1.00  0.00           H  
ATOM    688  HG3 PRO    44      83.518  52.076  54.434  1.00  0.00           H  
ATOM    689  CB  PRO    44      83.003  52.258  52.231  1.00  0.00           C  
ATOM    690  HB2 PRO    44      83.690  51.549  51.769  1.00  0.00           H  
ATOM    691  HB3 PRO    44      83.257  53.317  52.172  1.00  0.00           H  
ATOM    692  CA  PRO    44      81.655  52.177  51.588  1.00  0.00           C  
ATOM    693  HA  PRO    44      81.534  53.135  51.082  1.00  0.00           H  
ATOM    694  C   PRO    44      81.446  50.974  50.673  1.00  0.00           C  
ATOM    695  O   PRO    44      81.486  49.869  51.203  1.00  0.00           O  
ATOM    696  N   ASN    45      81.174  51.119  49.373  1.00  0.00           N  
ATOM    697  H   ASN    45      81.191  52.057  48.998  1.00  0.00           H  
ATOM    698  CA  ASN    45      80.946  50.018  48.481  1.00  0.00           C  
ATOM    699  HA  ASN    45      80.305  49.230  48.876  1.00  0.00           H  
ATOM    700  CB  ASN    45      80.210  50.526  47.221  1.00  0.00           C  
ATOM    701  HB2 ASN    45      80.693  51.434  46.860  1.00  0.00           H  
ATOM    702  HB3 ASN    45      80.366  49.842  46.386  1.00  0.00           H  
ATOM    703  CG  ASN    45      78.736  50.781  47.402  1.00  0.00           C  
ATOM    704  OD1 ASN    45      78.230  51.872  47.355  1.00  0.00           O  
ATOM    705  ND2 ASN    45      77.956  49.788  47.743  1.00  0.00           N  
ATOM    706 HD21 ASN    45      76.998  49.979  47.997  1.00  0.00           H  
ATOM    707 HD22 ASN    45      78.369  48.881  47.906  1.00  0.00           H  
ATOM    708  C   ASN    45      82.346  49.383  47.999  1.00  0.00           C  
ATOM    709  O   ASN    45      83.364  50.069  47.944  1.00  0.00           O  
ATOM    710  N   GLN    46      82.320  48.057  47.705  1.00  0.00           N  
ATOM    711  H   GLN    46      81.395  47.704  47.507  1.00  0.00           H  
ATOM    712  CA  GLN    46      83.472  47.182  47.495  1.00  0.00           C  
ATOM    713  HA  GLN    46      84.281  47.432  48.180  1.00  0.00           H  
ATOM    714  CB  GLN    46      83.089  45.690  47.833  1.00  0.00           C  
ATOM    715  HB2 GLN    46      82.659  45.724  48.834  1.00  0.00           H  
ATOM    716  HB3 GLN    46      82.332  45.279  47.166  1.00  0.00           H  
ATOM    717  CG  GLN    46      84.356  44.734  47.801  1.00  0.00           C  
ATOM    718  HG2 GLN    46      85.055  45.038  47.022  1.00  0.00           H  
ATOM    719  HG3 GLN    46      84.776  44.758  48.807  1.00  0.00           H  
ATOM    720  CD  GLN    46      83.951  43.356  47.486  1.00  0.00           C  
ATOM    721  OE1 GLN    46      84.511  42.763  46.522  1.00  0.00           O  
ATOM    722  NE2 GLN    46      83.171  42.576  48.231  1.00  0.00           N  
ATOM    723 HE21 GLN    46      82.910  41.734  47.739  1.00  0.00           H  
ATOM    724 HE22 GLN    46      82.748  42.879  49.098  1.00  0.00           H  
ATOM    725  C   GLN    46      83.978  47.409  46.044  1.00  0.00           C  
ATOM    726  O   GLN    46      85.026  47.963  45.904  1.00  0.00           O  
ATOM    727  N   VAL    47      83.156  47.243  45.055  1.00  0.00           N  
ATOM    728  H   VAL    47      82.270  46.794  45.240  1.00  0.00           H  
ATOM    729  CA  VAL    47      83.372  47.740  43.691  1.00  0.00           C  
ATOM    730  HA  VAL    47      84.399  47.515  43.405  1.00  0.00           H  
ATOM    731  CB  VAL    47      82.734  46.837  42.638  1.00  0.00           C  
ATOM    732  HB  VAL    47      83.104  47.038  41.632  1.00  0.00           H  
ATOM    733  CG1 VAL    47      83.118  45.366  42.795  1.00  0.00           C  
ATOM    734 HG11 VAL    47      82.631  44.715  42.070  1.00  0.00           H  
ATOM    735 HG12 VAL    47      84.179  45.117  42.752  1.00  0.00           H  
ATOM    736 HG13 VAL    47      82.814  44.931  43.747  1.00  0.00           H  
ATOM    737  CG2 VAL    47      81.194  46.939  42.698  1.00  0.00           C  
ATOM    738 HG21 VAL    47      80.919  47.939  42.363  1.00  0.00           H  
ATOM    739 HG22 VAL    47      80.783  46.263  41.947  1.00  0.00           H  
ATOM    740 HG23 VAL    47      80.824  46.700  43.695  1.00  0.00           H  
ATOM    741  C   VAL    47      83.101  49.183  43.463  1.00  0.00           C  
ATOM    742  O   VAL    47      82.227  49.756  44.175  1.00  0.00           O  
ATOM    743  N   ASP    48      83.754  49.779  42.454  1.00  0.00           N  
ATOM    744  H   ASP    48      84.389  49.258  41.866  1.00  0.00           H  
ATOM    745  CA  ASP    48      83.326  51.108  42.052  1.00  0.00           C  
ATOM    746  HA  ASP    48      83.478  51.796  42.883  1.00  0.00           H  
ATOM    747  CB  ASP    48      84.202  51.487  40.839  1.00  0.00           C  
ATOM    748  HB2 ASP    48      83.861  52.471  40.517  1.00  0.00           H  
ATOM    749  HB3 ASP    48      85.240  51.585  41.157  1.00  0.00           H  
ATOM    750  CG  ASP    48      84.190  50.477  39.653  1.00  0.00           C  
ATOM    751  OD1 ASP    48      83.840  50.951  38.532  1.00  0.00           O  
ATOM    752  OD2 ASP    48      84.689  49.341  39.867  1.00  0.00           O  
ATOM    753  C   ASP    48      81.843  51.168  41.749  1.00  0.00           C  
ATOM    754  O   ASP    48      81.314  50.246  41.149  1.00  0.00           O  
ATOM    755  N   THR    49      81.221  52.365  41.887  1.00  0.00           N  
ATOM    756  H   THR    49      81.714  53.138  42.310  1.00  0.00           H  
ATOM    757  CA  THR    49      79.799  52.632  41.666  1.00  0.00           C  
ATOM    758  HA  THR    49      79.260  52.157  42.486  1.00  0.00           H  
ATOM    759  CB  THR    49      79.525  54.111  41.842  1.00  0.00           C  
ATOM    760  HB  THR    49      79.975  54.532  40.942  1.00  0.00           H  
ATOM    761  CG2 THR    49      78.000  54.412  41.934  1.00  0.00           C  
ATOM    762 HG21 THR    49      77.654  54.914  41.030  1.00  0.00           H  
ATOM    763 HG22 THR    49      77.369  53.530  42.040  1.00  0.00           H  
ATOM    764 HG23 THR    49      77.709  55.081  42.744  1.00  0.00           H  
ATOM    765  OG1 THR    49      80.173  54.603  43.019  1.00  0.00           O  
ATOM    766  HG1 THR    49      79.580  54.359  43.734  1.00  0.00           H  
ATOM    767  C   THR    49      79.277  52.214  40.256  1.00  0.00           C  
ATOM    768  O   THR    49      78.126  51.718  40.199  1.00  0.00           O  
ATOM    769  N   PRO    50      80.007  52.253  39.113  1.00  0.00           N  
ATOM    770  CD  PRO    50      81.162  53.083  38.853  1.00  0.00           C  
ATOM    771  HD2 PRO    50      82.109  52.660  39.188  1.00  0.00           H  
ATOM    772  HD3 PRO    50      81.175  54.002  39.439  1.00  0.00           H  
ATOM    773  CG  PRO    50      81.097  53.429  37.363  1.00  0.00           C  
ATOM    774  HG2 PRO    50      82.120  53.668  37.072  1.00  0.00           H  
ATOM    775  HG3 PRO    50      80.430  54.244  37.080  1.00  0.00           H  
ATOM    776  CB  PRO    50      80.470  52.123  36.808  1.00  0.00           C  
ATOM    777  HB2 PRO    50      81.309  51.439  36.684  1.00  0.00           H  
ATOM    778  HB3 PRO    50      79.885  52.241  35.896  1.00  0.00           H  
ATOM    779  CA  PRO    50      79.529  51.628  37.909  1.00  0.00           C  
ATOM    780  HA  PRO    50      78.531  52.012  37.697  1.00  0.00           H  
ATOM    781  C   PRO    50      79.454  50.069  37.914  1.00  0.00           C  
ATOM    782  O   PRO    50      78.656  49.447  37.223  1.00  0.00           O  
ATOM    783  N   ASN    51      80.301  49.342  38.707  1.00  0.00           N  
ATOM    784  H   ASN    51      80.987  49.838  39.258  1.00  0.00           H  
ATOM    785  CA  ASN    51      80.308  47.882  38.869  1.00  0.00           C  
ATOM    786  HA  ASN    51      80.043  47.379  37.939  1.00  0.00           H  
ATOM    787  CB  ASN    51      81.791  47.442  39.028  1.00  0.00           C  
ATOM    788  HB2 ASN    51      82.278  48.040  39.797  1.00  0.00           H  
ATOM    789  HB3 ASN    51      81.731  46.376  39.248  1.00  0.00           H  
ATOM    790  CG  ASN    51      82.424  47.675  37.682  1.00  0.00           C  
ATOM    791  OD1 ASN    51      81.860  47.295  36.704  1.00  0.00           O  
ATOM    792  ND2 ASN    51      83.600  48.287  37.598  1.00  0.00           N  
ATOM    793 HD21 ASN    51      84.033  48.297  36.686  1.00  0.00           H  
ATOM    794 HD22 ASN    51      84.055  48.747  38.373  1.00  0.00           H  
ATOM    795  C   ASN    51      79.234  47.480  39.918  1.00  0.00           C  
ATOM    796  O   ASN    51      78.714  46.376  39.831  1.00  0.00           O  
ATOM    797  N   GLN    52      78.901  48.372  40.874  1.00  0.00           N  
ATOM    798  H   GLN    52      79.252  49.305  40.715  1.00  0.00           H  
ATOM    799  CA  GLN    52      77.861  48.169  41.911  1.00  0.00           C  
ATOM    800  HA  GLN    52      78.016  47.124  42.180  1.00  0.00           H  
ATOM    801  CB  GLN    52      77.947  49.076  43.115  1.00  0.00           C  
ATOM    802  HB2 GLN    52      78.907  48.761  43.524  1.00  0.00           H  
ATOM    803  HB3 GLN    52      77.948  50.106  42.758  1.00  0.00           H  
ATOM    804  CG  GLN    52      76.875  48.907  44.220  1.00  0.00           C  
ATOM    805  HG2 GLN    52      77.081  49.444  45.146  1.00  0.00           H  
ATOM    806  HG3 GLN    52      75.900  49.227  43.850  1.00  0.00           H  
ATOM    807  CD  GLN    52      76.906  47.358  44.675  1.00  0.00           C  
ATOM    808  OE1 GLN    52      77.798  46.894  45.376  1.00  0.00           O  
ATOM    809  NE2 GLN    52      76.020  46.576  44.200  1.00  0.00           N  
ATOM    810 HE21 GLN    52      75.958  45.627  44.541  1.00  0.00           H  
ATOM    811 HE22 GLN    52      75.391  46.827  43.451  1.00  0.00           H  
ATOM    812  C   GLN    52      76.503  48.307  41.136  1.00  0.00           C  
ATOM    813  O   GLN    52      75.672  47.436  41.256  1.00  0.00           O  
ATOM    814  N   ILE    53      76.320  49.318  40.325  1.00  0.00           N  
ATOM    815  H   ILE    53      77.082  49.950  40.127  1.00  0.00           H  
ATOM    816  CA  ILE    53      75.077  49.526  39.549  1.00  0.00           C  
ATOM    817  HA  ILE    53      74.227  49.354  40.210  1.00  0.00           H  
ATOM    818  CB  ILE    53      74.979  50.960  39.107  1.00  0.00           C  
ATOM    819  HB  ILE    53      75.791  51.275  38.451  1.00  0.00           H  
ATOM    820  CG2 ILE    53      73.711  51.117  38.212  1.00  0.00           C  
ATOM    821 HG21 ILE    53      73.940  50.564  37.301  1.00  0.00           H  
ATOM    822 HG22 ILE    53      72.920  50.609  38.764  1.00  0.00           H  
ATOM    823 HG23 ILE    53      73.462  52.137  37.919  1.00  0.00           H  
ATOM    824  CG1 ILE    53      74.914  51.936  40.339  1.00  0.00           C  
ATOM    825 HG12 ILE    53      73.937  51.802  40.804  1.00  0.00           H  
ATOM    826 HG13 ILE    53      75.775  51.788  40.990  1.00  0.00           H  
ATOM    827  CD1 ILE    53      75.086  53.432  39.981  1.00  0.00           C  
ATOM    828 HD11 ILE    53      74.250  53.794  39.383  1.00  0.00           H  
ATOM    829 HD12 ILE    53      75.232  54.103  40.828  1.00  0.00           H  
ATOM    830 HD13 ILE    53      75.950  53.543  39.326  1.00  0.00           H  
ATOM    831  C   ILE    53      74.938  48.496  38.433  1.00  0.00           C  
ATOM    832  O   ILE    53      73.766  48.090  38.246  1.00  0.00           O  
ATOM    833  N   GLN    54      76.043  48.016  37.811  1.00  0.00           N  
ATOM    834  H   GLN    54      76.944  48.473  37.834  1.00  0.00           H  
ATOM    835  CA  GLN    54      75.863  46.844  36.945  1.00  0.00           C  
ATOM    836  HA  GLN    54      74.962  46.900  36.335  1.00  0.00           H  
ATOM    837  CB  GLN    54      77.105  46.860  36.019  1.00  0.00           C  
ATOM    838  HB2 GLN    54      77.156  47.826  35.516  1.00  0.00           H  
ATOM    839  HB3 GLN    54      77.986  46.672  36.633  1.00  0.00           H  
ATOM    840  CG  GLN    54      77.125  45.811  34.854  1.00  0.00           C  
ATOM    841  HG2 GLN    54      78.003  46.081  34.266  1.00  0.00           H  
ATOM    842  HG3 GLN    54      77.236  44.782  35.197  1.00  0.00           H  
ATOM    843  CD  GLN    54      75.896  45.938  33.950  1.00  0.00           C  
ATOM    844  OE1 GLN    54      75.798  46.751  33.018  1.00  0.00           O  
ATOM    845  NE2 GLN    54      74.798  45.235  34.260  1.00  0.00           N  
ATOM    846 HE21 GLN    54      74.127  45.031  33.532  1.00  0.00           H  
ATOM    847 HE22 GLN    54      74.923  44.599  35.034  1.00  0.00           H  
ATOM    848  C   GLN    54      75.583  45.470  37.634  1.00  0.00           C  
ATOM    849  O   GLN    54      74.776  44.714  37.110  1.00  0.00           O  
ATOM    850  N   HIE    55      76.052  45.224  38.851  1.00  0.00           N  
ATOM    851  H   HIE    55      76.878  45.738  39.124  1.00  0.00           H  
ATOM    852  CA  HIE    55      75.731  44.065  39.566  1.00  0.00           C  
ATOM    853  HA  HIE    55      75.785  43.239  38.857  1.00  0.00           H  
ATOM    854  CB  HIE    55      76.688  43.705  40.697  1.00  0.00           C  
ATOM    855  HB2 HIE    55      77.691  43.604  40.283  1.00  0.00           H  
ATOM    856  HB3 HIE    55      76.597  44.576  41.346  1.00  0.00           H  
ATOM    857  CG  HIE    55      76.489  42.465  41.566  1.00  0.00           C  
ATOM    858  ND1 HIE    55      76.688  42.477  42.970  1.00  0.00           N  
ATOM    859  CE1 HIE    55      76.280  41.301  43.379  1.00  0.00           C  
ATOM    860  HE1 HIE    55      76.318  41.093  44.438  1.00  0.00           H  
ATOM    861  NE2 HIE    55      75.774  40.525  42.346  1.00  0.00           N  
ATOM    862  HE2 HIE    55      75.396  39.592  42.432  1.00  0.00           H  
ATOM    863  CD2 HIE    55      75.970  41.250  41.209  1.00  0.00           C  
ATOM    864  HD2 HIE    55      75.825  40.931  40.188  1.00  0.00           H  
ATOM    865  C   HIE    55      74.273  44.179  40.047  1.00  0.00           C  
ATOM    866  O   HIE    55      73.594  43.178  40.161  1.00  0.00           O  
ATOM    867  N   LEU    56      73.675  45.375  40.371  1.00  0.00           N  
ATOM    868  H   LEU    56      74.244  46.208  40.325  1.00  0.00           H  
ATOM    869  CA  LEU    56      72.273  45.605  40.692  1.00  0.00           C  
ATOM    870  HA  LEU    56      72.186  45.000  41.595  1.00  0.00           H  
ATOM    871  CB  LEU    56      72.031  47.072  41.108  1.00  0.00           C  
ATOM    872  HB2 LEU    56      72.305  47.685  40.249  1.00  0.00           H  
ATOM    873  HB3 LEU    56      70.977  47.255  41.319  1.00  0.00           H  
ATOM    874  CG  LEU    56      72.631  47.552  42.439  1.00  0.00           C  
ATOM    875  HG  LEU    56      73.712  47.446  42.530  1.00  0.00           H  
ATOM    876  CD1 LEU    56      72.396  49.047  42.771  1.00  0.00           C  
ATOM    877 HD11 LEU    56      72.876  49.305  43.715  1.00  0.00           H  
ATOM    878 HD12 LEU    56      72.914  49.534  41.946  1.00  0.00           H  
ATOM    879 HD13 LEU    56      71.343  49.328  42.786  1.00  0.00           H  
ATOM    880  CD2 LEU    56      72.092  46.747  43.628  1.00  0.00           C  
ATOM    881 HD21 LEU    56      72.434  47.102  44.600  1.00  0.00           H  
ATOM    882 HD22 LEU    56      71.008  46.728  43.734  1.00  0.00           H  
ATOM    883 HD23 LEU    56      72.403  45.707  43.520  1.00  0.00           H  
ATOM    884  C   LEU    56      71.455  45.143  39.534  1.00  0.00           C  
ATOM    885  O   LEU    56      70.606  44.264  39.702  1.00  0.00           O  
ATOM    886  N   LYS    57      71.588  45.781  38.326  1.00  0.00           N  
ATOM    887  H   LYS    57      72.323  46.456  38.169  1.00  0.00           H  
ATOM    888  CA  LYS    57      70.929  45.312  37.073  1.00  0.00           C  
ATOM    889  HA  LYS    57      69.897  45.637  37.211  1.00  0.00           H  
ATOM    890  CB  LYS    57      71.484  46.021  35.840  1.00  0.00           C  
ATOM    891  HB2 LYS    57      72.572  46.003  35.915  1.00  0.00           H  
ATOM    892  HB3 LYS    57      71.129  45.541  34.928  1.00  0.00           H  
ATOM    893  CG  LYS    57      71.036  47.481  35.745  1.00  0.00           C  
ATOM    894  HG2 LYS    57      69.952  47.509  35.635  1.00  0.00           H  
ATOM    895  HG3 LYS    57      71.201  48.008  36.685  1.00  0.00           H  
ATOM    896  CD  LYS    57      71.753  48.227  34.623  1.00  0.00           C  
ATOM    897  HD2 LYS    57      71.802  47.567  33.757  1.00  0.00           H  
ATOM    898  HD3 LYS    57      71.162  49.136  34.510  1.00  0.00           H  
ATOM    899  CE  LYS    57      73.226  48.500  34.986  1.00  0.00           C  
ATOM    900  HE2 LYS    57      73.329  48.899  35.995  1.00  0.00           H  
ATOM    901  HE3 LYS    57      73.852  47.609  34.922  1.00  0.00           H  
ATOM    902  NZ  LYS    57      73.847  49.470  34.038  1.00  0.00           N  
ATOM    903  HZ1 LYS    57      73.382  50.367  34.029  1.00  0.00           H  
ATOM    904  HZ2 LYS    57      74.813  49.672  34.255  1.00  0.00           H  
ATOM    905  HZ3 LYS    57      73.781  49.194  33.069  1.00  0.00           H  
ATOM    906  C   LYS    57      70.962  43.806  36.864  1.00  0.00           C  
ATOM    907  O   LYS    57      69.959  43.154  36.864  1.00  0.00           O  
ATOM    908  N   HID    58      72.198  43.217  36.918  1.00  0.00           N  
ATOM    909  H   HID    58      73.049  43.727  36.729  1.00  0.00           H  
ATOM    910  CA  HID    58      72.320  41.743  36.721  1.00  0.00           C  
ATOM    911  HA  HID    58      71.841  41.463  35.783  1.00  0.00           H  
ATOM    912  CB  HID    58      73.842  41.258  36.795  1.00  0.00           C  
ATOM    913  HB2 HID    58      74.310  41.493  37.752  1.00  0.00           H  
ATOM    914  HB3 HID    58      73.911  40.171  36.740  1.00  0.00           H  
ATOM    915  CG  HID    58      74.740  41.713  35.709  1.00  0.00           C  
ATOM    916  ND1 HID    58      74.336  41.713  34.394  1.00  0.00           N  
ATOM    917  HD1 HID    58      73.426  41.489  34.018  1.00  0.00           H  
ATOM    918  CE1 HID    58      75.298  42.184  33.620  1.00  0.00           C  
ATOM    919  HE1 HID    58      75.310  42.329  32.550  1.00  0.00           H  
ATOM    920  NE2 HID    58      76.352  42.546  34.384  1.00  0.00           N  
ATOM    921  CD2 HID    58      75.998  42.226  35.747  1.00  0.00           C  
ATOM    922  HD2 HID    58      76.543  42.645  36.580  1.00  0.00           H  
ATOM    923  C   HID    58      71.536  40.934  37.823  1.00  0.00           C  
ATOM    924  O   HID    58      70.912  39.981  37.515  1.00  0.00           O  
ATOM    925  N   SER    59      71.700  41.290  39.071  1.00  0.00           N  
ATOM    926  H   SER    59      72.238  42.131  39.228  1.00  0.00           H  
ATOM    927  CA  SER    59      71.051  40.579  40.171  1.00  0.00           C  
ATOM    928  HA  SER    59      71.250  39.508  40.192  1.00  0.00           H  
ATOM    929  CB  SER    59      71.746  41.049  41.473  1.00  0.00           C  
ATOM    930  HB2 SER    59      71.312  40.397  42.231  1.00  0.00           H  
ATOM    931  HB3 SER    59      72.822  40.879  41.415  1.00  0.00           H  
ATOM    932  OG  SER    59      71.550  42.465  41.677  1.00  0.00           O  
ATOM    933  HG  SER    59      71.935  42.908  40.918  1.00  0.00           H  
ATOM    934  C   SER    59      69.555  40.758  40.312  1.00  0.00           C  
ATOM    935  O   SER    59      68.811  39.824  40.649  1.00  0.00           O  
ATOM    936  N   LEU    60      69.038  41.835  39.784  1.00  0.00           N  
ATOM    937  H   LEU    60      69.718  42.531  39.511  1.00  0.00           H  
ATOM    938  CA  LEU    60      67.629  42.144  39.670  1.00  0.00           C  
ATOM    939  HA  LEU    60      67.219  41.971  40.665  1.00  0.00           H  
ATOM    940  CB  LEU    60      67.380  43.623  39.330  1.00  0.00           C  
ATOM    941  HB2 LEU    60      67.879  44.294  40.029  1.00  0.00           H  
ATOM    942  HB3 LEU    60      67.996  43.813  38.451  1.00  0.00           H  
ATOM    943  CG  LEU    60      66.013  44.170  39.100  1.00  0.00           C  
ATOM    944  HG  LEU    60      65.585  43.514  38.342  1.00  0.00           H  
ATOM    945  CD1 LEU    60      65.194  44.041  40.421  1.00  0.00           C  
ATOM    946 HD11 LEU    60      64.150  44.304  40.253  1.00  0.00           H  
ATOM    947 HD12 LEU    60      65.111  42.995  40.717  1.00  0.00           H  
ATOM    948 HD13 LEU    60      65.774  44.635  41.128  1.00  0.00           H  
ATOM    949  CD2 LEU    60      66.234  45.636  38.485  1.00  0.00           C  
ATOM    950 HD21 LEU    60      65.269  46.029  38.165  1.00  0.00           H  
ATOM    951 HD22 LEU    60      66.737  46.269  39.216  1.00  0.00           H  
ATOM    952 HD23 LEU    60      66.874  45.564  37.605  1.00  0.00           H  
ATOM    953  C   LEU    60      66.980  41.324  38.572  1.00  0.00           C  
ATOM    954  O   LEU    60      65.959  40.639  38.759  1.00  0.00           O  
ATOM    955  N   SER    61      67.516  41.446  37.378  1.00  0.00           N  
ATOM    956  H   SER    61      68.354  42.010  37.389  1.00  0.00           H  
ATOM    957  CA  SER    61      67.205  40.609  36.226  1.00  0.00           C  
ATOM    958  HA  SER    61      66.222  40.898  35.854  1.00  0.00           H  
ATOM    959  CB  SER    61      68.271  40.857  35.192  1.00  0.00           C  
ATOM    960  HB2 SER    61      68.453  41.921  35.044  1.00  0.00           H  
ATOM    961  HB3 SER    61      69.236  40.525  35.574  1.00  0.00           H  
ATOM    962  OG  SER    61      67.941  40.219  34.028  1.00  0.00           O  
ATOM    963  HG  SER    61      68.599  39.579  33.748  1.00  0.00           H  
ATOM    964  C   SER    61      67.184  39.124  36.647  1.00  0.00           C  
ATOM    965  O   SER    61      66.285  38.365  36.195  1.00  0.00           O  
ATOM    966  N   SER    62      68.119  38.656  37.465  1.00  0.00           N  
ATOM    967  H   SER    62      68.705  39.267  38.016  1.00  0.00           H  
ATOM    968  CA  SER    62      68.058  37.290  38.006  1.00  0.00           C  
ATOM    969  HA  SER    62      68.107  36.585  37.176  1.00  0.00           H  
ATOM    970  CB  SER    62      69.407  37.157  38.776  1.00  0.00           C  
ATOM    971  HB2 SER    62      69.716  37.982  39.417  1.00  0.00           H  
ATOM    972  HB3 SER    62      69.328  36.258  39.387  1.00  0.00           H  
ATOM    973  OG  SER    62      70.407  37.020  37.736  1.00  0.00           O  
ATOM    974  HG  SER    62      70.462  37.871  37.295  1.00  0.00           H  
ATOM    975  C   SER    62      66.911  37.003  39.011  1.00  0.00           C  
ATOM    976  O   SER    62      66.203  36.018  38.847  1.00  0.00           O  
ATOM    977  N   THR    63      66.582  38.019  39.853  1.00  0.00           N  
ATOM    978  H   THR    63      67.170  38.836  39.773  1.00  0.00           H  
ATOM    979  CA  THR    63      65.393  38.027  40.783  1.00  0.00           C  
ATOM    980  HA  THR    63      65.468  37.170  41.453  1.00  0.00           H  
ATOM    981  CB  THR    63      65.265  39.373  41.578  1.00  0.00           C  
ATOM    982  HB  THR    63      64.972  40.212  40.947  1.00  0.00           H  
ATOM    983  CG2 THR    63      64.215  39.346  42.771  1.00  0.00           C  
ATOM    984 HG21 THR    63      64.288  40.180  43.468  1.00  0.00           H  
ATOM    985 HG22 THR    63      63.216  39.365  42.333  1.00  0.00           H  
ATOM    986 HG23 THR    63      64.290  38.405  43.315  1.00  0.00           H  
ATOM    987  OG1 THR    63      66.418  39.563  42.275  1.00  0.00           O  
ATOM    988  HG1 THR    63      67.095  39.686  41.605  1.00  0.00           H  
ATOM    989  C   THR    63      64.071  37.867  40.043  1.00  0.00           C  
ATOM    990  O   THR    63      63.216  37.132  40.462  1.00  0.00           O  
ATOM    991  N   LEU    64      64.025  38.474  38.834  1.00  0.00           N  
ATOM    992  H   LEU    64      64.750  39.115  38.547  1.00  0.00           H  
ATOM    993  CA  LEU    64      62.750  38.467  38.078  1.00  0.00           C  
ATOM    994  HA  LEU    64      61.896  38.699  38.715  1.00  0.00           H  
ATOM    995  CB  LEU    64      62.760  39.626  37.056  1.00  0.00           C  
ATOM    996  HB2 LEU    64      63.695  39.519  36.506  1.00  0.00           H  
ATOM    997  HB3 LEU    64      61.923  39.455  36.378  1.00  0.00           H  
ATOM    998  CG  LEU    64      62.638  41.059  37.445  1.00  0.00           C  
ATOM    999  HG  LEU    64      63.590  41.458  37.797  1.00  0.00           H  
ATOM   1000  CD1 LEU    64      62.162  41.787  36.190  1.00  0.00           C  
ATOM   1001 HD11 LEU    64      62.975  41.748  35.466  1.00  0.00           H  
ATOM   1002 HD12 LEU    64      61.271  41.289  35.809  1.00  0.00           H  
ATOM   1003 HD13 LEU    64      62.022  42.852  36.377  1.00  0.00           H  
ATOM   1004  CD2 LEU    64      61.528  41.190  38.511  1.00  0.00           C  
ATOM   1005 HD21 LEU    64      61.919  40.681  39.392  1.00  0.00           H  
ATOM   1006 HD22 LEU    64      61.328  42.228  38.775  1.00  0.00           H  
ATOM   1007 HD23 LEU    64      60.562  40.761  38.244  1.00  0.00           H  
ATOM   1008  C   LEU    64      62.501  37.123  37.353  1.00  0.00           C  
ATOM   1009  O   LEU    64      61.462  37.048  36.702  1.00  0.00           O  
ATOM   1010  N   SER    65      63.324  36.091  37.530  1.00  0.00           N  
ATOM   1011  H   SER    65      64.135  36.273  38.103  1.00  0.00           H  
ATOM   1012  CA  SER    65      63.025  34.711  37.191  1.00  0.00           C  
ATOM   1013  HA  SER    65      62.506  34.589  36.241  1.00  0.00           H  
ATOM   1014  CB  SER    65      64.413  33.933  36.884  1.00  0.00           C  
ATOM   1015  HB2 SER    65      64.206  32.933  36.503  1.00  0.00           H  
ATOM   1016  HB3 SER    65      65.018  34.405  36.109  1.00  0.00           H  
ATOM   1017  OG  SER    65      65.140  33.730  38.090  1.00  0.00           O  
ATOM   1018  HG  SER    65      65.923  34.285  38.065  1.00  0.00           H  
ATOM   1019  C   SER    65      62.121  34.013  38.225  1.00  0.00           C  
ATOM   1020  O   SER    65      61.314  33.148  37.835  1.00  0.00           O  
ATOM   1021  N   PHE    66      62.353  34.326  39.476  1.00  0.00           N  
ATOM   1022  H   PHE    66      62.860  35.170  39.700  1.00  0.00           H  
ATOM   1023  CA  PHE    66      61.371  33.788  40.442  1.00  0.00           C  
ATOM   1024  HA  PHE    66      61.008  32.783  40.224  1.00  0.00           H  
ATOM   1025  CB  PHE    66      62.076  33.692  41.781  1.00  0.00           C  
ATOM   1026  HB2 PHE    66      62.277  34.722  42.076  1.00  0.00           H  
ATOM   1027  HB3 PHE    66      61.375  33.283  42.508  1.00  0.00           H  
ATOM   1028  CG  PHE    66      63.299  32.808  41.759  1.00  0.00           C  
ATOM   1029  CD1 PHE    66      63.166  31.379  41.889  1.00  0.00           C  
ATOM   1030  HD1 PHE    66      62.204  30.891  41.924  1.00  0.00           H  
ATOM   1031  CE1 PHE    66      64.319  30.599  41.756  1.00  0.00           C  
ATOM   1032  HE1 PHE    66      64.265  29.521  41.718  1.00  0.00           H  
ATOM   1033  CZ  PHE    66      65.618  31.210  41.681  1.00  0.00           C  
ATOM   1034  HZ  PHE    66      66.560  30.693  41.792  1.00  0.00           H  
ATOM   1035  CE2 PHE    66      65.747  32.605  41.535  1.00  0.00           C  
ATOM   1036  HE2 PHE    66      66.709  33.031  41.295  1.00  0.00           H  
ATOM   1037  CD2 PHE    66      64.600  33.389  41.671  1.00  0.00           C  
ATOM   1038  HD2 PHE    66      64.636  34.456  41.506  1.00  0.00           H  
ATOM   1039  C   PHE    66      60.193  34.710  40.630  1.00  0.00           C  
ATOM   1040  O   PHE    66      59.244  34.361  41.332  1.00  0.00           O  
ATOM   1041  N   PHE    67      60.214  35.890  40.026  1.00  0.00           N  
ATOM   1042  H   PHE    67      60.935  36.030  39.332  1.00  0.00           H  
ATOM   1043  CA  PHE    67      59.126  36.886  39.998  1.00  0.00           C  
ATOM   1044  HA  PHE    67      58.203  36.387  40.292  1.00  0.00           H  
ATOM   1045  CB  PHE    67      59.492  38.091  40.954  1.00  0.00           C  
ATOM   1046  HB2 PHE    67      60.431  38.594  40.722  1.00  0.00           H  
ATOM   1047  HB3 PHE    67      58.661  38.784  40.828  1.00  0.00           H  
ATOM   1048  CG  PHE    67      59.405  37.680  42.409  1.00  0.00           C  
ATOM   1049  CD1 PHE    67      58.239  37.838  43.162  1.00  0.00           C  
ATOM   1050  HD1 PHE    67      57.323  38.276  42.796  1.00  0.00           H  
ATOM   1051  CE1 PHE    67      58.213  37.530  44.541  1.00  0.00           C  
ATOM   1052  HE1 PHE    67      57.372  37.618  45.212  1.00  0.00           H  
ATOM   1053  CZ  PHE    67      59.369  36.984  45.138  1.00  0.00           C  
ATOM   1054  HZ  PHE    67      59.396  36.773  46.197  1.00  0.00           H  
ATOM   1055  CE2 PHE    67      60.570  36.829  44.374  1.00  0.00           C  
ATOM   1056  HE2 PHE    67      61.519  36.541  44.800  1.00  0.00           H  
ATOM   1057  CD2 PHE    67      60.566  37.231  43.042  1.00  0.00           C  
ATOM   1058  HD2 PHE    67      61.481  37.334  42.477  1.00  0.00           H  
ATOM   1059  C   PHE    67      58.759  37.446  38.601  1.00  0.00           C  
ATOM   1060  O   PHE    67      58.854  38.629  38.353  1.00  0.00           O  
ATOM   1061  N   PRO    68      58.381  36.543  37.629  1.00  0.00           N  
ATOM   1062  CD  PRO    68      58.322  35.112  37.782  1.00  0.00           C  
ATOM   1063  HD2 PRO    68      57.539  34.838  38.489  1.00  0.00           H  
ATOM   1064  HD3 PRO    68      59.272  34.640  38.033  1.00  0.00           H  
ATOM   1065  CG  PRO    68      58.046  34.648  36.330  1.00  0.00           C  
ATOM   1066  HG2 PRO    68      57.545  33.680  36.290  1.00  0.00           H  
ATOM   1067  HG3 PRO    68      59.024  34.469  35.882  1.00  0.00           H  
ATOM   1068  CB  PRO    68      57.369  35.786  35.582  1.00  0.00           C  
ATOM   1069  HB2 PRO    68      56.297  35.829  35.772  1.00  0.00           H  
ATOM   1070  HB3 PRO    68      57.581  35.807  34.513  1.00  0.00           H  
ATOM   1071  CA  PRO    68      57.999  36.984  36.238  1.00  0.00           C  
ATOM   1072  HA  PRO    68      58.890  37.212  35.654  1.00  0.00           H  
ATOM   1073  C   PRO    68      56.965  38.176  36.169  1.00  0.00           C  
ATOM   1074  O   PRO    68      57.147  39.017  35.240  1.00  0.00           O  
ATOM   1075  N   PRO    69      55.998  38.341  37.120  1.00  0.00           N  
ATOM   1076  CD  PRO    69      55.582  37.413  38.208  1.00  0.00           C  
ATOM   1077  HD2 PRO    69      56.045  37.701  39.152  1.00  0.00           H  
ATOM   1078  HD3 PRO    69      55.729  36.368  37.935  1.00  0.00           H  
ATOM   1079  CG  PRO    69      54.105  37.594  38.213  1.00  0.00           C  
ATOM   1080  HG2 PRO    69      53.692  37.255  39.164  1.00  0.00           H  
ATOM   1081  HG3 PRO    69      53.635  37.008  37.424  1.00  0.00           H  
ATOM   1082  CB  PRO    69      53.831  39.054  37.978  1.00  0.00           C  
ATOM   1083  HB2 PRO    69      54.272  39.612  38.804  1.00  0.00           H  
ATOM   1084  HB3 PRO    69      52.865  39.367  37.582  1.00  0.00           H  
ATOM   1085  CA  PRO    69      54.853  39.194  36.812  1.00  0.00           C  
ATOM   1086  HA  PRO    69      54.429  38.830  35.876  1.00  0.00           H  
ATOM   1087  C   PRO    69      55.168  40.636  36.636  1.00  0.00           C  
ATOM   1088  O   PRO    69      54.448  41.295  35.821  1.00  0.00           O  
ATOM   1089  N   PHE    70      56.162  41.206  37.263  1.00  0.00           N  
ATOM   1090  H   PHE    70      56.694  40.569  37.838  1.00  0.00           H  
ATOM   1091  CA  PHE    70      56.518  42.594  37.101  1.00  0.00           C  
ATOM   1092  HA  PHE    70      55.659  43.188  37.411  1.00  0.00           H  
ATOM   1093  CB  PHE    70      57.719  42.762  38.004  1.00  0.00           C  
ATOM   1094  HB2 PHE    70      58.442  41.957  37.871  1.00  0.00           H  
ATOM   1095  HB3 PHE    70      58.276  43.684  37.838  1.00  0.00           H  
ATOM   1096  CG  PHE    70      57.426  42.750  39.491  1.00  0.00           C  
ATOM   1097  CD1 PHE    70      58.007  41.850  40.401  1.00  0.00           C  
ATOM   1098  HD1 PHE    70      58.719  41.104  40.079  1.00  0.00           H  
ATOM   1099  CE1 PHE    70      57.623  41.826  41.793  1.00  0.00           C  
ATOM   1100  HE1 PHE    70      58.118  41.074  42.390  1.00  0.00           H  
ATOM   1101  CZ  PHE    70      56.538  42.606  42.214  1.00  0.00           C  
ATOM   1102  HZ  PHE    70      56.123  42.570  43.210  1.00  0.00           H  
ATOM   1103  CE2 PHE    70      56.007  43.520  41.332  1.00  0.00           C  
ATOM   1104  HE2 PHE    70      55.272  44.194  41.747  1.00  0.00           H  
ATOM   1105  CD2 PHE    70      56.448  43.581  39.998  1.00  0.00           C  
ATOM   1106  HD2 PHE    70      55.980  44.275  39.316  1.00  0.00           H  
ATOM   1107  C   PHE    70      56.945  42.980  35.627  1.00  0.00           C  
ATOM   1108  O   PHE    70      56.788  44.125  35.208  1.00  0.00           O  
ATOM   1109  N   ALA    71      57.457  42.014  34.808  1.00  0.00           N  
ATOM   1110  H   ALA    71      57.486  41.034  35.052  1.00  0.00           H  
ATOM   1111  CA  ALA    71      57.778  42.322  33.443  1.00  0.00           C  
ATOM   1112  HA  ALA    71      58.215  43.320  33.396  1.00  0.00           H  
ATOM   1113  CB  ALA    71      58.941  41.422  32.964  1.00  0.00           C  
ATOM   1114  HB1 ALA    71      58.689  40.362  32.990  1.00  0.00           H  
ATOM   1115  HB2 ALA    71      59.165  41.520  31.902  1.00  0.00           H  
ATOM   1116  HB3 ALA    71      59.903  41.629  33.434  1.00  0.00           H  
ATOM   1117  C   ALA    71      56.564  42.190  32.490  1.00  0.00           C  
ATOM   1118  O   ALA    71      56.609  42.463  31.291  1.00  0.00           O  
ATOM   1119  N   GLY    72      55.443  41.662  32.985  1.00  0.00           N  
ATOM   1120  H   GLY    72      55.459  41.453  33.973  1.00  0.00           H  
ATOM   1121  CA  GLY    72      54.188  41.398  32.241  1.00  0.00           C  
ATOM   1122  HA2 GLY    72      54.494  40.850  31.350  1.00  0.00           H  
ATOM   1123  HA3 GLY    72      53.439  40.750  32.695  1.00  0.00           H  
ATOM   1124  C   GLY    72      53.376  42.735  31.992  1.00  0.00           C  
ATOM   1125  O   GLY    72      53.835  43.836  32.260  1.00  0.00           O  
ATOM   1126  N   ARG    73      52.118  42.545  31.600  1.00  0.00           N  
ATOM   1127  H   ARG    73      51.775  41.645  31.295  1.00  0.00           H  
ATOM   1128  CA  ARG    73      51.067  43.640  31.535  1.00  0.00           C  
ATOM   1129  HA  ARG    73      51.367  44.457  32.191  1.00  0.00           H  
ATOM   1130  CB  ARG    73      51.176  44.214  30.113  1.00  0.00           C  
ATOM   1131  HB2 ARG    73      50.988  43.398  29.415  1.00  0.00           H  
ATOM   1132  HB3 ARG    73      50.304  44.848  29.951  1.00  0.00           H  
ATOM   1133  CG  ARG    73      52.428  45.021  29.745  1.00  0.00           C  
ATOM   1134  HG2 ARG    73      53.324  44.400  29.748  1.00  0.00           H  
ATOM   1135  HG3 ARG    73      52.249  45.316  28.711  1.00  0.00           H  
ATOM   1136  CD  ARG    73      52.683  46.330  30.598  1.00  0.00           C  
ATOM   1137  HD2 ARG    73      51.769  46.916  30.496  1.00  0.00           H  
ATOM   1138  HD3 ARG    73      53.057  46.189  31.612  1.00  0.00           H  
ATOM   1139  NE  ARG    73      53.850  47.051  30.118  1.00  0.00           N  
ATOM   1140  HE  ARG    73      53.643  47.950  29.706  1.00  0.00           H  
ATOM   1141  CZ  ARG    73      55.048  46.756  30.442  1.00  0.00           C  
ATOM   1142  NH1 ARG    73      55.430  45.788  31.169  1.00  0.00           N  
ATOM   1143 HH11 ARG    73      54.818  45.051  31.488  1.00  0.00           H  
ATOM   1144 HH12 ARG    73      56.387  45.795  31.494  1.00  0.00           H  
ATOM   1145  NH2 ARG    73      56.035  47.462  29.969  1.00  0.00           N  
ATOM   1146 HH21 ARG    73      55.862  48.212  29.314  1.00  0.00           H  
ATOM   1147 HH22 ARG    73      56.964  47.227  30.287  1.00  0.00           H  
ATOM   1148  C   ARG    73      49.625  43.229  31.856  1.00  0.00           C  
ATOM   1149  O   ARG    73      49.224  42.095  31.666  1.00  0.00           O  
ATOM   1150  N   LEU    74      48.847  44.170  32.398  1.00  0.00           N  
ATOM   1151  H   LEU    74      49.225  45.103  32.482  1.00  0.00           H  
ATOM   1152  CA  LEU    74      47.374  44.033  32.512  1.00  0.00           C  
ATOM   1153  HA  LEU    74      47.263  43.098  33.060  1.00  0.00           H  
ATOM   1154  CB  LEU    74      46.722  45.250  33.209  1.00  0.00           C  
ATOM   1155  HB2 LEU    74      46.962  46.128  32.609  1.00  0.00           H  
ATOM   1156  HB3 LEU    74      45.634  45.188  33.165  1.00  0.00           H  
ATOM   1157  CG  LEU    74      47.308  45.601  34.591  1.00  0.00           C  
ATOM   1158  HG  LEU    74      48.296  46.041  34.455  1.00  0.00           H  
ATOM   1159  CD1 LEU    74      46.455  46.765  35.139  1.00  0.00           C  
ATOM   1160 HD11 LEU    74      45.420  46.460  34.988  1.00  0.00           H  
ATOM   1161 HD12 LEU    74      46.703  46.963  36.181  1.00  0.00           H  
ATOM   1162 HD13 LEU    74      46.617  47.603  34.461  1.00  0.00           H  
ATOM   1163  CD2 LEU    74      47.292  44.510  35.655  1.00  0.00           C  
ATOM   1164 HD21 LEU    74      46.234  44.381  35.886  1.00  0.00           H  
ATOM   1165 HD22 LEU    74      47.669  43.590  35.207  1.00  0.00           H  
ATOM   1166 HD23 LEU    74      47.962  44.800  36.464  1.00  0.00           H  
ATOM   1167  C   LEU    74      46.780  43.686  31.147  1.00  0.00           C  
ATOM   1168  O   LEU    74      47.206  44.251  30.122  1.00  0.00           O  
ATOM   1169  N   VAL    75      45.738  42.839  31.246  1.00  0.00           N  
ATOM   1170  H   VAL    75      45.562  42.374  32.125  1.00  0.00           H  
ATOM   1171  CA  VAL    75      44.721  42.630  30.200  1.00  0.00           C  
ATOM   1172  HA  VAL    75      44.811  43.393  29.427  1.00  0.00           H  
ATOM   1173  CB  VAL    75      44.862  41.255  29.552  1.00  0.00           C  
ATOM   1174  HB  VAL    75      44.500  40.541  30.292  1.00  0.00           H  
ATOM   1175  CG1 VAL    75      43.869  41.062  28.373  1.00  0.00           C  
ATOM   1176 HG11 VAL    75      44.047  40.103  27.887  1.00  0.00           H  
ATOM   1177 HG12 VAL    75      42.831  41.200  28.673  1.00  0.00           H  
ATOM   1178 HG13 VAL    75      44.090  41.705  27.521  1.00  0.00           H  
ATOM   1179  CG2 VAL    75      46.286  40.993  29.189  1.00  0.00           C  
ATOM   1180 HG21 VAL    75      46.971  40.992  30.037  1.00  0.00           H  
ATOM   1181 HG22 VAL    75      46.277  40.001  28.737  1.00  0.00           H  
ATOM   1182 HG23 VAL    75      46.539  41.606  28.324  1.00  0.00           H  
ATOM   1183  C   VAL    75      43.336  42.796  30.689  1.00  0.00           C  
ATOM   1184  O   VAL    75      42.826  42.047  31.561  1.00  0.00           O  
ATOM   1185  N   ILE    76      42.616  43.794  30.194  1.00  0.00           N  
ATOM   1186  H   ILE    76      43.045  44.376  29.488  1.00  0.00           H  
ATOM   1187  CA  ILE    76      41.306  44.133  30.601  1.00  0.00           C  
ATOM   1188  HA  ILE    76      41.172  43.537  31.504  1.00  0.00           H  
ATOM   1189  CB  ILE    76      41.108  45.597  30.957  1.00  0.00           C  
ATOM   1190  HB  ILE    76      40.922  45.958  29.945  1.00  0.00           H  
ATOM   1191  CG2 ILE    76      39.771  45.765  31.743  1.00  0.00           C  
ATOM   1192 HG21 ILE    76      39.988  45.686  32.809  1.00  0.00           H  
ATOM   1193 HG22 ILE    76      39.263  46.691  31.472  1.00  0.00           H  
ATOM   1194 HG23 ILE    76      39.079  44.947  31.545  1.00  0.00           H  
ATOM   1195  CG1 ILE    76      42.407  46.150  31.574  1.00  0.00           C  
ATOM   1196 HG12 ILE    76      42.636  45.489  32.411  1.00  0.00           H  
ATOM   1197 HG13 ILE    76      43.203  46.074  30.834  1.00  0.00           H  
ATOM   1198  CD1 ILE    76      42.409  47.567  32.177  1.00  0.00           C  
ATOM   1199 HD11 ILE    76      43.402  47.889  32.493  1.00  0.00           H  
ATOM   1200 HD12 ILE    76      41.953  48.238  31.448  1.00  0.00           H  
ATOM   1201 HD13 ILE    76      41.679  47.611  32.984  1.00  0.00           H  
ATOM   1202  C   ILE    76      40.303  43.721  29.459  1.00  0.00           C  
ATOM   1203  O   ILE    76      40.558  43.866  28.259  1.00  0.00           O  
ATOM   1204  N   THR    77      39.189  43.097  29.773  1.00  0.00           N  
ATOM   1205  H   THR    77      39.105  42.697  30.697  1.00  0.00           H  
ATOM   1206  CA  THR    77      38.067  42.705  28.804  1.00  0.00           C  
ATOM   1207  HA  THR    77      38.254  43.100  27.805  1.00  0.00           H  
ATOM   1208  CB  THR    77      38.187  41.154  28.621  1.00  0.00           C  
ATOM   1209  HB  THR    77      37.965  40.716  29.594  1.00  0.00           H  
ATOM   1210  CG2 THR    77      37.045  40.564  27.763  1.00  0.00           C  
ATOM   1211 HG21 THR    77      36.889  39.521  28.035  1.00  0.00           H  
ATOM   1212 HG22 THR    77      36.097  41.098  27.822  1.00  0.00           H  
ATOM   1213 HG23 THR    77      37.182  40.633  26.684  1.00  0.00           H  
ATOM   1214  OG1 THR    77      39.483  40.706  28.108  1.00  0.00           O  
ATOM   1215  HG1 THR    77      40.045  40.599  28.878  1.00  0.00           H  
ATOM   1216  C   THR    77      36.744  43.193  29.233  1.00  0.00           C  
ATOM   1217  O   THR    77      36.278  43.119  30.353  1.00  0.00           O  
ATOM   1218  N   GLU    78      36.075  43.919  28.384  1.00  0.00           N  
ATOM   1219  H   GLU    78      36.513  44.189  27.516  1.00  0.00           H  
ATOM   1220  CA  GLU    78      34.754  44.549  28.639  1.00  0.00           C  
ATOM   1221  HA  GLU    78      34.605  44.696  29.709  1.00  0.00           H  
ATOM   1222  CB  GLU    78      34.676  45.964  28.025  1.00  0.00           C  
ATOM   1223  HB2 GLU    78      35.459  46.550  28.507  1.00  0.00           H  
ATOM   1224  HB3 GLU    78      34.847  45.921  26.950  1.00  0.00           H  
ATOM   1225  CG  GLU    78      33.444  46.815  28.344  1.00  0.00           C  
ATOM   1226  HG2 GLU    78      32.480  46.401  28.047  1.00  0.00           H  
ATOM   1227  HG3 GLU    78      33.436  46.981  29.421  1.00  0.00           H  
ATOM   1228  CD  GLU    78      33.435  48.166  27.594  1.00  0.00           C  
ATOM   1229  OE1 GLU    78      33.798  48.388  26.390  1.00  0.00           O  
ATOM   1230  OE2 GLU    78      33.166  49.153  28.285  1.00  0.00           O  
ATOM   1231  C   GLU    78      33.523  43.694  28.260  1.00  0.00           C  
ATOM   1232  O   GLU    78      33.375  43.250  27.106  1.00  0.00           O  
ATOM   1233  N   TYR    79      32.579  43.456  29.155  1.00  0.00           N  
ATOM   1234  H   TYR    79      32.754  43.914  30.038  1.00  0.00           H  
ATOM   1235  CA  TYR    79      31.300  42.758  28.939  1.00  0.00           C  
ATOM   1236  HA  TYR    79      31.391  42.021  28.141  1.00  0.00           H  
ATOM   1237  CB  TYR    79      30.871  42.160  30.293  1.00  0.00           C  
ATOM   1238  HB2 TYR    79      30.782  42.915  31.074  1.00  0.00           H  
ATOM   1239  HB3 TYR    79      29.861  41.776  30.156  1.00  0.00           H  
ATOM   1240  CG  TYR    79      31.751  41.063  30.904  1.00  0.00           C  
ATOM   1241  CD1 TYR    79      31.516  39.734  30.502  1.00  0.00           C  
ATOM   1242  HD1 TYR    79      30.704  39.564  29.810  1.00  0.00           H  
ATOM   1243  CE1 TYR    79      32.253  38.711  31.122  1.00  0.00           C  
ATOM   1244  HE1 TYR    79      32.168  37.693  30.772  1.00  0.00           H  
ATOM   1245  CZ  TYR    79      33.251  39.035  32.063  1.00  0.00           C  
ATOM   1246  OH  TYR    79      33.887  37.968  32.604  1.00  0.00           O  
ATOM   1247  HH  TYR    79      33.478  37.111  32.461  1.00  0.00           H  
ATOM   1248  CE2 TYR    79      33.479  40.388  32.468  1.00  0.00           C  
ATOM   1249  HE2 TYR    79      34.109  40.583  33.322  1.00  0.00           H  
ATOM   1250  CD2 TYR    79      32.619  41.421  31.958  1.00  0.00           C  
ATOM   1251  HD2 TYR    79      32.775  42.450  32.247  1.00  0.00           H  
ATOM   1252  C   TYR    79      30.249  43.755  28.378  1.00  0.00           C  
ATOM   1253  O   TYR    79      30.362  45.025  28.453  1.00  0.00           O  
ATOM   1254  N   GLU    80      29.189  43.268  27.710  1.00  0.00           N  
ATOM   1255  H   GLU    80      29.135  42.259  27.705  1.00  0.00           H  
ATOM   1256  CA  GLU    80      28.207  44.053  26.900  1.00  0.00           C  
ATOM   1257  HA  GLU    80      28.780  44.456  26.065  1.00  0.00           H  
ATOM   1258  CB  GLU    80      27.134  43.147  26.202  1.00  0.00           C  
ATOM   1259  HB2 GLU    80      26.689  43.891  25.542  1.00  0.00           H  
ATOM   1260  HB3 GLU    80      27.594  42.536  25.426  1.00  0.00           H  
ATOM   1261  CG  GLU    80      26.073  42.420  26.978  1.00  0.00           C  
ATOM   1262  HG2 GLU    80      25.491  43.141  27.553  1.00  0.00           H  
ATOM   1263  HG3 GLU    80      25.339  41.868  26.392  1.00  0.00           H  
ATOM   1264  CD  GLU    80      26.618  41.459  28.052  1.00  0.00           C  
ATOM   1265  OE1 GLU    80      25.950  41.171  29.067  1.00  0.00           O  
ATOM   1266  OE2 GLU    80      27.768  40.866  27.763  1.00  0.00           O  
ATOM   1267  C   GLU    80      27.568  45.258  27.634  1.00  0.00           C  
ATOM   1268  O   GLU    80      27.079  46.196  26.987  1.00  0.00           O  
ATOM   1269  N   ASP    81      27.499  45.115  28.957  1.00  0.00           N  
ATOM   1270  H   ASP    81      28.005  44.385  29.439  1.00  0.00           H  
ATOM   1271  CA  ASP    81      27.009  46.111  29.897  1.00  0.00           C  
ATOM   1272  HA  ASP    81      26.272  46.680  29.330  1.00  0.00           H  
ATOM   1273  CB  ASP    81      26.223  45.371  31.001  1.00  0.00           C  
ATOM   1274  HB2 ASP    81      25.718  46.097  31.638  1.00  0.00           H  
ATOM   1275  HB3 ASP    81      25.423  44.840  30.486  1.00  0.00           H  
ATOM   1276  CG  ASP    81      26.928  44.385  31.845  1.00  0.00           C  
ATOM   1277  OD1 ASP    81      28.183  44.179  31.681  1.00  0.00           O  
ATOM   1278  OD2 ASP    81      26.272  43.538  32.492  1.00  0.00           O  
ATOM   1279  C   ASP    81      28.058  47.061  30.507  1.00  0.00           C  
ATOM   1280  O   ASP    81      27.934  47.583  31.609  1.00  0.00           O  
ATOM   1281  N   ASN    82      29.173  47.159  29.818  1.00  0.00           N  
ATOM   1282  H   ASN    82      29.266  46.580  28.996  1.00  0.00           H  
ATOM   1283  CA  ASN    82      30.368  47.850  30.244  1.00  0.00           C  
ATOM   1284  HA  ASN    82      31.125  47.549  29.520  1.00  0.00           H  
ATOM   1285  CB  ASN    82      30.092  49.408  30.115  1.00  0.00           C  
ATOM   1286  HB2 ASN    82      29.346  49.758  30.828  1.00  0.00           H  
ATOM   1287  HB3 ASN    82      30.969  49.944  30.477  1.00  0.00           H  
ATOM   1288  CG  ASN    82      29.735  49.977  28.690  1.00  0.00           C  
ATOM   1289  OD1 ASN    82      28.598  50.439  28.454  1.00  0.00           O  
ATOM   1290  ND2 ASN    82      30.679  49.953  27.764  1.00  0.00           N  
ATOM   1291 HD21 ASN    82      30.450  50.323  26.852  1.00  0.00           H  
ATOM   1292 HD22 ASN    82      31.607  49.573  27.889  1.00  0.00           H  
ATOM   1293  C   ASN    82      30.919  47.399  31.592  1.00  0.00           C  
ATOM   1294  O   ASN    82      31.692  48.153  32.179  1.00  0.00           O  
ATOM   1295  N   THR    83      30.595  46.222  32.158  1.00  0.00           N  
ATOM   1296  H   THR    83      29.852  45.713  31.700  1.00  0.00           H  
ATOM   1297  CA  THR    83      31.329  45.633  33.309  1.00  0.00           C  
ATOM   1298  HA  THR    83      31.594  46.484  33.936  1.00  0.00           H  
ATOM   1299  CB  THR    83      30.473  44.632  34.135  1.00  0.00           C  
ATOM   1300  HB  THR    83      31.087  43.999  34.775  1.00  0.00           H  
ATOM   1301  CG2 THR    83      29.230  45.208  34.773  1.00  0.00           C  
ATOM   1302 HG21 THR    83      29.514  46.124  35.292  1.00  0.00           H  
ATOM   1303 HG22 THR    83      28.516  45.566  34.032  1.00  0.00           H  
ATOM   1304 HG23 THR    83      28.783  44.589  35.550  1.00  0.00           H  
ATOM   1305  OG1 THR    83      30.101  43.584  33.258  1.00  0.00           O  
ATOM   1306  HG1 THR    83      29.513  44.020  32.637  1.00  0.00           H  
ATOM   1307  C   THR    83      32.663  45.093  32.722  1.00  0.00           C  
ATOM   1308  O   THR    83      32.917  45.105  31.565  1.00  0.00           O  
ATOM   1309  N   ALA    84      33.563  44.536  33.574  1.00  0.00           N  
ATOM   1310  H   ALA    84      33.329  44.679  34.546  1.00  0.00           H  
ATOM   1311  CA  ALA    84      34.856  43.996  33.108  1.00  0.00           C  
ATOM   1312  HA  ALA    84      34.631  43.577  32.128  1.00  0.00           H  
ATOM   1313  CB  ALA    84      35.817  45.146  32.893  1.00  0.00           C  
ATOM   1314  HB1 ALA    84      36.851  44.813  32.807  1.00  0.00           H  
ATOM   1315  HB2 ALA    84      35.598  45.704  31.983  1.00  0.00           H  
ATOM   1316  HB3 ALA    84      35.665  45.932  33.633  1.00  0.00           H  
ATOM   1317  C   ALA    84      35.560  42.907  33.969  1.00  0.00           C  
ATOM   1318  O   ALA    84      35.218  42.665  35.161  1.00  0.00           O  
ATOM   1319  N   THR    85      36.462  42.157  33.323  1.00  0.00           N  
ATOM   1320  H   THR    85      36.744  42.466  32.404  1.00  0.00           H  
ATOM   1321  CA  THR    85      37.205  41.013  33.921  1.00  0.00           C  
ATOM   1322  HA  THR    85      36.936  41.161  34.967  1.00  0.00           H  
ATOM   1323  CB  THR    85      36.755  39.598  33.452  1.00  0.00           C  
ATOM   1324  HB  THR    85      35.799  39.342  33.908  1.00  0.00           H  
ATOM   1325  CG2 THR    85      36.810  39.551  31.967  1.00  0.00           C  
ATOM   1326 HG21 THR    85      36.362  40.409  31.465  1.00  0.00           H  
ATOM   1327 HG22 THR    85      37.765  39.200  31.576  1.00  0.00           H  
ATOM   1328 HG23 THR    85      36.096  38.781  31.673  1.00  0.00           H  
ATOM   1329  OG1 THR    85      37.744  38.665  33.937  1.00  0.00           O  
ATOM   1330  HG1 THR    85      37.955  38.794  34.865  1.00  0.00           H  
ATOM   1331  C   THR    85      38.657  41.336  33.598  1.00  0.00           C  
ATOM   1332  O   THR    85      38.933  41.752  32.497  1.00  0.00           O  
ATOM   1333  N   CYS    86      39.583  41.091  34.507  1.00  0.00           N  
ATOM   1334  H   CYS    86      39.361  40.750  35.431  1.00  0.00           H  
ATOM   1335  CA  CYS    86      41.027  41.418  34.247  1.00  0.00           C  
ATOM   1336  HA  CYS    86      41.187  41.475  33.170  1.00  0.00           H  
ATOM   1337  CB  CYS    86      41.311  42.857  34.678  1.00  0.00           C  
ATOM   1338  HB2 CYS    86      40.867  43.487  33.907  1.00  0.00           H  
ATOM   1339  HB3 CYS    86      40.805  42.990  35.634  1.00  0.00           H  
ATOM   1340  SG  CYS    86      43.052  43.392  34.682  1.00  0.00           S  
ATOM   1341  HG  CYS    86      43.176  42.965  33.422  1.00  0.00           H  
ATOM   1342  C   CYS    86      41.968  40.344  34.875  1.00  0.00           C  
ATOM   1343  O   CYS    86      41.637  39.797  35.961  1.00  0.00           O  
ATOM   1344  N   PHE    87      43.107  40.079  34.229  1.00  0.00           N  
ATOM   1345  H   PHE    87      43.237  40.606  33.377  1.00  0.00           H  
ATOM   1346  CA  PHE    87      44.222  39.205  34.652  1.00  0.00           C  
ATOM   1347  HA  PHE    87      44.253  38.758  35.646  1.00  0.00           H  
ATOM   1348  CB  PHE    87      44.186  37.864  33.885  1.00  0.00           C  
ATOM   1349  HB2 PHE    87      45.137  37.348  34.014  1.00  0.00           H  
ATOM   1350  HB3 PHE    87      43.326  37.264  34.184  1.00  0.00           H  
ATOM   1351  CG  PHE    87      44.067  37.942  32.381  1.00  0.00           C  
ATOM   1352  CD1 PHE    87      45.317  37.879  31.655  1.00  0.00           C  
ATOM   1353  HD1 PHE    87      46.240  37.733  32.195  1.00  0.00           H  
ATOM   1354  CE1 PHE    87      45.261  37.798  30.254  1.00  0.00           C  
ATOM   1355  HE1 PHE    87      46.134  37.696  29.626  1.00  0.00           H  
ATOM   1356  CZ  PHE    87      43.988  38.002  29.626  1.00  0.00           C  
ATOM   1357  HZ  PHE    87      43.922  38.045  28.549  1.00  0.00           H  
ATOM   1358  CE2 PHE    87      42.805  38.033  30.383  1.00  0.00           C  
ATOM   1359  HE2 PHE    87      41.847  38.057  29.884  1.00  0.00           H  
ATOM   1360  CD2 PHE    87      42.844  38.062  31.746  1.00  0.00           C  
ATOM   1361  HD2 PHE    87      41.951  38.093  32.353  1.00  0.00           H  
ATOM   1362  C   PHE    87      45.588  39.892  34.378  1.00  0.00           C  
ATOM   1363  O   PHE    87      45.640  40.797  33.569  1.00  0.00           O  
ATOM   1364  N   ILE    88      46.713  39.370  34.919  1.00  0.00           N  
ATOM   1365  H   ILE    88      46.548  38.507  35.416  1.00  0.00           H  
ATOM   1366  CA  ILE    88      48.069  39.669  34.426  1.00  0.00           C  
ATOM   1367  HA  ILE    88      48.011  40.640  33.935  1.00  0.00           H  
ATOM   1368  CB  ILE    88      49.004  39.792  35.622  1.00  0.00           C  
ATOM   1369  HB  ILE    88      48.826  38.908  36.234  1.00  0.00           H  
ATOM   1370  CG2 ILE    88      50.545  39.809  35.231  1.00  0.00           C  
ATOM   1371 HG21 ILE    88      50.700  38.977  34.543  1.00  0.00           H  
ATOM   1372 HG22 ILE    88      50.721  40.794  34.800  1.00  0.00           H  
ATOM   1373 HG23 ILE    88      51.163  39.790  36.128  1.00  0.00           H  
ATOM   1374  CG1 ILE    88      48.700  41.055  36.412  1.00  0.00           C  
ATOM   1375 HG12 ILE    88      49.077  41.926  35.875  1.00  0.00           H  
ATOM   1376 HG13 ILE    88      47.627  41.239  36.468  1.00  0.00           H  
ATOM   1377  CD1 ILE    88      49.201  41.305  37.808  1.00  0.00           C  
ATOM   1378 HD11 ILE    88      48.794  40.488  38.403  1.00  0.00           H  
ATOM   1379 HD12 ILE    88      50.291  41.331  37.789  1.00  0.00           H  
ATOM   1380 HD13 ILE    88      48.761  42.230  38.181  1.00  0.00           H  
ATOM   1381  C   ILE    88      48.600  38.671  33.385  1.00  0.00           C  
ATOM   1382  O   ILE    88      48.726  37.509  33.687  1.00  0.00           O  
ATOM   1383  N   ALA    89      48.941  39.162  32.174  1.00  0.00           N  
ATOM   1384  H   ALA    89      48.781  40.111  31.869  1.00  0.00           H  
ATOM   1385  CA  ALA    89      49.751  38.409  31.284  1.00  0.00           C  
ATOM   1386  HA  ALA    89      49.545  37.369  31.539  1.00  0.00           H  
ATOM   1387  CB  ALA    89      49.439  38.778  29.835  1.00  0.00           C  
ATOM   1388  HB1 ALA    89      49.657  39.816  29.587  1.00  0.00           H  
ATOM   1389  HB2 ALA    89      49.990  38.161  29.125  1.00  0.00           H  
ATOM   1390  HB3 ALA    89      48.368  38.693  29.653  1.00  0.00           H  
ATOM   1391  C   ALA    89      51.222  38.608  31.577  1.00  0.00           C  
ATOM   1392  O   ALA    89      51.691  39.699  31.439  1.00  0.00           O  
ATOM   1393  N   CYS    90      51.915  37.492  31.904  1.00  0.00           N  
ATOM   1394  H   CYS    90      51.409  36.623  32.004  1.00  0.00           H  
ATOM   1395  CA  CYS    90      53.440  37.379  32.001  1.00  0.00           C  
ATOM   1396  HA  CYS    90      53.906  38.246  32.470  1.00  0.00           H  
ATOM   1397  CB  CYS    90      53.756  36.097  32.764  1.00  0.00           C  
ATOM   1398  HB2 CYS    90      53.152  35.269  32.394  1.00  0.00           H  
ATOM   1399  HB3 CYS    90      54.814  35.852  32.671  1.00  0.00           H  
ATOM   1400  SG  CYS    90      53.396  36.510  34.456  1.00  0.00           S  
ATOM   1401  HG  CYS    90      54.068  35.526  35.060  1.00  0.00           H  
ATOM   1402  C   CYS    90      54.018  37.425  30.588  1.00  0.00           C  
ATOM   1403  O   CYS    90      54.667  36.427  30.231  1.00  0.00           O  
ATOM   1404  N   ASN    91      53.754  38.446  29.769  1.00  0.00           N  
ATOM   1405  H   ASN    91      53.148  39.150  30.166  1.00  0.00           H  
ATOM   1406  CA  ASN    91      54.008  38.528  28.349  1.00  0.00           C  
ATOM   1407  HA  ASN    91      54.060  37.500  27.991  1.00  0.00           H  
ATOM   1408  CB  ASN    91      52.819  39.276  27.627  1.00  0.00           C  
ATOM   1409  HB2 ASN    91      52.926  39.218  26.544  1.00  0.00           H  
ATOM   1410  HB3 ASN    91      51.862  38.785  27.799  1.00  0.00           H  
ATOM   1411  CG  ASN    91      52.694  40.713  27.947  1.00  0.00           C  
ATOM   1412  OD1 ASN    91      53.395  41.279  28.792  1.00  0.00           O  
ATOM   1413  ND2 ASN    91      51.699  41.325  27.315  1.00  0.00           N  
ATOM   1414 HD21 ASN    91      51.574  42.297  27.559  1.00  0.00           H  
ATOM   1415 HD22 ASN    91      51.044  40.862  26.701  1.00  0.00           H  
ATOM   1416  C   ASN    91      55.371  39.198  27.925  1.00  0.00           C  
ATOM   1417  O   ASN    91      55.477  39.595  26.759  1.00  0.00           O  
ATOM   1418  N   ASN    92      56.235  39.516  28.836  1.00  0.00           N  
ATOM   1419  H   ASN    92      55.935  39.458  29.799  1.00  0.00           H  
ATOM   1420  CA  ASN    92      57.581  40.029  28.725  1.00  0.00           C  
ATOM   1421  HA  ASN    92      58.035  40.133  29.710  1.00  0.00           H  
ATOM   1422  CB  ASN    92      58.441  39.026  28.134  1.00  0.00           C  
ATOM   1423  HB2 ASN    92      58.081  38.024  28.370  1.00  0.00           H  
ATOM   1424  HB3 ASN    92      58.285  39.074  27.056  1.00  0.00           H  
ATOM   1425  CG  ASN    92      59.930  39.217  28.384  1.00  0.00           C  
ATOM   1426  OD1 ASN    92      60.375  40.098  29.127  1.00  0.00           O  
ATOM   1427  ND2 ASN    92      60.698  38.498  27.567  1.00  0.00           N  
ATOM   1428 HD21 ASN    92      61.680  38.726  27.496  1.00  0.00           H  
ATOM   1429 HD22 ASN    92      60.208  38.004  26.835  1.00  0.00           H  
ATOM   1430  C   ASN    92      57.697  41.447  28.150  1.00  0.00           C  
ATOM   1431  O   ASN    92      58.717  41.731  27.476  1.00  0.00           O  
ATOM   1432  N   ALA    93      56.742  42.373  28.299  1.00  0.00           N  
ATOM   1433  H   ALA    93      55.892  42.017  28.711  1.00  0.00           H  
ATOM   1434  CA  ALA    93      56.816  43.743  27.788  1.00  0.00           C  
ATOM   1435  HA  ALA    93      57.043  43.794  26.723  1.00  0.00           H  
ATOM   1436  CB  ALA    93      55.429  44.336  28.038  1.00  0.00           C  
ATOM   1437  HB1 ALA    93      55.112  44.062  29.044  1.00  0.00           H  
ATOM   1438  HB2 ALA    93      55.501  45.418  27.930  1.00  0.00           H  
ATOM   1439  HB3 ALA    93      54.692  43.834  27.411  1.00  0.00           H  
ATOM   1440  C   ALA    93      57.932  44.514  28.499  1.00  0.00           C  
ATOM   1441  O   ALA    93      58.237  45.579  28.033  1.00  0.00           O  
ATOM   1442  N   GLY    94      58.491  43.987  29.609  1.00  0.00           N  
ATOM   1443  H   GLY    94      58.111  43.234  30.164  1.00  0.00           H  
ATOM   1444  CA  GLY    94      59.598  44.557  30.273  1.00  0.00           C  
ATOM   1445  HA2 GLY    94      60.071  43.677  30.709  1.00  0.00           H  
ATOM   1446  HA3 GLY    94      60.277  44.948  29.515  1.00  0.00           H  
ATOM   1447  C   GLY    94      59.282  45.610  31.377  1.00  0.00           C  
ATOM   1448  O   GLY    94      58.217  46.266  31.409  1.00  0.00           O  
ATOM   1449  N   ALA    95      60.205  45.737  32.374  1.00  0.00           N  
ATOM   1450  H   ALA    95      61.036  45.170  32.290  1.00  0.00           H  
ATOM   1451  CA  ALA    95      60.071  46.682  33.501  1.00  0.00           C  
ATOM   1452  HA  ALA    95      59.163  47.270  33.365  1.00  0.00           H  
ATOM   1453  CB  ALA    95      60.046  45.846  34.815  1.00  0.00           C  
ATOM   1454  HB1 ALA    95      60.147  46.418  35.738  1.00  0.00           H  
ATOM   1455  HB2 ALA    95      59.185  45.179  34.781  1.00  0.00           H  
ATOM   1456  HB3 ALA    95      60.863  45.131  34.721  1.00  0.00           H  
ATOM   1457  C   ALA    95      61.259  47.579  33.467  1.00  0.00           C  
ATOM   1458  O   ALA    95      62.325  47.006  33.230  1.00  0.00           O  
ATOM   1459  N   LEU    96      61.053  48.862  33.682  1.00  0.00           N  
ATOM   1460  H   LEU    96      60.204  49.105  34.173  1.00  0.00           H  
ATOM   1461  CA  LEU    96      62.103  49.910  33.400  1.00  0.00           C  
ATOM   1462  HA  LEU    96      62.710  49.585  32.555  1.00  0.00           H  
ATOM   1463  CB  LEU    96      61.360  51.236  33.114  1.00  0.00           C  
ATOM   1464  HB2 LEU    96      60.671  51.131  32.276  1.00  0.00           H  
ATOM   1465  HB3 LEU    96      60.715  51.580  33.922  1.00  0.00           H  
ATOM   1466  CG  LEU    96      62.185  52.460  32.854  1.00  0.00           C  
ATOM   1467  HG  LEU    96      62.930  52.445  33.650  1.00  0.00           H  
ATOM   1468  CD1 LEU    96      62.879  52.261  31.466  1.00  0.00           C  
ATOM   1469 HD11 LEU    96      63.334  51.273  31.386  1.00  0.00           H  
ATOM   1470 HD12 LEU    96      62.162  52.330  30.648  1.00  0.00           H  
ATOM   1471 HD13 LEU    96      63.673  52.998  31.354  1.00  0.00           H  
ATOM   1472  CD2 LEU    96      61.500  53.875  32.884  1.00  0.00           C  
ATOM   1473 HD21 LEU    96      61.073  53.945  33.884  1.00  0.00           H  
ATOM   1474 HD22 LEU    96      62.252  54.649  32.730  1.00  0.00           H  
ATOM   1475 HD23 LEU    96      60.670  53.947  32.181  1.00  0.00           H  
ATOM   1476  C   LEU    96      63.095  49.962  34.586  1.00  0.00           C  
ATOM   1477  O   LEU    96      62.703  49.844  35.767  1.00  0.00           O  
ATOM   1478  N   PHE    97      64.373  50.209  34.321  1.00  0.00           N  
ATOM   1479  H   PHE    97      64.650  50.281  33.352  1.00  0.00           H  
ATOM   1480  CA  PHE    97      65.396  50.599  35.248  1.00  0.00           C  
ATOM   1481  HA  PHE    97      64.981  50.405  36.237  1.00  0.00           H  
ATOM   1482  CB  PHE    97      66.578  49.633  35.082  1.00  0.00           C  
ATOM   1483  HB2 PHE    97      66.272  48.591  34.988  1.00  0.00           H  
ATOM   1484  HB3 PHE    97      67.098  49.957  34.181  1.00  0.00           H  
ATOM   1485  CG  PHE    97      67.649  49.625  36.188  1.00  0.00           C  
ATOM   1486  CD1 PHE    97      68.765  50.398  36.037  1.00  0.00           C  
ATOM   1487  HD1 PHE    97      68.766  51.014  35.150  1.00  0.00           H  
ATOM   1488  CE1 PHE    97      69.853  50.397  36.972  1.00  0.00           C  
ATOM   1489  HE1 PHE    97      70.611  51.144  36.791  1.00  0.00           H  
ATOM   1490  CZ  PHE    97      69.783  49.679  38.190  1.00  0.00           C  
ATOM   1491  HZ  PHE    97      70.568  49.825  38.919  1.00  0.00           H  
ATOM   1492  CE2 PHE    97      68.602  48.879  38.287  1.00  0.00           C  
ATOM   1493  HE2 PHE    97      68.501  48.287  39.184  1.00  0.00           H  
ATOM   1494  CD2 PHE    97      67.555  48.806  37.334  1.00  0.00           C  
ATOM   1495  HD2 PHE    97      66.694  48.176  37.501  1.00  0.00           H  
ATOM   1496  C   PHE    97      65.935  52.037  34.980  1.00  0.00           C  
ATOM   1497  O   PHE    97      66.151  52.392  33.814  1.00  0.00           O  
ATOM   1498  N   VAL    98      66.099  52.904  35.934  1.00  0.00           N  
ATOM   1499  H   VAL    98      65.737  52.746  36.864  1.00  0.00           H  
ATOM   1500  CA  VAL    98      66.593  54.311  35.812  1.00  0.00           C  
ATOM   1501  HA  VAL    98      66.862  54.609  34.799  1.00  0.00           H  
ATOM   1502  CB  VAL    98      65.464  55.319  36.052  1.00  0.00           C  
ATOM   1503  HB  VAL    98      65.135  55.156  37.079  1.00  0.00           H  
ATOM   1504  CG1 VAL    98      65.902  56.772  35.690  1.00  0.00           C  
ATOM   1505 HG11 VAL    98      65.048  57.443  35.771  1.00  0.00           H  
ATOM   1506 HG12 VAL    98      66.769  57.040  36.294  1.00  0.00           H  
ATOM   1507 HG13 VAL    98      66.256  56.616  34.671  1.00  0.00           H  
ATOM   1508  CG2 VAL    98      64.136  55.038  35.335  1.00  0.00           C  
ATOM   1509 HG21 VAL    98      63.345  55.608  35.822  1.00  0.00           H  
ATOM   1510 HG22 VAL    98      64.116  55.175  34.254  1.00  0.00           H  
ATOM   1511 HG23 VAL    98      63.797  54.051  35.648  1.00  0.00           H  
ATOM   1512  C   VAL    98      67.818  54.712  36.653  1.00  0.00           C  
ATOM   1513  O   VAL    98      67.801  54.493  37.845  1.00  0.00           O  
ATOM   1514  N   HIE    99      68.871  55.210  36.091  1.00  0.00           N  
ATOM   1515  H   HIE    99      68.779  55.496  35.126  1.00  0.00           H  
ATOM   1516  CA  HIE    99      70.093  55.646  36.763  1.00  0.00           C  
ATOM   1517  HA  HIE    99      70.127  55.148  37.732  1.00  0.00           H  
ATOM   1518  CB  HIE    99      71.321  55.183  35.847  1.00  0.00           C  
ATOM   1519  HB2 HIE    99      71.422  54.098  35.804  1.00  0.00           H  
ATOM   1520  HB3 HIE    99      71.137  55.527  34.829  1.00  0.00           H  
ATOM   1521  CG  HIE    99      72.607  55.639  36.366  1.00  0.00           C  
ATOM   1522  ND1 HIE    99      73.797  55.498  35.680  1.00  0.00           N  
ATOM   1523  CE1 HIE    99      74.781  55.887  36.459  1.00  0.00           C  
ATOM   1524  HE1 HIE    99      75.818  55.842  36.159  1.00  0.00           H  
ATOM   1525  NE2 HIE    99      74.247  56.185  37.696  1.00  0.00           N  
ATOM   1526  HE2 HIE    99      74.764  56.448  38.523  1.00  0.00           H  
ATOM   1527  CD2 HIE    99      72.899  55.987  37.639  1.00  0.00           C  
ATOM   1528  HD2 HIE    99      72.201  56.130  38.450  1.00  0.00           H  
ATOM   1529  C   HIE    99      70.003  57.177  36.976  1.00  0.00           C  
ATOM   1530  O   HIE    99      69.832  57.967  36.017  1.00  0.00           O  
ATOM   1531  N   ALA   100      70.267  57.640  38.207  1.00  0.00           N  
ATOM   1532  H   ALA   100      70.280  56.963  38.956  1.00  0.00           H  
ATOM   1533  CA  ALA   100      70.489  59.049  38.503  1.00  0.00           C  
ATOM   1534  HA  ALA   100      70.687  59.575  37.569  1.00  0.00           H  
ATOM   1535  CB  ALA   100      69.162  59.568  39.099  1.00  0.00           C  
ATOM   1536  HB1 ALA   100      69.133  60.630  38.854  1.00  0.00           H  
ATOM   1537  HB2 ALA   100      68.321  58.967  38.753  1.00  0.00           H  
ATOM   1538  HB3 ALA   100      69.141  59.497  40.186  1.00  0.00           H  
ATOM   1539  C   ALA   100      71.631  59.443  39.466  1.00  0.00           C  
ATOM   1540  O   ALA   100      72.069  58.613  40.249  1.00  0.00           O  
ATOM   1541  N   VAL   101      71.976  60.717  39.443  1.00  0.00           N  
ATOM   1542  H   VAL   101      71.391  61.354  38.922  1.00  0.00           H  
ATOM   1543  CA  VAL   101      72.776  61.498  40.376  1.00  0.00           C  
ATOM   1544  HA  VAL   101      73.171  60.766  41.079  1.00  0.00           H  
ATOM   1545  CB  VAL   101      73.925  62.230  39.716  1.00  0.00           C  
ATOM   1546  HB  VAL   101      73.446  63.087  39.242  1.00  0.00           H  
ATOM   1547  CG1 VAL   101      74.853  62.856  40.787  1.00  0.00           C  
ATOM   1548 HG11 VAL   101      74.416  63.790  41.141  1.00  0.00           H  
ATOM   1549 HG12 VAL   101      74.859  62.077  41.549  1.00  0.00           H  
ATOM   1550 HG13 VAL   101      75.838  63.028  40.353  1.00  0.00           H  
ATOM   1551  CG2 VAL   101      74.702  61.387  38.671  1.00  0.00           C  
ATOM   1552 HG21 VAL   101      75.781  61.531  38.623  1.00  0.00           H  
ATOM   1553 HG22 VAL   101      74.521  60.366  39.007  1.00  0.00           H  
ATOM   1554 HG23 VAL   101      74.251  61.502  37.685  1.00  0.00           H  
ATOM   1555  C   VAL   101      71.849  62.430  41.227  1.00  0.00           C  
ATOM   1556  O   VAL   101      71.014  63.082  40.672  1.00  0.00           O  
ATOM   1557  N   ALA   102      72.181  62.585  42.517  1.00  0.00           N  
ATOM   1558  H   ALA   102      72.765  61.919  43.002  1.00  0.00           H  
ATOM   1559  CA  ALA   102      71.735  63.676  43.407  1.00  0.00           C  
ATOM   1560  HA  ALA   102      70.893  64.191  42.944  1.00  0.00           H  
ATOM   1561  CB  ALA   102      71.076  63.082  44.615  1.00  0.00           C  
ATOM   1562  HB1 ALA   102      70.681  63.845  45.286  1.00  0.00           H  
ATOM   1563  HB2 ALA   102      70.281  62.443  44.229  1.00  0.00           H  
ATOM   1564  HB3 ALA   102      71.735  62.473  45.233  1.00  0.00           H  
ATOM   1565  C   ALA   102      72.955  64.632  43.751  1.00  0.00           C  
ATOM   1566  O   ALA   102      73.877  64.358  44.550  1.00  0.00           O  
ATOM   1567  N   GLU   103      72.962  65.770  43.068  1.00  0.00           N  
ATOM   1568  H   GLU   103      72.239  65.958  42.388  1.00  0.00           H  
ATOM   1569  CA  GLU   103      74.192  66.607  43.007  1.00  0.00           C  
ATOM   1570  HA  GLU   103      74.992  65.901  42.784  1.00  0.00           H  
ATOM   1571  CB  GLU   103      74.059  67.667  41.889  1.00  0.00           C  
ATOM   1572  HB2 GLU   103      73.131  68.208  42.074  1.00  0.00           H  
ATOM   1573  HB3 GLU   103      74.767  68.489  41.996  1.00  0.00           H  
ATOM   1574  CG  GLU   103      74.183  67.221  40.382  1.00  0.00           C  
ATOM   1575  HG2 GLU   103      73.727  66.239  40.258  1.00  0.00           H  
ATOM   1576  HG3 GLU   103      73.734  67.983  39.745  1.00  0.00           H  
ATOM   1577  CD  GLU   103      75.636  66.980  39.939  1.00  0.00           C  
ATOM   1578  OE1 GLU   103      75.915  67.274  38.735  1.00  0.00           O  
ATOM   1579  OE2 GLU   103      76.407  66.255  40.641  1.00  0.00           O  
ATOM   1580  C   GLU   103      74.447  67.137  44.434  1.00  0.00           C  
ATOM   1581  O   GLU   103      73.575  67.679  45.077  1.00  0.00           O  
ATOM   1582  N   ASN   104      75.636  66.855  44.900  1.00  0.00           N  
ATOM   1583  H   ASN   104      76.167  66.138  44.426  1.00  0.00           H  
ATOM   1584  CA  ASN   104      76.224  67.391  46.241  1.00  0.00           C  
ATOM   1585  HA  ASN   104      77.235  67.017  46.402  1.00  0.00           H  
ATOM   1586  CB  ASN   104      76.461  68.915  46.079  1.00  0.00           C  
ATOM   1587  HB2 ASN   104      75.587  69.373  45.617  1.00  0.00           H  
ATOM   1588  HB3 ASN   104      76.503  69.266  47.110  1.00  0.00           H  
ATOM   1589  CG  ASN   104      77.687  69.301  45.321  1.00  0.00           C  
ATOM   1590  OD1 ASN   104      77.708  69.401  44.100  1.00  0.00           O  
ATOM   1591  ND2 ASN   104      78.778  69.389  46.058  1.00  0.00           N  
ATOM   1592 HD21 ASN   104      79.707  69.381  45.661  1.00  0.00           H  
ATOM   1593 HD22 ASN   104      78.713  69.303  47.062  1.00  0.00           H  
ATOM   1594  C   ASN   104      75.346  66.858  47.452  1.00  0.00           C  
ATOM   1595  O   ASN   104      75.530  67.296  48.641  1.00  0.00           O  
ATOM   1596  N   THR   105      74.427  65.978  47.144  1.00  0.00           N  
ATOM   1597  H   THR   105      74.292  65.782  46.162  1.00  0.00           H  
ATOM   1598  CA  THR   105      73.312  65.586  48.037  1.00  0.00           C  
ATOM   1599  HA  THR   105      72.933  66.502  48.491  1.00  0.00           H  
ATOM   1600  CB  THR   105      72.076  65.055  47.237  1.00  0.00           C  
ATOM   1601  HB  THR   105      72.348  64.195  46.625  1.00  0.00           H  
ATOM   1602  CG2 THR   105      70.764  64.646  48.032  1.00  0.00           C  
ATOM   1603 HG21 THR   105      70.733  65.459  48.757  1.00  0.00           H  
ATOM   1604 HG22 THR   105      69.952  64.703  47.308  1.00  0.00           H  
ATOM   1605 HG23 THR   105      70.981  63.671  48.467  1.00  0.00           H  
ATOM   1606  OG1 THR   105      71.607  66.086  46.381  1.00  0.00           O  
ATOM   1607  HG1 THR   105      72.401  66.574  46.148  1.00  0.00           H  
ATOM   1608  C   THR   105      73.829  64.701  49.177  1.00  0.00           C  
ATOM   1609  O   THR   105      74.372  63.629  48.870  1.00  0.00           O  
ATOM   1610  N   THR   106      73.510  65.058  50.458  1.00  0.00           N  
ATOM   1611  H   THR   106      72.748  65.714  50.549  1.00  0.00           H  
ATOM   1612  CA  THR   106      73.880  64.261  51.645  1.00  0.00           C  
ATOM   1613  HA  THR   106      74.778  63.680  51.433  1.00  0.00           H  
ATOM   1614  CB  THR   106      74.146  65.211  52.808  1.00  0.00           C  
ATOM   1615  HB  THR   106      74.531  64.609  53.630  1.00  0.00           H  
ATOM   1616  CG2 THR   106      75.240  66.216  52.523  1.00  0.00           C  
ATOM   1617 HG21 THR   106      74.880  66.898  51.753  1.00  0.00           H  
ATOM   1618 HG22 THR   106      75.506  66.723  53.451  1.00  0.00           H  
ATOM   1619 HG23 THR   106      76.173  65.732  52.236  1.00  0.00           H  
ATOM   1620  OG1 THR   106      73.007  65.897  53.168  1.00  0.00           O  
ATOM   1621  HG1 THR   106      72.814  66.550  52.491  1.00  0.00           H  
ATOM   1622  C   THR   106      72.794  63.323  52.098  1.00  0.00           C  
ATOM   1623  O   THR   106      71.617  63.556  51.896  1.00  0.00           O  
ATOM   1624  N   ILE   107      73.115  62.239  52.892  1.00  0.00           N  
ATOM   1625  H   ILE   107      74.060  62.112  53.225  1.00  0.00           H  
ATOM   1626  CA  ILE   107      72.152  61.282  53.452  1.00  0.00           C  
ATOM   1627  HA  ILE   107      71.585  60.906  52.600  1.00  0.00           H  
ATOM   1628  CB  ILE   107      72.869  60.184  54.301  1.00  0.00           C  
ATOM   1629  HB  ILE   107      73.764  60.605  54.759  1.00  0.00           H  
ATOM   1630  CG2 ILE   107      72.032  59.457  55.412  1.00  0.00           C  
ATOM   1631 HG21 ILE   107      71.496  60.074  56.133  1.00  0.00           H  
ATOM   1632 HG22 ILE   107      71.312  58.829  54.888  1.00  0.00           H  
ATOM   1633 HG23 ILE   107      72.722  58.791  55.931  1.00  0.00           H  
ATOM   1634  CG1 ILE   107      73.429  59.062  53.355  1.00  0.00           C  
ATOM   1635 HG12 ILE   107      73.369  58.096  53.856  1.00  0.00           H  
ATOM   1636 HG13 ILE   107      72.847  59.008  52.435  1.00  0.00           H  
ATOM   1637  CD1 ILE   107      74.898  59.298  53.015  1.00  0.00           C  
ATOM   1638 HD11 ILE   107      75.490  59.469  53.914  1.00  0.00           H  
ATOM   1639 HD12 ILE   107      75.275  58.471  52.413  1.00  0.00           H  
ATOM   1640 HD13 ILE   107      75.058  60.222  52.458  1.00  0.00           H  
ATOM   1641  C   ILE   107      71.110  62.057  54.234  1.00  0.00           C  
ATOM   1642  O   ILE   107      69.904  61.682  54.251  1.00  0.00           O  
ATOM   1643  N   SER   108      71.436  63.139  54.946  1.00  0.00           N  
ATOM   1644  H   SER   108      72.327  63.573  54.754  1.00  0.00           H  
ATOM   1645  CA  SER   108      70.541  63.913  55.765  1.00  0.00           C  
ATOM   1646  HA  SER   108      69.943  63.286  56.426  1.00  0.00           H  
ATOM   1647  CB  SER   108      71.291  64.841  56.619  1.00  0.00           C  
ATOM   1648  HB2 SER   108      71.870  65.451  55.927  1.00  0.00           H  
ATOM   1649  HB3 SER   108      70.629  65.533  57.141  1.00  0.00           H  
ATOM   1650  OG  SER   108      72.256  64.250  57.499  1.00  0.00           O  
ATOM   1651  HG  SER   108      72.975  64.873  57.624  1.00  0.00           H  
ATOM   1652  C   SER   108      69.541  64.776  54.952  1.00  0.00           C  
ATOM   1653  O   SER   108      68.420  65.009  55.374  1.00  0.00           O  
ATOM   1654  N   ASP   109      69.898  65.286  53.776  1.00  0.00           N  
ATOM   1655  H   ASP   109      70.850  65.092  53.500  1.00  0.00           H  
ATOM   1656  CA  ASP   109      68.979  65.810  52.747  1.00  0.00           C  
ATOM   1657  HA  ASP   109      68.559  66.709  53.199  1.00  0.00           H  
ATOM   1658  CB  ASP   109      69.630  66.267  51.453  1.00  0.00           C  
ATOM   1659  HB2 ASP   109      70.119  65.435  50.947  1.00  0.00           H  
ATOM   1660  HB3 ASP   109      68.914  66.671  50.736  1.00  0.00           H  
ATOM   1661  CG  ASP   109      70.774  67.194  51.655  1.00  0.00           C  
ATOM   1662  OD1 ASP   109      70.631  68.008  52.556  1.00  0.00           O  
ATOM   1663  OD2 ASP   109      71.746  67.214  50.824  1.00  0.00           O  
ATOM   1664  C   ASP   109      67.812  64.912  52.373  1.00  0.00           C  
ATOM   1665  O   ASP   109      66.662  65.384  52.144  1.00  0.00           O  
ATOM   1666  N   ILE   110      68.033  63.580  52.301  1.00  0.00           N  
ATOM   1667  H   ILE   110      68.975  63.226  52.386  1.00  0.00           H  
ATOM   1668  CA  ILE   110      66.975  62.558  51.994  1.00  0.00           C  
ATOM   1669  HA  ILE   110      66.279  63.025  51.297  1.00  0.00           H  
ATOM   1670  CB  ILE   110      67.584  61.333  51.346  1.00  0.00           C  
ATOM   1671  HB  ILE   110      68.312  60.867  52.010  1.00  0.00           H  
ATOM   1672  CG2 ILE   110      66.501  60.346  50.864  1.00  0.00           C  
ATOM   1673 HG21 ILE   110      66.962  59.654  50.160  1.00  0.00           H  
ATOM   1674 HG22 ILE   110      66.090  59.775  51.697  1.00  0.00           H  
ATOM   1675 HG23 ILE   110      65.662  60.895  50.437  1.00  0.00           H  
ATOM   1676  CG1 ILE   110      68.506  61.707  50.134  1.00  0.00           C  
ATOM   1677 HG12 ILE   110      69.386  62.310  50.357  1.00  0.00           H  
ATOM   1678 HG13 ILE   110      68.887  60.776  49.715  1.00  0.00           H  
ATOM   1679  CD1 ILE   110      67.836  62.449  48.958  1.00  0.00           C  
ATOM   1680 HD11 ILE   110      67.593  63.441  49.341  1.00  0.00           H  
ATOM   1681 HD12 ILE   110      68.604  62.501  48.187  1.00  0.00           H  
ATOM   1682 HD13 ILE   110      66.924  61.936  48.653  1.00  0.00           H  
ATOM   1683  C   ILE   110      66.109  62.276  53.218  1.00  0.00           C  
ATOM   1684  O   ILE   110      66.227  61.171  53.757  1.00  0.00           O  
ATOM   1685  N   LEU   111      65.444  63.300  53.731  1.00  0.00           N  
ATOM   1686  H   LEU   111      65.638  64.171  53.259  1.00  0.00           H  
ATOM   1687  CA  LEU   111      64.607  63.426  54.946  1.00  0.00           C  
ATOM   1688  HA  LEU   111      64.395  64.494  54.992  1.00  0.00           H  
ATOM   1689  CB  LEU   111      63.280  62.721  54.525  1.00  0.00           C  
ATOM   1690  HB2 LEU   111      62.948  63.274  53.646  1.00  0.00           H  
ATOM   1691  HB3 LEU   111      63.530  61.689  54.276  1.00  0.00           H  
ATOM   1692  CG  LEU   111      62.127  62.756  55.565  1.00  0.00           C  
ATOM   1693  HG  LEU   111      62.466  62.415  56.543  1.00  0.00           H  
ATOM   1694  CD1 LEU   111      61.504  64.136  55.663  1.00  0.00           C  
ATOM   1695 HD11 LEU   111      60.718  64.223  56.414  1.00  0.00           H  
ATOM   1696 HD12 LEU   111      62.259  64.855  55.980  1.00  0.00           H  
ATOM   1697 HD13 LEU   111      61.071  64.463  54.717  1.00  0.00           H  
ATOM   1698  CD2 LEU   111      61.033  61.849  54.954  1.00  0.00           C  
ATOM   1699 HD21 LEU   111      60.085  62.050  55.451  1.00  0.00           H  
ATOM   1700 HD22 LEU   111      61.026  61.963  53.870  1.00  0.00           H  
ATOM   1701 HD23 LEU   111      61.233  60.788  55.107  1.00  0.00           H  
ATOM   1702  C   LEU   111      65.198  63.072  56.293  1.00  0.00           C  
ATOM   1703  O   LEU   111      65.330  61.867  56.579  1.00  0.00           O  
ATOM   1704  N   GLN   112      65.544  64.075  57.102  1.00  0.00           N  
ATOM   1705  H   GLN   112      65.521  65.005  56.710  1.00  0.00           H  
ATOM   1706  CA  GLN   112      65.626  63.970  58.581  1.00  0.00           C  
ATOM   1707  HA  GLN   112      66.045  62.975  58.735  1.00  0.00           H  
ATOM   1708  CB  GLN   112      66.549  65.048  59.219  1.00  0.00           C  
ATOM   1709  HB2 GLN   112      66.312  66.010  58.765  1.00  0.00           H  
ATOM   1710  HB3 GLN   112      66.294  64.993  60.277  1.00  0.00           H  
ATOM   1711  CG  GLN   112      68.089  64.725  59.066  1.00  0.00           C  
ATOM   1712  HG2 GLN   112      68.237  63.662  59.254  1.00  0.00           H  
ATOM   1713  HG3 GLN   112      68.404  64.894  58.036  1.00  0.00           H  
ATOM   1714  CD  GLN   112      69.003  65.536  60.058  1.00  0.00           C  
ATOM   1715  OE1 GLN   112      68.607  66.332  60.840  1.00  0.00           O  
ATOM   1716  NE2 GLN   112      70.296  65.337  59.977  1.00  0.00           N  
ATOM   1717 HE21 GLN   112      70.684  65.779  60.798  1.00  0.00           H  
ATOM   1718 HE22 GLN   112      70.744  64.474  59.701  1.00  0.00           H  
ATOM   1719  C   GLN   112      64.218  63.957  59.177  1.00  0.00           C  
ATOM   1720  O   GLN   112      63.238  64.300  58.533  1.00  0.00           O  
ATOM   1721  N   PRO   113      63.985  63.493  60.406  1.00  0.00           N  
ATOM   1722  CD  PRO   113      64.844  62.800  61.263  1.00  0.00           C  
ATOM   1723  HD2 PRO   113      65.348  63.436  61.992  1.00  0.00           H  
ATOM   1724  HD3 PRO   113      65.687  62.361  60.730  1.00  0.00           H  
ATOM   1725  CG  PRO   113      63.970  61.777  61.949  1.00  0.00           C  
ATOM   1726  HG2 PRO   113      64.389  61.319  62.845  1.00  0.00           H  
ATOM   1727  HG3 PRO   113      63.492  61.033  61.312  1.00  0.00           H  
ATOM   1728  CB  PRO   113      62.785  62.688  62.423  1.00  0.00           C  
ATOM   1729  HB2 PRO   113      63.161  63.305  63.239  1.00  0.00           H  
ATOM   1730  HB3 PRO   113      61.853  62.167  62.644  1.00  0.00           H  
ATOM   1731  CA  PRO   113      62.632  63.583  61.087  1.00  0.00           C  
ATOM   1732  HA  PRO   113      61.825  63.241  60.438  1.00  0.00           H  
ATOM   1733  C   PRO   113      62.235  64.943  61.518  1.00  0.00           C  
ATOM   1734  O   PRO   113      63.016  65.843  61.600  1.00  0.00           O  
ATOM   1735  N   ASN   114      60.895  65.044  61.770  1.00  0.00           N  
ATOM   1736  H   ASN   114      60.351  64.192  61.779  1.00  0.00           H  
ATOM   1737  CA  ASN   114      60.059  66.219  62.192  1.00  0.00           C  
ATOM   1738  HA  ASN   114      59.110  65.795  62.521  1.00  0.00           H  
ATOM   1739  CB  ASN   114      60.656  66.847  63.537  1.00  0.00           C  
ATOM   1740  HB2 ASN   114      60.691  66.045  64.275  1.00  0.00           H  
ATOM   1741  HB3 ASN   114      61.652  67.286  63.472  1.00  0.00           H  
ATOM   1742  CG  ASN   114      59.847  67.879  64.248  1.00  0.00           C  
ATOM   1743  OD1 ASN   114      59.926  69.098  64.012  1.00  0.00           O  
ATOM   1744  ND2 ASN   114      58.960  67.435  65.103  1.00  0.00           N  
ATOM   1745 HD21 ASN   114      58.302  68.106  65.474  1.00  0.00           H  
ATOM   1746 HD22 ASN   114      58.770  66.444  65.161  1.00  0.00           H  
ATOM   1747  C   ASN   114      59.772  67.192  61.057  1.00  0.00           C  
ATOM   1748  O   ASN   114      58.862  68.008  61.175  1.00  0.00           O  
ATOM   1749  N   LYS   115      60.477  67.178  59.948  1.00  0.00           N  
ATOM   1750  H   LYS   115      61.108  66.402  59.810  1.00  0.00           H  
ATOM   1751  CA  LYS   115      60.422  68.061  58.791  1.00  0.00           C  
ATOM   1752  HA  LYS   115      60.473  69.101  59.116  1.00  0.00           H  
ATOM   1753  CB  LYS   115      61.682  67.826  57.957  1.00  0.00           C  
ATOM   1754  HB2 LYS   115      61.740  66.754  57.768  1.00  0.00           H  
ATOM   1755  HB3 LYS   115      61.517  68.267  56.974  1.00  0.00           H  
ATOM   1756  CG  LYS   115      63.003  68.435  58.606  1.00  0.00           C  
ATOM   1757  HG2 LYS   115      63.007  69.512  58.442  1.00  0.00           H  
ATOM   1758  HG3 LYS   115      63.026  68.186  59.667  1.00  0.00           H  
ATOM   1759  CD  LYS   115      64.252  67.783  57.948  1.00  0.00           C  
ATOM   1760  HD2 LYS   115      64.454  66.840  58.456  1.00  0.00           H  
ATOM   1761  HD3 LYS   115      64.117  67.626  56.877  1.00  0.00           H  
ATOM   1762  CE  LYS   115      65.495  68.664  58.149  1.00  0.00           C  
ATOM   1763  HE2 LYS   115      66.374  68.109  57.822  1.00  0.00           H  
ATOM   1764  HE3 LYS   115      65.493  69.493  57.440  1.00  0.00           H  
ATOM   1765  NZ  LYS   115      65.648  68.905  59.661  1.00  0.00           N  
ATOM   1766  HZ1 LYS   115      65.758  68.068  60.215  1.00  0.00           H  
ATOM   1767  HZ2 LYS   115      66.515  69.408  59.786  1.00  0.00           H  
ATOM   1768  HZ3 LYS   115      64.861  69.426  60.020  1.00  0.00           H  
ATOM   1769  C   LYS   115      59.200  67.901  57.882  1.00  0.00           C  
ATOM   1770  O   LYS   115      58.770  66.793  57.700  1.00  0.00           O  
ATOM   1771  N   TYR   116      58.762  68.941  57.203  1.00  0.00           N  
ATOM   1772  H   TYR   116      59.178  69.850  57.348  1.00  0.00           H  
ATOM   1773  CA  TYR   116      57.887  68.752  56.011  1.00  0.00           C  
ATOM   1774  HA  TYR   116      57.142  67.964  56.117  1.00  0.00           H  
ATOM   1775  CB  TYR   116      57.217  70.089  55.716  1.00  0.00           C  
ATOM   1776  HB2 TYR   116      57.900  70.928  55.583  1.00  0.00           H  
ATOM   1777  HB3 TYR   116      56.592  69.957  54.832  1.00  0.00           H  
ATOM   1778  CG  TYR   116      56.278  70.476  56.856  1.00  0.00           C  
ATOM   1779  CD1 TYR   116      55.006  70.038  56.782  1.00  0.00           C  
ATOM   1780  HD1 TYR   116      54.709  69.333  56.019  1.00  0.00           H  
ATOM   1781  CE1 TYR   116      53.967  70.644  57.615  1.00  0.00           C  
ATOM   1782  HE1 TYR   116      52.946  70.314  57.495  1.00  0.00           H  
ATOM   1783  CZ  TYR   116      54.382  71.585  58.554  1.00  0.00           C  
ATOM   1784  OH  TYR   116      53.505  71.974  59.474  1.00  0.00           O  
ATOM   1785  HH  TYR   116      53.915  72.560  60.114  1.00  0.00           H  
ATOM   1786  CE2 TYR   116      55.730  71.954  58.671  1.00  0.00           C  
ATOM   1787  HE2 TYR   116      56.045  72.682  59.404  1.00  0.00           H  
ATOM   1788  CD2 TYR   116      56.689  71.432  57.761  1.00  0.00           C  
ATOM   1789  HD2 TYR   116      57.677  71.860  57.843  1.00  0.00           H  
ATOM   1790  C   TYR   116      58.776  68.291  54.842  1.00  0.00           C  
ATOM   1791  O   TYR   116      59.900  68.737  54.555  1.00  0.00           O  
ATOM   1792  N   VAL   117      58.170  67.335  54.061  1.00  0.00           N  
ATOM   1793  H   VAL   117      57.224  67.092  54.319  1.00  0.00           H  
ATOM   1794  CA  VAL   117      59.052  66.418  53.281  1.00  0.00           C  
ATOM   1795  HA  VAL   117      59.813  66.125  54.004  1.00  0.00           H  
ATOM   1796  CB  VAL   117      58.335  65.179  52.731  1.00  0.00           C  
ATOM   1797  HB  VAL   117      57.386  65.422  52.252  1.00  0.00           H  
ATOM   1798  CG1 VAL   117      59.269  64.426  51.772  1.00  0.00           C  
ATOM   1799 HG11 VAL   117      60.228  64.217  52.245  1.00  0.00           H  
ATOM   1800 HG12 VAL   117      58.939  63.401  51.600  1.00  0.00           H  
ATOM   1801 HG13 VAL   117      59.454  64.902  50.809  1.00  0.00           H  
ATOM   1802  CG2 VAL   117      57.978  64.087  53.803  1.00  0.00           C  
ATOM   1803 HG21 VAL   117      57.420  64.601  54.587  1.00  0.00           H  
ATOM   1804 HG22 VAL   117      57.445  63.235  53.382  1.00  0.00           H  
ATOM   1805 HG23 VAL   117      58.882  63.677  54.254  1.00  0.00           H  
ATOM   1806  C   VAL   117      59.794  67.207  52.186  1.00  0.00           C  
ATOM   1807  O   VAL   117      59.175  67.869  51.345  1.00  0.00           O  
ATOM   1808  N   PRO   118      61.121  67.168  52.017  1.00  0.00           N  
ATOM   1809  CD  PRO   118      62.092  66.562  52.962  1.00  0.00           C  
ATOM   1810  HD2 PRO   118      62.378  65.600  52.538  1.00  0.00           H  
ATOM   1811  HD3 PRO   118      61.805  66.641  54.011  1.00  0.00           H  
ATOM   1812  CG  PRO   118      63.316  67.395  52.693  1.00  0.00           C  
ATOM   1813  HG2 PRO   118      64.241  66.998  53.112  1.00  0.00           H  
ATOM   1814  HG3 PRO   118      63.057  68.363  53.120  1.00  0.00           H  
ATOM   1815  CB  PRO   118      63.338  67.592  51.148  1.00  0.00           C  
ATOM   1816  HB2 PRO   118      63.845  66.796  50.603  1.00  0.00           H  
ATOM   1817  HB3 PRO   118      63.924  68.481  50.914  1.00  0.00           H  
ATOM   1818  CA  PRO   118      61.820  67.696  50.880  1.00  0.00           C  
ATOM   1819  HA  PRO   118      61.640  68.769  50.812  1.00  0.00           H  
ATOM   1820  C   PRO   118      61.506  67.066  49.527  1.00  0.00           C  
ATOM   1821  O   PRO   118      61.556  65.842  49.353  1.00  0.00           O  
ATOM   1822  N   PRO   119      61.349  67.853  48.381  1.00  0.00           N  
ATOM   1823  CD  PRO   119      61.264  69.223  48.365  1.00  0.00           C  
ATOM   1824  HD2 PRO   119      62.008  69.757  48.957  1.00  0.00           H  
ATOM   1825  HD3 PRO   119      60.286  69.426  48.802  1.00  0.00           H  
ATOM   1826  CG  PRO   119      61.344  69.590  46.864  1.00  0.00           C  
ATOM   1827  HG2 PRO   119      62.380  69.586  46.526  1.00  0.00           H  
ATOM   1828  HG3 PRO   119      60.921  70.583  46.713  1.00  0.00           H  
ATOM   1829  CB  PRO   119      60.546  68.450  46.177  1.00  0.00           C  
ATOM   1830  HB2 PRO   119      60.836  68.313  45.135  1.00  0.00           H  
ATOM   1831  HB3 PRO   119      59.488  68.713  46.160  1.00  0.00           H  
ATOM   1832  CA  PRO   119      60.893  67.299  47.074  1.00  0.00           C  
ATOM   1833  HA  PRO   119      60.014  66.658  47.138  1.00  0.00           H  
ATOM   1834  C   PRO   119      62.005  66.445  46.383  1.00  0.00           C  
ATOM   1835  O   PRO   119      61.747  65.556  45.562  1.00  0.00           O  
ATOM   1836  N   ILE   120      63.271  66.542  46.847  1.00  0.00           N  
ATOM   1837  H   ILE   120      63.574  67.265  47.484  1.00  0.00           H  
ATOM   1838  CA  ILE   120      64.309  65.576  46.463  1.00  0.00           C  
ATOM   1839  HA  ILE   120      64.217  65.508  45.379  1.00  0.00           H  
ATOM   1840  CB  ILE   120      65.735  65.998  46.801  1.00  0.00           C  
ATOM   1841  HB  ILE   120      65.771  67.065  46.584  1.00  0.00           H  
ATOM   1842  CG2 ILE   120      65.966  65.849  48.286  1.00  0.00           C  
ATOM   1843 HG21 ILE   120      65.883  64.819  48.633  1.00  0.00           H  
ATOM   1844 HG22 ILE   120      67.000  66.128  48.488  1.00  0.00           H  
ATOM   1845 HG23 ILE   120      65.302  66.467  48.890  1.00  0.00           H  
ATOM   1846  CG1 ILE   120      66.824  65.190  46.019  1.00  0.00           C  
ATOM   1847 HG12 ILE   120      67.770  65.619  46.350  1.00  0.00           H  
ATOM   1848 HG13 ILE   120      66.893  64.153  46.346  1.00  0.00           H  
ATOM   1849  CD1 ILE   120      66.924  65.303  44.470  1.00  0.00           C  
ATOM   1850 HD11 ILE   120      67.658  64.554  44.174  1.00  0.00           H  
ATOM   1851 HD12 ILE   120      65.966  65.176  43.967  1.00  0.00           H  
ATOM   1852 HD13 ILE   120      67.418  66.255  44.274  1.00  0.00           H  
ATOM   1853  C   ILE   120      63.977  64.087  46.828  1.00  0.00           C  
ATOM   1854  O   ILE   120      64.566  63.262  46.113  1.00  0.00           O  
ATOM   1855  N   VAL   121      63.115  63.844  47.803  1.00  0.00           N  
ATOM   1856  H   VAL   121      62.648  64.620  48.250  1.00  0.00           H  
ATOM   1857  CA  VAL   121      62.644  62.475  48.077  1.00  0.00           C  
ATOM   1858  HA  VAL   121      63.521  61.830  48.126  1.00  0.00           H  
ATOM   1859  CB  VAL   121      61.940  62.382  49.445  1.00  0.00           C  
ATOM   1860  HB  VAL   121      61.070  63.037  49.502  1.00  0.00           H  
ATOM   1861  CG1 VAL   121      61.655  60.860  49.760  1.00  0.00           C  
ATOM   1862 HG11 VAL   121      61.273  60.743  50.774  1.00  0.00           H  
ATOM   1863 HG12 VAL   121      61.076  60.347  48.991  1.00  0.00           H  
ATOM   1864 HG13 VAL   121      62.631  60.375  49.754  1.00  0.00           H  
ATOM   1865  CG2 VAL   121      62.754  62.891  50.604  1.00  0.00           C  
ATOM   1866 HG21 VAL   121      62.132  62.760  51.490  1.00  0.00           H  
ATOM   1867 HG22 VAL   121      63.696  62.356  50.722  1.00  0.00           H  
ATOM   1868 HG23 VAL   121      63.134  63.894  50.408  1.00  0.00           H  
ATOM   1869  C   VAL   121      61.726  61.949  46.927  1.00  0.00           C  
ATOM   1870  O   VAL   121      61.921  60.872  46.444  1.00  0.00           O  
ATOM   1871  N   ASN   122      60.806  62.754  46.485  1.00  0.00           N  
ATOM   1872  H   ASN   122      60.849  63.730  46.741  1.00  0.00           H  
ATOM   1873  CA  ASN   122      59.939  62.438  45.377  1.00  0.00           C  
ATOM   1874  HA  ASN   122      59.427  61.496  45.573  1.00  0.00           H  
ATOM   1875  CB  ASN   122      58.894  63.593  45.132  1.00  0.00           C  
ATOM   1876  HB2 ASN   122      59.482  64.400  44.695  1.00  0.00           H  
ATOM   1877  HB3 ASN   122      58.152  63.278  44.397  1.00  0.00           H  
ATOM   1878  CG  ASN   122      58.307  64.119  46.465  1.00  0.00           C  
ATOM   1879  OD1 ASN   122      58.041  63.365  47.445  1.00  0.00           O  
ATOM   1880  ND2 ASN   122      58.197  65.414  46.576  1.00  0.00           N  
ATOM   1881 HD21 ASN   122      57.849  65.767  47.456  1.00  0.00           H  
ATOM   1882 HD22 ASN   122      58.396  65.993  45.772  1.00  0.00           H  
ATOM   1883  C   ASN   122      60.672  62.244  44.032  1.00  0.00           C  
ATOM   1884  O   ASN   122      60.155  61.642  43.108  1.00  0.00           O  
ATOM   1885  N   SER   123      61.922  62.740  43.930  1.00  0.00           N  
ATOM   1886  H   SER   123      62.338  63.190  44.733  1.00  0.00           H  
ATOM   1887  CA  SER   123      62.783  62.755  42.699  1.00  0.00           C  
ATOM   1888  HA  SER   123      62.133  63.008  41.862  1.00  0.00           H  
ATOM   1889  CB  SER   123      63.957  63.786  42.787  1.00  0.00           C  
ATOM   1890  HB2 SER   123      64.488  63.483  43.689  1.00  0.00           H  
ATOM   1891  HB3 SER   123      64.521  63.782  41.855  1.00  0.00           H  
ATOM   1892  OG  SER   123      63.416  65.095  43.067  1.00  0.00           O  
ATOM   1893  HG  SER   123      62.675  65.261  42.480  1.00  0.00           H  
ATOM   1894  C   SER   123      63.388  61.398  42.454  1.00  0.00           C  
ATOM   1895  O   SER   123      63.977  61.147  41.405  1.00  0.00           O  
ATOM   1896  N   LEU   124      63.174  60.479  43.425  1.00  0.00           N  
ATOM   1897  H   LEU   124      62.665  60.754  44.253  1.00  0.00           H  
ATOM   1898  CA  LEU   124      63.740  59.111  43.414  1.00  0.00           C  
ATOM   1899  HA  LEU   124      64.734  59.065  42.968  1.00  0.00           H  
ATOM   1900  CB  LEU   124      64.075  58.757  44.865  1.00  0.00           C  
ATOM   1901  HB2 LEU   124      63.180  58.559  45.455  1.00  0.00           H  
ATOM   1902  HB3 LEU   124      64.569  57.796  44.722  1.00  0.00           H  
ATOM   1903  CG  LEU   124      64.987  59.739  45.650  1.00  0.00           C  
ATOM   1904  HG  LEU   124      64.779  60.797  45.491  1.00  0.00           H  
ATOM   1905  CD1 LEU   124      64.928  59.450  47.155  1.00  0.00           C  
ATOM   1906 HD11 LEU   124      63.906  59.512  47.529  1.00  0.00           H  
ATOM   1907 HD12 LEU   124      65.413  58.494  47.354  1.00  0.00           H  
ATOM   1908 HD13 LEU   124      65.570  60.169  47.664  1.00  0.00           H  
ATOM   1909  CD2 LEU   124      66.391  59.540  45.200  1.00  0.00           C  
ATOM   1910 HD21 LEU   124      66.361  59.850  44.155  1.00  0.00           H  
ATOM   1911 HD22 LEU   124      66.927  60.242  45.838  1.00  0.00           H  
ATOM   1912 HD23 LEU   124      66.703  58.506  45.351  1.00  0.00           H  
ATOM   1913  C   LEU   124      62.672  58.051  42.860  1.00  0.00           C  
ATOM   1914  O   LEU   124      63.028  56.862  42.768  1.00  0.00           O  
ATOM   1915  N   PHE   125      61.433  58.457  42.488  1.00  0.00           N  
ATOM   1916  H   PHE   125      61.286  59.456  42.456  1.00  0.00           H  
ATOM   1917  CA  PHE   125      60.258  57.627  42.078  1.00  0.00           C  
ATOM   1918  HA  PHE   125      60.537  56.594  41.870  1.00  0.00           H  
ATOM   1919  CB  PHE   125      59.343  57.650  43.303  1.00  0.00           C  
ATOM   1920  HB2 PHE   125      58.990  58.659  43.518  1.00  0.00           H  
ATOM   1921  HB3 PHE   125      58.506  56.990  43.078  1.00  0.00           H  
ATOM   1922  CG  PHE   125      59.957  57.048  44.529  1.00  0.00           C  
ATOM   1923  CD1 PHE   125      60.007  55.691  44.717  1.00  0.00           C  
ATOM   1924  HD1 PHE   125      59.855  54.975  43.923  1.00  0.00           H  
ATOM   1925  CE1 PHE   125      60.662  55.206  45.889  1.00  0.00           C  
ATOM   1926  HE1 PHE   125      60.877  54.151  45.979  1.00  0.00           H  
ATOM   1927  CZ  PHE   125      60.960  56.066  47.008  1.00  0.00           C  
ATOM   1928  HZ  PHE   125      61.274  55.699  47.974  1.00  0.00           H  
ATOM   1929  CE2 PHE   125      60.696  57.439  46.854  1.00  0.00           C  
ATOM   1930  HE2 PHE   125      60.947  58.154  47.624  1.00  0.00           H  
ATOM   1931  CD2 PHE   125      60.278  57.955  45.622  1.00  0.00           C  
ATOM   1932  HD2 PHE   125      60.232  59.029  45.515  1.00  0.00           H  
ATOM   1933  C   PHE   125      59.503  58.083  40.858  1.00  0.00           C  
ATOM   1934  O   PHE   125      59.772  59.219  40.328  1.00  0.00           O  
ATOM   1935  N   SER   126      58.633  57.331  40.317  1.00  0.00           N  
ATOM   1936  H   SER   126      58.522  56.394  40.678  1.00  0.00           H  
ATOM   1937  CA  SER   126      57.962  57.633  38.949  1.00  0.00           C  
ATOM   1938  HA  SER   126      58.311  58.540  38.455  1.00  0.00           H  
ATOM   1939  CB  SER   126      58.448  56.574  37.959  1.00  0.00           C  
ATOM   1940  HB2 SER   126      58.183  55.587  38.339  1.00  0.00           H  
ATOM   1941  HB3 SER   126      58.048  56.726  36.957  1.00  0.00           H  
ATOM   1942  OG  SER   126      59.831  56.461  37.818  1.00  0.00           O  
ATOM   1943  HG  SER   126      60.165  55.673  38.252  1.00  0.00           H  
ATOM   1944  C   SER   126      56.411  57.453  38.970  1.00  0.00           C  
ATOM   1945  O   SER   126      55.929  57.016  40.026  1.00  0.00           O  
ATOM   1946  N   LEU   127      55.684  57.806  37.911  1.00  0.00           N  
ATOM   1947  H   LEU   127      56.169  58.230  37.134  1.00  0.00           H  
ATOM   1948  CA  LEU   127      54.191  57.615  37.733  1.00  0.00           C  
ATOM   1949  HA  LEU   127      53.722  58.249  36.981  1.00  0.00           H  
ATOM   1950  CB  LEU   127      54.051  56.074  37.408  1.00  0.00           C  
ATOM   1951  HB2 LEU   127      54.366  55.468  38.258  1.00  0.00           H  
ATOM   1952  HB3 LEU   127      53.015  55.749  37.309  1.00  0.00           H  
ATOM   1953  CG  LEU   127      54.644  55.655  36.082  1.00  0.00           C  
ATOM   1954  HG  LEU   127      55.730  55.747  36.049  1.00  0.00           H  
ATOM   1955  CD1 LEU   127      54.485  54.150  35.954  1.00  0.00           C  
ATOM   1956 HD11 LEU   127      53.442  53.833  35.955  1.00  0.00           H  
ATOM   1957 HD12 LEU   127      54.730  53.862  34.931  1.00  0.00           H  
ATOM   1958 HD13 LEU   127      55.227  53.532  36.460  1.00  0.00           H  
ATOM   1959  CD2 LEU   127      54.008  56.292  34.840  1.00  0.00           C  
ATOM   1960 HD21 LEU   127      52.940  56.079  34.827  1.00  0.00           H  
ATOM   1961 HD22 LEU   127      54.119  57.375  34.893  1.00  0.00           H  
ATOM   1962 HD23 LEU   127      54.561  55.972  33.956  1.00  0.00           H  
ATOM   1963  C   LEU   127      53.424  57.995  39.009  1.00  0.00           C  
ATOM   1964  O   LEU   127      52.287  57.519  39.117  1.00  0.00           O  
ATOM   1965  N   ASN   128      53.900  58.960  39.824  1.00  0.00           N  
ATOM   1966  H   ASN   128      54.702  59.519  39.571  1.00  0.00           H  
ATOM   1967  CA  ASN   128      53.179  59.416  41.045  1.00  0.00           C  
ATOM   1968  HA  ASN   128      53.077  58.487  41.606  1.00  0.00           H  
ATOM   1969  CB  ASN   128      54.014  60.443  41.722  1.00  0.00           C  
ATOM   1970  HB2 ASN   128      54.163  61.260  41.015  1.00  0.00           H  
ATOM   1971  HB3 ASN   128      53.511  60.943  42.550  1.00  0.00           H  
ATOM   1972  CG  ASN   128      55.333  59.995  42.282  1.00  0.00           C  
ATOM   1973  OD1 ASN   128      55.432  59.539  43.333  1.00  0.00           O  
ATOM   1974  ND2 ASN   128      56.441  60.321  41.657  1.00  0.00           N  
ATOM   1975 HD21 ASN   128      57.304  60.190  42.164  1.00  0.00           H  
ATOM   1976 HD22 ASN   128      56.320  60.706  40.731  1.00  0.00           H  
ATOM   1977  C   ASN   128      51.808  59.960  40.763  1.00  0.00           C  
ATOM   1978  O   ASN   128      51.592  60.800  39.932  1.00  0.00           O  
ATOM   1979  N   GLY   129      50.801  59.279  41.452  1.00  0.00           N  
ATOM   1980  H   GLY   129      51.168  58.494  41.970  1.00  0.00           H  
ATOM   1981  CA  GLY   129      49.309  59.548  41.375  1.00  0.00           C  
ATOM   1982  HA2 GLY   129      48.810  59.062  42.213  1.00  0.00           H  
ATOM   1983  HA3 GLY   129      49.145  60.621  41.468  1.00  0.00           H  
ATOM   1984  C   GLY   129      48.600  58.961  40.170  1.00  0.00           C  
ATOM   1985  O   GLY   129      47.387  59.051  40.105  1.00  0.00           O  
ATOM   1986  N   VAL   130      49.255  58.248  39.264  1.00  0.00           N  
ATOM   1987  H   VAL   130      50.255  58.309  39.389  1.00  0.00           H  
ATOM   1988  CA  VAL   130      48.635  57.564  38.102  1.00  0.00           C  
ATOM   1989  HA  VAL   130      47.935  58.234  37.603  1.00  0.00           H  
ATOM   1990  CB  VAL   130      49.750  57.353  37.041  1.00  0.00           C  
ATOM   1991  HB  VAL   130      50.571  56.786  37.480  1.00  0.00           H  
ATOM   1992  CG1 VAL   130      49.267  56.604  35.790  1.00  0.00           C  
ATOM   1993 HG11 VAL   130      48.939  55.590  36.022  1.00  0.00           H  
ATOM   1994 HG12 VAL   130      48.467  57.211  35.368  1.00  0.00           H  
ATOM   1995 HG13 VAL   130      50.158  56.514  35.168  1.00  0.00           H  
ATOM   1996  CG2 VAL   130      50.340  58.690  36.474  1.00  0.00           C  
ATOM   1997 HG21 VAL   130      50.675  59.378  37.250  1.00  0.00           H  
ATOM   1998 HG22 VAL   130      51.195  58.338  35.898  1.00  0.00           H  
ATOM   1999 HG23 VAL   130      49.665  59.117  35.732  1.00  0.00           H  
ATOM   2000  C   VAL   130      47.971  56.244  38.516  1.00  0.00           C  
ATOM   2001  O   VAL   130      48.669  55.435  39.205  1.00  0.00           O  
ATOM   2002  N   LYS   131      46.689  56.045  38.128  1.00  0.00           N  
ATOM   2003  H   LYS   131      46.207  56.726  37.559  1.00  0.00           H  
ATOM   2004  CA  LYS   131      45.926  54.851  38.657  1.00  0.00           C  
ATOM   2005  HA  LYS   131      46.093  54.741  39.729  1.00  0.00           H  
ATOM   2006  CB  LYS   131      44.445  55.059  38.349  1.00  0.00           C  
ATOM   2007  HB2 LYS   131      44.296  55.245  37.285  1.00  0.00           H  
ATOM   2008  HB3 LYS   131      43.850  54.179  38.591  1.00  0.00           H  
ATOM   2009  CG  LYS   131      43.836  56.207  39.209  1.00  0.00           C  
ATOM   2010  HG2 LYS   131      43.937  55.836  40.228  1.00  0.00           H  
ATOM   2011  HG3 LYS   131      44.390  57.141  39.113  1.00  0.00           H  
ATOM   2012  CD  LYS   131      42.321  56.470  39.019  1.00  0.00           C  
ATOM   2013  HD2 LYS   131      41.951  56.586  38.001  1.00  0.00           H  
ATOM   2014  HD3 LYS   131      41.720  55.689  39.485  1.00  0.00           H  
ATOM   2015  CE  LYS   131      41.859  57.708  39.807  1.00  0.00           C  
ATOM   2016  HE2 LYS   131      42.303  57.765  40.800  1.00  0.00           H  
ATOM   2017  HE3 LYS   131      42.191  58.545  39.192  1.00  0.00           H  
ATOM   2018  NZ  LYS   131      40.360  57.748  39.868  1.00  0.00           N  
ATOM   2019  HZ1 LYS   131      40.018  56.941  40.370  1.00  0.00           H  
ATOM   2020  HZ2 LYS   131      39.970  58.535  40.366  1.00  0.00           H  
ATOM   2021  HZ3 LYS   131      39.943  57.674  38.951  1.00  0.00           H  
ATOM   2022  C   LYS   131      46.445  53.518  38.024  1.00  0.00           C  
ATOM   2023  O   LYS   131      46.962  53.404  36.858  1.00  0.00           O  
ATOM   2024  N   ASN   132      46.493  52.413  38.815  1.00  0.00           N  
ATOM   2025  H   ASN   132      46.092  52.561  39.730  1.00  0.00           H  
ATOM   2026  CA  ASN   132      47.133  51.158  38.400  1.00  0.00           C  
ATOM   2027  HA  ASN   132      48.173  51.373  38.158  1.00  0.00           H  
ATOM   2028  CB  ASN   132      47.150  50.229  39.640  1.00  0.00           C  
ATOM   2029  HB2 ASN   132      46.153  50.092  40.057  1.00  0.00           H  
ATOM   2030  HB3 ASN   132      47.345  49.229  39.253  1.00  0.00           H  
ATOM   2031  CG  ASN   132      48.108  50.719  40.682  1.00  0.00           C  
ATOM   2032  OD1 ASN   132      49.318  50.810  40.515  1.00  0.00           O  
ATOM   2033  ND2 ASN   132      47.620  51.078  41.825  1.00  0.00           N  
ATOM   2034 HD21 ASN   132      48.283  51.566  42.409  1.00  0.00           H  
ATOM   2035 HD22 ASN   132      46.624  51.089  41.994  1.00  0.00           H  
ATOM   2036  C   ASN   132      46.460  50.439  37.167  1.00  0.00           C  
ATOM   2037  O   ASN   132      47.127  49.694  36.466  1.00  0.00           O  
ATOM   2038  N   ARG   133      45.156  50.634  36.875  1.00  0.00           N  
ATOM   2039  H   ARG   133      44.552  51.134  37.511  1.00  0.00           H  
ATOM   2040  CA  ARG   133      44.623  50.297  35.501  1.00  0.00           C  
ATOM   2041  HA  ARG   133      44.565  49.215  35.382  1.00  0.00           H  
ATOM   2042  CB  ARG   133      43.185  50.811  35.468  1.00  0.00           C  
ATOM   2043  HB2 ARG   133      42.733  50.485  34.531  1.00  0.00           H  
ATOM   2044  HB3 ARG   133      42.674  50.301  36.284  1.00  0.00           H  
ATOM   2045  CG  ARG   133      43.251  52.336  35.487  1.00  0.00           C  
ATOM   2046  HG2 ARG   133      43.803  52.725  36.342  1.00  0.00           H  
ATOM   2047  HG3 ARG   133      43.744  52.775  34.620  1.00  0.00           H  
ATOM   2048  CD  ARG   133      41.800  52.864  35.536  1.00  0.00           C  
ATOM   2049  HD2 ARG   133      41.243  52.454  36.378  1.00  0.00           H  
ATOM   2050  HD3 ARG   133      41.851  53.937  35.723  1.00  0.00           H  
ATOM   2051  NE  ARG   133      41.093  52.646  34.233  1.00  0.00           N  
ATOM   2052  HE  ARG   133      41.515  52.145  33.464  1.00  0.00           H  
ATOM   2053  CZ  ARG   133      39.901  53.142  33.907  1.00  0.00           C  
ATOM   2054  NH1 ARG   133      39.291  53.911  34.765  1.00  0.00           N  
ATOM   2055 HH11 ARG   133      39.773  54.113  35.629  1.00  0.00           H  
ATOM   2056 HH12 ARG   133      38.394  54.318  34.540  1.00  0.00           H  
ATOM   2057  NH2 ARG   133      39.378  52.806  32.812  1.00  0.00           N  
ATOM   2058 HH21 ARG   133      39.909  52.266  32.143  1.00  0.00           H  
ATOM   2059 HH22 ARG   133      38.518  53.252  32.529  1.00  0.00           H  
ATOM   2060  C   ARG   133      45.322  50.805  34.206  1.00  0.00           C  
ATOM   2061  O   ARG   133      45.064  50.113  33.205  1.00  0.00           O  
ATOM   2062  N   GLU   134      46.249  51.760  34.217  1.00  0.00           N  
ATOM   2063  H   GLU   134      46.303  52.337  35.044  1.00  0.00           H  
ATOM   2064  CA  GLU   134      47.096  52.081  33.103  1.00  0.00           C  
ATOM   2065  HA  GLU   134      46.407  52.064  32.258  1.00  0.00           H  
ATOM   2066  CB  GLU   134      47.698  53.523  33.187  1.00  0.00           C  
ATOM   2067  HB2 GLU   134      48.191  53.396  34.151  1.00  0.00           H  
ATOM   2068  HB3 GLU   134      48.452  53.570  32.401  1.00  0.00           H  
ATOM   2069  CG  GLU   134      46.851  54.812  33.318  1.00  0.00           C  
ATOM   2070  HG2 GLU   134      46.014  54.653  33.998  1.00  0.00           H  
ATOM   2071  HG3 GLU   134      47.585  55.488  33.756  1.00  0.00           H  
ATOM   2072  CD  GLU   134      46.365  55.272  31.994  1.00  0.00           C  
ATOM   2073  OE1 GLU   134      47.117  55.290  30.995  1.00  0.00           O  
ATOM   2074  OE2 GLU   134      45.130  55.401  31.794  1.00  0.00           O  
ATOM   2075  C   GLU   134      48.167  51.023  32.785  1.00  0.00           C  
ATOM   2076  O   GLU   134      48.921  51.065  31.820  1.00  0.00           O  
ATOM   2077  N   GLY   135      48.312  50.038  33.758  1.00  0.00           N  
ATOM   2078  H   GLY   135      47.583  49.977  34.455  1.00  0.00           H  
ATOM   2079  CA  GLY   135      49.289  48.969  33.555  1.00  0.00           C  
ATOM   2080  HA2 GLY   135      50.226  49.473  33.317  1.00  0.00           H  
ATOM   2081  HA3 GLY   135      49.351  48.439  34.505  1.00  0.00           H  
ATOM   2082  C   GLY   135      49.050  48.015  32.402  1.00  0.00           C  
ATOM   2083  O   GLY   135      49.770  47.068  32.327  1.00  0.00           O  
ATOM   2084  N   THR   136      48.137  48.330  31.483  1.00  0.00           N  
ATOM   2085  H   THR   136      47.556  49.137  31.661  1.00  0.00           H  
ATOM   2086  CA  THR   136      48.032  47.734  30.116  1.00  0.00           C  
ATOM   2087  HA  THR   136      48.039  46.645  30.094  1.00  0.00           H  
ATOM   2088  CB  THR   136      46.676  48.173  29.398  1.00  0.00           C  
ATOM   2089  HB  THR   136      46.602  47.900  28.346  1.00  0.00           H  
ATOM   2090  CG2 THR   136      45.478  47.492  29.991  1.00  0.00           C  
ATOM   2091 HG21 THR   136      45.435  47.585  31.076  1.00  0.00           H  
ATOM   2092 HG22 THR   136      44.537  47.821  29.550  1.00  0.00           H  
ATOM   2093 HG23 THR   136      45.634  46.428  29.815  1.00  0.00           H  
ATOM   2094  OG1 THR   136      46.583  49.539  29.572  1.00  0.00           O  
ATOM   2095  HG1 THR   136      46.192  49.898  28.772  1.00  0.00           H  
ATOM   2096  C   THR   136      49.231  48.232  29.288  1.00  0.00           C  
ATOM   2097  O   THR   136      49.820  47.432  28.576  1.00  0.00           O  
ATOM   2098  N   ILE   137      49.509  49.542  29.347  1.00  0.00           N  
ATOM   2099  H   ILE   137      48.853  50.029  29.941  1.00  0.00           H  
ATOM   2100  CA  ILE   137      50.587  50.207  28.718  1.00  0.00           C  
ATOM   2101  HA  ILE   137      50.942  49.629  27.864  1.00  0.00           H  
ATOM   2102  CB  ILE   137      50.109  51.547  28.159  1.00  0.00           C  
ATOM   2103  HB  ILE   137      49.388  51.948  28.871  1.00  0.00           H  
ATOM   2104  CG2 ILE   137      51.223  52.522  27.869  1.00  0.00           C  
ATOM   2105 HG21 ILE   137      50.796  53.445  27.476  1.00  0.00           H  
ATOM   2106 HG22 ILE   137      51.831  52.793  28.732  1.00  0.00           H  
ATOM   2107 HG23 ILE   137      51.883  52.097  27.114  1.00  0.00           H  
ATOM   2108  CG1 ILE   137      49.309  51.160  26.910  1.00  0.00           C  
ATOM   2109 HG12 ILE   137      49.988  50.916  26.094  1.00  0.00           H  
ATOM   2110 HG13 ILE   137      48.642  50.317  27.089  1.00  0.00           H  
ATOM   2111  CD1 ILE   137      48.406  52.295  26.485  1.00  0.00           C  
ATOM   2112 HD11 ILE   137      48.832  53.289  26.623  1.00  0.00           H  
ATOM   2113 HD12 ILE   137      48.129  52.210  25.434  1.00  0.00           H  
ATOM   2114 HD13 ILE   137      47.483  52.186  27.055  1.00  0.00           H  
ATOM   2115  C   ILE   137      51.856  50.270  29.653  1.00  0.00           C  
ATOM   2116  O   ILE   137      52.956  49.759  29.237  1.00  0.00           O  
ATOM   2117  N   GLN   138      51.706  50.905  30.787  1.00  0.00           N  
ATOM   2118  H   GLN   138      50.770  51.192  31.036  1.00  0.00           H  
ATOM   2119  CA  GLN   138      52.820  51.237  31.627  1.00  0.00           C  
ATOM   2120  HA  GLN   138      53.610  51.672  31.015  1.00  0.00           H  
ATOM   2121  CB  GLN   138      52.376  52.244  32.716  1.00  0.00           C  
ATOM   2122  HB2 GLN   138      51.580  51.807  33.320  1.00  0.00           H  
ATOM   2123  HB3 GLN   138      53.233  52.444  33.359  1.00  0.00           H  
ATOM   2124  CG  GLN   138      51.891  53.613  32.234  1.00  0.00           C  
ATOM   2125  HG2 GLN   138      50.850  53.478  31.940  1.00  0.00           H  
ATOM   2126  HG3 GLN   138      51.782  54.323  33.055  1.00  0.00           H  
ATOM   2127  CD  GLN   138      52.702  54.314  31.164  1.00  0.00           C  
ATOM   2128  OE1 GLN   138      53.928  54.339  30.950  1.00  0.00           O  
ATOM   2129  NE2 GLN   138      52.052  55.030  30.274  1.00  0.00           N  
ATOM   2130 HE21 GLN   138      52.621  55.470  29.564  1.00  0.00           H  
ATOM   2131 HE22 GLN   138      51.044  55.062  30.322  1.00  0.00           H  
ATOM   2132  C   GLN   138      53.582  50.012  32.204  1.00  0.00           C  
ATOM   2133  O   GLN   138      52.992  49.031  32.339  1.00  0.00           O  
ATOM   2134  N   PRO   139      54.884  50.076  32.499  1.00  0.00           N  
ATOM   2135  CD  PRO   139      55.733  51.160  32.037  1.00  0.00           C  
ATOM   2136  HD2 PRO   139      55.365  52.089  32.471  1.00  0.00           H  
ATOM   2137  HD3 PRO   139      55.792  51.168  30.949  1.00  0.00           H  
ATOM   2138  CG  PRO   139      57.148  50.896  32.580  1.00  0.00           C  
ATOM   2139  HG2 PRO   139      57.277  51.461  33.503  1.00  0.00           H  
ATOM   2140  HG3 PRO   139      57.962  51.239  31.941  1.00  0.00           H  
ATOM   2141  CB  PRO   139      57.176  49.404  32.881  1.00  0.00           C  
ATOM   2142  HB2 PRO   139      57.759  49.121  33.758  1.00  0.00           H  
ATOM   2143  HB3 PRO   139      57.487  48.870  31.983  1.00  0.00           H  
ATOM   2144  CA  PRO   139      55.689  49.021  33.181  1.00  0.00           C  
ATOM   2145  HA  PRO   139      55.462  48.065  32.710  1.00  0.00           H  
ATOM   2146  C   PRO   139      55.344  48.891  34.654  1.00  0.00           C  
ATOM   2147  O   PRO   139      55.120  49.832  35.420  1.00  0.00           O  
ATOM   2148  N   LEU   140      55.264  47.615  35.126  1.00  0.00           N  
ATOM   2149  H   LEU   140      55.347  46.883  34.435  1.00  0.00           H  
ATOM   2150  CA  LEU   140      54.520  47.329  36.394  1.00  0.00           C  
ATOM   2151  HA  LEU   140      53.714  48.063  36.413  1.00  0.00           H  
ATOM   2152  CB  LEU   140      53.860  45.952  36.364  1.00  0.00           C  
ATOM   2153  HB2 LEU   140      54.737  45.318  36.240  1.00  0.00           H  
ATOM   2154  HB3 LEU   140      53.455  45.753  37.356  1.00  0.00           H  
ATOM   2155  CG  LEU   140      52.800  45.576  35.272  1.00  0.00           C  
ATOM   2156  HG  LEU   140      53.207  45.779  34.281  1.00  0.00           H  
ATOM   2157  CD1 LEU   140      52.461  44.064  35.324  1.00  0.00           C  
ATOM   2158 HD11 LEU   140      52.004  43.801  34.370  1.00  0.00           H  
ATOM   2159 HD12 LEU   140      53.348  43.457  35.503  1.00  0.00           H  
ATOM   2160 HD13 LEU   140      51.879  43.798  36.207  1.00  0.00           H  
ATOM   2161  CD2 LEU   140      51.497  46.298  35.368  1.00  0.00           C  
ATOM   2162 HD21 LEU   140      50.898  45.986  34.512  1.00  0.00           H  
ATOM   2163 HD22 LEU   140      51.087  46.057  36.348  1.00  0.00           H  
ATOM   2164 HD23 LEU   140      51.741  47.354  35.250  1.00  0.00           H  
ATOM   2165  C   LEU   140      55.450  47.496  37.633  1.00  0.00           C  
ATOM   2166  O   LEU   140      55.039  47.377  38.786  1.00  0.00           O  
ATOM   2167  N   LEU   141      56.628  47.947  37.268  1.00  0.00           N  
ATOM   2168  H   LEU   141      56.698  48.189  36.290  1.00  0.00           H  
ATOM   2169  CA  LEU   141      57.773  48.246  38.112  1.00  0.00           C  
ATOM   2170  HA  LEU   141      57.359  48.634  39.042  1.00  0.00           H  
ATOM   2171  CB  LEU   141      58.541  46.957  38.206  1.00  0.00           C  
ATOM   2172  HB2 LEU   141      57.903  46.195  38.653  1.00  0.00           H  
ATOM   2173  HB3 LEU   141      58.666  46.515  37.218  1.00  0.00           H  
ATOM   2174  CG  LEU   141      59.950  46.985  38.910  1.00  0.00           C  
ATOM   2175  HG  LEU   141      60.492  47.792  38.416  1.00  0.00           H  
ATOM   2176  CD1 LEU   141      59.825  47.299  40.386  1.00  0.00           C  
ATOM   2177 HD11 LEU   141      60.859  47.250  40.726  1.00  0.00           H  
ATOM   2178 HD12 LEU   141      59.377  48.273  40.582  1.00  0.00           H  
ATOM   2179 HD13 LEU   141      59.084  46.545  40.650  1.00  0.00           H  
ATOM   2180  CD2 LEU   141      60.647  45.604  38.678  1.00  0.00           C  
ATOM   2181 HD21 LEU   141      60.787  45.376  37.621  1.00  0.00           H  
ATOM   2182 HD22 LEU   141      61.676  45.727  39.015  1.00  0.00           H  
ATOM   2183 HD23 LEU   141      60.104  44.837  39.230  1.00  0.00           H  
ATOM   2184  C   LEU   141      58.598  49.230  37.365  1.00  0.00           C  
ATOM   2185  O   LEU   141      58.809  49.018  36.144  1.00  0.00           O  
ATOM   2186  N   VAL   142      59.079  50.294  38.052  1.00  0.00           N  
ATOM   2187  H   VAL   142      58.897  50.402  39.040  1.00  0.00           H  
ATOM   2188  CA  VAL   142      60.170  51.102  37.633  1.00  0.00           C  
ATOM   2189  HA  VAL   142      60.630  50.509  36.842  1.00  0.00           H  
ATOM   2190  CB  VAL   142      59.636  52.411  37.119  1.00  0.00           C  
ATOM   2191  HB  VAL   142      59.138  52.924  37.941  1.00  0.00           H  
ATOM   2192  CG1 VAL   142      60.836  53.330  36.687  1.00  0.00           C  
ATOM   2193 HG11 VAL   142      61.567  53.438  37.487  1.00  0.00           H  
ATOM   2194 HG12 VAL   142      61.353  52.982  35.792  1.00  0.00           H  
ATOM   2195 HG13 VAL   142      60.469  54.314  36.395  1.00  0.00           H  
ATOM   2196  CG2 VAL   142      58.634  52.260  36.000  1.00  0.00           C  
ATOM   2197 HG21 VAL   142      58.389  53.246  35.606  1.00  0.00           H  
ATOM   2198 HG22 VAL   142      58.975  51.673  35.147  1.00  0.00           H  
ATOM   2199 HG23 VAL   142      57.701  51.776  36.289  1.00  0.00           H  
ATOM   2200  C   VAL   142      61.126  51.215  38.822  1.00  0.00           C  
ATOM   2201  O   VAL   142      60.734  51.798  39.814  1.00  0.00           O  
ATOM   2202  N   VAL   143      62.360  50.686  38.653  1.00  0.00           N  
ATOM   2203  H   VAL   143      62.738  50.664  37.716  1.00  0.00           H  
ATOM   2204  CA  VAL   143      63.386  50.799  39.708  1.00  0.00           C  
ATOM   2205  HA  VAL   143      62.996  51.002  40.705  1.00  0.00           H  
ATOM   2206  CB  VAL   143      64.442  49.571  39.665  1.00  0.00           C  
ATOM   2207  HB  VAL   143      64.581  49.404  38.597  1.00  0.00           H  
ATOM   2208  CG1 VAL   143      65.799  49.769  40.384  1.00  0.00           C  
ATOM   2209 HG11 VAL   143      66.372  48.846  40.301  1.00  0.00           H  
ATOM   2210 HG12 VAL   143      66.323  50.512  39.782  1.00  0.00           H  
ATOM   2211 HG13 VAL   143      65.623  50.013  41.431  1.00  0.00           H  
ATOM   2212  CG2 VAL   143      63.735  48.330  40.232  1.00  0.00           C  
ATOM   2213 HG21 VAL   143      62.921  48.026  39.573  1.00  0.00           H  
ATOM   2214 HG22 VAL   143      64.417  47.480  40.272  1.00  0.00           H  
ATOM   2215 HG23 VAL   143      63.381  48.416  41.259  1.00  0.00           H  
ATOM   2216  C   VAL   143      64.227  51.981  39.359  1.00  0.00           C  
ATOM   2217  O   VAL   143      64.597  52.054  38.143  1.00  0.00           O  
ATOM   2218  N   GLN   144      64.426  52.987  40.275  1.00  0.00           N  
ATOM   2219  H   GLN   144      63.970  52.932  41.175  1.00  0.00           H  
ATOM   2220  CA  GLN   144      65.445  54.043  40.059  1.00  0.00           C  
ATOM   2221  HA  GLN   144      65.936  53.721  39.141  1.00  0.00           H  
ATOM   2222  CB  GLN   144      64.939  55.495  39.940  1.00  0.00           C  
ATOM   2223  HB2 GLN   144      64.178  55.595  39.166  1.00  0.00           H  
ATOM   2224  HB3 GLN   144      64.508  55.832  40.883  1.00  0.00           H  
ATOM   2225  CG  GLN   144      65.941  56.547  39.607  1.00  0.00           C  
ATOM   2226  HG2 GLN   144      66.751  56.441  40.328  1.00  0.00           H  
ATOM   2227  HG3 GLN   144      66.325  56.288  38.620  1.00  0.00           H  
ATOM   2228  CD  GLN   144      65.389  57.971  39.660  1.00  0.00           C  
ATOM   2229  OE1 GLN   144      64.447  58.341  38.950  1.00  0.00           O  
ATOM   2230  NE2 GLN   144      65.976  58.801  40.460  1.00  0.00           N  
ATOM   2231 HE21 GLN   144      65.541  59.712  40.431  1.00  0.00           H  
ATOM   2232 HE22 GLN   144      66.718  58.620  41.121  1.00  0.00           H  
ATOM   2233  C   GLN   144      66.538  53.918  41.133  1.00  0.00           C  
ATOM   2234  O   GLN   144      66.209  54.102  42.316  1.00  0.00           O  
ATOM   2235  N   VAL   145      67.758  53.710  40.749  1.00  0.00           N  
ATOM   2236  H   VAL   145      68.028  53.756  39.777  1.00  0.00           H  
ATOM   2237  CA  VAL   145      68.917  53.816  41.667  1.00  0.00           C  
ATOM   2238  HA  VAL   145      68.660  53.654  42.714  1.00  0.00           H  
ATOM   2239  CB  VAL   145      69.960  52.769  41.294  1.00  0.00           C  
ATOM   2240  HB  VAL   145      70.191  52.858  40.233  1.00  0.00           H  
ATOM   2241  CG1 VAL   145      71.312  52.989  42.066  1.00  0.00           C  
ATOM   2242 HG11 VAL   145      71.297  52.973  43.156  1.00  0.00           H  
ATOM   2243 HG12 VAL   145      71.997  52.209  41.733  1.00  0.00           H  
ATOM   2244 HG13 VAL   145      71.709  53.952  41.744  1.00  0.00           H  
ATOM   2245  CG2 VAL   145      69.439  51.354  41.481  1.00  0.00           C  
ATOM   2246 HG21 VAL   145      70.250  50.634  41.369  1.00  0.00           H  
ATOM   2247 HG22 VAL   145      69.016  51.351  42.485  1.00  0.00           H  
ATOM   2248 HG23 VAL   145      68.653  51.052  40.789  1.00  0.00           H  
ATOM   2249  C   VAL   145      69.452  55.222  41.533  1.00  0.00           C  
ATOM   2250  O   VAL   145      69.758  55.632  40.454  1.00  0.00           O  
ATOM   2251  N   THR   146      69.796  55.838  42.679  1.00  0.00           N  
ATOM   2252  H   THR   146      69.558  55.384  43.549  1.00  0.00           H  
ATOM   2253  CA  THR   146      70.476  57.175  42.834  1.00  0.00           C  
ATOM   2254  HA  THR   146      70.695  57.531  41.827  1.00  0.00           H  
ATOM   2255  CB  THR   146      69.346  58.198  43.344  1.00  0.00           C  
ATOM   2256  HB  THR   146      69.147  57.904  44.375  1.00  0.00           H  
ATOM   2257  CG2 THR   146      69.919  59.597  43.411  1.00  0.00           C  
ATOM   2258 HG21 THR   146      69.133  60.302  43.684  1.00  0.00           H  
ATOM   2259 HG22 THR   146      70.753  59.672  44.109  1.00  0.00           H  
ATOM   2260 HG23 THR   146      70.301  59.956  42.455  1.00  0.00           H  
ATOM   2261  OG1 THR   146      68.240  58.308  42.451  1.00  0.00           O  
ATOM   2262  HG1 THR   146      67.566  57.732  42.818  1.00  0.00           H  
ATOM   2263  C   THR   146      71.745  57.193  43.646  1.00  0.00           C  
ATOM   2264  O   THR   146      71.817  56.787  44.814  1.00  0.00           O  
ATOM   2265  N   GLU   147      72.857  57.737  43.008  1.00  0.00           N  
ATOM   2266  H   GLU   147      72.765  57.994  42.036  1.00  0.00           H  
ATOM   2267  CA  GLU   147      74.123  58.148  43.630  1.00  0.00           C  
ATOM   2268  HA  GLU   147      74.339  57.280  44.253  1.00  0.00           H  
ATOM   2269  CB  GLU   147      75.094  58.453  42.445  1.00  0.00           C  
ATOM   2270  HB2 GLU   147      74.613  58.935  41.593  1.00  0.00           H  
ATOM   2271  HB3 GLU   147      75.872  59.075  42.887  1.00  0.00           H  
ATOM   2272  CG  GLU   147      75.654  57.128  41.992  1.00  0.00           C  
ATOM   2273  HG2 GLU   147      76.208  56.645  42.797  1.00  0.00           H  
ATOM   2274  HG3 GLU   147      74.890  56.413  41.687  1.00  0.00           H  
ATOM   2275  CD  GLU   147      76.596  57.351  40.769  1.00  0.00           C  
ATOM   2276  OE1 GLU   147      77.601  58.099  40.989  1.00  0.00           O  
ATOM   2277  OE2 GLU   147      76.356  56.897  39.639  1.00  0.00           O  
ATOM   2278  C   GLU   147      73.968  59.417  44.523  1.00  0.00           C  
ATOM   2279  O   GLU   147      73.572  60.470  44.046  1.00  0.00           O  
ATOM   2280  N   LEU   148      74.333  59.343  45.791  1.00  0.00           N  
ATOM   2281  H   LEU   148      74.771  58.481  46.085  1.00  0.00           H  
ATOM   2282  CA  LEU   148      74.425  60.400  46.824  1.00  0.00           C  
ATOM   2283  HA  LEU   148      73.884  61.285  46.488  1.00  0.00           H  
ATOM   2284  CB  LEU   148      73.662  59.910  48.064  1.00  0.00           C  
ATOM   2285  HB2 LEU   148      74.340  59.263  48.622  1.00  0.00           H  
ATOM   2286  HB3 LEU   148      73.541  60.775  48.716  1.00  0.00           H  
ATOM   2287  CG  LEU   148      72.257  59.356  47.906  1.00  0.00           C  
ATOM   2288  HG  LEU   148      72.193  58.658  47.071  1.00  0.00           H  
ATOM   2289  CD1 LEU   148      71.864  58.674  49.223  1.00  0.00           C  
ATOM   2290 HD11 LEU   148      72.648  58.123  49.742  1.00  0.00           H  
ATOM   2291 HD12 LEU   148      71.631  59.466  49.935  1.00  0.00           H  
ATOM   2292 HD13 LEU   148      70.967  58.074  49.066  1.00  0.00           H  
ATOM   2293  CD2 LEU   148      71.299  60.477  47.576  1.00  0.00           C  
ATOM   2294 HD21 LEU   148      70.289  60.068  47.549  1.00  0.00           H  
ATOM   2295 HD22 LEU   148      71.264  61.135  48.445  1.00  0.00           H  
ATOM   2296 HD23 LEU   148      71.452  60.992  46.628  1.00  0.00           H  
ATOM   2297  C   LEU   148      75.925  60.719  46.966  1.00  0.00           C  
ATOM   2298  O   LEU   148      76.763  59.845  46.856  1.00  0.00           O  
ATOM   2299  N   VAL   149      76.275  61.979  47.292  1.00  0.00           N  
ATOM   2300  H   VAL   149      75.564  62.610  47.634  1.00  0.00           H  
ATOM   2301  CA  VAL   149      77.648  62.408  47.445  1.00  0.00           C  
ATOM   2302  HA  VAL   149      78.122  62.342  46.465  1.00  0.00           H  
ATOM   2303  CB  VAL   149      77.714  63.909  47.794  1.00  0.00           C  
ATOM   2304  HB  VAL   149      76.989  64.497  47.230  1.00  0.00           H  
ATOM   2305  CG1 VAL   149      77.492  64.121  49.269  1.00  0.00           C  
ATOM   2306 HG11 VAL   149      78.467  64.024  49.746  1.00  0.00           H  
ATOM   2307 HG12 VAL   149      77.136  65.122  49.513  1.00  0.00           H  
ATOM   2308 HG13 VAL   149      76.789  63.481  49.802  1.00  0.00           H  
ATOM   2309  CG2 VAL   149      79.057  64.497  47.379  1.00  0.00           C  
ATOM   2310 HG21 VAL   149      78.839  65.561  47.288  1.00  0.00           H  
ATOM   2311 HG22 VAL   149      79.893  64.225  48.023  1.00  0.00           H  
ATOM   2312 HG23 VAL   149      79.410  64.114  46.422  1.00  0.00           H  
ATOM   2313  C   VAL   149      78.460  61.509  48.390  1.00  0.00           C  
ATOM   2314  O   VAL   149      79.628  61.436  48.128  1.00  0.00           O  
ATOM   2315  N   ASP   150      77.778  60.882  49.348  1.00  0.00           N  
ATOM   2316  H   ASP   150      76.785  61.066  49.381  1.00  0.00           H  
ATOM   2317  CA  ASP   150      78.431  60.030  50.344  1.00  0.00           C  
ATOM   2318  HA  ASP   150      79.472  59.950  50.030  1.00  0.00           H  
ATOM   2319  CB  ASP   150      78.505  60.614  51.741  1.00  0.00           C  
ATOM   2320  HB2 ASP   150      77.555  60.525  52.268  1.00  0.00           H  
ATOM   2321  HB3 ASP   150      79.228  60.013  52.293  1.00  0.00           H  
ATOM   2322  CG  ASP   150      78.877  62.128  51.847  1.00  0.00           C  
ATOM   2323  OD1 ASP   150      79.932  62.494  51.193  1.00  0.00           O  
ATOM   2324  OD2 ASP   150      78.240  62.899  52.631  1.00  0.00           O  
ATOM   2325  C   ASP   150      77.825  58.610  50.359  1.00  0.00           C  
ATOM   2326  O   ASP   150      78.118  57.886  51.296  1.00  0.00           O  
ATOM   2327  N   GLY   151      77.107  58.094  49.331  1.00  0.00           N  
ATOM   2328  H   GLY   151      76.866  58.614  48.499  1.00  0.00           H  
ATOM   2329  CA  GLY   151      76.181  56.894  49.569  1.00  0.00           C  
ATOM   2330  HA2 GLY   151      76.875  56.146  49.954  1.00  0.00           H  
ATOM   2331  HA3 GLY   151      75.451  57.083  50.356  1.00  0.00           H  
ATOM   2332  C   GLY   151      75.410  56.440  48.308  1.00  0.00           C  
ATOM   2333  O   GLY   151      75.758  56.832  47.189  1.00  0.00           O  
ATOM   2334  N   ILE   152      74.199  55.860  48.493  1.00  0.00           N  
ATOM   2335  H   ILE   152      73.935  55.603  49.434  1.00  0.00           H  
ATOM   2336  CA  ILE   152      73.387  55.323  47.457  1.00  0.00           C  
ATOM   2337  HA  ILE   152      73.274  56.119  46.721  1.00  0.00           H  
ATOM   2338  CB  ILE   152      73.975  54.062  46.705  1.00  0.00           C  
ATOM   2339  HB  ILE   152      74.997  54.436  46.640  1.00  0.00           H  
ATOM   2340  CG2 ILE   152      73.910  52.826  47.645  1.00  0.00           C  
ATOM   2341 HG21 ILE   152      72.933  52.505  48.006  1.00  0.00           H  
ATOM   2342 HG22 ILE   152      74.246  51.994  47.026  1.00  0.00           H  
ATOM   2343 HG23 ILE   152      74.580  53.048  48.475  1.00  0.00           H  
ATOM   2344  CG1 ILE   152      73.311  53.715  45.364  1.00  0.00           C  
ATOM   2345 HG12 ILE   152      72.404  53.123  45.489  1.00  0.00           H  
ATOM   2346 HG13 ILE   152      73.131  54.682  44.895  1.00  0.00           H  
ATOM   2347  CD1 ILE   152      74.363  52.953  44.370  1.00  0.00           C  
ATOM   2348 HD11 ILE   152      75.141  53.643  44.044  1.00  0.00           H  
ATOM   2349 HD12 ILE   152      74.893  52.166  44.906  1.00  0.00           H  
ATOM   2350 HD13 ILE   152      73.927  52.536  43.462  1.00  0.00           H  
ATOM   2351  C   ILE   152      71.941  55.089  47.988  1.00  0.00           C  
ATOM   2352  O   ILE   152      71.703  54.824  49.160  1.00  0.00           O  
ATOM   2353  N   PHE   153      71.023  55.520  47.162  1.00  0.00           N  
ATOM   2354  H   PHE   153      71.237  55.846  46.231  1.00  0.00           H  
ATOM   2355  CA  PHE   153      69.628  55.133  47.357  1.00  0.00           C  
ATOM   2356  HA  PHE   153      69.549  54.824  48.399  1.00  0.00           H  
ATOM   2357  CB  PHE   153      68.771  56.383  47.372  1.00  0.00           C  
ATOM   2358  HB2 PHE   153      69.302  57.110  47.987  1.00  0.00           H  
ATOM   2359  HB3 PHE   153      68.726  56.796  46.364  1.00  0.00           H  
ATOM   2360  CG  PHE   153      67.282  56.148  47.758  1.00  0.00           C  
ATOM   2361  CD1 PHE   153      66.309  55.960  46.710  1.00  0.00           C  
ATOM   2362  HD1 PHE   153      66.593  55.968  45.668  1.00  0.00           H  
ATOM   2363  CE1 PHE   153      64.922  55.831  47.045  1.00  0.00           C  
ATOM   2364  HE1 PHE   153      64.158  55.870  46.283  1.00  0.00           H  
ATOM   2365  CZ  PHE   153      64.507  55.791  48.385  1.00  0.00           C  
ATOM   2366  HZ  PHE   153      63.452  55.757  48.617  1.00  0.00           H  
ATOM   2367  CE2 PHE   153      65.422  55.898  49.423  1.00  0.00           C  
ATOM   2368  HE2 PHE   153      65.033  55.756  50.421  1.00  0.00           H  
ATOM   2369  CD2 PHE   153      66.815  56.141  49.125  1.00  0.00           C  
ATOM   2370  HD2 PHE   153      67.570  56.219  49.893  1.00  0.00           H  
ATOM   2371  C   PHE   153      69.193  54.127  46.323  1.00  0.00           C  
ATOM   2372  O   PHE   153      69.619  54.223  45.133  1.00  0.00           O  
ATOM   2373  N   ILE   154      68.329  53.180  46.724  1.00  0.00           N  
ATOM   2374  H   ILE   154      68.025  53.141  47.686  1.00  0.00           H  
ATOM   2375  CA  ILE   154      67.702  52.157  45.851  1.00  0.00           C  
ATOM   2376  HA  ILE   154      67.948  52.379  44.812  1.00  0.00           H  
ATOM   2377  CB  ILE   154      68.254  50.752  46.210  1.00  0.00           C  
ATOM   2378  HB  ILE   154      68.141  50.787  47.293  1.00  0.00           H  
ATOM   2379  CG2 ILE   154      67.378  49.658  45.507  1.00  0.00           C  
ATOM   2380 HG21 ILE   154      67.207  49.930  44.465  1.00  0.00           H  
ATOM   2381 HG22 ILE   154      67.768  48.657  45.691  1.00  0.00           H  
ATOM   2382 HG23 ILE   154      66.354  49.694  45.880  1.00  0.00           H  
ATOM   2383  CG1 ILE   154      69.697  50.549  45.713  1.00  0.00           C  
ATOM   2384 HG12 ILE   154      69.722  50.436  44.629  1.00  0.00           H  
ATOM   2385 HG13 ILE   154      70.318  51.411  45.958  1.00  0.00           H  
ATOM   2386  CD1 ILE   154      70.330  49.378  46.418  1.00  0.00           C  
ATOM   2387 HD11 ILE   154      70.377  49.601  47.484  1.00  0.00           H  
ATOM   2388 HD12 ILE   154      69.830  48.472  46.075  1.00  0.00           H  
ATOM   2389 HD13 ILE   154      71.373  49.410  46.104  1.00  0.00           H  
ATOM   2390  C   ILE   154      66.213  52.219  46.064  1.00  0.00           C  
ATOM   2391  O   ILE   154      65.711  51.901  47.150  1.00  0.00           O  
ATOM   2392  N   GLY   155      65.524  52.538  44.928  1.00  0.00           N  
ATOM   2393  H   GLY   155      66.006  52.647  44.048  1.00  0.00           H  
ATOM   2394  CA  GLY   155      64.038  52.752  44.994  1.00  0.00           C  
ATOM   2395  HA2 GLY   155      63.571  52.739  45.979  1.00  0.00           H  
ATOM   2396  HA3 GLY   155      63.958  53.782  44.645  1.00  0.00           H  
ATOM   2397  C   GLY   155      63.327  51.829  44.066  1.00  0.00           C  
ATOM   2398  O   GLY   155      63.938  51.187  43.236  1.00  0.00           O  
ATOM   2399  N   LEU   156      62.045  51.565  44.326  1.00  0.00           N  
ATOM   2400  H   LEU   156      61.637  51.846  45.207  1.00  0.00           H  
ATOM   2401  CA  LEU   156      61.086  50.831  43.430  1.00  0.00           C  
ATOM   2402  HA  LEU   156      61.408  50.913  42.392  1.00  0.00           H  
ATOM   2403  CB  LEU   156      60.967  49.341  43.794  1.00  0.00           C  
ATOM   2404  HB2 LEU   156      60.173  49.284  44.539  1.00  0.00           H  
ATOM   2405  HB3 LEU   156      60.555  48.921  42.877  1.00  0.00           H  
ATOM   2406  CG  LEU   156      62.201  48.529  44.185  1.00  0.00           C  
ATOM   2407  HG  LEU   156      62.991  48.885  43.524  1.00  0.00           H  
ATOM   2408  CD1 LEU   156      62.841  48.540  45.620  1.00  0.00           C  
ATOM   2409 HD11 LEU   156      63.869  48.182  45.680  1.00  0.00           H  
ATOM   2410 HD12 LEU   156      62.937  49.556  46.002  1.00  0.00           H  
ATOM   2411 HD13 LEU   156      62.153  48.179  46.385  1.00  0.00           H  
ATOM   2412  CD2 LEU   156      62.025  47.049  43.844  1.00  0.00           C  
ATOM   2413 HD21 LEU   156      61.199  46.812  44.515  1.00  0.00           H  
ATOM   2414 HD22 LEU   156      61.956  46.997  42.757  1.00  0.00           H  
ATOM   2415 HD23 LEU   156      62.964  46.558  44.100  1.00  0.00           H  
ATOM   2416  C   LEU   156      59.784  51.695  43.457  1.00  0.00           C  
ATOM   2417  O   LEU   156      59.131  51.714  44.522  1.00  0.00           O  
ATOM   2418  N   THR   157      59.286  52.106  42.276  1.00  0.00           N  
ATOM   2419  H   THR   157      59.797  52.023  41.409  1.00  0.00           H  
ATOM   2420  CA  THR   157      57.810  52.197  42.044  1.00  0.00           C  
ATOM   2421  HA  THR   157      57.270  52.600  42.901  1.00  0.00           H  
ATOM   2422  CB  THR   157      57.546  53.033  40.782  1.00  0.00           C  
ATOM   2423  HB  THR   157      58.009  52.497  39.952  1.00  0.00           H  
ATOM   2424  CG2 THR   157      56.063  53.208  40.460  1.00  0.00           C  
ATOM   2425 HG21 THR   157      55.532  53.578  41.337  1.00  0.00           H  
ATOM   2426 HG22 THR   157      56.022  53.945  39.658  1.00  0.00           H  
ATOM   2427 HG23 THR   157      55.655  52.238  40.175  1.00  0.00           H  
ATOM   2428  OG1 THR   157      58.157  54.340  41.043  1.00  0.00           O  
ATOM   2429  HG1 THR   157      57.587  54.750  41.698  1.00  0.00           H  
ATOM   2430  C   THR   157      57.296  50.796  41.777  1.00  0.00           C  
ATOM   2431  O   THR   157      57.987  50.165  40.954  1.00  0.00           O  
ATOM   2432  N   VAL   158      56.101  50.347  42.321  1.00  0.00           N  
ATOM   2433  H   VAL   158      55.544  50.969  42.890  1.00  0.00           H  
ATOM   2434  CA  VAL   158      55.443  49.082  41.914  1.00  0.00           C  
ATOM   2435  HA  VAL   158      55.800  48.771  40.932  1.00  0.00           H  
ATOM   2436  CB  VAL   158      55.796  48.014  43.025  1.00  0.00           C  
ATOM   2437  HB  VAL   158      55.504  48.502  43.955  1.00  0.00           H  
ATOM   2438  CG1 VAL   158      55.158  46.674  42.868  1.00  0.00           C  
ATOM   2439 HG11 VAL   158      54.070  46.750  42.866  1.00  0.00           H  
ATOM   2440 HG12 VAL   158      55.286  46.341  41.839  1.00  0.00           H  
ATOM   2441 HG13 VAL   158      55.445  45.959  43.639  1.00  0.00           H  
ATOM   2442  CG2 VAL   158      57.297  47.750  43.109  1.00  0.00           C  
ATOM   2443 HG21 VAL   158      57.508  46.982  43.853  1.00  0.00           H  
ATOM   2444 HG22 VAL   158      57.616  47.389  42.131  1.00  0.00           H  
ATOM   2445 HG23 VAL   158      57.705  48.730  43.357  1.00  0.00           H  
ATOM   2446  C   VAL   158      53.928  49.171  41.817  1.00  0.00           C  
ATOM   2447  O   VAL   158      53.265  49.791  42.626  1.00  0.00           O  
ATOM   2448  N   ASN   159      53.405  48.505  40.787  1.00  0.00           N  
ATOM   2449  H   ASN   159      54.017  47.991  40.170  1.00  0.00           H  
ATOM   2450  CA  ASN   159      51.911  48.508  40.491  1.00  0.00           C  
ATOM   2451  HA  ASN   159      51.504  49.516  40.559  1.00  0.00           H  
ATOM   2452  CB  ASN   159      51.729  48.153  39.001  1.00  0.00           C  
ATOM   2453  HB2 ASN   159      52.274  48.874  38.392  1.00  0.00           H  
ATOM   2454  HB3 ASN   159      52.221  47.181  39.006  1.00  0.00           H  
ATOM   2455  CG  ASN   159      50.329  48.008  38.461  1.00  0.00           C  
ATOM   2456  OD1 ASN   159      49.505  47.593  39.182  1.00  0.00           O  
ATOM   2457  ND2 ASN   159      50.088  48.307  37.192  1.00  0.00           N  
ATOM   2458 HD21 ASN   159      49.108  48.358  36.952  1.00  0.00           H  
ATOM   2459 HD22 ASN   159      50.812  48.807  36.695  1.00  0.00           H  
ATOM   2460  C   ASN   159      51.142  47.624  41.501  1.00  0.00           C  
ATOM   2461  O   ASN   159      51.391  46.394  41.580  1.00  0.00           O  
ATOM   2462  N   HID   160      50.277  48.282  42.280  1.00  0.00           N  
ATOM   2463  H   HID   160      50.116  49.260  42.088  1.00  0.00           H  
ATOM   2464  CA  HID   160      49.423  47.743  43.413  1.00  0.00           C  
ATOM   2465  HA  HID   160      50.202  47.402  44.095  1.00  0.00           H  
ATOM   2466  CB  HID   160      48.490  48.769  44.138  1.00  0.00           C  
ATOM   2467  HB2 HID   160      48.955  49.743  43.988  1.00  0.00           H  
ATOM   2468  HB3 HID   160      47.508  48.648  43.679  1.00  0.00           H  
ATOM   2469  CG  HID   160      48.413  48.561  45.643  1.00  0.00           C  
ATOM   2470  ND1 HID   160      48.575  47.388  46.337  1.00  0.00           N  
ATOM   2471  HD1 HID   160      48.952  46.522  45.980  1.00  0.00           H  
ATOM   2472  CE1 HID   160      48.244  47.620  47.596  1.00  0.00           C  
ATOM   2473  HE1 HID   160      48.307  46.921  48.417  1.00  0.00           H  
ATOM   2474  NE2 HID   160      47.917  48.935  47.778  1.00  0.00           N  
ATOM   2475  CD2 HID   160      48.133  49.504  46.550  1.00  0.00           C  
ATOM   2476  HD2 HID   160      47.779  50.487  46.275  1.00  0.00           H  
ATOM   2477  C   HID   160      48.569  46.532  42.986  1.00  0.00           C  
ATOM   2478  O   HID   160      48.333  45.755  43.877  1.00  0.00           O  
ATOM   2479  N   VAL   161      48.197  46.293  41.668  1.00  0.00           N  
ATOM   2480  H   VAL   161      48.436  47.002  40.989  1.00  0.00           H  
ATOM   2481  CA  VAL   161      47.441  45.104  41.195  1.00  0.00           C  
ATOM   2482  HA  VAL   161      46.513  44.907  41.731  1.00  0.00           H  
ATOM   2483  CB  VAL   161      46.983  45.305  39.726  1.00  0.00           C  
ATOM   2484  HB  VAL   161      47.930  45.462  39.209  1.00  0.00           H  
ATOM   2485  CG1 VAL   161      46.235  44.089  39.229  1.00  0.00           C  
ATOM   2486 HG11 VAL   161      45.714  44.349  38.308  1.00  0.00           H  
ATOM   2487 HG12 VAL   161      46.919  43.306  38.903  1.00  0.00           H  
ATOM   2488 HG13 VAL   161      45.542  43.687  39.967  1.00  0.00           H  
ATOM   2489  CG2 VAL   161      46.041  46.475  39.676  1.00  0.00           C  
ATOM   2490 HG21 VAL   161      46.421  47.367  40.173  1.00  0.00           H  
ATOM   2491 HG22 VAL   161      46.016  46.734  38.617  1.00  0.00           H  
ATOM   2492 HG23 VAL   161      45.063  46.208  40.077  1.00  0.00           H  
ATOM   2493  C   VAL   161      48.258  43.832  41.427  1.00  0.00           C  
ATOM   2494  O   VAL   161      47.669  42.727  41.481  1.00  0.00           O  
ATOM   2495  N   VAL   162      49.577  43.943  41.471  1.00  0.00           N  
ATOM   2496  H   VAL   162      49.938  44.794  41.065  1.00  0.00           H  
ATOM   2497  CA  VAL   162      50.479  42.809  41.396  1.00  0.00           C  
ATOM   2498  HA  VAL   162      49.962  41.973  40.923  1.00  0.00           H  
ATOM   2499  CB  VAL   162      51.826  43.204  40.709  1.00  0.00           C  
ATOM   2500  HB  VAL   162      52.343  43.771  41.483  1.00  0.00           H  
ATOM   2501  CG1 VAL   162      52.650  41.968  40.338  1.00  0.00           C  
ATOM   2502 HG11 VAL   162      53.629  42.095  39.876  1.00  0.00           H  
ATOM   2503 HG12 VAL   162      52.789  41.373  41.241  1.00  0.00           H  
ATOM   2504 HG13 VAL   162      52.083  41.366  39.627  1.00  0.00           H  
ATOM   2505  CG2 VAL   162      51.707  43.927  39.355  1.00  0.00           C  
ATOM   2506 HG21 VAL   162      50.858  43.531  38.798  1.00  0.00           H  
ATOM   2507 HG22 VAL   162      51.435  44.971  39.508  1.00  0.00           H  
ATOM   2508 HG23 VAL   162      52.559  43.931  38.674  1.00  0.00           H  
ATOM   2509  C   VAL   162      50.764  42.175  42.770  1.00  0.00           C  
ATOM   2510  O   VAL   162      50.836  40.962  42.858  1.00  0.00           O  
ATOM   2511  N   ALA   163      50.973  43.039  43.779  1.00  0.00           N  
ATOM   2512  H   ALA   163      50.752  44.012  43.622  1.00  0.00           H  
ATOM   2513  CA  ALA   163      51.466  42.745  45.128  1.00  0.00           C  
ATOM   2514  HA  ALA   163      51.196  41.764  45.518  1.00  0.00           H  
ATOM   2515  CB  ALA   163      53.066  42.761  45.088  1.00  0.00           C  
ATOM   2516  HB1 ALA   163      53.450  41.743  45.020  1.00  0.00           H  
ATOM   2517  HB2 ALA   163      53.406  43.384  44.260  1.00  0.00           H  
ATOM   2518  HB3 ALA   163      53.615  43.145  45.947  1.00  0.00           H  
ATOM   2519  C   ALA   163      50.883  43.783  46.128  1.00  0.00           C  
ATOM   2520  O   ALA   163      50.960  44.902  45.782  1.00  0.00           O  
ATOM   2521  N   ASP   164      50.608  43.437  47.329  1.00  0.00           N  
ATOM   2522  H   ASP   164      50.658  42.449  47.536  1.00  0.00           H  
ATOM   2523  CA  ASP   164      50.667  44.314  48.408  1.00  0.00           C  
ATOM   2524  HA  ASP   164      50.372  45.272  47.980  1.00  0.00           H  
ATOM   2525  CB  ASP   164      49.675  43.873  49.530  1.00  0.00           C  
ATOM   2526  HB2 ASP   164      49.779  44.525  50.398  1.00  0.00           H  
ATOM   2527  HB3 ASP   164      48.654  43.902  49.150  1.00  0.00           H  
ATOM   2528  CG  ASP   164      49.895  42.432  50.083  1.00  0.00           C  
ATOM   2529  OD1 ASP   164      50.997  41.900  49.925  1.00  0.00           O  
ATOM   2530  OD2 ASP   164      49.058  41.931  50.821  1.00  0.00           O  
ATOM   2531  C   ASP   164      52.115  44.510  48.946  1.00  0.00           C  
ATOM   2532  O   ASP   164      53.054  43.919  48.432  1.00  0.00           O  
ATOM   2533  N   GLY   165      52.238  45.486  49.871  1.00  0.00           N  
ATOM   2534  H   GLY   165      51.388  46.029  49.917  1.00  0.00           H  
ATOM   2535  CA  GLY   165      53.323  45.869  50.682  1.00  0.00           C  
ATOM   2536  HA2 GLY   165      53.998  46.602  50.240  1.00  0.00           H  
ATOM   2537  HA3 GLY   165      52.902  46.262  51.607  1.00  0.00           H  
ATOM   2538  C   GLY   165      54.013  44.666  51.262  1.00  0.00           C  
ATOM   2539  O   GLY   165      55.165  44.397  51.077  1.00  0.00           O  
ATOM   2540  N   LYS   166      53.250  43.716  51.832  1.00  0.00           N  
ATOM   2541  H   LYS   166      52.277  43.982  51.881  1.00  0.00           H  
ATOM   2542  CA  LYS   166      53.756  42.497  52.469  1.00  0.00           C  
ATOM   2543  HA  LYS   166      54.518  42.905  53.133  1.00  0.00           H  
ATOM   2544  CB  LYS   166      52.678  41.691  53.294  1.00  0.00           C  
ATOM   2545  HB2 LYS   166      52.080  42.369  53.902  1.00  0.00           H  
ATOM   2546  HB3 LYS   166      51.969  41.192  52.634  1.00  0.00           H  
ATOM   2547  CG  LYS   166      53.469  40.686  54.182  1.00  0.00           C  
ATOM   2548  HG2 LYS   166      54.048  39.932  53.648  1.00  0.00           H  
ATOM   2549  HG3 LYS   166      54.292  41.167  54.710  1.00  0.00           H  
ATOM   2550  CD  LYS   166      52.537  40.097  55.210  1.00  0.00           C  
ATOM   2551  HD2 LYS   166      52.180  40.911  55.841  1.00  0.00           H  
ATOM   2552  HD3 LYS   166      51.691  39.651  54.687  1.00  0.00           H  
ATOM   2553  CE  LYS   166      53.233  39.051  56.119  1.00  0.00           C  
ATOM   2554  HE2 LYS   166      53.246  38.195  55.445  1.00  0.00           H  
ATOM   2555  HE3 LYS   166      54.282  39.331  56.211  1.00  0.00           H  
ATOM   2556  NZ  LYS   166      52.526  38.718  57.316  1.00  0.00           N  
ATOM   2557  HZ1 LYS   166      51.576  38.495  57.054  1.00  0.00           H  
ATOM   2558  HZ2 LYS   166      52.958  37.874  57.664  1.00  0.00           H  
ATOM   2559  HZ3 LYS   166      52.587  39.448  58.011  1.00  0.00           H  
ATOM   2560  C   LYS   166      54.467  41.610  51.381  1.00  0.00           C  
ATOM   2561  O   LYS   166      55.536  41.169  51.710  1.00  0.00           O  
ATOM   2562  N   SER   167      53.946  41.557  50.154  1.00  0.00           N  
ATOM   2563  H   SER   167      53.023  41.960  50.086  1.00  0.00           H  
ATOM   2564  CA  SER   167      54.489  40.881  49.036  1.00  0.00           C  
ATOM   2565  HA  SER   167      54.888  39.901  49.297  1.00  0.00           H  
ATOM   2566  CB  SER   167      53.426  40.740  47.912  1.00  0.00           C  
ATOM   2567  HB2 SER   167      53.155  41.681  47.434  1.00  0.00           H  
ATOM   2568  HB3 SER   167      53.940  40.199  47.118  1.00  0.00           H  
ATOM   2569  OG  SER   167      52.322  40.023  48.365  1.00  0.00           O  
ATOM   2570  HG  SER   167      51.711  40.631  48.789  1.00  0.00           H  
ATOM   2571  C   SER   167      55.701  41.668  48.400  1.00  0.00           C  
ATOM   2572  O   SER   167      56.666  41.088  47.937  1.00  0.00           O  
ATOM   2573  N   PHE   168      55.601  42.954  48.404  1.00  0.00           N  
ATOM   2574  H   PHE   168      54.724  43.283  48.783  1.00  0.00           H  
ATOM   2575  CA  PHE   168      56.528  43.860  47.876  1.00  0.00           C  
ATOM   2576  HA  PHE   168      56.778  43.599  46.847  1.00  0.00           H  
ATOM   2577  CB  PHE   168      55.934  45.252  47.738  1.00  0.00           C  
ATOM   2578  HB2 PHE   168      55.283  45.208  46.865  1.00  0.00           H  
ATOM   2579  HB3 PHE   168      55.327  45.417  48.628  1.00  0.00           H  
ATOM   2580  CG  PHE   168      56.964  46.273  47.758  1.00  0.00           C  
ATOM   2581  CD1 PHE   168      57.622  46.609  46.619  1.00  0.00           C  
ATOM   2582  HD1 PHE   168      57.493  46.044  45.708  1.00  0.00           H  
ATOM   2583  CE1 PHE   168      58.516  47.662  46.623  1.00  0.00           C  
ATOM   2584  HE1 PHE   168      58.900  47.957  45.657  1.00  0.00           H  
ATOM   2585  CZ  PHE   168      58.955  48.365  47.752  1.00  0.00           C  
ATOM   2586  HZ  PHE   168      59.737  49.109  47.795  1.00  0.00           H  
ATOM   2587  CE2 PHE   168      58.308  47.946  48.948  1.00  0.00           C  
ATOM   2588  HE2 PHE   168      58.556  48.402  49.895  1.00  0.00           H  
ATOM   2589  CD2 PHE   168      57.334  46.932  48.981  1.00  0.00           C  
ATOM   2590  HD2 PHE   168      56.967  46.544  49.919  1.00  0.00           H  
ATOM   2591  C   PHE   168      57.843  43.737  48.826  1.00  0.00           C  
ATOM   2592  O   PHE   168      58.896  43.642  48.293  1.00  0.00           O  
ATOM   2593  N   TRP   169      57.673  43.657  50.182  1.00  0.00           N  
ATOM   2594  H   TRP   169      56.822  43.862  50.687  1.00  0.00           H  
ATOM   2595  CA  TRP   169      58.784  43.431  51.061  1.00  0.00           C  
ATOM   2596  HA  TRP   169      59.610  44.045  50.700  1.00  0.00           H  
ATOM   2597  CB  TRP   169      58.422  43.758  52.471  1.00  0.00           C  
ATOM   2598  HB2 TRP   169      57.501  43.257  52.770  1.00  0.00           H  
ATOM   2599  HB3 TRP   169      59.241  43.448  53.120  1.00  0.00           H  
ATOM   2600  CG  TRP   169      58.323  45.206  52.744  1.00  0.00           C  
ATOM   2601  CD1 TRP   169      57.194  45.906  52.897  1.00  0.00           C  
ATOM   2602  HD1 TRP   169      56.209  45.464  52.908  1.00  0.00           H  
ATOM   2603  NE1 TRP   169      57.441  47.241  53.043  1.00  0.00           N  
ATOM   2604  HE1 TRP   169      56.772  47.998  53.022  1.00  0.00           H  
ATOM   2605  CE2 TRP   169      58.800  47.477  53.088  1.00  0.00           C  
ATOM   2606  CZ2 TRP   169      59.587  48.645  53.293  1.00  0.00           C  
ATOM   2607  HZ2 TRP   169      59.022  49.557  53.423  1.00  0.00           H  
ATOM   2608  CH2 TRP   169      60.983  48.618  53.035  1.00  0.00           C  
ATOM   2609  HH2 TRP   169      61.447  49.567  52.812  1.00  0.00           H  
ATOM   2610  CZ3 TRP   169      61.609  47.391  52.821  1.00  0.00           C  
ATOM   2611  HZ3 TRP   169      62.681  47.286  52.743  1.00  0.00           H  
ATOM   2612  CE3 TRP   169      60.836  46.253  52.685  1.00  0.00           C  
ATOM   2613  HE3 TRP   169      61.230  45.262  52.513  1.00  0.00           H  
ATOM   2614  CD2 TRP   169      59.407  46.264  52.770  1.00  0.00           C  
ATOM   2615  C   TRP   169      59.330  41.969  50.851  1.00  0.00           C  
ATOM   2616  O   TRP   169      60.522  41.838  50.820  1.00  0.00           O  
ATOM   2617  N   LEU   170      58.535  40.947  50.642  1.00  0.00           N  
ATOM   2618  H   LEU   170      57.539  41.107  50.616  1.00  0.00           H  
ATOM   2619  CA  LEU   170      59.127  39.667  50.157  1.00  0.00           C  
ATOM   2620  HA  LEU   170      59.868  39.365  50.898  1.00  0.00           H  
ATOM   2621  CB  LEU   170      57.986  38.619  50.123  1.00  0.00           C  
ATOM   2622  HB2 LEU   170      57.547  38.548  51.118  1.00  0.00           H  
ATOM   2623  HB3 LEU   170      57.213  39.024  49.470  1.00  0.00           H  
ATOM   2624  CG  LEU   170      58.344  37.190  49.556  1.00  0.00           C  
ATOM   2625  HG  LEU   170      58.819  37.373  48.592  1.00  0.00           H  
ATOM   2626  CD1 LEU   170      59.277  36.520  50.486  1.00  0.00           C  
ATOM   2627 HD11 LEU   170      58.902  36.506  51.509  1.00  0.00           H  
ATOM   2628 HD12 LEU   170      59.506  35.517  50.124  1.00  0.00           H  
ATOM   2629 HD13 LEU   170      60.299  36.898  50.449  1.00  0.00           H  
ATOM   2630  CD2 LEU   170      57.211  36.258  49.411  1.00  0.00           C  
ATOM   2631 HD21 LEU   170      56.842  36.056  50.417  1.00  0.00           H  
ATOM   2632 HD22 LEU   170      56.488  36.745  48.757  1.00  0.00           H  
ATOM   2633 HD23 LEU   170      57.496  35.318  48.938  1.00  0.00           H  
ATOM   2634  C   LEU   170      59.909  39.834  48.769  1.00  0.00           C  
ATOM   2635  O   LEU   170      60.950  39.123  48.537  1.00  0.00           O  
ATOM   2636  N   PHE   171      59.524  40.696  47.890  1.00  0.00           N  
ATOM   2637  H   PHE   171      58.644  41.096  48.183  1.00  0.00           H  
ATOM   2638  CA  PHE   171      60.199  40.953  46.612  1.00  0.00           C  
ATOM   2639  HA  PHE   171      60.433  39.994  46.148  1.00  0.00           H  
ATOM   2640  CB  PHE   171      59.322  41.782  45.646  1.00  0.00           C  
ATOM   2641  HB2 PHE   171      58.392  41.342  45.286  1.00  0.00           H  
ATOM   2642  HB3 PHE   171      59.036  42.710  46.141  1.00  0.00           H  
ATOM   2643  CG  PHE   171      60.035  42.033  44.336  1.00  0.00           C  
ATOM   2644  CD1 PHE   171      60.398  40.934  43.542  1.00  0.00           C  
ATOM   2645  HD1 PHE   171      60.230  39.895  43.783  1.00  0.00           H  
ATOM   2646  CE1 PHE   171      61.019  41.201  42.317  1.00  0.00           C  
ATOM   2647  HE1 PHE   171      61.215  40.375  41.650  1.00  0.00           H  
ATOM   2648  CZ  PHE   171      61.431  42.466  41.927  1.00  0.00           C  
ATOM   2649  HZ  PHE   171      61.954  42.516  40.984  1.00  0.00           H  
ATOM   2650  CE2 PHE   171      61.310  43.579  42.839  1.00  0.00           C  
ATOM   2651  HE2 PHE   171      61.630  44.573  42.563  1.00  0.00           H  
ATOM   2652  CD2 PHE   171      60.482  43.343  43.984  1.00  0.00           C  
ATOM   2653  HD2 PHE   171      60.391  44.192  44.646  1.00  0.00           H  
ATOM   2654  C   PHE   171      61.535  41.652  46.803  1.00  0.00           C  
ATOM   2655  O   PHE   171      62.547  41.218  46.271  1.00  0.00           O  
ATOM   2656  N   VAL   172      61.701  42.734  47.567  1.00  0.00           N  
ATOM   2657  H   VAL   172      60.914  43.139  48.054  1.00  0.00           H  
ATOM   2658  CA  VAL   172      63.002  43.363  47.804  1.00  0.00           C  
ATOM   2659  HA  VAL   172      63.470  43.473  46.826  1.00  0.00           H  
ATOM   2660  CB  VAL   172      62.821  44.783  48.331  1.00  0.00           C  
ATOM   2661  HB  VAL   172      62.094  45.299  47.703  1.00  0.00           H  
ATOM   2662  CG1 VAL   172      62.414  44.936  49.792  1.00  0.00           C  
ATOM   2663 HG11 VAL   172      63.195  44.677  50.507  1.00  0.00           H  
ATOM   2664 HG12 VAL   172      61.999  45.933  49.939  1.00  0.00           H  
ATOM   2665 HG13 VAL   172      61.690  44.138  49.956  1.00  0.00           H  
ATOM   2666  CG2 VAL   172      64.164  45.545  48.031  1.00  0.00           C  
ATOM   2667 HG21 VAL   172      64.092  46.609  48.257  1.00  0.00           H  
ATOM   2668 HG22 VAL   172      64.944  45.090  48.642  1.00  0.00           H  
ATOM   2669 HG23 VAL   172      64.366  45.466  46.963  1.00  0.00           H  
ATOM   2670  C   VAL   172      63.931  42.452  48.703  1.00  0.00           C  
ATOM   2671  O   VAL   172      65.147  42.517  48.448  1.00  0.00           O  
ATOM   2672  N   ASN   173      63.408  41.669  49.631  1.00  0.00           N  
ATOM   2673  H   ASN   173      62.449  41.704  49.944  1.00  0.00           H  
ATOM   2674  CA  ASN   173      64.272  40.737  50.391  1.00  0.00           C  
ATOM   2675  HA  ASN   173      65.208  41.136  50.780  1.00  0.00           H  
ATOM   2676  CB  ASN   173      63.482  40.105  51.525  1.00  0.00           C  
ATOM   2677  HB2 ASN   173      62.488  39.819  51.180  1.00  0.00           H  
ATOM   2678  HB3 ASN   173      63.901  39.166  51.886  1.00  0.00           H  
ATOM   2679  CG  ASN   173      63.511  41.090  52.700  1.00  0.00           C  
ATOM   2680  OD1 ASN   173      64.476  41.188  53.416  1.00  0.00           O  
ATOM   2681  ND2 ASN   173      62.440  41.730  53.004  1.00  0.00           N  
ATOM   2682 HD21 ASN   173      62.391  42.384  53.772  1.00  0.00           H  
ATOM   2683 HD22 ASN   173      61.623  41.583  52.429  1.00  0.00           H  
ATOM   2684  C   ASN   173      64.798  39.570  49.619  1.00  0.00           C  
ATOM   2685  O   ASN   173      65.878  39.110  49.922  1.00  0.00           O  
ATOM   2686  N   SER   174      64.131  39.152  48.524  1.00  0.00           N  
ATOM   2687  H   SER   174      63.271  39.640  48.320  1.00  0.00           H  
ATOM   2688  CA  SER   174      64.602  38.292  47.476  1.00  0.00           C  
ATOM   2689  HA  SER   174      65.116  37.414  47.866  1.00  0.00           H  
ATOM   2690  CB  SER   174      63.467  37.982  46.587  1.00  0.00           C  
ATOM   2691  HB2 SER   174      62.946  38.847  46.176  1.00  0.00           H  
ATOM   2692  HB3 SER   174      63.795  37.306  45.797  1.00  0.00           H  
ATOM   2693  OG  SER   174      62.500  37.354  47.404  1.00  0.00           O  
ATOM   2694  HG  SER   174      61.823  37.968  47.697  1.00  0.00           H  
ATOM   2695  C   SER   174      65.726  38.950  46.708  1.00  0.00           C  
ATOM   2696  O   SER   174      66.744  38.328  46.461  1.00  0.00           O  
ATOM   2697  N   TRP   175      65.601  40.299  46.477  1.00  0.00           N  
ATOM   2698  H   TRP   175      64.789  40.714  46.911  1.00  0.00           H  
ATOM   2699  CA  TRP   175      66.631  40.882  45.625  1.00  0.00           C  
ATOM   2700  HA  TRP   175      66.734  40.246  44.746  1.00  0.00           H  
ATOM   2701  CB  TRP   175      66.137  42.267  45.056  1.00  0.00           C  
ATOM   2702  HB2 TRP   175      65.224  42.112  44.481  1.00  0.00           H  
ATOM   2703  HB3 TRP   175      65.830  42.834  45.935  1.00  0.00           H  
ATOM   2704  CG  TRP   175      67.013  43.029  44.188  1.00  0.00           C  
ATOM   2705  CD1 TRP   175      68.094  42.524  43.620  1.00  0.00           C  
ATOM   2706  HD1 TRP   175      68.403  41.490  43.580  1.00  0.00           H  
ATOM   2707  NE1 TRP   175      68.791  43.460  42.933  1.00  0.00           N  
ATOM   2708  HE1 TRP   175      69.484  43.247  42.229  1.00  0.00           H  
ATOM   2709  CE2 TRP   175      68.055  44.637  43.020  1.00  0.00           C  
ATOM   2710  CZ2 TRP   175      68.390  45.920  42.470  1.00  0.00           C  
ATOM   2711  HZ2 TRP   175      69.364  46.096  42.039  1.00  0.00           H  
ATOM   2712  CH2 TRP   175      67.406  46.912  42.651  1.00  0.00           C  
ATOM   2713  HH2 TRP   175      67.565  47.862  42.164  1.00  0.00           H  
ATOM   2714  CZ3 TRP   175      66.276  46.758  43.467  1.00  0.00           C  
ATOM   2715  HZ3 TRP   175      65.622  47.607  43.593  1.00  0.00           H  
ATOM   2716  CE3 TRP   175      66.034  45.503  44.160  1.00  0.00           C  
ATOM   2717  HE3 TRP   175      65.124  45.431  44.737  1.00  0.00           H  
ATOM   2718  CD2 TRP   175      66.999  44.442  43.893  1.00  0.00           C  
ATOM   2719  C   TRP   175      67.948  40.938  46.374  1.00  0.00           C  
ATOM   2720  O   TRP   175      69.033  40.645  45.841  1.00  0.00           O  
ATOM   2721  N   ALA   176      67.792  41.215  47.723  1.00  0.00           N  
ATOM   2722  H   ALA   176      66.926  41.667  47.980  1.00  0.00           H  
ATOM   2723  CA  ALA   176      69.002  41.420  48.494  1.00  0.00           C  
ATOM   2724  HA  ALA   176      69.715  41.999  47.907  1.00  0.00           H  
ATOM   2725  CB  ALA   176      68.631  42.272  49.661  1.00  0.00           C  
ATOM   2726  HB1 ALA   176      68.479  43.297  49.321  1.00  0.00           H  
ATOM   2727  HB2 ALA   176      67.741  41.817  50.094  1.00  0.00           H  
ATOM   2728  HB3 ALA   176      69.446  42.311  50.383  1.00  0.00           H  
ATOM   2729  C   ALA   176      69.638  40.068  48.696  1.00  0.00           C  
ATOM   2730  O   ALA   176      70.858  39.955  48.585  1.00  0.00           O  
ATOM   2731  N   GLU   177      68.897  38.980  48.868  1.00  0.00           N  
ATOM   2732  H   GLU   177      67.921  39.216  48.973  1.00  0.00           H  
ATOM   2733  CA  GLU   177      69.325  37.586  48.991  1.00  0.00           C  
ATOM   2734  HA  GLU   177      70.034  37.457  49.809  1.00  0.00           H  
ATOM   2735  CB  GLU   177      68.132  36.689  49.417  1.00  0.00           C  
ATOM   2736  HB2 GLU   177      67.541  37.100  50.235  1.00  0.00           H  
ATOM   2737  HB3 GLU   177      67.473  36.536  48.562  1.00  0.00           H  
ATOM   2738  CG  GLU   177      68.503  35.227  49.770  1.00  0.00           C  
ATOM   2739  HG2 GLU   177      67.583  34.685  49.552  1.00  0.00           H  
ATOM   2740  HG3 GLU   177      69.188  34.758  49.063  1.00  0.00           H  
ATOM   2741  CD  GLU   177      68.895  35.086  51.223  1.00  0.00           C  
ATOM   2742  OE1 GLU   177      69.604  36.019  51.754  1.00  0.00           O  
ATOM   2743  OE2 GLU   177      68.449  34.137  51.873  1.00  0.00           O  
ATOM   2744  C   GLU   177      69.987  37.074  47.696  1.00  0.00           C  
ATOM   2745  O   GLU   177      71.062  36.525  47.864  1.00  0.00           O  
ATOM   2746  N   ILE   178      69.471  37.383  46.506  1.00  0.00           N  
ATOM   2747  H   ILE   178      68.580  37.849  46.409  1.00  0.00           H  
ATOM   2748  CA  ILE   178      70.202  36.958  45.273  1.00  0.00           C  
ATOM   2749  HA  ILE   178      70.624  35.956  45.340  1.00  0.00           H  
ATOM   2750  CB  ILE   178      69.206  36.986  44.115  1.00  0.00           C  
ATOM   2751  HB  ILE   178      68.548  37.855  44.155  1.00  0.00           H  
ATOM   2752  CG2 ILE   178      69.927  37.039  42.787  1.00  0.00           C  
ATOM   2753 HG21 ILE   178      70.367  38.034  42.728  1.00  0.00           H  
ATOM   2754 HG22 ILE   178      70.549  36.150  42.684  1.00  0.00           H  
ATOM   2755 HG23 ILE   178      69.154  37.023  42.018  1.00  0.00           H  
ATOM   2756  CG1 ILE   178      68.361  35.670  44.201  1.00  0.00           C  
ATOM   2757 HG12 ILE   178      68.942  34.791  43.921  1.00  0.00           H  
ATOM   2758 HG13 ILE   178      68.172  35.480  45.258  1.00  0.00           H  
ATOM   2759  CD1 ILE   178      67.054  35.753  43.395  1.00  0.00           C  
ATOM   2760 HD11 ILE   178      66.579  34.774  43.459  1.00  0.00           H  
ATOM   2761 HD12 ILE   178      66.405  36.469  43.900  1.00  0.00           H  
ATOM   2762 HD13 ILE   178      67.140  36.025  42.343  1.00  0.00           H  
ATOM   2763  C   ILE   178      71.477  37.772  45.129  1.00  0.00           C  
ATOM   2764  O   ILE   178      72.544  37.146  44.958  1.00  0.00           O  
ATOM   2765  N   SER   179      71.471  39.026  45.584  1.00  0.00           N  
ATOM   2766  H   SER   179      70.613  39.510  45.808  1.00  0.00           H  
ATOM   2767  CA  SER   179      72.624  39.877  45.664  1.00  0.00           C  
ATOM   2768  HA  SER   179      73.161  39.917  44.717  1.00  0.00           H  
ATOM   2769  CB  SER   179      72.239  41.301  45.916  1.00  0.00           C  
ATOM   2770  HB2 SER   179      71.728  41.386  46.876  1.00  0.00           H  
ATOM   2771  HB3 SER   179      73.158  41.881  45.834  1.00  0.00           H  
ATOM   2772  OG  SER   179      71.462  41.908  44.941  1.00  0.00           O  
ATOM   2773  HG  SER   179      70.527  41.808  45.137  1.00  0.00           H  
ATOM   2774  C   SER   179      73.734  39.434  46.694  1.00  0.00           C  
ATOM   2775  O   SER   179      74.947  39.522  46.378  1.00  0.00           O  
ATOM   2776  N   ARG   180      73.315  38.872  47.787  1.00  0.00           N  
ATOM   2777  H   ARG   180      72.316  38.872  47.936  1.00  0.00           H  
ATOM   2778  CA  ARG   180      74.116  38.148  48.786  1.00  0.00           C  
ATOM   2779  HA  ARG   180      74.893  38.822  49.147  1.00  0.00           H  
ATOM   2780  CB  ARG   180      73.296  37.836  50.089  1.00  0.00           C  
ATOM   2781  HB2 ARG   180      72.370  37.345  49.785  1.00  0.00           H  
ATOM   2782  HB3 ARG   180      73.931  37.153  50.652  1.00  0.00           H  
ATOM   2783  CG  ARG   180      73.141  39.027  51.053  1.00  0.00           C  
ATOM   2784  HG2 ARG   180      74.140  39.378  51.311  1.00  0.00           H  
ATOM   2785  HG3 ARG   180      72.600  39.875  50.634  1.00  0.00           H  
ATOM   2786  CD  ARG   180      72.640  38.661  52.435  1.00  0.00           C  
ATOM   2787  HD2 ARG   180      73.116  37.834  52.962  1.00  0.00           H  
ATOM   2788  HD3 ARG   180      72.736  39.513  53.108  1.00  0.00           H  
ATOM   2789  NE  ARG   180      71.206  38.311  52.452  1.00  0.00           N  
ATOM   2790  HE  ARG   180      70.975  37.337  52.320  1.00  0.00           H  
ATOM   2791  CZ  ARG   180      70.167  39.085  52.554  1.00  0.00           C  
ATOM   2792  NH1 ARG   180      70.219  40.344  52.557  1.00  0.00           N  
ATOM   2793 HH11 ARG   180      71.135  40.771  52.553  1.00  0.00           H  
ATOM   2794 HH12 ARG   180      69.420  40.960  52.602  1.00  0.00           H  
ATOM   2795  NH2 ARG   180      68.960  38.552  52.609  1.00  0.00           N  
ATOM   2796 HH21 ARG   180      68.828  37.551  52.596  1.00  0.00           H  
ATOM   2797 HH22 ARG   180      68.219  39.115  53.001  1.00  0.00           H  
ATOM   2798  C   ARG   180      74.812  36.890  48.251  1.00  0.00           C  
ATOM   2799  O   ARG   180      75.555  36.297  49.039  1.00  0.00           O  
ATOM   2800  N   GLY   181      74.523  36.410  47.063  1.00  0.00           N  
ATOM   2801  H   GLY   181      73.744  36.839  46.584  1.00  0.00           H  
ATOM   2802  CA  GLY   181      75.147  35.271  46.440  1.00  0.00           C  
ATOM   2803  HA2 GLY   181      75.538  35.640  45.491  1.00  0.00           H  
ATOM   2804  HA3 GLY   181      76.002  34.912  47.012  1.00  0.00           H  
ATOM   2805  C   GLY   181      74.303  34.051  46.152  1.00  0.00           C  
ATOM   2806  O   GLY   181      74.714  33.195  45.325  1.00  0.00           O  
ATOM   2807  N   PHE   182      73.164  33.960  46.803  1.00  0.00           N  
ATOM   2808  H   PHE   182      72.871  34.733  47.384  1.00  0.00           H  
ATOM   2809  CA  PHE   182      72.314  32.732  46.839  1.00  0.00           C  
ATOM   2810  HA  PHE   182      72.971  31.898  47.087  1.00  0.00           H  
ATOM   2811  CB  PHE   182      71.289  32.948  47.943  1.00  0.00           C  
ATOM   2812  HB2 PHE   182      70.899  33.938  47.709  1.00  0.00           H  
ATOM   2813  HB3 PHE   182      70.405  32.323  47.817  1.00  0.00           H  
ATOM   2814  CG  PHE   182      71.895  32.847  49.281  1.00  0.00           C  
ATOM   2815  CD1 PHE   182      72.088  34.047  49.974  1.00  0.00           C  
ATOM   2816  HD1 PHE   182      71.634  34.982  49.682  1.00  0.00           H  
ATOM   2817  CE1 PHE   182      72.855  33.937  51.122  1.00  0.00           C  
ATOM   2818  HE1 PHE   182      73.152  34.819  51.670  1.00  0.00           H  
ATOM   2819  CZ  PHE   182      73.406  32.695  51.527  1.00  0.00           C  
ATOM   2820  HZ  PHE   182      73.987  32.665  52.438  1.00  0.00           H  
ATOM   2821  CE2 PHE   182      73.275  31.562  50.835  1.00  0.00           C  
ATOM   2822  HE2 PHE   182      73.743  30.658  51.197  1.00  0.00           H  
ATOM   2823  CD2 PHE   182      72.378  31.536  49.716  1.00  0.00           C  
ATOM   2824  HD2 PHE   182      72.159  30.662  49.121  1.00  0.00           H  
ATOM   2825  C   PHE   182      71.695  32.433  45.472  1.00  0.00           C  
ATOM   2826  O   PHE   182      70.962  33.323  45.008  1.00  0.00           O  
ATOM   2827  N   GLN   183      71.717  31.175  44.995  1.00  0.00           N  
ATOM   2828  H   GLN   183      72.190  30.403  45.443  1.00  0.00           H  
ATOM   2829  CA  GLN   183      71.031  30.934  43.718  1.00  0.00           C  
ATOM   2830  HA  GLN   183      71.200  31.784  43.057  1.00  0.00           H  
ATOM   2831  CB  GLN   183      71.371  29.594  43.041  1.00  0.00           C  
ATOM   2832  HB2 GLN   183      70.761  28.714  43.244  1.00  0.00           H  
ATOM   2833  HB3 GLN   183      71.164  29.847  42.001  1.00  0.00           H  
ATOM   2834  CG  GLN   183      72.843  29.131  43.294  1.00  0.00           C  
ATOM   2835  HG2 GLN   183      73.471  29.998  43.498  1.00  0.00           H  
ATOM   2836  HG3 GLN   183      72.772  28.417  44.114  1.00  0.00           H  
ATOM   2837  CD  GLN   183      73.496  28.379  42.204  1.00  0.00           C  
ATOM   2838  OE1 GLN   183      72.871  28.020  41.196  1.00  0.00           O  
ATOM   2839  NE2 GLN   183      74.794  28.111  42.403  1.00  0.00           N  
ATOM   2840 HE21 GLN   183      75.318  27.651  41.671  1.00  0.00           H  
ATOM   2841 HE22 GLN   183      75.074  28.034  43.370  1.00  0.00           H  
ATOM   2842  C   GLN   183      69.512  31.057  43.719  1.00  0.00           C  
ATOM   2843  O   GLN   183      68.814  31.292  42.693  1.00  0.00           O  
ATOM   2844  N   LYS   184      68.946  31.121  44.866  1.00  0.00           N  
ATOM   2845  H   LYS   184      69.602  31.209  45.629  1.00  0.00           H  
ATOM   2846  CA  LYS   184      67.539  31.322  45.064  1.00  0.00           C  
ATOM   2847  HA  LYS   184      67.108  31.741  44.154  1.00  0.00           H  
ATOM   2848  CB  LYS   184      66.811  29.957  44.925  1.00  0.00           C  
ATOM   2849  HB2 LYS   184      65.750  30.204  44.884  1.00  0.00           H  
ATOM   2850  HB3 LYS   184      67.110  29.395  44.040  1.00  0.00           H  
ATOM   2851  CG  LYS   184      67.147  29.033  46.029  1.00  0.00           C  
ATOM   2852  HG2 LYS   184      68.178  28.714  45.877  1.00  0.00           H  
ATOM   2853  HG3 LYS   184      66.983  29.566  46.965  1.00  0.00           H  
ATOM   2854  CD  LYS   184      66.194  27.793  45.969  1.00  0.00           C  
ATOM   2855  HD2 LYS   184      65.200  28.135  46.259  1.00  0.00           H  
ATOM   2856  HD3 LYS   184      66.169  27.533  44.911  1.00  0.00           H  
ATOM   2857  CE  LYS   184      66.495  26.622  46.863  1.00  0.00           C  
ATOM   2858  HE2 LYS   184      67.457  26.155  46.654  1.00  0.00           H  
ATOM   2859  HE3 LYS   184      66.587  26.944  47.901  1.00  0.00           H  
ATOM   2860  NZ  LYS   184      65.351  25.659  46.711  1.00  0.00           N  
ATOM   2861  HZ1 LYS   184      65.102  25.462  45.752  1.00  0.00           H  
ATOM   2862  HZ2 LYS   184      65.526  24.809  47.227  1.00  0.00           H  
ATOM   2863  HZ3 LYS   184      64.539  26.098  47.121  1.00  0.00           H  
ATOM   2864  C   LYS   184      67.202  32.218  46.310  1.00  0.00           C  
ATOM   2865  O   LYS   184      67.937  32.247  47.315  1.00  0.00           O  
ATOM   2866  N   PRO   185      66.051  32.937  46.314  1.00  0.00           N  
ATOM   2867  CD  PRO   185      65.076  33.058  45.277  1.00  0.00           C  
ATOM   2868  HD2 PRO   185      64.469  32.168  45.115  1.00  0.00           H  
ATOM   2869  HD3 PRO   185      65.599  33.131  44.324  1.00  0.00           H  
ATOM   2870  CG  PRO   185      64.379  34.403  45.551  1.00  0.00           C  
ATOM   2871  HG2 PRO   185      63.380  34.522  45.134  1.00  0.00           H  
ATOM   2872  HG3 PRO   185      65.003  35.262  45.303  1.00  0.00           H  
ATOM   2873  CB  PRO   185      64.323  34.357  47.088  1.00  0.00           C  
ATOM   2874  HB2 PRO   185      63.442  33.774  47.356  1.00  0.00           H  
ATOM   2875  HB3 PRO   185      64.316  35.368  47.495  1.00  0.00           H  
ATOM   2876  CA  PRO   185      65.565  33.577  47.569  1.00  0.00           C  
ATOM   2877  HA  PRO   185      66.351  34.240  47.932  1.00  0.00           H  
ATOM   2878  C   PRO   185      65.133  32.630  48.717  1.00  0.00           C  
ATOM   2879  O   PRO   185      64.933  31.432  48.486  1.00  0.00           O  
ATOM   2880  N   SER   186      65.023  33.225  49.890  1.00  0.00           N  
ATOM   2881  H   SER   186      65.301  34.182  50.054  1.00  0.00           H  
ATOM   2882  CA  SER   186      64.863  32.459  51.114  1.00  0.00           C  
ATOM   2883  HA  SER   186      65.586  31.643  51.127  1.00  0.00           H  
ATOM   2884  CB  SER   186      65.128  33.346  52.374  1.00  0.00           C  
ATOM   2885  HB2 SER   186      66.145  33.738  52.365  1.00  0.00           H  
ATOM   2886  HB3 SER   186      64.435  34.182  52.470  1.00  0.00           H  
ATOM   2887  OG  SER   186      64.963  32.607  53.607  1.00  0.00           O  
ATOM   2888  HG  SER   186      65.625  31.942  53.813  1.00  0.00           H  
ATOM   2889  C   SER   186      63.468  31.778  51.231  1.00  0.00           C  
ATOM   2890  O   SER   186      63.230  30.788  51.975  1.00  0.00           O  
ATOM   2891  N   LYS   187      62.489  32.199  50.423  1.00  0.00           N  
ATOM   2892  H   LYS   187      62.630  33.092  49.973  1.00  0.00           H  
ATOM   2893  CA  LYS   187      61.218  31.572  50.037  1.00  0.00           C  
ATOM   2894  HA  LYS   187      61.432  30.507  50.130  1.00  0.00           H  
ATOM   2895  CB  LYS   187      60.105  32.025  50.993  1.00  0.00           C  
ATOM   2896  HB2 LYS   187      59.859  33.074  50.827  1.00  0.00           H  
ATOM   2897  HB3 LYS   187      59.269  31.381  50.722  1.00  0.00           H  
ATOM   2898  CG  LYS   187      60.368  31.887  52.520  1.00  0.00           C  
ATOM   2899  HG2 LYS   187      60.655  30.861  52.748  1.00  0.00           H  
ATOM   2900  HG3 LYS   187      61.198  32.496  52.881  1.00  0.00           H  
ATOM   2901  CD  LYS   187      59.159  32.241  53.348  1.00  0.00           C  
ATOM   2902  HD2 LYS   187      58.752  33.205  53.044  1.00  0.00           H  
ATOM   2903  HD3 LYS   187      58.342  31.539  53.177  1.00  0.00           H  
ATOM   2904  CE  LYS   187      59.428  32.475  54.841  1.00  0.00           C  
ATOM   2905  HE2 LYS   187      60.235  31.854  55.230  1.00  0.00           H  
ATOM   2906  HE3 LYS   187      59.780  33.471  55.107  1.00  0.00           H  
ATOM   2907  NZ  LYS   187      58.147  32.408  55.617  1.00  0.00           N  
ATOM   2908  HZ1 LYS   187      57.535  31.686  55.264  1.00  0.00           H  
ATOM   2909  HZ2 LYS   187      58.407  32.308  56.588  1.00  0.00           H  
ATOM   2910  HZ3 LYS   187      57.582  33.231  55.467  1.00  0.00           H  
ATOM   2911  C   LYS   187      60.982  31.855  48.630  1.00  0.00           C  
ATOM   2912  O   LYS   187      60.945  33.050  48.296  1.00  0.00           O  
ATOM   2913  N   LEU   188      60.589  30.802  47.861  1.00  0.00           N  
ATOM   2914  H   LEU   188      60.690  29.869  48.233  1.00  0.00           H  
ATOM   2915  CA  LEU   188      59.880  31.061  46.625  1.00  0.00           C  
ATOM   2916  HA  LEU   188      60.387  31.836  46.050  1.00  0.00           H  
ATOM   2917  CB  LEU   188      60.000  29.872  45.720  1.00  0.00           C  
ATOM   2918  HB2 LEU   188      60.030  28.946  46.294  1.00  0.00           H  
ATOM   2919  HB3 LEU   188      59.106  29.761  45.105  1.00  0.00           H  
ATOM   2920  CG  LEU   188      61.228  29.924  44.792  1.00  0.00           C  
ATOM   2921  HG  LEU   188      61.079  30.762  44.112  1.00  0.00           H  
ATOM   2922  CD1 LEU   188      62.689  29.996  45.333  1.00  0.00           C  
ATOM   2923 HD11 LEU   188      62.791  29.291  46.157  1.00  0.00           H  
ATOM   2924 HD12 LEU   188      63.456  29.712  44.612  1.00  0.00           H  
ATOM   2925 HD13 LEU   188      62.850  30.986  45.761  1.00  0.00           H  
ATOM   2926  CD2 LEU   188      61.012  28.770  43.767  1.00  0.00           C  
ATOM   2927 HD21 LEU   188      60.968  27.816  44.292  1.00  0.00           H  
ATOM   2928 HD22 LEU   188      60.067  28.873  43.234  1.00  0.00           H  
ATOM   2929 HD23 LEU   188      61.838  28.649  43.066  1.00  0.00           H  
ATOM   2930  C   LEU   188      58.406  31.400  46.854  1.00  0.00           C  
ATOM   2931  O   LEU   188      57.762  30.729  47.683  1.00  0.00           O  
ATOM   2932  N   PRO   189      57.833  32.379  46.124  1.00  0.00           N  
ATOM   2933  CD  PRO   189      58.506  33.171  45.056  1.00  0.00           C  
ATOM   2934  HD2 PRO   189      58.898  32.560  44.244  1.00  0.00           H  
ATOM   2935  HD3 PRO   189      59.207  33.883  45.492  1.00  0.00           H  
ATOM   2936  CG  PRO   189      57.356  34.021  44.395  1.00  0.00           C  
ATOM   2937  HG2 PRO   189      56.936  33.517  43.524  1.00  0.00           H  
ATOM   2938  HG3 PRO   189      57.689  34.953  43.940  1.00  0.00           H  
ATOM   2939  CB  PRO   189      56.363  34.237  45.585  1.00  0.00           C  
ATOM   2940  HB2 PRO   189      55.329  34.459  45.320  1.00  0.00           H  
ATOM   2941  HB3 PRO   189      56.835  35.077  46.094  1.00  0.00           H  
ATOM   2942  CA  PRO   189      56.515  32.869  46.324  1.00  0.00           C  
ATOM   2943  HA  PRO   189      56.287  32.943  47.387  1.00  0.00           H  
ATOM   2944  C   PRO   189      55.442  31.862  45.835  1.00  0.00           C  
ATOM   2945  O   PRO   189      55.478  31.404  44.682  1.00  0.00           O  
ATOM   2946  N   THR   190      54.386  31.553  46.611  1.00  0.00           N  
ATOM   2947  H   THR   190      54.472  31.854  47.572  1.00  0.00           H  
ATOM   2948  CA  THR   190      53.089  31.056  46.012  1.00  0.00           C  
ATOM   2949  HA  THR   190      53.263  30.207  45.351  1.00  0.00           H  
ATOM   2950  CB  THR   190      52.143  30.796  47.237  1.00  0.00           C  
ATOM   2951  HB  THR   190      52.160  31.595  47.978  1.00  0.00           H  
ATOM   2952  CG2 THR   190      50.690  30.427  46.947  1.00  0.00           C  
ATOM   2953 HG21 THR   190      50.088  31.300  46.696  1.00  0.00           H  
ATOM   2954 HG22 THR   190      50.549  29.691  46.156  1.00  0.00           H  
ATOM   2955 HG23 THR   190      50.329  29.995  47.881  1.00  0.00           H  
ATOM   2956  OG1 THR   190      52.615  29.644  47.912  1.00  0.00           O  
ATOM   2957  HG1 THR   190      53.226  30.072  48.516  1.00  0.00           H  
ATOM   2958  C   THR   190      52.414  32.144  45.209  1.00  0.00           C  
ATOM   2959  O   THR   190      52.296  33.283  45.630  1.00  0.00           O  
ATOM   2960  N   LEU   191      52.061  31.691  43.982  1.00  0.00           N  
ATOM   2961  H   LEU   191      52.327  30.737  43.786  1.00  0.00           H  
ATOM   2962  CA  LEU   191      51.612  32.595  42.909  1.00  0.00           C  
ATOM   2963  HA  LEU   191      51.820  33.625  43.198  1.00  0.00           H  
ATOM   2964  CB  LEU   191      52.325  32.497  41.559  1.00  0.00           C  
ATOM   2965  HB2 LEU   191      52.238  31.466  41.218  1.00  0.00           H  
ATOM   2966  HB3 LEU   191      51.746  33.075  40.839  1.00  0.00           H  
ATOM   2967  CG  LEU   191      53.858  32.869  41.626  1.00  0.00           C  
ATOM   2968  HG  LEU   191      54.331  32.333  42.449  1.00  0.00           H  
ATOM   2969  CD1 LEU   191      54.428  32.429  40.231  1.00  0.00           C  
ATOM   2970 HD11 LEU   191      54.177  33.151  39.453  1.00  0.00           H  
ATOM   2971 HD12 LEU   191      55.502  32.510  40.396  1.00  0.00           H  
ATOM   2972 HD13 LEU   191      54.195  31.420  39.891  1.00  0.00           H  
ATOM   2973  CD2 LEU   191      53.903  34.395  41.812  1.00  0.00           C  
ATOM   2974 HD21 LEU   191      53.758  34.701  42.849  1.00  0.00           H  
ATOM   2975 HD22 LEU   191      54.843  34.856  41.508  1.00  0.00           H  
ATOM   2976 HD23 LEU   191      53.137  34.808  41.156  1.00  0.00           H  
ATOM   2977  C   LEU   191      50.126  32.362  42.626  1.00  0.00           C  
ATOM   2978  O   LEU   191      49.512  33.184  41.928  1.00  0.00           O  
ATOM   2979  N   GLU   192      49.601  31.219  43.153  1.00  0.00           N  
ATOM   2980  H   GLU   192      50.163  30.746  43.847  1.00  0.00           H  
ATOM   2981  CA  GLU   192      48.221  30.909  42.919  1.00  0.00           C  
ATOM   2982  HA  GLU   192      47.923  31.317  41.953  1.00  0.00           H  
ATOM   2983  CB  GLU   192      47.918  29.445  42.646  1.00  0.00           C  
ATOM   2984  HB2 GLU   192      47.013  29.399  42.041  1.00  0.00           H  
ATOM   2985  HB3 GLU   192      48.653  29.071  41.933  1.00  0.00           H  
ATOM   2986  CG  GLU   192      48.001  28.490  43.980  1.00  0.00           C  
ATOM   2987  HG2 GLU   192      49.002  28.580  44.402  1.00  0.00           H  
ATOM   2988  HG3 GLU   192      47.291  28.838  44.730  1.00  0.00           H  
ATOM   2989  CD  GLU   192      47.733  27.045  43.585  1.00  0.00           C  
ATOM   2990  OE1 GLU   192      46.730  26.567  44.110  1.00  0.00           O  
ATOM   2991  OE2 GLU   192      48.495  26.463  42.784  1.00  0.00           O  
ATOM   2992  C   GLU   192      47.322  31.473  43.986  1.00  0.00           C  
ATOM   2993  O   GLU   192      47.660  31.530  45.133  1.00  0.00           O  
ATOM   2994  N   ARG   193      46.242  32.091  43.535  1.00  0.00           N  
ATOM   2995  H   ARG   193      46.104  32.040  42.536  1.00  0.00           H  
ATOM   2996  CA  ARG   193      45.534  33.173  44.314  1.00  0.00           C  
ATOM   2997  HA  ARG   193      46.085  33.409  45.225  1.00  0.00           H  
ATOM   2998  CB  ARG   193      45.375  34.487  43.504  1.00  0.00           C  
ATOM   2999  HB2 ARG   193      44.838  34.312  42.571  1.00  0.00           H  
ATOM   3000  HB3 ARG   193      44.833  35.243  44.071  1.00  0.00           H  
ATOM   3001  CG  ARG   193      46.759  35.130  43.169  1.00  0.00           C  
ATOM   3002  HG2 ARG   193      47.402  35.104  44.049  1.00  0.00           H  
ATOM   3003  HG3 ARG   193      47.340  34.606  42.410  1.00  0.00           H  
ATOM   3004  CD  ARG   193      46.643  36.598  42.724  1.00  0.00           C  
ATOM   3005  HD2 ARG   193      45.787  36.700  42.058  1.00  0.00           H  
ATOM   3006  HD3 ARG   193      46.402  37.244  43.567  1.00  0.00           H  
ATOM   3007  NE  ARG   193      47.884  37.012  42.115  1.00  0.00           N  
ATOM   3008  HE  ARG   193      48.627  36.341  41.982  1.00  0.00           H  
ATOM   3009  CZ  ARG   193      48.306  38.241  42.069  1.00  0.00           C  
ATOM   3010  NH1 ARG   193      47.415  39.233  42.069  1.00  0.00           N  
ATOM   3011 HH11 ARG   193      46.443  38.959  42.102  1.00  0.00           H  
ATOM   3012 HH12 ARG   193      47.595  40.221  42.178  1.00  0.00           H  
ATOM   3013  NH2 ARG   193      49.519  38.520  41.848  1.00  0.00           N  
ATOM   3014 HH21 ARG   193      50.131  37.717  41.848  1.00  0.00           H  
ATOM   3015 HH22 ARG   193      49.816  39.466  42.038  1.00  0.00           H  
ATOM   3016  C   ARG   193      44.175  32.699  44.908  1.00  0.00           C  
ATOM   3017  O   ARG   193      43.598  31.707  44.475  1.00  0.00           O  
ATOM   3018  N   TRP   194      43.827  33.283  46.052  1.00  0.00           N  
ATOM   3019  H   TRP   194      44.286  34.128  46.362  1.00  0.00           H  
ATOM   3020  CA  TRP   194      42.714  32.880  46.904  1.00  0.00           C  
ATOM   3021  HA  TRP   194      42.769  31.793  46.962  1.00  0.00           H  
ATOM   3022  CB  TRP   194      43.010  33.425  48.273  1.00  0.00           C  
ATOM   3023  HB2 TRP   194      43.999  33.034  48.512  1.00  0.00           H  
ATOM   3024  HB3 TRP   194      43.143  34.506  48.321  1.00  0.00           H  
ATOM   3025  CG  TRP   194      42.107  32.983  49.310  1.00  0.00           C  
ATOM   3026  CD1 TRP   194      42.342  32.069  50.316  1.00  0.00           C  
ATOM   3027  HD1 TRP   194      43.254  31.553  50.576  1.00  0.00           H  
ATOM   3028  NE1 TRP   194      41.259  31.867  51.035  1.00  0.00           N  
ATOM   3029  HE1 TRP   194      41.127  31.187  51.770  1.00  0.00           H  
ATOM   3030  CE2 TRP   194      40.273  32.759  50.688  1.00  0.00           C  
ATOM   3031  CZ2 TRP   194      39.049  33.084  51.348  1.00  0.00           C  
ATOM   3032  HZ2 TRP   194      38.797  32.620  52.290  1.00  0.00           H  
ATOM   3033  CH2 TRP   194      38.303  34.130  50.843  1.00  0.00           C  
ATOM   3034  HH2 TRP   194      37.331  34.419  51.213  1.00  0.00           H  
ATOM   3035  CZ3 TRP   194      38.655  34.685  49.601  1.00  0.00           C  
ATOM   3036  HZ3 TRP   194      37.976  35.448  49.251  1.00  0.00           H  
ATOM   3037  CE3 TRP   194      39.874  34.421  49.011  1.00  0.00           C  
ATOM   3038  HE3 TRP   194      40.206  34.989  48.154  1.00  0.00           H  
ATOM   3039  CD2 TRP   194      40.736  33.453  49.512  1.00  0.00           C  
ATOM   3040  C   TRP   194      41.360  33.096  46.273  1.00  0.00           C  
ATOM   3041  O   TRP   194      41.059  34.233  45.909  1.00  0.00           O  
ATOM   3042  N   PHE   195      40.508  32.076  46.212  1.00  0.00           N  
ATOM   3043  H   PHE   195      40.783  31.180  46.588  1.00  0.00           H  
ATOM   3044  CA  PHE   195      39.089  32.227  45.805  1.00  0.00           C  
ATOM   3045  HA  PHE   195      38.790  33.276  45.809  1.00  0.00           H  
ATOM   3046  CB  PHE   195      38.774  31.652  44.402  1.00  0.00           C  
ATOM   3047  HB2 PHE   195      39.071  30.619  44.222  1.00  0.00           H  
ATOM   3048  HB3 PHE   195      37.692  31.694  44.274  1.00  0.00           H  
ATOM   3049  CG  PHE   195      39.352  32.396  43.257  1.00  0.00           C  
ATOM   3050  CD1 PHE   195      38.639  33.483  42.813  1.00  0.00           C  
ATOM   3051  HD1 PHE   195      37.613  33.644  43.111  1.00  0.00           H  
ATOM   3052  CE1 PHE   195      39.064  34.234  41.680  1.00  0.00           C  
ATOM   3053  HE1 PHE   195      38.439  35.046  41.340  1.00  0.00           H  
ATOM   3054  CZ  PHE   195      40.289  33.902  41.098  1.00  0.00           C  
ATOM   3055  HZ  PHE   195      40.680  34.489  40.280  1.00  0.00           H  
ATOM   3056  CE2 PHE   195      41.134  32.910  41.699  1.00  0.00           C  
ATOM   3057  HE2 PHE   195      42.133  32.733  41.329  1.00  0.00           H  
ATOM   3058  CD2 PHE   195      40.640  32.084  42.786  1.00  0.00           C  
ATOM   3059  HD2 PHE   195      41.123  31.273  43.311  1.00  0.00           H  
ATOM   3060  C   PHE   195      38.232  31.496  46.855  1.00  0.00           C  
ATOM   3061  O   PHE   195      38.579  30.375  47.116  1.00  0.00           O  
ATOM   3062  N   LEU   196      37.087  32.082  47.270  1.00  0.00           N  
ATOM   3063  H   LEU   196      36.959  33.031  46.950  1.00  0.00           H  
ATOM   3064  CA  LEU   196      36.217  31.501  48.253  1.00  0.00           C  
ATOM   3065  HA  LEU   196      36.900  31.131  49.017  1.00  0.00           H  
ATOM   3066  CB  LEU   196      35.208  32.522  48.882  1.00  0.00           C  
ATOM   3067  HB2 LEU   196      35.841  33.266  49.366  1.00  0.00           H  
ATOM   3068  HB3 LEU   196      34.604  33.040  48.137  1.00  0.00           H  
ATOM   3069  CG  LEU   196      34.265  32.010  49.971  1.00  0.00           C  
ATOM   3070  HG  LEU   196      33.555  31.273  49.595  1.00  0.00           H  
ATOM   3071  CD1 LEU   196      35.030  31.350  51.095  1.00  0.00           C  
ATOM   3072 HD11 LEU   196      35.528  30.431  50.786  1.00  0.00           H  
ATOM   3073 HD12 LEU   196      35.872  31.953  51.436  1.00  0.00           H  
ATOM   3074 HD13 LEU   196      34.381  31.053  51.919  1.00  0.00           H  
ATOM   3075  CD2 LEU   196      33.494  33.173  50.498  1.00  0.00           C  
ATOM   3076 HD21 LEU   196      34.108  33.923  50.998  1.00  0.00           H  
ATOM   3077 HD22 LEU   196      32.905  33.526  49.652  1.00  0.00           H  
ATOM   3078 HD23 LEU   196      32.906  32.602  51.217  1.00  0.00           H  
ATOM   3079  C   LEU   196      35.430  30.304  47.666  1.00  0.00           C  
ATOM   3080  O   LEU   196      35.101  29.378  48.320  1.00  0.00           O  
ATOM   3081  N   ASN   197      35.167  30.331  46.361  1.00  0.00           N  
ATOM   3082  H   ASN   197      35.487  31.126  45.827  1.00  0.00           H  
ATOM   3083  CA  ASN   197      34.469  29.218  45.668  1.00  0.00           C  
ATOM   3084  HA  ASN   197      34.524  28.309  46.268  1.00  0.00           H  
ATOM   3085  CB  ASN   197      32.953  29.455  45.514  1.00  0.00           C  
ATOM   3086  HB2 ASN   197      32.663  30.362  44.983  1.00  0.00           H  
ATOM   3087  HB3 ASN   197      32.426  28.742  44.879  1.00  0.00           H  
ATOM   3088  CG  ASN   197      32.251  29.436  46.788  1.00  0.00           C  
ATOM   3089  OD1 ASN   197      31.833  28.427  47.365  1.00  0.00           O  
ATOM   3090  ND2 ASN   197      31.928  30.604  47.199  1.00  0.00           N  
ATOM   3091 HD21 ASN   197      31.230  30.677  47.925  1.00  0.00           H  
ATOM   3092 HD22 ASN   197      32.116  31.372  46.571  1.00  0.00           H  
ATOM   3093  C   ASN   197      35.192  29.127  44.312  1.00  0.00           C  
ATOM   3094  O   ASN   197      35.430  30.131  43.661  1.00  0.00           O  
ATOM   3095  N   ASP   198      35.467  27.895  43.830  1.00  0.00           N  
ATOM   3096  H   ASP   198      35.334  27.078  44.409  1.00  0.00           H  
ATOM   3097  CA  ASP   198      36.105  27.644  42.508  1.00  0.00           C  
ATOM   3098  HA  ASP   198      37.047  28.180  42.396  1.00  0.00           H  
ATOM   3099  CB  ASP   198      36.393  26.136  42.270  1.00  0.00           C  
ATOM   3100  HB2 ASP   198      36.822  26.093  41.269  1.00  0.00           H  
ATOM   3101  HB3 ASP   198      37.155  25.816  42.981  1.00  0.00           H  
ATOM   3102  CG  ASP   198      35.100  25.306  42.235  1.00  0.00           C  
ATOM   3103  OD1 ASP   198      35.247  24.164  41.763  1.00  0.00           O  
ATOM   3104  OD2 ASP   198      33.994  25.676  42.715  1.00  0.00           O  
ATOM   3105  C   ASP   198      35.252  28.222  41.354  1.00  0.00           C  
ATOM   3106  O   ASP   198      35.945  28.709  40.493  1.00  0.00           O  
ATOM   3107  N   THR   199      33.938  28.278  41.313  1.00  0.00           N  
ATOM   3108  H   THR   199      33.399  27.704  41.946  1.00  0.00           H  
ATOM   3109  CA  THR   199      33.159  28.994  40.311  1.00  0.00           C  
ATOM   3110  HA  THR   199      33.636  28.717  39.371  1.00  0.00           H  
ATOM   3111  CB  THR   199      31.673  28.443  40.243  1.00  0.00           C  
ATOM   3112  HB  THR   199      31.032  29.248  39.884  1.00  0.00           H  
ATOM   3113  CG2 THR   199      31.636  27.231  39.309  1.00  0.00           C  
ATOM   3114 HG21 THR   199      32.528  26.616  39.429  1.00  0.00           H  
ATOM   3115 HG22 THR   199      30.778  26.619  39.588  1.00  0.00           H  
ATOM   3116 HG23 THR   199      31.577  27.588  38.281  1.00  0.00           H  
ATOM   3117  OG1 THR   199      31.251  28.045  41.508  1.00  0.00           O  
ATOM   3118  HG1 THR   199      31.178  28.808  42.087  1.00  0.00           H  
ATOM   3119  C   THR   199      33.079  30.549  40.359  1.00  0.00           C  
ATOM   3120  O   THR   199      32.577  31.157  39.417  1.00  0.00           O  
ATOM   3121  N   ASP   200      33.614  31.272  41.418  1.00  0.00           N  
ATOM   3122  H   ASP   200      34.219  30.841  42.103  1.00  0.00           H  
ATOM   3123  CA  ASP   200      33.720  32.721  41.308  1.00  0.00           C  
ATOM   3124  HA  ASP   200      32.711  33.129  41.365  1.00  0.00           H  
ATOM   3125  CB  ASP   200      34.280  33.292  42.636  1.00  0.00           C  
ATOM   3126  HB2 ASP   200      35.304  32.935  42.741  1.00  0.00           H  
ATOM   3127  HB3 ASP   200      34.080  34.351  42.470  1.00  0.00           H  
ATOM   3128  CG  ASP   200      33.588  32.940  43.949  1.00  0.00           C  
ATOM   3129  OD1 ASP   200      32.367  32.720  43.890  1.00  0.00           O  
ATOM   3130  OD2 ASP   200      34.228  33.042  45.001  1.00  0.00           O  
ATOM   3131  C   ASP   200      34.458  33.212  40.102  1.00  0.00           C  
ATOM   3132  O   ASP   200      33.947  34.166  39.523  1.00  0.00           O  
ATOM   3133  N   HIE   201      35.609  32.809  39.709  1.00  0.00           N  
ATOM   3134  H   HIE   201      36.144  32.159  40.267  1.00  0.00           H  
ATOM   3135  CA  HIE   201      36.341  33.330  38.579  1.00  0.00           C  
ATOM   3136  HA  HIE   201      36.515  34.398  38.713  1.00  0.00           H  
ATOM   3137  CB  HIE   201      37.747  32.639  38.372  1.00  0.00           C  
ATOM   3138  HB2 HIE   201      38.465  33.006  39.106  1.00  0.00           H  
ATOM   3139  HB3 HIE   201      37.580  31.568  38.484  1.00  0.00           H  
ATOM   3140  CG  HIE   201      38.383  32.987  36.998  1.00  0.00           C  
ATOM   3141  ND1 HIE   201      38.366  32.158  35.869  1.00  0.00           N  
ATOM   3142  CE1 HIE   201      38.935  32.877  34.927  1.00  0.00           C  
ATOM   3143  HE1 HIE   201      39.019  32.408  33.958  1.00  0.00           H  
ATOM   3144  NE2 HIE   201      39.271  34.106  35.359  1.00  0.00           N  
ATOM   3145  HE2 HIE   201      39.575  34.834  34.729  1.00  0.00           H  
ATOM   3146  CD2 HIE   201      38.898  34.145  36.615  1.00  0.00           C  
ATOM   3147  HD2 HIE   201      39.051  34.996  37.263  1.00  0.00           H  
ATOM   3148  C   HIE   201      35.544  33.068  37.278  1.00  0.00           C  
ATOM   3149  O   HIE   201      34.983  32.009  37.098  1.00  0.00           O  
ATOM   3150  N   PRO   202      35.370  33.990  36.338  1.00  0.00           N  
ATOM   3151  CD  PRO   202      35.157  33.586  34.964  1.00  0.00           C  
ATOM   3152  HD2 PRO   202      34.120  33.445  34.661  1.00  0.00           H  
ATOM   3153  HD3 PRO   202      35.704  32.682  34.697  1.00  0.00           H  
ATOM   3154  CG  PRO   202      35.753  34.617  34.089  1.00  0.00           C  
ATOM   3155  HG2 PRO   202      35.249  34.632  33.122  1.00  0.00           H  
ATOM   3156  HG3 PRO   202      36.806  34.348  34.015  1.00  0.00           H  
ATOM   3157  CB  PRO   202      35.524  35.930  34.845  1.00  0.00           C  
ATOM   3158  HB2 PRO   202      34.485  36.210  34.671  1.00  0.00           H  
ATOM   3159  HB3 PRO   202      36.119  36.811  34.605  1.00  0.00           H  
ATOM   3160  CA  PRO   202      35.610  35.448  36.318  1.00  0.00           C  
ATOM   3161  HA  PRO   202      36.608  35.600  36.729  1.00  0.00           H  
ATOM   3162  C   PRO   202      34.735  36.309  37.192  1.00  0.00           C  
ATOM   3163  O   PRO   202      33.484  36.193  37.110  1.00  0.00           O  
ATOM   3164  N   ILE   203      35.434  37.145  37.902  1.00  0.00           N  
ATOM   3165  H   ILE   203      36.443  37.182  37.931  1.00  0.00           H  
ATOM   3166  CA  ILE   203      34.829  38.278  38.673  1.00  0.00           C  
ATOM   3167  HA  ILE   203      33.935  37.985  39.223  1.00  0.00           H  
ATOM   3168  CB  ILE   203      35.804  38.816  39.837  1.00  0.00           C  
ATOM   3169  HB  ILE   203      36.782  39.008  39.395  1.00  0.00           H  
ATOM   3170  CG2 ILE   203      35.444  40.271  40.223  1.00  0.00           C  
ATOM   3171 HG21 ILE   203      35.740  41.088  39.566  1.00  0.00           H  
ATOM   3172 HG22 ILE   203      34.361  40.373  40.292  1.00  0.00           H  
ATOM   3173 HG23 ILE   203      35.869  40.463  41.208  1.00  0.00           H  
ATOM   3174  CG1 ILE   203      36.084  37.762  40.929  1.00  0.00           C  
ATOM   3175 HG12 ILE   203      35.144  37.501  41.413  1.00  0.00           H  
ATOM   3176 HG13 ILE   203      36.453  36.842  40.476  1.00  0.00           H  
ATOM   3177  CD1 ILE   203      37.068  38.215  42.039  1.00  0.00           C  
ATOM   3178 HD11 ILE   203      36.728  39.146  42.493  1.00  0.00           H  
ATOM   3179 HD12 ILE   203      37.031  37.432  42.797  1.00  0.00           H  
ATOM   3180 HD13 ILE   203      38.104  38.305  41.713  1.00  0.00           H  
ATOM   3181  C   ILE   203      34.477  39.436  37.715  1.00  0.00           C  
ATOM   3182  O   ILE   203      35.429  39.792  37.012  1.00  0.00           O  
ATOM   3183  N   ARG   204      33.205  39.906  37.689  1.00  0.00           N  
ATOM   3184  H   ARG   204      32.549  39.429  38.290  1.00  0.00           H  
ATOM   3185  CA  ARG   204      32.711  40.920  36.795  1.00  0.00           C  
ATOM   3186  HA  ARG   204      33.418  41.088  35.982  1.00  0.00           H  
ATOM   3187  CB  ARG   204      31.537  40.206  36.063  1.00  0.00           C  
ATOM   3188  HB2 ARG   204      31.954  39.323  35.577  1.00  0.00           H  
ATOM   3189  HB3 ARG   204      30.717  39.936  36.728  1.00  0.00           H  
ATOM   3190  CG  ARG   204      30.970  41.040  34.932  1.00  0.00           C  
ATOM   3191  HG2 ARG   204      30.460  41.877  35.409  1.00  0.00           H  
ATOM   3192  HG3 ARG   204      31.786  41.456  34.341  1.00  0.00           H  
ATOM   3193  CD  ARG   204      30.012  40.131  34.123  1.00  0.00           C  
ATOM   3194  HD2 ARG   204      30.575  39.420  33.518  1.00  0.00           H  
ATOM   3195  HD3 ARG   204      29.394  39.654  34.884  1.00  0.00           H  
ATOM   3196  NE  ARG   204      29.120  40.954  33.300  1.00  0.00           N  
ATOM   3197  HE  ARG   204      28.935  41.911  33.563  1.00  0.00           H  
ATOM   3198  CZ  ARG   204      28.483  40.563  32.176  1.00  0.00           C  
ATOM   3199  NH1 ARG   204      28.522  39.335  31.688  1.00  0.00           N  
ATOM   3200 HH11 ARG   204      29.035  38.584  32.127  1.00  0.00           H  
ATOM   3201 HH12 ARG   204      28.062  39.065  30.830  1.00  0.00           H  
ATOM   3202  NH2 ARG   204      27.774  41.355  31.503  1.00  0.00           N  
ATOM   3203 HH21 ARG   204      27.729  42.356  31.631  1.00  0.00           H  
ATOM   3204 HH22 ARG   204      27.354  41.049  30.636  1.00  0.00           H  
ATOM   3205  C   ARG   204      32.488  42.258  37.504  1.00  0.00           C  
ATOM   3206  O   ARG   204      31.359  42.616  37.782  1.00  0.00           O  
ATOM   3207  N   PHE   205      33.653  42.876  37.792  1.00  0.00           N  
ATOM   3208  H   PHE   205      34.532  42.561  37.407  1.00  0.00           H  
ATOM   3209  CA  PHE   205      33.644  44.214  38.409  1.00  0.00           C  
ATOM   3210  HA  PHE   205      33.029  44.187  39.309  1.00  0.00           H  
ATOM   3211  CB  PHE   205      35.054  44.635  38.890  1.00  0.00           C  
ATOM   3212  HB2 PHE   205      34.832  45.548  39.443  1.00  0.00           H  
ATOM   3213  HB3 PHE   205      35.460  43.863  39.544  1.00  0.00           H  
ATOM   3214  CG  PHE   205      36.085  45.049  37.828  1.00  0.00           C  
ATOM   3215  CD1 PHE   205      36.189  46.377  37.316  1.00  0.00           C  
ATOM   3216  HD1 PHE   205      35.518  47.208  37.477  1.00  0.00           H  
ATOM   3217  CE1 PHE   205      37.285  46.702  36.468  1.00  0.00           C  
ATOM   3218  HE1 PHE   205      37.371  47.723  36.127  1.00  0.00           H  
ATOM   3219  CZ  PHE   205      38.226  45.711  36.108  1.00  0.00           C  
ATOM   3220  HZ  PHE   205      39.086  45.994  35.518  1.00  0.00           H  
ATOM   3221  CE2 PHE   205      38.001  44.366  36.480  1.00  0.00           C  
ATOM   3222  HE2 PHE   205      38.697  43.604  36.164  1.00  0.00           H  
ATOM   3223  CD2 PHE   205      36.961  44.066  37.358  1.00  0.00           C  
ATOM   3224  HD2 PHE   205      36.909  43.026  37.644  1.00  0.00           H  
ATOM   3225  C   PHE   205      33.052  45.218  37.404  1.00  0.00           C  
ATOM   3226  O   PHE   205      33.036  45.105  36.150  1.00  0.00           O  
ATOM   3227  N   SER   206      32.500  46.325  37.905  1.00  0.00           N  
ATOM   3228  H   SER   206      32.224  46.290  38.876  1.00  0.00           H  
ATOM   3229  CA  SER   206      32.486  47.580  37.253  1.00  0.00           C  
ATOM   3230  HA  SER   206      32.855  47.462  36.234  1.00  0.00           H  
ATOM   3231  CB  SER   206      30.992  48.069  37.228  1.00  0.00           C  
ATOM   3232  HB2 SER   206      30.938  49.144  37.056  1.00  0.00           H  
ATOM   3233  HB3 SER   206      30.523  47.537  36.400  1.00  0.00           H  
ATOM   3234  OG  SER   206      30.306  47.724  38.401  1.00  0.00           O  
ATOM   3235  HG  SER   206      29.940  46.838  38.357  1.00  0.00           H  
ATOM   3236  C   SER   206      33.376  48.685  37.820  1.00  0.00           C  
ATOM   3237  O   SER   206      34.053  48.480  38.838  1.00  0.00           O  
ATOM   3238  N   PHE   207      33.500  49.736  37.014  1.00  0.00           N  
ATOM   3239  H   PHE   207      32.937  49.725  36.176  1.00  0.00           H  
ATOM   3240  CA  PHE   207      34.370  50.906  37.271  1.00  0.00           C  
ATOM   3241  HA  PHE   207      35.193  50.396  37.772  1.00  0.00           H  
ATOM   3242  CB  PHE   207      34.825  51.498  35.896  1.00  0.00           C  
ATOM   3243  HB2 PHE   207      33.967  51.708  35.257  1.00  0.00           H  
ATOM   3244  HB3 PHE   207      35.377  52.426  36.045  1.00  0.00           H  
ATOM   3245  CG  PHE   207      35.750  50.575  35.072  1.00  0.00           C  
ATOM   3246  CD1 PHE   207      37.137  50.508  35.531  1.00  0.00           C  
ATOM   3247  HD1 PHE   207      37.406  51.137  36.366  1.00  0.00           H  
ATOM   3248  CE1 PHE   207      38.038  49.803  34.772  1.00  0.00           C  
ATOM   3249  HE1 PHE   207      39.095  49.941  34.946  1.00  0.00           H  
ATOM   3250  CZ  PHE   207      37.655  49.175  33.592  1.00  0.00           C  
ATOM   3251  HZ  PHE   207      38.443  48.759  32.982  1.00  0.00           H  
ATOM   3252  CE2 PHE   207      36.312  49.105  33.246  1.00  0.00           C  
ATOM   3253  HE2 PHE   207      35.974  48.550  32.384  1.00  0.00           H  
ATOM   3254  CD2 PHE   207      35.336  49.822  33.985  1.00  0.00           C  
ATOM   3255  HD2 PHE   207      34.357  49.586  33.595  1.00  0.00           H  
ATOM   3256  C   PHE   207      33.636  51.919  38.055  1.00  0.00           C  
ATOM   3257  O   PHE   207      32.377  52.000  38.026  1.00  0.00           O  
ATOM   3258  N   SER   208      34.330  52.701  38.871  1.00  0.00           N  
ATOM   3259  H   SER   208      35.308  52.828  38.654  1.00  0.00           H  
ATOM   3260  CA  SER   208      33.804  53.844  39.555  1.00  0.00           C  
ATOM   3261  HA  SER   208      32.736  53.703  39.715  1.00  0.00           H  
ATOM   3262  CB  SER   208      34.410  54.051  40.981  1.00  0.00           C  
ATOM   3263  HB2 SER   208      34.006  54.989  41.364  1.00  0.00           H  
ATOM   3264  HB3 SER   208      33.976  53.296  41.636  1.00  0.00           H  
ATOM   3265  OG  SER   208      35.857  53.875  41.092  1.00  0.00           O  
ATOM   3266  HG  SER   208      36.042  54.081  42.012  1.00  0.00           H  
ATOM   3267  C   SER   208      34.016  55.069  38.650  1.00  0.00           C  
ATOM   3268  O   SER   208      34.908  55.138  37.872  1.00  0.00           O  
ATOM   3269  N   MET   209      33.145  56.049  38.875  1.00  0.00           N  
ATOM   3270  H   MET   209      32.485  55.874  39.619  1.00  0.00           H  
ATOM   3271  CA  MET   209      33.062  57.312  38.102  1.00  0.00           C  
ATOM   3272  HA  MET   209      34.105  57.613  37.995  1.00  0.00           H  
ATOM   3273  CB  MET   209      32.347  57.098  36.776  1.00  0.00           C  
ATOM   3274  HB2 MET   209      32.174  58.034  36.245  1.00  0.00           H  
ATOM   3275  HB3 MET   209      32.740  56.313  36.131  1.00  0.00           H  
ATOM   3276  CG  MET   209      30.906  56.562  36.954  1.00  0.00           C  
ATOM   3277  HG2 MET   209      31.060  55.486  36.873  1.00  0.00           H  
ATOM   3278  HG3 MET   209      30.481  56.916  37.893  1.00  0.00           H  
ATOM   3279  SD  MET   209      29.726  57.263  35.773  1.00  0.00           S  
ATOM   3280  CE  MET   209      30.468  56.751  34.194  1.00  0.00           C  
ATOM   3281  HE1 MET   209      29.909  57.177  33.361  1.00  0.00           H  
ATOM   3282  HE2 MET   209      31.459  57.204  34.178  1.00  0.00           H  
ATOM   3283  HE3 MET   209      30.627  55.680  34.069  1.00  0.00           H  
ATOM   3284  C   MET   209      32.464  58.494  38.844  1.00  0.00           C  
ATOM   3285  O   MET   209      31.527  58.379  39.660  1.00  0.00           O  
ATOM   3286  N   LYS   210      33.050  59.674  38.662  1.00  0.00           N  
ATOM   3287  H   LYS   210      33.822  59.602  38.015  1.00  0.00           H  
ATOM   3288  CA  LYS   210      32.765  60.959  39.298  1.00  0.00           C  
ATOM   3289  HA  LYS   210      32.233  60.752  40.227  1.00  0.00           H  
ATOM   3290  CB  LYS   210      31.837  61.730  38.376  1.00  0.00           C  
ATOM   3291  HB2 LYS   210      30.891  61.256  38.116  1.00  0.00           H  
ATOM   3292  HB3 LYS   210      31.483  62.614  38.906  1.00  0.00           H  
ATOM   3293  CG  LYS   210      32.412  62.200  37.014  1.00  0.00           C  
ATOM   3294  HG2 LYS   210      33.266  62.839  37.242  1.00  0.00           H  
ATOM   3295  HG3 LYS   210      32.725  61.356  36.401  1.00  0.00           H  
ATOM   3296  CD  LYS   210      31.468  62.989  36.135  1.00  0.00           C  
ATOM   3297  HD2 LYS   210      31.064  63.752  36.800  1.00  0.00           H  
ATOM   3298  HD3 LYS   210      32.075  63.442  35.351  1.00  0.00           H  
ATOM   3299  CE  LYS   210      30.303  62.061  35.603  1.00  0.00           C  
ATOM   3300  HE2 LYS   210      30.543  61.671  34.615  1.00  0.00           H  
ATOM   3301  HE3 LYS   210      30.124  61.248  36.307  1.00  0.00           H  
ATOM   3302  NZ  LYS   210      29.063  62.874  35.587  1.00  0.00           N  
ATOM   3303  HZ1 LYS   210      29.092  63.725  35.044  1.00  0.00           H  
ATOM   3304  HZ2 LYS   210      28.229  62.361  35.338  1.00  0.00           H  
ATOM   3305  HZ3 LYS   210      28.906  63.264  36.505  1.00  0.00           H  
ATOM   3306  C   LYS   210      33.943  61.879  39.613  1.00  0.00           C  
ATOM   3307  O   LYS   210      35.036  61.497  39.247  1.00  0.00           O  
ATOM   3308  N   PHE   211      33.640  63.040  40.197  1.00  0.00           N  
ATOM   3309  H   PHE   211      32.671  63.123  40.470  1.00  0.00           H  
ATOM   3310  CA  PHE   211      34.636  64.006  40.626  1.00  0.00           C  
ATOM   3311  HA  PHE   211      35.416  64.050  39.865  1.00  0.00           H  
ATOM   3312  CB  PHE   211      33.866  65.377  40.704  1.00  0.00           C  
ATOM   3313  HB2 PHE   211      33.131  65.422  41.508  1.00  0.00           H  
ATOM   3314  HB3 PHE   211      34.648  66.079  40.993  1.00  0.00           H  
ATOM   3315  CG  PHE   211      33.267  65.814  39.340  1.00  0.00           C  
ATOM   3316  CD1 PHE   211      31.933  66.152  39.148  1.00  0.00           C  
ATOM   3317  HD1 PHE   211      31.220  66.057  39.953  1.00  0.00           H  
ATOM   3318  CE1 PHE   211      31.398  66.597  37.921  1.00  0.00           C  
ATOM   3319  HE1 PHE   211      30.363  66.903  37.886  1.00  0.00           H  
ATOM   3320  CZ  PHE   211      32.269  66.778  36.879  1.00  0.00           C  
ATOM   3321  HZ  PHE   211      31.867  67.151  35.948  1.00  0.00           H  
ATOM   3322  CE2 PHE   211      33.628  66.368  36.990  1.00  0.00           C  
ATOM   3323  HE2 PHE   211      34.296  66.565  36.165  1.00  0.00           H  
ATOM   3324  CD2 PHE   211      34.135  65.847  38.208  1.00  0.00           C  
ATOM   3325  HD2 PHE   211      35.140  65.470  38.327  1.00  0.00           H  
ATOM   3326  C   PHE   211      35.281  63.730  42.037  1.00  0.00           C  
ATOM   3327  O   PHE   211      34.603  63.384  42.988  1.00  0.00           O  
ATOM   3328  N   GLN   212      36.544  64.120  42.124  1.00  0.00           N  
ATOM   3329  H   GLN   212      37.073  64.317  41.286  1.00  0.00           H  
ATOM   3330  CA  GLN   212      37.345  64.128  43.369  1.00  0.00           C  
ATOM   3331  HA  GLN   212      36.732  64.484  44.197  1.00  0.00           H  
ATOM   3332  CB  GLN   212      37.759  62.672  43.663  1.00  0.00           C  
ATOM   3333  HB2 GLN   212      36.846  62.143  43.934  1.00  0.00           H  
ATOM   3334  HB3 GLN   212      38.135  62.275  42.720  1.00  0.00           H  
ATOM   3335  CG  GLN   212      38.853  62.599  44.745  1.00  0.00           C  
ATOM   3336  HG2 GLN   212      39.813  62.964  44.379  1.00  0.00           H  
ATOM   3337  HG3 GLN   212      38.535  63.235  45.571  1.00  0.00           H  
ATOM   3338  CD  GLN   212      39.107  61.210  45.283  1.00  0.00           C  
ATOM   3339  OE1 GLN   212      38.668  60.276  44.724  1.00  0.00           O  
ATOM   3340  NE2 GLN   212      39.895  60.983  46.297  1.00  0.00           N  
ATOM   3341 HE21 GLN   212      39.867  60.077  46.742  1.00  0.00           H  
ATOM   3342 HE22 GLN   212      40.352  61.773  46.729  1.00  0.00           H  
ATOM   3343  C   GLN   212      38.583  65.058  43.180  1.00  0.00           C  
ATOM   3344  O   GLN   212      39.455  64.929  42.369  1.00  0.00           O  
ATOM   3345  N   SER   213      38.643  66.084  44.040  1.00  0.00           N  
ATOM   3346  H   SER   213      37.808  66.331  44.552  1.00  0.00           H  
ATOM   3347  CA  SER   213      39.775  67.071  44.065  1.00  0.00           C  
ATOM   3348  HA  SER   213      40.682  66.469  44.020  1.00  0.00           H  
ATOM   3349  CB  SER   213      39.733  67.931  42.841  1.00  0.00           C  
ATOM   3350  HB2 SER   213      39.651  67.308  41.950  1.00  0.00           H  
ATOM   3351  HB3 SER   213      38.795  68.484  42.805  1.00  0.00           H  
ATOM   3352  OG  SER   213      40.809  68.838  42.684  1.00  0.00           O  
ATOM   3353  HG  SER   213      40.575  69.670  43.103  1.00  0.00           H  
ATOM   3354  C   SER   213      39.904  67.796  45.396  1.00  0.00           C  
ATOM   3355  O   SER   213      38.898  68.112  46.017  1.00  0.00           O  
ATOM   3356  N   GLY   214      41.096  67.932  45.920  1.00  0.00           N  
ATOM   3357  H   GLY   214      41.799  67.471  45.360  1.00  0.00           H  
ATOM   3358  CA  GLY   214      41.477  68.769  47.015  1.00  0.00           C  
ATOM   3359  HA2 GLY   214      41.139  69.779  46.779  1.00  0.00           H  
ATOM   3360  HA3 GLY   214      41.178  68.368  47.983  1.00  0.00           H  
ATOM   3361  C   GLY   214      43.051  68.926  47.056  1.00  0.00           C  
ATOM   3362  O   GLY   214      43.714  68.886  46.018  1.00  0.00           O  
ATOM   3363  N   GLN   215      43.640  68.995  48.220  1.00  0.00           N  
ATOM   3364  H   GLN   215      43.094  68.926  49.067  1.00  0.00           H  
ATOM   3365  CA  GLN   215      45.105  69.200  48.481  1.00  0.00           C  
ATOM   3366  HA  GLN   215      45.610  68.564  47.754  1.00  0.00           H  
ATOM   3367  CB  GLN   215      45.292  70.659  48.146  1.00  0.00           C  
ATOM   3368  HB2 GLN   215      45.236  70.845  47.074  1.00  0.00           H  
ATOM   3369  HB3 GLN   215      44.468  71.258  48.533  1.00  0.00           H  
ATOM   3370  CG  GLN   215      46.560  71.318  48.588  1.00  0.00           C  
ATOM   3371  HG2 GLN   215      46.471  72.385  48.381  1.00  0.00           H  
ATOM   3372  HG3 GLN   215      46.563  71.218  49.673  1.00  0.00           H  
ATOM   3373  CD  GLN   215      47.897  70.917  48.075  1.00  0.00           C  
ATOM   3374  OE1 GLN   215      48.053  69.775  47.534  1.00  0.00           O  
ATOM   3375  NE2 GLN   215      48.928  71.752  48.141  1.00  0.00           N  
ATOM   3376 HE21 GLN   215      49.773  71.436  47.688  1.00  0.00           H  
ATOM   3377 HE22 GLN   215      48.814  72.670  48.548  1.00  0.00           H  
ATOM   3378  C   GLN   215      45.491  68.782  49.875  1.00  0.00           C  
ATOM   3379  O   GLN   215      44.778  69.086  50.864  1.00  0.00           O  
ATOM   3380  N   LEU   216      46.677  68.216  50.026  1.00  0.00           N  
ATOM   3381  H   LEU   216      47.075  68.045  49.114  1.00  0.00           H  
ATOM   3382  CA  LEU   216      47.365  67.810  51.226  1.00  0.00           C  
ATOM   3383  HA  LEU   216      46.988  68.474  52.003  1.00  0.00           H  
ATOM   3384  CB  LEU   216      47.045  66.422  51.559  1.00  0.00           C  
ATOM   3385  HB2 LEU   216      47.393  65.840  50.705  1.00  0.00           H  
ATOM   3386  HB3 LEU   216      47.560  66.065  52.450  1.00  0.00           H  
ATOM   3387  CG  LEU   216      45.607  65.982  51.693  1.00  0.00           C  
ATOM   3388  HG  LEU   216      45.073  66.347  50.816  1.00  0.00           H  
ATOM   3389  CD1 LEU   216      45.473  64.437  51.619  1.00  0.00           C  
ATOM   3390 HD11 LEU   216      45.679  64.160  50.585  1.00  0.00           H  
ATOM   3391 HD12 LEU   216      46.241  63.972  52.237  1.00  0.00           H  
ATOM   3392 HD13 LEU   216      44.441  64.143  51.813  1.00  0.00           H  
ATOM   3393  CD2 LEU   216      44.891  66.566  52.927  1.00  0.00           C  
ATOM   3394 HD21 LEU   216      43.832  66.311  52.978  1.00  0.00           H  
ATOM   3395 HD22 LEU   216      45.317  66.158  53.844  1.00  0.00           H  
ATOM   3396 HD23 LEU   216      45.053  67.639  53.022  1.00  0.00           H  
ATOM   3397  C   LEU   216      48.904  68.124  51.170  1.00  0.00           C  
ATOM   3398  O   LEU   216      49.463  68.352  50.081  1.00  0.00           O  
ATOM   3399  N   THR   217      49.568  68.026  52.343  1.00  0.00           N  
ATOM   3400  H   THR   217      49.047  67.668  53.130  1.00  0.00           H  
ATOM   3401  CA  THR   217      51.024  68.145  52.552  1.00  0.00           C  
ATOM   3402  HA  THR   217      51.610  68.104  51.634  1.00  0.00           H  
ATOM   3403  CB  THR   217      51.372  69.460  53.214  1.00  0.00           C  
ATOM   3404  HB  THR   217      50.877  69.442  54.186  1.00  0.00           H  
ATOM   3405  CG2 THR   217      52.825  69.810  53.392  1.00  0.00           C  
ATOM   3406 HG21 THR   217      53.346  69.690  52.441  1.00  0.00           H  
ATOM   3407 HG22 THR   217      52.813  70.877  53.617  1.00  0.00           H  
ATOM   3408 HG23 THR   217      53.344  69.297  54.201  1.00  0.00           H  
ATOM   3409  OG1 THR   217      50.960  70.536  52.419  1.00  0.00           O  
ATOM   3410  HG1 THR   217      50.003  70.580  52.478  1.00  0.00           H  
ATOM   3411  C   THR   217      51.434  66.932  53.430  1.00  0.00           C  
ATOM   3412  O   THR   217      50.587  66.256  54.096  1.00  0.00           O  
ATOM   3413  N   THR   218      52.763  66.728  53.534  1.00  0.00           N  
ATOM   3414  H   THR   218      53.406  67.397  53.135  1.00  0.00           H  
ATOM   3415  CA  THR   218      53.405  65.591  54.273  1.00  0.00           C  
ATOM   3416  HA  THR   218      52.644  64.995  54.776  1.00  0.00           H  
ATOM   3417  CB  THR   218      54.099  64.574  53.301  1.00  0.00           C  
ATOM   3418  HB  THR   218      55.030  65.055  53.000  1.00  0.00           H  
ATOM   3419  CG2 THR   218      54.381  63.320  54.071  1.00  0.00           C  
ATOM   3420 HG21 THR   218      53.419  62.925  54.396  1.00  0.00           H  
ATOM   3421 HG22 THR   218      54.953  62.639  53.441  1.00  0.00           H  
ATOM   3422 HG23 THR   218      54.909  63.441  55.016  1.00  0.00           H  
ATOM   3423  OG1 THR   218      53.239  64.193  52.266  1.00  0.00           O  
ATOM   3424  HG1 THR   218      53.020  64.958  51.729  1.00  0.00           H  
ATOM   3425  C   THR   218      54.451  66.095  55.217  1.00  0.00           C  
ATOM   3426  O   THR   218      55.288  66.971  54.899  1.00  0.00           O  
ATOM   3427  N   ARG   219      54.302  65.548  56.443  1.00  0.00           N  
ATOM   3428  H   ARG   219      53.545  64.887  56.548  1.00  0.00           H  
ATOM   3429  CA  ARG   219      55.254  65.797  57.545  1.00  0.00           C  
ATOM   3430  HA  ARG   219      56.156  66.293  57.187  1.00  0.00           H  
ATOM   3431  CB  ARG   219      54.655  66.729  58.632  1.00  0.00           C  
ATOM   3432  HB2 ARG   219      54.362  67.599  58.043  1.00  0.00           H  
ATOM   3433  HB3 ARG   219      53.881  66.239  59.221  1.00  0.00           H  
ATOM   3434  CG  ARG   219      55.812  67.288  59.595  1.00  0.00           C  
ATOM   3435  HG2 ARG   219      56.238  66.499  60.216  1.00  0.00           H  
ATOM   3436  HG3 ARG   219      56.658  67.609  58.987  1.00  0.00           H  
ATOM   3437  CD  ARG   219      55.390  68.528  60.398  1.00  0.00           C  
ATOM   3438  HD2 ARG   219      55.113  69.371  59.764  1.00  0.00           H  
ATOM   3439  HD3 ARG   219      54.544  68.224  61.015  1.00  0.00           H  
ATOM   3440  NE  ARG   219      56.448  69.028  61.283  1.00  0.00           N  
ATOM   3441  HE  ARG   219      57.385  68.718  61.067  1.00  0.00           H  
ATOM   3442  CZ  ARG   219      56.278  69.601  62.483  1.00  0.00           C  
ATOM   3443  NH1 ARG   219      55.137  69.907  62.986  1.00  0.00           N  
ATOM   3444 HH11 ARG   219      54.315  69.691  62.440  1.00  0.00           H  
ATOM   3445 HH12 ARG   219      55.082  70.776  63.499  1.00  0.00           H  
ATOM   3446  NH2 ARG   219      57.322  69.913  63.124  1.00  0.00           N  
ATOM   3447 HH21 ARG   219      58.230  69.564  62.853  1.00  0.00           H  
ATOM   3448 HH22 ARG   219      57.140  70.196  64.077  1.00  0.00           H  
ATOM   3449  C   ARG   219      55.734  64.395  57.989  1.00  0.00           C  
ATOM   3450  O   ARG   219      54.948  63.444  58.053  1.00  0.00           O  
ATOM   3451  N   PHE   220      56.947  64.221  58.505  1.00  0.00           N  
ATOM   3452  H   PHE   220      57.606  64.985  58.458  1.00  0.00           H  
ATOM   3453  CA  PHE   220      57.487  62.907  58.828  1.00  0.00           C  
ATOM   3454  HA  PHE   220      56.757  62.097  58.839  1.00  0.00           H  
ATOM   3455  CB  PHE   220      58.577  62.500  57.770  1.00  0.00           C  
ATOM   3456  HB2 PHE   220      58.350  62.504  56.704  1.00  0.00           H  
ATOM   3457  HB3 PHE   220      59.325  63.293  57.768  1.00  0.00           H  
ATOM   3458  CG  PHE   220      59.095  61.066  57.916  1.00  0.00           C  
ATOM   3459  CD1 PHE   220      60.209  60.695  58.707  1.00  0.00           C  
ATOM   3460  HD1 PHE   220      60.625  61.469  59.335  1.00  0.00           H  
ATOM   3461  CE1 PHE   220      60.730  59.400  58.568  1.00  0.00           C  
ATOM   3462  HE1 PHE   220      61.527  59.045  59.205  1.00  0.00           H  
ATOM   3463  CZ  PHE   220      60.147  58.477  57.674  1.00  0.00           C  
ATOM   3464  HZ  PHE   220      60.611  57.516  57.507  1.00  0.00           H  
ATOM   3465  CE2 PHE   220      59.008  58.848  56.869  1.00  0.00           C  
ATOM   3466  HE2 PHE   220      58.506  58.220  56.147  1.00  0.00           H  
ATOM   3467  CD2 PHE   220      58.512  60.128  57.011  1.00  0.00           C  
ATOM   3468  HD2 PHE   220      57.831  60.533  56.277  1.00  0.00           H  
ATOM   3469  C   PHE   220      58.041  62.977  60.263  1.00  0.00           C  
ATOM   3470  O   PHE   220      58.511  64.045  60.581  1.00  0.00           O  
ATOM   3471  N   PHE   221      58.024  61.909  61.067  1.00  0.00           N  
ATOM   3472  H   PHE   221      57.622  61.085  60.645  1.00  0.00           H  
ATOM   3473  CA  PHE   221      58.415  61.879  62.495  1.00  0.00           C  
ATOM   3474  HA  PHE   221      59.158  62.668  62.611  1.00  0.00           H  
ATOM   3475  CB  PHE   221      57.221  62.222  63.427  1.00  0.00           C  
ATOM   3476  HB2 PHE   221      56.535  61.383  63.308  1.00  0.00           H  
ATOM   3477  HB3 PHE   221      57.602  62.368  64.438  1.00  0.00           H  
ATOM   3478  CG  PHE   221      56.391  63.450  62.945  1.00  0.00           C  
ATOM   3479  CD1 PHE   221      56.716  64.737  63.459  1.00  0.00           C  
ATOM   3480  HD1 PHE   221      57.628  64.911  64.010  1.00  0.00           H  
ATOM   3481  CE1 PHE   221      55.783  65.806  63.207  1.00  0.00           C  
ATOM   3482  HE1 PHE   221      55.784  66.786  63.662  1.00  0.00           H  
ATOM   3483  CZ  PHE   221      54.772  65.564  62.244  1.00  0.00           C  
ATOM   3484  HZ  PHE   221      54.169  66.429  62.012  1.00  0.00           H  
ATOM   3485  CE2 PHE   221      54.453  64.316  61.642  1.00  0.00           C  
ATOM   3486  HE2 PHE   221      53.573  64.230  61.021  1.00  0.00           H  
ATOM   3487  CD2 PHE   221      55.305  63.262  62.059  1.00  0.00           C  
ATOM   3488  HD2 PHE   221      55.145  62.239  61.754  1.00  0.00           H  
ATOM   3489  C   PHE   221      59.056  60.513  62.884  1.00  0.00           C  
ATOM   3490  O   PHE   221      58.798  59.508  62.206  1.00  0.00           O  
ATOM   3491  N   HID   222      59.906  60.524  63.883  1.00  0.00           N  
ATOM   3492  H   HID   222      60.108  61.376  64.386  1.00  0.00           H  
ATOM   3493  CA  HID   222      60.462  59.312  64.463  1.00  0.00           C  
ATOM   3494  HA  HID   222      59.935  58.480  63.996  1.00  0.00           H  
ATOM   3495  CB  HID   222      61.927  59.271  64.091  1.00  0.00           C  
ATOM   3496  HB2 HID   222      61.917  59.071  63.020  1.00  0.00           H  
ATOM   3497  HB3 HID   222      62.397  60.204  64.403  1.00  0.00           H  
ATOM   3498  CG  HID   222      62.591  58.078  64.879  1.00  0.00           C  
ATOM   3499  ND1 HID   222      62.588  56.739  64.767  1.00  0.00           N  
ATOM   3500  HD1 HID   222      62.136  56.271  63.995  1.00  0.00           H  
ATOM   3501  CE1 HID   222      63.306  56.169  65.796  1.00  0.00           C  
ATOM   3502  HE1 HID   222      63.434  55.109  65.953  1.00  0.00           H  
ATOM   3503  NE2 HID   222      63.764  57.190  66.608  1.00  0.00           N  
ATOM   3504  CD2 HID   222      63.315  58.403  66.028  1.00  0.00           C  
ATOM   3505  HD2 HID   222      63.409  59.361  66.518  1.00  0.00           H  
ATOM   3506  C   HID   222      60.166  59.238  65.974  1.00  0.00           C  
ATOM   3507  O   HID   222      60.178  60.198  66.752  1.00  0.00           O  
ATOM   3508  N   PHE   223      59.909  57.986  66.389  1.00  0.00           N  
ATOM   3509  H   PHE   223      59.835  57.205  65.754  1.00  0.00           H  
ATOM   3510  CA  PHE   223      59.635  57.618  67.756  1.00  0.00           C  
ATOM   3511  HA  PHE   223      59.853  58.525  68.320  1.00  0.00           H  
ATOM   3512  CB  PHE   223      58.124  57.286  67.952  1.00  0.00           C  
ATOM   3513  HB2 PHE   223      57.885  56.447  67.299  1.00  0.00           H  
ATOM   3514  HB3 PHE   223      57.990  56.918  68.969  1.00  0.00           H  
ATOM   3515  CG  PHE   223      57.112  58.360  67.643  1.00  0.00           C  
ATOM   3516  CD1 PHE   223      56.580  59.269  68.605  1.00  0.00           C  
ATOM   3517  HD1 PHE   223      56.882  59.220  69.641  1.00  0.00           H  
ATOM   3518  CE1 PHE   223      55.683  60.273  68.218  1.00  0.00           C  
ATOM   3519  HE1 PHE   223      55.213  60.854  68.997  1.00  0.00           H  
ATOM   3520  CZ  PHE   223      55.418  60.519  66.866  1.00  0.00           C  
ATOM   3521  HZ  PHE   223      54.756  61.309  66.544  1.00  0.00           H  
ATOM   3522  CE2 PHE   223      56.001  59.740  65.898  1.00  0.00           C  
ATOM   3523  HE2 PHE   223      55.946  59.804  64.821  1.00  0.00           H  
ATOM   3524  CD2 PHE   223      56.758  58.626  66.314  1.00  0.00           C  
ATOM   3525  HD2 PHE   223      57.053  57.996  65.488  1.00  0.00           H  
ATOM   3526  C   PHE   223      60.519  56.422  68.159  1.00  0.00           C  
ATOM   3527  O   PHE   223      60.489  55.333  67.562  1.00  0.00           O  
ATOM   3528  N   THR   224      61.213  56.577  69.262  1.00  0.00           N  
ATOM   3529  H   THR   224      61.140  57.455  69.755  1.00  0.00           H  
ATOM   3530  CA  THR   224      62.043  55.540  69.831  1.00  0.00           C  
ATOM   3531  HA  THR   224      62.577  55.023  69.032  1.00  0.00           H  
ATOM   3532  CB  THR   224      63.050  56.209  70.775  1.00  0.00           C  
ATOM   3533  HB  THR   224      63.683  55.400  71.141  1.00  0.00           H  
ATOM   3534  CG2 THR   224      63.993  57.369  70.251  1.00  0.00           C  
ATOM   3535 HG21 THR   224      64.724  57.627  71.017  1.00  0.00           H  
ATOM   3536 HG22 THR   224      64.455  57.026  69.325  1.00  0.00           H  
ATOM   3537 HG23 THR   224      63.466  58.223  69.825  1.00  0.00           H  
ATOM   3538  OG1 THR   224      62.345  56.596  71.928  1.00  0.00           O  
ATOM   3539  HG1 THR   224      62.964  56.897  72.598  1.00  0.00           H  
ATOM   3540  C   THR   224      61.287  54.434  70.450  1.00  0.00           C  
ATOM   3541  O   THR   224      60.114  54.615  70.790  1.00  0.00           O  
ATOM   3542  N   ARG   225      61.962  53.257  70.654  1.00  0.00           N  
ATOM   3543  H   ARG   225      62.899  53.254  70.276  1.00  0.00           H  
ATOM   3544  CA  ARG   225      61.584  52.035  71.393  1.00  0.00           C  
ATOM   3545  HA  ARG   225      60.820  51.513  70.818  1.00  0.00           H  
ATOM   3546  CB  ARG   225      62.880  51.157  71.456  1.00  0.00           C  
ATOM   3547  HB2 ARG   225      63.369  51.157  70.482  1.00  0.00           H  
ATOM   3548  HB3 ARG   225      63.563  51.587  72.189  1.00  0.00           H  
ATOM   3549  CG  ARG   225      62.511  49.672  71.865  1.00  0.00           C  
ATOM   3550  HG2 ARG   225      61.623  49.274  71.374  1.00  0.00           H  
ATOM   3551  HG3 ARG   225      63.349  49.025  71.609  1.00  0.00           H  
ATOM   3552  CD  ARG   225      62.218  49.449  73.382  1.00  0.00           C  
ATOM   3553  HD2 ARG   225      61.393  50.116  73.634  1.00  0.00           H  
ATOM   3554  HD3 ARG   225      61.888  48.428  73.578  1.00  0.00           H  
ATOM   3555  NE  ARG   225      63.336  49.808  74.243  1.00  0.00           N  
ATOM   3556  HE  ARG   225      64.221  49.930  73.772  1.00  0.00           H  
ATOM   3557  CZ  ARG   225      63.379  50.197  75.535  1.00  0.00           C  
ATOM   3558  NH1 ARG   225      62.440  49.743  76.301  1.00  0.00           N  
ATOM   3559 HH11 ARG   225      61.728  49.158  75.887  1.00  0.00           H  
ATOM   3560 HH12 ARG   225      62.353  50.181  77.207  1.00  0.00           H  
ATOM   3561  NH2 ARG   225      64.457  50.772  76.052  1.00  0.00           N  
ATOM   3562 HH21 ARG   225      65.190  50.943  75.377  1.00  0.00           H  
ATOM   3563 HH22 ARG   225      64.509  51.156  76.984  1.00  0.00           H  
ATOM   3564  C   ARG   225      60.936  52.416  72.740  1.00  0.00           C  
ATOM   3565  O   ARG   225      59.805  52.039  73.024  1.00  0.00           O  
ATOM   3566  N   GLU   226      61.567  53.251  73.562  1.00  0.00           N  
ATOM   3567  H   GLU   226      62.480  53.581  73.282  1.00  0.00           H  
ATOM   3568  CA  GLU   226      61.044  53.581  74.919  1.00  0.00           C  
ATOM   3569  HA  GLU   226      60.679  52.617  75.274  1.00  0.00           H  
ATOM   3570  CB  GLU   226      62.166  53.980  75.882  1.00  0.00           C  
ATOM   3571  HB2 GLU   226      61.692  54.067  76.860  1.00  0.00           H  
ATOM   3572  HB3 GLU   226      62.940  53.218  75.974  1.00  0.00           H  
ATOM   3573  CG  GLU   226      62.859  55.307  75.438  1.00  0.00           C  
ATOM   3574  HG2 GLU   226      62.070  56.027  75.224  1.00  0.00           H  
ATOM   3575  HG3 GLU   226      63.285  55.666  76.375  1.00  0.00           H  
ATOM   3576  CD  GLU   226      63.835  55.266  74.302  1.00  0.00           C  
ATOM   3577  OE1 GLU   226      64.447  56.307  74.006  1.00  0.00           O  
ATOM   3578  OE2 GLU   226      64.090  54.193  73.719  1.00  0.00           O  
ATOM   3579  C   GLU   226      59.823  54.581  74.977  1.00  0.00           C  
ATOM   3580  O   GLU   226      58.965  54.366  75.791  1.00  0.00           O  
ATOM   3581  N   ASN   227      59.778  55.530  74.016  1.00  0.00           N  
ATOM   3582  H   ASN   227      60.390  55.361  73.230  1.00  0.00           H  
ATOM   3583  CA  ASN   227      58.680  56.550  73.965  1.00  0.00           C  
ATOM   3584  HA  ASN   227      58.632  57.076  74.918  1.00  0.00           H  
ATOM   3585  CB  ASN   227      58.999  57.591  72.937  1.00  0.00           C  
ATOM   3586  HB2 ASN   227      60.068  57.774  72.827  1.00  0.00           H  
ATOM   3587  HB3 ASN   227      58.693  57.156  71.986  1.00  0.00           H  
ATOM   3588  CG  ASN   227      58.229  58.895  73.091  1.00  0.00           C  
ATOM   3589  OD1 ASN   227      57.709  59.204  74.128  1.00  0.00           O  
ATOM   3590  ND2 ASN   227      58.327  59.810  72.179  1.00  0.00           N  
ATOM   3591 HD21 ASN   227      58.087  60.761  72.418  1.00  0.00           H  
ATOM   3592 HD22 ASN   227      59.004  59.713  71.436  1.00  0.00           H  
ATOM   3593  C   ASN   227      57.297  55.868  73.717  1.00  0.00           C  
ATOM   3594  O   ASN   227      56.230  56.124  74.287  1.00  0.00           O  
ATOM   3595  N   ILE   228      57.328  54.877  72.787  1.00  0.00           N  
ATOM   3596  H   ILE   228      58.153  54.805  72.209  1.00  0.00           H  
ATOM   3597  CA  ILE   228      56.232  53.947  72.420  1.00  0.00           C  
ATOM   3598  HA  ILE   228      55.352  54.578  72.296  1.00  0.00           H  
ATOM   3599  CB  ILE   228      56.504  53.221  71.058  1.00  0.00           C  
ATOM   3600  HB  ILE   228      57.410  52.650  71.262  1.00  0.00           H  
ATOM   3601  CG2 ILE   228      55.483  52.123  70.646  1.00  0.00           C  
ATOM   3602 HG21 ILE   228      55.657  51.333  71.377  1.00  0.00           H  
ATOM   3603 HG22 ILE   228      54.470  52.525  70.644  1.00  0.00           H  
ATOM   3604 HG23 ILE   228      55.704  51.659  69.685  1.00  0.00           H  
ATOM   3605  CG1 ILE   228      56.723  54.271  69.933  1.00  0.00           C  
ATOM   3606 HG12 ILE   228      55.862  54.760  69.477  1.00  0.00           H  
ATOM   3607 HG13 ILE   228      57.304  55.129  70.271  1.00  0.00           H  
ATOM   3608  CD1 ILE   228      57.497  53.588  68.794  1.00  0.00           C  
ATOM   3609 HD11 ILE   228      58.573  53.456  68.914  1.00  0.00           H  
ATOM   3610 HD12 ILE   228      57.042  52.628  68.550  1.00  0.00           H  
ATOM   3611 HD13 ILE   228      57.359  54.109  67.847  1.00  0.00           H  
ATOM   3612  C   ILE   228      55.923  52.934  73.533  1.00  0.00           C  
ATOM   3613  O   ILE   228      54.756  52.643  73.871  1.00  0.00           O  
ATOM   3614  N   ALA   229      56.979  52.374  74.154  1.00  0.00           N  
ATOM   3615  H   ALA   229      57.938  52.618  73.952  1.00  0.00           H  
ATOM   3616  CA  ALA   229      56.823  51.435  75.304  1.00  0.00           C  
ATOM   3617  HA  ALA   229      56.105  50.670  75.010  1.00  0.00           H  
ATOM   3618  CB  ALA   229      58.174  50.819  75.650  1.00  0.00           C  
ATOM   3619  HB1 ALA   229      58.861  51.585  76.008  1.00  0.00           H  
ATOM   3620  HB2 ALA   229      58.148  50.157  76.516  1.00  0.00           H  
ATOM   3621  HB3 ALA   229      58.702  50.311  74.843  1.00  0.00           H  
ATOM   3622  C   ALA   229      56.158  52.114  76.511  1.00  0.00           C  
ATOM   3623  O   ALA   229      55.356  51.553  77.316  1.00  0.00           O  
ATOM   3624  N   HID   230      56.312  53.447  76.551  1.00  0.00           N  
ATOM   3625  H   HID   230      57.005  53.836  75.929  1.00  0.00           H  
ATOM   3626  CA  HID   230      55.749  54.250  77.588  1.00  0.00           C  
ATOM   3627  HA  HID   230      55.684  53.557  78.426  1.00  0.00           H  
ATOM   3628  CB  HID   230      56.711  55.450  77.977  1.00  0.00           C  
ATOM   3629  HB2 HID   230      57.120  55.819  77.036  1.00  0.00           H  
ATOM   3630  HB3 HID   230      56.125  56.245  78.438  1.00  0.00           H  
ATOM   3631  CG  HID   230      57.933  55.110  78.845  1.00  0.00           C  
ATOM   3632  ND1 HID   230      58.849  54.109  78.579  1.00  0.00           N  
ATOM   3633  HD1 HID   230      59.059  53.761  77.654  1.00  0.00           H  
ATOM   3634  CE1 HID   230      59.620  54.060  79.671  1.00  0.00           C  
ATOM   3635  HE1 HID   230      60.465  53.388  79.689  1.00  0.00           H  
ATOM   3636  NE2 HID   230      59.274  54.953  80.637  1.00  0.00           N  
ATOM   3637  CD2 HID   230      58.121  55.541  80.100  1.00  0.00           C  
ATOM   3638  HD2 HID   230      57.476  56.235  80.618  1.00  0.00           H  
ATOM   3639  C   HID   230      54.356  54.738  77.214  1.00  0.00           C  
ATOM   3640  O   HID   230      53.553  54.686  78.110  1.00  0.00           O  
ATOM   3641  N   LEU   231      54.020  55.006  75.946  1.00  0.00           N  
ATOM   3642  H   LEU   231      54.748  55.273  75.299  1.00  0.00           H  
ATOM   3643  CA  LEU   231      52.693  55.153  75.509  1.00  0.00           C  
ATOM   3644  HA  LEU   231      52.361  55.895  76.236  1.00  0.00           H  
ATOM   3645  CB  LEU   231      52.455  55.520  74.067  1.00  0.00           C  
ATOM   3646  HB2 LEU   231      53.102  54.905  73.441  1.00  0.00           H  
ATOM   3647  HB3 LEU   231      51.382  55.462  73.886  1.00  0.00           H  
ATOM   3648  CG  LEU   231      52.845  56.992  73.842  1.00  0.00           C  
ATOM   3649  HG  LEU   231      53.782  57.249  74.336  1.00  0.00           H  
ATOM   3650  CD1 LEU   231      52.835  57.149  72.260  1.00  0.00           C  
ATOM   3651 HD11 LEU   231      53.169  58.137  71.944  1.00  0.00           H  
ATOM   3652 HD12 LEU   231      53.503  56.345  71.951  1.00  0.00           H  
ATOM   3653 HD13 LEU   231      51.796  57.077  71.938  1.00  0.00           H  
ATOM   3654  CD2 LEU   231      51.964  58.010  74.519  1.00  0.00           C  
ATOM   3655 HD21 LEU   231      51.990  57.958  75.608  1.00  0.00           H  
ATOM   3656 HD22 LEU   231      52.257  59.001  74.174  1.00  0.00           H  
ATOM   3657 HD23 LEU   231      50.954  57.890  74.129  1.00  0.00           H  
ATOM   3658  C   LEU   231      51.983  53.861  75.814  1.00  0.00           C  
ATOM   3659  O   LEU   231      50.821  53.925  76.271  1.00  0.00           O  
ATOM   3660  N   LYS   232      52.603  52.663  75.757  1.00  0.00           N  
ATOM   3661  H   LYS   232      53.551  52.698  75.412  1.00  0.00           H  
ATOM   3662  CA  LYS   232      51.926  51.294  76.003  1.00  0.00           C  
ATOM   3663  HA  LYS   232      50.974  51.198  75.480  1.00  0.00           H  
ATOM   3664  CB  LYS   232      52.852  50.139  75.554  1.00  0.00           C  
ATOM   3665  HB2 LYS   232      52.916  50.198  74.467  1.00  0.00           H  
ATOM   3666  HB3 LYS   232      53.866  50.170  75.952  1.00  0.00           H  
ATOM   3667  CG  LYS   232      52.226  48.732  75.841  1.00  0.00           C  
ATOM   3668  HG2 LYS   232      52.203  48.453  76.894  1.00  0.00           H  
ATOM   3669  HG3 LYS   232      51.182  48.635  75.543  1.00  0.00           H  
ATOM   3670  CD  LYS   232      53.008  47.642  75.122  1.00  0.00           C  
ATOM   3671  HD2 LYS   232      53.138  47.895  74.069  1.00  0.00           H  
ATOM   3672  HD3 LYS   232      54.039  47.745  75.458  1.00  0.00           H  
ATOM   3673  CE  LYS   232      52.434  46.241  75.302  1.00  0.00           C  
ATOM   3674  HE2 LYS   232      52.409  45.985  76.362  1.00  0.00           H  
ATOM   3675  HE3 LYS   232      51.411  46.229  74.927  1.00  0.00           H  
ATOM   3676  NZ  LYS   232      53.125  45.188  74.624  1.00  0.00           N  
ATOM   3677  HZ1 LYS   232      52.498  44.416  74.801  1.00  0.00           H  
ATOM   3678  HZ2 LYS   232      53.069  45.249  73.618  1.00  0.00           H  
ATOM   3679  HZ3 LYS   232      54.060  44.900  74.871  1.00  0.00           H  
ATOM   3680  C   LYS   232      51.507  51.203  77.506  1.00  0.00           C  
ATOM   3681  O   LYS   232      50.354  50.815  77.788  1.00  0.00           O  
ATOM   3682  N   SER   233      52.277  51.693  78.423  1.00  0.00           N  
ATOM   3683  H   SER   233      53.156  52.048  78.075  1.00  0.00           H  
ATOM   3684  CA  SER   233      52.034  51.820  79.881  1.00  0.00           C  
ATOM   3685  HA  SER   233      51.688  50.919  80.386  1.00  0.00           H  
ATOM   3686  CB  SER   233      53.333  52.219  80.681  1.00  0.00           C  
ATOM   3687  HB2 SER   233      54.104  51.550  80.299  1.00  0.00           H  
ATOM   3688  HB3 SER   233      53.556  53.263  80.461  1.00  0.00           H  
ATOM   3689  OG  SER   233      53.057  51.932  82.085  1.00  0.00           O  
ATOM   3690  HG  SER   233      53.844  52.200  82.564  1.00  0.00           H  
ATOM   3691  C   SER   233      50.883  52.826  80.214  1.00  0.00           C  
ATOM   3692  O   SER   233      49.891  52.481  80.871  1.00  0.00           O  
ATOM   3693  N   LYS   234      50.961  53.972  79.491  1.00  0.00           N  
ATOM   3694  H   LYS   234      51.781  54.126  78.921  1.00  0.00           H  
ATOM   3695  CA  LYS   234      49.825  54.925  79.491  1.00  0.00           C  
ATOM   3696  HA  LYS   234      49.575  55.195  80.517  1.00  0.00           H  
ATOM   3697  CB  LYS   234      50.310  56.148  78.767  1.00  0.00           C  
ATOM   3698  HB2 LYS   234      51.256  56.514  79.166  1.00  0.00           H  
ATOM   3699  HB3 LYS   234      50.455  55.961  77.703  1.00  0.00           H  
ATOM   3700  CG  LYS   234      49.254  57.301  78.905  1.00  0.00           C  
ATOM   3701  HG2 LYS   234      48.267  56.996  78.555  1.00  0.00           H  
ATOM   3702  HG3 LYS   234      49.085  57.465  79.969  1.00  0.00           H  
ATOM   3703  CD  LYS   234      49.641  58.653  78.269  1.00  0.00           C  
ATOM   3704  HD2 LYS   234      50.586  59.043  78.646  1.00  0.00           H  
ATOM   3705  HD3 LYS   234      49.676  58.449  77.199  1.00  0.00           H  
ATOM   3706  CE  LYS   234      48.568  59.688  78.606  1.00  0.00           C  
ATOM   3707  HE2 LYS   234      47.571  59.326  78.353  1.00  0.00           H  
ATOM   3708  HE3 LYS   234      48.625  59.854  79.681  1.00  0.00           H  
ATOM   3709  NZ  LYS   234      48.834  60.953  77.914  1.00  0.00           N  
ATOM   3710  HZ1 LYS   234      48.975  60.874  76.917  1.00  0.00           H  
ATOM   3711  HZ2 LYS   234      48.019  61.494  78.166  1.00  0.00           H  
ATOM   3712  HZ3 LYS   234      49.604  61.415  78.375  1.00  0.00           H  
ATOM   3713  C   LYS   234      48.521  54.323  78.989  1.00  0.00           C  
ATOM   3714  O   LYS   234      47.510  54.465  79.648  1.00  0.00           O  
ATOM   3715  N   ALA   235      48.530  53.520  77.903  1.00  0.00           N  
ATOM   3716  H   ALA   235      49.396  53.430  77.390  1.00  0.00           H  
ATOM   3717  CA  ALA   235      47.336  52.793  77.441  1.00  0.00           C  
ATOM   3718  HA  ALA   235      46.539  53.517  77.277  1.00  0.00           H  
ATOM   3719  CB  ALA   235      47.633  52.038  76.164  1.00  0.00           C  
ATOM   3720  HB1 ALA   235      46.769  52.138  75.507  1.00  0.00           H  
ATOM   3721  HB2 ALA   235      48.563  52.443  75.766  1.00  0.00           H  
ATOM   3722  HB3 ALA   235      47.793  50.979  76.366  1.00  0.00           H  
ATOM   3723  C   ALA   235      46.861  51.861  78.511  1.00  0.00           C  
ATOM   3724  O   ALA   235      45.685  51.947  78.916  1.00  0.00           O  
ATOM   3725  N   ASN   236      47.746  50.985  79.034  1.00  0.00           N  
ATOM   3726  H   ASN   236      48.672  51.077  78.643  1.00  0.00           H  
ATOM   3727  CA  ASN   236      47.499  49.886  79.928  1.00  0.00           C  
ATOM   3728  HA  ASN   236      46.595  49.407  79.552  1.00  0.00           H  
ATOM   3729  CB  ASN   236      48.491  48.769  79.737  1.00  0.00           C  
ATOM   3730  HB2 ASN   236      49.482  49.100  80.047  1.00  0.00           H  
ATOM   3731  HB3 ASN   236      48.128  48.010  80.430  1.00  0.00           H  
ATOM   3732  CG  ASN   236      48.560  47.965  78.386  1.00  0.00           C  
ATOM   3733  OD1 ASN   236      47.723  47.025  78.223  1.00  0.00           O  
ATOM   3734  ND2 ASN   236      49.470  48.192  77.434  1.00  0.00           N  
ATOM   3735 HD21 ASN   236      49.235  47.817  76.526  1.00  0.00           H  
ATOM   3736 HD22 ASN   236      49.971  49.068  77.477  1.00  0.00           H  
ATOM   3737  C   ASN   236      47.257  50.256  81.356  1.00  0.00           C  
ATOM   3738  O   ASN   236      46.508  49.576  82.025  1.00  0.00           O  
ATOM   3739  N   GLY   237      47.554  51.481  81.775  1.00  0.00           N  
ATOM   3740  H   GLY   237      48.251  52.081  81.358  1.00  0.00           H  
ATOM   3741  CA  GLY   237      47.018  52.190  82.917  1.00  0.00           C  
ATOM   3742  HA2 GLY   237      46.995  51.490  83.753  1.00  0.00           H  
ATOM   3743  HA3 GLY   237      47.703  53.007  83.147  1.00  0.00           H  
ATOM   3744  C   GLY   237      45.719  52.934  82.764  1.00  0.00           C  
ATOM   3745  O   GLY   237      44.731  52.719  83.494  1.00  0.00           O  
ATOM   3746  N   GLU   238      45.647  53.972  81.933  1.00  0.00           N  
ATOM   3747  H   GLU   238      46.425  54.088  81.299  1.00  0.00           H  
ATOM   3748  CA  GLU   238      44.555  54.853  81.681  1.00  0.00           C  
ATOM   3749  HA  GLU   238      44.444  55.468  82.573  1.00  0.00           H  
ATOM   3750  CB  GLU   238      44.812  55.724  80.435  1.00  0.00           C  
ATOM   3751  HB2 GLU   238      45.129  55.041  79.647  1.00  0.00           H  
ATOM   3752  HB3 GLU   238      43.874  56.134  80.061  1.00  0.00           H  
ATOM   3753  CG  GLU   238      45.837  56.855  80.547  1.00  0.00           C  
ATOM   3754  HG2 GLU   238      46.835  56.438  80.684  1.00  0.00           H  
ATOM   3755  HG3 GLU   238      45.794  57.522  79.686  1.00  0.00           H  
ATOM   3756  CD  GLU   238      45.366  57.727  81.660  1.00  0.00           C  
ATOM   3757  OE1 GLU   238      46.227  57.906  82.616  1.00  0.00           O  
ATOM   3758  OE2 GLU   238      44.203  58.275  81.614  1.00  0.00           O  
ATOM   3759  C   GLU   238      43.172  54.194  81.433  1.00  0.00           C  
ATOM   3760  O   GLU   238      42.171  54.744  81.924  1.00  0.00           O  
ATOM   3761  N   VAL   239      43.072  53.015  80.828  1.00  0.00           N  
ATOM   3762  H   VAL   239      43.972  52.617  80.600  1.00  0.00           H  
ATOM   3763  CA  VAL   239      41.760  52.332  80.500  1.00  0.00           C  
ATOM   3764  HA  VAL   239      41.223  52.957  79.786  1.00  0.00           H  
ATOM   3765  CB  VAL   239      41.990  50.976  79.836  1.00  0.00           C  
ATOM   3766  HB  VAL   239      42.792  51.023  79.100  1.00  0.00           H  
ATOM   3767  CG1 VAL   239      42.553  49.931  80.828  1.00  0.00           C  
ATOM   3768 HG11 VAL   239      43.455  50.335  81.288  1.00  0.00           H  
ATOM   3769 HG12 VAL   239      41.869  49.568  81.596  1.00  0.00           H  
ATOM   3770 HG13 VAL   239      42.926  49.034  80.336  1.00  0.00           H  
ATOM   3771  CG2 VAL   239      40.687  50.462  79.098  1.00  0.00           C  
ATOM   3772 HG21 VAL   239      39.962  50.042  79.795  1.00  0.00           H  
ATOM   3773 HG22 VAL   239      40.179  51.221  78.504  1.00  0.00           H  
ATOM   3774 HG23 VAL   239      40.806  49.560  78.497  1.00  0.00           H  
ATOM   3775  C   VAL   239      40.787  52.238  81.736  1.00  0.00           C  
ATOM   3776  O   VAL   239      41.193  52.039  82.848  1.00  0.00           O  
ATOM   3777  N   THR   240      39.497  52.491  81.560  1.00  0.00           N  
ATOM   3778  H   THR   240      39.255  52.799  80.629  1.00  0.00           H  
ATOM   3779  CA  THR   240      38.485  52.432  82.659  1.00  0.00           C  
ATOM   3780  HA  THR   240      38.994  52.781  83.557  1.00  0.00           H  
ATOM   3781  CB  THR   240      37.299  53.280  82.366  1.00  0.00           C  
ATOM   3782  HB  THR   240      36.695  52.826  81.580  1.00  0.00           H  
ATOM   3783  CG2 THR   240      36.282  53.453  83.553  1.00  0.00           C  
ATOM   3784 HG21 THR   240      35.412  54.089  83.386  1.00  0.00           H  
ATOM   3785 HG22 THR   240      35.921  52.468  83.848  1.00  0.00           H  
ATOM   3786 HG23 THR   240      36.837  53.853  84.401  1.00  0.00           H  
ATOM   3787  OG1 THR   240      37.714  54.547  82.049  1.00  0.00           O  
ATOM   3788  HG1 THR   240      38.290  54.879  82.742  1.00  0.00           H  
ATOM   3789  C   THR   240      38.121  51.012  82.858  1.00  0.00           C  
ATOM   3790  O   THR   240      37.777  50.303  81.875  1.00  0.00           O  
ATOM   3791  N   GLY   241      37.953  50.578  84.081  1.00  0.00           N  
ATOM   3792  H   GLY   241      38.177  51.129  84.898  1.00  0.00           H  
ATOM   3793  CA  GLY   241      37.465  49.215  84.402  1.00  0.00           C  
ATOM   3794  HA2 GLY   241      36.998  49.291  85.385  1.00  0.00           H  
ATOM   3795  HA3 GLY   241      36.770  48.881  83.632  1.00  0.00           H  
ATOM   3796  C   GLY   241      38.574  48.166  84.432  1.00  0.00           C  
ATOM   3797  O   GLY   241      39.792  48.492  84.488  1.00  0.00           O  
ATOM   3798  N   ASN   242      38.215  46.921  84.427  1.00  0.00           N  
ATOM   3799  H   ASN   242      37.290  46.582  84.207  1.00  0.00           H  
ATOM   3800  CA  ASN   242      39.227  45.873  84.583  1.00  0.00           C  
ATOM   3801  HA  ASN   242      39.948  46.173  85.343  1.00  0.00           H  
ATOM   3802  CB  ASN   242      38.412  44.636  85.085  1.00  0.00           C  
ATOM   3803  HB2 ASN   242      37.863  44.310  84.202  1.00  0.00           H  
ATOM   3804  HB3 ASN   242      39.068  43.821  85.393  1.00  0.00           H  
ATOM   3805  CG  ASN   242      37.539  44.923  86.270  1.00  0.00           C  
ATOM   3806  OD1 ASN   242      37.825  45.489  87.302  1.00  0.00           O  
ATOM   3807  ND2 ASN   242      36.320  44.420  86.234  1.00  0.00           N  
ATOM   3808 HD21 ASN   242      35.730  44.592  87.035  1.00  0.00           H  
ATOM   3809 HD22 ASN   242      35.854  43.905  85.500  1.00  0.00           H  
ATOM   3810  C   ASN   242      40.028  45.673  83.285  1.00  0.00           C  
ATOM   3811  O   ASN   242      39.550  46.092  82.211  1.00  0.00           O  
ATOM   3812  N   THR   243      41.176  44.991  83.314  1.00  0.00           N  
ATOM   3813  H   THR   243      41.647  44.636  84.134  1.00  0.00           H  
ATOM   3814  CA  THR   243      42.004  44.817  82.127  1.00  0.00           C  
ATOM   3815  HA  THR   243      41.292  44.307  81.478  1.00  0.00           H  
ATOM   3816  CB  THR   243      42.565  46.145  81.480  1.00  0.00           C  
ATOM   3817  HB  THR   243      41.706  46.798  81.325  1.00  0.00           H  
ATOM   3818  CG2 THR   243      43.451  46.844  82.534  1.00  0.00           C  
ATOM   3819 HG21 THR   243      43.694  47.837  82.157  1.00  0.00           H  
ATOM   3820 HG22 THR   243      43.012  46.940  83.527  1.00  0.00           H  
ATOM   3821 HG23 THR   243      44.330  46.219  82.693  1.00  0.00           H  
ATOM   3822  OG1 THR   243      43.347  45.846  80.396  1.00  0.00           O  
ATOM   3823  HG1 THR   243      42.675  45.825  79.711  1.00  0.00           H  
ATOM   3824  C   THR   243      43.107  43.834  82.341  1.00  0.00           C  
ATOM   3825  O   THR   243      43.732  43.901  83.437  1.00  0.00           O  
ATOM   3826  N   GLU   244      43.295  43.001  81.301  1.00  0.00           N  
ATOM   3827  H   GLU   244      42.599  43.026  80.570  1.00  0.00           H  
ATOM   3828  CA  GLU   244      44.432  42.072  81.303  1.00  0.00           C  
ATOM   3829  HA  GLU   244      44.532  41.822  82.360  1.00  0.00           H  
ATOM   3830  CB  GLU   244      44.000  40.885  80.454  1.00  0.00           C  
ATOM   3831  HB2 GLU   244      43.974  41.170  79.402  1.00  0.00           H  
ATOM   3832  HB3 GLU   244      44.660  40.019  80.508  1.00  0.00           H  
ATOM   3833  CG  GLU   244      42.635  40.265  80.831  1.00  0.00           C  
ATOM   3834  HG2 GLU   244      41.836  40.930  80.504  1.00  0.00           H  
ATOM   3835  HG3 GLU   244      42.466  39.374  80.227  1.00  0.00           H  
ATOM   3836  CD  GLU   244      42.622  39.888  82.319  1.00  0.00           C  
ATOM   3837  OE1 GLU   244      41.501  40.227  82.886  1.00  0.00           O  
ATOM   3838  OE2 GLU   244      43.553  39.415  82.944  1.00  0.00           O  
ATOM   3839  C   GLU   244      45.755  42.732  80.840  1.00  0.00           C  
ATOM   3840  O   GLU   244      46.793  42.076  80.973  1.00  0.00           O  
ATOM   3841  N   ARG   245      45.739  44.059  80.617  1.00  0.00           N  
ATOM   3842  H   ARG   245      44.882  44.595  80.631  1.00  0.00           H  
ATOM   3843  CA  ARG   245      46.887  44.802  80.160  1.00  0.00           C  
ATOM   3844  HA  ARG   245      46.458  45.716  79.750  1.00  0.00           H  
ATOM   3845  CB  ARG   245      47.805  45.058  81.376  1.00  0.00           C  
ATOM   3846  HB2 ARG   245      48.101  44.094  81.790  1.00  0.00           H  
ATOM   3847  HB3 ARG   245      48.617  45.631  80.928  1.00  0.00           H  
ATOM   3848  CG  ARG   245      47.225  46.031  82.490  1.00  0.00           C  
ATOM   3849  HG2 ARG   245      46.996  47.010  82.069  1.00  0.00           H  
ATOM   3850  HG3 ARG   245      46.281  45.615  82.841  1.00  0.00           H  
ATOM   3851  CD  ARG   245      48.177  46.158  83.770  1.00  0.00           C  
ATOM   3852  HD2 ARG   245      47.783  46.691  84.636  1.00  0.00           H  
ATOM   3853  HD3 ARG   245      48.424  45.158  84.125  1.00  0.00           H  
ATOM   3854  NE  ARG   245      49.475  46.770  83.425  1.00  0.00           N  
ATOM   3855  HE  ARG   245      50.246  46.125  83.327  1.00  0.00           H  
ATOM   3856  CZ  ARG   245      49.906  47.987  83.283  1.00  0.00           C  
ATOM   3857  NH1 ARG   245      49.262  49.042  83.661  1.00  0.00           N  
ATOM   3858 HH11 ARG   245      48.421  48.944  84.212  1.00  0.00           H  
ATOM   3859 HH12 ARG   245      49.546  49.986  83.443  1.00  0.00           H  
ATOM   3860  NH2 ARG   245      50.999  48.253  82.783  1.00  0.00           N  
ATOM   3861 HH21 ARG   245      51.498  47.479  82.370  1.00  0.00           H  
ATOM   3862 HH22 ARG   245      51.374  49.189  82.721  1.00  0.00           H  
ATOM   3863  C   ARG   245      47.635  44.181  78.977  1.00  0.00           C  
ATOM   3864  O   ARG   245      48.854  44.094  78.885  1.00  0.00           O  
ATOM   3865  N   ARG   246      46.914  43.748  77.925  1.00  0.00           N  
ATOM   3866  H   ARG   246      45.911  43.741  78.039  1.00  0.00           H  
ATOM   3867  CA  ARG   246      47.478  43.231  76.631  1.00  0.00           C  
ATOM   3868  HA  ARG   246      48.545  43.007  76.612  1.00  0.00           H  
ATOM   3869  CB  ARG   246      46.742  41.920  76.161  1.00  0.00           C  
ATOM   3870  HB2 ARG   246      45.681  42.124  76.016  1.00  0.00           H  
ATOM   3871  HB3 ARG   246      47.098  41.541  75.203  1.00  0.00           H  
ATOM   3872  CG  ARG   246      46.797  40.805  77.251  1.00  0.00           C  
ATOM   3873  HG2 ARG   246      47.807  40.428  77.408  1.00  0.00           H  
ATOM   3874  HG3 ARG   246      46.364  41.249  78.147  1.00  0.00           H  
ATOM   3875  CD  ARG   246      45.971  39.557  76.834  1.00  0.00           C  
ATOM   3876  HD2 ARG   246      44.994  39.910  76.504  1.00  0.00           H  
ATOM   3877  HD3 ARG   246      46.547  39.090  76.035  1.00  0.00           H  
ATOM   3878  NE  ARG   246      45.846  38.638  77.996  1.00  0.00           N  
ATOM   3879  HE  ARG   246      46.248  38.996  78.850  1.00  0.00           H  
ATOM   3880  CZ  ARG   246      45.437  37.370  77.881  1.00  0.00           C  
ATOM   3881  NH1 ARG   246      45.112  36.869  76.723  1.00  0.00           N  
ATOM   3882 HH11 ARG   246      45.263  37.319  75.831  1.00  0.00           H  
ATOM   3883 HH12 ARG   246      44.966  35.869  76.731  1.00  0.00           H  
ATOM   3884  NH2 ARG   246      45.112  36.528  78.827  1.00  0.00           N  
ATOM   3885 HH21 ARG   246      45.274  36.899  79.752  1.00  0.00           H  
ATOM   3886 HH22 ARG   246      44.854  35.576  78.609  1.00  0.00           H  
ATOM   3887  C   ARG   246      47.375  44.266  75.461  1.00  0.00           C  
ATOM   3888  O   ARG   246      47.648  43.857  74.338  1.00  0.00           O  
ATOM   3889  N   ILE   247      46.939  45.525  75.753  1.00  0.00           N  
ATOM   3890  H   ILE   247      46.971  45.818  76.720  1.00  0.00           H  
ATOM   3891  CA  ILE   247      46.761  46.609  74.751  1.00  0.00           C  
ATOM   3892  HA  ILE   247      46.132  46.181  73.971  1.00  0.00           H  
ATOM   3893  CB  ILE   247      46.039  47.831  75.378  1.00  0.00           C  
ATOM   3894  HB  ILE   247      46.786  48.169  76.095  1.00  0.00           H  
ATOM   3895  CG2 ILE   247      45.760  49.014  74.352  1.00  0.00           C  
ATOM   3896 HG21 ILE   247      44.864  48.769  73.782  1.00  0.00           H  
ATOM   3897 HG22 ILE   247      45.657  49.921  74.946  1.00  0.00           H  
ATOM   3898 HG23 ILE   247      46.661  49.257  73.787  1.00  0.00           H  
ATOM   3899  CG1 ILE   247      44.735  47.566  76.195  1.00  0.00           C  
ATOM   3900 HG12 ILE   247      43.884  47.477  75.520  1.00  0.00           H  
ATOM   3901 HG13 ILE   247      44.750  46.662  76.803  1.00  0.00           H  
ATOM   3902  CD1 ILE   247      44.400  48.702  77.232  1.00  0.00           C  
ATOM   3903 HD11 ILE   247      44.075  49.587  76.685  1.00  0.00           H  
ATOM   3904 HD12 ILE   247      43.606  48.388  77.909  1.00  0.00           H  
ATOM   3905 HD13 ILE   247      45.338  48.767  77.784  1.00  0.00           H  
ATOM   3906  C   ILE   247      48.105  46.973  74.134  1.00  0.00           C  
ATOM   3907  O   ILE   247      49.069  47.340  74.810  1.00  0.00           O  
ATOM   3908  N   SER   248      48.210  46.859  72.824  1.00  0.00           N  
ATOM   3909  H   SER   248      47.358  46.784  72.288  1.00  0.00           H  
ATOM   3910  CA  SER   248      49.506  46.782  72.038  1.00  0.00           C  
ATOM   3911  HA  SER   248      50.212  46.258  72.682  1.00  0.00           H  
ATOM   3912  CB  SER   248      49.216  45.996  70.771  1.00  0.00           C  
ATOM   3913  HB2 SER   248      49.056  44.925  70.892  1.00  0.00           H  
ATOM   3914  HB3 SER   248      48.340  46.334  70.218  1.00  0.00           H  
ATOM   3915  OG  SER   248      50.388  46.069  70.010  1.00  0.00           O  
ATOM   3916  HG  SER   248      51.002  45.437  70.390  1.00  0.00           H  
ATOM   3917  C   SER   248      50.129  48.196  71.797  1.00  0.00           C  
ATOM   3918  O   SER   248      49.359  49.160  71.573  1.00  0.00           O  
ATOM   3919  N   SER   249      51.453  48.165  71.558  1.00  0.00           N  
ATOM   3920  H   SER   249      51.810  47.227  71.440  1.00  0.00           H  
ATOM   3921  CA  SER   249      52.301  49.224  71.106  1.00  0.00           C  
ATOM   3922  HA  SER   249      52.481  49.862  71.971  1.00  0.00           H  
ATOM   3923  CB  SER   249      53.642  48.652  70.640  1.00  0.00           C  
ATOM   3924  HB2 SER   249      53.347  48.078  69.761  1.00  0.00           H  
ATOM   3925  HB3 SER   249      54.334  49.432  70.324  1.00  0.00           H  
ATOM   3926  OG  SER   249      54.270  47.769  71.577  1.00  0.00           O  
ATOM   3927  HG  SER   249      53.766  46.956  71.662  1.00  0.00           H  
ATOM   3928  C   SER   249      51.704  49.976  69.925  1.00  0.00           C  
ATOM   3929  O   SER   249      51.689  51.188  70.057  1.00  0.00           O  
ATOM   3930  N   LEU   250      51.094  49.330  68.892  1.00  0.00           N  
ATOM   3931  H   LEU   250      50.969  48.346  69.080  1.00  0.00           H  
ATOM   3932  CA  LEU   250      50.540  49.954  67.682  1.00  0.00           C  
ATOM   3933  HA  LEU   250      51.276  50.732  67.479  1.00  0.00           H  
ATOM   3934  CB  LEU   250      50.384  48.998  66.469  1.00  0.00           C  
ATOM   3935  HB2 LEU   250      49.904  48.127  66.914  1.00  0.00           H  
ATOM   3936  HB3 LEU   250      49.707  49.474  65.760  1.00  0.00           H  
ATOM   3937  CG  LEU   250      51.647  48.723  65.687  1.00  0.00           C  
ATOM   3938  HG  LEU   250      51.586  47.737  65.229  1.00  0.00           H  
ATOM   3939  CD1 LEU   250      51.907  49.744  64.632  1.00  0.00           C  
ATOM   3940 HD11 LEU   250      52.916  49.662  64.228  1.00  0.00           H  
ATOM   3941 HD12 LEU   250      51.185  49.558  63.837  1.00  0.00           H  
ATOM   3942 HD13 LEU   250      51.705  50.722  65.069  1.00  0.00           H  
ATOM   3943  CD2 LEU   250      52.909  48.641  66.497  1.00  0.00           C  
ATOM   3944 HD21 LEU   250      53.662  48.361  65.760  1.00  0.00           H  
ATOM   3945 HD22 LEU   250      53.124  49.620  66.925  1.00  0.00           H  
ATOM   3946 HD23 LEU   250      52.779  47.901  67.286  1.00  0.00           H  
ATOM   3947  C   LEU   250      49.221  50.600  68.091  1.00  0.00           C  
ATOM   3948  O   LEU   250      48.937  51.763  67.780  1.00  0.00           O  
ATOM   3949  N   GLN   251      48.432  49.908  69.006  1.00  0.00           N  
ATOM   3950  H   GLN   251      48.716  49.084  69.517  1.00  0.00           H  
ATOM   3951  CA  GLN   251      47.200  50.528  69.433  1.00  0.00           C  
ATOM   3952  HA  GLN   251      46.622  50.845  68.564  1.00  0.00           H  
ATOM   3953  CB  GLN   251      46.296  49.581  70.174  1.00  0.00           C  
ATOM   3954  HB2 GLN   251      46.836  49.073  70.973  1.00  0.00           H  
ATOM   3955  HB3 GLN   251      45.586  50.291  70.598  1.00  0.00           H  
ATOM   3956  CG  GLN   251      45.635  48.471  69.313  1.00  0.00           C  
ATOM   3957  HG2 GLN   251      44.569  48.688  69.239  1.00  0.00           H  
ATOM   3958  HG3 GLN   251      46.196  48.379  68.383  1.00  0.00           H  
ATOM   3959  CD  GLN   251      45.797  47.023  69.981  1.00  0.00           C  
ATOM   3960  OE1 GLN   251      45.876  46.821  71.206  1.00  0.00           O  
ATOM   3961  NE2 GLN   251      45.740  45.949  69.256  1.00  0.00           N  
ATOM   3962 HE21 GLN   251      45.721  45.040  69.697  1.00  0.00           H  
ATOM   3963 HE22 GLN   251      45.739  46.060  68.252  1.00  0.00           H  
ATOM   3964  C   GLN   251      47.461  51.784  70.339  1.00  0.00           C  
ATOM   3965  O   GLN   251      46.779  52.794  70.225  1.00  0.00           O  
ATOM   3966  N   ALA   252      48.553  51.756  71.056  1.00  0.00           N  
ATOM   3967  H   ALA   252      49.244  51.043  70.873  1.00  0.00           H  
ATOM   3968  CA  ALA   252      48.878  52.897  71.938  1.00  0.00           C  
ATOM   3969  HA  ALA   252      47.950  53.263  72.377  1.00  0.00           H  
ATOM   3970  CB  ALA   252      49.657  52.344  73.124  1.00  0.00           C  
ATOM   3971  HB1 ALA   252      49.658  53.194  73.806  1.00  0.00           H  
ATOM   3972  HB2 ALA   252      49.273  51.395  73.497  1.00  0.00           H  
ATOM   3973  HB3 ALA   252      50.674  52.079  72.835  1.00  0.00           H  
ATOM   3974  C   ALA   252      49.580  54.032  71.216  1.00  0.00           C  
ATOM   3975  O   ALA   252      49.196  55.228  71.283  1.00  0.00           O  
ATOM   3976  N   LEU   253      50.547  53.790  70.364  1.00  0.00           N  
ATOM   3977  H   LEU   253      50.948  52.864  70.324  1.00  0.00           H  
ATOM   3978  CA  LEU   253      51.057  54.798  69.447  1.00  0.00           C  
ATOM   3979  HA  LEU   253      51.553  55.588  70.009  1.00  0.00           H  
ATOM   3980  CB  LEU   253      52.168  54.033  68.637  1.00  0.00           C  
ATOM   3981  HB2 LEU   253      52.817  53.541  69.362  1.00  0.00           H  
ATOM   3982  HB3 LEU   253      51.734  53.230  68.041  1.00  0.00           H  
ATOM   3983  CG  LEU   253      52.977  54.897  67.652  1.00  0.00           C  
ATOM   3984  HG  LEU   253      52.341  55.173  66.811  1.00  0.00           H  
ATOM   3985  CD1 LEU   253      53.446  56.206  68.285  1.00  0.00           C  
ATOM   3986 HD11 LEU   253      54.022  56.831  67.602  1.00  0.00           H  
ATOM   3987 HD12 LEU   253      52.594  56.864  68.457  1.00  0.00           H  
ATOM   3988 HD13 LEU   253      53.858  56.108  69.290  1.00  0.00           H  
ATOM   3989  CD2 LEU   253      54.121  54.073  67.055  1.00  0.00           C  
ATOM   3990 HD21 LEU   253      54.669  54.675  66.331  1.00  0.00           H  
ATOM   3991 HD22 LEU   253      54.757  53.720  67.866  1.00  0.00           H  
ATOM   3992 HD23 LEU   253      53.699  53.178  66.597  1.00  0.00           H  
ATOM   3993  C   LEU   253      49.963  55.440  68.548  1.00  0.00           C  
ATOM   3994  O   LEU   253      49.999  56.646  68.502  1.00  0.00           O  
ATOM   3995  N   LEU   254      49.130  54.677  67.833  1.00  0.00           N  
ATOM   3996  H   LEU   254      49.226  53.682  67.979  1.00  0.00           H  
ATOM   3997  CA  LEU   254      48.202  55.267  66.862  1.00  0.00           C  
ATOM   3998  HA  LEU   254      48.759  56.039  66.333  1.00  0.00           H  
ATOM   3999  CB  LEU   254      47.690  54.198  65.970  1.00  0.00           C  
ATOM   4000  HB2 LEU   254      47.159  53.407  66.500  1.00  0.00           H  
ATOM   4001  HB3 LEU   254      46.974  54.662  65.292  1.00  0.00           H  
ATOM   4002  CG  LEU   254      48.862  53.543  65.167  1.00  0.00           C  
ATOM   4003  HG  LEU   254      49.665  53.232  65.836  1.00  0.00           H  
ATOM   4004  CD1 LEU   254      48.453  52.263  64.523  1.00  0.00           C  
ATOM   4005 HD11 LEU   254      48.167  51.532  65.279  1.00  0.00           H  
ATOM   4006 HD12 LEU   254      47.635  52.224  63.804  1.00  0.00           H  
ATOM   4007 HD13 LEU   254      49.308  51.899  63.954  1.00  0.00           H  
ATOM   4008  CD2 LEU   254      49.432  54.439  64.083  1.00  0.00           C  
ATOM   4009 HD21 LEU   254      48.846  54.290  63.176  1.00  0.00           H  
ATOM   4010 HD22 LEU   254      49.368  55.499  64.333  1.00  0.00           H  
ATOM   4011 HD23 LEU   254      50.453  54.126  63.866  1.00  0.00           H  
ATOM   4012  C   LEU   254      47.007  56.075  67.538  1.00  0.00           C  
ATOM   4013  O   LEU   254      46.645  57.091  67.037  1.00  0.00           O  
ATOM   4014  N   ALA   255      46.573  55.573  68.717  1.00  0.00           N  
ATOM   4015  H   ALA   255      46.859  54.651  69.014  1.00  0.00           H  
ATOM   4016  CA  ALA   255      45.636  56.300  69.609  1.00  0.00           C  
ATOM   4017  HA  ALA   255      44.647  56.523  69.208  1.00  0.00           H  
ATOM   4018  CB  ALA   255      45.429  55.621  70.941  1.00  0.00           C  
ATOM   4019  HB1 ALA   255      44.722  54.800  70.824  1.00  0.00           H  
ATOM   4020  HB2 ALA   255      46.423  55.336  71.286  1.00  0.00           H  
ATOM   4021  HB3 ALA   255      44.899  56.286  71.622  1.00  0.00           H  
ATOM   4022  C   ALA   255      46.096  57.773  69.934  1.00  0.00           C  
ATOM   4023  O   ALA   255      45.346  58.733  69.703  1.00  0.00           O  
ATOM   4024  N   HID   256      47.385  57.889  70.299  1.00  0.00           N  
ATOM   4025  H   HID   256      47.903  57.036  70.454  1.00  0.00           H  
ATOM   4026  CA  HID   256      47.920  59.165  70.704  1.00  0.00           C  
ATOM   4027  HA  HID   256      47.193  59.582  71.401  1.00  0.00           H  
ATOM   4028  CB  HID   256      49.203  58.926  71.506  1.00  0.00           C  
ATOM   4029  HB2 HID   256      49.059  59.309  72.516  1.00  0.00           H  
ATOM   4030  HB3 HID   256      49.359  57.854  71.625  1.00  0.00           H  
ATOM   4031  CG  HID   256      50.424  59.492  70.843  1.00  0.00           C  
ATOM   4032  ND1 HID   256      51.237  58.771  70.012  1.00  0.00           N  
ATOM   4033  HD1 HID   256      51.081  57.802  69.776  1.00  0.00           H  
ATOM   4034  CE1 HID   256      52.339  59.485  69.731  1.00  0.00           C  
ATOM   4035  HE1 HID   256      53.253  59.288  69.190  1.00  0.00           H  
ATOM   4036  NE2 HID   256      52.243  60.647  70.479  1.00  0.00           N  
ATOM   4037  CD2 HID   256      50.985  60.744  71.068  1.00  0.00           C  
ATOM   4038  HD2 HID   256      50.562  61.574  71.614  1.00  0.00           H  
ATOM   4039  C   HID   256      47.942  60.258  69.628  1.00  0.00           C  
ATOM   4040  O   HID   256      47.640  61.416  69.920  1.00  0.00           O  
ATOM   4041  N   VAL   257      48.457  59.879  68.456  1.00  0.00           N  
ATOM   4042  H   VAL   257      48.824  58.938  68.449  1.00  0.00           H  
ATOM   4043  CA  VAL   257      48.434  60.723  67.259  1.00  0.00           C  
ATOM   4044  HA  VAL   257      49.031  61.608  67.481  1.00  0.00           H  
ATOM   4045  CB  VAL   257      49.272  60.074  66.201  1.00  0.00           C  
ATOM   4046  HB  VAL   257      48.998  59.020  66.142  1.00  0.00           H  
ATOM   4047  CG1 VAL   257      49.276  60.753  64.827  1.00  0.00           C  
ATOM   4048 HG11 VAL   257      49.698  61.745  64.988  1.00  0.00           H  
ATOM   4049 HG12 VAL   257      49.901  60.112  64.205  1.00  0.00           H  
ATOM   4050 HG13 VAL   257      48.240  60.815  64.494  1.00  0.00           H  
ATOM   4051  CG2 VAL   257      50.695  60.063  66.756  1.00  0.00           C  
ATOM   4052 HG21 VAL   257      51.398  59.838  65.954  1.00  0.00           H  
ATOM   4053 HG22 VAL   257      50.918  60.985  67.293  1.00  0.00           H  
ATOM   4054 HG23 VAL   257      50.863  59.273  67.488  1.00  0.00           H  
ATOM   4055  C   VAL   257      47.012  61.123  66.861  1.00  0.00           C  
ATOM   4056  O   VAL   257      46.679  62.347  66.639  1.00  0.00           O  
ATOM   4057  N   TRP   258      46.114  60.127  66.844  1.00  0.00           N  
ATOM   4058  H   TRP   258      46.454  59.197  67.043  1.00  0.00           H  
ATOM   4059  CA  TRP   258      44.686  60.399  66.485  1.00  0.00           C  
ATOM   4060  HA  TRP   258      44.699  60.737  65.449  1.00  0.00           H  
ATOM   4061  CB  TRP   258      43.934  59.113  66.607  1.00  0.00           C  
ATOM   4062  HB2 TRP   258      44.505  58.273  66.211  1.00  0.00           H  
ATOM   4063  HB3 TRP   258      43.610  58.974  67.639  1.00  0.00           H  
ATOM   4064  CG  TRP   258      42.640  58.796  65.814  1.00  0.00           C  
ATOM   4065  CD1 TRP   258      42.103  59.677  64.938  1.00  0.00           C  
ATOM   4066  HD1 TRP   258      42.643  60.557  64.621  1.00  0.00           H  
ATOM   4067  NE1 TRP   258      40.816  59.201  64.510  1.00  0.00           N  
ATOM   4068  HE1 TRP   258      40.312  59.577  63.719  1.00  0.00           H  
ATOM   4069  CE2 TRP   258      40.499  58.039  65.172  1.00  0.00           C  
ATOM   4070  CZ2 TRP   258      39.362  57.236  65.164  1.00  0.00           C  
ATOM   4071  HZ2 TRP   258      38.431  57.481  64.674  1.00  0.00           H  
ATOM   4072  CH2 TRP   258      39.426  56.061  65.879  1.00  0.00           C  
ATOM   4073  HH2 TRP   258      38.540  55.444  65.904  1.00  0.00           H  
ATOM   4074  CZ3 TRP   258      40.583  55.612  66.516  1.00  0.00           C  
ATOM   4075  HZ3 TRP   258      40.637  54.676  67.052  1.00  0.00           H  
ATOM   4076  CE3 TRP   258      41.757  56.436  66.479  1.00  0.00           C  
ATOM   4077  HE3 TRP   258      42.662  56.095  66.958  1.00  0.00           H  
ATOM   4078  CD2 TRP   258      41.717  57.701  65.877  1.00  0.00           C  
ATOM   4079  C   TRP   258      44.015  61.548  67.275  1.00  0.00           C  
ATOM   4080  O   TRP   258      43.478  62.478  66.690  1.00  0.00           O  
ATOM   4081  N   ARG   259      44.047  61.448  68.651  1.00  0.00           N  
ATOM   4082  H   ARG   259      44.440  60.587  69.004  1.00  0.00           H  
ATOM   4083  CA  ARG   259      43.666  62.464  69.622  1.00  0.00           C  
ATOM   4084  HA  ARG   259      42.580  62.438  69.713  1.00  0.00           H  
ATOM   4085  CB  ARG   259      44.171  62.088  71.029  1.00  0.00           C  
ATOM   4086  HB2 ARG   259      45.218  61.787  70.999  1.00  0.00           H  
ATOM   4087  HB3 ARG   259      44.150  63.008  71.613  1.00  0.00           H  
ATOM   4088  CG  ARG   259      43.222  60.984  71.588  1.00  0.00           C  
ATOM   4089  HG2 ARG   259      42.183  61.284  71.451  1.00  0.00           H  
ATOM   4090  HG3 ARG   259      43.406  60.074  71.017  1.00  0.00           H  
ATOM   4091  CD  ARG   259      43.593  60.569  73.025  1.00  0.00           C  
ATOM   4092  HD2 ARG   259      42.793  59.907  73.358  1.00  0.00           H  
ATOM   4093  HD3 ARG   259      44.602  60.159  72.982  1.00  0.00           H  
ATOM   4094  NE  ARG   259      43.776  61.735  73.902  1.00  0.00           N  
ATOM   4095  HE  ARG   259      44.546  62.354  73.692  1.00  0.00           H  
ATOM   4096  CZ  ARG   259      42.922  62.089  74.813  1.00  0.00           C  
ATOM   4097  NH1 ARG   259      41.702  61.598  74.966  1.00  0.00           N  
ATOM   4098 HH11 ARG   259      41.342  60.820  74.432  1.00  0.00           H  
ATOM   4099 HH12 ARG   259      41.111  62.065  75.639  1.00  0.00           H  
ATOM   4100  NH2 ARG   259      43.162  63.012  75.694  1.00  0.00           N  
ATOM   4101 HH21 ARG   259      44.052  63.489  75.721  1.00  0.00           H  
ATOM   4102 HH22 ARG   259      42.528  63.199  76.458  1.00  0.00           H  
ATOM   4103  C   ARG   259      44.106  63.844  69.179  1.00  0.00           C  
ATOM   4104  O   ARG   259      43.287  64.721  68.927  1.00  0.00           O  
ATOM   4105  N   SER   260      45.402  64.015  68.842  1.00  0.00           N  
ATOM   4106  H   SER   260      45.988  63.272  69.195  1.00  0.00           H  
ATOM   4107  CA  SER   260      45.958  65.290  68.427  1.00  0.00           C  
ATOM   4108  HA  SER   260      45.514  66.008  69.117  1.00  0.00           H  
ATOM   4109  CB  SER   260      47.429  65.348  68.721  1.00  0.00           C  
ATOM   4110  HB2 SER   260      47.914  64.670  68.019  1.00  0.00           H  
ATOM   4111  HB3 SER   260      47.642  66.413  68.635  1.00  0.00           H  
ATOM   4112  OG  SER   260      47.881  65.017  70.041  1.00  0.00           O  
ATOM   4113  HG  SER   260      48.098  65.811  70.535  1.00  0.00           H  
ATOM   4114  C   SER   260      45.479  65.751  67.021  1.00  0.00           C  
ATOM   4115  O   SER   260      45.104  66.930  66.985  1.00  0.00           O  
ATOM   4116  N   VAL   261      45.357  64.879  66.030  1.00  0.00           N  
ATOM   4117  H   VAL   261      45.637  63.916  66.153  1.00  0.00           H  
ATOM   4118  CA  VAL   261      44.915  65.341  64.658  1.00  0.00           C  
ATOM   4119  HA  VAL   261      45.377  66.320  64.534  1.00  0.00           H  
ATOM   4120  CB  VAL   261      45.374  64.421  63.421  1.00  0.00           C  
ATOM   4121  HB  VAL   261      44.991  64.932  62.537  1.00  0.00           H  
ATOM   4122  CG1 VAL   261      46.913  64.379  63.419  1.00  0.00           C  
ATOM   4123 HG11 VAL   261      47.194  64.073  64.427  1.00  0.00           H  
ATOM   4124 HG12 VAL   261      47.316  63.670  62.695  1.00  0.00           H  
ATOM   4125 HG13 VAL   261      47.326  65.369  63.225  1.00  0.00           H  
ATOM   4126  CG2 VAL   261      44.818  63.048  63.467  1.00  0.00           C  
ATOM   4127 HG21 VAL   261      44.805  62.661  62.448  1.00  0.00           H  
ATOM   4128 HG22 VAL   261      45.444  62.390  64.069  1.00  0.00           H  
ATOM   4129 HG23 VAL   261      43.840  63.204  63.922  1.00  0.00           H  
ATOM   4130  C   VAL   261      43.432  65.636  64.554  1.00  0.00           C  
ATOM   4131  O   VAL   261      43.014  66.574  63.917  1.00  0.00           O  
ATOM   4132  N   VAL   262      42.618  64.956  65.388  1.00  0.00           N  
ATOM   4133  H   VAL   262      43.074  64.300  66.006  1.00  0.00           H  
ATOM   4134  CA  VAL   262      41.204  65.311  65.569  1.00  0.00           C  
ATOM   4135  HA  VAL   262      40.735  65.538  64.612  1.00  0.00           H  
ATOM   4136  CB  VAL   262      40.361  64.173  66.096  1.00  0.00           C  
ATOM   4137  HB  VAL   262      40.757  63.771  67.029  1.00  0.00           H  
ATOM   4138  CG1 VAL   262      38.885  64.506  66.338  1.00  0.00           C  
ATOM   4139 HG11 VAL   262      38.419  65.113  65.562  1.00  0.00           H  
ATOM   4140 HG12 VAL   262      38.387  63.543  66.453  1.00  0.00           H  
ATOM   4141 HG13 VAL   262      38.777  65.124  67.229  1.00  0.00           H  
ATOM   4142  CG2 VAL   262      40.458  63.005  65.126  1.00  0.00           C  
ATOM   4143 HG21 VAL   262      41.513  62.752  65.016  1.00  0.00           H  
ATOM   4144 HG22 VAL   262      39.906  62.127  65.463  1.00  0.00           H  
ATOM   4145 HG23 VAL   262      40.100  63.250  64.126  1.00  0.00           H  
ATOM   4146  C   VAL   262      41.054  66.645  66.409  1.00  0.00           C  
ATOM   4147  O   VAL   262      40.294  67.537  65.977  1.00  0.00           O  
ATOM   4148  N   ARG   263      41.784  66.800  67.465  1.00  0.00           N  
ATOM   4149  H   ARG   263      42.346  66.044  67.830  1.00  0.00           H  
ATOM   4150  CA  ARG   263      41.756  68.010  68.305  1.00  0.00           C  
ATOM   4151  HA  ARG   263      40.728  68.260  68.567  1.00  0.00           H  
ATOM   4152  CB  ARG   263      42.581  67.744  69.584  1.00  0.00           C  
ATOM   4153  HB2 ARG   263      42.155  66.892  70.113  1.00  0.00           H  
ATOM   4154  HB3 ARG   263      43.597  67.451  69.319  1.00  0.00           H  
ATOM   4155  CG  ARG   263      42.624  68.924  70.547  1.00  0.00           C  
ATOM   4156  HG2 ARG   263      43.392  69.551  70.094  1.00  0.00           H  
ATOM   4157  HG3 ARG   263      41.676  69.462  70.552  1.00  0.00           H  
ATOM   4158  CD  ARG   263      43.140  68.498  71.947  1.00  0.00           C  
ATOM   4159  HD2 ARG   263      43.193  69.359  72.613  1.00  0.00           H  
ATOM   4160  HD3 ARG   263      42.405  67.867  72.447  1.00  0.00           H  
ATOM   4161  NE  ARG   263      44.491  67.964  72.006  1.00  0.00           N  
ATOM   4162  HE  ARG   263      45.197  68.476  71.497  1.00  0.00           H  
ATOM   4163  CZ  ARG   263      44.856  66.762  72.494  1.00  0.00           C  
ATOM   4164  NH1 ARG   263      44.068  65.854  72.969  1.00  0.00           N  
ATOM   4165 HH11 ARG   263      43.109  66.131  73.124  1.00  0.00           H  
ATOM   4166 HH12 ARG   263      44.457  65.074  73.478  1.00  0.00           H  
ATOM   4167  NH2 ARG   263      46.076  66.415  72.419  1.00  0.00           N  
ATOM   4168 HH21 ARG   263      46.823  67.022  72.112  1.00  0.00           H  
ATOM   4169 HH22 ARG   263      46.276  65.474  72.727  1.00  0.00           H  
ATOM   4170  C   ARG   263      42.268  69.196  67.612  1.00  0.00           C  
ATOM   4171  O   ARG   263      41.822  70.287  67.878  1.00  0.00           O  
ATOM   4172  N   CYS   264      43.249  69.144  66.702  1.00  0.00           N  
ATOM   4173  H   CYS   264      43.788  68.295  66.611  1.00  0.00           H  
ATOM   4174  CA  CYS   264      43.711  70.392  65.937  1.00  0.00           C  
ATOM   4175  HA  CYS   264      43.808  71.329  66.485  1.00  0.00           H  
ATOM   4176  CB  CYS   264      44.991  70.048  65.216  1.00  0.00           C  
ATOM   4177  HB2 CYS   264      44.877  69.194  64.549  1.00  0.00           H  
ATOM   4178  HB3 CYS   264      45.309  70.930  64.659  1.00  0.00           H  
ATOM   4179  SG  CYS   264      46.244  69.750  66.430  1.00  0.00           S  
ATOM   4180  HG  CYS   264      45.611  68.793  67.114  1.00  0.00           H  
ATOM   4181  C   CYS   264      42.729  70.824  64.857  1.00  0.00           C  
ATOM   4182  O   CYS   264      42.609  72.032  64.463  1.00  0.00           O  
ATOM   4183  N   GLU   265      41.964  69.859  64.317  1.00  0.00           N  
ATOM   4184  H   GLU   265      42.076  68.910  64.643  1.00  0.00           H  
ATOM   4185  CA  GLU   265      40.838  70.154  63.364  1.00  0.00           C  
ATOM   4186  HA  GLU   265      41.181  70.972  62.730  1.00  0.00           H  
ATOM   4187  CB  GLU   265      40.523  68.789  62.650  1.00  0.00           C  
ATOM   4188  HB2 GLU   265      41.401  68.473  62.086  1.00  0.00           H  
ATOM   4189  HB3 GLU   265      40.439  68.058  63.454  1.00  0.00           H  
ATOM   4190  CG  GLU   265      39.384  68.739  61.620  1.00  0.00           C  
ATOM   4191  HG2 GLU   265      39.391  67.700  61.293  1.00  0.00           H  
ATOM   4192  HG3 GLU   265      38.429  68.843  62.136  1.00  0.00           H  
ATOM   4193  CD  GLU   265      39.423  69.651  60.406  1.00  0.00           C  
ATOM   4194  OE1 GLU   265      38.901  69.301  59.353  1.00  0.00           O  
ATOM   4195  OE2 GLU   265      40.063  70.763  60.368  1.00  0.00           O  
ATOM   4196  C   GLU   265      39.606  70.674  64.103  1.00  0.00           C  
ATOM   4197  O   GLU   265      38.854  71.518  63.551  1.00  0.00           O  
ATOM   4198  N   ARG   266      39.411  70.238  65.378  1.00  0.00           N  
ATOM   4199  H   ARG   266      40.136  69.616  65.706  1.00  0.00           H  
ATOM   4200  CA  ARG   266      38.313  70.629  66.340  1.00  0.00           C  
ATOM   4201  HA  ARG   266      38.386  70.046  67.259  1.00  0.00           H  
ATOM   4202  CB  ARG   266      38.538  72.034  66.888  1.00  0.00           C  
ATOM   4203  HB2 ARG   266      39.598  72.220  67.060  1.00  0.00           H  
ATOM   4204  HB3 ARG   266      38.114  72.729  66.164  1.00  0.00           H  
ATOM   4205  CG  ARG   266      37.840  72.222  68.184  1.00  0.00           C  
ATOM   4206  HG2 ARG   266      36.846  71.780  68.124  1.00  0.00           H  
ATOM   4207  HG3 ARG   266      38.405  71.645  68.917  1.00  0.00           H  
ATOM   4208  CD  ARG   266      37.790  73.728  68.610  1.00  0.00           C  
ATOM   4209  HD2 ARG   266      37.465  73.850  69.643  1.00  0.00           H  
ATOM   4210  HD3 ARG   266      38.797  74.121  68.468  1.00  0.00           H  
ATOM   4211  NE  ARG   266      36.862  74.464  67.774  1.00  0.00           N  
ATOM   4212  HE  ARG   266      36.382  73.949  67.050  1.00  0.00           H  
ATOM   4213  CZ  ARG   266      36.765  75.778  67.682  1.00  0.00           C  
ATOM   4214  NH1 ARG   266      37.584  76.599  68.371  1.00  0.00           N  
ATOM   4215 HH11 ARG   266      38.351  76.266  68.937  1.00  0.00           H  
ATOM   4216 HH12 ARG   266      37.622  77.554  68.043  1.00  0.00           H  
ATOM   4217  NH2 ARG   266      35.928  76.357  66.933  1.00  0.00           N  
ATOM   4218 HH21 ARG   266      35.367  75.807  66.298  1.00  0.00           H  
ATOM   4219 HH22 ARG   266      36.012  77.358  66.831  1.00  0.00           H  
ATOM   4220  C   ARG   266      36.863  70.320  65.821  1.00  0.00           C  
ATOM   4221  O   ARG   266      36.004  71.192  65.768  1.00  0.00           O  
ATOM   4222  N   ILE   267      36.733  69.169  65.288  1.00  0.00           N  
ATOM   4223  H   ILE   267      37.538  68.562  65.346  1.00  0.00           H  
ATOM   4224  CA  ILE   267      35.504  68.522  64.854  1.00  0.00           C  
ATOM   4225  HA  ILE   267      35.080  69.081  64.019  1.00  0.00           H  
ATOM   4226  CB  ILE   267      35.812  67.018  64.499  1.00  0.00           C  
ATOM   4227  HB  ILE   267      36.140  66.573  65.438  1.00  0.00           H  
ATOM   4228  CG2 ILE   267      34.491  66.309  64.059  1.00  0.00           C  
ATOM   4229 HG21 ILE   267      34.764  65.331  63.661  1.00  0.00           H  
ATOM   4230 HG22 ILE   267      33.751  66.111  64.834  1.00  0.00           H  
ATOM   4231 HG23 ILE   267      34.091  66.870  63.215  1.00  0.00           H  
ATOM   4232  CG1 ILE   267      36.818  66.695  63.374  1.00  0.00           C  
ATOM   4233 HG12 ILE   267      36.502  66.928  62.358  1.00  0.00           H  
ATOM   4234 HG13 ILE   267      37.769  67.134  63.679  1.00  0.00           H  
ATOM   4235  CD1 ILE   267      37.170  65.189  63.203  1.00  0.00           C  
ATOM   4236 HD11 ILE   267      37.125  64.741  64.195  1.00  0.00           H  
ATOM   4237 HD12 ILE   267      36.376  64.746  62.602  1.00  0.00           H  
ATOM   4238 HD13 ILE   267      38.170  65.121  62.773  1.00  0.00           H  
ATOM   4239  C   ILE   267      34.496  68.534  66.028  1.00  0.00           C  
ATOM   4240  O   ILE   267      34.869  68.313  67.151  1.00  0.00           O  
ATOM   4241  N   ASP   268      33.203  68.740  65.775  1.00  0.00           N  
ATOM   4242  H   ASP   268      32.997  68.851  64.792  1.00  0.00           H  
ATOM   4243  CA  ASP   268      32.087  68.877  66.673  1.00  0.00           C  
ATOM   4244  HA  ASP   268      32.500  69.347  67.565  1.00  0.00           H  
ATOM   4245  CB  ASP   268      30.960  69.843  66.073  1.00  0.00           C  
ATOM   4246  HB2 ASP   268      30.600  69.330  65.180  1.00  0.00           H  
ATOM   4247  HB3 ASP   268      30.158  69.832  66.811  1.00  0.00           H  
ATOM   4248  CG  ASP   268      31.482  71.262  65.665  1.00  0.00           C  
ATOM   4249  OD1 ASP   268      30.604  71.936  65.102  1.00  0.00           O  
ATOM   4250  OD2 ASP   268      32.637  71.696  65.865  1.00  0.00           O  
ATOM   4251  C   ASP   268      31.647  67.554  67.131  1.00  0.00           C  
ATOM   4252  O   ASP   268      31.489  66.673  66.296  1.00  0.00           O  
ATOM   4253  N   PRO   269      31.312  67.310  68.380  1.00  0.00           N  
ATOM   4254  CD  PRO   269      31.033  68.331  69.361  1.00  0.00           C  
ATOM   4255  HD2 PRO   269      30.318  69.097  69.061  1.00  0.00           H  
ATOM   4256  HD3 PRO   269      31.935  68.838  69.704  1.00  0.00           H  
ATOM   4257  CG  PRO   269      30.409  67.552  70.527  1.00  0.00           C  
ATOM   4258  HG2 PRO   269      29.334  67.512  70.349  1.00  0.00           H  
ATOM   4259  HG3 PRO   269      30.672  67.943  71.510  1.00  0.00           H  
ATOM   4260  CB  PRO   269      30.987  66.152  70.431  1.00  0.00           C  
ATOM   4261  HB2 PRO   269      30.294  65.450  70.893  1.00  0.00           H  
ATOM   4262  HB3 PRO   269      31.987  66.205  70.860  1.00  0.00           H  
ATOM   4263  CA  PRO   269      31.135  65.914  68.963  1.00  0.00           C  
ATOM   4264  HA  PRO   269      32.051  65.334  68.848  1.00  0.00           H  
ATOM   4265  C   PRO   269      30.026  65.104  68.388  1.00  0.00           C  
ATOM   4266  O   PRO   269      30.007  63.890  68.725  1.00  0.00           O  
ATOM   4267  N   GLN   270      29.047  65.675  67.652  1.00  0.00           N  
ATOM   4268  H   GLN   270      29.197  66.604  67.286  1.00  0.00           H  
ATOM   4269  CA  GLN   270      27.979  64.895  66.985  1.00  0.00           C  
ATOM   4270  HA  GLN   270      27.432  64.324  67.736  1.00  0.00           H  
ATOM   4271  CB  GLN   270      26.912  65.884  66.492  1.00  0.00           C  
ATOM   4272  HB2 GLN   270      26.167  65.258  66.002  1.00  0.00           H  
ATOM   4273  HB3 GLN   270      26.448  66.459  67.293  1.00  0.00           H  
ATOM   4274  CG  GLN   270      27.355  67.063  65.569  1.00  0.00           C  
ATOM   4275  HG2 GLN   270      28.259  66.856  64.996  1.00  0.00           H  
ATOM   4276  HG3 GLN   270      26.575  67.211  64.822  1.00  0.00           H  
ATOM   4277  CD  GLN   270      27.622  68.444  66.225  1.00  0.00           C  
ATOM   4278  OE1 GLN   270      28.267  68.497  67.275  1.00  0.00           O  
ATOM   4279  NE2 GLN   270      27.226  69.634  65.774  1.00  0.00           N  
ATOM   4280 HE21 GLN   270      27.367  70.534  66.209  1.00  0.00           H  
ATOM   4281 HE22 GLN   270      26.903  69.730  64.822  1.00  0.00           H  
ATOM   4282  C   GLN   270      28.511  64.102  65.813  1.00  0.00           C  
ATOM   4283  O   GLN   270      27.810  63.201  65.302  1.00  0.00           O  
ATOM   4284  N   GLU   271      29.617  64.469  65.188  1.00  0.00           N  
ATOM   4285  H   GLU   271      30.172  65.260  65.480  1.00  0.00           H  
ATOM   4286  CA  GLU   271      30.211  63.844  63.941  1.00  0.00           C  
ATOM   4287  HA  GLU   271      29.425  63.668  63.205  1.00  0.00           H  
ATOM   4288  CB  GLU   271      31.216  64.776  63.319  1.00  0.00           C  
ATOM   4289  HB2 GLU   271      31.881  65.027  64.145  1.00  0.00           H  
ATOM   4290  HB3 GLU   271      31.786  64.300  62.521  1.00  0.00           H  
ATOM   4291  CG  GLU   271      30.738  66.163  62.851  1.00  0.00           C  
ATOM   4292  HG2 GLU   271      29.858  66.483  63.408  1.00  0.00           H  
ATOM   4293  HG3 GLU   271      31.629  66.789  62.801  1.00  0.00           H  
ATOM   4294  CD  GLU   271      30.330  66.143  61.432  1.00  0.00           C  
ATOM   4295  OE1 GLU   271      29.860  67.223  61.077  1.00  0.00           O  
ATOM   4296  OE2 GLU   271      30.344  65.147  60.709  1.00  0.00           O  
ATOM   4297  C   GLU   271      30.946  62.488  64.234  1.00  0.00           C  
ATOM   4298  O   GLU   271      31.404  62.127  65.340  1.00  0.00           O  
ATOM   4299  N   VAL   272      31.132  61.728  63.164  1.00  0.00           N  
ATOM   4300  H   VAL   272      30.822  62.014  62.246  1.00  0.00           H  
ATOM   4301  CA  VAL   272      31.686  60.308  63.246  1.00  0.00           C  
ATOM   4302  HA  VAL   272      31.890  59.958  64.258  1.00  0.00           H  
ATOM   4303  CB  VAL   272      30.695  59.290  62.748  1.00  0.00           C  
ATOM   4304  HB  VAL   272      30.359  59.478  61.728  1.00  0.00           H  
ATOM   4305  CG1 VAL   272      31.153  57.802  63.027  1.00  0.00           C  
ATOM   4306 HG11 VAL   272      32.021  57.515  62.434  1.00  0.00           H  
ATOM   4307 HG12 VAL   272      31.386  57.728  64.089  1.00  0.00           H  
ATOM   4308 HG13 VAL   272      30.395  57.080  62.722  1.00  0.00           H  
ATOM   4309  CG2 VAL   272      29.400  59.388  63.675  1.00  0.00           C  
ATOM   4310 HG21 VAL   272      29.719  59.437  64.716  1.00  0.00           H  
ATOM   4311 HG22 VAL   272      28.810  60.278  63.456  1.00  0.00           H  
ATOM   4312 HG23 VAL   272      28.755  58.512  63.612  1.00  0.00           H  
ATOM   4313  C   VAL   272      32.980  60.222  62.481  1.00  0.00           C  
ATOM   4314  O   VAL   272      33.058  60.594  61.298  1.00  0.00           O  
ATOM   4315  N   LEU   273      33.985  59.728  63.184  1.00  0.00           N  
ATOM   4316  H   LEU   273      33.657  59.519  64.116  1.00  0.00           H  
ATOM   4317  CA  LEU   273      35.322  59.338  62.764  1.00  0.00           C  
ATOM   4318  HA  LEU   273      35.587  60.092  62.023  1.00  0.00           H  
ATOM   4319  CB  LEU   273      36.270  59.380  63.937  1.00  0.00           C  
ATOM   4320  HB2 LEU   273      35.899  58.586  64.585  1.00  0.00           H  
ATOM   4321  HB3 LEU   273      37.281  59.276  63.545  1.00  0.00           H  
ATOM   4322  CG  LEU   273      36.253  60.609  64.829  1.00  0.00           C  
ATOM   4323  HG  LEU   273      35.311  60.755  65.357  1.00  0.00           H  
ATOM   4324  CD1 LEU   273      37.294  60.417  65.918  1.00  0.00           C  
ATOM   4325 HD11 LEU   273      37.363  61.271  66.591  1.00  0.00           H  
ATOM   4326 HD12 LEU   273      37.089  59.556  66.554  1.00  0.00           H  
ATOM   4327 HD13 LEU   273      38.227  60.273  65.373  1.00  0.00           H  
ATOM   4328  CD2 LEU   273      36.677  61.771  63.944  1.00  0.00           C  
ATOM   4329 HD21 LEU   273      37.705  61.611  63.620  1.00  0.00           H  
ATOM   4330 HD22 LEU   273      36.077  61.855  63.037  1.00  0.00           H  
ATOM   4331 HD23 LEU   273      36.694  62.690  64.531  1.00  0.00           H  
ATOM   4332  C   LEU   273      35.311  57.976  62.145  1.00  0.00           C  
ATOM   4333  O   LEU   273      34.492  57.071  62.451  1.00  0.00           O  
ATOM   4334  N   TYR   274      36.401  57.683  61.400  1.00  0.00           N  
ATOM   4335  H   TYR   274      36.907  58.484  61.048  1.00  0.00           H  
ATOM   4336  CA  TYR   274      36.459  56.425  60.645  1.00  0.00           C  
ATOM   4337  HA  TYR   274      36.035  55.586  61.196  1.00  0.00           H  
ATOM   4338  CB  TYR   274      35.748  56.729  59.227  1.00  0.00           C  
ATOM   4339  HB2 TYR   274      36.177  57.646  58.821  1.00  0.00           H  
ATOM   4340  HB3 TYR   274      36.051  55.879  58.617  1.00  0.00           H  
ATOM   4341  CG  TYR   274      34.203  56.684  59.158  1.00  0.00           C  
ATOM   4342  CD1 TYR   274      33.638  55.393  58.814  1.00  0.00           C  
ATOM   4343  HD1 TYR   274      34.262  54.532  58.627  1.00  0.00           H  
ATOM   4344  CE1 TYR   274      32.205  55.333  58.753  1.00  0.00           C  
ATOM   4345  HE1 TYR   274      31.802  54.366  58.492  1.00  0.00           H  
ATOM   4346  CZ  TYR   274      31.446  56.528  58.884  1.00  0.00           C  
ATOM   4347  OH  TYR   274      30.126  56.532  58.627  1.00  0.00           O  
ATOM   4348  HH  TYR   274      29.739  57.225  59.167  1.00  0.00           H  
ATOM   4349  CE2 TYR   274      32.085  57.743  59.213  1.00  0.00           C  
ATOM   4350  HE2 TYR   274      31.483  58.640  59.201  1.00  0.00           H  
ATOM   4351  CD2 TYR   274      33.446  57.880  59.321  1.00  0.00           C  
ATOM   4352  HD2 TYR   274      33.904  58.851  59.441  1.00  0.00           H  
ATOM   4353  C   TYR   274      37.926  56.116  60.296  1.00  0.00           C  
ATOM   4354  O   TYR   274      38.592  56.856  59.602  1.00  0.00           O  
ATOM   4355  N   TYR   275      38.563  55.151  61.044  1.00  0.00           N  
ATOM   4356  H   TYR   275      38.038  54.676  61.764  1.00  0.00           H  
ATOM   4357  CA  TYR   275      39.972  54.893  61.109  1.00  0.00           C  
ATOM   4358  HA  TYR   275      40.500  55.678  60.568  1.00  0.00           H  
ATOM   4359  CB  TYR   275      40.298  55.079  62.582  1.00  0.00           C  
ATOM   4360  HB2 TYR   275      39.716  55.937  62.919  1.00  0.00           H  
ATOM   4361  HB3 TYR   275      40.013  54.165  63.103  1.00  0.00           H  
ATOM   4362  CG  TYR   275      41.795  55.346  62.803  1.00  0.00           C  
ATOM   4363  CD1 TYR   275      42.709  54.272  63.035  1.00  0.00           C  
ATOM   4364  HD1 TYR   275      42.452  53.239  62.853  1.00  0.00           H  
ATOM   4365  CE1 TYR   275      44.066  54.587  63.360  1.00  0.00           C  
ATOM   4366  HE1 TYR   275      44.661  53.699  63.511  1.00  0.00           H  
ATOM   4367  CZ  TYR   275      44.443  55.881  63.412  1.00  0.00           C  
ATOM   4368  OH  TYR   275      45.735  56.080  63.776  1.00  0.00           O  
ATOM   4369  HH  TYR   275      45.836  57.006  64.010  1.00  0.00           H  
ATOM   4370  CE2 TYR   275      43.565  56.921  63.159  1.00  0.00           C  
ATOM   4371  HE2 TYR   275      43.912  57.927  63.343  1.00  0.00           H  
ATOM   4372  CD2 TYR   275      42.191  56.642  62.889  1.00  0.00           C  
ATOM   4373  HD2 TYR   275      41.441  57.405  62.746  1.00  0.00           H  
ATOM   4374  C   TYR   275      40.364  53.515  60.547  1.00  0.00           C  
ATOM   4375  O   TYR   275      40.157  52.466  61.119  1.00  0.00           O  
ATOM   4376  N   ILE   276      40.805  53.453  59.260  1.00  0.00           N  
ATOM   4377  H   ILE   276      41.245  54.275  58.872  1.00  0.00           H  
ATOM   4378  CA  ILE   276      40.860  52.280  58.389  1.00  0.00           C  
ATOM   4379  HA  ILE   276      40.085  51.578  58.696  1.00  0.00           H  
ATOM   4380  CB  ILE   276      40.608  52.561  56.904  1.00  0.00           C  
ATOM   4381  HB  ILE   276      41.118  53.455  56.544  1.00  0.00           H  
ATOM   4382  CG2 ILE   276      41.072  51.526  55.859  1.00  0.00           C  
ATOM   4383 HG21 ILE   276      40.597  50.560  56.028  1.00  0.00           H  
ATOM   4384 HG22 ILE   276      40.822  51.830  54.842  1.00  0.00           H  
ATOM   4385 HG23 ILE   276      42.155  51.407  55.869  1.00  0.00           H  
ATOM   4386  CG1 ILE   276      39.060  52.855  56.735  1.00  0.00           C  
ATOM   4387 HG12 ILE   276      38.879  52.675  55.675  1.00  0.00           H  
ATOM   4388 HG13 ILE   276      38.544  52.208  57.444  1.00  0.00           H  
ATOM   4389  CD1 ILE   276      38.637  54.298  56.984  1.00  0.00           C  
ATOM   4390 HD11 ILE   276      39.133  54.980  56.293  1.00  0.00           H  
ATOM   4391 HD12 ILE   276      37.547  54.314  56.955  1.00  0.00           H  
ATOM   4392 HD13 ILE   276      38.908  54.625  57.988  1.00  0.00           H  
ATOM   4393  C   ILE   276      42.201  51.632  58.596  1.00  0.00           C  
ATOM   4394  O   ILE   276      43.138  51.989  57.899  1.00  0.00           O  
ATOM   4395  N   LEU   277      42.263  50.589  59.448  1.00  0.00           N  
ATOM   4396  H   LEU   277      41.321  50.261  59.604  1.00  0.00           H  
ATOM   4397  CA  LEU   277      43.316  49.650  59.729  1.00  0.00           C  
ATOM   4398  HA  LEU   277      44.291  50.136  59.702  1.00  0.00           H  
ATOM   4399  CB  LEU   277      43.119  49.006  61.113  1.00  0.00           C  
ATOM   4400  HB2 LEU   277      42.139  48.560  61.282  1.00  0.00           H  
ATOM   4401  HB3 LEU   277      43.827  48.178  61.102  1.00  0.00           H  
ATOM   4402  CG  LEU   277      43.411  50.008  62.272  1.00  0.00           C  
ATOM   4403  HG  LEU   277      43.356  51.050  61.958  1.00  0.00           H  
ATOM   4404  CD1 LEU   277      42.460  49.808  63.454  1.00  0.00           C  
ATOM   4405 HD11 LEU   277      42.599  48.839  63.933  1.00  0.00           H  
ATOM   4406 HD12 LEU   277      42.547  50.669  64.117  1.00  0.00           H  
ATOM   4407 HD13 LEU   277      41.478  49.721  62.990  1.00  0.00           H  
ATOM   4408  CD2 LEU   277      44.830  49.849  62.751  1.00  0.00           C  
ATOM   4409 HD21 LEU   277      45.118  50.665  63.413  1.00  0.00           H  
ATOM   4410 HD22 LEU   277      44.977  49.027  63.451  1.00  0.00           H  
ATOM   4411 HD23 LEU   277      45.460  49.840  61.862  1.00  0.00           H  
ATOM   4412  C   LEU   277      43.362  48.563  58.605  1.00  0.00           C  
ATOM   4413  O   LEU   277      42.460  47.716  58.523  1.00  0.00           O  
ATOM   4414  N   LEU   278      44.292  48.685  57.629  1.00  0.00           N  
ATOM   4415  H   LEU   278      44.846  49.528  57.680  1.00  0.00           H  
ATOM   4416  CA  LEU   278      44.391  47.825  56.426  1.00  0.00           C  
ATOM   4417  HA  LEU   278      43.387  47.458  56.212  1.00  0.00           H  
ATOM   4418  CB  LEU   278      45.087  48.445  55.251  1.00  0.00           C  
ATOM   4419  HB2 LEU   278      46.122  48.778  55.338  1.00  0.00           H  
ATOM   4420  HB3 LEU   278      44.939  47.699  54.470  1.00  0.00           H  
ATOM   4421  CG  LEU   278      44.469  49.759  54.750  1.00  0.00           C  
ATOM   4422  HG  LEU   278      44.348  50.451  55.583  1.00  0.00           H  
ATOM   4423  CD1 LEU   278      45.207  50.441  53.623  1.00  0.00           C  
ATOM   4424 HD11 LEU   278      45.286  49.736  52.796  1.00  0.00           H  
ATOM   4425 HD12 LEU   278      44.763  51.391  53.326  1.00  0.00           H  
ATOM   4426 HD13 LEU   278      46.215  50.648  53.985  1.00  0.00           H  
ATOM   4427  CD2 LEU   278      43.087  49.362  54.199  1.00  0.00           C  
ATOM   4428 HD21 LEU   278      42.387  49.024  54.963  1.00  0.00           H  
ATOM   4429 HD22 LEU   278      42.688  50.259  53.726  1.00  0.00           H  
ATOM   4430 HD23 LEU   278      43.203  48.496  53.548  1.00  0.00           H  
ATOM   4431  C   LEU   278      45.130  46.466  56.786  1.00  0.00           C  
ATOM   4432  O   LEU   278      46.131  46.100  56.245  1.00  0.00           O  
ATOM   4433  N   ILE   279      44.638  45.742  57.801  1.00  0.00           N  
ATOM   4434  H   ILE   279      43.706  46.014  58.080  1.00  0.00           H  
ATOM   4435  CA  ILE   279      45.216  44.568  58.457  1.00  0.00           C  
ATOM   4436  HA  ILE   279      46.152  44.957  58.860  1.00  0.00           H  
ATOM   4437  CB  ILE   279      44.190  44.037  59.468  1.00  0.00           C  
ATOM   4438  HB  ILE   279      43.247  43.954  58.927  1.00  0.00           H  
ATOM   4439  CG2 ILE   279      44.626  42.678  60.007  1.00  0.00           C  
ATOM   4440 HG21 ILE   279      44.930  41.921  59.285  1.00  0.00           H  
ATOM   4441 HG22 ILE   279      45.578  42.926  60.476  1.00  0.00           H  
ATOM   4442 HG23 ILE   279      43.911  42.178  60.661  1.00  0.00           H  
ATOM   4443  CG1 ILE   279      43.890  44.967  60.694  1.00  0.00           C  
ATOM   4444 HG12 ILE   279      44.611  44.857  61.505  1.00  0.00           H  
ATOM   4445 HG13 ILE   279      44.041  45.989  60.344  1.00  0.00           H  
ATOM   4446  CD1 ILE   279      42.449  44.821  61.145  1.00  0.00           C  
ATOM   4447 HD11 ILE   279      41.745  45.057  60.347  1.00  0.00           H  
ATOM   4448 HD12 ILE   279      42.281  43.813  61.523  1.00  0.00           H  
ATOM   4449 HD13 ILE   279      42.351  45.586  61.916  1.00  0.00           H  
ATOM   4450  C   ILE   279      45.600  43.470  57.417  1.00  0.00           C  
ATOM   4451  O   ILE   279      44.762  43.039  56.549  1.00  0.00           O  
ATOM   4452  N   ASP   280      46.774  42.890  57.539  1.00  0.00           N  
ATOM   4453  H   ASP   280      47.381  43.258  58.258  1.00  0.00           H  
ATOM   4454  CA  ASP   280      47.227  41.660  56.939  1.00  0.00           C  
ATOM   4455  HA  ASP   280      47.014  41.808  55.880  1.00  0.00           H  
ATOM   4456  CB  ASP   280      48.719  41.370  57.091  1.00  0.00           C  
ATOM   4457  HB2 ASP   280      49.217  42.318  56.886  1.00  0.00           H  
ATOM   4458  HB3 ASP   280      48.984  41.241  58.140  1.00  0.00           H  
ATOM   4459  CG  ASP   280      49.165  40.184  56.201  1.00  0.00           C  
ATOM   4460  OD1 ASP   280      49.202  40.416  54.962  1.00  0.00           O  
ATOM   4461  OD2 ASP   280      49.367  39.038  56.730  1.00  0.00           O  
ATOM   4462  C   ASP   280      46.244  40.441  57.208  1.00  0.00           C  
ATOM   4463  O   ASP   280      46.066  40.006  58.339  1.00  0.00           O  
ATOM   4464  N   ALA   281      45.569  39.836  56.157  1.00  0.00           N  
ATOM   4465  H   ALA   281      45.729  40.106  55.197  1.00  0.00           H  
ATOM   4466  CA  ALA   281      44.624  38.799  56.370  1.00  0.00           C  
ATOM   4467  HA  ALA   281      44.118  38.877  57.332  1.00  0.00           H  
ATOM   4468  CB  ALA   281      43.575  38.833  55.316  1.00  0.00           C  
ATOM   4469  HB1 ALA   281      44.053  38.639  54.356  1.00  0.00           H  
ATOM   4470  HB2 ALA   281      42.814  38.090  55.555  1.00  0.00           H  
ATOM   4471  HB3 ALA   281      43.169  39.844  55.341  1.00  0.00           H  
ATOM   4472  C   ALA   281      45.279  37.365  56.293  1.00  0.00           C  
ATOM   4473  O   ALA   281      44.584  36.413  56.672  1.00  0.00           O  
ATOM   4474  N   ARG   282      46.536  37.257  55.895  1.00  0.00           N  
ATOM   4475  H   ARG   282      46.961  38.087  55.506  1.00  0.00           H  
ATOM   4476  CA  ARG   282      47.203  35.967  55.607  1.00  0.00           C  
ATOM   4477  HA  ARG   282      46.767  35.583  54.684  1.00  0.00           H  
ATOM   4478  CB  ARG   282      48.646  36.183  55.180  1.00  0.00           C  
ATOM   4479  HB2 ARG   282      49.137  36.796  55.935  1.00  0.00           H  
ATOM   4480  HB3 ARG   282      49.234  35.266  55.164  1.00  0.00           H  
ATOM   4481  CG  ARG   282      48.776  36.796  53.844  1.00  0.00           C  
ATOM   4482  HG2 ARG   282      48.394  36.179  53.031  1.00  0.00           H  
ATOM   4483  HG3 ARG   282      48.220  37.734  53.867  1.00  0.00           H  
ATOM   4484  CD  ARG   282      50.299  37.088  53.565  1.00  0.00           C  
ATOM   4485  HD2 ARG   282      50.595  37.868  54.266  1.00  0.00           H  
ATOM   4486  HD3 ARG   282      50.839  36.166  53.780  1.00  0.00           H  
ATOM   4487  NE  ARG   282      50.576  37.538  52.228  1.00  0.00           N  
ATOM   4488  HE  ARG   282      51.345  37.012  51.837  1.00  0.00           H  
ATOM   4489  CZ  ARG   282      50.374  38.729  51.764  1.00  0.00           C  
ATOM   4490  NH1 ARG   282      49.806  39.778  52.274  1.00  0.00           N  
ATOM   4491 HH11 ARG   282      49.284  39.691  53.134  1.00  0.00           H  
ATOM   4492 HH12 ARG   282      49.677  40.617  51.727  1.00  0.00           H  
ATOM   4493  NH2 ARG   282      50.814  38.985  50.602  1.00  0.00           N  
ATOM   4494 HH21 ARG   282      51.209  38.250  50.034  1.00  0.00           H  
ATOM   4495 HH22 ARG   282      50.845  39.937  50.265  1.00  0.00           H  
ATOM   4496  C   ARG   282      47.103  34.985  56.765  1.00  0.00           C  
ATOM   4497  O   ARG   282      46.577  33.896  56.651  1.00  0.00           O  
ATOM   4498  N   THR   283      47.445  35.546  57.911  1.00  0.00           N  
ATOM   4499  H   THR   283      47.871  36.456  57.811  1.00  0.00           H  
ATOM   4500  CA  THR   283      47.422  34.815  59.187  1.00  0.00           C  
ATOM   4501  HA  THR   283      47.822  33.809  59.062  1.00  0.00           H  
ATOM   4502  CB  THR   283      48.247  35.549  60.208  1.00  0.00           C  
ATOM   4503  HB  THR   283      47.807  36.545  60.263  1.00  0.00           H  
ATOM   4504  CG2 THR   283      48.289  35.056  61.673  1.00  0.00           C  
ATOM   4505 HG21 THR   283      47.317  35.094  62.167  1.00  0.00           H  
ATOM   4506 HG22 THR   283      48.768  34.079  61.725  1.00  0.00           H  
ATOM   4507 HG23 THR   283      48.968  35.576  62.348  1.00  0.00           H  
ATOM   4508  OG1 THR   283      49.594  35.396  59.794  1.00  0.00           O  
ATOM   4509  HG1 THR   283      49.796  36.251  59.406  1.00  0.00           H  
ATOM   4510  C   THR   283      45.971  34.741  59.744  1.00  0.00           C  
ATOM   4511  O   THR   283      45.737  33.893  60.544  1.00  0.00           O  
ATOM   4512  N   ARG   284      45.041  35.609  59.332  1.00  0.00           N  
ATOM   4513  H   ARG   284      45.110  36.123  58.465  1.00  0.00           H  
ATOM   4514  CA  ARG   284      43.752  35.829  60.055  1.00  0.00           C  
ATOM   4515  HA  ARG   284      43.877  35.458  61.072  1.00  0.00           H  
ATOM   4516  CB  ARG   284      43.421  37.350  60.065  1.00  0.00           C  
ATOM   4517  HB2 ARG   284      44.291  37.994  60.200  1.00  0.00           H  
ATOM   4518  HB3 ARG   284      42.909  37.553  59.125  1.00  0.00           H  
ATOM   4519  CG  ARG   284      42.401  37.630  61.141  1.00  0.00           C  
ATOM   4520  HG2 ARG   284      42.079  38.669  61.065  1.00  0.00           H  
ATOM   4521  HG3 ARG   284      41.492  37.045  61.007  1.00  0.00           H  
ATOM   4522  CD  ARG   284      42.804  37.431  62.571  1.00  0.00           C  
ATOM   4523  HD2 ARG   284      42.953  36.383  62.832  1.00  0.00           H  
ATOM   4524  HD3 ARG   284      43.812  37.824  62.704  1.00  0.00           H  
ATOM   4525  NE  ARG   284      41.982  38.102  63.560  1.00  0.00           N  
ATOM   4526  HE  ARG   284      41.268  38.742  63.242  1.00  0.00           H  
ATOM   4527  CZ  ARG   284      42.265  38.092  64.926  1.00  0.00           C  
ATOM   4528  NH1 ARG   284      43.126  37.303  65.524  1.00  0.00           N  
ATOM   4529 HH11 ARG   284      43.754  36.734  64.975  1.00  0.00           H  
ATOM   4530 HH12 ARG   284      43.225  37.325  66.529  1.00  0.00           H  
ATOM   4531  NH2 ARG   284      41.620  38.956  65.591  1.00  0.00           N  
ATOM   4532 HH21 ARG   284      40.838  39.354  65.092  1.00  0.00           H  
ATOM   4533 HH22 ARG   284      41.749  38.996  66.592  1.00  0.00           H  
ATOM   4534  C   ARG   284      42.607  34.977  59.459  1.00  0.00           C  
ATOM   4535  O   ARG   284      41.658  34.712  60.206  1.00  0.00           O  
ATOM   4536  N   LEU   285      42.657  34.557  58.194  1.00  0.00           N  
ATOM   4537  H   LEU   285      43.400  35.018  57.688  1.00  0.00           H  
ATOM   4538  CA  LEU   285      41.743  33.473  57.658  1.00  0.00           C  
ATOM   4539  HA  LEU   285      40.727  33.673  57.999  1.00  0.00           H  
ATOM   4540  CB  LEU   285      41.805  33.524  56.161  1.00  0.00           C  
ATOM   4541  HB2 LEU   285      42.812  33.432  55.755  1.00  0.00           H  
ATOM   4542  HB3 LEU   285      41.354  32.624  55.742  1.00  0.00           H  
ATOM   4543  CG  LEU   285      41.222  34.703  55.491  1.00  0.00           C  
ATOM   4544  HG  LEU   285      41.520  35.516  56.153  1.00  0.00           H  
ATOM   4545  CD1 LEU   285      41.979  34.971  54.147  1.00  0.00           C  
ATOM   4546 HD11 LEU   285      41.750  34.216  53.395  1.00  0.00           H  
ATOM   4547 HD12 LEU   285      41.887  36.024  53.882  1.00  0.00           H  
ATOM   4548 HD13 LEU   285      43.057  34.977  54.308  1.00  0.00           H  
ATOM   4549  CD2 LEU   285      39.749  34.775  55.068  1.00  0.00           C  
ATOM   4550 HD21 LEU   285      39.499  33.931  54.425  1.00  0.00           H  
ATOM   4551 HD22 LEU   285      39.185  34.576  55.979  1.00  0.00           H  
ATOM   4552 HD23 LEU   285      39.494  35.705  54.560  1.00  0.00           H  
ATOM   4553  C   LEU   285      42.055  32.109  58.244  1.00  0.00           C  
ATOM   4554  O   LEU   285      43.156  31.861  58.722  1.00  0.00           O  
ATOM   4555  N   ILE   286      41.106  31.239  58.174  1.00  0.00           N  
ATOM   4556  H   ILE   286      40.252  31.585  57.761  1.00  0.00           H  
ATOM   4557  CA  ILE   286      41.175  29.808  58.593  1.00  0.00           C  
ATOM   4558  HA  ILE   286      42.177  29.498  58.890  1.00  0.00           H  
ATOM   4559  CB  ILE   286      40.396  29.527  59.899  1.00  0.00           C  
ATOM   4560  HB  ILE   286      39.379  29.919  59.899  1.00  0.00           H  
ATOM   4561  CG2 ILE   286      40.183  28.018  60.295  1.00  0.00           C  
ATOM   4562 HG21 ILE   286      41.098  27.433  60.206  1.00  0.00           H  
ATOM   4563 HG22 ILE   286      39.854  27.941  61.331  1.00  0.00           H  
ATOM   4564 HG23 ILE   286      39.507  27.479  59.631  1.00  0.00           H  
ATOM   4565  CG1 ILE   286      41.182  30.243  61.060  1.00  0.00           C  
ATOM   4566 HG12 ILE   286      42.227  29.934  61.092  1.00  0.00           H  
ATOM   4567 HG13 ILE   286      41.241  31.290  60.763  1.00  0.00           H  
ATOM   4568  CD1 ILE   286      40.540  30.162  62.431  1.00  0.00           C  
ATOM   4569 HD11 ILE   286      40.564  29.195  62.935  1.00  0.00           H  
ATOM   4570 HD12 ILE   286      41.058  30.808  63.139  1.00  0.00           H  
ATOM   4571 HD13 ILE   286      39.500  30.486  62.424  1.00  0.00           H  
ATOM   4572  C   ILE   286      40.679  28.805  57.485  1.00  0.00           C  
ATOM   4573  O   ILE   286      39.484  28.872  57.253  1.00  0.00           O  
ATOM   4574  N   PRO   287      41.501  27.882  56.904  1.00  0.00           N  
ATOM   4575  CD  PRO   287      40.922  26.637  56.347  1.00  0.00           C  
ATOM   4576  HD2 PRO   287      40.573  26.720  55.318  1.00  0.00           H  
ATOM   4577  HD3 PRO   287      40.171  26.194  57.001  1.00  0.00           H  
ATOM   4578  CG  PRO   287      42.125  25.641  56.507  1.00  0.00           C  
ATOM   4579  HG2 PRO   287      42.088  24.874  55.733  1.00  0.00           H  
ATOM   4580  HG3 PRO   287      42.091  25.147  57.478  1.00  0.00           H  
ATOM   4581  CB  PRO   287      43.367  26.486  56.478  1.00  0.00           C  
ATOM   4582  HB2 PRO   287      43.791  26.735  55.505  1.00  0.00           H  
ATOM   4583  HB3 PRO   287      44.090  26.037  57.159  1.00  0.00           H  
ATOM   4584  CA  PRO   287      42.951  27.740  57.219  1.00  0.00           C  
ATOM   4585  HA  PRO   287      43.008  27.503  58.282  1.00  0.00           H  
ATOM   4586  C   PRO   287      43.769  28.921  56.818  1.00  0.00           C  
ATOM   4587  O   PRO   287      43.481  29.475  55.740  1.00  0.00           O  
ATOM   4588  N   PRO   288      44.896  29.254  57.493  1.00  0.00           N  
ATOM   4589  CD  PRO   288      45.434  28.553  58.697  1.00  0.00           C  
ATOM   4590  HD2 PRO   288      45.543  27.493  58.467  1.00  0.00           H  
ATOM   4591  HD3 PRO   288      44.736  28.654  59.528  1.00  0.00           H  
ATOM   4592  CG  PRO   288      46.824  29.059  58.964  1.00  0.00           C  
ATOM   4593  HG2 PRO   288      47.579  28.389  58.553  1.00  0.00           H  
ATOM   4594  HG3 PRO   288      46.930  29.140  60.046  1.00  0.00           H  
ATOM   4595  CB  PRO   288      46.854  30.434  58.277  1.00  0.00           C  
ATOM   4596  HB2 PRO   288      47.879  30.612  57.952  1.00  0.00           H  
ATOM   4597  HB3 PRO   288      46.565  31.199  58.996  1.00  0.00           H  
ATOM   4598  CA  PRO   288      45.789  30.402  57.148  1.00  0.00           C  
ATOM   4599  HA  PRO   288      45.245  31.345  57.195  1.00  0.00           H  
ATOM   4600  C   PRO   288      46.489  30.198  55.823  1.00  0.00           C  
ATOM   4601  O   PRO   288      46.741  29.026  55.488  1.00  0.00           O  
ATOM   4602  N   LEU   289      46.713  31.271  55.112  1.00  0.00           N  
ATOM   4603  H   LEU   289      46.358  32.121  55.525  1.00  0.00           H  
ATOM   4604  CA  LEU   289      47.479  31.433  53.922  1.00  0.00           C  
ATOM   4605  HA  LEU   289      47.112  30.609  53.310  1.00  0.00           H  
ATOM   4606  CB  LEU   289      47.315  32.720  53.199  1.00  0.00           C  
ATOM   4607  HB2 LEU   289      47.460  33.521  53.924  1.00  0.00           H  
ATOM   4608  HB3 LEU   289      48.108  32.751  52.452  1.00  0.00           H  
ATOM   4609  CG  LEU   289      45.935  32.864  52.426  1.00  0.00           C  
ATOM   4610  HG  LEU   289      45.793  32.025  51.745  1.00  0.00           H  
ATOM   4611  CD1 LEU   289      44.770  33.114  53.338  1.00  0.00           C  
ATOM   4612 HD11 LEU   289      43.852  33.251  52.767  1.00  0.00           H  
ATOM   4613 HD12 LEU   289      44.647  32.201  53.921  1.00  0.00           H  
ATOM   4614 HD13 LEU   289      45.031  33.899  54.047  1.00  0.00           H  
ATOM   4615  CD2 LEU   289      46.019  33.984  51.451  1.00  0.00           C  
ATOM   4616 HD21 LEU   289      46.293  34.894  51.984  1.00  0.00           H  
ATOM   4617 HD22 LEU   289      46.654  33.769  50.591  1.00  0.00           H  
ATOM   4618 HD23 LEU   289      45.056  34.251  51.015  1.00  0.00           H  
ATOM   4619  C   LEU   289      48.926  31.081  54.210  1.00  0.00           C  
ATOM   4620  O   LEU   289      49.532  31.277  55.280  1.00  0.00           O  
ATOM   4621  N   GLU   290      49.592  30.715  53.143  1.00  0.00           N  
ATOM   4622  H   GLU   290      49.193  30.907  52.235  1.00  0.00           H  
ATOM   4623  CA  GLU   290      51.079  30.638  53.103  1.00  0.00           C  
ATOM   4624  HA  GLU   290      51.488  30.014  53.897  1.00  0.00           H  
ATOM   4625  CB  GLU   290      51.534  30.059  51.741  1.00  0.00           C  
ATOM   4626  HB2 GLU   290      51.404  30.760  50.916  1.00  0.00           H  
ATOM   4627  HB3 GLU   290      52.615  29.945  51.822  1.00  0.00           H  
ATOM   4628  CG  GLU   290      50.786  28.791  51.296  1.00  0.00           C  
ATOM   4629  HG2 GLU   290      49.837  29.030  50.818  1.00  0.00           H  
ATOM   4630  HG3 GLU   290      51.287  28.258  50.488  1.00  0.00           H  
ATOM   4631  CD  GLU   290      50.573  27.810  52.513  1.00  0.00           C  
ATOM   4632  OE1 GLU   290      51.625  27.668  53.281  1.00  0.00           O  
ATOM   4633  OE2 GLU   290      49.390  27.402  52.801  1.00  0.00           O  
ATOM   4634  C   GLU   290      51.672  32.045  53.329  1.00  0.00           C  
ATOM   4635  O   GLU   290      51.236  33.059  52.802  1.00  0.00           O  
ATOM   4636  N   ASP   291      52.694  32.202  54.188  1.00  0.00           N  
ATOM   4637  H   ASP   291      52.935  31.477  54.849  1.00  0.00           H  
ATOM   4638  CA  ASP   291      53.295  33.494  54.379  1.00  0.00           C  
ATOM   4639  HA  ASP   291      52.486  34.136  54.729  1.00  0.00           H  
ATOM   4640  CB  ASP   291      54.212  33.353  55.619  1.00  0.00           C  
ATOM   4641  HB2 ASP   291      53.534  33.081  56.429  1.00  0.00           H  
ATOM   4642  HB3 ASP   291      54.799  32.512  55.251  1.00  0.00           H  
ATOM   4643  CG  ASP   291      55.053  34.578  55.840  1.00  0.00           C  
ATOM   4644  OD1 ASP   291      54.562  35.707  55.867  1.00  0.00           O  
ATOM   4645  OD2 ASP   291      56.276  34.391  55.879  1.00  0.00           O  
ATOM   4646  C   ASP   291      54.014  34.068  53.119  1.00  0.00           C  
ATOM   4647  O   ASP   291      54.188  35.293  52.902  1.00  0.00           O  
ATOM   4648  N   ASP   292      54.572  33.175  52.315  1.00  0.00           N  
ATOM   4649  H   ASP   292      54.565  32.236  52.686  1.00  0.00           H  
ATOM   4650  CA  ASP   292      55.147  33.444  51.055  1.00  0.00           C  
ATOM   4651  HA  ASP   292      55.853  34.261  51.209  1.00  0.00           H  
ATOM   4652  CB  ASP   292      56.087  32.225  50.664  1.00  0.00           C  
ATOM   4653  HB2 ASP   292      56.703  32.435  49.790  1.00  0.00           H  
ATOM   4654  HB3 ASP   292      56.736  32.179  51.538  1.00  0.00           H  
ATOM   4655  CG  ASP   292      55.344  30.867  50.389  1.00  0.00           C  
ATOM   4656  OD1 ASP   292      54.679  30.695  49.319  1.00  0.00           O  
ATOM   4657  OD2 ASP   292      55.292  29.996  51.359  1.00  0.00           O  
ATOM   4658  C   ASP   292      54.180  33.793  49.920  1.00  0.00           C  
ATOM   4659  O   ASP   292      54.602  33.795  48.776  1.00  0.00           O  
ATOM   4660  N   TYR   293      52.883  34.089  50.204  1.00  0.00           N  
ATOM   4661  H   TYR   293      52.584  33.919  51.154  1.00  0.00           H  
ATOM   4662  CA  TYR   293      51.851  34.428  49.129  1.00  0.00           C  
ATOM   4663  HA  TYR   293      51.955  33.783  48.257  1.00  0.00           H  
ATOM   4664  CB  TYR   293      50.473  34.404  49.846  1.00  0.00           C  
ATOM   4665  HB2 TYR   293      50.329  33.435  50.322  1.00  0.00           H  
ATOM   4666  HB3 TYR   293      50.614  35.037  50.723  1.00  0.00           H  
ATOM   4667  CG  TYR   293      49.275  34.712  49.053  1.00  0.00           C  
ATOM   4668  CD1 TYR   293      48.929  36.117  48.841  1.00  0.00           C  
ATOM   4669  HD1 TYR   293      49.579  36.816  49.346  1.00  0.00           H  
ATOM   4670  CE1 TYR   293      47.871  36.452  48.011  1.00  0.00           C  
ATOM   4671  HE1 TYR   293      47.548  37.475  47.888  1.00  0.00           H  
ATOM   4672  CZ  TYR   293      47.020  35.489  47.368  1.00  0.00           C  
ATOM   4673  OH  TYR   293      45.945  35.945  46.715  1.00  0.00           O  
ATOM   4674  HH  TYR   293      46.177  36.780  46.303  1.00  0.00           H  
ATOM   4675  CE2 TYR   293      47.277  34.131  47.666  1.00  0.00           C  
ATOM   4676  HE2 TYR   293      46.627  33.349  47.302  1.00  0.00           H  
ATOM   4677  CD2 TYR   293      48.429  33.776  48.453  1.00  0.00           C  
ATOM   4678  HD2 TYR   293      48.627  32.718  48.537  1.00  0.00           H  
ATOM   4679  C   TYR   293      52.101  35.850  48.497  1.00  0.00           C  
ATOM   4680  O   TYR   293      52.224  36.871  49.173  1.00  0.00           O  
ATOM   4681  N   PHE   294      52.153  35.785  47.199  1.00  0.00           N  
ATOM   4682  H   PHE   294      51.836  34.922  46.781  1.00  0.00           H  
ATOM   4683  CA  PHE   294      52.370  36.922  46.354  1.00  0.00           C  
ATOM   4684  HA  PHE   294      52.653  37.675  47.090  1.00  0.00           H  
ATOM   4685  CB  PHE   294      53.493  36.536  45.362  1.00  0.00           C  
ATOM   4686  HB2 PHE   294      54.459  36.384  45.844  1.00  0.00           H  
ATOM   4687  HB3 PHE   294      53.121  35.682  44.797  1.00  0.00           H  
ATOM   4688  CG  PHE   294      53.888  37.661  44.384  1.00  0.00           C  
ATOM   4689  CD1 PHE   294      54.755  38.634  44.808  1.00  0.00           C  
ATOM   4690  HD1 PHE   294      55.140  38.725  45.813  1.00  0.00           H  
ATOM   4691  CE1 PHE   294      55.190  39.698  43.994  1.00  0.00           C  
ATOM   4692  HE1 PHE   294      56.016  40.317  44.312  1.00  0.00           H  
ATOM   4693  CZ  PHE   294      54.692  39.753  42.637  1.00  0.00           C  
ATOM   4694  HZ  PHE   294      55.173  40.442  41.958  1.00  0.00           H  
ATOM   4695  CE2 PHE   294      53.813  38.784  42.169  1.00  0.00           C  
ATOM   4696  HE2 PHE   294      53.484  38.821  41.141  1.00  0.00           H  
ATOM   4697  CD2 PHE   294      53.371  37.810  43.069  1.00  0.00           C  
ATOM   4698  HD2 PHE   294      52.630  37.103  42.726  1.00  0.00           H  
ATOM   4699  C   PHE   294      51.160  37.459  45.653  1.00  0.00           C  
ATOM   4700  O   PHE   294      50.587  36.710  44.850  1.00  0.00           O  
ATOM   4701  N   GLY   295      50.760  38.746  45.891  1.00  0.00           N  
ATOM   4702  H   GLY   295      51.096  39.206  46.725  1.00  0.00           H  
ATOM   4703  CA  GLY   295      49.392  39.183  45.495  1.00  0.00           C  
ATOM   4704  HA2 GLY   295      49.522  39.698  44.543  1.00  0.00           H  
ATOM   4705  HA3 GLY   295      48.642  38.394  45.440  1.00  0.00           H  
ATOM   4706  C   GLY   295      48.865  40.162  46.603  1.00  0.00           C  
ATOM   4707  O   GLY   295      49.526  40.344  47.641  1.00  0.00           O  
ATOM   4708  N   ASN   296      47.654  40.693  46.504  1.00  0.00           N  
ATOM   4709  H   ASN   296      47.187  40.481  45.634  1.00  0.00           H  
ATOM   4710  CA  ASN   296      47.046  41.438  47.598  1.00  0.00           C  
ATOM   4711  HA  ASN   296      47.783  42.022  48.151  1.00  0.00           H  
ATOM   4712  CB  ASN   296      46.056  42.511  47.031  1.00  0.00           C  
ATOM   4713  HB2 ASN   296      45.416  42.073  46.265  1.00  0.00           H  
ATOM   4714  HB3 ASN   296      45.572  43.009  47.871  1.00  0.00           H  
ATOM   4715  CG  ASN   296      46.816  43.604  46.325  1.00  0.00           C  
ATOM   4716  OD1 ASN   296      47.070  44.553  46.964  1.00  0.00           O  
ATOM   4717  ND2 ASN   296      47.019  43.505  45.026  1.00  0.00           N  
ATOM   4718 HD21 ASN   296      47.411  44.324  44.583  1.00  0.00           H  
ATOM   4719 HD22 ASN   296      46.689  42.654  44.594  1.00  0.00           H  
ATOM   4720  C   ASN   296      46.373  40.433  48.532  1.00  0.00           C  
ATOM   4721  O   ASN   296      45.480  39.722  48.093  1.00  0.00           O  
ATOM   4722  N   ALA   297      46.807  40.232  49.804  1.00  0.00           N  
ATOM   4723  H   ALA   297      47.648  40.730  50.057  1.00  0.00           H  
ATOM   4724  CA  ALA   297      46.058  39.457  50.859  1.00  0.00           C  
ATOM   4725  HA  ALA   297      45.011  39.427  50.556  1.00  0.00           H  
ATOM   4726  CB  ALA   297      46.527  38.026  51.000  1.00  0.00           C  
ATOM   4727  HB1 ALA   297      46.102  37.349  50.258  1.00  0.00           H  
ATOM   4728  HB2 ALA   297      47.610  37.926  50.941  1.00  0.00           H  
ATOM   4729  HB3 ALA   297      46.209  37.583  51.943  1.00  0.00           H  
ATOM   4730  C   ALA   297      46.034  40.232  52.199  1.00  0.00           C  
ATOM   4731  O   ALA   297      46.386  39.729  53.269  1.00  0.00           O  
ATOM   4732  N   PHE   298      45.507  41.442  52.174  1.00  0.00           N  
ATOM   4733  H   PHE   298      45.225  41.894  51.317  1.00  0.00           H  
ATOM   4734  CA  PHE   298      44.996  42.140  53.359  1.00  0.00           C  
ATOM   4735  HA  PHE   298      45.245  41.547  54.238  1.00  0.00           H  
ATOM   4736  CB  PHE   298      45.568  43.532  53.527  1.00  0.00           C  
ATOM   4737  HB2 PHE   298      45.254  43.994  54.462  1.00  0.00           H  
ATOM   4738  HB3 PHE   298      46.652  43.513  53.640  1.00  0.00           H  
ATOM   4739  CG  PHE   298      45.167  44.471  52.435  1.00  0.00           C  
ATOM   4740  CD1 PHE   298      45.794  44.493  51.199  1.00  0.00           C  
ATOM   4741  HD1 PHE   298      46.633  43.852  50.973  1.00  0.00           H  
ATOM   4742  CE1 PHE   298      45.420  45.466  50.254  1.00  0.00           C  
ATOM   4743  HE1 PHE   298      45.939  45.519  49.308  1.00  0.00           H  
ATOM   4744  CZ  PHE   298      44.401  46.350  50.494  1.00  0.00           C  
ATOM   4745  HZ  PHE   298      44.095  47.078  49.757  1.00  0.00           H  
ATOM   4746  CE2 PHE   298      43.666  46.260  51.685  1.00  0.00           C  
ATOM   4747  HE2 PHE   298      42.876  46.964  51.899  1.00  0.00           H  
ATOM   4748  CD2 PHE   298      44.065  45.324  52.676  1.00  0.00           C  
ATOM   4749  HD2 PHE   298      43.510  45.297  53.602  1.00  0.00           H  
ATOM   4750  C   PHE   298      43.498  42.187  53.402  1.00  0.00           C  
ATOM   4751  O   PHE   298      42.879  41.871  52.364  1.00  0.00           O  
ATOM   4752  N   ASP   299      42.864  42.619  54.465  1.00  0.00           N  
ATOM   4753  H   ASP   299      43.461  42.950  55.209  1.00  0.00           H  
ATOM   4754  CA  ASP   299      41.498  43.141  54.465  1.00  0.00           C  
ATOM   4755  HA  ASP   299      41.397  43.622  53.492  1.00  0.00           H  
ATOM   4756  CB  ASP   299      40.460  42.003  54.600  1.00  0.00           C  
ATOM   4757  HB2 ASP   299      40.623  41.143  53.951  1.00  0.00           H  
ATOM   4758  HB3 ASP   299      40.466  41.680  55.641  1.00  0.00           H  
ATOM   4759  CG  ASP   299      39.096  42.522  54.184  1.00  0.00           C  
ATOM   4760  OD1 ASP   299      38.986  43.171  53.135  1.00  0.00           O  
ATOM   4761  OD2 ASP   299      38.112  42.515  54.982  1.00  0.00           O  
ATOM   4762  C   ASP   299      41.214  44.256  55.477  1.00  0.00           C  
ATOM   4763  O   ASP   299      41.613  44.232  56.617  1.00  0.00           O  
ATOM   4764  N   ALA   300      40.549  45.331  54.989  1.00  0.00           N  
ATOM   4765  H   ALA   300      40.200  45.319  54.041  1.00  0.00           H  
ATOM   4766  CA  ALA   300      40.427  46.517  55.817  1.00  0.00           C  
ATOM   4767  HA  ALA   300      41.360  46.907  56.224  1.00  0.00           H  
ATOM   4768  CB  ALA   300      39.943  47.544  54.844  1.00  0.00           C  
ATOM   4769  HB1 ALA   300      40.602  47.488  53.978  1.00  0.00           H  
ATOM   4770  HB2 ALA   300      38.916  47.337  54.541  1.00  0.00           H  
ATOM   4771  HB3 ALA   300      40.055  48.566  55.205  1.00  0.00           H  
ATOM   4772  C   ALA   300      39.471  46.255  57.000  1.00  0.00           C  
ATOM   4773  O   ALA   300      38.248  45.877  56.855  1.00  0.00           O  
ATOM   4774  N   GLY   301      39.933  46.516  58.230  1.00  0.00           N  
ATOM   4775  H   GLY   301      40.923  46.717  58.261  1.00  0.00           H  
ATOM   4776  CA  GLY   301      39.161  46.784  59.414  1.00  0.00           C  
ATOM   4777  HA2 GLY   301      38.155  46.365  59.430  1.00  0.00           H  
ATOM   4778  HA3 GLY   301      39.725  46.589  60.326  1.00  0.00           H  
ATOM   4779  C   GLY   301      38.826  48.314  59.652  1.00  0.00           C  
ATOM   4780  O   GLY   301      39.495  49.169  59.100  1.00  0.00           O  
ATOM   4781  N   VAL   302      37.848  48.687  60.545  1.00  0.00           N  
ATOM   4782  H   VAL   302      37.401  47.979  61.110  1.00  0.00           H  
ATOM   4783  CA  VAL   302      37.455  50.095  60.769  1.00  0.00           C  
ATOM   4784  HA  VAL   302      38.317  50.680  60.449  1.00  0.00           H  
ATOM   4785  CB  VAL   302      36.318  50.481  59.903  1.00  0.00           C  
ATOM   4786  HB  VAL   302      35.403  50.054  60.314  1.00  0.00           H  
ATOM   4787  CG1 VAL   302      36.169  51.985  59.943  1.00  0.00           C  
ATOM   4788 HG11 VAL   302      37.065  52.494  59.586  1.00  0.00           H  
ATOM   4789 HG12 VAL   302      35.389  52.357  59.279  1.00  0.00           H  
ATOM   4790 HG13 VAL   302      35.900  52.226  60.972  1.00  0.00           H  
ATOM   4791  CG2 VAL   302      36.321  49.985  58.437  1.00  0.00           C  
ATOM   4792 HG21 VAL   302      37.184  50.466  57.976  1.00  0.00           H  
ATOM   4793 HG22 VAL   302      36.396  48.899  58.483  1.00  0.00           H  
ATOM   4794 HG23 VAL   302      35.408  50.243  57.900  1.00  0.00           H  
ATOM   4795  C   VAL   302      37.175  50.470  62.254  1.00  0.00           C  
ATOM   4796  O   VAL   302      36.119  50.109  62.795  1.00  0.00           O  
ATOM   4797  N   VAL   303      37.864  51.515  62.801  1.00  0.00           N  
ATOM   4798  H   VAL   303      38.558  52.019  62.267  1.00  0.00           H  
ATOM   4799  CA  VAL   303      37.484  52.066  64.070  1.00  0.00           C  
ATOM   4800  HA  VAL   303      36.981  51.289  64.646  1.00  0.00           H  
ATOM   4801  CB  VAL   303      38.608  52.559  64.965  1.00  0.00           C  
ATOM   4802  HB  VAL   303      38.870  53.589  64.720  1.00  0.00           H  
ATOM   4803  CG1 VAL   303      38.052  52.562  66.404  1.00  0.00           C  
ATOM   4804 HG11 VAL   303      37.898  51.590  66.873  1.00  0.00           H  
ATOM   4805 HG12 VAL   303      38.685  53.126  67.088  1.00  0.00           H  
ATOM   4806 HG13 VAL   303      37.126  53.134  66.344  1.00  0.00           H  
ATOM   4807  CG2 VAL   303      39.965  51.746  64.920  1.00  0.00           C  
ATOM   4808 HG21 VAL   303      39.720  50.685  64.956  1.00  0.00           H  
ATOM   4809 HG22 VAL   303      40.463  52.057  64.002  1.00  0.00           H  
ATOM   4810 HG23 VAL   303      40.571  51.993  65.792  1.00  0.00           H  
ATOM   4811  C   VAL   303      36.419  53.151  63.868  1.00  0.00           C  
ATOM   4812  O   VAL   303      36.728  54.263  63.440  1.00  0.00           O  
ATOM   4813  N   ILE   304      35.153  52.745  64.140  1.00  0.00           N  
ATOM   4814  H   ILE   304      34.938  51.809  64.452  1.00  0.00           H  
ATOM   4815  CA  ILE   304      33.932  53.650  64.078  1.00  0.00           C  
ATOM   4816  HA  ILE   304      34.198  54.453  63.391  1.00  0.00           H  
ATOM   4817  CB  ILE   304      32.774  53.014  63.300  1.00  0.00           C  
ATOM   4818  HB  ILE   304      33.126  52.788  62.293  1.00  0.00           H  
ATOM   4819  CG2 ILE   304      32.359  51.666  63.910  1.00  0.00           C  
ATOM   4820 HG21 ILE   304      31.624  51.237  63.230  1.00  0.00           H  
ATOM   4821 HG22 ILE   304      33.243  51.028  63.944  1.00  0.00           H  
ATOM   4822 HG23 ILE   304      31.970  51.683  64.928  1.00  0.00           H  
ATOM   4823  CG1 ILE   304      31.540  53.902  63.075  1.00  0.00           C  
ATOM   4824 HG12 ILE   304      31.104  54.142  64.045  1.00  0.00           H  
ATOM   4825 HG13 ILE   304      31.912  54.873  62.748  1.00  0.00           H  
ATOM   4826  CD1 ILE   304      30.535  53.443  62.074  1.00  0.00           C  
ATOM   4827 HD11 ILE   304      29.953  52.596  62.438  1.00  0.00           H  
ATOM   4828 HD12 ILE   304      29.865  54.276  61.864  1.00  0.00           H  
ATOM   4829 HD13 ILE   304      31.125  53.228  61.183  1.00  0.00           H  
ATOM   4830  C   ILE   304      33.658  54.337  65.465  1.00  0.00           C  
ATOM   4831  O   ILE   304      33.260  53.642  66.422  1.00  0.00           O  
ATOM   4832  N   MET   305      33.893  55.666  65.588  1.00  0.00           N  
ATOM   4833  H   MET   305      34.117  56.189  64.754  1.00  0.00           H  
ATOM   4834  CA  MET   305      33.773  56.386  66.900  1.00  0.00           C  
ATOM   4835  HA  MET   305      33.140  55.810  67.576  1.00  0.00           H  
ATOM   4836  CB  MET   305      35.145  56.531  67.616  1.00  0.00           C  
ATOM   4837  HB2 MET   305      35.824  56.906  66.850  1.00  0.00           H  
ATOM   4838  HB3 MET   305      35.051  57.201  68.470  1.00  0.00           H  
ATOM   4839  CG  MET   305      35.642  55.325  68.443  1.00  0.00           C  
ATOM   4840  HG2 MET   305      34.892  55.141  69.213  1.00  0.00           H  
ATOM   4841  HG3 MET   305      35.636  54.479  67.757  1.00  0.00           H  
ATOM   4842  SD  MET   305      37.262  55.543  69.030  1.00  0.00           S  
ATOM   4843  CE  MET   305      37.084  56.805  70.326  1.00  0.00           C  
ATOM   4844  HE1 MET   305      37.729  56.476  71.140  1.00  0.00           H  
ATOM   4845  HE2 MET   305      37.529  57.701  69.893  1.00  0.00           H  
ATOM   4846  HE3 MET   305      36.061  56.971  70.666  1.00  0.00           H  
ATOM   4847  C   MET   305      33.328  57.849  66.681  1.00  0.00           C  
ATOM   4848  O   MET   305      33.681  58.527  65.678  1.00  0.00           O  
ATOM   4849  N   LYS   306      32.673  58.407  67.679  1.00  0.00           N  
ATOM   4850  H   LYS   306      32.412  57.782  68.428  1.00  0.00           H  
ATOM   4851  CA  LYS   306      32.352  59.805  67.731  1.00  0.00           C  
ATOM   4852  HA  LYS   306      31.996  60.079  66.738  1.00  0.00           H  
ATOM   4853  CB  LYS   306      31.175  59.978  68.784  1.00  0.00           C  
ATOM   4854  HB2 LYS   306      31.378  59.329  69.637  1.00  0.00           H  
ATOM   4855  HB3 LYS   306      31.301  60.989  69.172  1.00  0.00           H  
ATOM   4856  CG  LYS   306      29.672  59.729  68.459  1.00  0.00           C  
ATOM   4857  HG2 LYS   306      29.657  58.728  68.027  1.00  0.00           H  
ATOM   4858  HG3 LYS   306      29.116  59.739  69.397  1.00  0.00           H  
ATOM   4859  CD  LYS   306      29.082  60.656  67.399  1.00  0.00           C  
ATOM   4860  HD2 LYS   306      28.832  61.557  67.960  1.00  0.00           H  
ATOM   4861  HD3 LYS   306      29.743  60.977  66.594  1.00  0.00           H  
ATOM   4862  CE  LYS   306      27.855  60.191  66.743  1.00  0.00           C  
ATOM   4863  HE2 LYS   306      27.680  60.949  65.979  1.00  0.00           H  
ATOM   4864  HE3 LYS   306      28.111  59.275  66.212  1.00  0.00           H  
ATOM   4865  NZ  LYS   306      26.734  60.103  67.671  1.00  0.00           N  
ATOM   4866  HZ1 LYS   306      25.980  59.692  67.140  1.00  0.00           H  
ATOM   4867  HZ2 LYS   306      26.932  59.376  68.344  1.00  0.00           H  
ATOM   4868  HZ3 LYS   306      26.453  60.924  68.189  1.00  0.00           H  
ATOM   4869  C   LYS   306      33.446  60.782  67.960  1.00  0.00           C  
ATOM   4870  O   LYS   306      34.321  60.557  68.801  1.00  0.00           O  
ATOM   4871  N   ALA   307      33.419  61.989  67.400  1.00  0.00           N  
ATOM   4872  H   ALA   307      32.659  62.201  66.768  1.00  0.00           H  
ATOM   4873  CA  ALA   307      34.529  62.932  67.545  1.00  0.00           C  
ATOM   4874  HA  ALA   307      35.376  62.366  67.157  1.00  0.00           H  
ATOM   4875  CB  ALA   307      34.222  64.094  66.583  1.00  0.00           C  
ATOM   4876  HB1 ALA   307      35.091  64.741  66.471  1.00  0.00           H  
ATOM   4877  HB2 ALA   307      33.985  63.787  65.564  1.00  0.00           H  
ATOM   4878  HB3 ALA   307      33.412  64.705  66.982  1.00  0.00           H  
ATOM   4879  C   ALA   307      34.865  63.462  68.954  1.00  0.00           C  
ATOM   4880  O   ALA   307      35.936  64.072  69.158  1.00  0.00           O  
ATOM   4881  N   GLY   308      33.852  63.386  69.883  1.00  0.00           N  
ATOM   4882  H   GLY   308      32.943  62.970  69.740  1.00  0.00           H  
ATOM   4883  CA  GLY   308      34.146  63.872  71.254  1.00  0.00           C  
ATOM   4884  HA2 GLY   308      35.073  64.444  71.205  1.00  0.00           H  
ATOM   4885  HA3 GLY   308      33.436  64.619  71.609  1.00  0.00           H  
ATOM   4886  C   GLY   308      34.466  62.708  72.211  1.00  0.00           C  
ATOM   4887  O   GLY   308      35.095  62.937  73.215  1.00  0.00           O  
ATOM   4888  N   GLU   309      33.994  61.497  71.912  1.00  0.00           N  
ATOM   4889  H   GLU   309      33.266  61.472  71.211  1.00  0.00           H  
ATOM   4890  CA  GLU   309      34.257  60.266  72.670  1.00  0.00           C  
ATOM   4891  HA  GLU   309      34.036  60.259  73.737  1.00  0.00           H  
ATOM   4892  CB  GLU   309      33.356  59.186  72.208  1.00  0.00           C  
ATOM   4893  HB2 GLU   309      33.478  59.192  71.125  1.00  0.00           H  
ATOM   4894  HB3 GLU   309      33.709  58.197  72.498  1.00  0.00           H  
ATOM   4895  CG  GLU   309      31.901  59.268  72.632  1.00  0.00           C  
ATOM   4896  HG2 GLU   309      31.394  60.174  72.300  1.00  0.00           H  
ATOM   4897  HG3 GLU   309      31.364  58.500  72.076  1.00  0.00           H  
ATOM   4898  CD  GLU   309      31.647  59.174  74.145  1.00  0.00           C  
ATOM   4899  OE1 GLU   309      31.772  58.079  74.645  1.00  0.00           O  
ATOM   4900  OE2 GLU   309      31.366  60.146  74.814  1.00  0.00           O  
ATOM   4901  C   GLU   309      35.744  59.849  72.579  1.00  0.00           C  
ATOM   4902  O   GLU   309      36.164  59.087  73.439  1.00  0.00           O  
ATOM   4903  N   LEU   310      36.404  60.353  71.553  1.00  0.00           N  
ATOM   4904  H   LEU   310      35.818  60.926  70.963  1.00  0.00           H  
ATOM   4905  CA  LEU   310      37.848  60.280  71.349  1.00  0.00           C  
ATOM   4906  HA  LEU   310      38.284  59.284  71.425  1.00  0.00           H  
ATOM   4907  CB  LEU   310      38.229  60.765  69.950  1.00  0.00           C  
ATOM   4908  HB2 LEU   310      37.645  60.197  69.226  1.00  0.00           H  
ATOM   4909  HB3 LEU   310      37.932  61.809  69.850  1.00  0.00           H  
ATOM   4910  CG  LEU   310      39.699  60.664  69.501  1.00  0.00           C  
ATOM   4911  HG  LEU   310      40.332  61.208  70.202  1.00  0.00           H  
ATOM   4912  CD1 LEU   310      40.315  59.184  69.572  1.00  0.00           C  
ATOM   4913 HD11 LEU   310      40.261  58.985  70.642  1.00  0.00           H  
ATOM   4914 HD12 LEU   310      39.764  58.526  68.900  1.00  0.00           H  
ATOM   4915 HD13 LEU   310      41.355  59.325  69.279  1.00  0.00           H  
ATOM   4916  CD2 LEU   310      39.812  61.205  68.125  1.00  0.00           C  
ATOM   4917 HD21 LEU   310      39.545  62.262  68.092  1.00  0.00           H  
ATOM   4918 HD22 LEU   310      40.865  61.076  67.875  1.00  0.00           H  
ATOM   4919 HD23 LEU   310      39.321  60.557  67.399  1.00  0.00           H  
ATOM   4920  C   LEU   310      38.560  61.084  72.438  1.00  0.00           C  
ATOM   4921  O   LEU   310      39.502  60.596  72.984  1.00  0.00           O  
ATOM   4922  N   LEU   311      38.283  62.414  72.617  1.00  0.00           N  
ATOM   4923  H   LEU   311      37.502  62.844  72.143  1.00  0.00           H  
ATOM   4924  CA  LEU   311      38.971  63.213  73.566  1.00  0.00           C  
ATOM   4925  HA  LEU   311      40.040  63.000  73.567  1.00  0.00           H  
ATOM   4926  CB  LEU   311      38.872  64.627  73.078  1.00  0.00           C  
ATOM   4927  HB2 LEU   311      37.870  65.006  73.283  1.00  0.00           H  
ATOM   4928  HB3 LEU   311      39.467  65.119  73.848  1.00  0.00           H  
ATOM   4929  CG  LEU   311      39.408  65.120  71.700  1.00  0.00           C  
ATOM   4930  HG  LEU   311      39.603  66.190  71.770  1.00  0.00           H  
ATOM   4931  CD1 LEU   311      40.744  64.479  71.443  1.00  0.00           C  
ATOM   4932 HD11 LEU   311      40.617  63.409  71.275  1.00  0.00           H  
ATOM   4933 HD12 LEU   311      41.220  65.020  70.625  1.00  0.00           H  
ATOM   4934 HD13 LEU   311      41.397  64.657  72.297  1.00  0.00           H  
ATOM   4935  CD2 LEU   311      38.597  64.844  70.459  1.00  0.00           C  
ATOM   4936 HD21 LEU   311      37.685  65.441  70.451  1.00  0.00           H  
ATOM   4937 HD22 LEU   311      39.181  65.104  69.577  1.00  0.00           H
[truncated: 9,375,373 more chars]
