# Supplementary material for: Characterization and structure-based protein engineering of a regiospecific saponin acetyltransferase from Astragalus membranaceus
Source: Nat Commun. 2023 Sep 25;14:5969. doi: 10.1038/s41467-023-41599-7 (PMC10519980; doi:10.1038/s41467-023-41599-7)
Supplement: Supplementary file 7 — Source Data [file 41467_2023_41599_MOESM7_ESM.zip › Source Data/MD configurations/A310G-final.txt]

CRYST1  125.914  118.473  122.440  90.00  90.00  90.00               1
ATOM      1  N   MET     1      68.895  71.445  87.384  1.00  0.00           N  
ATOM      2  H1  MET     1      68.485  70.912  88.138  1.00  0.00           H  
ATOM      3  H2  MET     1      68.252  71.569  86.615  1.00  0.00           H  
ATOM      4  H3  MET     1      69.104  72.375  87.717  1.00  0.00           H  
ATOM      5  CA  MET     1      70.071  70.848  86.881  1.00  0.00           C  
ATOM      6  HA  MET     1      70.287  71.338  85.931  1.00  0.00           H  
ATOM      7  CB  MET     1      71.343  71.073  87.743  1.00  0.00           C  
ATOM      8  HB2 MET     1      72.223  70.773  87.173  1.00  0.00           H  
ATOM      9  HB3 MET     1      71.409  72.137  87.972  1.00  0.00           H  
ATOM     10  CG  MET     1      71.297  70.138  88.923  1.00  0.00           C  
ATOM     11  HG2 MET     1      71.162  69.082  88.688  1.00  0.00           H  
ATOM     12  HG3 MET     1      72.228  70.193  89.487  1.00  0.00           H  
ATOM     13  SD  MET     1      70.095  70.503  90.283  1.00  0.00           S  
ATOM     14  CE  MET     1      71.056  69.815  91.570  1.00  0.00           C  
ATOM     15  HE1 MET     1      71.821  70.580  91.703  1.00  0.00           H  
ATOM     16  HE2 MET     1      70.462  69.690  92.476  1.00  0.00           H  
ATOM     17  HE3 MET     1      71.255  68.757  91.397  1.00  0.00           H  
ATOM     18  C   MET     1      69.950  69.346  86.522  1.00  0.00           C  
ATOM     19  O   MET     1      69.181  68.613  87.161  1.00  0.00           O  
ATOM     20  N   SER     2      70.616  68.891  85.486  1.00  0.00           N  
ATOM     21  H   SER     2      71.318  69.500  85.091  1.00  0.00           H  
ATOM     22  CA  SER     2      70.644  67.429  85.145  1.00  0.00           C  
ATOM     23  HA  SER     2      70.326  66.901  86.044  1.00  0.00           H  
ATOM     24  CB  SER     2      69.583  67.144  84.073  1.00  0.00           C  
ATOM     25  HB2 SER     2      69.707  67.680  83.132  1.00  0.00           H  
ATOM     26  HB3 SER     2      69.658  66.080  83.847  1.00  0.00           H  
ATOM     27  OG  SER     2      68.305  67.287  84.626  1.00  0.00           O  
ATOM     28  HG  SER     2      68.199  66.729  85.399  1.00  0.00           H  
ATOM     29  C   SER     2      72.041  66.901  84.744  1.00  0.00           C  
ATOM     30  O   SER     2      72.837  67.698  84.229  1.00  0.00           O  
ATOM     31  N   SER     3      72.311  65.574  84.946  1.00  0.00           N  
ATOM     32  H   SER     3      71.472  65.045  85.135  1.00  0.00           H  
ATOM     33  CA  SER     3      73.610  64.983  84.690  1.00  0.00           C  
ATOM     34  HA  SER     3      74.105  65.488  83.860  1.00  0.00           H  
ATOM     35  CB  SER     3      74.611  65.363  85.815  1.00  0.00           C  
ATOM     36  HB2 SER     3      74.424  66.394  86.118  1.00  0.00           H  
ATOM     37  HB3 SER     3      74.449  64.687  86.655  1.00  0.00           H  
ATOM     38  OG  SER     3      75.911  65.201  85.370  1.00  0.00           O  
ATOM     39  HG  SER     3      76.437  65.642  86.041  1.00  0.00           H  
ATOM     40  C   SER     3      73.544  63.534  84.367  1.00  0.00           C  
ATOM     41  O   SER     3      72.563  62.882  84.624  1.00  0.00           O  
ATOM     42  N   LEU     4      74.627  63.061  83.767  1.00  0.00           N  
ATOM     43  H   LEU     4      75.454  63.634  83.856  1.00  0.00           H  
ATOM     44  CA  LEU     4      74.833  61.656  83.355  1.00  0.00           C  
ATOM     45  HA  LEU     4      74.284  61.027  84.055  1.00  0.00           H  
ATOM     46  CB  LEU     4      74.069  61.470  82.002  1.00  0.00           C  
ATOM     47  HB2 LEU     4      73.058  61.786  82.259  1.00  0.00           H  
ATOM     48  HB3 LEU     4      74.434  62.169  81.249  1.00  0.00           H  
ATOM     49  CG  LEU     4      73.930  60.104  81.399  1.00  0.00           C  
ATOM     50  HG  LEU     4      73.788  59.401  82.220  1.00  0.00           H  
ATOM     51  CD1 LEU     4      72.799  60.032  80.345  1.00  0.00           C  
ATOM     52 HD11 LEU     4      72.834  59.029  79.919  1.00  0.00           H  
ATOM     53 HD12 LEU     4      71.818  60.252  80.766  1.00  0.00           H  
ATOM     54 HD13 LEU     4      72.999  60.727  79.529  1.00  0.00           H  
ATOM     55  CD2 LEU     4      75.173  59.709  80.608  1.00  0.00           C  
ATOM     56 HD21 LEU     4      75.815  60.550  80.347  1.00  0.00           H  
ATOM     57 HD22 LEU     4      75.766  59.007  81.195  1.00  0.00           H  
ATOM     58 HD23 LEU     4      74.891  59.239  79.666  1.00  0.00           H  
ATOM     59  C   LEU     4      76.325  61.262  83.308  1.00  0.00           C  
ATOM     60  O   LEU     4      77.061  62.073  82.816  1.00  0.00           O  
ATOM     61  N   ARG     5      76.583  60.034  83.782  1.00  0.00           N  
ATOM     62  H   ARG     5      75.815  59.572  84.247  1.00  0.00           H  
ATOM     63  CA  ARG     5      77.897  59.354  83.854  1.00  0.00           C  
ATOM     64  HA  ARG     5      78.623  59.978  83.333  1.00  0.00           H  
ATOM     65  CB  ARG     5      78.282  59.127  85.381  1.00  0.00           C  
ATOM     66  HB2 ARG     5      77.830  59.926  85.969  1.00  0.00           H  
ATOM     67  HB3 ARG     5      77.918  58.138  85.662  1.00  0.00           H  
ATOM     68  CG  ARG     5      79.809  59.206  85.431  1.00  0.00           C  
ATOM     69  HG2 ARG     5      80.224  58.438  84.778  1.00  0.00           H  
ATOM     70  HG3 ARG     5      80.033  60.191  85.022  1.00  0.00           H  
ATOM     71  CD  ARG     5      80.288  58.933  86.878  1.00  0.00           C  
ATOM     72  HD2 ARG     5      81.329  59.228  87.011  1.00  0.00           H  
ATOM     73  HD3 ARG     5      79.791  59.548  87.628  1.00  0.00           H  
ATOM     74  NE  ARG     5      80.108  57.508  87.201  1.00  0.00           N  
ATOM     75  HE  ARG     5      80.896  56.898  87.037  1.00  0.00           H  
ATOM     76  CZ  ARG     5      79.215  56.820  87.898  1.00  0.00           C  
ATOM     77  NH1 ARG     5      78.147  57.387  88.386  1.00  0.00           N  
ATOM     78 HH11 ARG     5      78.034  58.388  88.318  1.00  0.00           H  
ATOM     79 HH12 ARG     5      77.698  56.881  89.136  1.00  0.00           H  
ATOM     80  NH2 ARG     5      79.383  55.587  88.024  1.00  0.00           N  
ATOM     81 HH21 ARG     5      80.189  55.096  87.665  1.00  0.00           H  
ATOM     82 HH22 ARG     5      78.586  54.976  88.135  1.00  0.00           H  
ATOM     83  C   ARG     5      77.784  57.981  83.148  1.00  0.00           C  
ATOM     84  O   ARG     5      76.842  57.183  83.376  1.00  0.00           O  
ATOM     85  N   LEU     6      78.768  57.675  82.255  1.00  0.00           N  
ATOM     86  H   LEU     6      79.634  58.189  82.183  1.00  0.00           H  
ATOM     87  CA  LEU     6      78.819  56.272  81.734  1.00  0.00           C  
ATOM     88  HA  LEU     6      77.784  55.967  81.579  1.00  0.00           H  
ATOM     89  CB  LEU     6      79.567  56.240  80.358  1.00  0.00           C  
ATOM     90  HB2 LEU     6      80.386  56.955  80.438  1.00  0.00           H  
ATOM     91  HB3 LEU     6      79.950  55.242  80.144  1.00  0.00           H  
ATOM     92  CG  LEU     6      78.818  56.693  79.109  1.00  0.00           C  
ATOM     93  HG  LEU     6      78.039  55.985  78.828  1.00  0.00           H  
ATOM     94  CD1 LEU     6      78.072  57.983  79.286  1.00  0.00           C  
ATOM     95 HD11 LEU     6      77.891  58.442  78.314  1.00  0.00           H  
ATOM     96 HD12 LEU     6      77.211  57.850  79.940  1.00  0.00           H  
ATOM     97 HD13 LEU     6      78.777  58.645  79.789  1.00  0.00           H  
ATOM     98  CD2 LEU     6      79.789  56.584  77.979  1.00  0.00           C  
ATOM     99 HD21 LEU     6      79.259  56.881  77.074  1.00  0.00           H  
ATOM    100 HD22 LEU     6      80.615  57.288  78.084  1.00  0.00           H  
ATOM    101 HD23 LEU     6      80.230  55.590  77.907  1.00  0.00           H  
ATOM    102  C   LEU     6      79.365  55.296  82.754  1.00  0.00           C  
ATOM    103  O   LEU     6      79.974  55.764  83.757  1.00  0.00           O  
ATOM    104  N   VAL     7      78.942  54.041  82.522  1.00  0.00           N  
ATOM    105  H   VAL     7      78.375  53.860  81.706  1.00  0.00           H  
ATOM    106  CA  VAL     7      79.196  52.902  83.435  1.00  0.00           C  
ATOM    107  HA  VAL     7      79.783  53.278  84.273  1.00  0.00           H  
ATOM    108  CB  VAL     7      77.887  52.331  84.066  1.00  0.00           C  
ATOM    109  HB  VAL     7      77.240  52.011  83.250  1.00  0.00           H  
ATOM    110  CG1 VAL     7      78.121  51.141  85.049  1.00  0.00           C  
ATOM    111 HG11 VAL     7      78.790  50.416  84.585  1.00  0.00           H  
ATOM    112 HG12 VAL     7      78.396  51.504  86.039  1.00  0.00           H  
ATOM    113 HG13 VAL     7      77.188  50.578  85.084  1.00  0.00           H  
ATOM    114  CG2 VAL     7      77.102  53.296  84.932  1.00  0.00           C  
ATOM    115 HG21 VAL     7      76.111  52.903  85.155  1.00  0.00           H  
ATOM    116 HG22 VAL     7      77.722  53.633  85.763  1.00  0.00           H  
ATOM    117 HG23 VAL     7      76.851  54.217  84.406  1.00  0.00           H  
ATOM    118  C   VAL     7      79.989  51.774  82.734  1.00  0.00           C  
ATOM    119  O   VAL     7      81.121  51.472  83.117  1.00  0.00           O  
ATOM    120  N   SER     8      79.440  51.167  81.696  1.00  0.00           N  
ATOM    121  H   SER     8      78.514  51.430  81.390  1.00  0.00           H  
ATOM    122  CA  SER     8      80.204  50.088  81.051  1.00  0.00           C  
ATOM    123  HA  SER     8      81.261  50.353  81.052  1.00  0.00           H  
ATOM    124  CB  SER     8      79.979  48.783  81.802  1.00  0.00           C  
ATOM    125  HB2 SER     8      80.332  48.935  82.822  1.00  0.00           H  
ATOM    126  HB3 SER     8      78.922  48.526  81.729  1.00  0.00           H  
ATOM    127  OG  SER     8      80.735  47.705  81.283  1.00  0.00           O  
ATOM    128  HG  SER     8      81.550  47.511  81.753  1.00  0.00           H  
ATOM    129  C   SER     8      79.820  49.875  79.557  1.00  0.00           C  
ATOM    130  O   SER     8      78.661  50.229  79.343  1.00  0.00           O  
ATOM    131  N   SER     9      80.632  49.349  78.672  1.00  0.00           N  
ATOM    132  H   SER     9      81.568  49.087  78.947  1.00  0.00           H  
ATOM    133  CA  SER     9      80.412  49.455  77.259  1.00  0.00           C  
ATOM    134  HA  SER     9      79.346  49.558  77.054  1.00  0.00           H  
ATOM    135  CB  SER     9      81.210  50.633  76.713  1.00  0.00           C  
ATOM    136  HB2 SER     9      82.260  50.467  76.954  1.00  0.00           H  
ATOM    137  HB3 SER     9      81.154  50.694  75.626  1.00  0.00           H  
ATOM    138  OG  SER     9      80.954  51.901  77.324  1.00  0.00           O  
ATOM    139  HG  SER     9      81.002  52.578  76.646  1.00  0.00           H  
ATOM    140  C   SER     9      80.958  48.078  76.690  1.00  0.00           C  
ATOM    141  O   SER     9      81.810  47.524  77.353  1.00  0.00           O  
ATOM    142  N   SER    10      80.458  47.488  75.611  1.00  0.00           N  
ATOM    143  H   SER    10      79.677  47.866  75.094  1.00  0.00           H  
ATOM    144  CA  SER    10      80.957  46.209  75.112  1.00  0.00           C  
ATOM    145  HA  SER    10      82.046  46.165  75.112  1.00  0.00           H  
ATOM    146  CB  SER    10      80.363  45.060  75.918  1.00  0.00           C  
ATOM    147  HB2 SER    10      80.758  44.061  75.731  1.00  0.00           H  
ATOM    148  HB3 SER    10      80.642  45.281  76.948  1.00  0.00           H  
ATOM    149  OG  SER    10      78.982  44.998  75.773  1.00  0.00           O  
ATOM    150  HG  SER    10      78.869  44.905  74.824  1.00  0.00           H  
ATOM    151  C   SER    10      80.594  46.008  73.699  1.00  0.00           C  
ATOM    152  O   SER    10      79.453  46.190  73.361  1.00  0.00           O  
ATOM    153  N   THR    11      81.527  45.606  72.852  1.00  0.00           N  
ATOM    154  H   THR    11      82.444  45.579  73.275  1.00  0.00           H  
ATOM    155  CA  THR    11      81.271  44.921  71.603  1.00  0.00           C  
ATOM    156  HA  THR    11      80.480  45.525  71.161  1.00  0.00           H  
ATOM    157  CB  THR    11      82.400  44.911  70.649  1.00  0.00           C  
ATOM    158  HB  THR    11      83.153  44.275  71.116  1.00  0.00           H  
ATOM    159  CG2 THR    11      82.090  44.214  69.324  1.00  0.00           C  
ATOM    160 HG21 THR    11      82.807  44.596  68.597  1.00  0.00           H  
ATOM    161 HG22 THR    11      81.924  43.140  69.237  1.00  0.00           H  
ATOM    162 HG23 THR    11      81.091  44.518  69.013  1.00  0.00           H  
ATOM    163  OG1 THR    11      83.003  46.131  70.443  1.00  0.00           O  
ATOM    164  HG1 THR    11      83.158  46.483  71.323  1.00  0.00           H  
ATOM    165  C   THR    11      80.700  43.521  71.811  1.00  0.00           C  
ATOM    166  O   THR    11      81.336  42.576  72.279  1.00  0.00           O  
ATOM    167  N   ILE    12      79.509  43.295  71.389  1.00  0.00           N  
ATOM    168  H   ILE    12      79.204  44.013  70.746  1.00  0.00           H  
ATOM    169  CA  ILE    12      78.887  42.020  71.140  1.00  0.00           C  
ATOM    170  HA  ILE    12      79.203  41.325  71.918  1.00  0.00           H  
ATOM    171  CB  ILE    12      77.367  42.090  71.169  1.00  0.00           C  
ATOM    172  HB  ILE    12      77.157  42.777  70.348  1.00  0.00           H  
ATOM    173  CG2 ILE    12      76.716  40.700  70.895  1.00  0.00           C  
ATOM    174 HG21 ILE    12      77.211  40.087  70.142  1.00  0.00           H  
ATOM    175 HG22 ILE    12      76.715  40.064  71.781  1.00  0.00           H  
ATOM    176 HG23 ILE    12      75.708  40.862  70.513  1.00  0.00           H  
ATOM    177  CG1 ILE    12      76.756  42.709  72.486  1.00  0.00           C  
ATOM    178 HG12 ILE    12      76.885  42.028  73.327  1.00  0.00           H  
ATOM    179 HG13 ILE    12      77.335  43.598  72.734  1.00  0.00           H  
ATOM    180  CD1 ILE    12      75.355  43.172  72.289  1.00  0.00           C  
ATOM    181 HD11 ILE    12      74.759  42.353  71.889  1.00  0.00           H  
ATOM    182 HD12 ILE    12      75.018  43.549  73.255  1.00  0.00           H  
ATOM    183 HD13 ILE    12      75.367  43.990  71.569  1.00  0.00           H  
ATOM    184  C   ILE    12      79.345  41.514  69.802  1.00  0.00           C  
ATOM    185  O   ILE    12      79.189  42.207  68.828  1.00  0.00           O  
ATOM    186  N   GLN    13      79.931  40.333  69.823  1.00  0.00           N  
ATOM    187  H   GLN    13      80.040  39.909  70.733  1.00  0.00           H  
ATOM    188  CA  GLN    13      80.852  39.911  68.810  1.00  0.00           C  
ATOM    189  HA  GLN    13      81.225  40.829  68.356  1.00  0.00           H  
ATOM    190  CB  GLN    13      82.023  39.106  69.418  1.00  0.00           C  
ATOM    191  HB2 GLN    13      81.547  38.169  69.709  1.00  0.00           H  
ATOM    192  HB3 GLN    13      82.728  38.813  68.640  1.00  0.00           H  
ATOM    193  CG  GLN    13      82.854  39.763  70.573  1.00  0.00           C  
ATOM    194  HG2 GLN    13      82.193  40.085  71.377  1.00  0.00           H  
ATOM    195  HG3 GLN    13      83.522  38.982  70.939  1.00  0.00           H  
ATOM    196  CD  GLN    13      83.554  41.012  69.973  1.00  0.00           C  
ATOM    197  OE1 GLN    13      83.559  41.345  68.807  1.00  0.00           O  
ATOM    198  NE2 GLN    13      84.157  41.792  70.848  1.00  0.00           N  
ATOM    199 HE21 GLN    13      84.606  42.626  70.498  1.00  0.00           H  
ATOM    200 HE22 GLN    13      84.044  41.706  71.848  1.00  0.00           H  
ATOM    201  C   GLN    13      80.281  39.054  67.591  1.00  0.00           C  
ATOM    202  O   GLN    13      80.894  38.233  66.909  1.00  0.00           O  
ATOM    203  N   ALA    14      79.010  39.320  67.272  1.00  0.00           N  
ATOM    204  H   ALA    14      78.603  40.170  67.635  1.00  0.00           H  
ATOM    205  CA  ALA    14      78.274  38.407  66.292  1.00  0.00           C  
ATOM    206  HA  ALA    14      78.313  37.388  66.677  1.00  0.00           H  
ATOM    207  CB  ALA    14      76.773  38.874  66.180  1.00  0.00           C  
ATOM    208  HB1 ALA    14      76.185  38.101  65.686  1.00  0.00           H  
ATOM    209  HB2 ALA    14      76.362  39.232  67.125  1.00  0.00           H  
ATOM    210  HB3 ALA    14      76.670  39.679  65.452  1.00  0.00           H  
ATOM    211  C   ALA    14      78.878  38.413  64.861  1.00  0.00           C  
ATOM    212  O   ALA    14      79.540  39.333  64.481  1.00  0.00           O  
ATOM    213  N   ALA    15      78.765  37.350  64.126  1.00  0.00           N  
ATOM    214  H   ALA    15      78.395  36.496  64.517  1.00  0.00           H  
ATOM    215  CA  ALA    15      79.202  37.269  62.698  1.00  0.00           C  
ATOM    216  HA  ALA    15      79.080  38.263  62.267  1.00  0.00           H  
ATOM    217  CB  ALA    15      80.680  36.918  62.741  1.00  0.00           C  
ATOM    218  HB1 ALA    15      81.176  37.005  61.774  1.00  0.00           H  
ATOM    219  HB2 ALA    15      81.221  37.638  63.355  1.00  0.00           H  
ATOM    220  HB3 ALA    15      80.911  35.906  63.073  1.00  0.00           H  
ATOM    221  C   ALA    15      78.339  36.361  61.824  1.00  0.00           C  
ATOM    222  O   ALA    15      77.821  35.312  62.269  1.00  0.00           O  
ATOM    223  N   ASN    16      78.272  36.696  60.505  1.00  0.00           N  
ATOM    224  H   ASN    16      78.685  37.552  60.164  1.00  0.00           H  
ATOM    225  CA  ASN    16      77.683  35.805  59.475  1.00  0.00           C  
ATOM    226  HA  ASN    16      77.748  34.774  59.821  1.00  0.00           H  
ATOM    227  CB  ASN    16      76.112  36.167  59.363  1.00  0.00           C  
ATOM    228  HB2 ASN    16      75.703  35.995  60.359  1.00  0.00           H  
ATOM    229  HB3 ASN    16      75.975  37.200  59.046  1.00  0.00           H  
ATOM    230  CG  ASN    16      75.323  35.286  58.386  1.00  0.00           C  
ATOM    231  OD1 ASN    16      75.362  35.662  57.222  1.00  0.00           O  
ATOM    232  ND2 ASN    16      74.699  34.204  58.864  1.00  0.00           N  
ATOM    233 HD21 ASN    16      74.367  33.510  58.209  1.00  0.00           H  
ATOM    234 HD22 ASN    16      74.745  34.001  59.852  1.00  0.00           H  
ATOM    235  C   ASN    16      78.499  35.889  58.130  1.00  0.00           C  
ATOM    236  O   ASN    16      79.209  36.872  57.878  1.00  0.00           O  
ATOM    237  N   SER    17      78.463  34.771  57.388  1.00  0.00           N  
ATOM    238  H   SER    17      77.869  34.007  57.677  1.00  0.00           H  
ATOM    239  CA  SER    17      79.200  34.539  56.123  1.00  0.00           C  
ATOM    240  HA  SER    17      78.964  33.515  55.832  1.00  0.00           H  
ATOM    241  CB  SER    17      80.710  34.438  56.331  1.00  0.00           C  
ATOM    242  HB2 SER    17      81.212  34.309  55.372  1.00  0.00           H  
ATOM    243  HB3 SER    17      81.053  35.426  56.640  1.00  0.00           H  
ATOM    244  OG  SER    17      81.084  33.437  57.292  1.00  0.00           O  
ATOM    245  HG  SER    17      81.957  33.193  56.976  1.00  0.00           H  
ATOM    246  C   SER    17      78.729  35.449  54.977  1.00  0.00           C  
ATOM    247  O   SER    17      79.483  35.598  54.034  1.00  0.00           O  
ATOM    248  N   GLN    18      77.544  36.086  54.990  1.00  0.00           N  
ATOM    249  H   GLN    18      77.017  35.977  55.845  1.00  0.00           H  
ATOM    250  CA  GLN    18      76.869  36.771  53.877  1.00  0.00           C  
ATOM    251  HA  GLN    18      77.074  36.183  52.982  1.00  0.00           H  
ATOM    252  CB  GLN    18      75.371  36.862  54.130  1.00  0.00           C  
ATOM    253  HB2 GLN    18      75.193  37.188  55.154  1.00  0.00           H  
ATOM    254  HB3 GLN    18      74.908  37.642  53.526  1.00  0.00           H  
ATOM    255  CG  GLN    18      74.588  35.502  53.987  1.00  0.00           C  
ATOM    256  HG2 GLN    18      74.585  35.213  52.936  1.00  0.00           H  
ATOM    257  HG3 GLN    18      75.094  34.722  54.556  1.00  0.00           H  
ATOM    258  CD  GLN    18      73.167  35.711  54.515  1.00  0.00           C  
ATOM    259  OE1 GLN    18      72.138  35.663  53.771  1.00  0.00           O  
ATOM    260  NE2 GLN    18      72.975  35.774  55.810  1.00  0.00           N  
ATOM    261 HE21 GLN    18      72.063  35.886  56.229  1.00  0.00           H  
ATOM    262 HE22 GLN    18      73.753  35.681  56.448  1.00  0.00           H  
ATOM    263  C   GLN    18      77.468  38.219  53.670  1.00  0.00           C  
ATOM    264  O   GLN    18      77.945  38.875  54.557  1.00  0.00           O  
ATOM    265  N   LEU    19      77.375  38.707  52.411  1.00  0.00           N  
ATOM    266  H   LEU    19      76.961  38.088  51.729  1.00  0.00           H  
ATOM    267  CA  LEU    19      77.326  40.115  52.023  1.00  0.00           C  
ATOM    268  HA  LEU    19      77.685  40.717  52.858  1.00  0.00           H  
ATOM    269  CB  LEU    19      78.319  40.178  50.814  1.00  0.00           C  
ATOM    270  HB2 LEU    19      77.867  39.712  49.938  1.00  0.00           H  
ATOM    271  HB3 LEU    19      78.372  41.196  50.428  1.00  0.00           H  
ATOM    272  CG  LEU    19      79.729  39.604  50.880  1.00  0.00           C  
ATOM    273  HG  LEU    19      79.655  38.524  51.010  1.00  0.00           H  
ATOM    274  CD1 LEU    19      80.542  39.902  49.634  1.00  0.00           C  
ATOM    275 HD11 LEU    19      81.570  39.585  49.806  1.00  0.00           H  
ATOM    276 HD12 LEU    19      80.213  39.396  48.726  1.00  0.00           H  
ATOM    277 HD13 LEU    19      80.554  40.957  49.360  1.00  0.00           H  
ATOM    278  CD2 LEU    19      80.501  40.265  52.058  1.00  0.00           C  
ATOM    279 HD21 LEU    19      81.487  39.802  52.033  1.00  0.00           H  
ATOM    280 HD22 LEU    19      80.579  41.350  51.990  1.00  0.00           H  
ATOM    281 HD23 LEU    19      80.010  39.955  52.981  1.00  0.00           H  
ATOM    282  C   LEU    19      75.960  40.671  51.664  1.00  0.00           C  
ATOM    283  O   LEU    19      75.052  39.877  51.318  1.00  0.00           O  
ATOM    284  N   ILE    20      75.816  42.041  51.701  1.00  0.00           N  
ATOM    285  H   ILE    20      76.624  42.544  52.039  1.00  0.00           H  
ATOM    286  CA  ILE    20      74.618  42.801  51.255  1.00  0.00           C  
ATOM    287  HA  ILE    20      73.873  42.164  50.778  1.00  0.00           H  
ATOM    288  CB  ILE    20      73.909  43.509  52.494  1.00  0.00           C  
ATOM    289  HB  ILE    20      74.640  44.074  53.072  1.00  0.00           H  
ATOM    290  CG2 ILE    20      72.781  44.452  52.029  1.00  0.00           C  
ATOM    291 HG21 ILE    20      72.087  43.996  51.323  1.00  0.00           H  
ATOM    292 HG22 ILE    20      72.201  44.747  52.904  1.00  0.00           H  
ATOM    293 HG23 ILE    20      73.222  45.330  51.558  1.00  0.00           H  
ATOM    294  CG1 ILE    20      73.316  42.513  53.560  1.00  0.00           C  
ATOM    295 HG12 ILE    20      74.049  41.830  53.990  1.00  0.00           H  
ATOM    296 HG13 ILE    20      72.918  43.062  54.413  1.00  0.00           H  
ATOM    297  CD1 ILE    20      72.192  41.614  52.967  1.00  0.00           C  
ATOM    298 HD11 ILE    20      72.424  41.333  51.940  1.00  0.00           H  
ATOM    299 HD12 ILE    20      72.143  40.789  53.678  1.00  0.00           H  
ATOM    300 HD13 ILE    20      71.206  42.071  53.041  1.00  0.00           H  
ATOM    301  C   ILE    20      75.060  43.918  50.203  1.00  0.00           C  
ATOM    302  O   ILE    20      75.628  44.972  50.519  1.00  0.00           O  
ATOM    303  N   ASP    21      74.756  43.661  48.931  1.00  0.00           N  
ATOM    304  H   ASP    21      74.327  42.792  48.647  1.00  0.00           H  
ATOM    305  CA  ASP    21      74.791  44.705  47.848  1.00  0.00           C  
ATOM    306  HA  ASP    21      75.758  45.206  47.805  1.00  0.00           H  
ATOM    307  CB  ASP    21      74.522  44.089  46.508  1.00  0.00           C  
ATOM    308  HB2 ASP    21      73.465  43.826  46.536  1.00  0.00           H  
ATOM    309  HB3 ASP    21      74.641  44.841  45.728  1.00  0.00           H  
ATOM    310  CG  ASP    21      75.351  42.807  46.122  1.00  0.00           C  
ATOM    311  OD1 ASP    21      76.574  42.884  45.896  1.00  0.00           O  
ATOM    312  OD2 ASP    21      74.783  41.683  46.083  1.00  0.00           O  
ATOM    313  C   ASP    21      73.782  45.776  48.069  1.00  0.00           C  
ATOM    314  O   ASP    21      72.656  45.509  48.478  1.00  0.00           O  
ATOM    315  N   LEU    22      74.176  47.038  47.879  1.00  0.00           N  
ATOM    316  H   LEU    22      75.031  47.187  47.363  1.00  0.00           H  
ATOM    317  CA  LEU    22      73.408  48.268  48.179  1.00  0.00           C  
ATOM    318  HA  LEU    22      72.656  47.994  48.919  1.00  0.00           H  
ATOM    319  CB  LEU    22      74.279  49.281  48.844  1.00  0.00           C  
ATOM    320  HB2 LEU    22      75.112  49.511  48.180  1.00  0.00           H  
ATOM    321  HB3 LEU    22      73.753  50.233  48.920  1.00  0.00           H  
ATOM    322  CG  LEU    22      74.912  48.765  50.180  1.00  0.00           C  
ATOM    323  HG  LEU    22      75.601  47.933  50.036  1.00  0.00           H  
ATOM    324  CD1 LEU    22      75.730  49.999  50.703  1.00  0.00           C  
ATOM    325 HD11 LEU    22      76.499  50.200  49.956  1.00  0.00           H  
ATOM    326 HD12 LEU    22      75.233  50.964  50.811  1.00  0.00           H  
ATOM    327 HD13 LEU    22      76.167  49.745  51.668  1.00  0.00           H  
ATOM    328  CD2 LEU    22      73.830  48.552  51.205  1.00  0.00           C  
ATOM    329 HD21 LEU    22      73.159  47.796  50.798  1.00  0.00           H  
ATOM    330 HD22 LEU    22      74.204  48.256  52.185  1.00  0.00           H  
ATOM    331 HD23 LEU    22      73.283  49.472  51.412  1.00  0.00           H  
ATOM    332  C   LEU    22      72.722  49.001  46.985  1.00  0.00           C  
ATOM    333  O   LEU    22      73.356  49.359  46.001  1.00  0.00           O  
ATOM    334  N   THR    23      71.401  49.330  47.099  1.00  0.00           N  
ATOM    335  H   THR    23      71.067  49.042  48.008  1.00  0.00           H  
ATOM    336  CA  THR    23      70.633  50.037  46.074  1.00  0.00           C  
ATOM    337  HA  THR    23      71.230  50.010  45.162  1.00  0.00           H  
ATOM    338  CB  THR    23      69.241  49.322  45.881  1.00  0.00           C  
ATOM    339  HB  THR    23      69.369  48.243  45.804  1.00  0.00           H  
ATOM    340  CG2 THR    23      68.255  49.725  46.955  1.00  0.00           C  
ATOM    341 HG21 THR    23      67.255  49.311  46.827  1.00  0.00           H  
ATOM    342 HG22 THR    23      68.613  49.328  47.904  1.00  0.00           H  
ATOM    343 HG23 THR    23      68.038  50.792  46.999  1.00  0.00           H  
ATOM    344  OG1 THR    23      68.516  49.667  44.656  1.00  0.00           O  
ATOM    345  HG1 THR    23      67.748  49.100  44.747  1.00  0.00           H  
ATOM    346  C   THR    23      70.479  51.530  46.411  1.00  0.00           C  
ATOM    347  O   THR    23      70.866  52.047  47.468  1.00  0.00           O  
ATOM    348  N   VAL    24      69.956  52.262  45.368  1.00  0.00           N  
ATOM    349  H   VAL    24      69.647  51.708  44.582  1.00  0.00           H  
ATOM    350  CA  VAL    24      69.834  53.729  45.216  1.00  0.00           C  
ATOM    351  HA  VAL    24      70.750  54.077  44.739  1.00  0.00           H  
ATOM    352  CB  VAL    24      68.648  54.121  44.323  1.00  0.00           C  
ATOM    353  HB  VAL    24      67.732  53.615  44.630  1.00  0.00           H  
ATOM    354  CG1 VAL    24      68.385  55.661  44.196  1.00  0.00           C  
ATOM    355 HG11 VAL    24      67.919  55.842  43.227  1.00  0.00           H  
ATOM    356 HG12 VAL    24      67.569  55.852  44.893  1.00  0.00           H  
ATOM    357 HG13 VAL    24      69.256  56.277  44.420  1.00  0.00           H  
ATOM    358  CG2 VAL    24      69.046  53.651  42.873  1.00  0.00           C  
ATOM    359 HG21 VAL    24      70.023  54.055  42.605  1.00  0.00           H  
ATOM    360 HG22 VAL    24      68.916  52.570  42.908  1.00  0.00           H  
ATOM    361 HG23 VAL    24      68.425  54.032  42.062  1.00  0.00           H  
ATOM    362  C   VAL    24      69.740  54.400  46.652  1.00  0.00           C  
ATOM    363  O   VAL    24      70.632  55.115  47.092  1.00  0.00           O  
ATOM    364  N   TRP    25      68.598  54.236  47.309  1.00  0.00           N  
ATOM    365  H   TRP    25      67.888  53.625  46.929  1.00  0.00           H  
ATOM    366  CA  TRP    25      68.214  54.792  48.611  1.00  0.00           C  
ATOM    367  HA  TRP    25      68.172  55.872  48.464  1.00  0.00           H  
ATOM    368  CB  TRP    25      66.790  54.281  48.945  1.00  0.00           C  
ATOM    369  HB2 TRP    25      66.846  53.212  49.150  1.00  0.00           H  
ATOM    370  HB3 TRP    25      66.547  54.861  49.836  1.00  0.00           H  
ATOM    371  CG  TRP    25      65.819  54.395  47.875  1.00  0.00           C  
ATOM    372  CD1 TRP    25      65.350  55.591  47.397  1.00  0.00           C  
ATOM    373  HD1 TRP    25      65.775  56.561  47.609  1.00  0.00           H  
ATOM    374  NE1 TRP    25      64.281  55.429  46.590  1.00  0.00           N  
ATOM    375  HE1 TRP    25      63.807  56.193  46.131  1.00  0.00           H  
ATOM    376  CE2 TRP    25      63.955  54.071  46.456  1.00  0.00           C  
ATOM    377  CZ2 TRP    25      62.951  53.361  45.724  1.00  0.00           C  
ATOM    378  HZ2 TRP    25      62.264  53.931  45.117  1.00  0.00           H  
ATOM    379  CH2 TRP    25      62.900  51.965  45.977  1.00  0.00           C  
ATOM    380  HH2 TRP    25      62.162  51.441  45.387  1.00  0.00           H  
ATOM    381  CZ3 TRP    25      63.843  51.261  46.705  1.00  0.00           C  
ATOM    382  HZ3 TRP    25      63.860  50.184  46.790  1.00  0.00           H  
ATOM    383  CE3 TRP    25      64.944  51.996  47.305  1.00  0.00           C  
ATOM    384  HE3 TRP    25      65.733  51.505  47.854  1.00  0.00           H  
ATOM    385  CD2 TRP    25      64.929  53.401  47.245  1.00  0.00           C  
ATOM    386  C   TRP    25      69.147  54.527  49.748  1.00  0.00           C  
ATOM    387  O   TRP    25      69.248  55.347  50.592  1.00  0.00           O  
ATOM    388  N   ASP    26      69.839  53.426  49.740  1.00  0.00           N  
ATOM    389  H   ASP    26      69.808  52.832  48.924  1.00  0.00           H  
ATOM    390  CA  ASP    26      70.817  53.018  50.818  1.00  0.00           C  
ATOM    391  HA  ASP    26      70.469  53.186  51.837  1.00  0.00           H  
ATOM    392  CB  ASP    26      71.239  51.548  50.691  1.00  0.00           C  
ATOM    393  HB2 ASP    26      72.011  51.519  49.923  1.00  0.00           H  
ATOM    394  HB3 ASP    26      71.781  51.328  51.611  1.00  0.00           H  
ATOM    395  CG  ASP    26      70.196  50.397  50.626  1.00  0.00           C  
ATOM    396  OD1 ASP    26      69.107  50.567  51.269  1.00  0.00           O  
ATOM    397  OD2 ASP    26      70.543  49.350  50.034  1.00  0.00           O  
ATOM    398  C   ASP    26      72.166  53.848  50.563  1.00  0.00           C  
ATOM    399  O   ASP    26      72.641  54.527  51.481  1.00  0.00           O  
ATOM    400  N   LEU    27      72.685  54.043  49.293  1.00  0.00           N  
ATOM    401  H   LEU    27      72.124  53.708  48.523  1.00  0.00           H  
ATOM    402  CA  LEU    27      73.856  54.868  49.001  1.00  0.00           C  
ATOM    403  HA  LEU    27      74.689  54.515  49.608  1.00  0.00           H  
ATOM    404  CB  LEU    27      74.280  54.848  47.468  1.00  0.00           C  
ATOM    405  HB2 LEU    27      73.489  55.307  46.875  1.00  0.00           H  
ATOM    406  HB3 LEU    27      75.181  55.457  47.395  1.00  0.00           H  
ATOM    407  CG  LEU    27      74.564  53.510  46.848  1.00  0.00           C  
ATOM    408  HG  LEU    27      73.690  52.862  46.929  1.00  0.00           H  
ATOM    409  CD1 LEU    27      74.914  53.743  45.386  1.00  0.00           C  
ATOM    410 HD11 LEU    27      75.808  54.359  45.290  1.00  0.00           H  
ATOM    411 HD12 LEU    27      75.124  52.723  45.064  1.00  0.00           H  
ATOM    412 HD13 LEU    27      74.003  54.131  44.931  1.00  0.00           H  
ATOM    413  CD2 LEU    27      75.729  52.812  47.472  1.00  0.00           C  
ATOM    414 HD21 LEU    27      76.683  53.328  47.358  1.00  0.00           H  
ATOM    415 HD22 LEU    27      75.452  52.545  48.491  1.00  0.00           H  
ATOM    416 HD23 LEU    27      75.914  51.878  46.940  1.00  0.00           H  
ATOM    417  C   LEU    27      73.598  56.270  49.479  1.00  0.00           C  
ATOM    418  O   LEU    27      74.469  56.838  50.120  1.00  0.00           O  
ATOM    419  N   ILE    28      72.387  56.836  49.201  1.00  0.00           N  
ATOM    420  H   ILE    28      71.796  56.412  48.500  1.00  0.00           H  
ATOM    421  CA  ILE    28      72.065  58.236  49.465  1.00  0.00           C  
ATOM    422  HA  ILE    28      72.848  58.917  49.134  1.00  0.00           H  
ATOM    423  CB  ILE    28      70.703  58.558  48.775  1.00  0.00           C  
ATOM    424  HB  ILE    28      70.080  57.707  49.051  1.00  0.00           H  
ATOM    425  CG2 ILE    28      70.008  59.890  49.093  1.00  0.00           C  
ATOM    426 HG21 ILE    28      70.614  60.766  48.863  1.00  0.00           H  
ATOM    427 HG22 ILE    28      69.012  60.033  48.674  1.00  0.00           H  
ATOM    428 HG23 ILE    28      69.871  60.014  50.167  1.00  0.00           H  
ATOM    429  CG1 ILE    28      70.854  58.660  47.199  1.00  0.00           C  
ATOM    430 HG12 ILE    28      71.430  59.538  46.907  1.00  0.00           H  
ATOM    431 HG13 ILE    28      71.426  57.765  46.953  1.00  0.00           H  
ATOM    432  CD1 ILE    28      69.542  58.600  46.419  1.00  0.00           C  
ATOM    433 HD11 ILE    28      69.114  59.602  46.408  1.00  0.00           H  
ATOM    434 HD12 ILE    28      69.726  58.303  45.386  1.00  0.00           H  
ATOM    435 HD13 ILE    28      68.902  57.890  46.942  1.00  0.00           H  
ATOM    436  C   ILE    28      72.082  58.636  50.982  1.00  0.00           C  
ATOM    437  O   ILE    28      72.559  59.738  51.398  1.00  0.00           O  
ATOM    438  N   GLY    29      71.722  57.629  51.749  1.00  0.00           N  
ATOM    439  H   GLY    29      71.542  56.773  51.243  1.00  0.00           H  
ATOM    440  CA  GLY    29      72.042  57.553  53.216  1.00  0.00           C  
ATOM    441  HA2 GLY    29      71.494  58.369  53.687  1.00  0.00           H  
ATOM    442  HA3 GLY    29      71.798  56.534  53.515  1.00  0.00           H  
ATOM    443  C   GLY    29      73.457  57.735  53.574  1.00  0.00           C  
ATOM    444  O   GLY    29      73.668  58.261  54.653  1.00  0.00           O  
ATOM    445  N   LEU    30      74.515  57.478  52.795  1.00  0.00           N  
ATOM    446  H   LEU    30      74.257  57.057  51.913  1.00  0.00           H  
ATOM    447  CA  LEU    30      75.960  57.519  53.170  1.00  0.00           C  
ATOM    448  HA  LEU    30      76.150  56.753  53.922  1.00  0.00           H  
ATOM    449  CB  LEU    30      76.895  57.230  51.938  1.00  0.00           C  
ATOM    450  HB2 LEU    30      76.386  57.812  51.170  1.00  0.00           H  
ATOM    451  HB3 LEU    30      77.890  57.664  52.040  1.00  0.00           H  
ATOM    452  CG  LEU    30      77.112  55.727  51.499  1.00  0.00           C  
ATOM    453  HG  LEU    30      76.179  55.171  51.589  1.00  0.00           H  
ATOM    454  CD1 LEU    30      77.545  55.543  50.045  1.00  0.00           C  
ATOM    455 HD11 LEU    30      76.813  56.028  49.398  1.00  0.00           H  
ATOM    456 HD12 LEU    30      78.523  55.998  49.885  1.00  0.00           H  
ATOM    457 HD13 LEU    30      77.641  54.478  49.836  1.00  0.00           H  
ATOM    458  CD2 LEU    30      78.115  55.058  52.466  1.00  0.00           C  
ATOM    459 HD21 LEU    30      77.958  53.982  52.398  1.00  0.00           H  
ATOM    460 HD22 LEU    30      79.128  55.348  52.184  1.00  0.00           H  
ATOM    461 HD23 LEU    30      77.986  55.343  53.510  1.00  0.00           H  
ATOM    462  C   LEU    30      76.503  58.842  53.777  1.00  0.00           C  
ATOM    463  O   LEU    30      77.275  58.719  54.716  1.00  0.00           O  
ATOM    464  N   GLU    31      76.023  60.014  53.232  1.00  0.00           N  
ATOM    465  H   GLU    31      75.407  59.965  52.433  1.00  0.00           H  
ATOM    466  CA  GLU    31      76.380  61.384  53.752  1.00  0.00           C  
ATOM    467  HA  GLU    31      77.119  61.052  54.480  1.00  0.00           H  
ATOM    468  CB  GLU    31      76.927  62.171  52.534  1.00  0.00           C  
ATOM    469  HB2 GLU    31      76.185  62.084  51.740  1.00  0.00           H  
ATOM    470  HB3 GLU    31      76.961  63.210  52.864  1.00  0.00           H  
ATOM    471  CG  GLU    31      78.278  61.672  52.103  1.00  0.00           C  
ATOM    472  HG2 GLU    31      78.350  60.609  51.875  1.00  0.00           H  
ATOM    473  HG3 GLU    31      78.448  62.166  51.146  1.00  0.00           H  
ATOM    474  CD  GLU    31      79.480  62.021  52.889  1.00  0.00           C  
ATOM    475  OE1 GLU    31      79.368  62.508  54.060  1.00  0.00           O  
ATOM    476  OE2 GLU    31      80.644  61.884  52.378  1.00  0.00           O  
ATOM    477  C   GLU    31      75.269  62.088  54.549  1.00  0.00           C  
ATOM    478  O   GLU    31      75.417  63.280  54.862  1.00  0.00           O  
ATOM    479  N   ARG    32      74.315  61.280  54.998  1.00  0.00           N  
ATOM    480  H   ARG    32      74.247  60.326  54.672  1.00  0.00           H  
ATOM    481  CA  ARG    32      73.461  61.682  56.135  1.00  0.00           C  
ATOM    482  HA  ARG    32      73.342  62.761  56.031  1.00  0.00           H  
ATOM    483  CB  ARG    32      72.072  60.984  55.963  1.00  0.00           C  
ATOM    484  HB2 ARG    32      72.312  59.923  55.895  1.00  0.00           H  
ATOM    485  HB3 ARG    32      71.469  61.236  56.834  1.00  0.00           H  
ATOM    486  CG  ARG    32      71.259  61.134  54.661  1.00  0.00           C  
ATOM    487  HG2 ARG    32      71.892  60.637  53.927  1.00  0.00           H  
ATOM    488  HG3 ARG    32      70.317  60.592  54.751  1.00  0.00           H  
ATOM    489  CD  ARG    32      70.986  62.534  54.144  1.00  0.00           C  
ATOM    490  HD2 ARG    32      71.959  62.983  53.947  1.00  0.00           H  
ATOM    491  HD3 ARG    32      70.400  62.553  53.225  1.00  0.00           H  
ATOM    492  NE  ARG    32      70.254  63.373  55.153  1.00  0.00           N  
ATOM    493  HE  ARG    32      69.906  62.830  55.930  1.00  0.00           H  
ATOM    494  CZ  ARG    32      70.022  64.704  55.123  1.00  0.00           C  
ATOM    495  NH1 ARG    32      70.348  65.413  54.056  1.00  0.00           N  
ATOM    496 HH11 ARG    32      70.820  65.022  53.253  1.00  0.00           H  
ATOM    497 HH12 ARG    32      70.249  66.418  54.073  1.00  0.00           H  
ATOM    498  NH2 ARG    32      69.621  65.350  56.178  1.00  0.00           N  
ATOM    499 HH21 ARG    32      69.744  64.800  57.015  1.00  0.00           H  
ATOM    500 HH22 ARG    32      69.609  66.357  56.261  1.00  0.00           H  
ATOM    501  C   ARG    32      74.071  61.321  57.479  1.00  0.00           C  
ATOM    502  O   ARG    32      75.007  60.528  57.460  1.00  0.00           O  
ATOM    503  N   GLU    33      73.437  61.766  58.610  1.00  0.00           N  
ATOM    504  H   GLU    33      72.588  62.285  58.437  1.00  0.00           H  
ATOM    505  CA  GLU    33      73.720  61.210  59.961  1.00  0.00           C  
ATOM    506  HA  GLU    33      74.801  61.118  60.062  1.00  0.00           H  
ATOM    507  CB  GLU    33      73.248  62.288  60.991  1.00  0.00           C  
ATOM    508  HB2 GLU    33      72.181  62.462  60.850  1.00  0.00           H  
ATOM    509  HB3 GLU    33      73.310  61.983  62.036  1.00  0.00           H  
ATOM    510  CG  GLU    33      74.128  63.553  60.850  1.00  0.00           C  
ATOM    511  HG2 GLU    33      74.037  64.192  61.728  1.00  0.00           H  
ATOM    512  HG3 GLU    33      75.146  63.174  60.764  1.00  0.00           H  
ATOM    513  CD  GLU    33      73.780  64.492  59.613  1.00  0.00           C  
ATOM    514  OE1 GLU    33      72.650  64.409  59.150  1.00  0.00           O  
ATOM    515  OE2 GLU    33      74.685  65.272  59.237  1.00  0.00           O  
ATOM    516  C   GLU    33      73.025  59.822  60.138  1.00  0.00           C  
ATOM    517  O   GLU    33      72.097  59.387  59.414  1.00  0.00           O  
ATOM    518  N   SER    34      73.414  59.097  61.157  1.00  0.00           N  
ATOM    519  H   SER    34      74.061  59.421  61.862  1.00  0.00           H  
ATOM    520  CA  SER    34      72.630  57.942  61.646  1.00  0.00           C  
ATOM    521  HA  SER    34      72.374  57.343  60.772  1.00  0.00           H  
ATOM    522  CB  SER    34      73.569  57.210  62.587  1.00  0.00           C  
ATOM    523  HB2 SER    34      73.828  57.911  63.381  1.00  0.00           H  
ATOM    524  HB3 SER    34      72.968  56.477  63.124  1.00  0.00           H  
ATOM    525  OG  SER    34      74.704  56.713  61.882  1.00  0.00           O  
ATOM    526  HG  SER    34      74.624  56.911  60.946  1.00  0.00           H  
ATOM    527  C   SER    34      71.333  58.330  62.377  1.00  0.00           C  
ATOM    528  O   SER    34      71.335  59.386  63.049  1.00  0.00           O  
ATOM    529  N   ILE    35      70.305  57.486  62.340  1.00  0.00           N  
ATOM    530  H   ILE    35      70.352  56.577  61.902  1.00  0.00           H  
ATOM    531  CA  ILE    35      69.062  57.711  63.133  1.00  0.00           C  
ATOM    532  HA  ILE    35      68.698  58.723  62.951  1.00  0.00           H  
ATOM    533  CB  ILE    35      67.905  56.780  62.611  1.00  0.00           C  
ATOM    534  HB  ILE    35      68.306  55.833  62.972  1.00  0.00           H  
ATOM    535  CG2 ILE    35      66.511  56.951  63.308  1.00  0.00           C  
ATOM    536 HG21 ILE    35      66.043  57.878  62.976  1.00  0.00           H  
ATOM    537 HG22 ILE    35      65.890  56.105  63.015  1.00  0.00           H  
ATOM    538 HG23 ILE    35      66.568  56.902  64.396  1.00  0.00           H  
ATOM    539  CG1 ILE    35      67.690  56.770  61.080  1.00  0.00           C  
ATOM    540 HG12 ILE    35      67.058  57.557  60.667  1.00  0.00           H  
ATOM    541 HG13 ILE    35      68.669  56.935  60.630  1.00  0.00           H  
ATOM    542  CD1 ILE    35      67.285  55.417  60.437  1.00  0.00           C  
ATOM    543 HD11 ILE    35      68.021  54.618  60.523  1.00  0.00           H  
ATOM    544 HD12 ILE    35      66.416  54.954  60.903  1.00  0.00           H  
ATOM    545 HD13 ILE    35      67.038  55.511  59.379  1.00  0.00           H  
ATOM    546  C   ILE    35      69.413  57.485  64.657  1.00  0.00           C  
ATOM    547  O   ILE    35      70.167  56.526  64.920  1.00  0.00           O  
ATOM    548  N   GLN    36      68.712  58.229  65.516  1.00  0.00           N  
ATOM    549  H   GLN    36      68.157  59.028  65.245  1.00  0.00           H  
ATOM    550  CA  GLN    36      68.848  58.142  66.979  1.00  0.00           C  
ATOM    551  HA  GLN    36      69.179  57.129  67.207  1.00  0.00           H  
ATOM    552  CB  GLN    36      69.844  59.241  67.486  1.00  0.00           C  
ATOM    553  HB2 GLN    36      69.475  60.186  67.087  1.00  0.00           H  
ATOM    554  HB3 GLN    36      69.734  59.103  68.562  1.00  0.00           H  
ATOM    555  CG  GLN    36      71.289  59.085  66.988  1.00  0.00           C  
ATOM    556  HG2 GLN    36      71.584  58.050  66.818  1.00  0.00           H  
ATOM    557  HG3 GLN    36      71.447  59.561  66.020  1.00  0.00           H  
ATOM    558  CD  GLN    36      72.244  59.692  67.895  1.00  0.00           C  
ATOM    559  OE1 GLN    36      72.217  60.896  68.077  1.00  0.00           O  
ATOM    560  NE2 GLN    36      73.036  58.915  68.601  1.00  0.00           N  
ATOM    561 HE21 GLN    36      73.706  59.278  69.265  1.00  0.00           H  
ATOM    562 HE22 GLN    36      73.209  57.980  68.261  1.00  0.00           H  
ATOM    563  C   GLN    36      67.481  58.368  67.630  1.00  0.00           C  
ATOM    564  O   GLN    36      67.024  59.512  67.668  1.00  0.00           O  
ATOM    565  N   GLN    37      66.767  57.296  67.817  1.00  0.00           N  
ATOM    566  H   GLN    37      67.269  56.429  67.688  1.00  0.00           H  
ATOM    567  CA  GLN    37      65.384  57.329  68.386  1.00  0.00           C  
ATOM    568  HA  GLN    37      65.215  58.337  68.764  1.00  0.00           H  
ATOM    569  CB  GLN    37      64.307  57.080  67.396  1.00  0.00           C  
ATOM    570  HB2 GLN    37      64.519  56.174  66.827  1.00  0.00           H  
ATOM    571  HB3 GLN    37      63.412  56.948  68.004  1.00  0.00           H  
ATOM    572  CG  GLN    37      64.214  58.285  66.415  1.00  0.00           C  
ATOM    573  HG2 GLN    37      64.144  59.224  66.964  1.00  0.00           H  
ATOM    574  HG3 GLN    37      65.109  58.420  65.808  1.00  0.00           H  
ATOM    575  CD  GLN    37      62.941  58.289  65.491  1.00  0.00           C  
ATOM    576  OE1 GLN    37      62.241  57.344  65.419  1.00  0.00           O  
ATOM    577  NE2 GLN    37      62.823  59.297  64.701  1.00  0.00           N  
ATOM    578 HE21 GLN    37      62.136  59.254  63.962  1.00  0.00           H  
ATOM    579 HE22 GLN    37      63.567  59.979  64.681  1.00  0.00           H  
ATOM    580  C   GLN    37      65.286  56.398  69.575  1.00  0.00           C  
ATOM    581  O   GLN    37      65.802  55.355  69.635  1.00  0.00           O  
ATOM    582  N   GLY    38      64.654  56.909  70.620  1.00  0.00           N  
ATOM    583  H   GLY    38      64.313  57.857  70.559  1.00  0.00           H  
ATOM    584  CA  GLY    38      64.704  56.240  71.939  1.00  0.00           C  
ATOM    585  HA2 GLY    38      64.980  55.187  71.885  1.00  0.00           H  
ATOM    586  HA3 GLY    38      65.570  56.645  72.463  1.00  0.00           H  
ATOM    587  C   GLY    38      63.509  56.382  72.805  1.00  0.00           C  
ATOM    588  O   GLY    38      62.616  57.161  72.511  1.00  0.00           O  
ATOM    589  N   LEU    39      63.483  55.614  73.900  1.00  0.00           N  
ATOM    590  H   LEU    39      64.387  55.238  74.148  1.00  0.00           H  
ATOM    591  CA  LEU    39      62.291  55.077  74.573  1.00  0.00           C  
ATOM    592  HA  LEU    39      61.380  55.621  74.324  1.00  0.00           H  
ATOM    593  CB  LEU    39      61.932  53.625  74.147  1.00  0.00           C  
ATOM    594  HB2 LEU    39      62.719  52.940  74.464  1.00  0.00           H  
ATOM    595  HB3 LEU    39      61.118  53.288  74.789  1.00  0.00           H  
ATOM    596  CG  LEU    39      61.490  53.475  72.723  1.00  0.00           C  
ATOM    597  HG  LEU    39      62.344  53.733  72.098  1.00  0.00           H  
ATOM    598  CD1 LEU    39      61.170  52.017  72.557  1.00  0.00           C  
ATOM    599 HD11 LEU    39      62.007  51.408  72.898  1.00  0.00           H  
ATOM    600 HD12 LEU    39      60.251  51.788  73.097  1.00  0.00           H  
ATOM    601 HD13 LEU    39      61.100  51.729  71.508  1.00  0.00           H  
ATOM    602  CD2 LEU    39      60.224  54.243  72.313  1.00  0.00           C  
ATOM    603 HD21 LEU    39      59.872  53.991  71.312  1.00  0.00           H  
ATOM    604 HD22 LEU    39      59.496  54.010  73.089  1.00  0.00           H  
ATOM    605 HD23 LEU    39      60.431  55.312  72.256  1.00  0.00           H  
ATOM    606  C   LEU    39      62.553  55.085  76.091  1.00  0.00           C  
ATOM    607  O   LEU    39      63.482  54.410  76.513  1.00  0.00           O  
ATOM    608  N   LEU    40      61.779  55.932  76.810  1.00  0.00           N  
ATOM    609  H   LEU    40      60.979  56.318  76.330  1.00  0.00           H  
ATOM    610  CA  LEU    40      61.512  56.001  78.248  1.00  0.00           C  
ATOM    611  HA  LEU    40      62.458  55.754  78.730  1.00  0.00           H  
ATOM    612  CB  LEU    40      61.147  57.438  78.649  1.00  0.00           C  
ATOM    613  HB2 LEU    40      61.965  57.991  78.188  1.00  0.00           H  
ATOM    614  HB3 LEU    40      60.230  57.686  78.115  1.00  0.00           H  
ATOM    615  CG  LEU    40      60.910  57.760  80.192  1.00  0.00           C  
ATOM    616  HG  LEU    40      60.103  57.151  80.597  1.00  0.00           H  
ATOM    617  CD1 LEU    40      62.151  57.369  81.029  1.00  0.00           C  
ATOM    618 HD11 LEU    40      63.089  57.895  80.856  1.00  0.00           H  
ATOM    619 HD12 LEU    40      61.978  57.559  82.088  1.00  0.00           H  
ATOM    620 HD13 LEU    40      62.212  56.298  80.833  1.00  0.00           H  
ATOM    621  CD2 LEU    40      60.542  59.307  80.378  1.00  0.00           C  
ATOM    622 HD21 LEU    40      59.882  59.734  79.623  1.00  0.00           H  
ATOM    623 HD22 LEU    40      60.209  59.311  81.416  1.00  0.00           H  
ATOM    624 HD23 LEU    40      61.455  59.896  80.282  1.00  0.00           H  
ATOM    625  C   LEU    40      60.464  55.077  78.842  1.00  0.00           C  
ATOM    626  O   LEU    40      59.319  55.053  78.377  1.00  0.00           O  
ATOM    627  N   TYR    41      60.774  54.382  79.916  1.00  0.00           N  
ATOM    628  H   TYR    41      61.729  54.494  80.225  1.00  0.00           H  
ATOM    629  CA  TYR    41      59.879  53.463  80.626  1.00  0.00           C  
ATOM    630  HA  TYR    41      58.884  53.706  80.254  1.00  0.00           H  
ATOM    631  CB  TYR    41      60.144  51.950  80.356  1.00  0.00           C  
ATOM    632  HB2 TYR    41      61.191  51.800  80.619  1.00  0.00           H  
ATOM    633  HB3 TYR    41      59.458  51.355  80.959  1.00  0.00           H  
ATOM    634  CG  TYR    41      60.088  51.457  78.947  1.00  0.00           C  
ATOM    635  CD1 TYR    41      61.211  51.772  78.132  1.00  0.00           C  
ATOM    636  HD1 TYR    41      62.023  52.430  78.403  1.00  0.00           H  
ATOM    637  CE1 TYR    41      61.217  51.347  76.790  1.00  0.00           C  
ATOM    638  HE1 TYR    41      62.013  51.680  76.141  1.00  0.00           H  
ATOM    639  CZ  TYR    41      60.184  50.522  76.307  1.00  0.00           C  
ATOM    640  OH  TYR    41      60.282  50.089  75.058  1.00  0.00           O  
ATOM    641  HH  TYR    41      59.694  49.334  74.982  1.00  0.00           H  
ATOM    642  CE2 TYR    41      59.123  50.123  77.144  1.00  0.00           C  
ATOM    643  HE2 TYR    41      58.317  49.445  76.909  1.00  0.00           H  
ATOM    644  CD2 TYR    41      59.064  50.581  78.393  1.00  0.00           C  
ATOM    645  HD2 TYR    41      58.227  50.263  78.997  1.00  0.00           H  
ATOM    646  C   TYR    41      60.114  53.736  82.151  1.00  0.00           C  
ATOM    647  O   TYR    41      61.156  54.227  82.605  1.00  0.00           O  
ATOM    648  N   HID    42      59.175  53.388  83.026  1.00  0.00           N  
ATOM    649  H   HID    42      58.428  52.886  82.568  1.00  0.00           H  
ATOM    650  CA  HID    42      59.385  53.184  84.472  1.00  0.00           C  
ATOM    651  HA  HID    42      60.048  53.940  84.892  1.00  0.00           H  
ATOM    652  CB  HID    42      58.030  53.553  85.122  1.00  0.00           C  
ATOM    653  HB2 HID    42      57.883  54.629  85.030  1.00  0.00           H  
ATOM    654  HB3 HID    42      57.217  53.058  84.592  1.00  0.00           H  
ATOM    655  CG  HID    42      57.883  53.204  86.521  1.00  0.00           C  
ATOM    656  ND1 HID    42      58.454  53.853  87.586  1.00  0.00           N  
ATOM    657  HD1 HID    42      59.150  54.581  87.513  1.00  0.00           H  
ATOM    658  CE1 HID    42      57.853  53.454  88.737  1.00  0.00           C  
ATOM    659  HE1 HID    42      58.167  53.869  89.683  1.00  0.00           H  
ATOM    660  NE2 HID    42      56.936  52.480  88.444  1.00  0.00           N  
ATOM    661  CD2 HID    42      56.969  52.411  87.038  1.00  0.00           C  
ATOM    662  HD2 HID    42      56.374  51.884  86.307  1.00  0.00           H  
ATOM    663  C   HID    42      59.957  51.829  84.860  1.00  0.00           C  
ATOM    664  O   HID    42      60.259  51.031  83.902  1.00  0.00           O  
ATOM    665  N   HID    43      60.309  51.640  86.106  1.00  0.00           N  
ATOM    666  H   HID    43      59.992  52.242  86.853  1.00  0.00           H  
ATOM    667  CA  HID    43      60.904  50.403  86.574  1.00  0.00           C  
ATOM    668  HA  HID    43      61.790  50.316  85.945  1.00  0.00           H  
ATOM    669  CB  HID    43      61.438  50.506  88.014  1.00  0.00           C  
ATOM    670  HB2 HID    43      60.596  50.652  88.690  1.00  0.00           H  
ATOM    671  HB3 HID    43      62.048  49.648  88.299  1.00  0.00           H  
ATOM    672  CG  HID    43      62.404  51.693  88.074  1.00  0.00           C  
ATOM    673  ND1 HID    43      63.548  51.855  87.378  1.00  0.00           N  
ATOM    674  HD1 HID    43      63.956  51.135  86.800  1.00  0.00           H  
ATOM    675  CE1 HID    43      64.093  53.027  87.773  1.00  0.00           C  
ATOM    676  HE1 HID    43      64.984  53.443  87.326  1.00  0.00           H  
ATOM    677  NE2 HID    43      63.387  53.629  88.758  1.00  0.00           N  
ATOM    678  CD2 HID    43      62.262  52.723  88.934  1.00  0.00           C  
ATOM    679  HD2 HID    43      61.538  52.766  89.734  1.00  0.00           H  
ATOM    680  C   HID    43      59.961  49.184  86.518  1.00  0.00           C  
ATOM    681  O   HID    43      58.780  49.385  86.765  1.00  0.00           O  
ATOM    682  N   PRO    44      60.515  47.967  86.323  1.00  0.00           N  
ATOM    683  CD  PRO    44      61.802  47.566  85.781  1.00  0.00           C  
ATOM    684  HD2 PRO    44      62.468  47.574  86.643  1.00  0.00           H  
ATOM    685  HD3 PRO    44      62.184  48.276  85.048  1.00  0.00           H  
ATOM    686  CG  PRO    44      61.568  46.206  85.103  1.00  0.00           C  
ATOM    687  HG2 PRO    44      62.532  45.706  85.018  1.00  0.00           H  
ATOM    688  HG3 PRO    44      61.109  46.327  84.122  1.00  0.00           H  
ATOM    689  CB  PRO    44      60.622  45.575  86.064  1.00  0.00           C  
ATOM    690  HB2 PRO    44      61.264  45.237  86.877  1.00  0.00           H  
ATOM    691  HB3 PRO    44      60.088  44.804  85.508  1.00  0.00           H  
ATOM    692  CA  PRO    44      59.666  46.799  86.404  1.00  0.00           C  
ATOM    693  HA  PRO    44      58.856  46.988  85.700  1.00  0.00           H  
ATOM    694  C   PRO    44      58.891  46.609  87.715  1.00  0.00           C  
ATOM    695  O   PRO    44      59.337  47.039  88.845  1.00  0.00           O  
ATOM    696  N   ASN    45      57.672  46.059  87.698  1.00  0.00           N  
ATOM    697  H   ASN    45      57.363  45.808  86.770  1.00  0.00           H  
ATOM    698  CA  ASN    45      56.788  45.873  88.816  1.00  0.00           C  
ATOM    699  HA  ASN    45      56.583  46.794  89.362  1.00  0.00           H  
ATOM    700  CB  ASN    45      55.436  45.436  88.339  1.00  0.00           C  
ATOM    701  HB2 ASN    45      55.590  44.546  87.728  1.00  0.00           H  
ATOM    702  HB3 ASN    45      54.904  45.124  89.237  1.00  0.00           H  
ATOM    703  CG  ASN    45      54.634  46.476  87.555  1.00  0.00           C  
ATOM    704  OD1 ASN    45      54.776  47.671  87.799  1.00  0.00           O  
ATOM    705  ND2 ASN    45      53.846  46.006  86.660  1.00  0.00           N  
ATOM    706 HD21 ASN    45      53.340  46.702  86.131  1.00  0.00           H  
ATOM    707 HD22 ASN    45      53.791  45.016  86.468  1.00  0.00           H  
ATOM    708  C   ASN    45      57.393  44.897  89.842  1.00  0.00           C  
ATOM    709  O   ASN    45      57.153  45.013  91.025  1.00  0.00           O  
ATOM    710  N   GLN    46      58.194  43.917  89.444  1.00  0.00           N  
ATOM    711  H   GLN    46      58.288  43.926  88.438  1.00  0.00           H  
ATOM    712  CA  GLN    46      58.742  42.765  90.290  1.00  0.00           C  
ATOM    713  HA  GLN    46      58.593  43.030  91.337  1.00  0.00           H  
ATOM    714  CB  GLN    46      57.925  41.481  90.168  1.00  0.00           C  
ATOM    715  HB2 GLN    46      57.951  41.228  89.108  1.00  0.00           H  
ATOM    716  HB3 GLN    46      58.381  40.715  90.795  1.00  0.00           H  
ATOM    717  CG  GLN    46      56.386  41.540  90.368  1.00  0.00           C  
ATOM    718  HG2 GLN    46      55.949  42.353  89.788  1.00  0.00           H  
ATOM    719  HG3 GLN    46      55.844  40.672  89.993  1.00  0.00           H  
ATOM    720  CD  GLN    46      56.115  41.985  91.806  1.00  0.00           C  
ATOM    721  OE1 GLN    46      56.942  41.808  92.750  1.00  0.00           O  
ATOM    722  NE2 GLN    46      54.917  42.488  92.201  1.00  0.00           N  
ATOM    723 HE21 GLN    46      54.823  43.120  92.983  1.00  0.00           H  
ATOM    724 HE22 GLN    46      54.162  42.525  91.532  1.00  0.00           H  
ATOM    725  C   GLN    46      60.217  42.461  90.039  1.00  0.00           C  
ATOM    726  O   GLN    46      60.940  42.283  90.982  1.00  0.00           O  
ATOM    727  N   VAL    47      60.710  42.609  88.803  1.00  0.00           N  
ATOM    728  H   VAL    47      60.071  42.805  88.046  1.00  0.00           H  
ATOM    729  CA  VAL    47      62.117  42.329  88.359  1.00  0.00           C  
ATOM    730  HA  VAL    47      62.487  41.471  88.921  1.00  0.00           H  
ATOM    731  CB  VAL    47      62.080  42.102  86.858  1.00  0.00           C  
ATOM    732  HB  VAL    47      61.556  42.942  86.403  1.00  0.00           H  
ATOM    733  CG1 VAL    47      63.523  41.985  86.303  1.00  0.00           C  
ATOM    734 HG11 VAL    47      63.396  41.908  85.223  1.00  0.00           H  
ATOM    735 HG12 VAL    47      64.092  42.914  86.286  1.00  0.00           H  
ATOM    736 HG13 VAL    47      63.995  41.065  86.648  1.00  0.00           H  
ATOM    737  CG2 VAL    47      61.293  40.762  86.439  1.00  0.00           C  
ATOM    738 HG21 VAL    47      60.254  40.666  86.754  1.00  0.00           H  
ATOM    739 HG22 VAL    47      61.275  40.670  85.354  1.00  0.00           H  
ATOM    740 HG23 VAL    47      61.802  39.909  86.887  1.00  0.00           H  
ATOM    741  C   VAL    47      63.008  43.498  88.827  1.00  0.00           C  
ATOM    742  O   VAL    47      62.657  44.662  88.849  1.00  0.00           O  
ATOM    743  N   ASP    48      64.233  43.136  89.157  1.00  0.00           N  
ATOM    744  H   ASP    48      64.485  42.158  89.138  1.00  0.00           H  
ATOM    745  CA  ASP    48      65.206  44.137  89.537  1.00  0.00           C  
ATOM    746  HA  ASP    48      64.691  45.017  89.922  1.00  0.00           H  
ATOM    747  CB  ASP    48      66.048  43.568  90.642  1.00  0.00           C  
ATOM    748  HB2 ASP    48      65.385  43.072  91.352  1.00  0.00           H  
ATOM    749  HB3 ASP    48      66.791  42.860  90.275  1.00  0.00           H  
ATOM    750  CG  ASP    48      66.655  44.689  91.474  1.00  0.00           C  
ATOM    751  OD1 ASP    48      66.523  45.892  91.213  1.00  0.00           O  
ATOM    752  OD2 ASP    48      67.282  44.339  92.509  1.00  0.00           O  
ATOM    753  C   ASP    48      65.907  44.649  88.307  1.00  0.00           C  
ATOM    754  O   ASP    48      66.187  43.903  87.361  1.00  0.00           O  
ATOM    755  N   THR    49      66.292  45.888  88.407  1.00  0.00           N  
ATOM    756  H   THR    49      66.240  46.431  89.257  1.00  0.00           H  
ATOM    757  CA  THR    49      66.956  46.582  87.352  1.00  0.00           C  
ATOM    758  HA  THR    49      66.355  46.585  86.443  1.00  0.00           H  
ATOM    759  CB  THR    49      67.197  48.093  87.650  1.00  0.00           C  
ATOM    760  HB  THR    49      67.769  48.198  88.572  1.00  0.00           H  
ATOM    761  CG2 THR    49      67.716  48.948  86.495  1.00  0.00           C  
ATOM    762 HG21 THR    49      67.441  49.995  86.631  1.00  0.00           H  
ATOM    763 HG22 THR    49      68.804  48.883  86.481  1.00  0.00           H  
ATOM    764 HG23 THR    49      67.357  48.493  85.573  1.00  0.00           H  
ATOM    765  OG1 THR    49      65.898  48.581  87.875  1.00  0.00           O  
ATOM    766  HG1 THR    49      65.650  48.312  88.763  1.00  0.00           H  
ATOM    767  C   THR    49      68.302  45.909  86.905  1.00  0.00           C  
ATOM    768  O   THR    49      68.530  45.893  85.712  1.00  0.00           O  
ATOM    769  N   PRO    50      69.177  45.338  87.803  1.00  0.00           N  
ATOM    770  CD  PRO    50      69.146  45.577  89.256  1.00  0.00           C  
ATOM    771  HD2 PRO    50      68.301  44.980  89.598  1.00  0.00           H  
ATOM    772  HD3 PRO    50      69.028  46.636  89.487  1.00  0.00           H  
ATOM    773  CG  PRO    50      70.399  45.062  89.845  1.00  0.00           C  
ATOM    774  HG2 PRO    50      70.238  44.766  90.882  1.00  0.00           H  
ATOM    775  HG3 PRO    50      71.175  45.827  89.815  1.00  0.00           H  
ATOM    776  CB  PRO    50      70.678  43.870  88.960  1.00  0.00           C  
ATOM    777  HB2 PRO    50      69.993  43.093  89.298  1.00  0.00           H  
ATOM    778  HB3 PRO    50      71.709  43.536  89.073  1.00  0.00           H  
ATOM    779  CA  PRO    50      70.203  44.333  87.555  1.00  0.00           C  
ATOM    780  HA  PRO    50      71.056  44.870  87.139  1.00  0.00           H  
ATOM    781  C   PRO    50      69.865  43.190  86.637  1.00  0.00           C  
ATOM    782  O   PRO    50      70.503  42.955  85.570  1.00  0.00           O  
ATOM    783  N   ASN    51      68.727  42.531  86.760  1.00  0.00           N  
ATOM    784  H   ASN    51      68.342  42.596  87.692  1.00  0.00           H  
ATOM    785  CA  ASN    51      68.270  41.468  85.899  1.00  0.00           C  
ATOM    786  HA  ASN    51      69.113  40.841  85.607  1.00  0.00           H  
ATOM    787  CB  ASN    51      67.215  40.632  86.661  1.00  0.00           C  
ATOM    788  HB2 ASN    51      66.361  41.278  86.863  1.00  0.00           H  
ATOM    789  HB3 ASN    51      66.881  39.801  86.041  1.00  0.00           H  
ATOM    790  CG  ASN    51      67.582  40.046  87.982  1.00  0.00           C  
ATOM    791  OD1 ASN    51      67.774  40.711  89.027  1.00  0.00           O  
ATOM    792  ND2 ASN    51      67.956  38.811  87.958  1.00  0.00           N  
ATOM    793 HD21 ASN    51      67.966  38.298  88.828  1.00  0.00           H  
ATOM    794 HD22 ASN    51      67.783  38.397  87.053  1.00  0.00           H  
ATOM    795  C   ASN    51      67.720  42.054  84.661  1.00  0.00           C  
ATOM    796  O   ASN    51      67.823  41.322  83.658  1.00  0.00           O  
ATOM    797  N   GLN    52      67.181  43.272  84.635  1.00  0.00           N  
ATOM    798  H   GLN    52      66.991  43.700  85.530  1.00  0.00           H  
ATOM    799  CA  GLN    52      66.699  43.926  83.412  1.00  0.00           C  
ATOM    800  HA  GLN    52      66.006  43.242  82.922  1.00  0.00           H  
ATOM    801  CB  GLN    52      65.860  45.126  83.868  1.00  0.00           C  
ATOM    802  HB2 GLN    52      65.270  44.918  84.761  1.00  0.00           H  
ATOM    803  HB3 GLN    52      66.448  45.956  84.258  1.00  0.00           H  
ATOM    804  CG  GLN    52      64.911  45.604  82.789  1.00  0.00           C  
ATOM    805  HG2 GLN    52      65.365  45.732  81.806  1.00  0.00           H  
ATOM    806  HG3 GLN    52      64.131  44.860  82.628  1.00  0.00           H  
ATOM    807  CD  GLN    52      64.255  46.937  82.894  1.00  0.00           C  
ATOM    808  OE1 GLN    52      64.641  47.754  83.698  1.00  0.00           O  
ATOM    809  NE2 GLN    52      63.343  47.188  81.985  1.00  0.00           N  
ATOM    810 HE21 GLN    52      63.175  48.184  82.009  1.00  0.00           H  
ATOM    811 HE22 GLN    52      63.089  46.474  81.318  1.00  0.00           H  
ATOM    812  C   GLN    52      67.915  44.316  82.542  1.00  0.00           C  
ATOM    813  O   GLN    52      67.842  44.242  81.287  1.00  0.00           O  
ATOM    814  N   ILE    53      68.925  45.051  83.007  1.00  0.00           N  
ATOM    815  H   ILE    53      68.980  45.249  83.996  1.00  0.00           H  
ATOM    816  CA  ILE    53      70.055  45.569  82.209  1.00  0.00           C  
ATOM    817  HA  ILE    53      69.690  46.060  81.307  1.00  0.00           H  
ATOM    818  CB  ILE    53      70.838  46.689  83.058  1.00  0.00           C  
ATOM    819  HB  ILE    53      70.936  46.345  84.088  1.00  0.00           H  
ATOM    820  CG2 ILE    53      72.172  47.034  82.488  1.00  0.00           C  
ATOM    821 HG21 ILE    53      72.561  47.900  83.024  1.00  0.00           H  
ATOM    822 HG22 ILE    53      72.813  46.201  82.778  1.00  0.00           H  
ATOM    823 HG23 ILE    53      72.227  47.339  81.443  1.00  0.00           H  
ATOM    824  CG1 ILE    53      69.898  47.924  83.058  1.00  0.00           C  
ATOM    825 HG12 ILE    53      69.497  48.080  82.057  1.00  0.00           H  
ATOM    826 HG13 ILE    53      69.077  47.786  83.762  1.00  0.00           H  
ATOM    827  CD1 ILE    53      70.475  49.290  83.541  1.00  0.00           C  
ATOM    828 HD11 ILE    53      71.167  49.652  82.781  1.00  0.00           H  
ATOM    829 HD12 ILE    53      69.664  50.018  83.578  1.00  0.00           H  
ATOM    830 HD13 ILE    53      71.048  49.232  84.466  1.00  0.00           H  
ATOM    831  C   ILE    53      70.898  44.324  81.742  1.00  0.00           C  
ATOM    832  O   ILE    53      71.536  44.383  80.700  1.00  0.00           O  
ATOM    833  N   GLN    54      70.943  43.237  82.454  1.00  0.00           N  
ATOM    834  H   GLN    54      70.513  43.195  83.367  1.00  0.00           H  
ATOM    835  CA  GLN    54      71.415  41.909  81.879  1.00  0.00           C  
ATOM    836  HA  GLN    54      72.324  42.169  81.336  1.00  0.00           H  
ATOM    837  CB  GLN    54      71.536  40.811  82.905  1.00  0.00           C  
ATOM    838  HB2 GLN    54      72.055  41.254  83.755  1.00  0.00           H  
ATOM    839  HB3 GLN    54      70.553  40.427  83.177  1.00  0.00           H  
ATOM    840  CG  GLN    54      72.344  39.571  82.420  1.00  0.00           C  
ATOM    841  HG2 GLN    54      73.083  39.906  81.693  1.00  0.00           H  
ATOM    842  HG3 GLN    54      72.812  39.042  83.251  1.00  0.00           H  
ATOM    843  CD  GLN    54      71.454  38.582  81.687  1.00  0.00           C  
ATOM    844  OE1 GLN    54      70.264  38.527  81.773  1.00  0.00           O  
ATOM    845  NE2 GLN    54      72.067  37.711  80.945  1.00  0.00           N  
ATOM    846 HE21 GLN    54      71.493  36.985  80.540  1.00  0.00           H  
ATOM    847 HE22 GLN    54      73.061  37.534  80.937  1.00  0.00           H  
ATOM    848  C   GLN    54      70.514  41.443  80.814  1.00  0.00           C  
ATOM    849  O   GLN    54      70.971  41.045  79.770  1.00  0.00           O  
ATOM    850  N   HIE    55      69.177  41.588  80.872  1.00  0.00           N  
ATOM    851  H   HIE    55      68.728  41.959  81.697  1.00  0.00           H  
ATOM    852  CA  HIE    55      68.285  41.076  79.841  1.00  0.00           C  
ATOM    853  HA  HIE    55      68.611  40.068  79.584  1.00  0.00           H  
ATOM    854  CB  HIE    55      66.833  40.838  80.389  1.00  0.00           C  
ATOM    855  HB2 HIE    55      66.753  40.356  81.364  1.00  0.00           H  
ATOM    856  HB3 HIE    55      66.236  41.741  80.516  1.00  0.00           H  
ATOM    857  CG  HIE    55      66.018  39.987  79.428  1.00  0.00           C  
ATOM    858  ND1 HIE    55      66.289  38.625  79.255  1.00  0.00           N  
ATOM    859  CE1 HIE    55      65.454  38.272  78.289  1.00  0.00           C  
ATOM    860  HE1 HIE    55      65.308  37.263  77.932  1.00  0.00           H  
ATOM    861  NE2 HIE    55      64.557  39.197  77.934  1.00  0.00           N  
ATOM    862  HE2 HIE    55      63.728  39.179  77.358  1.00  0.00           H  
ATOM    863  CD2 HIE    55      64.928  40.334  78.651  1.00  0.00           C  
ATOM    864  HD2 HIE    55      64.421  41.284  78.726  1.00  0.00           H  
ATOM    865  C   HIE    55      68.323  41.952  78.608  1.00  0.00           C  
ATOM    866  O   HIE    55      68.234  41.399  77.499  1.00  0.00           O  
ATOM    867  N   LEU    56      68.458  43.265  78.699  1.00  0.00           N  
ATOM    868  H   LEU    56      68.522  43.586  79.655  1.00  0.00           H  
ATOM    869  CA  LEU    56      68.579  44.149  77.561  1.00  0.00           C  
ATOM    870  HA  LEU    56      67.792  43.857  76.867  1.00  0.00           H  
ATOM    871  CB  LEU    56      68.326  45.647  77.898  1.00  0.00           C  
ATOM    872  HB2 LEU    56      69.070  46.042  78.590  1.00  0.00           H  
ATOM    873  HB3 LEU    56      68.433  46.236  76.987  1.00  0.00           H  
ATOM    874  CG  LEU    56      66.871  45.981  78.413  1.00  0.00           C  
ATOM    875  HG  LEU    56      66.521  45.203  79.091  1.00  0.00           H  
ATOM    876  CD1 LEU    56      66.966  47.289  79.148  1.00  0.00           C  
ATOM    877 HD11 LEU    56      65.962  47.699  79.256  1.00  0.00           H  
ATOM    878 HD12 LEU    56      67.514  47.116  80.074  1.00  0.00           H  
ATOM    879 HD13 LEU    56      67.526  47.972  78.509  1.00  0.00           H  
ATOM    880  CD2 LEU    56      65.846  46.071  77.317  1.00  0.00           C  
ATOM    881 HD21 LEU    56      66.054  46.827  76.560  1.00  0.00           H  
ATOM    882 HD22 LEU    56      65.739  45.092  76.849  1.00  0.00           H  
ATOM    883 HD23 LEU    56      64.915  46.407  77.775  1.00  0.00           H  
ATOM    884  C   LEU    56      69.910  43.980  76.746  1.00  0.00           C  
ATOM    885  O   LEU    56      69.855  44.328  75.559  1.00  0.00           O  
ATOM    886  N   LYS    57      71.030  43.579  77.346  1.00  0.00           N  
ATOM    887  H   LYS    57      71.125  43.644  78.350  1.00  0.00           H  
ATOM    888  CA  LYS    57      72.193  43.171  76.600  1.00  0.00           C  
ATOM    889  HA  LYS    57      72.358  43.821  75.741  1.00  0.00           H  
ATOM    890  CB  LYS    57      73.367  43.151  77.603  1.00  0.00           C  
ATOM    891  HB2 LYS    57      73.400  44.159  78.018  1.00  0.00           H  
ATOM    892  HB3 LYS    57      73.081  42.472  78.406  1.00  0.00           H  
ATOM    893  CG  LYS    57      74.744  42.769  76.959  1.00  0.00           C  
ATOM    894  HG2 LYS    57      74.804  41.720  76.666  1.00  0.00           H  
ATOM    895  HG3 LYS    57      74.834  43.314  76.019  1.00  0.00           H  
ATOM    896  CD  LYS    57      75.901  43.028  77.917  1.00  0.00           C  
ATOM    897  HD2 LYS    57      75.629  42.656  78.905  1.00  0.00           H  
ATOM    898  HD3 LYS    57      76.739  42.434  77.552  1.00  0.00           H  
ATOM    899  CE  LYS    57      76.207  44.547  77.924  1.00  0.00           C  
ATOM    900  HE2 LYS    57      75.966  44.941  76.937  1.00  0.00           H  
ATOM    901  HE3 LYS    57      75.578  44.982  78.700  1.00  0.00           H  
ATOM    902  NZ  LYS    57      77.669  44.739  78.281  1.00  0.00           N  
ATOM    903  HZ1 LYS    57      77.829  45.733  78.366  1.00  0.00           H  
ATOM    904  HZ2 LYS    57      77.923  44.254  79.130  1.00  0.00           H  
ATOM    905  HZ3 LYS    57      78.290  44.422  77.550  1.00  0.00           H  
ATOM    906  C   LYS    57      72.070  41.740  75.994  1.00  0.00           C  
ATOM    907  O   LYS    57      72.614  41.446  74.927  1.00  0.00           O  
ATOM    908  N   HID    58      71.322  40.888  76.720  1.00  0.00           N  
ATOM    909  H   HID    58      71.038  41.207  77.635  1.00  0.00           H  
ATOM    910  CA  HID    58      71.110  39.530  76.269  1.00  0.00           C  
ATOM    911  HA  HID    58      72.069  39.106  75.974  1.00  0.00           H  
ATOM    912  CB  HID    58      70.490  38.812  77.499  1.00  0.00           C  
ATOM    913  HB2 HID    58      71.291  38.790  78.238  1.00  0.00           H  
ATOM    914  HB3 HID    58      69.615  39.305  77.923  1.00  0.00           H  
ATOM    915  CG  HID    58      70.032  37.409  77.155  1.00  0.00           C  
ATOM    916  ND1 HID    58      70.832  36.311  76.834  1.00  0.00           N  
ATOM    917  HD1 HID    58      71.835  36.323  76.951  1.00  0.00           H  
ATOM    918  CE1 HID    58      70.104  35.216  76.702  1.00  0.00           C  
ATOM    919  HE1 HID    58      70.535  34.256  76.460  1.00  0.00           H  
ATOM    920  NE2 HID    58      68.808  35.582  76.861  1.00  0.00           N  
ATOM    921  CD2 HID    58      68.733  36.984  77.066  1.00  0.00           C  
ATOM    922  HD2 HID    58      67.788  37.489  77.199  1.00  0.00           H  
ATOM    923  C   HID    58      70.144  39.503  75.046  1.00  0.00           C  
ATOM    924  O   HID    58      70.515  38.931  74.005  1.00  0.00           O  
ATOM    925  N   SER    59      68.940  40.094  75.091  1.00  0.00           N  
ATOM    926  H   SER    59      68.587  40.408  75.984  1.00  0.00           H  
ATOM    927  CA  SER    59      68.044  40.281  73.953  1.00  0.00           C  
ATOM    928  HA  SER    59      67.669  39.317  73.610  1.00  0.00           H  
ATOM    929  CB  SER    59      66.857  41.106  74.350  1.00  0.00           C  
ATOM    930  HB2 SER    59      66.148  41.017  73.527  1.00  0.00           H  
ATOM    931  HB3 SER    59      66.360  40.589  75.172  1.00  0.00           H  
ATOM    932  OG  SER    59      67.163  42.392  74.585  1.00  0.00           O  
ATOM    933  HG  SER    59      66.410  42.985  74.527  1.00  0.00           H  
ATOM    934  C   SER    59      68.661  40.811  72.670  1.00  0.00           C  
ATOM    935  O   SER    59      68.435  40.248  71.644  1.00  0.00           O  
ATOM    936  N   LEU    60      69.457  41.874  72.794  1.00  0.00           N  
ATOM    937  H   LEU    60      69.572  42.258  73.722  1.00  0.00           H  
ATOM    938  CA  LEU    60      70.138  42.514  71.695  1.00  0.00           C  
ATOM    939  HA  LEU    60      69.341  42.799  71.009  1.00  0.00           H  
ATOM    940  CB  LEU    60      70.864  43.874  72.138  1.00  0.00           C  
ATOM    941  HB2 LEU    60      70.157  44.631  72.477  1.00  0.00           H  
ATOM    942  HB3 LEU    60      71.567  43.527  72.896  1.00  0.00           H  
ATOM    943  CG  LEU    60      71.627  44.456  70.962  1.00  0.00           C  
ATOM    944  HG  LEU    60      72.165  43.645  70.470  1.00  0.00           H  
ATOM    945  CD1 LEU    60      70.696  45.147  70.006  1.00  0.00           C  
ATOM    946 HD11 LEU    60      70.015  44.365  69.670  1.00  0.00           H  
ATOM    947 HD12 LEU    60      70.103  45.990  70.362  1.00  0.00           H  
ATOM    948 HD13 LEU    60      71.280  45.501  69.157  1.00  0.00           H  
ATOM    949  CD2 LEU    60      72.628  45.514  71.470  1.00  0.00           C  
ATOM    950 HD21 LEU    60      72.269  46.287  72.149  1.00  0.00           H  
ATOM    951 HD22 LEU    60      73.390  45.001  72.058  1.00  0.00           H  
ATOM    952 HD23 LEU    60      72.961  46.149  70.649  1.00  0.00           H  
ATOM    953  C   LEU    60      71.110  41.539  71.075  1.00  0.00           C  
ATOM    954  O   LEU    60      71.089  41.280  69.857  1.00  0.00           O  
ATOM    955  N   SER    61      71.849  40.774  71.894  1.00  0.00           N  
ATOM    956  H   SER    61      71.766  40.903  72.892  1.00  0.00           H  
ATOM    957  CA  SER    61      72.687  39.656  71.406  1.00  0.00           C  
ATOM    958  HA  SER    61      73.461  40.129  70.802  1.00  0.00           H  
ATOM    959  CB  SER    61      73.430  39.035  72.566  1.00  0.00           C  
ATOM    960  HB2 SER    61      72.669  38.428  73.056  1.00  0.00           H  
ATOM    961  HB3 SER    61      74.170  38.315  72.215  1.00  0.00           H  
ATOM    962  OG  SER    61      74.071  39.891  73.451  1.00  0.00           O  
ATOM    963  HG  SER    61      73.502  40.466  73.968  1.00  0.00           H  
ATOM    964  C   SER    61      71.859  38.694  70.548  1.00  0.00           C  
ATOM    965  O   SER    61      72.278  38.420  69.413  1.00  0.00           O  
ATOM    966  N   SER    62      70.819  38.189  71.098  1.00  0.00           N  
ATOM    967  H   SER    62      70.583  38.530  72.019  1.00  0.00           H  
ATOM    968  CA  SER    62      69.889  37.189  70.495  1.00  0.00           C  
ATOM    969  HA  SER    62      70.325  36.230  70.215  1.00  0.00           H  
ATOM    970  CB  SER    62      68.699  36.813  71.432  1.00  0.00           C  
ATOM    971  HB2 SER    62      68.165  37.689  71.801  1.00  0.00           H  
ATOM    972  HB3 SER    62      67.886  36.345  70.878  1.00  0.00           H  
ATOM    973  OG  SER    62      69.223  35.829  72.428  1.00  0.00           O  
ATOM    974  HG  SER    62      68.633  35.974  73.171  1.00  0.00           H  
ATOM    975  C   SER    62      69.196  37.690  69.225  1.00  0.00           C  
ATOM    976  O   SER    62      68.661  36.957  68.437  1.00  0.00           O  
ATOM    977  N   THR    63      69.187  39.031  69.062  1.00  0.00           N  
ATOM    978  H   THR    63      69.567  39.604  69.801  1.00  0.00           H  
ATOM    979  CA  THR    63      68.566  39.720  67.955  1.00  0.00           C  
ATOM    980  HA  THR    63      67.681  39.161  67.651  1.00  0.00           H  
ATOM    981  CB  THR    63      68.024  41.096  68.393  1.00  0.00           C  
ATOM    982  HB  THR    63      68.781  41.683  68.914  1.00  0.00           H  
ATOM    983  CG2 THR    63      67.489  41.953  67.264  1.00  0.00           C  
ATOM    984 HG21 THR    63      68.356  42.233  66.666  1.00  0.00           H  
ATOM    985 HG22 THR    63      66.873  41.290  66.656  1.00  0.00           H  
ATOM    986 HG23 THR    63      66.855  42.776  67.593  1.00  0.00           H  
ATOM    987  OG1 THR    63      66.916  40.733  69.163  1.00  0.00           O  
ATOM    988  HG1 THR    63      67.299  40.283  69.920  1.00  0.00           H  
ATOM    989  C   THR    63      69.507  39.873  66.691  1.00  0.00           C  
ATOM    990  O   THR    63      69.095  39.619  65.577  1.00  0.00           O  
ATOM    991  N   LEU    64      70.847  39.984  66.910  1.00  0.00           N  
ATOM    992  H   LEU    64      71.214  39.951  67.851  1.00  0.00           H  
ATOM    993  CA  LEU    64      71.853  40.023  65.786  1.00  0.00           C  
ATOM    994  HA  LEU    64      71.454  40.649  64.987  1.00  0.00           H  
ATOM    995  CB  LEU    64      73.212  40.596  66.316  1.00  0.00           C  
ATOM    996  HB2 LEU    64      73.769  39.847  66.879  1.00  0.00           H  
ATOM    997  HB3 LEU    64      73.749  40.831  65.397  1.00  0.00           H  
ATOM    998  CG  LEU    64      73.108  41.911  67.072  1.00  0.00           C  
ATOM    999  HG  LEU    64      72.319  41.981  67.820  1.00  0.00           H  
ATOM   1000  CD1 LEU    64      74.395  42.155  67.836  1.00  0.00           C  
ATOM   1001 HD11 LEU    64      75.203  42.120  67.106  1.00  0.00           H  
ATOM   1002 HD12 LEU    64      74.312  43.004  68.515  1.00  0.00           H  
ATOM   1003 HD13 LEU    64      74.537  41.214  68.367  1.00  0.00           H  
ATOM   1004  CD2 LEU    64      72.953  43.034  66.113  1.00  0.00           C  
ATOM   1005 HD21 LEU    64      72.820  43.926  66.726  1.00  0.00           H  
ATOM   1006 HD22 LEU    64      73.715  43.304  65.382  1.00  0.00           H  
ATOM   1007 HD23 LEU    64      71.971  42.987  65.643  1.00  0.00           H  
ATOM   1008  C   LEU    64      71.981  38.637  65.154  1.00  0.00           C  
ATOM   1009  O   LEU    64      72.489  38.464  64.071  1.00  0.00           O  
ATOM   1010  N   SER    65      71.490  37.601  65.871  1.00  0.00           N  
ATOM   1011  H   SER    65      71.093  37.815  66.775  1.00  0.00           H  
ATOM   1012  CA  SER    65      71.425  36.239  65.246  1.00  0.00           C  
ATOM   1013  HA  SER    65      72.428  35.889  65.000  1.00  0.00           H  
ATOM   1014  CB  SER    65      70.975  35.274  66.332  1.00  0.00           C  
ATOM   1015  HB2 SER    65      69.952  35.595  66.528  1.00  0.00           H  
ATOM   1016  HB3 SER    65      71.010  34.213  66.086  1.00  0.00           H  
ATOM   1017  OG  SER    65      71.688  35.384  67.547  1.00  0.00           O  
ATOM   1018  HG  SER    65      72.461  35.924  67.369  1.00  0.00           H  
ATOM   1019  C   SER    65      70.465  36.152  64.062  1.00  0.00           C  
ATOM   1020  O   SER    65      70.824  35.524  63.028  1.00  0.00           O  
ATOM   1021  N   PHE    66      69.289  36.813  64.142  1.00  0.00           N  
ATOM   1022  H   PHE    66      68.913  37.081  65.040  1.00  0.00           H  
ATOM   1023  CA  PHE    66      68.289  37.017  63.098  1.00  0.00           C  
ATOM   1024  HA  PHE    66      68.082  36.155  62.463  1.00  0.00           H  
ATOM   1025  CB  PHE    66      66.957  37.307  63.779  1.00  0.00           C  
ATOM   1026  HB2 PHE    66      67.087  38.018  64.595  1.00  0.00           H  
ATOM   1027  HB3 PHE    66      66.206  37.762  63.132  1.00  0.00           H  
ATOM   1028  CG  PHE    66      66.400  36.057  64.427  1.00  0.00           C  
ATOM   1029  CD1 PHE    66      65.662  35.056  63.744  1.00  0.00           C  
ATOM   1030  HD1 PHE    66      65.507  35.059  62.675  1.00  0.00           H  
ATOM   1031  CE1 PHE    66      65.147  33.979  64.459  1.00  0.00           C  
ATOM   1032  HE1 PHE    66      64.751  33.174  63.858  1.00  0.00           H  
ATOM   1033  CZ  PHE    66      65.253  33.923  65.812  1.00  0.00           C  
ATOM   1034  HZ  PHE    66      64.876  33.010  66.248  1.00  0.00           H  
ATOM   1035  CE2 PHE    66      66.071  34.799  66.521  1.00  0.00           C  
ATOM   1036  HE2 PHE    66      66.017  34.773  67.599  1.00  0.00           H  
ATOM   1037  CD2 PHE    66      66.676  35.859  65.825  1.00  0.00           C  
ATOM   1038  HD2 PHE    66      67.282  36.526  66.420  1.00  0.00           H  
ATOM   1039  C   PHE    66      68.664  38.083  62.142  1.00  0.00           C  
ATOM   1040  O   PHE    66      68.501  37.982  60.939  1.00  0.00           O  
ATOM   1041  N   PHE    67      69.243  39.171  62.656  1.00  0.00           N  
ATOM   1042  H   PHE    67      69.358  39.262  63.655  1.00  0.00           H  
ATOM   1043  CA  PHE    67      69.736  40.342  61.843  1.00  0.00           C  
ATOM   1044  HA  PHE    67      69.410  40.257  60.807  1.00  0.00           H  
ATOM   1045  CB  PHE    67      69.042  41.635  62.432  1.00  0.00           C  
ATOM   1046  HB2 PHE    67      69.520  41.966  63.354  1.00  0.00           H  
ATOM   1047  HB3 PHE    67      69.266  42.491  61.795  1.00  0.00           H  
ATOM   1048  CG  PHE    67      67.542  41.731  62.531  1.00  0.00           C  
ATOM   1049  CD1 PHE    67      66.758  41.147  63.569  1.00  0.00           C  
ATOM   1050  HD1 PHE    67      67.140  40.656  64.452  1.00  0.00           H  
ATOM   1051  CE1 PHE    67      65.419  41.389  63.681  1.00  0.00           C  
ATOM   1052  HE1 PHE    67      64.874  40.891  64.470  1.00  0.00           H  
ATOM   1053  CZ  PHE    67      64.811  42.087  62.654  1.00  0.00           C  
ATOM   1054  HZ  PHE    67      63.734  42.124  62.581  1.00  0.00           H  
ATOM   1055  CE2 PHE    67      65.536  42.633  61.628  1.00  0.00           C  
ATOM   1056  HE2 PHE    67      65.032  42.938  60.724  1.00  0.00           H  
ATOM   1057  CD2 PHE    67      66.916  42.502  61.603  1.00  0.00           C  
ATOM   1058  HD2 PHE    67      67.485  42.785  60.730  1.00  0.00           H  
ATOM   1059  C   PHE    67      71.298  40.380  61.777  1.00  0.00           C  
ATOM   1060  O   PHE    67      71.836  41.297  62.409  1.00  0.00           O  
ATOM   1061  N   PRO    68      71.961  39.633  60.938  1.00  0.00           N  
ATOM   1062  CD  PRO    68      71.410  38.602  60.126  1.00  0.00           C  
ATOM   1063  HD2 PRO    68      70.688  38.956  59.390  1.00  0.00           H  
ATOM   1064  HD3 PRO    68      70.984  37.782  60.704  1.00  0.00           H  
ATOM   1065  CG  PRO    68      72.547  38.018  59.352  1.00  0.00           C  
ATOM   1066  HG2 PRO    68      72.502  38.347  58.314  1.00  0.00           H  
ATOM   1067  HG3 PRO    68      72.508  36.929  59.330  1.00  0.00           H  
ATOM   1068  CB  PRO    68      73.855  38.613  59.887  1.00  0.00           C  
ATOM   1069  HB2 PRO    68      74.590  38.912  59.139  1.00  0.00           H  
ATOM   1070  HB3 PRO    68      74.236  37.790  60.491  1.00  0.00           H  
ATOM   1071  CA  PRO    68      73.400  39.753  60.738  1.00  0.00           C  
ATOM   1072  HA  PRO    68      73.898  39.646  61.702  1.00  0.00           H  
ATOM   1073  C   PRO    68      73.938  41.103  60.246  1.00  0.00           C  
ATOM   1074  O   PRO    68      75.090  41.344  60.581  1.00  0.00           O  
ATOM   1075  N   PRO    69      73.213  41.942  59.455  1.00  0.00           N  
ATOM   1076  CD  PRO    69      72.073  41.592  58.664  1.00  0.00           C  
ATOM   1077  HD2 PRO    69      71.071  41.619  59.092  1.00  0.00           H  
ATOM   1078  HD3 PRO    69      72.201  40.593  58.249  1.00  0.00           H  
ATOM   1079  CG  PRO    69      72.048  42.683  57.465  1.00  0.00           C  
ATOM   1080  HG2 PRO    69      71.026  42.812  57.109  1.00  0.00           H  
ATOM   1081  HG3 PRO    69      72.599  42.259  56.626  1.00  0.00           H  
ATOM   1082  CB  PRO    69      72.629  43.889  58.111  1.00  0.00           C  
ATOM   1083  HB2 PRO    69      71.867  44.279  58.787  1.00  0.00           H  
ATOM   1084  HB3 PRO    69      73.047  44.659  57.464  1.00  0.00           H  
ATOM   1085  CA  PRO    69      73.723  43.211  58.986  1.00  0.00           C  
ATOM   1086  HA  PRO    69      74.609  42.913  58.424  1.00  0.00           H  
ATOM   1087  C   PRO    69      74.232  44.122  60.181  1.00  0.00           C  
ATOM   1088  O   PRO    69      75.332  44.693  60.038  1.00  0.00           O  
ATOM   1089  N   PHE    70      73.445  44.270  61.261  1.00  0.00           N  
ATOM   1090  H   PHE    70      72.503  43.905  61.272  1.00  0.00           H  
ATOM   1091  CA  PHE    70      73.863  45.194  62.345  1.00  0.00           C  
ATOM   1092  HA  PHE    70      74.149  46.177  61.971  1.00  0.00           H  
ATOM   1093  CB  PHE    70      72.622  45.497  63.209  1.00  0.00           C  
ATOM   1094  HB2 PHE    70      72.428  44.471  63.525  1.00  0.00           H  
ATOM   1095  HB3 PHE    70      72.889  46.074  64.094  1.00  0.00           H  
ATOM   1096  CG  PHE    70      71.474  46.291  62.562  1.00  0.00           C  
ATOM   1097  CD1 PHE    70      70.166  45.845  62.615  1.00  0.00           C  
ATOM   1098  HD1 PHE    70      69.961  44.916  63.126  1.00  0.00           H  
ATOM   1099  CE1 PHE    70      69.094  46.629  62.064  1.00  0.00           C  
ATOM   1100  HE1 PHE    70      68.048  46.361  62.043  1.00  0.00           H  
ATOM   1101  CZ  PHE    70      69.395  47.945  61.594  1.00  0.00           C  
ATOM   1102  HZ  PHE    70      68.619  48.589  61.208  1.00  0.00           H  
ATOM   1103  CE2 PHE    70      70.743  48.348  61.601  1.00  0.00           C  
ATOM   1104  HE2 PHE    70      71.028  49.293  61.161  1.00  0.00           H  
ATOM   1105  CD2 PHE    70      71.770  47.579  62.040  1.00  0.00           C  
ATOM   1106  HD2 PHE    70      72.756  48.020  62.029  1.00  0.00           H  
ATOM   1107  C   PHE    70      75.113  44.881  63.170  1.00  0.00           C  
ATOM   1108  O   PHE    70      75.565  45.726  64.008  1.00  0.00           O  
ATOM   1109  N   ALA    71      75.692  43.709  62.886  1.00  0.00           N  
ATOM   1110  H   ALA    71      75.308  43.031  62.243  1.00  0.00           H  
ATOM   1111  CA  ALA    71      77.009  43.304  63.453  1.00  0.00           C  
ATOM   1112  HA  ALA    71      77.317  44.137  64.085  1.00  0.00           H  
ATOM   1113  CB  ALA    71      76.771  42.091  64.382  1.00  0.00           C  
ATOM   1114  HB1 ALA    71      76.045  41.458  63.871  1.00  0.00           H  
ATOM   1115  HB2 ALA    71      77.695  41.522  64.483  1.00  0.00           H  
ATOM   1116  HB3 ALA    71      76.254  42.326  65.312  1.00  0.00           H  
ATOM   1117  C   ALA    71      78.092  43.119  62.406  1.00  0.00           C  
ATOM   1118  O   ALA    71      78.776  42.100  62.445  1.00  0.00           O  
ATOM   1119  N   GLY    72      78.208  44.113  61.507  1.00  0.00           N  
ATOM   1120  H   GLY    72      77.568  44.888  61.607  1.00  0.00           H  
ATOM   1121  CA  GLY    72      79.258  44.128  60.444  1.00  0.00           C  
ATOM   1122  HA2 GLY    72      80.011  43.445  60.837  1.00  0.00           H  
ATOM   1123  HA3 GLY    72      78.909  43.783  59.471  1.00  0.00           H  
ATOM   1124  C   GLY    72      79.932  45.524  60.286  1.00  0.00           C  
ATOM   1125  O   GLY    72      80.019  46.258  61.283  1.00  0.00           O  
ATOM   1126  N   ARG    73      80.471  45.709  59.106  1.00  0.00           N  
ATOM   1127  H   ARG    73      80.444  44.928  58.466  1.00  0.00           H  
ATOM   1128  CA  ARG    73      81.054  46.942  58.523  1.00  0.00           C  
ATOM   1129  HA  ARG    73      80.702  47.783  59.120  1.00  0.00           H  
ATOM   1130  CB  ARG    73      82.551  46.954  58.740  1.00  0.00           C  
ATOM   1131  HB2 ARG    73      83.063  46.171  58.181  1.00  0.00           H  
ATOM   1132  HB3 ARG    73      82.909  47.842  58.220  1.00  0.00           H  
ATOM   1133  CG  ARG    73      82.993  47.020  60.183  1.00  0.00           C  
ATOM   1134  HG2 ARG    73      82.653  46.117  60.690  1.00  0.00           H  
ATOM   1135  HG3 ARG    73      84.073  47.140  60.276  1.00  0.00           H  
ATOM   1136  CD  ARG    73      82.382  48.193  61.012  1.00  0.00           C  
ATOM   1137  HD2 ARG    73      82.713  49.158  60.628  1.00  0.00           H  
ATOM   1138  HD3 ARG    73      81.298  48.142  61.115  1.00  0.00           H  
ATOM   1139  NE  ARG    73      82.964  48.147  62.392  1.00  0.00           N  
ATOM   1140  HE  ARG    73      83.771  48.741  62.519  1.00  0.00           H  
ATOM   1141  CZ  ARG    73      82.470  47.666  63.507  1.00  0.00           C  
ATOM   1142  NH1 ARG    73      81.324  47.104  63.555  1.00  0.00           N  
ATOM   1143 HH11 ARG    73      80.799  46.914  62.713  1.00  0.00           H  
ATOM   1144 HH12 ARG    73      81.006  46.679  64.414  1.00  0.00           H  
ATOM   1145  NH2 ARG    73      83.165  47.698  64.565  1.00  0.00           N  
ATOM   1146 HH21 ARG    73      84.122  48.022  64.577  1.00  0.00           H  
ATOM   1147 HH22 ARG    73      82.798  47.322  65.428  1.00  0.00           H  
ATOM   1148  C   ARG    73      80.666  47.315  57.122  1.00  0.00           C  
ATOM   1149  O   ARG    73      80.360  46.455  56.269  1.00  0.00           O  
ATOM   1150  N   LEU    74      80.769  48.631  56.832  1.00  0.00           N  
ATOM   1151  H   LEU    74      81.061  49.305  57.526  1.00  0.00           H  
ATOM   1152  CA  LEU    74      80.741  49.083  55.388  1.00  0.00           C  
ATOM   1153  HA  LEU    74      79.994  48.553  54.796  1.00  0.00           H  
ATOM   1154  CB  LEU    74      80.579  50.579  55.295  1.00  0.00           C  
ATOM   1155  HB2 LEU    74      81.450  51.062  55.740  1.00  0.00           H  
ATOM   1156  HB3 LEU    74      80.457  50.793  54.233  1.00  0.00           H  
ATOM   1157  CG  LEU    74      79.404  51.200  56.044  1.00  0.00           C  
ATOM   1158  HG  LEU    74      79.483  50.965  57.105  1.00  0.00           H  
ATOM   1159  CD1 LEU    74      79.386  52.707  55.800  1.00  0.00           C  
ATOM   1160 HD11 LEU    74      80.196  53.246  56.292  1.00  0.00           H  
ATOM   1161 HD12 LEU    74      79.355  52.956  54.740  1.00  0.00           H  
ATOM   1162 HD13 LEU    74      78.516  53.120  56.310  1.00  0.00           H  
ATOM   1163  CD2 LEU    74      77.982  50.709  55.641  1.00  0.00           C  
ATOM   1164 HD21 LEU    74      77.194  51.066  56.304  1.00  0.00           H  
ATOM   1165 HD22 LEU    74      77.736  51.021  54.626  1.00  0.00           H  
ATOM   1166 HD23 LEU    74      77.805  49.633  55.647  1.00  0.00           H  
ATOM   1167  C   LEU    74      82.082  48.651  54.787  1.00  0.00           C  
ATOM   1168  O   LEU    74      83.096  48.744  55.467  1.00  0.00           O  
ATOM   1169  N   VAL    75      82.136  48.328  53.508  1.00  0.00           N  
ATOM   1170  H   VAL    75      81.263  48.179  53.022  1.00  0.00           H  
ATOM   1171  CA  VAL    75      83.369  48.172  52.711  1.00  0.00           C  
ATOM   1172  HA  VAL    75      84.215  48.473  53.329  1.00  0.00           H  
ATOM   1173  CB  VAL    75      83.587  46.737  52.352  1.00  0.00           C  
ATOM   1174  HB  VAL    75      82.830  46.376  51.655  1.00  0.00           H  
ATOM   1175  CG1 VAL    75      84.908  46.610  51.580  1.00  0.00           C  
ATOM   1176 HG11 VAL    75      85.711  47.213  52.005  1.00  0.00           H  
ATOM   1177 HG12 VAL    75      85.101  45.542  51.477  1.00  0.00           H  
ATOM   1178 HG13 VAL    75      84.837  46.869  50.523  1.00  0.00           H  
ATOM   1179  CG2 VAL    75      83.686  45.875  53.663  1.00  0.00           C  
ATOM   1180 HG21 VAL    75      82.709  45.706  54.115  1.00  0.00           H  
ATOM   1181 HG22 VAL    75      84.149  44.901  53.506  1.00  0.00           H  
ATOM   1182 HG23 VAL    75      84.279  46.400  54.412  1.00  0.00           H  
ATOM   1183  C   VAL    75      83.273  49.173  51.473  1.00  0.00           C  
ATOM   1184  O   VAL    75      82.222  49.297  50.836  1.00  0.00           O  
ATOM   1185  N   ILE    76      84.369  49.876  51.189  1.00  0.00           N  
ATOM   1186  H   ILE    76      85.207  49.778  51.745  1.00  0.00           H  
ATOM   1187  CA  ILE    76      84.255  50.877  50.045  1.00  0.00           C  
ATOM   1188  HA  ILE    76      83.328  50.856  49.471  1.00  0.00           H  
ATOM   1189  CB  ILE    76      84.342  52.335  50.589  1.00  0.00           C  
ATOM   1190  HB  ILE    76      85.224  52.499  51.210  1.00  0.00           H  
ATOM   1191  CG2 ILE    76      84.484  53.454  49.425  1.00  0.00           C  
ATOM   1192 HG21 ILE    76      84.660  54.428  49.881  1.00  0.00           H  
ATOM   1193 HG22 ILE    76      85.328  53.242  48.768  1.00  0.00           H  
ATOM   1194 HG23 ILE    76      83.666  53.511  48.706  1.00  0.00           H  
ATOM   1195  CG1 ILE    76      83.020  52.604  51.470  1.00  0.00           C  
ATOM   1196 HG12 ILE    76      82.122  52.254  50.961  1.00  0.00           H  
ATOM   1197 HG13 ILE    76      83.023  51.915  52.314  1.00  0.00           H  
ATOM   1198  CD1 ILE    76      82.941  54.032  52.079  1.00  0.00           C  
ATOM   1199 HD11 ILE    76      83.737  54.218  52.799  1.00  0.00           H  
ATOM   1200 HD12 ILE    76      82.931  54.804  51.309  1.00  0.00           H  
ATOM   1201 HD13 ILE    76      82.020  54.138  52.653  1.00  0.00           H  
ATOM   1202  C   ILE    76      85.392  50.594  48.977  1.00  0.00           C  
ATOM   1203  O   ILE    76      86.583  50.817  49.233  1.00  0.00           O  
ATOM   1204  N   THR    77      84.875  50.180  47.751  1.00  0.00           N  
ATOM   1205  H   THR    77      83.872  50.172  47.633  1.00  0.00           H  
ATOM   1206  CA  THR    77      85.646  50.148  46.495  1.00  0.00           C  
ATOM   1207  HA  THR    77      86.658  49.905  46.819  1.00  0.00           H  
ATOM   1208  CB  THR    77      85.207  49.017  45.612  1.00  0.00           C  
ATOM   1209  HB  THR    77      84.179  49.115  45.263  1.00  0.00           H  
ATOM   1210  CG2 THR    77      86.090  48.612  44.457  1.00  0.00           C  
ATOM   1211 HG21 THR    77      86.165  49.341  43.650  1.00  0.00           H  
ATOM   1212 HG22 THR    77      87.123  48.537  44.797  1.00  0.00           H  
ATOM   1213 HG23 THR    77      85.692  47.665  44.093  1.00  0.00           H  
ATOM   1214  OG1 THR    77      85.337  47.854  46.420  1.00  0.00           O  
ATOM   1215  HG1 THR    77      84.560  47.919  46.981  1.00  0.00           H  
ATOM   1216  C   THR    77      85.780  51.524  45.876  1.00  0.00           C  
ATOM   1217  O   THR    77      84.752  52.211  45.792  1.00  0.00           O  
ATOM   1218  N   GLU    78      86.936  51.887  45.400  1.00  0.00           N  
ATOM   1219  H   GLU    78      87.794  51.359  45.478  1.00  0.00           H  
ATOM   1220  CA  GLU    78      87.183  53.259  44.756  1.00  0.00           C  
ATOM   1221  HA  GLU    78      86.208  53.573  44.385  1.00  0.00           H  
ATOM   1222  CB  GLU    78      87.899  54.145  45.817  1.00  0.00           C  
ATOM   1223  HB2 GLU    78      87.291  54.134  46.722  1.00  0.00           H  
ATOM   1224  HB3 GLU    78      88.940  53.853  45.963  1.00  0.00           H  
ATOM   1225  CG  GLU    78      87.871  55.601  45.313  1.00  0.00           C  
ATOM   1226  HG2 GLU    78      88.381  55.668  44.353  1.00  0.00           H  
ATOM   1227  HG3 GLU    78      86.852  55.887  45.050  1.00  0.00           H  
ATOM   1228  CD  GLU    78      88.601  56.482  46.289  1.00  0.00           C  
ATOM   1229  OE1 GLU    78      88.546  56.222  47.533  1.00  0.00           O  
ATOM   1230  OE2 GLU    78      89.290  57.404  45.800  1.00  0.00           O  
ATOM   1231  C   GLU    78      88.031  53.069  43.490  1.00  0.00           C  
ATOM   1232  O   GLU    78      88.876  52.226  43.532  1.00  0.00           O  
ATOM   1233  N   TYR    79      87.795  53.844  42.389  1.00  0.00           N  
ATOM   1234  H   TYR    79      86.995  54.434  42.567  1.00  0.00           H  
ATOM   1235  CA  TYR    79      88.350  53.582  41.097  1.00  0.00           C  
ATOM   1236  HA  TYR    79      88.971  52.690  41.178  1.00  0.00           H  
ATOM   1237  CB  TYR    79      87.138  53.354  40.145  1.00  0.00           C  
ATOM   1238  HB2 TYR    79      86.487  54.220  40.259  1.00  0.00           H  
ATOM   1239  HB3 TYR    79      87.452  53.277  39.104  1.00  0.00           H  
ATOM   1240  CG  TYR    79      86.358  52.141  40.464  1.00  0.00           C  
ATOM   1241  CD1 TYR    79      86.952  50.870  40.449  1.00  0.00           C  
ATOM   1242  HD1 TYR    79      87.991  50.746  40.179  1.00  0.00           H  
ATOM   1243  CE1 TYR    79      86.114  49.776  40.768  1.00  0.00           C  
ATOM   1244  HE1 TYR    79      86.563  48.797  40.689  1.00  0.00           H  
ATOM   1245  CZ  TYR    79      84.791  49.911  41.266  1.00  0.00           C  
ATOM   1246  OH  TYR    79      84.015  48.905  41.647  1.00  0.00           O  
ATOM   1247  HH  TYR    79      84.406  48.060  41.416  1.00  0.00           H  
ATOM   1248  CE2 TYR    79      84.300  51.201  41.398  1.00  0.00           C  
ATOM   1249  HE2 TYR    79      83.330  51.340  41.852  1.00  0.00           H  
ATOM   1250  CD2 TYR    79      85.085  52.279  41.022  1.00  0.00           C  
ATOM   1251  HD2 TYR    79      84.817  53.307  41.214  1.00  0.00           H  
ATOM   1252  C   TYR    79      89.126  54.800  40.544  1.00  0.00           C  
ATOM   1253  O   TYR    79      89.279  55.852  41.174  1.00  0.00           O  
ATOM   1254  N   GLU    80      89.748  54.703  39.392  1.00  0.00           N  
ATOM   1255  H   GLU    80      89.611  53.780  39.008  1.00  0.00           H  
ATOM   1256  CA  GLU    80      90.713  55.668  38.714  1.00  0.00           C  
ATOM   1257  HA  GLU    80      91.642  55.651  39.284  1.00  0.00           H  
ATOM   1258  CB  GLU    80      91.177  55.137  37.383  1.00  0.00           C  
ATOM   1259  HB2 GLU    80      91.817  55.950  37.041  1.00  0.00           H  
ATOM   1260  HB3 GLU    80      91.879  54.335  37.614  1.00  0.00           H  
ATOM   1261  CG  GLU    80      90.030  54.848  36.407  1.00  0.00           C  
ATOM   1262  HG2 GLU    80      89.368  55.703  36.270  1.00  0.00           H  
ATOM   1263  HG3 GLU    80      90.466  54.655  35.427  1.00  0.00           H  
ATOM   1264  CD  GLU    80      89.089  53.608  36.778  1.00  0.00           C  
ATOM   1265  OE1 GLU    80      89.514  52.675  37.562  1.00  0.00           O  
ATOM   1266  OE2 GLU    80      87.926  53.578  36.294  1.00  0.00           O  
ATOM   1267  C   GLU    80      90.135  57.131  38.665  1.00  0.00           C  
ATOM   1268  O   GLU    80      90.973  58.092  38.672  1.00  0.00           O  
ATOM   1269  N   ASP    81      88.874  57.353  38.609  1.00  0.00           N  
ATOM   1270  H   ASP    81      88.369  56.486  38.723  1.00  0.00           H  
ATOM   1271  CA  ASP    81      88.125  58.589  38.521  1.00  0.00           C  
ATOM   1272  HA  ASP    81      88.782  59.395  38.196  1.00  0.00           H  
ATOM   1273  CB  ASP    81      87.015  58.397  37.435  1.00  0.00           C  
ATOM   1274  HB2 ASP    81      86.493  59.353  37.412  1.00  0.00           H  
ATOM   1275  HB3 ASP    81      87.453  58.273  36.444  1.00  0.00           H  
ATOM   1276  CG  ASP    81      86.124  57.205  37.665  1.00  0.00           C  
ATOM   1277  OD1 ASP    81      85.537  56.648  36.748  1.00  0.00           O  
ATOM   1278  OD2 ASP    81      86.010  56.847  38.826  1.00  0.00           O  
ATOM   1279  C   ASP    81      87.628  59.038  39.872  1.00  0.00           C  
ATOM   1280  O   ASP    81      86.951  60.056  39.986  1.00  0.00           O  
ATOM   1281  N   ASN    82      87.977  58.360  40.937  1.00  0.00           N  
ATOM   1282  H   ASN    82      88.678  57.640  40.837  1.00  0.00           H  
ATOM   1283  CA  ASN    82      87.560  58.601  42.348  1.00  0.00           C  
ATOM   1284  HA  ASN    82      88.003  57.864  43.018  1.00  0.00           H  
ATOM   1285  CB  ASN    82      88.099  59.918  42.906  1.00  0.00           C  
ATOM   1286  HB2 ASN    82      87.741  60.802  42.379  1.00  0.00           H  
ATOM   1287  HB3 ASN    82      87.868  59.953  43.971  1.00  0.00           H  
ATOM   1288  CG  ASN    82      89.572  59.824  42.856  1.00  0.00           C  
ATOM   1289  OD1 ASN    82      90.225  60.365  41.916  1.00  0.00           O  
ATOM   1290  ND2 ASN    82      90.179  59.285  43.897  1.00  0.00           N  
ATOM   1291 HD21 ASN    82      91.186  59.302  43.817  1.00  0.00           H  
ATOM   1292 HD22 ASN    82      89.685  58.924  44.700  1.00  0.00           H  
ATOM   1293  C   ASN    82      85.985  58.398  42.646  1.00  0.00           C  
ATOM   1294  O   ASN    82      85.556  58.753  43.700  1.00  0.00           O  
ATOM   1295  N   THR    83      85.250  57.765  41.697  1.00  0.00           N  
ATOM   1296  H   THR    83      85.744  57.375  40.907  1.00  0.00           H  
ATOM   1297  CA  THR    83      83.920  57.215  41.981  1.00  0.00           C  
ATOM   1298  HA  THR    83      83.483  57.928  42.680  1.00  0.00           H  
ATOM   1299  CB  THR    83      83.096  57.059  40.712  1.00  0.00           C  
ATOM   1300  HB  THR    83      82.208  56.551  41.088  1.00  0.00           H  
ATOM   1301  CG2 THR    83      82.807  58.385  39.929  1.00  0.00           C  
ATOM   1302 HG21 THR    83      83.668  58.856  39.454  1.00  0.00           H  
ATOM   1303 HG22 THR    83      82.054  58.170  39.171  1.00  0.00           H  
ATOM   1304 HG23 THR    83      82.497  59.015  40.762  1.00  0.00           H  
ATOM   1305  OG1 THR    83      83.767  56.198  39.777  1.00  0.00           O  
ATOM   1306  HG1 THR    83      84.582  56.651  39.546  1.00  0.00           H  
ATOM   1307  C   THR    83      84.053  55.863  42.633  1.00  0.00           C  
ATOM   1308  O   THR    83      85.097  55.224  42.619  1.00  0.00           O  
ATOM   1309  N   ALA    84      83.029  55.495  43.351  1.00  0.00           N  
ATOM   1310  H   ALA    84      82.271  56.158  43.276  1.00  0.00           H  
ATOM   1311  CA  ALA    84      83.028  54.479  44.460  1.00  0.00           C  
ATOM   1312  HA  ALA    84      83.993  53.988  44.332  1.00  0.00           H  
ATOM   1313  CB  ALA    84      83.117  55.294  45.755  1.00  0.00           C  
ATOM   1314  HB1 ALA    84      83.471  54.670  46.576  1.00  0.00           H  
ATOM   1315  HB2 ALA    84      83.885  56.049  45.585  1.00  0.00           H  
ATOM   1316  HB3 ALA    84      82.136  55.756  45.868  1.00  0.00           H  
ATOM   1317  C   ALA    84      81.832  53.526  44.476  1.00  0.00           C  
ATOM   1318  O   ALA    84      80.878  53.565  43.655  1.00  0.00           O  
ATOM   1319  N   THR    85      81.960  52.390  45.226  1.00  0.00           N  
ATOM   1320  H   THR    85      82.631  52.456  45.977  1.00  0.00           H  
ATOM   1321  CA  THR    85      81.000  51.198  45.223  1.00  0.00           C  
ATOM   1322  HA  THR    85      80.017  51.638  45.057  1.00  0.00           H  
ATOM   1323  CB  THR    85      81.325  50.215  44.086  1.00  0.00           C  
ATOM   1324  HB  THR    85      82.395  50.004  44.075  1.00  0.00           H  
ATOM   1325  CG2 THR    85      80.643  48.866  44.151  1.00  0.00           C  
ATOM   1326 HG21 THR    85      80.611  48.332  43.201  1.00  0.00           H  
ATOM   1327 HG22 THR    85      81.115  48.313  44.964  1.00  0.00           H  
ATOM   1328 HG23 THR    85      79.621  49.073  44.468  1.00  0.00           H  
ATOM   1329  OG1 THR    85      80.941  50.760  42.874  1.00  0.00           O  
ATOM   1330  HG1 THR    85      80.647  51.650  43.083  1.00  0.00           H  
ATOM   1331  C   THR    85      80.987  50.469  46.540  1.00  0.00           C  
ATOM   1332  O   THR    85      82.029  50.026  46.934  1.00  0.00           O  
ATOM   1333  N   CYS    86      79.808  50.502  47.190  1.00  0.00           N  
ATOM   1334  H   CYS    86      78.948  50.739  46.717  1.00  0.00           H  
ATOM   1335  CA  CYS    86      79.712  50.259  48.644  1.00  0.00           C  
ATOM   1336  HA  CYS    86      80.729  49.943  48.875  1.00  0.00           H  
ATOM   1337  CB  CYS    86      79.287  51.529  49.469  1.00  0.00           C  
ATOM   1338  HB2 CYS    86      79.984  52.343  49.271  1.00  0.00           H  
ATOM   1339  HB3 CYS    86      78.281  51.753  49.114  1.00  0.00           H  
ATOM   1340  SG  CYS    86      79.145  51.178  51.242  1.00  0.00           S  
ATOM   1341  HG  CYS    86      80.335  50.577  51.336  1.00  0.00           H  
ATOM   1342  C   CYS    86      78.845  48.997  48.907  1.00  0.00           C  
ATOM   1343  O   CYS    86      78.003  48.776  48.053  1.00  0.00           O  
ATOM   1344  N   PHE    87      79.193  48.117  49.850  1.00  0.00           N  
ATOM   1345  H   PHE    87      80.035  48.234  50.396  1.00  0.00           H  
ATOM   1346  CA  PHE    87      78.468  46.926  50.300  1.00  0.00           C  
ATOM   1347  HA  PHE    87      77.394  47.096  50.221  1.00  0.00           H  
ATOM   1348  CB  PHE    87      78.846  45.762  49.424  1.00  0.00           C  
ATOM   1349  HB2 PHE    87      78.217  44.958  49.807  1.00  0.00           H  
ATOM   1350  HB3 PHE    87      78.680  45.998  48.373  1.00  0.00           H  
ATOM   1351  CG  PHE    87      80.228  45.205  49.457  1.00  0.00           C  
ATOM   1352  CD1 PHE    87      81.004  45.435  48.313  1.00  0.00           C  
ATOM   1353  HD1 PHE    87      80.679  45.991  47.446  1.00  0.00           H  
ATOM   1354  CE1 PHE    87      82.345  44.907  48.253  1.00  0.00           C  
ATOM   1355  HE1 PHE    87      82.987  45.044  47.395  1.00  0.00           H  
ATOM   1356  CZ  PHE    87      82.882  44.250  49.394  1.00  0.00           C  
ATOM   1357  HZ  PHE    87      83.903  43.898  49.384  1.00  0.00           H  
ATOM   1358  CE2 PHE    87      82.097  43.974  50.515  1.00  0.00           C  
ATOM   1359  HE2 PHE    87      82.535  43.427  51.337  1.00  0.00           H  
ATOM   1360  CD2 PHE    87      80.789  44.413  50.532  1.00  0.00           C  
ATOM   1361  HD2 PHE    87      80.155  44.050  51.328  1.00  0.00           H  
ATOM   1362  C   PHE    87      78.764  46.606  51.785  1.00  0.00           C  
ATOM   1363  O   PHE    87      79.735  47.170  52.374  1.00  0.00           O  
ATOM   1364  N   ILE    88      77.928  45.809  52.452  1.00  0.00           N  
ATOM   1365  H   ILE    88      77.148  45.405  51.953  1.00  0.00           H  
ATOM   1366  CA  ILE    88      78.179  45.400  53.796  1.00  0.00           C  
ATOM   1367  HA  ILE    88      78.873  46.034  54.347  1.00  0.00           H  
ATOM   1368  CB  ILE    88      76.866  45.517  54.633  1.00  0.00           C  
ATOM   1369  HB  ILE    88      76.066  44.899  54.226  1.00  0.00           H  
ATOM   1370  CG2 ILE    88      77.069  44.984  56.097  1.00  0.00           C  
ATOM   1371 HG21 ILE    88      76.264  45.197  56.800  1.00  0.00           H  
ATOM   1372 HG22 ILE    88      77.239  43.910  56.173  1.00  0.00           H  
ATOM   1373 HG23 ILE    88      77.952  45.516  56.451  1.00  0.00           H  
ATOM   1374  CG1 ILE    88      76.308  46.979  54.506  1.00  0.00           C  
ATOM   1375 HG12 ILE    88      77.043  47.628  54.983  1.00  0.00           H  
ATOM   1376 HG13 ILE    88      76.110  47.301  53.483  1.00  0.00           H  
ATOM   1377  CD1 ILE    88      74.873  47.096  55.021  1.00  0.00           C  
ATOM   1378 HD11 ILE    88      74.304  46.462  54.340  1.00  0.00           H  
ATOM   1379 HD12 ILE    88      74.728  46.731  56.038  1.00  0.00           H  
ATOM   1380 HD13 ILE    88      74.549  48.135  54.974  1.00  0.00           H  
ATOM   1381  C   ILE    88      78.875  43.996  53.889  1.00  0.00           C  
ATOM   1382  O   ILE    88      78.349  43.089  53.241  1.00  0.00           O  
ATOM   1383  N   ALA    89      79.929  43.850  54.712  1.00  0.00           N  
ATOM   1384  H   ALA    89      80.185  44.672  55.239  1.00  0.00           H  
ATOM   1385  CA  ALA    89      80.428  42.577  55.144  1.00  0.00           C  
ATOM   1386  HA  ALA    89      80.154  41.781  54.451  1.00  0.00           H  
ATOM   1387  CB  ALA    89      81.947  42.557  55.193  1.00  0.00           C  
ATOM   1388  HB1 ALA    89      82.301  41.733  55.813  1.00  0.00           H  
ATOM   1389  HB2 ALA    89      82.446  42.485  54.227  1.00  0.00           H  
ATOM   1390  HB3 ALA    89      82.233  43.451  55.748  1.00  0.00           H  
ATOM   1391  C   ALA    89      79.874  42.254  56.573  1.00  0.00           C  
ATOM   1392  O   ALA    89      80.156  43.015  57.506  1.00  0.00           O  
ATOM   1393  N   CYS    90      79.230  41.052  56.756  1.00  0.00           N  
ATOM   1394  H   CYS    90      79.080  40.434  55.971  1.00  0.00           H  
ATOM   1395  CA  CYS    90      78.704  40.628  58.057  1.00  0.00           C  
ATOM   1396  HA  CYS    90      78.457  41.512  58.644  1.00  0.00           H  
ATOM   1397  CB  CYS    90      77.363  39.827  57.973  1.00  0.00           C  
ATOM   1398  HB2 CYS    90      77.698  38.809  57.771  1.00  0.00           H  
ATOM   1399  HB3 CYS    90      76.797  39.790  58.904  1.00  0.00           H  
ATOM   1400  SG  CYS    90      76.310  40.435  56.640  1.00  0.00           S  
ATOM   1401  HG  CYS    90      77.097  40.223  55.581  1.00  0.00           H  
ATOM   1402  C   CYS    90      79.669  39.962  59.034  1.00  0.00           C  
ATOM   1403  O   CYS    90      79.139  39.442  60.026  1.00  0.00           O  
ATOM   1404  N   ASN    91      80.984  39.939  58.734  1.00  0.00           N  
ATOM   1405  H   ASN    91      81.375  40.588  58.066  1.00  0.00           H  
ATOM   1406  CA  ASN    91      81.880  39.052  59.426  1.00  0.00           C  
ATOM   1407  HA  ASN    91      81.276  38.504  60.148  1.00  0.00           H  
ATOM   1408  CB  ASN    91      82.497  38.109  58.443  1.00  0.00           C  
ATOM   1409  HB2 ASN    91      81.668  37.682  57.880  1.00  0.00           H  
ATOM   1410  HB3 ASN    91      83.170  38.558  57.712  1.00  0.00           H  
ATOM   1411  CG  ASN    91      83.250  36.965  59.107  1.00  0.00           C  
ATOM   1412  OD1 ASN    91      83.120  36.593  60.230  1.00  0.00           O  
ATOM   1413  ND2 ASN    91      84.177  36.278  58.480  1.00  0.00           N  
ATOM   1414 HD21 ASN    91      84.693  35.643  59.072  1.00  0.00           H  
ATOM   1415 HD22 ASN    91      84.548  36.518  57.572  1.00  0.00           H  
ATOM   1416  C   ASN    91      82.983  39.785  60.134  1.00  0.00           C  
ATOM   1417  O   ASN    91      83.423  40.853  59.716  1.00  0.00           O  
ATOM   1418  N   ASN    92      83.374  39.297  61.291  1.00  0.00           N  
ATOM   1419  H   ASN    92      82.860  38.571  61.769  1.00  0.00           H  
ATOM   1420  CA  ASN    92      84.598  39.698  61.952  1.00  0.00           C  
ATOM   1421  HA  ASN    92      84.376  39.126  62.853  1.00  0.00           H  
ATOM   1422  CB  ASN    92      85.769  39.099  61.144  1.00  0.00           C  
ATOM   1423  HB2 ASN    92      85.637  39.281  60.078  1.00  0.00           H  
ATOM   1424  HB3 ASN    92      86.712  39.621  61.306  1.00  0.00           H  
ATOM   1425  CG  ASN    92      86.015  37.624  61.247  1.00  0.00           C  
ATOM   1426  OD1 ASN    92      85.664  37.002  62.235  1.00  0.00           O  
ATOM   1427  ND2 ASN    92      86.740  37.116  60.289  1.00  0.00           N  
ATOM   1428 HD21 ASN    92      87.027  36.168  60.490  1.00  0.00           H  
ATOM   1429 HD22 ASN    92      87.122  37.598  59.488  1.00  0.00           H  
ATOM   1430  C   ASN    92      84.651  41.147  62.503  1.00  0.00           C  
ATOM   1431  O   ASN    92      85.695  41.797  62.476  1.00  0.00           O  
ATOM   1432  N   ALA    93      83.555  41.674  63.026  1.00  0.00           N  
ATOM   1433  H   ALA    93      82.671  41.191  62.960  1.00  0.00           H  
ATOM   1434  CA  ALA    93      83.368  43.032  63.590  1.00  0.00           C  
ATOM   1435  HA  ALA    93      84.336  43.442  63.880  1.00  0.00           H  
ATOM   1436  CB  ALA    93      82.809  43.964  62.452  1.00  0.00           C  
ATOM   1437  HB1 ALA    93      83.085  44.988  62.703  1.00  0.00           H  
ATOM   1438  HB2 ALA    93      83.211  43.762  61.459  1.00  0.00           H  
ATOM   1439  HB3 ALA    93      81.742  43.799  62.302  1.00  0.00           H  
ATOM   1440  C   ALA    93      82.487  43.114  64.855  1.00  0.00           C  
ATOM   1441  O   ALA    93      82.759  43.945  65.704  1.00  0.00           O  
ATOM   1442  N   GLY    94      81.259  42.715  64.782  1.00  0.00           N  
ATOM   1443  H   GLY    94      80.971  42.119  64.019  1.00  0.00           H  
ATOM   1444  CA  GLY    94      80.193  42.931  65.813  1.00  0.00           C  
ATOM   1445  HA2 GLY    94      79.344  42.258  65.698  1.00  0.00           H  
ATOM   1446  HA3 GLY    94      80.669  42.653  66.754  1.00  0.00           H  
ATOM   1447  C   GLY    94      79.534  44.307  65.823  1.00  0.00           C  
ATOM   1448  O   GLY    94      79.464  45.000  64.828  1.00  0.00           O  
ATOM   1449  N   ALA    95      78.852  44.597  66.931  1.00  0.00           N  
ATOM   1450  H   ALA    95      79.005  44.018  67.744  1.00  0.00           H  
ATOM   1451  CA  ALA    95      78.108  45.822  67.213  1.00  0.00           C  
ATOM   1452  HA  ALA    95      78.343  46.648  66.541  1.00  0.00           H  
ATOM   1453  CB  ALA    95      76.628  45.541  66.988  1.00  0.00           C  
ATOM   1454  HB1 ALA    95      76.551  45.022  66.033  1.00  0.00           H  
ATOM   1455  HB2 ALA    95      76.224  44.851  67.728  1.00  0.00           H  
ATOM   1456  HB3 ALA    95      76.143  46.516  67.034  1.00  0.00           H  
ATOM   1457  C   ALA    95      78.340  46.236  68.731  1.00  0.00           C  
ATOM   1458  O   ALA    95      78.938  45.437  69.474  1.00  0.00           O  
ATOM   1459  N   LEU    96      77.813  47.352  69.174  1.00  0.00           N  
ATOM   1460  H   LEU    96      77.413  47.875  68.408  1.00  0.00           H  
ATOM   1461  CA  LEU    96      78.148  48.000  70.503  1.00  0.00           C  
ATOM   1462  HA  LEU    96      78.721  47.251  71.050  1.00  0.00           H  
ATOM   1463  CB  LEU    96      79.054  49.192  70.211  1.00  0.00           C  
ATOM   1464  HB2 LEU    96      79.992  48.849  69.773  1.00  0.00           H  
ATOM   1465  HB3 LEU    96      78.425  49.867  69.630  1.00  0.00           H  
ATOM   1466  CG  LEU    96      79.530  50.048  71.427  1.00  0.00           C  
ATOM   1467  HG  LEU    96      78.648  50.201  72.049  1.00  0.00           H  
ATOM   1468  CD1 LEU    96      80.623  49.314  72.218  1.00  0.00           C  
ATOM   1469 HD11 LEU    96      80.653  49.785  73.201  1.00  0.00           H  
ATOM   1470 HD12 LEU    96      80.393  48.253  72.316  1.00  0.00           H  
ATOM   1471 HD13 LEU    96      81.573  49.441  71.698  1.00  0.00           H  
ATOM   1472  CD2 LEU    96      80.133  51.373  71.040  1.00  0.00           C  
ATOM   1473 HD21 LEU    96      80.954  51.153  70.358  1.00  0.00           H  
ATOM   1474 HD22 LEU    96      79.398  52.000  70.534  1.00  0.00           H  
ATOM   1475 HD23 LEU    96      80.517  51.911  71.906  1.00  0.00           H  
ATOM   1476  C   LEU    96      76.939  48.260  71.360  1.00  0.00           C  
ATOM   1477  O   LEU    96      75.866  48.604  70.863  1.00  0.00           O  
ATOM   1478  N   PHE    97      77.075  48.086  72.630  1.00  0.00           N  
ATOM   1479  H   PHE    97      77.927  47.692  73.002  1.00  0.00           H  
ATOM   1480  CA  PHE    97      76.068  48.313  73.740  1.00  0.00           C  
ATOM   1481  HA  PHE    97      75.348  49.001  73.295  1.00  0.00           H  
ATOM   1482  CB  PHE    97      75.335  47.069  74.093  1.00  0.00           C  
ATOM   1483  HB2 PHE    97      74.776  46.723  73.223  1.00  0.00           H  
ATOM   1484  HB3 PHE    97      76.019  46.278  74.400  1.00  0.00           H  
ATOM   1485  CG  PHE    97      74.438  47.072  75.308  1.00  0.00           C  
ATOM   1486  CD1 PHE    97      74.919  47.287  76.621  1.00  0.00           C  
ATOM   1487  HD1 PHE    97      75.924  47.624  76.832  1.00  0.00           H  
ATOM   1488  CE1 PHE    97      74.075  47.203  77.762  1.00  0.00           C  
ATOM   1489  HE1 PHE    97      74.572  47.415  78.697  1.00  0.00           H  
ATOM   1490  CZ  PHE    97      72.683  46.962  77.613  1.00  0.00           C  
ATOM   1491  HZ  PHE    97      71.981  46.983  78.435  1.00  0.00           H  
ATOM   1492  CE2 PHE    97      72.239  46.726  76.329  1.00  0.00           C  
ATOM   1493  HE2 PHE    97      71.178  46.570  76.206  1.00  0.00           H  
ATOM   1494  CD2 PHE    97      73.111  46.770  75.194  1.00  0.00           C  
ATOM   1495  HD2 PHE    97      72.633  46.583  74.244  1.00  0.00           H  
ATOM   1496  C   PHE    97      76.707  49.039  74.918  1.00  0.00           C  
ATOM   1497  O   PHE    97      77.800  48.774  75.292  1.00  0.00           O  
ATOM   1498  N   VAL    98      75.977  49.985  75.606  1.00  0.00           N  
ATOM   1499  H   VAL    98      75.086  50.250  75.213  1.00  0.00           H  
ATOM   1500  CA  VAL    98      76.534  51.027  76.483  1.00  0.00           C  
ATOM   1501  HA  VAL    98      77.420  50.577  76.932  1.00  0.00           H  
ATOM   1502  CB  VAL    98      76.940  52.309  75.758  1.00  0.00           C  
ATOM   1503  HB  VAL    98      75.977  52.717  75.451  1.00  0.00           H  
ATOM   1504  CG1 VAL    98      77.846  53.183  76.787  1.00  0.00           C  
ATOM   1505 HG11 VAL    98      77.395  53.231  77.778  1.00  0.00           H  
ATOM   1506 HG12 VAL    98      78.765  52.651  77.034  1.00  0.00           H  
ATOM   1507 HG13 VAL    98      77.982  54.199  76.417  1.00  0.00           H  
ATOM   1508  CG2 VAL    98      77.866  52.139  74.525  1.00  0.00           C  
ATOM   1509 HG21 VAL    98      77.180  51.780  73.758  1.00  0.00           H  
ATOM   1510 HG22 VAL    98      78.327  53.094  74.272  1.00  0.00           H  
ATOM   1511 HG23 VAL    98      78.731  51.513  74.745  1.00  0.00           H  
ATOM   1512  C   VAL    98      75.556  51.141  77.630  1.00  0.00           C  
ATOM   1513  O   VAL    98      74.352  51.163  77.436  1.00  0.00           O  
ATOM   1514  N   HIE    99      76.016  51.086  78.874  1.00  0.00           N  
ATOM   1515  H   HIE    99      77.024  51.136  78.919  1.00  0.00           H  
ATOM   1516  CA  HIE    99      75.280  51.285  80.111  1.00  0.00           C  
ATOM   1517  HA  HIE    99      74.206  51.340  79.934  1.00  0.00           H  
ATOM   1518  CB  HIE    99      75.521  49.988  80.895  1.00  0.00           C  
ATOM   1519  HB2 HIE    99      75.205  49.191  80.221  1.00  0.00           H  
ATOM   1520  HB3 HIE    99      76.589  49.770  80.898  1.00  0.00           H  
ATOM   1521  CG  HIE    99      75.056  49.851  82.324  1.00  0.00           C  
ATOM   1522  ND1 HIE    99      75.589  48.966  83.250  1.00  0.00           N  
ATOM   1523  CE1 HIE    99      74.785  48.961  84.336  1.00  0.00           C  
ATOM   1524  HE1 HIE    99      74.890  48.286  85.172  1.00  0.00           H  
ATOM   1525  NE2 HIE    99      73.828  49.905  84.184  1.00  0.00           N  
ATOM   1526  HE2 HIE    99      73.093  50.010  84.870  1.00  0.00           H  
ATOM   1527  CD2 HIE    99      74.013  50.501  82.967  1.00  0.00           C  
ATOM   1528  HD2 HIE    99      73.400  51.316  82.612  1.00  0.00           H  
ATOM   1529  C   HIE    99      75.804  52.562  80.824  1.00  0.00           C  
ATOM   1530  O   HIE    99      76.996  52.908  80.658  1.00  0.00           O  
ATOM   1531  N   ALA   100      74.855  53.246  81.429  1.00  0.00           N  
ATOM   1532  H   ALA   100      73.921  52.874  81.522  1.00  0.00           H  
ATOM   1533  CA  ALA   100      74.980  54.607  81.924  1.00  0.00           C  
ATOM   1534  HA  ALA   100      76.042  54.666  82.165  1.00  0.00           H  
ATOM   1535  CB  ALA   100      74.715  55.654  80.808  1.00  0.00           C  
ATOM   1536  HB1 ALA   100      73.695  55.630  80.424  1.00  0.00           H  
ATOM   1537  HB2 ALA   100      74.871  56.672  81.163  1.00  0.00           H  
ATOM   1538  HB3 ALA   100      75.450  55.478  80.023  1.00  0.00           H  
ATOM   1539  C   ALA   100      74.049  54.817  83.174  1.00  0.00           C  
ATOM   1540  O   ALA   100      73.135  54.005  83.338  1.00  0.00           O  
ATOM   1541  N   VAL   101      74.243  55.936  83.845  1.00  0.00           N  
ATOM   1542  H   VAL   101      74.907  56.617  83.506  1.00  0.00           H  
ATOM   1543  CA  VAL   101      73.378  56.366  84.889  1.00  0.00           C  
ATOM   1544  HA  VAL   101      72.438  55.882  84.625  1.00  0.00           H  
ATOM   1545  CB  VAL   101      73.783  55.901  86.282  1.00  0.00           C  
ATOM   1546  HB  VAL   101      73.812  54.816  86.189  1.00  0.00           H  
ATOM   1547  CG1 VAL   101      75.172  56.341  86.781  1.00  0.00           C  
ATOM   1548 HG11 VAL   101      75.152  57.400  87.041  1.00  0.00           H  
ATOM   1549 HG12 VAL   101      75.438  55.777  87.674  1.00  0.00           H  
ATOM   1550 HG13 VAL   101      75.937  56.122  86.035  1.00  0.00           H  
ATOM   1551  CG2 VAL   101      72.682  56.240  87.207  1.00  0.00           C  
ATOM   1552 HG21 VAL   101      72.462  57.308  87.194  1.00  0.00           H  
ATOM   1553 HG22 VAL   101      71.813  55.634  86.950  1.00  0.00           H  
ATOM   1554 HG23 VAL   101      73.040  55.859  88.164  1.00  0.00           H  
ATOM   1555  C   VAL   101      73.181  57.906  84.828  1.00  0.00           C  
ATOM   1556  O   VAL   101      74.146  58.637  84.729  1.00  0.00           O  
ATOM   1557  N   ALA   102      71.892  58.338  84.819  1.00  0.00           N  
ATOM   1558  H   ALA   102      71.133  57.672  84.853  1.00  0.00           H  
ATOM   1559  CA  ALA   102      71.465  59.773  84.959  1.00  0.00           C  
ATOM   1560  HA  ALA   102      72.322  60.375  84.657  1.00  0.00           H  
ATOM   1561  CB  ALA   102      70.367  60.126  83.971  1.00  0.00           C  
ATOM   1562  HB1 ALA   102      69.399  59.732  84.278  1.00  0.00           H  
ATOM   1563  HB2 ALA   102      70.251  61.208  83.914  1.00  0.00           H  
ATOM   1564  HB3 ALA   102      70.688  59.901  82.954  1.00  0.00           H  
ATOM   1565  C   ALA   102      71.102  60.203  86.361  1.00  0.00           C  
ATOM   1566  O   ALA   102      70.395  59.496  87.149  1.00  0.00           O  
ATOM   1567  N   GLU   103      71.396  61.479  86.699  1.00  0.00           N  
ATOM   1568  H   GLU   103      71.898  62.023  86.011  1.00  0.00           H  
ATOM   1569  CA  GLU   103      71.288  62.186  87.949  1.00  0.00           C  
ATOM   1570  HA  GLU   103      70.627  61.555  88.542  1.00  0.00           H  
ATOM   1571  CB  GLU   103      72.632  62.287  88.617  1.00  0.00           C  
ATOM   1572  HB2 GLU   103      73.363  62.578  87.863  1.00  0.00           H  
ATOM   1573  HB3 GLU   103      72.653  63.109  89.333  1.00  0.00           H  
ATOM   1574  CG  GLU   103      73.059  60.936  89.256  1.00  0.00           C  
ATOM   1575  HG2 GLU   103      72.412  60.543  90.040  1.00  0.00           H  
ATOM   1576  HG3 GLU   103      73.133  60.132  88.524  1.00  0.00           H  
ATOM   1577  CD  GLU   103      74.415  60.920  89.883  1.00  0.00           C  
ATOM   1578  OE1 GLU   103      74.911  61.976  90.304  1.00  0.00           O  
ATOM   1579  OE2 GLU   103      74.957  59.860  90.151  1.00  0.00           O  
ATOM   1580  C   GLU   103      70.587  63.493  87.786  1.00  0.00           C  
ATOM   1581  O   GLU   103      70.631  64.138  86.734  1.00  0.00           O  
ATOM   1582  N   ASN   104      69.854  63.842  88.839  1.00  0.00           N  
ATOM   1583  H   ASN   104      69.961  63.403  89.743  1.00  0.00           H  
ATOM   1584  CA  ASN   104      68.856  64.914  88.701  1.00  0.00           C  
ATOM   1585  HA  ASN   104      68.225  64.719  89.568  1.00  0.00           H  
ATOM   1586  CB  ASN   104      69.475  66.292  88.975  1.00  0.00           C  
ATOM   1587  HB2 ASN   104      70.029  66.609  88.091  1.00  0.00           H  
ATOM   1588  HB3 ASN   104      68.697  67.029  89.177  1.00  0.00           H  
ATOM   1589  CG  ASN   104      70.364  66.309  90.221  1.00  0.00           C  
ATOM   1590  OD1 ASN   104      71.563  66.000  90.100  1.00  0.00           O  
ATOM   1591  ND2 ASN   104      69.840  66.574  91.384  1.00  0.00           N  
ATOM   1592 HD21 ASN   104      70.460  66.499  92.178  1.00  0.00           H  
ATOM   1593 HD22 ASN   104      69.155  67.311  91.300  1.00  0.00           H  
ATOM   1594  C   ASN   104      67.941  64.870  87.440  1.00  0.00           C  
ATOM   1595  O   ASN   104      67.541  65.924  86.909  1.00  0.00           O  
ATOM   1596  N   THR   105      67.756  63.673  86.884  1.00  0.00           N  
ATOM   1597  H   THR   105      68.143  62.864  87.348  1.00  0.00           H  
ATOM   1598  CA  THR   105      66.936  63.441  85.710  1.00  0.00           C  
ATOM   1599  HA  THR   105      66.518  64.401  85.405  1.00  0.00           H  
ATOM   1600  CB  THR   105      67.793  62.927  84.544  1.00  0.00           C  
ATOM   1601  HB  THR   105      68.317  61.996  84.761  1.00  0.00           H  
ATOM   1602  CG2 THR   105      66.927  62.862  83.298  1.00  0.00           C  
ATOM   1603 HG21 THR   105      67.558  62.649  82.435  1.00  0.00           H  
ATOM   1604 HG22 THR   105      66.237  62.027  83.420  1.00  0.00           H  
ATOM   1605 HG23 THR   105      66.371  63.796  83.222  1.00  0.00           H  
ATOM   1606  OG1 THR   105      68.811  63.884  84.305  1.00  0.00           O  
ATOM   1607  HG1 THR   105      69.447  63.890  85.025  1.00  0.00           H  
ATOM   1608  C   THR   105      65.859  62.394  85.927  1.00  0.00           C  
ATOM   1609  O   THR   105      66.229  61.217  86.193  1.00  0.00           O  
ATOM   1610  N   THR   106      64.527  62.792  85.960  1.00  0.00           N  
ATOM   1611  H   THR   106      64.346  63.774  85.806  1.00  0.00           H  
ATOM   1612  CA  THR   106      63.235  62.099  86.334  1.00  0.00           C  
ATOM   1613  HA  THR   106      63.571  61.095  86.593  1.00  0.00           H  
ATOM   1614  CB  THR   106      62.587  62.607  87.534  1.00  0.00           C  
ATOM   1615  HB  THR   106      61.715  62.011  87.806  1.00  0.00           H  
ATOM   1616  CG2 THR   106      63.403  62.796  88.781  1.00  0.00           C  
ATOM   1617 HG21 THR   106      64.421  63.111  88.555  1.00  0.00           H  
ATOM   1618 HG22 THR   106      62.924  63.473  89.488  1.00  0.00           H  
ATOM   1619 HG23 THR   106      63.652  61.825  89.209  1.00  0.00           H  
ATOM   1620  OG1 THR   106      62.096  63.857  87.162  1.00  0.00           O  
ATOM   1621  HG1 THR   106      62.810  64.485  87.297  1.00  0.00           H  
ATOM   1622  C   THR   106      62.414  61.998  85.073  1.00  0.00           C  
ATOM   1623  O   THR   106      62.425  62.880  84.182  1.00  0.00           O  
ATOM   1624  N   ILE   107      61.458  61.101  85.181  1.00  0.00           N  
ATOM   1625  H   ILE   107      61.475  60.445  85.949  1.00  0.00           H  
ATOM   1626  CA  ILE   107      60.335  61.058  84.205  1.00  0.00           C  
ATOM   1627  HA  ILE   107      60.759  60.958  83.206  1.00  0.00           H  
ATOM   1628  CB  ILE   107      59.382  59.901  84.688  1.00  0.00           C  
ATOM   1629  HB  ILE   107      59.311  59.977  85.773  1.00  0.00           H  
ATOM   1630  CG2 ILE   107      58.026  60.038  84.032  1.00  0.00           C  
ATOM   1631 HG21 ILE   107      57.607  60.823  84.661  1.00  0.00           H  
ATOM   1632 HG22 ILE   107      58.049  60.208  82.955  1.00  0.00           H  
ATOM   1633 HG23 ILE   107      57.586  59.060  84.228  1.00  0.00           H  
ATOM   1634  CG1 ILE   107      59.935  58.447  84.440  1.00  0.00           C  
ATOM   1635 HG12 ILE   107      59.473  58.100  83.516  1.00  0.00           H  
ATOM   1636 HG13 ILE   107      61.018  58.545  84.362  1.00  0.00           H  
ATOM   1637  CD1 ILE   107      59.501  57.484  85.491  1.00  0.00           C  
ATOM   1638 HD11 ILE   107      59.678  57.837  86.507  1.00  0.00           H  
ATOM   1639 HD12 ILE   107      58.422  57.328  85.473  1.00  0.00           H  
ATOM   1640 HD13 ILE   107      59.989  56.521  85.336  1.00  0.00           H  
ATOM   1641  C   ILE   107      59.600  62.408  84.041  1.00  0.00           C  
ATOM   1642  O   ILE   107      59.459  62.910  82.968  1.00  0.00           O  
ATOM   1643  N   SER   108      59.136  63.003  85.192  1.00  0.00           N  
ATOM   1644  H   SER   108      59.084  62.437  86.027  1.00  0.00           H  
ATOM   1645  CA  SER   108      58.509  64.358  85.156  1.00  0.00           C  
ATOM   1646  HA  SER   108      57.518  64.317  84.705  1.00  0.00           H  
ATOM   1647  CB  SER   108      58.234  64.782  86.616  1.00  0.00           C  
ATOM   1648  HB2 SER   108      57.731  63.968  87.139  1.00  0.00           H  
ATOM   1649  HB3 SER   108      59.182  64.909  87.141  1.00  0.00           H  
ATOM   1650  OG  SER   108      57.503  66.001  86.660  1.00  0.00           O  
ATOM   1651  HG  SER   108      57.205  66.056  87.570  1.00  0.00           H  
ATOM   1652  C   SER   108      59.302  65.400  84.392  1.00  0.00           C  
ATOM   1653  O   SER   108      58.685  66.126  83.651  1.00  0.00           O  
ATOM   1654  N   ASP   109      60.659  65.437  84.474  1.00  0.00           N  
ATOM   1655  H   ASP   109      61.147  64.766  85.050  1.00  0.00           H  
ATOM   1656  CA  ASP   109      61.593  66.268  83.696  1.00  0.00           C  
ATOM   1657  HA  ASP   109      61.314  67.322  83.679  1.00  0.00           H  
ATOM   1658  CB  ASP   109      62.971  66.353  84.435  1.00  0.00           C  
ATOM   1659  HB2 ASP   109      63.474  65.391  84.343  1.00  0.00           H  
ATOM   1660  HB3 ASP   109      63.611  67.049  83.893  1.00  0.00           H  
ATOM   1661  CG  ASP   109      62.843  66.815  85.917  1.00  0.00           C  
ATOM   1662  OD1 ASP   109      62.060  67.737  86.192  1.00  0.00           O  
ATOM   1663  OD2 ASP   109      63.661  66.324  86.704  1.00  0.00           O  
ATOM   1664  C   ASP   109      61.646  65.964  82.218  1.00  0.00           C  
ATOM   1665  O   ASP   109      62.235  66.751  81.458  1.00  0.00           O  
ATOM   1666  N   ILE   110      61.040  64.859  81.732  1.00  0.00           N  
ATOM   1667  H   ILE   110      60.718  64.149  82.375  1.00  0.00           H  
ATOM   1668  CA  ILE   110      61.069  64.491  80.347  1.00  0.00           C  
ATOM   1669  HA  ILE   110      61.681  65.155  79.735  1.00  0.00           H  
ATOM   1670  CB  ILE   110      61.706  63.033  80.233  1.00  0.00           C  
ATOM   1671  HB  ILE   110      61.300  62.340  80.971  1.00  0.00           H  
ATOM   1672  CG2 ILE   110      61.488  62.450  78.839  1.00  0.00           C  
ATOM   1673 HG21 ILE   110      61.904  63.184  78.150  1.00  0.00           H  
ATOM   1674 HG22 ILE   110      61.976  61.476  78.811  1.00  0.00           H  
ATOM   1675 HG23 ILE   110      60.425  62.350  78.615  1.00  0.00           H  
ATOM   1676  CG1 ILE   110      63.216  63.122  80.515  1.00  0.00           C  
ATOM   1677 HG12 ILE   110      63.636  63.454  79.565  1.00  0.00           H  
ATOM   1678 HG13 ILE   110      63.384  63.930  81.226  1.00  0.00           H  
ATOM   1679  CD1 ILE   110      63.920  61.812  80.901  1.00  0.00           C  
ATOM   1680 HD11 ILE   110      63.773  60.996  80.194  1.00  0.00           H  
ATOM   1681 HD12 ILE   110      64.993  61.878  81.078  1.00  0.00           H  
ATOM   1682 HD13 ILE   110      63.396  61.492  81.802  1.00  0.00           H  
ATOM   1683  C   ILE   110      59.698  64.516  79.573  1.00  0.00           C  
ATOM   1684  O   ILE   110      59.628  64.907  78.394  1.00  0.00           O  
ATOM   1685  N   LEU   111      58.602  64.317  80.347  1.00  0.00           N  
ATOM   1686  H   LEU   111      58.776  64.374  81.341  1.00  0.00           H  
ATOM   1687  CA  LEU   111      57.224  64.275  79.728  1.00  0.00           C  
ATOM   1688  HA  LEU   111      57.338  63.924  78.702  1.00  0.00           H  
ATOM   1689  CB  LEU   111      56.317  63.324  80.462  1.00  0.00           C  
ATOM   1690  HB2 LEU   111      56.155  63.733  81.460  1.00  0.00           H  
ATOM   1691  HB3 LEU   111      55.391  63.136  79.920  1.00  0.00           H  
ATOM   1692  CG  LEU   111      56.874  61.853  80.700  1.00  0.00           C  
ATOM   1693  HG  LEU   111      57.780  61.847  81.306  1.00  0.00           H  
ATOM   1694  CD1 LEU   111      55.888  60.843  81.396  1.00  0.00           C  
ATOM   1695 HD11 LEU   111      55.038  60.717  80.726  1.00  0.00           H  
ATOM   1696 HD12 LEU   111      56.341  59.857  81.504  1.00  0.00           H  
ATOM   1697 HD13 LEU   111      55.577  61.263  82.352  1.00  0.00           H  
ATOM   1698  CD2 LEU   111      57.321  61.251  79.325  1.00  0.00           C  
ATOM   1699 HD21 LEU   111      57.761  60.268  79.495  1.00  0.00           H  
ATOM   1700 HD22 LEU   111      56.423  61.105  78.726  1.00  0.00           H  
ATOM   1701 HD23 LEU   111      58.060  61.852  78.796  1.00  0.00           H  
ATOM   1702  C   LEU   111      56.554  65.624  79.612  1.00  0.00           C  
ATOM   1703  O   LEU   111      55.673  66.005  80.355  1.00  0.00           O  
ATOM   1704  N   GLN   112      57.132  66.449  78.809  1.00  0.00           N  
ATOM   1705  H   GLN   112      58.026  66.157  78.440  1.00  0.00           H  
ATOM   1706  CA  GLN   112      56.942  67.900  78.913  1.00  0.00           C  
ATOM   1707  HA  GLN   112      56.071  68.101  79.538  1.00  0.00           H  
ATOM   1708  CB  GLN   112      58.008  68.604  79.685  1.00  0.00           C  
ATOM   1709  HB2 GLN   112      58.988  68.570  79.209  1.00  0.00           H  
ATOM   1710  HB3 GLN   112      57.822  69.679  79.685  1.00  0.00           H  
ATOM   1711  CG  GLN   112      58.288  68.095  81.091  1.00  0.00           C  
ATOM   1712  HG2 GLN   112      57.340  67.948  81.609  1.00  0.00           H  
ATOM   1713  HG3 GLN   112      58.643  67.064  81.102  1.00  0.00           H  
ATOM   1714  CD  GLN   112      59.129  69.060  81.964  1.00  0.00           C  
ATOM   1715  OE1 GLN   112      59.713  70.036  81.555  1.00  0.00           O  
ATOM   1716  NE2 GLN   112      59.224  68.888  83.223  1.00  0.00           N  
ATOM   1717 HE21 GLN   112      59.794  69.522  83.766  1.00  0.00           H  
ATOM   1718 HE22 GLN   112      58.779  68.052  83.575  1.00  0.00           H  
ATOM   1719  C   GLN   112      56.632  68.542  77.562  1.00  0.00           C  
ATOM   1720  O   GLN   112      57.495  69.110  76.931  1.00  0.00           O  
ATOM   1721  N   PRO   113      55.411  68.373  77.004  1.00  0.00           N  
ATOM   1722  CD  PRO   113      54.373  67.445  77.417  1.00  0.00           C  
ATOM   1723  HD2 PRO   113      54.445  67.163  78.467  1.00  0.00           H  
ATOM   1724  HD3 PRO   113      54.396  66.536  76.816  1.00  0.00           H  
ATOM   1725  CG  PRO   113      53.155  68.217  77.078  1.00  0.00           C  
ATOM   1726  HG2 PRO   113      52.934  68.985  77.819  1.00  0.00           H  
ATOM   1727  HG3 PRO   113      52.419  67.424  76.944  1.00  0.00           H  
ATOM   1728  CB  PRO   113      53.457  68.869  75.691  1.00  0.00           C  
ATOM   1729  HB2 PRO   113      52.933  69.823  75.628  1.00  0.00           H  
ATOM   1730  HB3 PRO   113      53.444  68.142  74.878  1.00  0.00           H  
ATOM   1731  CA  PRO   113      54.967  69.124  75.798  1.00  0.00           C  
ATOM   1732  HA  PRO   113      55.504  68.747  74.927  1.00  0.00           H  
ATOM   1733  C   PRO   113      55.238  70.647  75.844  1.00  0.00           C  
ATOM   1734  O   PRO   113      55.416  71.269  76.879  1.00  0.00           O  
ATOM   1735  N   ASN   114      54.966  71.369  74.745  1.00  0.00           N  
ATOM   1736  H   ASN   114      54.598  70.825  73.977  1.00  0.00           H  
ATOM   1737  CA  ASN   114      55.088  72.846  74.456  1.00  0.00           C  
ATOM   1738  HA  ASN   114      54.758  72.785  73.418  1.00  0.00           H  
ATOM   1739  CB  ASN   114      54.026  73.632  75.243  1.00  0.00           C  
ATOM   1740  HB2 ASN   114      53.051  73.155  75.145  1.00  0.00           H  
ATOM   1741  HB3 ASN   114      54.324  73.787  76.280  1.00  0.00           H  
ATOM   1742  CG  ASN   114      53.848  75.034  74.611  1.00  0.00           C  
ATOM   1743  OD1 ASN   114      54.512  76.004  74.958  1.00  0.00           O  
ATOM   1744  ND2 ASN   114      53.097  75.170  73.611  1.00  0.00           N  
ATOM   1745 HD21 ASN   114      52.922  76.036  73.122  1.00  0.00           H  
ATOM   1746 HD22 ASN   114      52.549  74.358  73.363  1.00  0.00           H  
ATOM   1747  C   ASN   114      56.524  73.496  74.543  1.00  0.00           C  
ATOM   1748  O   ASN   114      56.807  74.589  74.036  1.00  0.00           O  
ATOM   1749  N   LYS   115      57.363  72.814  75.351  1.00  0.00           N  
ATOM   1750  H   LYS   115      56.882  72.121  75.906  1.00  0.00           H  
ATOM   1751  CA  LYS   115      58.739  73.153  75.671  1.00  0.00           C  
ATOM   1752  HA  LYS   115      58.823  74.229  75.821  1.00  0.00           H  
ATOM   1753  CB  LYS   115      59.102  72.449  77.026  1.00  0.00           C  
ATOM   1754  HB2 LYS   115      59.059  71.368  76.891  1.00  0.00           H  
ATOM   1755  HB3 LYS   115      60.161  72.639  77.201  1.00  0.00           H  
ATOM   1756  CG  LYS   115      58.234  72.823  78.288  1.00  0.00           C  
ATOM   1757  HG2 LYS   115      57.999  73.882  78.183  1.00  0.00           H  
ATOM   1758  HG3 LYS   115      57.416  72.104  78.325  1.00  0.00           H  
ATOM   1759  CD  LYS   115      58.993  72.692  79.630  1.00  0.00           C  
ATOM   1760  HD2 LYS   115      59.137  71.664  79.963  1.00  0.00           H  
ATOM   1761  HD3 LYS   115      59.999  73.060  79.432  1.00  0.00           H  
ATOM   1762  CE  LYS   115      58.265  73.415  80.757  1.00  0.00           C  
ATOM   1763  HE2 LYS   115      58.984  73.570  81.562  1.00  0.00           H  
ATOM   1764  HE3 LYS   115      57.829  74.359  80.431  1.00  0.00           H  
ATOM   1765  NZ  LYS   115      57.131  72.682  81.372  1.00  0.00           N  
ATOM   1766  HZ1 LYS   115      56.587  72.173  80.690  1.00  0.00           H  
ATOM   1767  HZ2 LYS   115      57.465  72.165  82.173  1.00  0.00           H  
ATOM   1768  HZ3 LYS   115      56.470  73.381  81.681  1.00  0.00           H  
ATOM   1769  C   LYS   115      59.733  72.862  74.628  1.00  0.00           C  
ATOM   1770  O   LYS   115      59.326  72.195  73.671  1.00  0.00           O  
ATOM   1771  N   TYR   116      61.021  73.292  74.728  1.00  0.00           N  
ATOM   1772  H   TYR   116      61.265  73.931  75.471  1.00  0.00           H  
ATOM   1773  CA  TYR   116      62.133  72.844  73.968  1.00  0.00           C  
ATOM   1774  HA  TYR   116      61.842  72.876  72.918  1.00  0.00           H  
ATOM   1775  CB  TYR   116      63.263  73.923  74.162  1.00  0.00           C  
ATOM   1776  HB2 TYR   116      63.368  74.180  75.216  1.00  0.00           H  
ATOM   1777  HB3 TYR   116      64.257  73.659  73.802  1.00  0.00           H  
ATOM   1778  CG  TYR   116      62.896  75.196  73.460  1.00  0.00           C  
ATOM   1779  CD1 TYR   116      62.067  76.078  74.139  1.00  0.00           C  
ATOM   1780  HD1 TYR   116      61.791  75.899  75.168  1.00  0.00           H  
ATOM   1781  CE1 TYR   116      61.522  77.206  73.432  1.00  0.00           C  
ATOM   1782  HE1 TYR   116      60.697  77.807  73.786  1.00  0.00           H  
ATOM   1783  CZ  TYR   116      62.045  77.494  72.119  1.00  0.00           C  
ATOM   1784  OH  TYR   116      61.723  78.635  71.511  1.00  0.00           O  
ATOM   1785  HH  TYR   116      61.496  79.317  72.147  1.00  0.00           H  
ATOM   1786  CE2 TYR   116      62.942  76.585  71.481  1.00  0.00           C  
ATOM   1787  HE2 TYR   116      63.223  76.881  70.481  1.00  0.00           H  
ATOM   1788  CD2 TYR   116      63.364  75.446  72.124  1.00  0.00           C  
ATOM   1789  HD2 TYR   116      63.969  74.703  71.627  1.00  0.00           H  
ATOM   1790  C   TYR   116      62.648  71.483  74.381  1.00  0.00           C  
ATOM   1791  O   TYR   116      62.355  71.018  75.518  1.00  0.00           O  
ATOM   1792  N   VAL   117      63.550  70.795  73.661  1.00  0.00           N  
ATOM   1793  H   VAL   117      63.644  71.135  72.714  1.00  0.00           H  
ATOM   1794  CA  VAL   117      64.189  69.574  74.050  1.00  0.00           C  
ATOM   1795  HA  VAL   117      63.419  69.066  74.630  1.00  0.00           H  
ATOM   1796  CB  VAL   117      64.596  68.589  72.962  1.00  0.00           C  
ATOM   1797  HB  VAL   117      65.388  68.913  72.288  1.00  0.00           H  
ATOM   1798  CG1 VAL   117      65.045  67.257  73.600  1.00  0.00           C  
ATOM   1799 HG11 VAL   117      65.021  66.450  72.868  1.00  0.00           H  
ATOM   1800 HG12 VAL   117      66.061  67.276  73.994  1.00  0.00           H  
ATOM   1801 HG13 VAL   117      64.357  66.910  74.370  1.00  0.00           H  
ATOM   1802  CG2 VAL   117      63.420  68.277  72.027  1.00  0.00           C  
ATOM   1803 HG21 VAL   117      63.713  67.546  71.273  1.00  0.00           H  
ATOM   1804 HG22 VAL   117      62.519  68.018  72.583  1.00  0.00           H  
ATOM   1805 HG23 VAL   117      63.177  69.215  71.528  1.00  0.00           H  
ATOM   1806  C   VAL   117      65.440  69.995  74.916  1.00  0.00           C  
ATOM   1807  O   VAL   117      66.388  70.561  74.409  1.00  0.00           O  
ATOM   1808  N   PRO   118      65.520  69.557  76.134  1.00  0.00           N  
ATOM   1809  CD  PRO   118      64.490  68.808  76.780  1.00  0.00           C  
ATOM   1810  HD2 PRO   118      64.241  67.912  76.211  1.00  0.00           H  
ATOM   1811  HD3 PRO   118      63.673  69.522  76.884  1.00  0.00           H  
ATOM   1812  CG  PRO   118      65.010  68.376  78.089  1.00  0.00           C  
ATOM   1813  HG2 PRO   118      65.486  67.414  77.898  1.00  0.00           H  
ATOM   1814  HG3 PRO   118      64.230  68.325  78.849  1.00  0.00           H  
ATOM   1815  CB  PRO   118      66.091  69.340  78.468  1.00  0.00           C  
ATOM   1816  HB2 PRO   118      66.851  68.936  79.136  1.00  0.00           H  
ATOM   1817  HB3 PRO   118      65.601  70.228  78.869  1.00  0.00           H  
ATOM   1818  CA  PRO   118      66.571  69.800  77.116  1.00  0.00           C  
ATOM   1819  HA  PRO   118      66.767  70.857  77.297  1.00  0.00           H  
ATOM   1820  C   PRO   118      67.909  69.099  76.728  1.00  0.00           C  
ATOM   1821  O   PRO   118      67.854  67.910  76.341  1.00  0.00           O  
ATOM   1822  N   PRO   119      69.076  69.708  76.893  1.00  0.00           N  
ATOM   1823  CD  PRO   119      69.334  70.984  77.481  1.00  0.00           C  
ATOM   1824  HD2 PRO   119      68.846  71.210  78.429  1.00  0.00           H  
ATOM   1825  HD3 PRO   119      69.082  71.691  76.690  1.00  0.00           H  
ATOM   1826  CG  PRO   119      70.834  71.008  77.697  1.00  0.00           C  
ATOM   1827  HG2 PRO   119      71.130  70.610  78.667  1.00  0.00           H  
ATOM   1828  HG3 PRO   119      71.256  72.009  77.612  1.00  0.00           H  
ATOM   1829  CB  PRO   119      71.354  70.163  76.449  1.00  0.00           C  
ATOM   1830  HB2 PRO   119      72.353  69.823  76.722  1.00  0.00           H  
ATOM   1831  HB3 PRO   119      71.303  70.784  75.555  1.00  0.00           H  
ATOM   1832  CA  PRO   119      70.295  69.144  76.334  1.00  0.00           C  
ATOM   1833  HA  PRO   119      70.121  68.992  75.268  1.00  0.00           H  
ATOM   1834  C   PRO   119      70.758  67.890  76.967  1.00  0.00           C  
ATOM   1835  O   PRO   119      71.503  67.216  76.273  1.00  0.00           O  
ATOM   1836  N   ILE   120      70.323  67.493  78.202  1.00  0.00           N  
ATOM   1837  H   ILE   120      69.815  68.241  78.652  1.00  0.00           H  
ATOM   1838  CA  ILE   120      70.715  66.163  78.780  1.00  0.00           C  
ATOM   1839  HA  ILE   120      71.796  66.263  78.691  1.00  0.00           H  
ATOM   1840  CB  ILE   120      70.197  66.001  80.207  1.00  0.00           C  
ATOM   1841  HB  ILE   120      70.339  66.970  80.685  1.00  0.00           H  
ATOM   1842  CG2 ILE   120      68.676  65.751  80.205  1.00  0.00           C  
ATOM   1843 HG21 ILE   120      68.076  66.372  79.541  1.00  0.00           H  
ATOM   1844 HG22 ILE   120      68.588  64.680  80.020  1.00  0.00           H  
ATOM   1845 HG23 ILE   120      68.279  65.938  81.203  1.00  0.00           H  
ATOM   1846  CG1 ILE   120      70.859  64.854  81.041  1.00  0.00           C  
ATOM   1847 HG12 ILE   120      70.296  64.588  81.936  1.00  0.00           H  
ATOM   1848 HG13 ILE   120      70.828  63.913  80.492  1.00  0.00           H  
ATOM   1849  CD1 ILE   120      72.367  65.125  81.404  1.00  0.00           C  
ATOM   1850 HD11 ILE   120      72.424  66.023  82.018  1.00  0.00           H  
ATOM   1851 HD12 ILE   120      72.723  64.293  82.011  1.00  0.00           H  
ATOM   1852 HD13 ILE   120      72.907  65.155  80.458  1.00  0.00           H  
ATOM   1853  C   ILE   120      70.306  65.009  77.873  1.00  0.00           C  
ATOM   1854  O   ILE   120      71.025  63.966  77.965  1.00  0.00           O  
ATOM   1855  N   VAL   121      69.300  65.166  77.049  1.00  0.00           N  
ATOM   1856  H   VAL   121      68.956  66.104  76.899  1.00  0.00           H  
ATOM   1857  CA  VAL   121      68.738  64.089  76.193  1.00  0.00           C  
ATOM   1858  HA  VAL   121      68.608  63.223  76.842  1.00  0.00           H  
ATOM   1859  CB  VAL   121      67.364  64.505  75.747  1.00  0.00           C  
ATOM   1860  HB  VAL   121      67.308  65.428  75.169  1.00  0.00           H  
ATOM   1861  CG1 VAL   121      66.716  63.447  74.784  1.00  0.00           C  
ATOM   1862 HG11 VAL   121      66.815  62.488  75.293  1.00  0.00           H  
ATOM   1863 HG12 VAL   121      65.733  63.845  74.529  1.00  0.00           H  
ATOM   1864 HG13 VAL   121      67.321  63.563  73.885  1.00  0.00           H  
ATOM   1865  CG2 VAL   121      66.458  64.537  76.963  1.00  0.00           C  
ATOM   1866 HG21 VAL   121      65.412  64.644  76.677  1.00  0.00           H  
ATOM   1867 HG22 VAL   121      66.600  63.590  77.482  1.00  0.00           H  
ATOM   1868 HG23 VAL   121      66.824  65.401  77.518  1.00  0.00           H  
ATOM   1869  C   VAL   121      69.776  63.688  75.123  1.00  0.00           C  
ATOM   1870  O   VAL   121      69.803  62.568  74.700  1.00  0.00           O  
ATOM   1871  N   ASN   122      70.601  64.611  74.631  1.00  0.00           N  
ATOM   1872  H   ASN   122      70.459  65.572  74.909  1.00  0.00           H  
ATOM   1873  CA  ASN   122      71.663  64.287  73.693  1.00  0.00           C  
ATOM   1874  HA  ASN   122      71.145  63.883  72.823  1.00  0.00           H  
ATOM   1875  CB  ASN   122      72.333  65.643  73.266  1.00  0.00           C  
ATOM   1876  HB2 ASN   122      71.618  66.384  72.909  1.00  0.00           H  
ATOM   1877  HB3 ASN   122      72.902  66.126  74.060  1.00  0.00           H  
ATOM   1878  CG  ASN   122      73.266  65.427  72.086  1.00  0.00           C  
ATOM   1879  OD1 ASN   122      74.473  65.251  72.209  1.00  0.00           O  
ATOM   1880  ND2 ASN   122      72.738  65.443  70.912  1.00  0.00           N  
ATOM   1881 HD21 ASN   122      73.329  65.460  70.093  1.00  0.00           H  
ATOM   1882 HD22 ASN   122      71.732  65.416  70.835  1.00  0.00           H  
ATOM   1883  C   ASN   122      72.659  63.297  74.230  1.00  0.00           C  
ATOM   1884  O   ASN   122      73.240  62.523  73.511  1.00  0.00           O  
ATOM   1885  N   SER   123      72.821  63.320  75.595  1.00  0.00           N  
ATOM   1886  H   SER   123      72.335  63.984  76.180  1.00  0.00           H  
ATOM   1887  CA  SER   123      73.654  62.383  76.325  1.00  0.00           C  
ATOM   1888  HA  SER   123      74.555  62.228  75.731  1.00  0.00           H  
ATOM   1889  CB  SER   123      74.065  62.929  77.704  1.00  0.00           C  
ATOM   1890  HB2 SER   123      73.196  62.992  78.359  1.00  0.00           H  
ATOM   1891  HB3 SER   123      74.641  62.128  78.167  1.00  0.00           H  
ATOM   1892  OG  SER   123      74.818  64.169  77.691  1.00  0.00           O  
ATOM   1893  HG  SER   123      74.982  64.457  78.592  1.00  0.00           H  
ATOM   1894  C   SER   123      73.001  60.997  76.528  1.00  0.00           C  
ATOM   1895  O   SER   123      73.650  60.048  77.007  1.00  0.00           O  
ATOM   1896  N   LEU   124      71.684  60.827  76.255  1.00  0.00           N  
ATOM   1897  H   LEU   124      71.236  61.611  75.802  1.00  0.00           H  
ATOM   1898  CA  LEU   124      70.963  59.547  76.331  1.00  0.00           C  
ATOM   1899  HA  LEU   124      71.331  59.101  77.255  1.00  0.00           H  
ATOM   1900  CB  LEU   124      69.473  59.660  76.602  1.00  0.00           C  
ATOM   1901  HB2 LEU   124      68.964  60.037  75.714  1.00  0.00           H  
ATOM   1902  HB3 LEU   124      69.092  58.653  76.773  1.00  0.00           H  
ATOM   1903  CG  LEU   124      69.094  60.408  77.955  1.00  0.00           C  
ATOM   1904  HG  LEU   124      69.536  61.404  77.971  1.00  0.00           H  
ATOM   1905  CD1 LEU   124      67.601  60.736  77.850  1.00  0.00           C  
ATOM   1906 HD11 LEU   124      67.426  61.351  76.967  1.00  0.00           H  
ATOM   1907 HD12 LEU   124      67.035  59.805  77.823  1.00  0.00           H  
ATOM   1908 HD13 LEU   124      67.281  61.325  78.710  1.00  0.00           H  
ATOM   1909  CD2 LEU   124      69.346  59.657  79.220  1.00  0.00           C  
ATOM   1910 HD21 LEU   124      68.480  59.079  79.542  1.00  0.00           H  
ATOM   1911 HD22 LEU   124      70.260  59.077  79.092  1.00  0.00           H  
ATOM   1912 HD23 LEU   124      69.732  60.317  79.997  1.00  0.00           H  
ATOM   1913  C   LEU   124      71.230  58.565  75.156  1.00  0.00           C  
ATOM   1914  O   LEU   124      70.859  57.402  75.112  1.00  0.00           O  
ATOM   1915  N   PHE   125      71.892  59.099  74.099  1.00  0.00           N  
ATOM   1916  H   PHE   125      72.159  60.073  74.133  1.00  0.00           H  
ATOM   1917  CA  PHE   125      72.378  58.277  73.001  1.00  0.00           C  
ATOM   1918  HA  PHE   125      72.106  57.235  73.167  1.00  0.00           H  
ATOM   1919  CB  PHE   125      71.697  58.799  71.759  1.00  0.00           C  
ATOM   1920  HB2 PHE   125      71.960  59.842  71.583  1.00  0.00           H  
ATOM   1921  HB3 PHE   125      72.049  58.213  70.910  1.00  0.00           H  
ATOM   1922  CG  PHE   125      70.195  58.647  71.751  1.00  0.00           C  
ATOM   1923  CD1 PHE   125      69.390  59.631  72.438  1.00  0.00           C  
ATOM   1924  HD1 PHE   125      69.831  60.457  72.975  1.00  0.00           H  
ATOM   1925  CE1 PHE   125      67.985  59.588  72.397  1.00  0.00           C  
ATOM   1926  HE1 PHE   125      67.339  60.367  72.773  1.00  0.00           H  
ATOM   1927  CZ  PHE   125      67.355  58.642  71.629  1.00  0.00           C  
ATOM   1928  HZ  PHE   125      66.279  58.573  71.587  1.00  0.00           H  
ATOM   1929  CE2 PHE   125      68.012  57.731  70.856  1.00  0.00           C  
ATOM   1930  HE2 PHE   125      67.442  57.044  70.248  1.00  0.00           H  
ATOM   1931  CD2 PHE   125      69.480  57.696  70.950  1.00  0.00           C  
ATOM   1932  HD2 PHE   125      70.067  56.944  70.443  1.00  0.00           H  
ATOM   1933  C   PHE   125      73.883  58.411  72.832  1.00  0.00           C  
ATOM   1934  O   PHE   125      74.556  59.335  73.363  1.00  0.00           O  
ATOM   1935  N   SER   126      74.428  57.413  72.106  1.00  0.00           N  
ATOM   1936  H   SER   126      73.902  56.636  71.733  1.00  0.00           H  
ATOM   1937  CA  SER   126      75.893  57.417  71.887  1.00  0.00           C  
ATOM   1938  HA  SER   126      76.300  58.396  72.141  1.00  0.00           H  
ATOM   1939  CB  SER   126      76.518  56.368  72.794  1.00  0.00           C  
ATOM   1940  HB2 SER   126      75.820  55.538  72.898  1.00  0.00           H  
ATOM   1941  HB3 SER   126      77.433  56.083  72.275  1.00  0.00           H  
ATOM   1942  OG  SER   126      76.885  56.856  74.052  1.00  0.00           O  
ATOM   1943  HG  SER   126      76.037  57.083  74.441  1.00  0.00           H  
ATOM   1944  C   SER   126      76.368  57.054  70.421  1.00  0.00           C  
ATOM   1945  O   SER   126      75.586  56.445  69.644  1.00  0.00           O  
ATOM   1946  N   LEU   127      77.536  57.520  70.045  1.00  0.00           N  
ATOM   1947  H   LEU   127      78.116  57.936  70.760  1.00  0.00           H  
ATOM   1948  CA  LEU   127      77.958  57.858  68.629  1.00  0.00           C  
ATOM   1949  HA  LEU   127      78.874  58.448  68.664  1.00  0.00           H  
ATOM   1950  CB  LEU   127      78.355  56.519  67.914  1.00  0.00           C  
ATOM   1951  HB2 LEU   127      79.101  55.948  68.466  1.00  0.00           H  
ATOM   1952  HB3 LEU   127      77.420  55.964  67.837  1.00  0.00           H  
ATOM   1953  CG  LEU   127      78.972  56.547  66.483  1.00  0.00           C  
ATOM   1954  HG  LEU   127      78.182  56.898  65.818  1.00  0.00           H  
ATOM   1955  CD1 LEU   127      80.223  57.487  66.475  1.00  0.00           C  
ATOM   1956 HD11 LEU   127      80.981  57.275  67.229  1.00  0.00           H  
ATOM   1957 HD12 LEU   127      80.657  57.472  65.475  1.00  0.00           H  
ATOM   1958 HD13 LEU   127      79.795  58.466  66.690  1.00  0.00           H  
ATOM   1959  CD2 LEU   127      79.427  55.075  65.967  1.00  0.00           C  
ATOM   1960 HD21 LEU   127      78.561  54.429  65.823  1.00  0.00           H  
ATOM   1961 HD22 LEU   127      80.008  55.232  65.058  1.00  0.00           H  
ATOM   1962 HD23 LEU   127      80.036  54.458  66.628  1.00  0.00           H  
ATOM   1963  C   LEU   127      76.937  58.695  67.930  1.00  0.00           C  
ATOM   1964  O   LEU   127      76.156  58.164  67.143  1.00  0.00           O  
ATOM   1965  N   ASN   128      76.905  59.975  68.205  1.00  0.00           N  
ATOM   1966  H   ASN   128      77.603  60.220  68.893  1.00  0.00           H  
ATOM   1967  CA  ASN   128      76.015  61.015  67.594  1.00  0.00           C  
ATOM   1968  HA  ASN   128      75.069  60.586  67.263  1.00  0.00           H  
ATOM   1969  CB  ASN   128      75.795  62.014  68.654  1.00  0.00           C  
ATOM   1970  HB2 ASN   128      76.746  62.353  69.066  1.00  0.00           H  
ATOM   1971  HB3 ASN   128      75.181  62.831  68.276  1.00  0.00           H  
ATOM   1972  CG  ASN   128      75.027  61.576  69.926  1.00  0.00           C  
ATOM   1973  OD1 ASN   128      74.611  60.405  70.093  1.00  0.00           O  
ATOM   1974  ND2 ASN   128      74.842  62.475  70.898  1.00  0.00           N  
ATOM   1975 HD21 ASN   128      74.308  61.983  71.600  1.00  0.00           H  
ATOM   1976 HD22 ASN   128      74.861  63.470  70.725  1.00  0.00           H  
ATOM   1977  C   ASN   128      76.703  61.727  66.421  1.00  0.00           C  
ATOM   1978  O   ASN   128      77.913  61.830  66.372  1.00  0.00           O  
ATOM   1979  N   GLY   129      75.892  62.322  65.574  1.00  0.00           N  
ATOM   1980  H   GLY   129      74.897  62.257  65.736  1.00  0.00           H  
ATOM   1981  CA  GLY   129      76.334  63.423  64.706  1.00  0.00           C  
ATOM   1982  HA2 GLY   129      75.508  63.962  64.243  1.00  0.00           H  
ATOM   1983  HA3 GLY   129      76.874  64.026  65.436  1.00  0.00           H  
ATOM   1984  C   GLY   129      77.348  63.256  63.553  1.00  0.00           C  
ATOM   1985  O   GLY   129      77.329  64.104  62.662  1.00  0.00           O  
ATOM   1986  N   VAL   130      78.258  62.248  63.580  1.00  0.00           N  
ATOM   1987  H   VAL   130      78.120  61.519  64.266  1.00  0.00           H  
ATOM   1988  CA  VAL   130      79.125  61.938  62.460  1.00  0.00           C  
ATOM   1989  HA  VAL   130      79.615  62.827  62.065  1.00  0.00           H  
ATOM   1990  CB  VAL   130      80.311  60.991  62.984  1.00  0.00           C  
ATOM   1991  HB  VAL   130      81.128  60.806  62.286  1.00  0.00           H  
ATOM   1992  CG1 VAL   130      81.141  61.644  64.087  1.00  0.00           C  
ATOM   1993 HG11 VAL   130      81.519  62.609  63.748  1.00  0.00           H  
ATOM   1994 HG12 VAL   130      80.523  61.947  64.932  1.00  0.00           H  
ATOM   1995 HG13 VAL   130      81.995  60.998  64.292  1.00  0.00           H  
ATOM   1996  CG2 VAL   130      79.922  59.628  63.469  1.00  0.00           C  
ATOM   1997 HG21 VAL   130      79.223  59.240  62.728  1.00  0.00           H  
ATOM   1998 HG22 VAL   130      80.845  59.052  63.405  1.00  0.00           H  
ATOM   1999 HG23 VAL   130      79.431  59.628  64.442  1.00  0.00           H  
ATOM   2000  C   VAL   130      78.409  61.264  61.286  1.00  0.00           C  
ATOM   2001  O   VAL   130      77.330  60.662  61.399  1.00  0.00           O  
ATOM   2002  N   LYS   131      78.997  61.331  60.092  1.00  0.00           N  
ATOM   2003  H   LYS   131      79.929  61.709  60.002  1.00  0.00           H  
ATOM   2004  CA  LYS   131      78.279  60.872  58.890  1.00  0.00           C  
ATOM   2005  HA  LYS   131      77.227  61.155  58.849  1.00  0.00           H  
ATOM   2006  CB  LYS   131      79.067  61.519  57.746  1.00  0.00           C  
ATOM   2007  HB2 LYS   131      80.109  61.201  57.761  1.00  0.00           H  
ATOM   2008  HB3 LYS   131      78.582  61.205  56.822  1.00  0.00           H  
ATOM   2009  CG  LYS   131      79.023  63.035  57.747  1.00  0.00           C  
ATOM   2010  HG2 LYS   131      79.545  63.344  58.653  1.00  0.00           H  
ATOM   2011  HG3 LYS   131      79.547  63.448  56.885  1.00  0.00           H  
ATOM   2012  CD  LYS   131      77.663  63.669  57.758  1.00  0.00           C  
ATOM   2013  HD2 LYS   131      76.895  63.105  57.229  1.00  0.00           H  
ATOM   2014  HD3 LYS   131      77.293  63.664  58.783  1.00  0.00           H  
ATOM   2015  CE  LYS   131      77.712  65.106  57.274  1.00  0.00           C  
ATOM   2016  HE2 LYS   131      78.054  65.278  56.254  1.00  0.00           H  
ATOM   2017  HE3 LYS   131      76.676  65.442  57.232  1.00  0.00           H  
ATOM   2018  NZ  LYS   131      78.358  66.019  58.221  1.00  0.00           N  
ATOM   2019  HZ1 LYS   131      78.292  66.993  57.962  1.00  0.00           H  
ATOM   2020  HZ2 LYS   131      77.905  65.984  59.123  1.00  0.00           H  
ATOM   2021  HZ3 LYS   131      79.307  65.679  58.294  1.00  0.00           H  
ATOM   2022  C   LYS   131      78.276  59.357  58.750  1.00  0.00           C  
ATOM   2023  O   LYS   131      79.232  58.707  59.267  1.00  0.00           O  
ATOM   2024  N   ASN   132      77.218  58.738  58.171  1.00  0.00           N  
ATOM   2025  H   ASN   132      76.380  59.254  57.943  1.00  0.00           H  
ATOM   2026  CA  ASN   132      77.151  57.282  58.074  1.00  0.00           C  
ATOM   2027  HA  ASN   132      77.095  56.801  59.050  1.00  0.00           H  
ATOM   2028  CB  ASN   132      75.795  56.918  57.329  1.00  0.00           C  
ATOM   2029  HB2 ASN   132      75.873  57.450  56.380  1.00  0.00           H  
ATOM   2030  HB3 ASN   132      75.694  55.848  57.146  1.00  0.00           H  
ATOM   2031  CG  ASN   132      74.505  57.165  58.102  1.00  0.00           C  
ATOM   2032  OD1 ASN   132      74.382  56.602  59.168  1.00  0.00           O  
ATOM   2033  ND2 ASN   132      73.626  57.925  57.586  1.00  0.00           N  
ATOM   2034 HD21 ASN   132      72.926  58.328  58.193  1.00  0.00           H  
ATOM   2035 HD22 ASN   132      73.835  58.256  56.655  1.00  0.00           H  
ATOM   2036  C   ASN   132      78.355  56.626  57.343  1.00  0.00           C  
ATOM   2037  O   ASN   132      78.555  55.413  57.418  1.00  0.00           O  
ATOM   2038  N   ARG   133      79.164  57.352  56.649  1.00  0.00           N  
ATOM   2039  H   ARG   133      78.997  58.348  56.644  1.00  0.00           H  
ATOM   2040  CA  ARG   133      80.414  56.983  55.884  1.00  0.00           C  
ATOM   2041  HA  ARG   133      80.300  56.209  55.124  1.00  0.00           H  
ATOM   2042  CB  ARG   133      80.981  58.229  55.148  1.00  0.00           C  
ATOM   2043  HB2 ARG   133      80.129  58.738  54.698  1.00  0.00           H  
ATOM   2044  HB3 ARG   133      81.476  58.941  55.808  1.00  0.00           H  
ATOM   2045  CG  ARG   133      82.011  58.001  53.994  1.00  0.00           C  
ATOM   2046  HG2 ARG   133      82.964  57.671  54.408  1.00  0.00           H  
ATOM   2047  HG3 ARG   133      81.673  57.169  53.377  1.00  0.00           H  
ATOM   2048  CD  ARG   133      82.114  59.310  53.149  1.00  0.00           C  
ATOM   2049  HD2 ARG   133      81.135  59.449  52.691  1.00  0.00           H  
ATOM   2050  HD3 ARG   133      82.259  60.183  53.785  1.00  0.00           H  
ATOM   2051  NE  ARG   133      83.014  59.203  52.027  1.00  0.00           N  
ATOM   2052  HE  ARG   133      83.342  58.303  51.705  1.00  0.00           H  
ATOM   2053  CZ  ARG   133      83.478  60.211  51.322  1.00  0.00           C  
ATOM   2054  NH1 ARG   133      83.014  61.450  51.254  1.00  0.00           N  
ATOM   2055 HH11 ARG   133      82.174  61.707  51.753  1.00  0.00           H  
ATOM   2056 HH12 ARG   133      83.213  61.888  50.366  1.00  0.00           H  
ATOM   2057  NH2 ARG   133      84.410  60.029  50.425  1.00  0.00           N  
ATOM   2058 HH21 ARG   133      84.915  59.155  50.446  1.00  0.00           H  
ATOM   2059 HH22 ARG   133      84.615  60.790  49.793  1.00  0.00           H  
ATOM   2060  C   ARG   133      81.523  56.396  56.780  1.00  0.00           C  
ATOM   2061  O   ARG   133      82.235  55.455  56.463  1.00  0.00           O  
ATOM   2062  N   GLU   134      81.529  56.913  58.011  1.00  0.00           N  
ATOM   2063  H   GLU   134      80.827  57.622  58.169  1.00  0.00           H  
ATOM   2064  CA  GLU   134      82.398  56.502  59.211  1.00  0.00           C  
ATOM   2065  HA  GLU   134      83.432  56.787  59.021  1.00  0.00           H  
ATOM   2066  CB  GLU   134      82.072  57.327  60.432  1.00  0.00           C  
ATOM   2067  HB2 GLU   134      81.024  57.113  60.642  1.00  0.00           H  
ATOM   2068  HB3 GLU   134      82.644  57.024  61.308  1.00  0.00           H  
ATOM   2069  CG  GLU   134      82.263  58.823  60.167  1.00  0.00           C  
ATOM   2070  HG2 GLU   134      81.965  59.088  59.153  1.00  0.00           H  
ATOM   2071  HG3 GLU   134      81.711  59.423  60.890  1.00  0.00           H  
ATOM   2072  CD  GLU   134      83.745  59.302  60.392  1.00  0.00           C  
ATOM   2073  OE1 GLU   134      83.883  60.547  60.650  1.00  0.00           O  
ATOM   2074  OE2 GLU   134      84.705  58.621  59.996  1.00  0.00           O  
ATOM   2075  C   GLU   134      82.443  55.000  59.630  1.00  0.00           C  
ATOM   2076  O   GLU   134      83.383  54.522  60.240  1.00  0.00           O  
ATOM   2077  N   GLY   135      81.363  54.338  59.126  1.00  0.00           N  
ATOM   2078  H   GLY   135      80.640  54.904  58.703  1.00  0.00           H  
ATOM   2079  CA  GLY   135      81.018  52.917  59.439  1.00  0.00           C  
ATOM   2080  HA2 GLY   135      81.123  52.846  60.521  1.00  0.00           H  
ATOM   2081  HA3 GLY   135      79.995  52.625  59.201  1.00  0.00           H  
ATOM   2082  C   GLY   135      81.898  51.872  58.781  1.00  0.00           C  
ATOM   2083  O   GLY   135      81.608  50.691  58.820  1.00  0.00           O  
ATOM   2084  N   THR   136      83.024  52.227  58.094  1.00  0.00           N  
ATOM   2085  H   THR   136      83.332  53.185  58.185  1.00  0.00           H  
ATOM   2086  CA  THR   136      84.079  51.274  57.659  1.00  0.00           C  
ATOM   2087  HA  THR   136      83.624  50.383  57.226  1.00  0.00           H  
ATOM   2088  CB  THR   136      84.990  51.905  56.584  1.00  0.00           C  
ATOM   2089  HB  THR   136      85.804  51.206  56.392  1.00  0.00           H  
ATOM   2090  CG2 THR   136      84.432  52.392  55.210  1.00  0.00           C  
ATOM   2091 HG21 THR   136      83.526  52.994  55.269  1.00  0.00           H  
ATOM   2092 HG22 THR   136      85.156  52.974  54.640  1.00  0.00           H  
ATOM   2093 HG23 THR   136      84.228  51.480  54.649  1.00  0.00           H  
ATOM   2094  OG1 THR   136      85.531  53.113  57.140  1.00  0.00           O  
ATOM   2095  HG1 THR   136      86.053  53.512  56.439  1.00  0.00           H  
ATOM   2096  C   THR   136      84.864  50.742  58.786  1.00  0.00           C  
ATOM   2097  O   THR   136      85.120  49.524  58.785  1.00  0.00           O  
ATOM   2098  N   ILE   137      85.186  51.599  59.800  1.00  0.00           N  
ATOM   2099  H   ILE   137      85.014  52.560  59.539  1.00  0.00           H  
ATOM   2100  CA  ILE   137      85.761  51.148  61.099  1.00  0.00           C  
ATOM   2101  HA  ILE   137      86.171  50.158  60.898  1.00  0.00           H  
ATOM   2102  CB  ILE   137      86.906  52.086  61.455  1.00  0.00           C  
ATOM   2103  HB  ILE   137      86.535  53.109  61.385  1.00  0.00           H  
ATOM   2104  CG2 ILE   137      87.612  51.925  62.822  1.00  0.00           C  
ATOM   2105 HG21 ILE   137      86.854  51.810  63.597  1.00  0.00           H  
ATOM   2106 HG22 ILE   137      88.072  50.939  62.758  1.00  0.00           H  
ATOM   2107 HG23 ILE   137      88.372  52.675  63.043  1.00  0.00           H  
ATOM   2108  CG1 ILE   137      88.032  51.884  60.435  1.00  0.00           C  
ATOM   2109 HG12 ILE   137      88.605  50.969  60.590  1.00  0.00           H  
ATOM   2110 HG13 ILE   137      87.673  51.928  59.407  1.00  0.00           H  
ATOM   2111  CD1 ILE   137      89.064  53.071  60.425  1.00  0.00           C  
ATOM   2112 HD11 ILE   137      89.628  53.028  61.357  1.00  0.00           H  
ATOM   2113 HD12 ILE   137      89.675  52.904  59.537  1.00  0.00           H  
ATOM   2114 HD13 ILE   137      88.477  53.978  60.280  1.00  0.00           H  
ATOM   2115  C   ILE   137      84.757  51.121  62.182  1.00  0.00           C  
ATOM   2116  O   ILE   137      84.895  50.256  63.073  1.00  0.00           O  
ATOM   2117  N   GLN   138      83.756  51.930  62.151  1.00  0.00           N  
ATOM   2118  H   GLN   138      83.656  52.438  61.283  1.00  0.00           H  
ATOM   2119  CA  GLN   138      82.786  52.073  63.267  1.00  0.00           C  
ATOM   2120  HA  GLN   138      83.376  51.820  64.147  1.00  0.00           H  
ATOM   2121  CB  GLN   138      82.282  53.569  63.519  1.00  0.00           C  
ATOM   2122  HB2 GLN   138      81.803  53.882  62.591  1.00  0.00           H  
ATOM   2123  HB3 GLN   138      81.545  53.659  64.317  1.00  0.00           H  
ATOM   2124  CG  GLN   138      83.400  54.576  63.886  1.00  0.00           C  
ATOM   2125  HG2 GLN   138      84.283  54.499  63.251  1.00  0.00           H  
ATOM   2126  HG3 GLN   138      82.928  55.552  63.775  1.00  0.00           H  
ATOM   2127  CD  GLN   138      83.835  54.411  65.321  1.00  0.00           C  
ATOM   2128  OE1 GLN   138      83.556  53.393  65.957  1.00  0.00           O  
ATOM   2129  NE2 GLN   138      84.451  55.356  65.822  1.00  0.00           N  
ATOM   2130 HE21 GLN   138      84.806  55.256  66.762  1.00  0.00           H  
ATOM   2131 HE22 GLN   138      84.617  56.167  65.243  1.00  0.00           H  
ATOM   2132  C   GLN   138      81.569  51.200  63.174  1.00  0.00           C  
ATOM   2133  O   GLN   138      81.127  50.937  62.051  1.00  0.00           O  
ATOM   2134  N   PRO   139      81.006  50.689  64.288  1.00  0.00           N  
ATOM   2135  CD  PRO   139      81.555  50.813  65.649  1.00  0.00           C  
ATOM   2136  HD2 PRO   139      81.432  51.832  66.014  1.00  0.00           H  
ATOM   2137  HD3 PRO   139      82.550  50.372  65.710  1.00  0.00           H  
ATOM   2138  CG  PRO   139      80.742  49.811  66.465  1.00  0.00           C  
ATOM   2139  HG2 PRO   139      80.638  50.102  67.510  1.00  0.00           H  
ATOM   2140  HG3 PRO   139      81.147  48.801  66.404  1.00  0.00           H  
ATOM   2141  CB  PRO   139      79.342  49.904  65.884  1.00  0.00           C  
ATOM   2142  HB2 PRO   139      78.743  50.753  66.214  1.00  0.00           H  
ATOM   2143  HB3 PRO   139      78.870  48.944  66.096  1.00  0.00           H  
ATOM   2144  CA  PRO   139      79.669  50.033  64.424  1.00  0.00           C  
ATOM   2145  HA  PRO   139      79.821  49.050  63.978  1.00  0.00           H  
ATOM   2146  C   PRO   139      78.606  50.798  63.626  1.00  0.00           C  
ATOM   2147  O   PRO   139      78.547  52.025  63.643  1.00  0.00           O  
ATOM   2148  N   LEU   140      77.787  49.977  62.934  1.00  0.00           N  
ATOM   2149  H   LEU   140      77.991  48.993  63.041  1.00  0.00           H  
ATOM   2150  CA  LEU   140      76.524  50.177  62.157  1.00  0.00           C  
ATOM   2151  HA  LEU   140      76.681  51.093  61.587  1.00  0.00           H  
ATOM   2152  CB  LEU   140      76.336  49.071  61.139  1.00  0.00           C  
ATOM   2153  HB2 LEU   140      75.943  48.209  61.678  1.00  0.00           H  
ATOM   2154  HB3 LEU   140      75.489  49.289  60.489  1.00  0.00           H  
ATOM   2155  CG  LEU   140      77.553  48.597  60.219  1.00  0.00           C  
ATOM   2156  HG  LEU   140      78.272  48.070  60.846  1.00  0.00           H  
ATOM   2157  CD1 LEU   140      77.137  47.662  59.064  1.00  0.00           C  
ATOM   2158 HD11 LEU   140      78.018  47.325  58.518  1.00  0.00           H  
ATOM   2159 HD12 LEU   140      76.649  46.751  59.413  1.00  0.00           H  
ATOM   2160 HD13 LEU   140      76.480  48.207  58.387  1.00  0.00           H  
ATOM   2161  CD2 LEU   140      78.257  49.859  59.498  1.00  0.00           C  
ATOM   2162 HD21 LEU   140      78.951  49.462  58.758  1.00  0.00           H  
ATOM   2163 HD22 LEU   140      77.473  50.437  59.009  1.00  0.00           H  
ATOM   2164 HD23 LEU   140      78.842  50.426  60.223  1.00  0.00           H  
ATOM   2165  C   LEU   140      75.243  50.251  63.009  1.00  0.00           C  
ATOM   2166  O   LEU   140      74.206  50.679  62.553  1.00  0.00           O  
ATOM   2167  N   LEU   141      75.363  49.903  64.291  1.00  0.00           N  
ATOM   2168  H   LEU   141      76.254  49.497  64.536  1.00  0.00           H  
ATOM   2169  CA  LEU   141      74.423  49.926  65.388  1.00  0.00           C  
ATOM   2170  HA  LEU   141      73.693  50.687  65.113  1.00  0.00           H  
ATOM   2171  CB  LEU   141      73.606  48.620  65.337  1.00  0.00           C  
ATOM   2172  HB2 LEU   141      72.951  48.600  64.466  1.00  0.00           H  
ATOM   2173  HB3 LEU   141      74.179  47.701  65.206  1.00  0.00           H  
ATOM   2174  CG  LEU   141      72.662  48.329  66.572  1.00  0.00           C  
ATOM   2175  HG  LEU   141      72.577  49.227  67.184  1.00  0.00           H  
ATOM   2176  CD1 LEU   141      71.259  47.937  66.116  1.00  0.00           C  
ATOM   2177 HD11 LEU   141      70.605  47.698  66.955  1.00  0.00           H  
ATOM   2178 HD12 LEU   141      70.780  48.688  65.489  1.00  0.00           H  
ATOM   2179 HD13 LEU   141      71.225  47.063  65.466  1.00  0.00           H  
ATOM   2180  CD2 LEU   141      73.173  47.268  67.564  1.00  0.00           C  
ATOM   2181 HD21 LEU   141      74.100  47.535  68.071  1.00  0.00           H  
ATOM   2182 HD22 LEU   141      72.463  47.256  68.391  1.00  0.00           H  
ATOM   2183 HD23 LEU   141      73.175  46.283  67.097  1.00  0.00           H  
ATOM   2184  C   LEU   141      75.163  50.184  66.770  1.00  0.00           C  
ATOM   2185  O   LEU   141      76.163  49.488  66.973  1.00  0.00           O  
ATOM   2186  N   VAL   142      74.684  51.119  67.574  1.00  0.00           N  
ATOM   2187  H   VAL   142      73.824  51.583  67.317  1.00  0.00           H  
ATOM   2188  CA  VAL   142      75.090  51.334  68.978  1.00  0.00           C  
ATOM   2189  HA  VAL   142      75.702  50.465  69.221  1.00  0.00           H  
ATOM   2190  CB  VAL   142      76.037  52.519  69.051  1.00  0.00           C  
ATOM   2191  HB  VAL   142      75.526  53.432  68.746  1.00  0.00           H  
ATOM   2192  CG1 VAL   142      76.503  52.629  70.536  1.00  0.00           C  
ATOM   2193 HG11 VAL   142      77.229  53.437  70.616  1.00  0.00           H  
ATOM   2194 HG12 VAL   142      75.697  52.790  71.251  1.00  0.00           H  
ATOM   2195 HG13 VAL   142      77.123  51.782  70.831  1.00  0.00           H  
ATOM   2196  CG2 VAL   142      77.313  52.322  68.198  1.00  0.00           C  
ATOM   2197 HG21 VAL   142      77.883  53.245  68.303  1.00  0.00           H  
ATOM   2198 HG22 VAL   142      77.823  51.422  68.540  1.00  0.00           H  
ATOM   2199 HG23 VAL   142      77.043  52.205  67.148  1.00  0.00           H  
ATOM   2200  C   VAL   142      73.861  51.525  69.880  1.00  0.00           C  
ATOM   2201  O   VAL   142      73.021  52.380  69.679  1.00  0.00           O  
ATOM   2202  N   VAL   143      73.845  50.821  70.970  1.00  0.00           N  
ATOM   2203  H   VAL   143      74.663  50.247  71.115  1.00  0.00           H  
ATOM   2204  CA  VAL   143      72.775  50.922  71.951  1.00  0.00           C  
ATOM   2205  HA  VAL   143      71.973  51.530  71.534  1.00  0.00           H  
ATOM   2206  CB  VAL   143      72.137  49.569  72.110  1.00  0.00           C  
ATOM   2207  HB  VAL   143      72.852  48.749  72.187  1.00  0.00           H  
ATOM   2208  CG1 VAL   143      71.239  49.542  73.367  1.00  0.00           C  
ATOM   2209 HG11 VAL   143      71.968  49.586  74.176  1.00  0.00           H  
ATOM   2210 HG12 VAL   143      70.514  50.355  73.362  1.00  0.00           H  
ATOM   2211 HG13 VAL   143      70.741  48.574  73.312  1.00  0.00           H  
ATOM   2212  CG2 VAL   143      71.242  49.214  70.904  1.00  0.00           C  
ATOM   2213 HG21 VAL   143      71.762  49.317  69.952  1.00  0.00           H  
ATOM   2214 HG22 VAL   143      70.729  48.253  70.929  1.00  0.00           H  
ATOM   2215 HG23 VAL   143      70.461  49.962  70.766  1.00  0.00           H  
ATOM   2216  C   VAL   143      73.222  51.565  73.146  1.00  0.00           C  
ATOM   2217  O   VAL   143      74.270  51.113  73.630  1.00  0.00           O  
ATOM   2218  N   GLN   144      72.429  52.486  73.812  1.00  0.00           N  
ATOM   2219  H   GLN   144      71.549  52.747  73.390  1.00  0.00           H  
ATOM   2220  CA  GLN   144      72.725  53.065  75.117  1.00  0.00           C  
ATOM   2221  HA  GLN   144      73.587  52.551  75.542  1.00  0.00           H  
ATOM   2222  CB  GLN   144      73.109  54.572  74.987  1.00  0.00           C  
ATOM   2223  HB2 GLN   144      73.859  54.733  74.212  1.00  0.00           H  
ATOM   2224  HB3 GLN   144      72.363  55.273  74.612  1.00  0.00           H  
ATOM   2225  CG  GLN   144      73.608  54.950  76.373  1.00  0.00           C  
ATOM   2226  HG2 GLN   144      72.766  54.903  77.064  1.00  0.00           H  
ATOM   2227  HG3 GLN   144      74.408  54.307  76.740  1.00  0.00           H  
ATOM   2228  CD  GLN   144      74.146  56.378  76.447  1.00  0.00           C  
ATOM   2229  OE1 GLN   144      74.827  56.892  75.564  1.00  0.00           O  
ATOM   2230  NE2 GLN   144      73.708  57.050  77.493  1.00  0.00           N  
ATOM   2231 HE21 GLN   144      73.897  58.042  77.470  1.00  0.00           H  
ATOM   2232 HE22 GLN   144      73.024  56.683  78.140  1.00  0.00           H  
ATOM   2233  C   GLN   144      71.502  52.941  76.096  1.00  0.00           C  
ATOM   2234  O   GLN   144      70.385  53.334  75.834  1.00  0.00           O  
ATOM   2235  N   VAL   145      71.737  52.281  77.204  1.00  0.00           N  
ATOM   2236  H   VAL   145      72.686  52.008  77.417  1.00  0.00           H  
ATOM   2237  CA  VAL   145      70.711  52.155  78.259  1.00  0.00           C  
ATOM   2238  HA  VAL   145      69.717  52.467  77.939  1.00  0.00           H  
ATOM   2239  CB  VAL   145      70.519  50.706  78.713  1.00  0.00           C  
ATOM   2240  HB  VAL   145      71.468  50.352  79.117  1.00  0.00           H  
ATOM   2241  CG1 VAL   145      69.521  50.535  79.910  1.00  0.00           C  
ATOM   2242 HG11 VAL   145      69.855  51.062  80.803  1.00  0.00           H  
ATOM   2243 HG12 VAL   145      68.599  51.024  79.594  1.00  0.00           H  
ATOM   2244 HG13 VAL   145      69.330  49.483  80.122  1.00  0.00           H  
ATOM   2245  CG2 VAL   145      70.060  49.727  77.630  1.00  0.00           C  
ATOM   2246 HG21 VAL   145      69.121  50.072  77.197  1.00  0.00           H  
ATOM   2247 HG22 VAL   145      70.848  49.854  76.887  1.00  0.00           H  
ATOM   2248 HG23 VAL   145      70.226  48.717  78.004  1.00  0.00           H  
ATOM   2249  C   VAL   145      71.171  52.989  79.460  1.00  0.00           C  
ATOM   2250  O   VAL   145      72.244  52.638  79.981  1.00  0.00           O  
ATOM   2251  N   THR   146      70.400  54.031  79.740  1.00  0.00           N  
ATOM   2252  H   THR   146      69.672  54.270  79.081  1.00  0.00           H  
ATOM   2253  CA  THR   146      70.490  54.856  80.948  1.00  0.00           C  
ATOM   2254  HA  THR   146      71.440  54.637  81.436  1.00  0.00           H  
ATOM   2255  CB  THR   146      70.426  56.400  80.602  1.00  0.00           C  
ATOM   2256  HB  THR   146      69.434  56.741  80.305  1.00  0.00           H  
ATOM   2257  CG2 THR   146      70.985  57.232  81.720  1.00  0.00           C  
ATOM   2258 HG21 THR   146      70.320  56.992  82.549  1.00  0.00           H  
ATOM   2259 HG22 THR   146      71.992  56.955  82.034  1.00  0.00           H  
ATOM   2260 HG23 THR   146      71.024  58.310  81.563  1.00  0.00           H  
ATOM   2261  OG1 THR   146      71.226  56.766  79.550  1.00  0.00           O  
ATOM   2262  HG1 THR   146      70.860  56.192  78.874  1.00  0.00           H  
ATOM   2263  C   THR   146      69.376  54.440  81.875  1.00  0.00           C  
ATOM   2264  O   THR   146      68.225  54.736  81.687  1.00  0.00           O  
ATOM   2265  N   GLU   147      69.812  54.075  83.093  1.00  0.00           N  
ATOM   2266  H   GLU   147      70.794  53.950  83.292  1.00  0.00           H  
ATOM   2267  CA  GLU   147      68.917  54.177  84.258  1.00  0.00           C  
ATOM   2268  HA  GLU   147      67.893  53.850  84.076  1.00  0.00           H  
ATOM   2269  CB  GLU   147      69.496  53.342  85.398  1.00  0.00           C  
ATOM   2270  HB2 GLU   147      69.500  52.278  85.158  1.00  0.00           H  
ATOM   2271  HB3 GLU   147      70.509  53.732  85.494  1.00  0.00           H  
ATOM   2272  CG  GLU   147      68.809  53.504  86.763  1.00  0.00           C  
ATOM   2273  HG2 GLU   147      68.668  54.562  86.986  1.00  0.00           H  
ATOM   2274  HG3 GLU   147      67.832  53.023  86.715  1.00  0.00           H  
ATOM   2275  CD  GLU   147      69.586  52.903  88.023  1.00  0.00           C  
ATOM   2276  OE1 GLU   147      69.521  53.521  89.101  1.00  0.00           O  
ATOM   2277  OE2 GLU   147      70.317  51.895  87.836  1.00  0.00           O  
ATOM   2278  C   GLU   147      68.933  55.715  84.680  1.00  0.00           C  
ATOM   2279  O   GLU   147      69.955  56.385  84.857  1.00  0.00           O  
ATOM   2280  N   LEU   148      67.721  56.154  84.991  1.00  0.00           N  
ATOM   2281  H   LEU   148      66.947  55.506  85.023  1.00  0.00           H  
ATOM   2282  CA  LEU   148      67.375  57.437  85.555  1.00  0.00           C  
ATOM   2283  HA  LEU   148      68.304  58.001  85.471  1.00  0.00           H  
ATOM   2284  CB  LEU   148      66.338  58.193  84.636  1.00  0.00           C  
ATOM   2285  HB2 LEU   148      65.424  57.603  84.563  1.00  0.00           H  
ATOM   2286  HB3 LEU   148      65.987  59.077  85.168  1.00  0.00           H  
ATOM   2287  CG  LEU   148      66.764  58.693  83.203  1.00  0.00           C  
ATOM   2288  HG  LEU   148      67.465  59.523  83.296  1.00  0.00           H  
ATOM   2289  CD1 LEU   148      67.214  57.644  82.216  1.00  0.00           C  
ATOM   2290 HD11 LEU   148      66.690  56.691  82.135  1.00  0.00           H  
ATOM   2291 HD12 LEU   148      67.293  58.090  81.225  1.00  0.00           H  
ATOM   2292 HD13 LEU   148      68.229  57.367  82.502  1.00  0.00           H  
ATOM   2293  CD2 LEU   148      65.489  59.243  82.643  1.00  0.00           C  
ATOM   2294 HD21 LEU   148      64.804  58.513  82.213  1.00  0.00           H  
ATOM   2295 HD22 LEU   148      64.900  59.677  83.451  1.00  0.00           H  
ATOM   2296 HD23 LEU   148      65.814  60.001  81.930  1.00  0.00           H  
ATOM   2297  C   LEU   148      66.979  57.252  87.019  1.00  0.00           C  
ATOM   2298  O   LEU   148      66.761  56.167  87.523  1.00  0.00           O  
ATOM   2299  N   VAL   149      66.728  58.329  87.712  1.00  0.00           N  
ATOM   2300  H   VAL   149      66.852  59.154  87.143  1.00  0.00           H  
ATOM   2301  CA  VAL   149      66.209  58.375  89.038  1.00  0.00           C  
ATOM   2302  HA  VAL   149      67.072  58.145  89.662  1.00  0.00           H  
ATOM   2303  CB  VAL   149      65.824  59.849  89.414  1.00  0.00           C  
ATOM   2304  HB  VAL   149      65.257  60.297  88.598  1.00  0.00           H  
ATOM   2305  CG1 VAL   149      65.019  59.929  90.724  1.00  0.00           C  
ATOM   2306 HG11 VAL   149      65.595  59.573  91.578  1.00  0.00           H  
ATOM   2307 HG12 VAL   149      64.824  60.973  90.969  1.00  0.00           H  
ATOM   2308 HG13 VAL   149      64.041  59.472  90.574  1.00  0.00           H  
ATOM   2309  CG2 VAL   149      67.144  60.710  89.592  1.00  0.00           C  
ATOM   2310 HG21 VAL   149      67.661  60.671  88.633  1.00  0.00           H  
ATOM   2311 HG22 VAL   149      66.852  61.742  89.787  1.00  0.00           H  
ATOM   2312 HG23 VAL   149      67.709  60.229  90.390  1.00  0.00           H  
ATOM   2313  C   VAL   149      65.103  57.327  89.296  1.00  0.00           C  
ATOM   2314  O   VAL   149      65.180  56.480  90.210  1.00  0.00           O  
ATOM   2315  N   ASP   150      64.033  57.503  88.533  1.00  0.00           N  
ATOM   2316  H   ASP   150      63.855  58.347  88.007  1.00  0.00           H  
ATOM   2317  CA  ASP   150      62.798  56.834  88.664  1.00  0.00           C  
ATOM   2318  HA  ASP   150      62.952  56.001  89.350  1.00  0.00           H  
ATOM   2319  CB  ASP   150      61.736  57.793  89.198  1.00  0.00           C  
ATOM   2320  HB2 ASP   150      60.789  57.267  89.080  1.00  0.00           H  
ATOM   2321  HB3 ASP   150      61.901  57.860  90.273  1.00  0.00           H  
ATOM   2322  CG  ASP   150      61.603  59.210  88.637  1.00  0.00           C  
ATOM   2323  OD1 ASP   150      62.419  59.483  87.708  1.00  0.00           O  
ATOM   2324  OD2 ASP   150      60.622  59.926  88.961  1.00  0.00           O  
ATOM   2325  C   ASP   150      62.216  56.150  87.442  1.00  0.00           C  
ATOM   2326  O   ASP   150      61.146  55.533  87.551  1.00  0.00           O  
ATOM   2327  N   GLY   151      62.923  56.139  86.295  1.00  0.00           N  
ATOM   2328  H   GLY   151      63.716  56.763  86.335  1.00  0.00           H  
ATOM   2329  CA  GLY   151      62.691  55.261  85.069  1.00  0.00           C  
ATOM   2330  HA2 GLY   151      62.040  54.445  85.385  1.00  0.00           H  
ATOM   2331  HA3 GLY   151      62.244  55.848  84.268  1.00  0.00           H  
ATOM   2332  C   GLY   151      63.990  54.612  84.487  1.00  0.00           C  
ATOM   2333  O   GLY   151      65.016  54.721  85.106  1.00  0.00           O  
ATOM   2334  N   ILE   152      63.869  54.075  83.297  1.00  0.00           N  
ATOM   2335  H   ILE   152      62.951  53.925  82.904  1.00  0.00           H  
ATOM   2336  CA  ILE   152      64.987  53.571  82.500  1.00  0.00           C  
ATOM   2337  HA  ILE   152      65.923  54.048  82.792  1.00  0.00           H  
ATOM   2338  CB  ILE   152      65.201  52.045  82.617  1.00  0.00           C  
ATOM   2339  HB  ILE   152      65.308  51.916  83.694  1.00  0.00           H  
ATOM   2340  CG2 ILE   152      63.936  51.243  82.223  1.00  0.00           C  
ATOM   2341 HG21 ILE   152      63.041  51.742  82.593  1.00  0.00           H  
ATOM   2342 HG22 ILE   152      63.908  51.219  81.134  1.00  0.00           H  
ATOM   2343 HG23 ILE   152      64.049  50.191  82.486  1.00  0.00           H  
ATOM   2344  CG1 ILE   152      66.373  51.368  81.893  1.00  0.00           C  
ATOM   2345 HG12 ILE   152      66.171  51.397  80.823  1.00  0.00           H  
ATOM   2346 HG13 ILE   152      67.211  52.047  82.047  1.00  0.00           H  
ATOM   2347  CD1 ILE   152      66.659  49.827  82.244  1.00  0.00           C  
ATOM   2348 HD11 ILE   152      65.995  49.169  81.684  1.00  0.00           H  
ATOM   2349 HD12 ILE   152      67.619  49.597  81.783  1.00  0.00           H  
ATOM   2350 HD13 ILE   152      66.601  49.654  83.318  1.00  0.00           H  
ATOM   2351  C   ILE   152      64.773  54.027  81.116  1.00  0.00           C  
ATOM   2352  O   ILE   152      63.637  54.027  80.577  1.00  0.00           O  
ATOM   2353  N   PHE   153      65.840  54.436  80.374  1.00  0.00           N  
ATOM   2354  H   PHE   153      66.728  54.484  80.853  1.00  0.00           H  
ATOM   2355  CA  PHE   153      65.773  54.890  79.008  1.00  0.00           C  
ATOM   2356  HA  PHE   153      64.764  54.931  78.598  1.00  0.00           H  
ATOM   2357  CB  PHE   153      66.222  56.342  78.956  1.00  0.00           C  
ATOM   2358  HB2 PHE   153      65.692  56.935  79.702  1.00  0.00           H  
ATOM   2359  HB3 PHE   153      67.296  56.378  79.136  1.00  0.00           H  
ATOM   2360  CG  PHE   153      65.997  57.025  77.569  1.00  0.00           C  
ATOM   2361  CD1 PHE   153      64.825  57.793  77.341  1.00  0.00           C  
ATOM   2362  HD1 PHE   153      64.082  57.855  78.123  1.00  0.00           H  
ATOM   2363  CE1 PHE   153      64.489  58.346  76.121  1.00  0.00           C  
ATOM   2364  HE1 PHE   153      63.505  58.763  75.967  1.00  0.00           H  
ATOM   2365  CZ  PHE   153      65.458  58.300  75.112  1.00  0.00           C  
ATOM   2366  HZ  PHE   153      65.243  58.661  74.117  1.00  0.00           H  
ATOM   2367  CE2 PHE   153      66.735  57.661  75.349  1.00  0.00           C  
ATOM   2368  HE2 PHE   153      67.545  57.701  74.637  1.00  0.00           H  
ATOM   2369  CD2 PHE   153      67.060  57.082  76.592  1.00  0.00           C  
ATOM   2370  HD2 PHE   153      67.953  56.528  76.841  1.00  0.00           H  
ATOM   2371  C   PHE   153      66.616  53.998  78.099  1.00  0.00           C  
ATOM   2372  O   PHE   153      67.715  53.566  78.405  1.00  0.00           O  
ATOM   2373  N   ILE   154      66.156  53.642  76.898  1.00  0.00           N  
ATOM   2374  H   ILE   154      65.221  53.981  76.719  1.00  0.00           H  
ATOM   2375  CA  ILE   154      66.837  52.922  75.894  1.00  0.00           C  
ATOM   2376  HA  ILE   154      67.831  52.752  76.309  1.00  0.00           H  
ATOM   2377  CB  ILE   154      66.251  51.534  75.584  1.00  0.00           C  
ATOM   2378  HB  ILE   154      65.219  51.752  75.307  1.00  0.00           H  
ATOM   2379  CG2 ILE   154      67.024  50.889  74.417  1.00  0.00           C  
ATOM   2380 HG21 ILE   154      66.750  49.842  74.286  1.00  0.00           H  
ATOM   2381 HG22 ILE   154      66.860  51.419  73.479  1.00  0.00           H  
ATOM   2382 HG23 ILE   154      68.101  50.850  74.582  1.00  0.00           H  
ATOM   2383  CG1 ILE   154      66.101  50.682  76.875  1.00  0.00           C  
ATOM   2384 HG12 ILE   154      66.945  49.995  76.929  1.00  0.00           H  
ATOM   2385 HG13 ILE   154      66.163  51.277  77.786  1.00  0.00           H  
ATOM   2386  CD1 ILE   154      64.810  49.771  76.972  1.00  0.00           C  
ATOM   2387 HD11 ILE   154      64.964  48.828  76.448  1.00  0.00           H  
ATOM   2388 HD12 ILE   154      64.587  49.446  77.988  1.00  0.00           H  
ATOM   2389 HD13 ILE   154      63.883  50.247  76.652  1.00  0.00           H  
ATOM   2390  C   ILE   154      67.014  53.726  74.584  1.00  0.00           C  
ATOM   2391  O   ILE   154      66.009  54.135  73.982  1.00  0.00           O  
ATOM   2392  N   GLY   155      68.236  53.990  74.132  1.00  0.00           N  
ATOM   2393  H   GLY   155      68.960  53.575  74.700  1.00  0.00           H  
ATOM   2394  CA  GLY   155      68.634  54.770  72.928  1.00  0.00           C  
ATOM   2395  HA2 GLY   155      67.703  55.088  72.459  1.00  0.00           H  
ATOM   2396  HA3 GLY   155      69.177  55.690  73.145  1.00  0.00           H  
ATOM   2397  C   GLY   155      69.338  53.900  71.906  1.00  0.00           C  
ATOM   2398  O   GLY   155      70.075  53.024  72.308  1.00  0.00           O  
ATOM   2399  N   LEU   156      68.974  54.153  70.624  1.00  0.00           N  
ATOM   2400  H   LEU   156      68.348  54.930  70.466  1.00  0.00           H  
ATOM   2401  CA  LEU   156      69.419  53.330  69.534  1.00  0.00           C  
ATOM   2402  HA  LEU   156      70.241  52.704  69.880  1.00  0.00           H  
ATOM   2403  CB  LEU   156      68.233  52.408  69.143  1.00  0.00           C  
ATOM   2404  HB2 LEU   156      67.932  51.905  70.061  1.00  0.00           H  
ATOM   2405  HB3 LEU   156      67.509  53.195  68.934  1.00  0.00           H  
ATOM   2406  CG  LEU   156      68.387  51.576  67.869  1.00  0.00           C  
ATOM   2407  HG  LEU   156      68.696  52.315  67.129  1.00  0.00           H  
ATOM   2408  CD1 LEU   156      69.538  50.562  67.964  1.00  0.00           C  
ATOM   2409 HD11 LEU   156      69.250  49.887  68.769  1.00  0.00           H  
ATOM   2410 HD12 LEU   156      69.661  50.008  67.033  1.00  0.00           H  
ATOM   2411 HD13 LEU   156      70.499  50.992  68.247  1.00  0.00           H  
ATOM   2412  CD2 LEU   156      67.144  50.888  67.443  1.00  0.00           C  
ATOM   2413 HD21 LEU   156      66.836  50.045  68.062  1.00  0.00           H  
ATOM   2414 HD22 LEU   156      66.266  51.520  67.316  1.00  0.00           H  
ATOM   2415 HD23 LEU   156      67.393  50.566  66.432  1.00  0.00           H  
ATOM   2416  C   LEU   156      69.971  54.248  68.397  1.00  0.00           C  
ATOM   2417  O   LEU   156      69.213  54.998  67.783  1.00  0.00           O  
ATOM   2418  N   THR   157      71.263  54.189  68.129  1.00  0.00           N  
ATOM   2419  H   THR   157      71.923  53.713  68.728  1.00  0.00           H  
ATOM   2420  CA  THR   157      71.900  54.655  66.935  1.00  0.00           C  
ATOM   2421  HA  THR   157      71.277  55.441  66.509  1.00  0.00           H  
ATOM   2422  CB  THR   157      73.325  55.111  67.111  1.00  0.00           C  
ATOM   2423  HB  THR   157      73.860  54.230  67.466  1.00  0.00           H  
ATOM   2424  CG2 THR   157      74.039  55.571  65.899  1.00  0.00           C  
ATOM   2425 HG21 THR   157      75.078  55.850  66.074  1.00  0.00           H  
ATOM   2426 HG22 THR   157      74.068  54.760  65.172  1.00  0.00           H  
ATOM   2427 HG23 THR   157      73.520  56.479  65.591  1.00  0.00           H  
ATOM   2428  OG1 THR   157      73.344  56.205  68.006  1.00  0.00           O  
ATOM   2429  HG1 THR   157      74.243  56.338  68.315  1.00  0.00           H  
ATOM   2430  C   THR   157      71.791  53.509  65.936  1.00  0.00           C  
ATOM   2431  O   THR   157      72.346  52.426  66.088  1.00  0.00           O  
ATOM   2432  N   VAL   158      71.209  53.848  64.773  1.00  0.00           N  
ATOM   2433  H   VAL   158      70.742  54.743  64.771  1.00  0.00           H  
ATOM   2434  CA  VAL   158      71.228  53.075  63.519  1.00  0.00           C  
ATOM   2435  HA  VAL   158      71.919  52.238  63.620  1.00  0.00           H  
ATOM   2436  CB  VAL   158      69.849  52.536  63.047  1.00  0.00           C  
ATOM   2437  HB  VAL   158      69.120  53.319  63.259  1.00  0.00           H  
ATOM   2438  CG1 VAL   158      69.966  52.108  61.586  1.00  0.00           C  
ATOM   2439 HG11 VAL   158      69.941  52.952  60.896  1.00  0.00           H  
ATOM   2440 HG12 VAL   158      70.877  51.534  61.419  1.00  0.00           H  
ATOM   2441 HG13 VAL   158      69.118  51.454  61.382  1.00  0.00           H  
ATOM   2442  CG2 VAL   158      69.458  51.272  63.775  1.00  0.00           C  
ATOM   2443 HG21 VAL   158      69.322  51.516  64.828  1.00  0.00           H  
ATOM   2444 HG22 VAL   158      68.505  50.912  63.389  1.00  0.00           H  
ATOM   2445 HG23 VAL   158      70.245  50.561  63.526  1.00  0.00           H  
ATOM   2446  C   VAL   158      71.995  53.854  62.379  1.00  0.00           C  
ATOM   2447  O   VAL   158      71.532  54.911  61.965  1.00  0.00           O  
ATOM   2448  N   ASN   159      73.106  53.348  61.847  1.00  0.00           N  
ATOM   2449  H   ASN   159      73.293  52.397  62.131  1.00  0.00           H  
ATOM   2450  CA  ASN   159      73.534  53.718  60.502  1.00  0.00           C  
ATOM   2451  HA  ASN   159      73.828  54.766  60.559  1.00  0.00           H  
ATOM   2452  CB  ASN   159      74.758  52.993  60.260  1.00  0.00           C  
ATOM   2453  HB2 ASN   159      75.440  53.201  61.084  1.00  0.00           H  
ATOM   2454  HB3 ASN   159      74.687  51.907  60.318  1.00  0.00           H  
ATOM   2455  CG  ASN   159      75.558  53.400  58.972  1.00  0.00           C  
ATOM   2456  OD1 ASN   159      75.038  53.441  57.906  1.00  0.00           O  
ATOM   2457  ND2 ASN   159      76.856  53.718  59.080  1.00  0.00           N  
ATOM   2458 HD21 ASN   159      77.432  54.073  58.330  1.00  0.00           H  
ATOM   2459 HD22 ASN   159      77.239  53.532  59.996  1.00  0.00           H  
ATOM   2460  C   ASN   159      72.513  53.536  59.388  1.00  0.00           C  
ATOM   2461  O   ASN   159      72.082  52.435  59.175  1.00  0.00           O  
ATOM   2462  N   HID   160      72.135  54.603  58.672  1.00  0.00           N  
ATOM   2463  H   HID   160      72.464  55.524  58.924  1.00  0.00           H  
ATOM   2464  CA  HID   160      71.006  54.561  57.692  1.00  0.00           C  
ATOM   2465  HA  HID   160      70.121  54.199  58.216  1.00  0.00           H  
ATOM   2466  CB  HID   160      70.750  56.038  57.358  1.00  0.00           C  
ATOM   2467  HB2 HID   160      71.079  56.721  58.141  1.00  0.00           H  
ATOM   2468  HB3 HID   160      71.395  56.155  56.488  1.00  0.00           H  
ATOM   2469  CG  HID   160      69.374  56.482  57.075  1.00  0.00           C  
ATOM   2470  ND1 HID   160      68.506  55.816  56.290  1.00  0.00           N  
ATOM   2471  HD1 HID   160      68.726  54.897  55.933  1.00  0.00           H  
ATOM   2472  CE1 HID   160      67.437  56.525  56.080  1.00  0.00           C  
ATOM   2473  HE1 HID   160      66.623  56.254  55.424  1.00  0.00           H  
ATOM   2474  NE2 HID   160      67.489  57.623  56.833  1.00  0.00           N  
ATOM   2475  CD2 HID   160      68.700  57.637  57.479  1.00  0.00           C  
ATOM   2476  HD2 HID   160      69.106  58.514  57.961  1.00  0.00           H  
ATOM   2477  C   HID   160      71.309  53.856  56.336  1.00  0.00           C  
ATOM   2478  O   HID   160      70.305  53.550  55.607  1.00  0.00           O  
ATOM   2479  N   VAL   161      72.601  53.535  56.004  1.00  0.00           N  
ATOM   2480  H   VAL   161      73.365  53.980  56.492  1.00  0.00           H  
ATOM   2481  CA  VAL   161      72.895  52.638  54.880  1.00  0.00           C  
ATOM   2482  HA  VAL   161      72.572  53.021  53.912  1.00  0.00           H  
ATOM   2483  CB  VAL   161      74.398  52.651  54.709  1.00  0.00           C  
ATOM   2484  HB  VAL   161      74.681  52.033  55.560  1.00  0.00           H  
ATOM   2485  CG1 VAL   161      74.880  51.900  53.474  1.00  0.00           C  
ATOM   2486 HG11 VAL   161      75.962  51.807  53.375  1.00  0.00           H  
ATOM   2487 HG12 VAL   161      74.567  50.858  53.409  1.00  0.00           H  
ATOM   2488 HG13 VAL   161      74.543  52.508  52.634  1.00  0.00           H  
ATOM   2489  CG2 VAL   161      75.061  54.129  54.712  1.00  0.00           C  
ATOM   2490 HG21 VAL   161      74.969  54.459  53.677  1.00  0.00           H  
ATOM   2491 HG22 VAL   161      74.538  54.946  55.210  1.00  0.00           H  
ATOM   2492 HG23 VAL   161      76.111  54.093  55.004  1.00  0.00           H  
ATOM   2493  C   VAL   161      72.303  51.212  55.071  1.00  0.00           C  
ATOM   2494  O   VAL   161      72.078  50.472  54.151  1.00  0.00           O  
ATOM   2495  N   VAL   162      72.166  50.892  56.344  1.00  0.00           N  
ATOM   2496  H   VAL   162      72.507  51.491  57.082  1.00  0.00           H  
ATOM   2497  CA  VAL   162      71.625  49.567  56.796  1.00  0.00           C  
ATOM   2498  HA  VAL   162      71.963  48.929  55.980  1.00  0.00           H  
ATOM   2499  CB  VAL   162      72.165  49.112  58.133  1.00  0.00           C  
ATOM   2500  HB  VAL   162      71.696  49.622  58.975  1.00  0.00           H  
ATOM   2501  CG1 VAL   162      71.953  47.620  58.358  1.00  0.00           C  
ATOM   2502 HG11 VAL   162      70.911  47.301  58.347  1.00  0.00           H  
ATOM   2503 HG12 VAL   162      72.540  46.992  57.687  1.00  0.00           H  
ATOM   2504 HG13 VAL   162      72.373  47.413  59.342  1.00  0.00           H  
ATOM   2505  CG2 VAL   162      73.694  49.269  58.235  1.00  0.00           C  
ATOM   2506 HG21 VAL   162      74.006  50.312  58.185  1.00  0.00           H  
ATOM   2507 HG22 VAL   162      74.068  48.865  59.176  1.00  0.00           H  
ATOM   2508 HG23 VAL   162      74.220  48.611  57.543  1.00  0.00           H  
ATOM   2509  C   VAL   162      70.133  49.464  56.853  1.00  0.00           C  
ATOM   2510  O   VAL   162      69.587  48.480  56.369  1.00  0.00           O  
ATOM   2511  N   ALA   163      69.488  50.473  57.370  1.00  0.00           N  
ATOM   2512  H   ALA   163      70.007  51.219  57.810  1.00  0.00           H  
ATOM   2513  CA  ALA   163      67.996  50.448  57.435  1.00  0.00           C  
ATOM   2514  HA  ALA   163      67.668  49.940  56.528  1.00  0.00           H  
ATOM   2515  CB  ALA   163      67.618  49.639  58.708  1.00  0.00           C  
ATOM   2516  HB1 ALA   163      66.552  49.776  58.892  1.00  0.00           H  
ATOM   2517  HB2 ALA   163      67.744  48.592  58.429  1.00  0.00           H  
ATOM   2518  HB3 ALA   163      68.142  49.924  59.620  1.00  0.00           H  
ATOM   2519  C   ALA   163      67.407  51.861  57.486  1.00  0.00           C  
ATOM   2520  O   ALA   163      68.032  52.746  58.158  1.00  0.00           O  
ATOM   2521  N   ASP   164      66.313  52.128  56.805  1.00  0.00           N  
ATOM   2522  H   ASP   164      65.985  51.313  56.307  1.00  0.00           H  
ATOM   2523  CA  ASP   164      65.477  53.321  56.942  1.00  0.00           C  
ATOM   2524  HA  ASP   164      66.094  54.219  56.933  1.00  0.00           H  
ATOM   2525  CB  ASP   164      64.632  53.473  55.612  1.00  0.00           C  
ATOM   2526  HB2 ASP   164      64.358  54.505  55.394  1.00  0.00           H  
ATOM   2527  HB3 ASP   164      65.407  53.315  54.862  1.00  0.00           H  
ATOM   2528  CG  ASP   164      63.573  52.411  55.278  1.00  0.00           C  
ATOM   2529  OD1 ASP   164      63.215  51.552  56.093  1.00  0.00           O  
ATOM   2530  OD2 ASP   164      63.035  52.423  54.134  1.00  0.00           O  
ATOM   2531  C   ASP   164      64.722  53.351  58.263  1.00  0.00           C  
ATOM   2532  O   ASP   164      64.926  52.559  59.157  1.00  0.00           O  
ATOM   2533  N   GLY   165      63.682  54.219  58.379  1.00  0.00           N  
ATOM   2534  H   GLY   165      63.557  54.887  57.631  1.00  0.00           H  
ATOM   2535  CA  GLY   165      62.866  54.513  59.594  1.00  0.00           C  
ATOM   2536  HA2 GLY   165      63.529  54.722  60.434  1.00  0.00           H  
ATOM   2537  HA3 GLY   165      62.328  55.443  59.412  1.00  0.00           H  
ATOM   2538  C   GLY   165      61.722  53.516  59.899  1.00  0.00           C  
ATOM   2539  O   GLY   165      61.479  53.210  61.053  1.00  0.00           O  
ATOM   2540  N   LYS   166      61.024  53.011  58.827  1.00  0.00           N  
ATOM   2541  H   LYS   166      61.263  53.470  57.960  1.00  0.00           H  
ATOM   2542  CA  LYS   166      60.215  51.805  58.939  1.00  0.00           C  
ATOM   2543  HA  LYS   166      59.526  51.918  59.776  1.00  0.00           H  
ATOM   2544  CB  LYS   166      59.474  51.605  57.568  1.00  0.00           C  
ATOM   2545  HB2 LYS   166      58.939  52.530  57.351  1.00  0.00           H  
ATOM   2546  HB3 LYS   166      60.173  51.490  56.740  1.00  0.00           H  
ATOM   2547  CG  LYS   166      58.466  50.474  57.511  1.00  0.00           C  
ATOM   2548  HG2 LYS   166      58.933  49.505  57.689  1.00  0.00           H  
ATOM   2549  HG3 LYS   166      57.768  50.593  58.340  1.00  0.00           H  
ATOM   2550  CD  LYS   166      57.538  50.517  56.375  1.00  0.00           C  
ATOM   2551  HD2 LYS   166      57.407  51.511  55.947  1.00  0.00           H  
ATOM   2552  HD3 LYS   166      57.917  49.941  55.531  1.00  0.00           H  
ATOM   2553  CE  LYS   166      56.099  50.047  56.655  1.00  0.00           C  
ATOM   2554  HE2 LYS   166      56.149  49.067  57.130  1.00  0.00           H  
ATOM   2555  HE3 LYS   166      55.638  50.744  57.355  1.00  0.00           H  
ATOM   2556  NZ  LYS   166      55.364  49.809  55.535  1.00  0.00           N  
ATOM   2557  HZ1 LYS   166      55.490  50.583  54.898  1.00  0.00           H  
ATOM   2558  HZ2 LYS   166      55.738  49.020  55.029  1.00  0.00           H  
ATOM   2559  HZ3 LYS   166      54.406  49.568  55.744  1.00  0.00           H  
ATOM   2560  C   LYS   166      61.066  50.599  59.347  1.00  0.00           C  
ATOM   2561  O   LYS   166      60.675  49.945  60.308  1.00  0.00           O  
ATOM   2562  N   SER   167      62.057  50.305  58.601  1.00  0.00           N  
ATOM   2563  H   SER   167      62.207  50.902  57.800  1.00  0.00           H  
ATOM   2564  CA  SER   167      63.048  49.180  58.867  1.00  0.00           C  
ATOM   2565  HA  SER   167      62.536  48.218  58.901  1.00  0.00           H  
ATOM   2566  CB  SER   167      64.135  48.984  57.757  1.00  0.00           C  
ATOM   2567  HB2 SER   167      64.685  49.913  57.608  1.00  0.00           H  
ATOM   2568  HB3 SER   167      64.746  48.088  57.869  1.00  0.00           H  
ATOM   2569  OG  SER   167      63.416  48.820  56.577  1.00  0.00           O  
ATOM   2570  HG  SER   167      63.368  49.714  56.231  1.00  0.00           H  
ATOM   2571  C   SER   167      63.704  49.394  60.258  1.00  0.00           C  
ATOM   2572  O   SER   167      63.922  48.393  60.873  1.00  0.00           O  
ATOM   2573  N   PHE   168      63.863  50.674  60.721  1.00  0.00           N  
ATOM   2574  H   PHE   168      63.709  51.442  60.083  1.00  0.00           H  
ATOM   2575  CA  PHE   168      64.298  50.972  62.033  1.00  0.00           C  
ATOM   2576  HA  PHE   168      65.267  50.516  62.237  1.00  0.00           H  
ATOM   2577  CB  PHE   168      64.614  52.480  62.128  1.00  0.00           C  
ATOM   2578  HB2 PHE   168      65.480  52.754  61.526  1.00  0.00           H  
ATOM   2579  HB3 PHE   168      63.707  52.988  61.801  1.00  0.00           H  
ATOM   2580  CG  PHE   168      65.038  52.996  63.518  1.00  0.00           C  
ATOM   2581  CD1 PHE   168      64.002  53.173  64.473  1.00  0.00           C  
ATOM   2582  HD1 PHE   168      63.024  52.928  64.086  1.00  0.00           H  
ATOM   2583  CE1 PHE   168      64.284  53.671  65.797  1.00  0.00           C  
ATOM   2584  HE1 PHE   168      63.505  53.932  66.499  1.00  0.00           H  
ATOM   2585  CZ  PHE   168      65.664  53.903  66.125  1.00  0.00           C  
ATOM   2586  HZ  PHE   168      65.873  54.119  67.162  1.00  0.00           H  
ATOM   2587  CE2 PHE   168      66.719  53.719  65.202  1.00  0.00           C  
ATOM   2588  HE2 PHE   168      67.743  53.873  65.509  1.00  0.00           H  
ATOM   2589  CD2 PHE   168      66.396  53.227  63.888  1.00  0.00           C  
ATOM   2590  HD2 PHE   168      67.187  53.030  63.180  1.00  0.00           H  
ATOM   2591  C   PHE   168      63.297  50.534  63.067  1.00  0.00           C  
ATOM   2592  O   PHE   168      63.596  49.844  64.015  1.00  0.00           O  
ATOM   2593  N   TRP   169      62.054  50.981  62.868  1.00  0.00           N  
ATOM   2594  H   TRP   169      61.851  51.589  62.088  1.00  0.00           H  
ATOM   2595  CA  TRP   169      61.009  50.545  63.892  1.00  0.00           C  
ATOM   2596  HA  TRP   169      61.455  50.649  64.881  1.00  0.00           H  
ATOM   2597  CB  TRP   169      59.865  51.553  63.985  1.00  0.00           C  
ATOM   2598  HB2 TRP   169      59.511  51.741  62.971  1.00  0.00           H  
ATOM   2599  HB3 TRP   169      59.058  51.061  64.528  1.00  0.00           H  
ATOM   2600  CG  TRP   169      60.201  52.867  64.687  1.00  0.00           C  
ATOM   2601  CD1 TRP   169      60.481  54.040  64.013  1.00  0.00           C  
ATOM   2602  HD1 TRP   169      60.554  54.269  62.960  1.00  0.00           H  
ATOM   2603  NE1 TRP   169      60.891  54.958  64.911  1.00  0.00           N  
ATOM   2604  HE1 TRP   169      61.184  55.907  64.725  1.00  0.00           H  
ATOM   2605  CE2 TRP   169      60.756  54.475  66.223  1.00  0.00           C  
ATOM   2606  CZ2 TRP   169      61.017  55.070  67.451  1.00  0.00           C  
ATOM   2607  HZ2 TRP   169      61.242  56.126  67.495  1.00  0.00           H  
ATOM   2608  CH2 TRP   169      60.932  54.301  68.663  1.00  0.00           C  
ATOM   2609  HH2 TRP   169      60.774  54.891  69.553  1.00  0.00           H  
ATOM   2610  CZ3 TRP   169      60.522  52.966  68.533  1.00  0.00           C  
ATOM   2611  HZ3 TRP   169      60.343  52.397  69.433  1.00  0.00           H  
ATOM   2612  CE3 TRP   169      60.376  52.354  67.220  1.00  0.00           C  
ATOM   2613  HE3 TRP   169      60.059  51.324  67.141  1.00  0.00           H  
ATOM   2614  CD2 TRP   169      60.496  53.121  66.055  1.00  0.00           C  
ATOM   2615  C   TRP   169      60.536  49.050  63.827  1.00  0.00           C  
ATOM   2616  O   TRP   169      60.459  48.322  64.837  1.00  0.00           O  
ATOM   2617  N   LEU   170      60.519  48.350  62.702  1.00  0.00           N  
ATOM   2618  H   LEU   170      60.674  48.985  61.932  1.00  0.00           H  
ATOM   2619  CA  LEU   170      60.557  46.906  62.380  1.00  0.00           C  
ATOM   2620  HA  LEU   170      59.630  46.466  62.748  1.00  0.00           H  
ATOM   2621  CB  LEU   170      60.647  46.731  60.837  1.00  0.00           C  
ATOM   2622  HB2 LEU   170      59.995  47.412  60.289  1.00  0.00           H  
ATOM   2623  HB3 LEU   170      61.712  46.858  60.644  1.00  0.00           H  
ATOM   2624  CG  LEU   170      60.347  45.306  60.324  1.00  0.00           C  
ATOM   2625  HG  LEU   170      61.116  44.626  60.691  1.00  0.00           H  
ATOM   2626  CD1 LEU   170      58.932  44.858  60.668  1.00  0.00           C  
ATOM   2627 HD11 LEU   170      58.747  43.879  60.224  1.00  0.00           H  
ATOM   2628 HD12 LEU   170      58.958  44.811  61.757  1.00  0.00           H  
ATOM   2629 HD13 LEU   170      58.308  45.684  60.330  1.00  0.00           H  
ATOM   2630  CD2 LEU   170      60.364  45.335  58.813  1.00  0.00           C  
ATOM   2631 HD21 LEU   170      60.129  44.367  58.371  1.00  0.00           H  
ATOM   2632 HD22 LEU   170      59.542  45.933  58.421  1.00  0.00           H  
ATOM   2633 HD23 LEU   170      61.315  45.651  58.383  1.00  0.00           H  
ATOM   2634  C   LEU   170      61.704  46.134  63.047  1.00  0.00           C  
ATOM   2635  O   LEU   170      61.451  44.989  63.502  1.00  0.00           O  
ATOM   2636  N   PHE   171      62.940  46.773  63.227  1.00  0.00           N  
ATOM   2637  H   PHE   171      62.947  47.728  62.899  1.00  0.00           H  
ATOM   2638  CA  PHE   171      63.983  46.143  64.052  1.00  0.00           C  
ATOM   2639  HA  PHE   171      64.001  45.075  63.836  1.00  0.00           H  
ATOM   2640  CB  PHE   171      65.337  46.673  63.654  1.00  0.00           C  
ATOM   2641  HB2 PHE   171      65.486  46.182  62.692  1.00  0.00           H  
ATOM   2642  HB3 PHE   171      65.327  47.760  63.580  1.00  0.00           H  
ATOM   2643  CG  PHE   171      66.473  46.277  64.628  1.00  0.00           C  
ATOM   2644  CD1 PHE   171      67.208  45.138  64.448  1.00  0.00           C  
ATOM   2645  HD1 PHE   171      67.058  44.385  63.688  1.00  0.00           H  
ATOM   2646  CE1 PHE   171      68.240  44.862  65.337  1.00  0.00           C  
ATOM   2647  HE1 PHE   171      68.979  44.093  65.168  1.00  0.00           H  
ATOM   2648  CZ  PHE   171      68.532  45.734  66.404  1.00  0.00           C  
ATOM   2649  HZ  PHE   171      69.463  45.615  66.940  1.00  0.00           H  
ATOM   2650  CE2 PHE   171      67.784  46.889  66.633  1.00  0.00           C  
ATOM   2651  HE2 PHE   171      67.998  47.622  67.397  1.00  0.00           H  
ATOM   2652  CD2 PHE   171      66.777  47.190  65.651  1.00  0.00           C  
ATOM   2653  HD2 PHE   171      66.143  48.029  65.898  1.00  0.00           H  
ATOM   2654  C   PHE   171      63.669  46.255  65.504  1.00  0.00           C  
ATOM   2655  O   PHE   171      63.805  45.322  66.253  1.00  0.00           O  
ATOM   2656  N   VAL   172      63.180  47.444  66.019  1.00  0.00           N  
ATOM   2657  H   VAL   172      63.105  48.274  65.448  1.00  0.00           H  
ATOM   2658  CA  VAL   172      62.903  47.629  67.487  1.00  0.00           C  
ATOM   2659  HA  VAL   172      63.776  47.383  68.092  1.00  0.00           H  
ATOM   2660  CB  VAL   172      62.488  49.072  67.844  1.00  0.00           C  
ATOM   2661  HB  VAL   172      61.588  49.366  67.304  1.00  0.00           H  
ATOM   2662  CG1 VAL   172      62.233  49.402  69.312  1.00  0.00           C  
ATOM   2663 HG11 VAL   172      62.882  48.865  70.004  1.00  0.00           H  
ATOM   2664 HG12 VAL   172      62.121  50.468  69.511  1.00  0.00           H  
ATOM   2665 HG13 VAL   172      61.219  49.089  69.562  1.00  0.00           H  
ATOM   2666  CG2 VAL   172      63.513  50.008  67.502  1.00  0.00           C  
ATOM   2667 HG21 VAL   172      64.026  49.755  66.574  1.00  0.00           H  
ATOM   2668 HG22 VAL   172      63.122  51.017  67.374  1.00  0.00           H  
ATOM   2669 HG23 VAL   172      64.331  50.050  68.221  1.00  0.00           H  
ATOM   2670  C   VAL   172      61.693  46.785  67.886  1.00  0.00           C  
ATOM   2671  O   VAL   172      61.727  46.006  68.841  1.00  0.00           O  
ATOM   2672  N   ASN   173      60.583  46.833  67.138  1.00  0.00           N  
ATOM   2673  H   ASN   173      60.531  47.573  66.452  1.00  0.00           H  
ATOM   2674  CA  ASN   173      59.416  45.969  67.227  1.00  0.00           C  
ATOM   2675  HA  ASN   173      58.981  46.199  68.199  1.00  0.00           H  
ATOM   2676  CB  ASN   173      58.337  46.380  66.197  1.00  0.00           C  
ATOM   2677  HB2 ASN   173      58.686  46.208  65.179  1.00  0.00           H  
ATOM   2678  HB3 ASN   173      57.475  45.728  66.342  1.00  0.00           H  
ATOM   2679  CG  ASN   173      57.867  47.804  66.035  1.00  0.00           C  
ATOM   2680  OD1 ASN   173      57.262  48.250  65.055  1.00  0.00           O  
ATOM   2681  ND2 ASN   173      58.142  48.672  66.990  1.00  0.00           N  
ATOM   2682 HD21 ASN   173      57.495  49.447  66.961  1.00  0.00           H  
ATOM   2683 HD22 ASN   173      58.585  48.321  67.827  1.00  0.00           H  
ATOM   2684  C   ASN   173      59.705  44.433  67.286  1.00  0.00           C  
ATOM   2685  O   ASN   173      58.963  43.712  67.991  1.00  0.00           O  
ATOM   2686  N   SER   174      60.771  43.982  66.628  1.00  0.00           N  
ATOM   2687  H   SER   174      61.312  44.714  66.190  1.00  0.00           H  
ATOM   2688  CA  SER   174      61.227  42.559  66.573  1.00  0.00           C  
ATOM   2689  HA  SER   174      60.352  41.927  66.727  1.00  0.00           H  
ATOM   2690  CB  SER   174      61.913  42.274  65.243  1.00  0.00           C  
ATOM   2691  HB2 SER   174      62.735  42.985  65.155  1.00  0.00           H  
ATOM   2692  HB3 SER   174      62.249  41.238  65.278  1.00  0.00           H  
ATOM   2693  OG  SER   174      61.037  42.375  64.092  1.00  0.00           O  
ATOM   2694  HG  SER   174      61.102  43.316  63.916  1.00  0.00           H  
ATOM   2695  C   SER   174      62.260  42.234  67.721  1.00  0.00           C  
ATOM   2696  O   SER   174      62.124  41.139  68.279  1.00  0.00           O  
ATOM   2697  N   TRP   175      63.103  43.223  68.156  1.00  0.00           N  
ATOM   2698  H   TRP   175      63.148  44.080  67.624  1.00  0.00           H  
ATOM   2699  CA  TRP   175      63.969  43.116  69.323  1.00  0.00           C  
ATOM   2700  HA  TRP   175      64.636  42.270  69.162  1.00  0.00           H  
ATOM   2701  CB  TRP   175      64.837  44.432  69.253  1.00  0.00           C  
ATOM   2702  HB2 TRP   175      65.188  44.542  68.227  1.00  0.00           H  
ATOM   2703  HB3 TRP   175      64.191  45.310  69.245  1.00  0.00           H  
ATOM   2704  CG  TRP   175      65.960  44.642  70.218  1.00  0.00           C  
ATOM   2705  CD1 TRP   175      66.491  43.649  71.031  1.00  0.00           C  
ATOM   2706  HD1 TRP   175      66.166  42.620  71.043  1.00  0.00           H  
ATOM   2707  NE1 TRP   175      67.408  44.299  71.902  1.00  0.00           N  
ATOM   2708  HE1 TRP   175      67.843  43.727  72.611  1.00  0.00           H  
ATOM   2709  CE2 TRP   175      67.502  45.669  71.709  1.00  0.00           C  
ATOM   2710  CZ2 TRP   175      68.057  46.695  72.520  1.00  0.00           C  
ATOM   2711  HZ2 TRP   175      68.518  46.467  73.470  1.00  0.00           H  
ATOM   2712  CH2 TRP   175      68.054  48.022  71.955  1.00  0.00           C  
ATOM   2713  HH2 TRP   175      68.491  48.862  72.474  1.00  0.00           H  
ATOM   2714  CZ3 TRP   175      67.258  48.288  70.821  1.00  0.00           C  
ATOM   2715  HZ3 TRP   175      67.133  49.302  70.469  1.00  0.00           H  
ATOM   2716  CE3 TRP   175      66.504  47.239  70.226  1.00  0.00           C  
ATOM   2717  HE3 TRP   175      65.736  47.529  69.524  1.00  0.00           H  
ATOM   2718  CD2 TRP   175      66.639  45.880  70.565  1.00  0.00           C  
ATOM   2719  C   TRP   175      63.224  43.130  70.688  1.00  0.00           C  
ATOM   2720  O   TRP   175      63.440  42.234  71.483  1.00  0.00           O  
ATOM   2721  N   ALA   176      62.179  44.006  70.898  1.00  0.00           N  
ATOM   2722  H   ALA   176      61.996  44.712  70.200  1.00  0.00           H  
ATOM   2723  CA  ALA   176      61.201  43.825  71.977  1.00  0.00           C  
ATOM   2724  HA  ALA   176      61.749  43.952  72.911  1.00  0.00           H  
ATOM   2725  CB  ALA   176      60.094  44.872  71.812  1.00  0.00           C  
ATOM   2726  HB1 ALA   176      59.709  44.885  70.792  1.00  0.00           H  
ATOM   2727  HB2 ALA   176      59.261  44.806  72.513  1.00  0.00           H  
ATOM   2728  HB3 ALA   176      60.525  45.867  71.917  1.00  0.00           H  
ATOM   2729  C   ALA   176      60.495  42.521  72.040  1.00  0.00           C  
ATOM   2730  O   ALA   176      60.290  41.953  73.136  1.00  0.00           O  
ATOM   2731  N   GLU   177      60.076  42.027  70.891  1.00  0.00           N  
ATOM   2732  H   GLU   177      60.203  42.580  70.055  1.00  0.00           H  
ATOM   2733  CA  GLU   177      59.488  40.612  70.763  1.00  0.00           C  
ATOM   2734  HA  GLU   177      58.689  40.530  71.500  1.00  0.00           H  
ATOM   2735  CB  GLU   177      58.733  40.571  69.378  1.00  0.00           C  
ATOM   2736  HB2 GLU   177      58.042  41.412  69.333  1.00  0.00           H  
ATOM   2737  HB3 GLU   177      59.436  40.924  68.623  1.00  0.00           H  
ATOM   2738  CG  GLU   177      58.112  39.206  68.958  1.00  0.00           C  
ATOM   2739  HG2 GLU   177      58.849  38.402  68.964  1.00  0.00           H  
ATOM   2740  HG3 GLU   177      57.346  38.929  69.682  1.00  0.00           H  
ATOM   2741  CD  GLU   177      57.641  39.205  67.491  1.00  0.00           C  
ATOM   2742  OE1 GLU   177      56.572  38.608  67.231  1.00  0.00           O  
ATOM   2743  OE2 GLU   177      58.420  39.740  66.618  1.00  0.00           O  
ATOM   2744  C   GLU   177      60.462  39.476  71.170  1.00  0.00           C  
ATOM   2745  O   GLU   177      60.077  38.714  72.080  1.00  0.00           O  
ATOM   2746  N   ILE   178      61.707  39.454  70.716  1.00  0.00           N  
ATOM   2747  H   ILE   178      61.875  40.165  70.019  1.00  0.00           H  
ATOM   2748  CA  ILE   178      62.742  38.516  71.091  1.00  0.00           C  
ATOM   2749  HA  ILE   178      62.387  37.504  70.894  1.00  0.00           H  
ATOM   2750  CB  ILE   178      64.065  38.676  70.217  1.00  0.00           C  
ATOM   2751  HB  ILE   178      64.138  39.734  69.969  1.00  0.00           H  
ATOM   2752  CG2 ILE   178      65.342  38.299  70.939  1.00  0.00           C  
ATOM   2753 HG21 ILE   178      65.260  37.337  71.444  1.00  0.00           H  
ATOM   2754 HG22 ILE   178      66.148  38.283  70.205  1.00  0.00           H  
ATOM   2755 HG23 ILE   178      65.652  39.110  71.598  1.00  0.00           H  
ATOM   2756  CG1 ILE   178      63.954  37.909  68.807  1.00  0.00           C  
ATOM   2757 HG12 ILE   178      63.023  38.200  68.322  1.00  0.00           H  
ATOM   2758 HG13 ILE   178      64.820  38.179  68.202  1.00  0.00           H  
ATOM   2759  CD1 ILE   178      64.009  36.374  68.967  1.00  0.00           C  
ATOM   2760 HD11 ILE   178      64.762  35.965  69.641  1.00  0.00           H  
ATOM   2761 HD12 ILE   178      63.032  35.903  69.066  1.00  0.00           H  
ATOM   2762 HD13 ILE   178      64.282  36.076  67.954  1.00  0.00           H  
ATOM   2763  C   ILE   178      63.155  38.574  72.590  1.00  0.00           C  
ATOM   2764  O   ILE   178      63.525  37.583  73.188  1.00  0.00           O  
ATOM   2765  N   SER   179      62.924  39.753  73.245  1.00  0.00           N  
ATOM   2766  H   SER   179      62.535  40.477  72.657  1.00  0.00           H  
ATOM   2767  CA  SER   179      63.045  39.964  74.694  1.00  0.00           C  
ATOM   2768  HA  SER   179      63.931  39.472  75.094  1.00  0.00           H  
ATOM   2769  CB  SER   179      63.241  41.460  74.889  1.00  0.00           C  
ATOM   2770  HB2 SER   179      63.899  41.816  74.097  1.00  0.00           H  
ATOM   2771  HB3 SER   179      62.244  41.867  74.721  1.00  0.00           H  
ATOM   2772  OG  SER   179      63.646  41.778  76.255  1.00  0.00           O  
ATOM   2773  HG  SER   179      62.829  41.708  76.755  1.00  0.00           H  
ATOM   2774  C   SER   179      61.849  39.440  75.448  1.00  0.00           C  
ATOM   2775  O   SER   179      61.968  38.905  76.522  1.00  0.00           O  
ATOM   2776  N   ARG   180      60.655  39.432  74.888  1.00  0.00           N  
ATOM   2777  H   ARG   180      60.635  39.802  73.949  1.00  0.00           H  
ATOM   2778  CA  ARG   180      59.414  38.977  75.586  1.00  0.00           C  
ATOM   2779  HA  ARG   180      59.557  39.257  76.629  1.00  0.00           H  
ATOM   2780  CB  ARG   180      58.288  39.806  75.043  1.00  0.00           C  
ATOM   2781  HB2 ARG   180      58.545  40.865  75.007  1.00  0.00           H  
ATOM   2782  HB3 ARG   180      57.951  39.480  74.060  1.00  0.00           H  
ATOM   2783  CG  ARG   180      56.999  39.749  75.992  1.00  0.00           C  
ATOM   2784  HG2 ARG   180      56.413  38.833  75.916  1.00  0.00           H  
ATOM   2785  HG3 ARG   180      57.329  39.801  77.030  1.00  0.00           H  
ATOM   2786  CD  ARG   180      55.951  40.865  75.765  1.00  0.00           C  
ATOM   2787  HD2 ARG   180      55.257  40.904  76.604  1.00  0.00           H  
ATOM   2788  HD3 ARG   180      56.358  41.874  75.838  1.00  0.00           H  
ATOM   2789  NE  ARG   180      55.238  40.635  74.490  1.00  0.00           N  
ATOM   2790  HE  ARG   180      54.550  39.897  74.440  1.00  0.00           H  
ATOM   2791  CZ  ARG   180      55.440  41.220  73.336  1.00  0.00           C  
ATOM   2792  NH1 ARG   180      56.356  42.127  73.087  1.00  0.00           N  
ATOM   2793 HH11 ARG   180      56.954  42.467  73.827  1.00  0.00           H  
ATOM   2794 HH12 ARG   180      56.400  42.551  72.172  1.00  0.00           H  
ATOM   2795  NH2 ARG   180      54.696  40.892  72.321  1.00  0.00           N  
ATOM   2796 HH21 ARG   180      53.986  40.179  72.410  1.00  0.00           H  
ATOM   2797 HH22 ARG   180      54.963  41.252  71.416  1.00  0.00           H  
ATOM   2798  C   ARG   180      59.224  37.462  75.541  1.00  0.00           C  
ATOM   2799  O   ARG   180      58.128  36.896  75.388  1.00  0.00           O  
ATOM   2800  N   GLY   181      60.344  36.768  75.687  1.00  0.00           N  
ATOM   2801  H   GLY   181      61.192  37.230  75.983  1.00  0.00           H  
ATOM   2802  CA  GLY   181      60.258  35.285  75.967  1.00  0.00           C  
ATOM   2803  HA2 GLY   181      61.109  34.862  76.502  1.00  0.00           H  
ATOM   2804  HA3 GLY   181      59.379  35.093  76.583  1.00  0.00           H  
ATOM   2805  C   GLY   181      60.006  34.399  74.711  1.00  0.00           C  
ATOM   2806  O   GLY   181      59.826  33.187  74.907  1.00  0.00           O  
ATOM   2807  N   PHE   182      59.894  34.982  73.483  1.00  0.00           N  
ATOM   2808  H   PHE   182      60.188  35.947  73.452  1.00  0.00           H  
ATOM   2809  CA  PHE   182      59.669  34.319  72.140  1.00  0.00           C  
ATOM   2810  HA  PHE   182      59.051  33.450  72.364  1.00  0.00           H  
ATOM   2811  CB  PHE   182      58.967  35.285  71.166  1.00  0.00           C  
ATOM   2812  HB2 PHE   182      59.428  36.271  71.104  1.00  0.00           H  
ATOM   2813  HB3 PHE   182      58.980  34.893  70.149  1.00  0.00           H  
ATOM   2814  CG  PHE   182      57.510  35.435  71.493  1.00  0.00           C  
ATOM   2815  CD1 PHE   182      56.603  34.394  71.153  1.00  0.00           C  
ATOM   2816  HD1 PHE   182      57.038  33.464  70.819  1.00  0.00           H  
ATOM   2817  CE1 PHE   182      55.232  34.499  71.453  1.00  0.00           C  
ATOM   2818  HE1 PHE   182      54.675  33.575  71.512  1.00  0.00           H  
ATOM   2819  CZ  PHE   182      54.766  35.725  71.909  1.00  0.00           C  
ATOM   2820  HZ  PHE   182      53.719  35.875  72.130  1.00  0.00           H  
ATOM   2821  CE2 PHE   182      55.590  36.819  71.988  1.00  0.00           C  
ATOM   2822  HE2 PHE   182      55.138  37.777  72.202  1.00  0.00           H  
ATOM   2823  CD2 PHE   182      56.985  36.689  71.789  1.00  0.00           C  
ATOM   2824  HD2 PHE   182      57.662  37.530  71.765  1.00  0.00           H  
ATOM   2825  C   PHE   182      60.988  33.712  71.646  1.00  0.00           C  
ATOM   2826  O   PHE   182      62.043  34.100  72.101  1.00  0.00           O  
ATOM   2827  N   GLN   183      60.896  32.660  70.797  1.00  0.00           N  
ATOM   2828  H   GLN   183      59.986  32.288  70.563  1.00  0.00           H  
ATOM   2829  CA  GLN   183      61.980  31.947  70.114  1.00  0.00           C  
ATOM   2830  HA  GLN   183      62.814  31.918  70.815  1.00  0.00           H  
ATOM   2831  CB  GLN   183      61.500  30.502  69.905  1.00  0.00           C  
ATOM   2832  HB2 GLN   183      61.361  30.050  70.887  1.00  0.00           H  
ATOM   2833  HB3 GLN   183      60.653  30.361  69.235  1.00  0.00           H  
ATOM   2834  CG  GLN   183      62.531  29.682  69.148  1.00  0.00           C  
ATOM   2835  HG2 GLN   183      62.152  28.718  68.810  1.00  0.00           H  
ATOM   2836  HG3 GLN   183      62.883  30.170  68.239  1.00  0.00           H  
ATOM   2837  CD  GLN   183      63.865  29.424  69.826  1.00  0.00           C  
ATOM   2838  OE1 GLN   183      64.173  29.905  70.864  1.00  0.00           O  
ATOM   2839  NE2 GLN   183      64.661  28.569  69.271  1.00  0.00           N  
ATOM   2840 HE21 GLN   183      65.576  28.616  69.696  1.00  0.00           H  
ATOM   2841 HE22 GLN   183      64.567  28.182  68.342  1.00  0.00           H  
ATOM   2842  C   GLN   183      62.493  32.657  68.818  1.00  0.00           C  
ATOM   2843  O   GLN   183      63.708  32.757  68.617  1.00  0.00           O  
ATOM   2844  N   LYS   184      61.577  33.144  67.969  1.00  0.00           N  
ATOM   2845  H   LYS   184      60.628  32.999  68.280  1.00  0.00           H  
ATOM   2846  CA  LYS   184      61.785  33.753  66.667  1.00  0.00           C  
ATOM   2847  HA  LYS   184      62.801  34.148  66.643  1.00  0.00           H  
ATOM   2848  CB  LYS   184      61.547  32.760  65.484  1.00  0.00           C  
ATOM   2849  HB2 LYS   184      61.908  33.378  64.662  1.00  0.00           H  
ATOM   2850  HB3 LYS   184      62.201  31.899  65.623  1.00  0.00           H  
ATOM   2851  CG  LYS   184      60.119  32.297  65.336  1.00  0.00           C  
ATOM   2852  HG2 LYS   184      59.771  31.948  66.309  1.00  0.00           H  
ATOM   2853  HG3 LYS   184      59.465  33.135  65.094  1.00  0.00           H  
ATOM   2854  CD  LYS   184      59.901  31.169  64.317  1.00  0.00           C  
ATOM   2855  HD2 LYS   184      60.387  31.390  63.367  1.00  0.00           H  
ATOM   2856  HD3 LYS   184      60.394  30.273  64.694  1.00  0.00           H  
ATOM   2857  CE  LYS   184      58.386  30.885  64.139  1.00  0.00           C  
ATOM   2858  HE2 LYS   184      57.909  30.510  65.045  1.00  0.00           H  
ATOM   2859  HE3 LYS   184      57.823  31.777  63.865  1.00  0.00           H  
ATOM   2860  NZ  LYS   184      58.380  29.854  63.053  1.00  0.00           N  
ATOM   2861  HZ1 LYS   184      57.492  29.622  62.631  1.00  0.00           H  
ATOM   2862  HZ2 LYS   184      58.877  30.239  62.262  1.00  0.00           H  
ATOM   2863  HZ3 LYS   184      58.887  29.024  63.326  1.00  0.00           H  
ATOM   2864  C   LYS   184      60.871  34.967  66.554  1.00  0.00           C  
ATOM   2865  O   LYS   184      59.728  34.884  67.034  1.00  0.00           O  
ATOM   2866  N   PRO   185      61.278  35.998  65.846  1.00  0.00           N  
ATOM   2867  CD  PRO   185      62.671  36.282  65.279  1.00  0.00           C  
ATOM   2868  HD2 PRO   185      63.071  35.378  64.820  1.00  0.00           H  
ATOM   2869  HD3 PRO   185      63.355  36.405  66.118  1.00  0.00           H  
ATOM   2870  CG  PRO   185      62.478  37.488  64.330  1.00  0.00           C  
ATOM   2871  HG2 PRO   185      62.234  37.014  63.380  1.00  0.00           H  
ATOM   2872  HG3 PRO   185      63.365  38.115  64.236  1.00  0.00           H  
ATOM   2873  CB  PRO   185      61.330  38.241  64.922  1.00  0.00           C  
ATOM   2874  HB2 PRO   185      60.811  38.767  64.121  1.00  0.00           H  
ATOM   2875  HB3 PRO   185      61.768  38.969  65.604  1.00  0.00           H  
ATOM   2876  CA  PRO   185      60.465  37.124  65.598  1.00  0.00           C  
ATOM   2877  HA  PRO   185      59.925  37.540  66.449  1.00  0.00           H  
ATOM   2878  C   PRO   185      59.409  36.673  64.607  1.00  0.00           C  
ATOM   2879  O   PRO   185      59.694  35.869  63.679  1.00  0.00           O  
ATOM   2880  N   SER   186      58.262  37.322  64.619  1.00  0.00           N  
ATOM   2881  H   SER   186      58.126  38.010  65.346  1.00  0.00           H  
ATOM   2882  CA  SER   186      57.231  37.271  63.568  1.00  0.00           C  
ATOM   2883  HA  SER   186      56.646  36.375  63.363  1.00  0.00           H  
ATOM   2884  CB  SER   186      56.074  38.205  64.077  1.00  0.00           C  
ATOM   2885  HB2 SER   186      56.456  39.100  64.567  1.00  0.00           H  
ATOM   2886  HB3 SER   186      55.301  38.407  63.336  1.00  0.00           H  
ATOM   2887  OG  SER   186      55.380  37.528  65.116  1.00  0.00           O  
ATOM   2888  HG  SER   186      55.777  37.896  65.909  1.00  0.00           H  
ATOM   2889  C   SER   186      57.630  37.730  62.182  1.00  0.00           C  
ATOM   2890  O   SER   186      57.040  37.317  61.212  1.00  0.00           O  
ATOM   2891  N   LYS   187      58.676  38.528  62.056  1.00  0.00           N  
ATOM   2892  H   LYS   187      59.057  39.075  62.815  1.00  0.00           H  
ATOM   2893  CA  LYS   187      59.116  39.059  60.761  1.00  0.00           C  
ATOM   2894  HA  LYS   187      58.747  38.378  59.994  1.00  0.00           H  
ATOM   2895  CB  LYS   187      58.533  40.491  60.534  1.00  0.00           C  
ATOM   2896  HB2 LYS   187      58.781  41.121  61.388  1.00  0.00           H  
ATOM   2897  HB3 LYS   187      59.114  40.874  59.694  1.00  0.00           H  
ATOM   2898  CG  LYS   187      57.011  40.486  60.237  1.00  0.00           C  
ATOM   2899  HG2 LYS   187      56.899  40.099  59.225  1.00  0.00           H  
ATOM   2900  HG3 LYS   187      56.377  39.976  60.962  1.00  0.00           H  
ATOM   2901  CD  LYS   187      56.343  41.924  60.253  1.00  0.00           C  
ATOM   2902  HD2 LYS   187      56.308  42.286  61.281  1.00  0.00           H  
ATOM   2903  HD3 LYS   187      56.810  42.660  59.598  1.00  0.00           H  
ATOM   2904  CE  LYS   187      54.853  41.861  59.823  1.00  0.00           C  
ATOM   2905  HE2 LYS   187      54.761  41.500  58.799  1.00  0.00           H  
ATOM   2906  HE3 LYS   187      54.373  41.093  60.429  1.00  0.00           H  
ATOM   2907  NZ  LYS   187      54.155  43.170  60.007  1.00  0.00           N  
ATOM   2908  HZ1 LYS   187      54.507  43.797  59.297  1.00  0.00           H  
ATOM   2909  HZ2 LYS   187      53.167  43.041  59.841  1.00  0.00           H  
ATOM   2910  HZ3 LYS   187      54.338  43.466  60.955  1.00  0.00           H  
ATOM   2911  C   LYS   187      60.689  39.058  60.594  1.00  0.00           C  
ATOM   2912  O   LYS   187      61.417  39.281  61.574  1.00  0.00           O  
ATOM   2913  N   LEU   188      61.224  38.809  59.394  1.00  0.00           N  
ATOM   2914  H   LEU   188      60.578  38.826  58.618  1.00  0.00           H  
ATOM   2915  CA  LEU   188      62.588  38.651  59.104  1.00  0.00           C  
ATOM   2916  HA  LEU   188      63.112  38.746  60.055  1.00  0.00           H  
ATOM   2917  CB  LEU   188      62.834  37.338  58.351  1.00  0.00           C  
ATOM   2918  HB2 LEU   188      62.204  37.249  57.466  1.00  0.00           H  
ATOM   2919  HB3 LEU   188      63.846  37.322  57.946  1.00  0.00           H  
ATOM   2920  CG  LEU   188      62.591  36.163  59.354  1.00  0.00           C  
ATOM   2921  HG  LEU   188      61.767  36.271  60.060  1.00  0.00           H  
ATOM   2922  CD1 LEU   188      62.532  34.794  58.501  1.00  0.00           C  
ATOM   2923 HD11 LEU   188      61.850  34.954  57.665  1.00  0.00           H  
ATOM   2924 HD12 LEU   188      63.489  34.563  58.033  1.00  0.00           H  
ATOM   2925 HD13 LEU   188      62.213  33.996  59.172  1.00  0.00           H  
ATOM   2926  CD2 LEU   188      63.816  35.953  60.271  1.00  0.00           C  
ATOM   2927 HD21 LEU   188      63.799  36.602  61.147  1.00  0.00           H  
ATOM   2928 HD22 LEU   188      63.795  34.973  60.749  1.00  0.00           H  
ATOM   2929 HD23 LEU   188      64.735  36.195  59.738  1.00  0.00           H  
ATOM   2930  C   LEU   188      63.141  39.872  58.334  1.00  0.00           C  
ATOM   2931  O   LEU   188      62.389  40.599  57.725  1.00  0.00           O  
ATOM   2932  N   PRO   189      64.469  40.116  58.363  1.00  0.00           N  
ATOM   2933  CD  PRO   189      65.463  39.497  59.197  1.00  0.00           C  
ATOM   2934  HD2 PRO   189      65.377  38.418  59.064  1.00  0.00           H  
ATOM   2935  HD3 PRO   189      65.354  39.735  60.255  1.00  0.00           H  
ATOM   2936  CG  PRO   189      66.722  39.956  58.592  1.00  0.00           C  
ATOM   2937  HG2 PRO   189      67.083  39.179  57.917  1.00  0.00           H  
ATOM   2938  HG3 PRO   189      67.489  40.118  59.349  1.00  0.00           H  
ATOM   2939  CB  PRO   189      66.474  41.302  57.903  1.00  0.00           C  
ATOM   2940  HB2 PRO   189      67.150  41.542  57.082  1.00  0.00           H  
ATOM   2941  HB3 PRO   189      66.569  42.190  58.529  1.00  0.00           H  
ATOM   2942  CA  PRO   189      65.048  41.078  57.479  1.00  0.00           C  
ATOM   2943  HA  PRO   189      64.528  42.035  57.527  1.00  0.00           H  
ATOM   2944  C   PRO   189      65.016  40.404  56.103  1.00  0.00           C  
ATOM   2945  O   PRO   189      65.362  39.223  55.937  1.00  0.00           O  
ATOM   2946  N   THR   190      64.866  41.183  54.997  1.00  0.00           N  
ATOM   2947  H   THR   190      64.540  42.128  55.143  1.00  0.00           H  
ATOM   2948  CA  THR   190      64.937  40.649  53.558  1.00  0.00           C  
ATOM   2949  HA  THR   190      64.212  39.851  53.403  1.00  0.00           H  
ATOM   2950  CB  THR   190      64.473  41.767  52.647  1.00  0.00           C  
ATOM   2951  HB  THR   190      64.980  42.683  52.950  1.00  0.00           H  
ATOM   2952  CG2 THR   190      64.741  41.485  51.106  1.00  0.00           C  
ATOM   2953 HG21 THR   190      65.827  41.410  51.057  1.00  0.00           H  
ATOM   2954 HG22 THR   190      64.344  40.544  50.726  1.00  0.00           H  
ATOM   2955 HG23 THR   190      64.387  42.319  50.501  1.00  0.00           H  
ATOM   2956  OG1 THR   190      63.068  42.019  52.799  1.00  0.00           O  
ATOM   2957  HG1 THR   190      62.786  41.933  53.713  1.00  0.00           H  
ATOM   2958  C   THR   190      66.324  40.178  53.072  1.00  0.00           C  
ATOM   2959  O   THR   190      67.338  40.844  53.331  1.00  0.00           O  
ATOM   2960  N   LEU   191      66.391  38.960  52.528  1.00  0.00           N  
ATOM   2961  H   LEU   191      65.505  38.519  52.329  1.00  0.00           H  
ATOM   2962  CA  LEU   191      67.659  38.313  52.197  1.00  0.00           C  
ATOM   2963  HA  LEU   191      68.211  38.050  53.099  1.00  0.00           H  
ATOM   2964  CB  LEU   191      67.309  36.993  51.440  1.00  0.00           C  
ATOM   2965  HB2 LEU   191      66.528  36.413  51.931  1.00  0.00           H  
ATOM   2966  HB3 LEU   191      66.831  37.310  50.513  1.00  0.00           H  
ATOM   2967  CG  LEU   191      68.397  35.917  51.145  1.00  0.00           C  
ATOM   2968  HG  LEU   191      69.426  36.214  50.946  1.00  0.00           H  
ATOM   2969  CD1 LEU   191      68.630  35.069  52.411  1.00  0.00           C  
ATOM   2970 HD11 LEU   191      68.859  35.787  53.199  1.00  0.00           H  
ATOM   2971 HD12 LEU   191      67.687  34.576  52.650  1.00  0.00           H  
ATOM   2972 HD13 LEU   191      69.430  34.353  52.225  1.00  0.00           H  
ATOM   2973  CD2 LEU   191      67.901  34.909  49.957  1.00  0.00           C  
ATOM   2974 HD21 LEU   191      68.712  34.251  49.645  1.00  0.00           H  
ATOM   2975 HD22 LEU   191      67.061  34.302  50.294  1.00  0.00           H  
ATOM   2976 HD23 LEU   191      67.558  35.456  49.079  1.00  0.00           H  
ATOM   2977  C   LEU   191      68.542  39.091  51.315  1.00  0.00           C  
ATOM   2978  O   LEU   191      69.756  39.084  51.535  1.00  0.00           O  
ATOM   2979  N   GLU   192      67.986  39.769  50.280  1.00  0.00           N  
ATOM   2980  H   GLU   192      66.991  39.944  50.267  1.00  0.00           H  
ATOM   2981  CA  GLU   192      68.643  40.467  49.183  1.00  0.00           C  
ATOM   2982  HA  GLU   192      69.579  40.859  49.581  1.00  0.00           H  
ATOM   2983  CB  GLU   192      68.970  39.491  47.963  1.00  0.00           C  
ATOM   2984  HB2 GLU   192      67.995  39.221  47.559  1.00  0.00           H  
ATOM   2985  HB3 GLU   192      69.441  40.048  47.152  1.00  0.00           H  
ATOM   2986  CG  GLU   192      69.679  38.199  48.233  1.00  0.00           C  
ATOM   2987  HG2 GLU   192      70.626  38.386  48.740  1.00  0.00           H  
ATOM   2988  HG3 GLU   192      69.004  37.734  48.952  1.00  0.00           H  
ATOM   2989  CD  GLU   192      69.780  37.305  46.951  1.00  0.00           C  
ATOM   2990  OE1 GLU   192      68.817  37.180  46.168  1.00  0.00           O  
ATOM   2991  OE2 GLU   192      70.829  36.692  46.816  1.00  0.00           O  
ATOM   2992  C   GLU   192      67.738  41.618  48.704  1.00  0.00           C  
ATOM   2993  O   GLU   192      66.492  41.457  48.472  1.00  0.00           O  
ATOM   2994  N   ARG   193      68.385  42.789  48.546  1.00  0.00           N  
ATOM   2995  H   ARG   193      69.372  42.840  48.755  1.00  0.00           H  
ATOM   2996  CA  ARG   193      67.693  44.062  48.308  1.00  0.00           C  
ATOM   2997  HA  ARG   193      66.762  44.127  48.872  1.00  0.00           H  
ATOM   2998  CB  ARG   193      68.650  45.201  48.854  1.00  0.00           C  
ATOM   2999  HB2 ARG   193      69.644  45.070  48.427  1.00  0.00           H  
ATOM   3000  HB3 ARG   193      68.150  46.120  48.548  1.00  0.00           H  
ATOM   3001  CG  ARG   193      68.702  45.074  50.405  1.00  0.00           C  
ATOM   3002  HG2 ARG   193      67.761  45.147  50.950  1.00  0.00           H  
ATOM   3003  HG3 ARG   193      69.212  44.137  50.625  1.00  0.00           H  
ATOM   3004  CD  ARG   193      69.637  46.201  50.868  1.00  0.00           C  
ATOM   3005  HD2 ARG   193      70.565  46.259  50.298  1.00  0.00           H  
ATOM   3006  HD3 ARG   193      69.166  47.175  50.740  1.00  0.00           H  
ATOM   3007  NE  ARG   193      69.897  45.953  52.313  1.00  0.00           N  
ATOM   3008  HE  ARG   193      69.901  45.009  52.673  1.00  0.00           H  
ATOM   3009  CZ  ARG   193      70.292  46.880  53.171  1.00  0.00           C  
ATOM   3010  NH1 ARG   193      70.591  48.111  52.830  1.00  0.00           N  
ATOM   3011 HH11 ARG   193      70.581  48.350  51.849  1.00  0.00           H  
ATOM   3012 HH12 ARG   193      70.727  48.849  53.505  1.00  0.00           H  
ATOM   3013  NH2 ARG   193      70.145  46.641  54.426  1.00  0.00           N  
ATOM   3014 HH21 ARG   193      69.873  45.725  54.752  1.00  0.00           H  
ATOM   3015 HH22 ARG   193      70.253  47.387  55.099  1.00  0.00           H  
ATOM   3016  C   ARG   193      67.319  44.250  46.827  1.00  0.00           C  
ATOM   3017  O   ARG   193      67.964  43.733  45.911  1.00  0.00           O  
ATOM   3018  N   TRP   194      66.418  45.172  46.636  1.00  0.00           N  
ATOM   3019  H   TRP   194      65.989  45.539  47.473  1.00  0.00           H  
ATOM   3020  CA  TRP   194      65.731  45.344  45.386  1.00  0.00           C  
ATOM   3021  HA  TRP   194      65.632  44.368  44.910  1.00  0.00           H  
ATOM   3022  CB  TRP   194      64.362  45.882  45.797  1.00  0.00           C  
ATOM   3023  HB2 TRP   194      63.786  45.158  46.374  1.00  0.00           H  
ATOM   3024  HB3 TRP   194      64.417  46.791  46.395  1.00  0.00           H  
ATOM   3025  CG  TRP   194      63.532  46.193  44.564  1.00  0.00           C  
ATOM   3026  CD1 TRP   194      62.794  45.239  43.890  1.00  0.00           C  
ATOM   3027  HD1 TRP   194      62.751  44.190  44.144  1.00  0.00           H  
ATOM   3028  NE1 TRP   194      62.246  45.871  42.799  1.00  0.00           N  
ATOM   3029  HE1 TRP   194      61.650  45.392  42.139  1.00  0.00           H  
ATOM   3030  CE2 TRP   194      62.567  47.245  42.715  1.00  0.00           C  
ATOM   3031  CZ2 TRP   194      62.174  48.320  41.844  1.00  0.00           C  
ATOM   3032  HZ2 TRP   194      61.302  48.292  41.209  1.00  0.00           H  
ATOM   3033  CH2 TRP   194      62.791  49.577  42.085  1.00  0.00           C  
ATOM   3034  HH2 TRP   194      62.483  50.441  41.514  1.00  0.00           H  
ATOM   3035  CZ3 TRP   194      63.663  49.819  43.170  1.00  0.00           C  
ATOM   3036  HZ3 TRP   194      64.098  50.802  43.268  1.00  0.00           H  
ATOM   3037  CE3 TRP   194      63.990  48.790  44.021  1.00  0.00           C  
ATOM   3038  HE3 TRP   194      64.629  48.919  44.882  1.00  0.00           H  
ATOM   3039  CD2 TRP   194      63.383  47.462  43.903  1.00  0.00           C  
ATOM   3040  C   TRP   194      66.432  46.279  44.441  1.00  0.00           C  
ATOM   3041  O   TRP   194      66.881  47.392  44.836  1.00  0.00           O  
ATOM   3042  N   PHE   195      66.605  45.818  43.207  1.00  0.00           N  
ATOM   3043  H   PHE   195      66.336  44.865  43.010  1.00  0.00           H  
ATOM   3044  CA  PHE   195      67.212  46.563  42.055  1.00  0.00           C  
ATOM   3045  HA  PHE   195      67.249  47.638  42.232  1.00  0.00           H  
ATOM   3046  CB  PHE   195      68.680  46.225  41.819  1.00  0.00           C  
ATOM   3047  HB2 PHE   195      68.805  45.230  41.391  1.00  0.00           H  
ATOM   3048  HB3 PHE   195      68.996  46.850  40.984  1.00  0.00           H  
ATOM   3049  CG  PHE   195      69.760  46.428  42.906  1.00  0.00           C  
ATOM   3050  CD1 PHE   195      70.191  45.262  43.642  1.00  0.00           C  
ATOM   3051  HD1 PHE   195      69.663  44.338  43.458  1.00  0.00           H  
ATOM   3052  CE1 PHE   195      71.247  45.424  44.577  1.00  0.00           C  
ATOM   3053  HE1 PHE   195      71.449  44.562  45.197  1.00  0.00           H  
ATOM   3054  CZ  PHE   195      71.908  46.635  44.608  1.00  0.00           C  
ATOM   3055  HZ  PHE   195      72.737  46.613  45.299  1.00  0.00           H  
ATOM   3056  CE2 PHE   195      71.569  47.740  43.812  1.00  0.00           C  
ATOM   3057  HE2 PHE   195      72.196  48.619  43.855  1.00  0.00           H  
ATOM   3058  CD2 PHE   195      70.480  47.662  42.945  1.00  0.00           C  
ATOM   3059  HD2 PHE   195      70.252  48.440  42.232  1.00  0.00           H  
ATOM   3060  C   PHE   195      66.482  46.293  40.793  1.00  0.00           C  
ATOM   3061  O   PHE   195      65.957  45.158  40.624  1.00  0.00           O  
ATOM   3062  N   LEU   196      66.308  47.315  39.944  1.00  0.00           N  
ATOM   3063  H   LEU   196      66.677  48.244  40.086  1.00  0.00           H  
ATOM   3064  CA  LEU   196      65.257  47.173  38.910  1.00  0.00           C  
ATOM   3065  HA  LEU   196      64.435  46.741  39.481  1.00  0.00           H  
ATOM   3066  CB  LEU   196      64.850  48.682  38.621  1.00  0.00           C  
ATOM   3067  HB2 LEU   196      64.686  49.118  39.606  1.00  0.00           H  
ATOM   3068  HB3 LEU   196      65.685  49.180  38.128  1.00  0.00           H  
ATOM   3069  CG  LEU   196      63.633  48.699  37.722  1.00  0.00           C  
ATOM   3070  HG  LEU   196      63.932  48.399  36.717  1.00  0.00           H  
ATOM   3071  CD1 LEU   196      62.350  47.965  38.151  1.00  0.00           C  
ATOM   3072 HD11 LEU   196      61.620  47.977  37.342  1.00  0.00           H  
ATOM   3073 HD12 LEU   196      62.466  46.900  38.352  1.00  0.00           H  
ATOM   3074 HD13 LEU   196      61.925  48.481  39.012  1.00  0.00           H  
ATOM   3075  CD2 LEU   196      63.220  50.207  37.726  1.00  0.00           C  
ATOM   3076 HD21 LEU   196      62.344  50.350  37.094  1.00  0.00           H  
ATOM   3077 HD22 LEU   196      63.082  50.484  38.772  1.00  0.00           H  
ATOM   3078 HD23 LEU   196      64.044  50.731  37.242  1.00  0.00           H  
ATOM   3079  C   LEU   196      65.565  46.399  37.627  1.00  0.00           C  
ATOM   3080  O   LEU   196      64.741  45.531  37.212  1.00  0.00           O  
ATOM   3081  N   ASN   197      66.825  46.418  37.195  1.00  0.00           N  
ATOM   3082  H   ASN   197      67.376  47.155  37.612  1.00  0.00           H  
ATOM   3083  CA  ASN   197      67.477  45.533  36.284  1.00  0.00           C  
ATOM   3084  HA  ASN   197      66.837  44.734  35.909  1.00  0.00           H  
ATOM   3085  CB  ASN   197      67.992  46.298  35.052  1.00  0.00           C  
ATOM   3086  HB2 ASN   197      68.762  46.966  35.437  1.00  0.00           H  
ATOM   3087  HB3 ASN   197      68.541  45.590  34.431  1.00  0.00           H  
ATOM   3088  CG  ASN   197      66.945  47.104  34.288  1.00  0.00           C  
ATOM   3089  OD1 ASN   197      65.789  46.646  34.376  1.00  0.00           O  
ATOM   3090  ND2 ASN   197      67.164  48.111  33.479  1.00  0.00           N  
ATOM   3091 HD21 ASN   197      66.457  48.584  32.935  1.00  0.00           H  
ATOM   3092 HD22 ASN   197      68.089  48.438  33.239  1.00  0.00           H  
ATOM   3093  C   ASN   197      68.772  45.007  36.937  1.00  0.00           C  
ATOM   3094  O   ASN   197      69.444  45.691  37.776  1.00  0.00           O  
ATOM   3095  N   ASP   198      69.129  43.783  36.564  1.00  0.00           N  
ATOM   3096  H   ASP   198      68.422  43.225  36.107  1.00  0.00           H  
ATOM   3097  CA  ASP   198      70.538  43.288  36.765  1.00  0.00           C  
ATOM   3098  HA  ASP   198      70.852  43.258  37.809  1.00  0.00           H  
ATOM   3099  CB  ASP   198      70.663  41.864  36.140  1.00  0.00           C  
ATOM   3100  HB2 ASP   198      70.591  41.981  35.058  1.00  0.00           H  
ATOM   3101  HB3 ASP   198      71.708  41.560  36.182  1.00  0.00           H  
ATOM   3102  CG  ASP   198      69.707  40.791  36.639  1.00  0.00           C  
ATOM   3103  OD1 ASP   198      69.088  41.065  37.689  1.00  0.00           O  
ATOM   3104  OD2 ASP   198      69.542  39.678  36.032  1.00  0.00           O  
ATOM   3105  C   ASP   198      71.620  44.166  36.032  1.00  0.00           C  
ATOM   3106  O   ASP   198      72.783  44.073  36.420  1.00  0.00           O  
ATOM   3107  N   THR   199      71.222  45.031  35.049  1.00  0.00           N  
ATOM   3108  H   THR   199      70.237  45.087  34.832  1.00  0.00           H  
ATOM   3109  CA  THR   199      72.215  46.029  34.493  1.00  0.00           C  
ATOM   3110  HA  THR   199      73.189  45.538  34.505  1.00  0.00           H  
ATOM   3111  CB  THR   199      71.910  46.347  33.047  1.00  0.00           C  
ATOM   3112  HB  THR   199      72.516  47.148  32.625  1.00  0.00           H  
ATOM   3113  CG2 THR   199      72.087  45.124  32.104  1.00  0.00           C  
ATOM   3114 HG21 THR   199      73.141  44.873  31.994  1.00  0.00           H  
ATOM   3115 HG22 THR   199      71.626  44.221  32.505  1.00  0.00           H  
ATOM   3116 HG23 THR   199      71.756  45.265  31.075  1.00  0.00           H  
ATOM   3117  OG1 THR   199      70.570  46.774  32.809  1.00  0.00           O  
ATOM   3118  HG1 THR   199      70.462  47.502  33.424  1.00  0.00           H  
ATOM   3119  C   THR   199      72.408  47.300  35.301  1.00  0.00           C  
ATOM   3120  O   THR   199      73.170  48.178  34.909  1.00  0.00           O  
ATOM   3121  N   ASP   200      71.708  47.404  36.491  1.00  0.00           N  
ATOM   3122  H   ASP   200      71.040  46.699  36.768  1.00  0.00           H  
ATOM   3123  CA  ASP   200      71.818  48.614  37.366  1.00  0.00           C  
ATOM   3124  HA  ASP   200      72.023  49.494  36.757  1.00  0.00           H  
ATOM   3125  CB  ASP   200      70.520  48.899  38.186  1.00  0.00           C  
ATOM   3126  HB2 ASP   200      70.411  48.037  38.844  1.00  0.00           H  
ATOM   3127  HB3 ASP   200      70.664  49.818  38.754  1.00  0.00           H  
ATOM   3128  CG  ASP   200      69.179  48.984  37.463  1.00  0.00           C  
ATOM   3129  OD1 ASP   200      68.157  49.034  38.155  1.00  0.00           O  
ATOM   3130  OD2 ASP   200      69.132  49.298  36.282  1.00  0.00           O  
ATOM   3131  C   ASP   200      73.017  48.485  38.301  1.00  0.00           C  
ATOM   3132  O   ASP   200      73.532  49.521  38.586  1.00  0.00           O  
ATOM   3133  N   HID   201      73.302  47.261  38.755  1.00  0.00           N  
ATOM   3134  H   HID   201      72.655  46.542  38.462  1.00  0.00           H  
ATOM   3135  CA  HID   201      74.176  47.020  39.906  1.00  0.00           C  
ATOM   3136  HA  HID   201      74.269  48.037  40.286  1.00  0.00           H  
ATOM   3137  CB  HID   201      73.461  46.324  41.024  1.00  0.00           C  
ATOM   3138  HB2 HID   201      73.830  46.731  41.966  1.00  0.00           H  
ATOM   3139  HB3 HID   201      72.440  46.706  41.057  1.00  0.00           H  
ATOM   3140  CG  HID   201      73.310  44.841  40.970  1.00  0.00           C  
ATOM   3141  ND1 HID   201      73.990  43.983  41.797  1.00  0.00           N  
ATOM   3142  HD1 HID   201      74.886  44.206  42.207  1.00  0.00           H  
ATOM   3143  CE1 HID   201      73.309  42.798  41.784  1.00  0.00           C  
ATOM   3144  HE1 HID   201      73.617  41.915  42.325  1.00  0.00           H  
ATOM   3145  NE2 HID   201      72.169  42.862  41.022  1.00  0.00           N  
ATOM   3146  CD2 HID   201      72.191  44.166  40.518  1.00  0.00           C  
ATOM   3147  HD2 HID   201      71.340  44.598  40.013  1.00  0.00           H  
ATOM   3148  C   HID   201      75.567  46.393  39.613  1.00  0.00           C  
ATOM   3149  O   HID   201      75.792  45.632  38.626  1.00  0.00           O  
ATOM   3150  N   PRO   202      76.595  46.740  40.395  1.00  0.00           N  
ATOM   3151  CD  PRO   202      77.941  46.188  40.279  1.00  0.00           C  
ATOM   3152  HD2 PRO   202      78.443  46.566  39.388  1.00  0.00           H  
ATOM   3153  HD3 PRO   202      77.937  45.111  40.442  1.00  0.00           H  
ATOM   3154  CG  PRO   202      78.718  46.688  41.501  1.00  0.00           C  
ATOM   3155  HG2 PRO   202      79.503  47.423  41.329  1.00  0.00           H  
ATOM   3156  HG3 PRO   202      79.248  45.867  41.984  1.00  0.00           H  
ATOM   3157  CB  PRO   202      77.684  47.207  42.468  1.00  0.00           C  
ATOM   3158  HB2 PRO   202      78.170  48.026  42.999  1.00  0.00           H  
ATOM   3159  HB3 PRO   202      77.251  46.562  43.232  1.00  0.00           H  
ATOM   3160  CA  PRO   202      76.538  47.662  41.547  1.00  0.00           C  
ATOM   3161  HA  PRO   202      75.599  47.536  42.087  1.00  0.00           H  
ATOM   3162  C   PRO   202      76.548  49.113  41.065  1.00  0.00           C  
ATOM   3163  O   PRO   202      77.257  49.456  40.068  1.00  0.00           O  
ATOM   3164  N   ILE   203      75.754  49.965  41.682  1.00  0.00           N  
ATOM   3165  H   ILE   203      75.386  49.601  42.549  1.00  0.00           H  
ATOM   3166  CA  ILE   203      75.736  51.416  41.302  1.00  0.00           C  
ATOM   3167  HA  ILE   203      75.630  51.359  40.219  1.00  0.00           H  
ATOM   3168  CB  ILE   203      74.534  52.061  42.019  1.00  0.00           C  
ATOM   3169  HB  ILE   203      74.677  51.890  43.086  1.00  0.00           H  
ATOM   3170  CG2 ILE   203      74.384  53.573  41.825  1.00  0.00           C  
ATOM   3171 HG21 ILE   203      74.095  53.867  40.816  1.00  0.00           H  
ATOM   3172 HG22 ILE   203      73.645  53.979  42.515  1.00  0.00           H  
ATOM   3173 HG23 ILE   203      75.330  54.071  42.036  1.00  0.00           H  
ATOM   3174  CG1 ILE   203      73.185  51.354  41.589  1.00  0.00           C  
ATOM   3175 HG12 ILE   203      72.943  51.587  40.552  1.00  0.00           H  
ATOM   3176 HG13 ILE   203      73.244  50.274  41.728  1.00  0.00           H  
ATOM   3177  CD1 ILE   203      71.963  51.821  42.438  1.00  0.00           C  
ATOM   3178 HD11 ILE   203      71.109  51.187  42.203  1.00  0.00           H  
ATOM   3179 HD12 ILE   203      72.143  51.698  43.506  1.00  0.00           H  
ATOM   3180 HD13 ILE   203      71.751  52.863  42.200  1.00  0.00           H  
ATOM   3181  C   ILE   203      77.078  52.131  41.647  1.00  0.00           C  
ATOM   3182  O   ILE   203      77.667  51.982  42.722  1.00  0.00           O  
ATOM   3183  N   ARG   204      77.577  52.988  40.685  1.00  0.00           N  
ATOM   3184  H   ARG   204      76.959  53.307  39.952  1.00  0.00           H  
ATOM   3185  CA  ARG   204      78.894  53.657  40.704  1.00  0.00           C  
ATOM   3186  HA  ARG   204      79.405  53.325  41.607  1.00  0.00           H  
ATOM   3187  CB  ARG   204      79.706  53.168  39.597  1.00  0.00           C  
ATOM   3188  HB2 ARG   204      79.864  52.089  39.600  1.00  0.00           H  
ATOM   3189  HB3 ARG   204      79.035  53.324  38.752  1.00  0.00           H  
ATOM   3190  CG  ARG   204      81.076  53.902  39.464  1.00  0.00           C  
ATOM   3191  HG2 ARG   204      81.053  54.830  38.892  1.00  0.00           H  
ATOM   3192  HG3 ARG   204      81.420  54.067  40.485  1.00  0.00           H  
ATOM   3193  CD  ARG   204      82.176  53.015  38.735  1.00  0.00           C  
ATOM   3194  HD2 ARG   204      82.398  52.207  39.432  1.00  0.00           H  
ATOM   3195  HD3 ARG   204      81.675  52.672  37.830  1.00  0.00           H  
ATOM   3196  NE  ARG   204      83.399  53.803  38.479  1.00  0.00           N  
ATOM   3197  HE  ARG   204      83.476  54.722  38.890  1.00  0.00           H  
ATOM   3198  CZ  ARG   204      84.472  53.286  37.879  1.00  0.00           C  
ATOM   3199  NH1 ARG   204      84.563  52.008  37.588  1.00  0.00           N  
ATOM   3200 HH11 ARG   204      83.733  51.451  37.731  1.00  0.00           H  
ATOM   3201 HH12 ARG   204      85.477  51.584  37.515  1.00  0.00           H  
ATOM   3202  NH2 ARG   204      85.497  54.044  37.573  1.00  0.00           N  
ATOM   3203 HH21 ARG   204      85.434  55.052  37.582  1.00  0.00           H  
ATOM   3204 HH22 ARG   204      86.316  53.582  37.206  1.00  0.00           H  
ATOM   3205  C   ARG   204      78.636  55.115  40.787  1.00  0.00           C  
ATOM   3206  O   ARG   204      78.087  55.752  39.836  1.00  0.00           O  
ATOM   3207  N   PHE   205      79.041  55.732  41.900  1.00  0.00           N  
ATOM   3208  H   PHE   205      79.403  55.145  42.638  1.00  0.00           H  
ATOM   3209  CA  PHE   205      78.552  57.038  42.349  1.00  0.00           C  
ATOM   3210  HA  PHE   205      77.982  57.507  41.547  1.00  0.00           H  
ATOM   3211  CB  PHE   205      77.489  56.852  43.522  1.00  0.00           C  
ATOM   3212  HB2 PHE   205      77.235  57.854  43.867  1.00  0.00           H  
ATOM   3213  HB3 PHE   205      76.700  56.263  43.055  1.00  0.00           H  
ATOM   3214  CG  PHE   205      78.010  56.124  44.735  1.00  0.00           C  
ATOM   3215  CD1 PHE   205      78.215  54.744  44.827  1.00  0.00           C  
ATOM   3216  HD1 PHE   205      77.897  54.110  44.013  1.00  0.00           H  
ATOM   3217  CE1 PHE   205      78.624  54.132  45.977  1.00  0.00           C  
ATOM   3218  HE1 PHE   205      78.620  53.053  45.994  1.00  0.00           H  
ATOM   3219  CZ  PHE   205      78.943  54.901  47.093  1.00  0.00           C  
ATOM   3220  HZ  PHE   205      79.307  54.429  47.994  1.00  0.00           H  
ATOM   3221  CE2 PHE   205      79.010  56.336  46.988  1.00  0.00           C  
ATOM   3222  HE2 PHE   205      79.447  56.949  47.763  1.00  0.00           H  
ATOM   3223  CD2 PHE   205      78.465  56.880  45.863  1.00  0.00           C  
ATOM   3224  HD2 PHE   205      78.364  57.955  45.873  1.00  0.00           H  
ATOM   3225  C   PHE   205      79.680  57.936  42.847  1.00  0.00           C  
ATOM   3226  O   PHE   205      80.822  57.519  43.000  1.00  0.00           O  
ATOM   3227  N   SER   206      79.327  59.208  43.060  1.00  0.00           N  
ATOM   3228  H   SER   206      78.418  59.498  42.729  1.00  0.00           H  
ATOM   3229  CA  SER   206      80.305  60.157  43.574  1.00  0.00           C  
ATOM   3230  HA  SER   206      81.214  59.625  43.852  1.00  0.00           H  
ATOM   3231  CB  SER   206      80.721  61.234  42.509  1.00  0.00           C  
ATOM   3232  HB2 SER   206      81.389  61.907  43.047  1.00  0.00           H  
ATOM   3233  HB3 SER   206      81.297  60.861  41.662  1.00  0.00           H  
ATOM   3234  OG  SER   206      79.565  62.010  42.146  1.00  0.00           O  
ATOM   3235  HG  SER   206      79.112  61.602  41.404  1.00  0.00           H  
ATOM   3236  C   SER   206      79.722  60.785  44.863  1.00  0.00           C  
ATOM   3237  O   SER   206      78.506  60.985  44.986  1.00  0.00           O  
ATOM   3238  N   PHE   207      80.519  60.985  45.861  1.00  0.00           N  
ATOM   3239  H   PHE   207      81.454  60.605  45.827  1.00  0.00           H  
ATOM   3240  CA  PHE   207      80.025  61.711  47.042  1.00  0.00           C  
ATOM   3241  HA  PHE   207      79.018  61.420  47.340  1.00  0.00           H  
ATOM   3242  CB  PHE   207      80.896  61.416  48.278  1.00  0.00           C  
ATOM   3243  HB2 PHE   207      81.825  61.976  48.173  1.00  0.00           H  
ATOM   3244  HB3 PHE   207      80.337  61.868  49.097  1.00  0.00           H  
ATOM   3245  CG  PHE   207      81.135  59.965  48.491  1.00  0.00           C  
ATOM   3246  CD1 PHE   207      80.450  59.269  49.522  1.00  0.00           C  
ATOM   3247  HD1 PHE   207      79.702  59.804  50.088  1.00  0.00           H  
ATOM   3248  CE1 PHE   207      80.792  57.920  49.816  1.00  0.00           C  
ATOM   3249  HE1 PHE   207      80.359  57.477  50.700  1.00  0.00           H  
ATOM   3250  CZ  PHE   207      81.694  57.195  49.034  1.00  0.00           C  
ATOM   3251  HZ  PHE   207      81.994  56.200  49.328  1.00  0.00           H  
ATOM   3252  CE2 PHE   207      82.377  57.918  48.031  1.00  0.00           C  
ATOM   3253  HE2 PHE   207      83.205  57.420  47.548  1.00  0.00           H  
ATOM   3254  CD2 PHE   207      82.084  59.255  47.734  1.00  0.00           C  
ATOM   3255  HD2 PHE   207      82.572  59.729  46.895  1.00  0.00           H  
ATOM   3256  C   PHE   207      79.859  63.208  46.715  1.00  0.00           C  
ATOM   3257  O   PHE   207      80.223  63.619  45.620  1.00  0.00           O  
ATOM   3258  N   SER   208      79.378  64.040  47.688  1.00  0.00           N  
ATOM   3259  H   SER   208      79.170  63.670  48.604  1.00  0.00           H  
ATOM   3260  CA  SER   208      79.405  65.498  47.652  1.00  0.00           C  
ATOM   3261  HA  SER   208      80.172  65.888  46.984  1.00  0.00           H  
ATOM   3262  CB  SER   208      77.990  65.871  47.179  1.00  0.00           C  
ATOM   3263  HB2 SER   208      77.847  66.951  47.158  1.00  0.00           H  
ATOM   3264  HB3 SER   208      77.830  65.458  46.183  1.00  0.00           H  
ATOM   3265  OG  SER   208      76.945  65.383  48.034  1.00  0.00           O  
ATOM   3266  HG  SER   208      76.401  64.862  47.439  1.00  0.00           H  
ATOM   3267  C   SER   208      79.665  66.068  49.058  1.00  0.00           C  
ATOM   3268  O   SER   208      79.791  65.365  50.041  1.00  0.00           O  
ATOM   3269  N   MET   209      79.770  67.422  49.201  1.00  0.00           N  
ATOM   3270  H   MET   209      79.805  67.957  48.346  1.00  0.00           H  
ATOM   3271  CA  MET   209      79.757  68.136  50.479  1.00  0.00           C  
ATOM   3272  HA  MET   209      79.077  67.580  51.124  1.00  0.00           H  
ATOM   3273  CB  MET   209      81.109  68.138  51.193  1.00  0.00           C  
ATOM   3274  HB2 MET   209      80.835  68.358  52.225  1.00  0.00           H  
ATOM   3275  HB3 MET   209      81.473  67.115  51.098  1.00  0.00           H  
ATOM   3276  CG  MET   209      82.164  69.070  50.601  1.00  0.00           C  
ATOM   3277  HG2 MET   209      83.088  68.598  50.936  1.00  0.00           H  
ATOM   3278  HG3 MET   209      82.048  69.118  49.519  1.00  0.00           H  
ATOM   3279  SD  MET   209      81.937  70.788  51.215  1.00  0.00           S  
ATOM   3280  CE  MET   209      82.551  70.605  52.861  1.00  0.00           C  
ATOM   3281  HE1 MET   209      83.554  71.022  52.942  1.00  0.00           H  
ATOM   3282  HE2 MET   209      81.922  71.161  53.556  1.00  0.00           H  
ATOM   3283  HE3 MET   209      82.605  69.575  53.214  1.00  0.00           H  
ATOM   3284  C   MET   209      79.105  69.537  50.490  1.00  0.00           C  
ATOM   3285  O   MET   209      79.219  70.273  49.547  1.00  0.00           O  
ATOM   3286  N   LYS   210      78.394  69.829  51.575  1.00  0.00           N  
ATOM   3287  H   LYS   210      78.328  69.029  52.188  1.00  0.00           H  
ATOM   3288  CA  LYS   210      77.619  71.020  51.788  1.00  0.00           C  
ATOM   3289  HA  LYS   210      77.509  71.526  50.829  1.00  0.00           H  
ATOM   3290  CB  LYS   210      76.143  70.625  52.202  1.00  0.00           C  
ATOM   3291  HB2 LYS   210      75.852  69.792  51.562  1.00  0.00           H  
ATOM   3292  HB3 LYS   210      76.216  70.160  53.185  1.00  0.00           H  
ATOM   3293  CG  LYS   210      75.185  71.830  52.057  1.00  0.00           C  
ATOM   3294  HG2 LYS   210      75.546  72.619  52.716  1.00  0.00           H  
ATOM   3295  HG3 LYS   210      75.098  72.155  51.020  1.00  0.00           H  
ATOM   3296  CD  LYS   210      73.808  71.433  52.481  1.00  0.00           C  
ATOM   3297  HD2 LYS   210      73.497  70.617  51.828  1.00  0.00           H  
ATOM   3298  HD3 LYS   210      73.734  70.968  53.465  1.00  0.00           H  
ATOM   3299  CE  LYS   210      72.932  72.678  52.241  1.00  0.00           C  
ATOM   3300  HE2 LYS   210      73.561  73.530  51.982  1.00  0.00           H  
ATOM   3301  HE3 LYS   210      72.263  72.485  51.402  1.00  0.00           H  
ATOM   3302  NZ  LYS   210      72.184  72.969  53.453  1.00  0.00           N  
ATOM   3303  HZ1 LYS   210      72.780  72.990  54.269  1.00  0.00           H  
ATOM   3304  HZ2 LYS   210      71.844  73.907  53.608  1.00  0.00           H  
ATOM   3305  HZ3 LYS   210      71.483  72.287  53.705  1.00  0.00           H  
ATOM   3306  C   LYS   210      78.255  72.085  52.682  1.00  0.00           C  
ATOM   3307  O   LYS   210      78.843  71.747  53.721  1.00  0.00           O  
ATOM   3308  N   PHE   211      78.088  73.355  52.239  1.00  0.00           N  
ATOM   3309  H   PHE   211      77.550  73.437  51.388  1.00  0.00           H  
ATOM   3310  CA  PHE   211      78.460  74.583  53.020  1.00  0.00           C  
ATOM   3311  HA  PHE   211      79.517  74.574  53.286  1.00  0.00           H  
ATOM   3312  CB  PHE   211      78.190  75.761  52.045  1.00  0.00           C  
ATOM   3313  HB2 PHE   211      78.409  76.747  52.455  1.00  0.00           H  
ATOM   3314  HB3 PHE   211      78.772  75.600  51.137  1.00  0.00           H  
ATOM   3315  CG  PHE   211      76.721  75.842  51.614  1.00  0.00           C  
ATOM   3316  CD1 PHE   211      75.681  76.272  52.483  1.00  0.00           C  
ATOM   3317  HD1 PHE   211      75.948  76.577  53.484  1.00  0.00           H  
ATOM   3318  CE1 PHE   211      74.298  76.270  52.135  1.00  0.00           C  
ATOM   3319  HE1 PHE   211      73.501  76.690  52.732  1.00  0.00           H  
ATOM   3320  CZ  PHE   211      74.034  75.538  50.936  1.00  0.00           C  
ATOM   3321  HZ  PHE   211      73.006  75.474  50.614  1.00  0.00           H  
ATOM   3322  CE2 PHE   211      75.015  75.102  50.042  1.00  0.00           C  
ATOM   3323  HE2 PHE   211      74.806  74.551  49.137  1.00  0.00           H  
ATOM   3324  CD2 PHE   211      76.381  75.236  50.397  1.00  0.00           C  
ATOM   3325  HD2 PHE   211      77.117  74.757  49.769  1.00  0.00           H  
ATOM   3326  C   PHE   211      77.696  74.624  54.398  1.00  0.00           C  
ATOM   3327  O   PHE   211      76.556  74.147  54.456  1.00  0.00           O  
ATOM   3328  N   GLN   212      78.329  75.187  55.424  1.00  0.00           N  
ATOM   3329  H   GLN   212      79.299  75.429  55.282  1.00  0.00           H  
ATOM   3330  CA  GLN   212      77.826  75.525  56.768  1.00  0.00           C  
ATOM   3331  HA  GLN   212      77.260  74.687  57.176  1.00  0.00           H  
ATOM   3332  CB  GLN   212      79.005  75.972  57.644  1.00  0.00           C  
ATOM   3333  HB2 GLN   212      79.767  75.194  57.687  1.00  0.00           H  
ATOM   3334  HB3 GLN   212      79.334  76.901  57.178  1.00  0.00           H  
ATOM   3335  CG  GLN   212      78.631  76.271  59.107  1.00  0.00           C  
ATOM   3336  HG2 GLN   212      77.661  76.768  59.114  1.00  0.00           H  
ATOM   3337  HG3 GLN   212      78.555  75.335  59.661  1.00  0.00           H  
ATOM   3338  CD  GLN   212      79.600  77.135  59.945  1.00  0.00           C  
ATOM   3339  OE1 GLN   212      80.473  77.835  59.386  1.00  0.00           O  
ATOM   3340  NE2 GLN   212      79.464  77.201  61.258  1.00  0.00           N  
ATOM   3341 HE21 GLN   212      79.982  77.858  61.825  1.00  0.00           H  
ATOM   3342 HE22 GLN   212      78.648  76.781  61.678  1.00  0.00           H  
ATOM   3343  C   GLN   212      76.670  76.566  56.683  1.00  0.00           C  
ATOM   3344  O   GLN   212      76.821  77.540  55.925  1.00  0.00           O  
ATOM   3345  N   SER   213      75.711  76.383  57.579  1.00  0.00           N  
ATOM   3346  H   SER   213      75.695  75.561  58.165  1.00  0.00           H  
ATOM   3347  CA  SER   213      74.480  77.204  57.578  1.00  0.00           C  
ATOM   3348  HA  SER   213      74.752  78.148  57.105  1.00  0.00           H  
ATOM   3349  CB  SER   213      73.384  76.681  56.616  1.00  0.00           C  
ATOM   3350  HB2 SER   213      72.515  77.340  56.614  1.00  0.00           H  
ATOM   3351  HB3 SER   213      73.794  76.546  55.615  1.00  0.00           H  
ATOM   3352  OG  SER   213      72.979  75.380  57.136  1.00  0.00           O  
ATOM   3353  HG  SER   213      72.062  75.480  57.402  1.00  0.00           H  
ATOM   3354  C   SER   213      73.844  77.593  58.961  1.00  0.00           C  
ATOM   3355  O   SER   213      74.161  77.018  59.993  1.00  0.00           O  
ATOM   3356  N   GLY   214      73.008  78.624  59.080  1.00  0.00           N  
ATOM   3357  H   GLY   214      72.726  79.091  58.230  1.00  0.00           H  
ATOM   3358  CA  GLY   214      72.418  79.116  60.372  1.00  0.00           C  
ATOM   3359  HA2 GLY   214      73.236  79.638  60.869  1.00  0.00           H  
ATOM   3360  HA3 GLY   214      71.632  79.865  60.272  1.00  0.00           H  
ATOM   3361  C   GLY   214      71.831  78.007  61.334  1.00  0.00           C  
ATOM   3362  O   GLY   214      71.193  77.075  60.943  1.00  0.00           O  
ATOM   3363  N   GLN   215      72.206  78.125  62.637  1.00  0.00           N  
ATOM   3364  H   GLN   215      72.609  78.989  62.973  1.00  0.00           H  
ATOM   3365  CA  GLN   215      71.993  77.066  63.520  1.00  0.00           C  
ATOM   3366  HA  GLN   215      72.075  76.145  62.942  1.00  0.00           H  
ATOM   3367  CB  GLN   215      73.035  76.901  64.599  1.00  0.00           C  
ATOM   3368  HB2 GLN   215      73.237  77.833  65.127  1.00  0.00           H  
ATOM   3369  HB3 GLN   215      72.615  76.240  65.358  1.00  0.00           H  
ATOM   3370  CG  GLN   215      74.386  76.486  64.024  1.00  0.00           C  
ATOM   3371  HG2 GLN   215      74.219  75.773  63.217  1.00  0.00           H  
ATOM   3372  HG3 GLN   215      74.876  77.307  63.500  1.00  0.00           H  
ATOM   3373  CD  GLN   215      75.330  75.854  65.021  1.00  0.00           C  
ATOM   3374  OE1 GLN   215      74.944  75.509  66.124  1.00  0.00           O  
ATOM   3375  NE2 GLN   215      76.570  75.620  64.651  1.00  0.00           N  
ATOM   3376 HE21 GLN   215      77.145  75.090  65.291  1.00  0.00           H  
ATOM   3377 HE22 GLN   215      76.865  75.864  63.716  1.00  0.00           H  
ATOM   3378  C   GLN   215      70.587  76.975  64.055  1.00  0.00           C  
ATOM   3379  O   GLN   215      69.872  78.014  64.147  1.00  0.00           O  
ATOM   3380  N   LEU   216      70.082  75.777  64.374  1.00  0.00           N  
ATOM   3381  H   LEU   216      70.744  75.021  64.271  1.00  0.00           H  
ATOM   3382  CA  LEU   216      68.733  75.479  64.806  1.00  0.00           C  
ATOM   3383  HA  LEU   216      68.142  76.392  64.860  1.00  0.00           H  
ATOM   3384  CB  LEU   216      68.074  74.564  63.768  1.00  0.00           C  
ATOM   3385  HB2 LEU   216      68.551  73.590  63.873  1.00  0.00           H  
ATOM   3386  HB3 LEU   216      66.999  74.516  63.944  1.00  0.00           H  
ATOM   3387  CG  LEU   216      68.215  75.005  62.307  1.00  0.00           C  
ATOM   3388  HG  LEU   216      69.273  74.988  62.043  1.00  0.00           H  
ATOM   3389  CD1 LEU   216      67.486  73.853  61.437  1.00  0.00           C  
ATOM   3390 HD11 LEU   216      67.955  72.895  61.662  1.00  0.00           H  
ATOM   3391 HD12 LEU   216      66.439  73.756  61.726  1.00  0.00           H  
ATOM   3392 HD13 LEU   216      67.496  74.037  60.363  1.00  0.00           H  
ATOM   3393  CD2 LEU   216      67.517  76.297  61.920  1.00  0.00           C  
ATOM   3394 HD21 LEU   216      67.854  76.617  60.934  1.00  0.00           H  
ATOM   3395 HD22 LEU   216      66.441  76.135  61.850  1.00  0.00           H  
ATOM   3396 HD23 LEU   216      67.827  77.145  62.531  1.00  0.00           H  
ATOM   3397  C   LEU   216      68.689  74.921  66.190  1.00  0.00           C  
ATOM   3398  O   LEU   216      69.711  74.638  66.872  1.00  0.00           O  
ATOM   3399  N   THR   217      67.478  74.779  66.675  1.00  0.00           N  
ATOM   3400  H   THR   217      66.717  74.905  66.023  1.00  0.00           H  
ATOM   3401  CA  THR   217      67.060  74.421  68.062  1.00  0.00           C  
ATOM   3402  HA  THR   217      67.769  73.665  68.401  1.00  0.00           H  
ATOM   3403  CB  THR   217      67.256  75.677  68.979  1.00  0.00           C  
ATOM   3404  HB  THR   217      68.247  76.101  68.813  1.00  0.00           H  
ATOM   3405  CG2 THR   217      66.179  76.739  68.803  1.00  0.00           C  
ATOM   3406 HG21 THR   217      66.173  76.997  67.744  1.00  0.00           H  
ATOM   3407 HG22 THR   217      65.187  76.390  69.088  1.00  0.00           H  
ATOM   3408 HG23 THR   217      66.505  77.611  69.369  1.00  0.00           H  
ATOM   3409  OG1 THR   217      67.308  75.367  70.378  1.00  0.00           O  
ATOM   3410  HG1 THR   217      68.215  75.097  70.535  1.00  0.00           H  
ATOM   3411  C   THR   217      65.695  73.719  68.042  1.00  0.00           C  
ATOM   3412  O   THR   217      64.936  73.939  67.103  1.00  0.00           O  
ATOM   3413  N   THR   218      65.456  72.790  69.025  1.00  0.00           N  
ATOM   3414  H   THR   218      66.129  72.656  69.766  1.00  0.00           H  
ATOM   3415  CA  THR   218      64.308  71.854  68.844  1.00  0.00           C  
ATOM   3416  HA  THR   218      63.843  71.941  67.862  1.00  0.00           H  
ATOM   3417  CB  THR   218      64.782  70.383  68.899  1.00  0.00           C  
ATOM   3418  HB  THR   218      65.251  70.202  69.866  1.00  0.00           H  
ATOM   3419  CG2 THR   218      63.768  69.304  68.403  1.00  0.00           C  
ATOM   3420 HG21 THR   218      62.929  69.442  69.085  1.00  0.00           H  
ATOM   3421 HG22 THR   218      63.578  69.391  67.333  1.00  0.00           H  
ATOM   3422 HG23 THR   218      64.169  68.309  68.593  1.00  0.00           H  
ATOM   3423  OG1 THR   218      65.835  70.173  67.933  1.00  0.00           O  
ATOM   3424  HG1 THR   218      66.608  70.695  68.162  1.00  0.00           H  
ATOM   3425  C   THR   218      63.159  72.110  69.869  1.00  0.00           C  
ATOM   3426  O   THR   218      63.391  72.077  71.088  1.00  0.00           O  
ATOM   3427  N   ARG   219      61.888  72.344  69.409  1.00  0.00           N  
ATOM   3428  H   ARG   219      61.714  72.380  68.414  1.00  0.00           H  
ATOM   3429  CA  ARG   219      60.688  72.462  70.216  1.00  0.00           C  
ATOM   3430  HA  ARG   219      61.029  72.420  71.250  1.00  0.00           H  
ATOM   3431  CB  ARG   219      60.096  73.849  70.073  1.00  0.00           C  
ATOM   3432  HB2 ARG   219      60.955  74.520  70.091  1.00  0.00           H  
ATOM   3433  HB3 ARG   219      59.515  73.956  69.157  1.00  0.00           H  
ATOM   3434  CG  ARG   219      59.148  74.353  71.127  1.00  0.00           C  
ATOM   3435  HG2 ARG   219      58.266  73.713  71.113  1.00  0.00           H  
ATOM   3436  HG3 ARG   219      59.730  74.247  72.042  1.00  0.00           H  
ATOM   3437  CD  ARG   219      58.711  75.803  70.927  1.00  0.00           C  
ATOM   3438  HD2 ARG   219      59.642  76.356  71.051  1.00  0.00           H  
ATOM   3439  HD3 ARG   219      58.178  75.934  69.986  1.00  0.00           H  
ATOM   3440  NE  ARG   219      57.771  76.153  71.929  1.00  0.00           N  
ATOM   3441  HE  ARG   219      57.432  75.363  72.458  1.00  0.00           H  
ATOM   3442  CZ  ARG   219      57.453  77.338  72.447  1.00  0.00           C  
ATOM   3443  NH1 ARG   219      57.974  78.376  71.899  1.00  0.00           N  
ATOM   3444 HH11 ARG   219      58.554  78.212  71.089  1.00  0.00           H  
ATOM   3445 HH12 ARG   219      57.773  79.283  72.297  1.00  0.00           H  
ATOM   3446  NH2 ARG   219      56.561  77.475  73.296  1.00  0.00           N  
ATOM   3447 HH21 ARG   219      56.281  76.616  73.748  1.00  0.00           H  
ATOM   3448 HH22 ARG   219      56.487  78.393  73.711  1.00  0.00           H  
ATOM   3449  C   ARG   219      59.711  71.357  70.004  1.00  0.00           C  
ATOM   3450  O   ARG   219      59.692  70.719  68.954  1.00  0.00           O  
ATOM   3451  N   PHE   220      58.767  71.162  70.927  1.00  0.00           N  
ATOM   3452  H   PHE   220      58.756  71.759  71.743  1.00  0.00           H  
ATOM   3453  CA  PHE   220      57.953  69.904  71.066  1.00  0.00           C  
ATOM   3454  HA  PHE   220      58.008  69.405  70.099  1.00  0.00           H  
ATOM   3455  CB  PHE   220      58.549  68.980  72.129  1.00  0.00           C  
ATOM   3456  HB2 PHE   220      59.565  68.667  71.887  1.00  0.00           H  
ATOM   3457  HB3 PHE   220      58.652  69.600  73.020  1.00  0.00           H  
ATOM   3458  CG  PHE   220      57.765  67.746  72.668  1.00  0.00           C  
ATOM   3459  CD1 PHE   220      57.106  66.882  71.759  1.00  0.00           C  
ATOM   3460  HD1 PHE   220      57.101  67.118  70.706  1.00  0.00           H  
ATOM   3461  CE1 PHE   220      56.469  65.740  72.317  1.00  0.00           C  
ATOM   3462  HE1 PHE   220      55.972  65.036  71.666  1.00  0.00           H  
ATOM   3463  CZ  PHE   220      56.581  65.501  73.669  1.00  0.00           C  
ATOM   3464  HZ  PHE   220      56.135  64.571  73.989  1.00  0.00           H  
ATOM   3465  CE2 PHE   220      57.218  66.380  74.543  1.00  0.00           C  
ATOM   3466  HE2 PHE   220      57.104  66.224  75.606  1.00  0.00           H  
ATOM   3467  CD2 PHE   220      57.772  67.512  74.031  1.00  0.00           C  
ATOM   3468  HD2 PHE   220      58.342  68.180  74.660  1.00  0.00           H  
ATOM   3469  C   PHE   220      56.520  70.209  71.318  1.00  0.00           C  
ATOM   3470  O   PHE   220      56.088  70.921  72.264  1.00  0.00           O  
ATOM   3471  N   PHE   221      55.630  69.641  70.481  1.00  0.00           N  
ATOM   3472  H   PHE   221      56.026  69.103  69.723  1.00  0.00           H  
ATOM   3473  CA  PHE   221      54.197  69.721  70.693  1.00  0.00           C  
ATOM   3474  HA  PHE   221      54.077  70.176  71.676  1.00  0.00           H  
ATOM   3475  CB  PHE   221      53.609  70.664  69.628  1.00  0.00           C  
ATOM   3476  HB2 PHE   221      53.438  70.145  68.685  1.00  0.00           H  
ATOM   3477  HB3 PHE   221      52.630  70.898  70.046  1.00  0.00           H  
ATOM   3478  CG  PHE   221      54.314  71.970  69.472  1.00  0.00           C  
ATOM   3479  CD1 PHE   221      54.213  72.984  70.415  1.00  0.00           C  
ATOM   3480  HD1 PHE   221      53.647  72.755  71.305  1.00  0.00           H  
ATOM   3481  CE1 PHE   221      54.901  74.230  70.233  1.00  0.00           C  
ATOM   3482  HE1 PHE   221      54.851  74.932  71.052  1.00  0.00           H  
ATOM   3483  CZ  PHE   221      55.724  74.419  69.112  1.00  0.00           C  
ATOM   3484  HZ  PHE   221      56.175  75.389  68.961  1.00  0.00           H  
ATOM   3485  CE2 PHE   221      55.809  73.355  68.143  1.00  0.00           C  
ATOM   3486  HE2 PHE   221      56.484  73.326  67.301  1.00  0.00           H  
ATOM   3487  CD2 PHE   221      55.183  72.147  68.390  1.00  0.00           C  
ATOM   3488  HD2 PHE   221      55.334  71.319  67.713  1.00  0.00           H  
ATOM   3489  C   PHE   221      53.512  68.370  70.727  1.00  0.00           C  
ATOM   3490  O   PHE   221      54.078  67.376  70.273  1.00  0.00           O  
ATOM   3491  N   HID   222      52.259  68.324  71.230  1.00  0.00           N  
ATOM   3492  H   HID   222      51.944  69.110  71.780  1.00  0.00           H  
ATOM   3493  CA  HID   222      51.314  67.216  71.076  1.00  0.00           C  
ATOM   3494  HA  HID   222      51.767  66.514  70.375  1.00  0.00           H  
ATOM   3495  CB  HID   222      51.231  66.503  72.369  1.00  0.00           C  
ATOM   3496  HB2 HID   222      52.225  66.096  72.552  1.00  0.00           H  
ATOM   3497  HB3 HID   222      50.950  67.216  73.145  1.00  0.00           H  
ATOM   3498  CG  HID   222      50.204  65.406  72.389  1.00  0.00           C  
ATOM   3499  ND1 HID   222      50.371  64.114  72.153  1.00  0.00           N  
ATOM   3500  HD1 HID   222      51.241  63.622  72.003  1.00  0.00           H  
ATOM   3501  CE1 HID   222      49.234  63.459  72.543  1.00  0.00           C  
ATOM   3502  HE1 HID   222      49.083  62.394  72.443  1.00  0.00           H  
ATOM   3503  NE2 HID   222      48.336  64.317  73.045  1.00  0.00           N  
ATOM   3504  CD2 HID   222      49.031  65.527  73.005  1.00  0.00           C  
ATOM   3505  HD2 HID   222      48.614  66.456  73.365  1.00  0.00           H  
ATOM   3506  C   HID   222      49.922  67.806  70.615  1.00  0.00           C  
ATOM   3507  O   HID   222      49.474  68.919  70.951  1.00  0.00           O  
ATOM   3508  N   PHE   223      49.145  66.843  70.029  1.00  0.00           N  
ATOM   3509  H   PHE   223      49.554  65.924  69.948  1.00  0.00           H  
ATOM   3510  CA  PHE   223      47.822  67.037  69.563  1.00  0.00           C  
ATOM   3511  HA  PHE   223      47.363  67.940  69.964  1.00  0.00           H  
ATOM   3512  CB  PHE   223      47.916  67.286  68.059  1.00  0.00           C  
ATOM   3513  HB2 PHE   223      48.508  66.479  67.627  1.00  0.00           H  
ATOM   3514  HB3 PHE   223      46.903  67.078  67.715  1.00  0.00           H  
ATOM   3515  CG  PHE   223      48.331  68.688  67.613  1.00  0.00           C  
ATOM   3516  CD1 PHE   223      49.656  69.137  67.601  1.00  0.00           C  
ATOM   3517  HD1 PHE   223      50.403  68.359  67.556  1.00  0.00           H  
ATOM   3518  CE1 PHE   223      49.963  70.430  67.415  1.00  0.00           C  
ATOM   3519  HE1 PHE   223      50.963  70.837  67.386  1.00  0.00           H  
ATOM   3520  CZ  PHE   223      48.965  71.360  67.063  1.00  0.00           C  
ATOM   3521  HZ  PHE   223      49.111  72.403  66.824  1.00  0.00           H  
ATOM   3522  CE2 PHE   223      47.615  70.937  67.068  1.00  0.00           C  
ATOM   3523  HE2 PHE   223      46.864  71.655  66.773  1.00  0.00           H  
ATOM   3524  CD2 PHE   223      47.297  69.571  67.296  1.00  0.00           C  
ATOM   3525  HD2 PHE   223      46.270  69.237  67.280  1.00  0.00           H  
ATOM   3526  C   PHE   223      46.924  65.812  69.891  1.00  0.00           C  
ATOM   3527  O   PHE   223      47.326  64.681  69.633  1.00  0.00           O  
ATOM   3528  N   THR   224      45.702  66.108  70.321  1.00  0.00           N  
ATOM   3529  H   THR   224      45.465  67.076  70.484  1.00  0.00           H  
ATOM   3530  CA  THR   224      44.645  65.146  70.758  1.00  0.00           C  
ATOM   3531  HA  THR   224      45.236  64.299  71.108  1.00  0.00           H  
ATOM   3532  CB  THR   224      43.794  65.744  71.953  1.00  0.00           C  
ATOM   3533  HB  THR   224      43.000  65.144  72.398  1.00  0.00           H  
ATOM   3534  CG2 THR   224      44.681  66.089  73.106  1.00  0.00           C  
ATOM   3535 HG21 THR   224      44.321  66.838  73.811  1.00  0.00           H  
ATOM   3536 HG22 THR   224      44.906  65.244  73.757  1.00  0.00           H  
ATOM   3537 HG23 THR   224      45.614  66.522  72.747  1.00  0.00           H  
ATOM   3538  OG1 THR   224      43.132  66.897  71.532  1.00  0.00           O  
ATOM   3539  HG1 THR   224      42.644  67.315  72.246  1.00  0.00           H  
ATOM   3540  C   THR   224      43.652  64.662  69.665  1.00  0.00           C  
ATOM   3541  O   THR   224      43.438  65.391  68.722  1.00  0.00           O  
ATOM   3542  N   ARG   225      43.092  63.411  69.844  1.00  0.00           N  
ATOM   3543  H   ARG   225      43.436  62.814  70.583  1.00  0.00           H  
ATOM   3544  CA  ARG   225      42.052  62.938  68.985  1.00  0.00           C  
ATOM   3545  HA  ARG   225      42.450  62.725  67.993  1.00  0.00           H  
ATOM   3546  CB  ARG   225      41.533  61.591  69.471  1.00  0.00           C  
ATOM   3547  HB2 ARG   225      42.352  60.901  69.673  1.00  0.00           H  
ATOM   3548  HB3 ARG   225      41.003  61.657  70.421  1.00  0.00           H  
ATOM   3549  CG  ARG   225      40.582  60.916  68.487  1.00  0.00           C  
ATOM   3550  HG2 ARG   225      39.596  61.352  68.327  1.00  0.00           H  
ATOM   3551  HG3 ARG   225      41.060  60.946  67.507  1.00  0.00           H  
ATOM   3552  CD  ARG   225      40.415  59.463  69.006  1.00  0.00           C  
ATOM   3553  HD2 ARG   225      41.415  59.030  68.966  1.00  0.00           H  
ATOM   3554  HD3 ARG   225      39.972  59.316  69.991  1.00  0.00           H  
ATOM   3555  NE  ARG   225      39.557  58.708  68.143  1.00  0.00           N  
ATOM   3556  HE  ARG   225      39.274  59.254  67.342  1.00  0.00           H  
ATOM   3557  CZ  ARG   225      38.888  57.609  68.428  1.00  0.00           C  
ATOM   3558  NH1 ARG   225      39.164  56.842  69.444  1.00  0.00           N  
ATOM   3559 HH11 ARG   225      39.761  57.327  70.100  1.00  0.00           H  
ATOM   3560 HH12 ARG   225      38.631  56.037  69.739  1.00  0.00           H  
ATOM   3561  NH2 ARG   225      37.868  57.244  67.730  1.00  0.00           N  
ATOM   3562 HH21 ARG   225      37.440  57.847  67.043  1.00  0.00           H  
ATOM   3563 HH22 ARG   225      37.354  56.390  67.897  1.00  0.00           H  
ATOM   3564  C   ARG   225      40.913  64.026  68.774  1.00  0.00           C  
ATOM   3565  O   ARG   225      40.433  64.213  67.658  1.00  0.00           O  
ATOM   3566  N   GLU   226      40.487  64.681  69.861  1.00  0.00           N  
ATOM   3567  H   GLU   226      40.765  64.297  70.752  1.00  0.00           H  
ATOM   3568  CA  GLU   226      39.456  65.887  69.825  1.00  0.00           C  
ATOM   3569  HA  GLU   226      38.491  65.622  69.392  1.00  0.00           H  
ATOM   3570  CB  GLU   226      39.034  66.319  71.296  1.00  0.00           C  
ATOM   3571  HB2 GLU   226      38.852  65.348  71.757  1.00  0.00           H  
ATOM   3572  HB3 GLU   226      39.913  66.762  71.764  1.00  0.00           H  
ATOM   3573  CG  GLU   226      37.751  67.059  71.489  1.00  0.00           C  
ATOM   3574  HG2 GLU   226      36.984  66.609  70.859  1.00  0.00           H  
ATOM   3575  HG3 GLU   226      37.476  66.770  72.503  1.00  0.00           H  
ATOM   3576  CD  GLU   226      37.819  68.622  71.266  1.00  0.00           C  
ATOM   3577  OE1 GLU   226      38.743  69.327  71.758  1.00  0.00           O  
ATOM   3578  OE2 GLU   226      36.915  69.186  70.557  1.00  0.00           O  
ATOM   3579  C   GLU   226      39.936  67.173  69.043  1.00  0.00           C  
ATOM   3580  O   GLU   226      39.172  67.770  68.277  1.00  0.00           O  
ATOM   3581  N   ASN   227      41.255  67.584  69.203  1.00  0.00           N  
ATOM   3582  H   ASN   227      41.848  67.096  69.859  1.00  0.00           H  
ATOM   3583  CA  ASN   227      41.915  68.771  68.540  1.00  0.00           C  
ATOM   3584  HA  ASN   227      41.315  69.663  68.722  1.00  0.00           H  
ATOM   3585  CB  ASN   227      43.272  69.103  69.267  1.00  0.00           C  
ATOM   3586  HB2 ASN   227      43.011  69.141  70.325  1.00  0.00           H  
ATOM   3587  HB3 ASN   227      43.991  68.369  68.902  1.00  0.00           H  
ATOM   3588  CG  ASN   227      43.733  70.476  68.928  1.00  0.00           C  
ATOM   3589  OD1 ASN   227      43.064  71.340  68.409  1.00  0.00           O  
ATOM   3590  ND2 ASN   227      44.834  70.761  69.488  1.00  0.00           N  
ATOM   3591 HD21 ASN   227      45.406  71.553  69.233  1.00  0.00           H  
ATOM   3592 HD22 ASN   227      45.274  70.077  70.086  1.00  0.00           H  
ATOM   3593  C   ASN   227      42.017  68.423  67.050  1.00  0.00           C  
ATOM   3594  O   ASN   227      41.690  69.244  66.192  1.00  0.00           O  
ATOM   3595  N   ILE   228      42.392  67.170  66.784  1.00  0.00           N  
ATOM   3596  H   ILE   228      42.702  66.616  67.570  1.00  0.00           H  
ATOM   3597  CA  ILE   228      42.671  66.736  65.401  1.00  0.00           C  
ATOM   3598  HA  ILE   228      43.202  67.571  64.944  1.00  0.00           H  
ATOM   3599  CB  ILE   228      43.496  65.398  65.317  1.00  0.00           C  
ATOM   3600  HB  ILE   228      43.056  64.635  65.958  1.00  0.00           H  
ATOM   3601  CG2 ILE   228      43.658  64.775  63.881  1.00  0.00           C  
ATOM   3602 HG21 ILE   228      44.220  63.843  63.952  1.00  0.00           H  
ATOM   3603 HG22 ILE   228      42.702  64.426  63.490  1.00  0.00           H  
ATOM   3604 HG23 ILE   228      43.996  65.614  63.274  1.00  0.00           H  
ATOM   3605  CG1 ILE   228      44.850  65.829  65.792  1.00  0.00           C  
ATOM   3606 HG12 ILE   228      45.302  66.542  65.102  1.00  0.00           H  
ATOM   3607 HG13 ILE   228      44.820  66.283  66.783  1.00  0.00           H  
ATOM   3608  CD1 ILE   228      45.804  64.630  65.911  1.00  0.00           C  
ATOM   3609 HD11 ILE   228      46.008  64.202  64.930  1.00  0.00           H  
ATOM   3610 HD12 ILE   228      46.740  64.910  66.395  1.00  0.00           H  
ATOM   3611 HD13 ILE   228      45.290  63.890  66.525  1.00  0.00           H  
ATOM   3612  C   ILE   228      41.354  66.607  64.659  1.00  0.00           C  
ATOM   3613  O   ILE   228      41.151  67.153  63.575  1.00  0.00           O  
ATOM   3614  N   ALA   229      40.342  66.045  65.336  1.00  0.00           N  
ATOM   3615  H   ALA   229      40.435  65.783  66.307  1.00  0.00           H  
ATOM   3616  CA  ALA   229      38.963  66.211  64.907  1.00  0.00           C  
ATOM   3617  HA  ALA   229      38.832  65.785  63.912  1.00  0.00           H  
ATOM   3618  CB  ALA   229      37.942  65.555  65.870  1.00  0.00           C  
ATOM   3619  HB1 ALA   229      36.963  65.527  65.391  1.00  0.00           H  
ATOM   3620  HB2 ALA   229      38.226  64.518  66.051  1.00  0.00           H  
ATOM   3621  HB3 ALA   229      37.951  66.088  66.821  1.00  0.00           H  
ATOM   3622  C   ALA   229      38.512  67.682  64.643  1.00  0.00           C  
ATOM   3623  O   ALA   229      37.757  67.946  63.740  1.00  0.00           O  
ATOM   3624  N   HID   230      38.848  68.693  65.520  1.00  0.00           N  
ATOM   3625  H   HID   230      39.566  68.440  66.183  1.00  0.00           H  
ATOM   3626  CA  HID   230      38.545  70.073  65.283  1.00  0.00           C  
ATOM   3627  HA  HID   230      37.460  70.060  65.185  1.00  0.00           H  
ATOM   3628  CB  HID   230      38.812  71.009  66.504  1.00  0.00           C  
ATOM   3629  HB2 HID   230      37.889  71.082  67.079  1.00  0.00           H  
ATOM   3630  HB3 HID   230      39.504  70.451  67.135  1.00  0.00           H  
ATOM   3631  CG  HID   230      39.522  72.350  66.168  1.00  0.00           C  
ATOM   3632  ND1 HID   230      40.885  72.621  66.275  1.00  0.00           N  
ATOM   3633  HD1 HID   230      41.628  71.958  66.442  1.00  0.00           H  
ATOM   3634  CE1 HID   230      41.062  73.918  65.960  1.00  0.00           C  
ATOM   3635  HE1 HID   230      41.943  74.537  66.049  1.00  0.00           H  
ATOM   3636  NE2 HID   230      39.895  74.441  65.615  1.00  0.00           N  
ATOM   3637  CD2 HID   230      38.926  73.507  65.691  1.00  0.00           C  
ATOM   3638  HD2 HID   230      37.923  73.635  65.312  1.00  0.00           H  
ATOM   3639  C   HID   230      39.064  70.627  63.932  1.00  0.00           C  
ATOM   3640  O   HID   230      38.271  71.236  63.229  1.00  0.00           O  
ATOM   3641  N   LEU   231      40.306  70.270  63.631  1.00  0.00           N  
ATOM   3642  H   LEU   231      40.863  69.759  64.301  1.00  0.00           H  
ATOM   3643  CA  LEU   231      40.962  70.688  62.422  1.00  0.00           C  
ATOM   3644  HA  LEU   231      40.730  71.741  62.266  1.00  0.00           H  
ATOM   3645  CB  LEU   231      42.499  70.429  62.436  1.00  0.00           C  
ATOM   3646  HB2 LEU   231      42.674  69.375  62.651  1.00  0.00           H  
ATOM   3647  HB3 LEU   231      42.998  70.649  61.493  1.00  0.00           H  
ATOM   3648  CG  LEU   231      43.272  71.076  63.526  1.00  0.00           C  
ATOM   3649  HG  LEU   231      42.824  70.706  64.448  1.00  0.00           H  
ATOM   3650  CD1 LEU   231      44.698  70.634  63.362  1.00  0.00           C  
ATOM   3651 HD11 LEU   231      44.872  69.621  63.725  1.00  0.00           H  
ATOM   3652 HD12 LEU   231      45.053  70.750  62.338  1.00  0.00           H  
ATOM   3653 HD13 LEU   231      45.248  71.249  64.075  1.00  0.00           H  
ATOM   3654  CD2 LEU   231      43.271  72.637  63.325  1.00  0.00           C  
ATOM   3655 HD21 LEU   231      43.497  72.792  62.270  1.00  0.00           H  
ATOM   3656 HD22 LEU   231      42.260  73.028  63.436  1.00  0.00           H  
ATOM   3657 HD23 LEU   231      43.983  73.191  63.937  1.00  0.00           H  
ATOM   3658  C   LEU   231      40.272  69.968  61.212  1.00  0.00           C  
ATOM   3659  O   LEU   231      39.745  70.592  60.265  1.00  0.00           O  
ATOM   3660  N   LYS   232      40.235  68.616  61.285  1.00  0.00           N  
ATOM   3661  H   LYS   232      40.576  68.185  62.132  1.00  0.00           H  
ATOM   3662  CA  LYS   232      39.559  67.738  60.271  1.00  0.00           C  
ATOM   3663  HA  LYS   232      40.127  67.821  59.345  1.00  0.00           H  
ATOM   3664  CB  LYS   232      39.668  66.254  60.682  1.00  0.00           C  
ATOM   3665  HB2 LYS   232      40.686  65.902  60.855  1.00  0.00           H  
ATOM   3666  HB3 LYS   232      39.098  66.173  61.607  1.00  0.00           H  
ATOM   3667  CG  LYS   232      39.004  65.372  59.629  1.00  0.00           C  
ATOM   3668  HG2 LYS   232      37.950  65.602  59.785  1.00  0.00           H  
ATOM   3669  HG3 LYS   232      39.380  65.591  58.629  1.00  0.00           H  
ATOM   3670  CD  LYS   232      39.293  63.943  59.967  1.00  0.00           C  
ATOM   3671  HD2 LYS   232      40.376  63.818  60.002  1.00  0.00           H  
ATOM   3672  HD3 LYS   232      38.808  63.797  60.932  1.00  0.00           H  
ATOM   3673  CE  LYS   232      38.614  63.120  58.900  1.00  0.00           C  
ATOM   3674  HE2 LYS   232      37.585  63.440  58.735  1.00  0.00           H  
ATOM   3675  HE3 LYS   232      39.088  63.279  57.932  1.00  0.00           H  
ATOM   3676  NZ  LYS   232      38.616  61.658  59.169  1.00  0.00           N  
ATOM   3677  HZ1 LYS   232      39.542  61.253  59.178  1.00  0.00           H  
ATOM   3678  HZ2 LYS   232      38.173  61.452  60.054  1.00  0.00           H  
ATOM   3679  HZ3 LYS   232      38.298  61.155  58.353  1.00  0.00           H  
ATOM   3680  C   LYS   232      38.088  68.178  59.989  1.00  0.00           C  
ATOM   3681  O   LYS   232      37.640  68.175  58.832  1.00  0.00           O  
ATOM   3682  N   SER   233      37.298  68.660  61.018  1.00  0.00           N  
ATOM   3683  H   SER   233      37.702  68.614  61.943  1.00  0.00           H  
ATOM   3684  CA  SER   233      35.905  69.167  60.945  1.00  0.00           C  
ATOM   3685  HA  SER   233      35.214  68.538  60.383  1.00  0.00           H  
ATOM   3686  CB  SER   233      35.208  69.424  62.285  1.00  0.00           C  
ATOM   3687  HB2 SER   233      35.640  70.287  62.792  1.00  0.00           H  
ATOM   3688  HB3 SER   233      34.179  69.704  62.062  1.00  0.00           H  
ATOM   3689  OG  SER   233      35.211  68.297  63.175  1.00  0.00           O  
ATOM   3690  HG  SER   233      36.093  68.175  63.533  1.00  0.00           H  
ATOM   3691  C   SER   233      35.872  70.581  60.302  1.00  0.00           C  
ATOM   3692  O   SER   233      35.134  70.773  59.383  1.00  0.00           O  
ATOM   3693  N   LYS   234      36.764  71.529  60.705  1.00  0.00           N  
ATOM   3694  H   LYS   234      37.404  71.277  61.445  1.00  0.00           H  
ATOM   3695  CA  LYS   234      37.019  72.760  59.861  1.00  0.00           C  
ATOM   3696  HA  LYS   234      36.030  73.219  59.830  1.00  0.00           H  
ATOM   3697  CB  LYS   234      38.035  73.647  60.544  1.00  0.00           C  
ATOM   3698  HB2 LYS   234      38.915  73.105  60.890  1.00  0.00           H  
ATOM   3699  HB3 LYS   234      38.405  74.300  59.753  1.00  0.00           H  
ATOM   3700  CG  LYS   234      37.460  74.506  61.651  1.00  0.00           C  
ATOM   3701  HG2 LYS   234      36.684  75.154  61.244  1.00  0.00           H  
ATOM   3702  HG3 LYS   234      37.085  73.899  62.475  1.00  0.00           H  
ATOM   3703  CD  LYS   234      38.575  75.547  62.020  1.00  0.00           C  
ATOM   3704  HD2 LYS   234      39.569  75.100  62.048  1.00  0.00           H  
ATOM   3705  HD3 LYS   234      38.623  76.220  61.164  1.00  0.00           H  
ATOM   3706  CE  LYS   234      38.341  76.291  63.307  1.00  0.00           C  
ATOM   3707  HE2 LYS   234      37.354  76.745  63.401  1.00  0.00           H  
ATOM   3708  HE3 LYS   234      38.445  75.443  63.984  1.00  0.00           H  
ATOM   3709  NZ  LYS   234      39.525  77.217  63.434  1.00  0.00           N  
ATOM   3710  HZ1 LYS   234      40.447  76.820  63.546  1.00  0.00           H  
ATOM   3711  HZ2 LYS   234      39.561  77.745  62.574  1.00  0.00           H  
ATOM   3712  HZ3 LYS   234      39.414  77.868  64.199  1.00  0.00           H  
ATOM   3713  C   LYS   234      37.494  72.579  58.392  1.00  0.00           C  
ATOM   3714  O   LYS   234      36.978  73.261  57.510  1.00  0.00           O  
ATOM   3715  N   ALA   235      38.422  71.683  58.050  1.00  0.00           N  
ATOM   3716  H   ALA   235      38.828  71.222  58.851  1.00  0.00           H  
ATOM   3717  CA  ALA   235      38.944  71.351  56.653  1.00  0.00           C  
ATOM   3718  HA  ALA   235      39.294  72.304  56.258  1.00  0.00           H  
ATOM   3719  CB  ALA   235      40.285  70.554  56.820  1.00  0.00           C  
ATOM   3720  HB1 ALA   235      41.032  71.043  57.446  1.00  0.00           H  
ATOM   3721  HB2 ALA   235      40.044  69.573  57.229  1.00  0.00           H  
ATOM   3722  HB3 ALA   235      40.679  70.453  55.809  1.00  0.00           H  
ATOM   3723  C   ALA   235      37.877  70.732  55.722  1.00  0.00           C  
ATOM   3724  O   ALA   235      37.545  71.302  54.655  1.00  0.00           O  
ATOM   3725  N   ASN   236      37.113  69.748  56.164  1.00  0.00           N  
ATOM   3726  H   ASN   236      37.445  69.237  56.969  1.00  0.00           H  
ATOM   3727  CA  ASN   236      35.921  69.200  55.493  1.00  0.00           C  
ATOM   3728  HA  ASN   236      36.272  68.950  54.492  1.00  0.00           H  
ATOM   3729  CB  ASN   236      35.651  67.779  56.013  1.00  0.00           C  
ATOM   3730  HB2 ASN   236      35.571  67.871  57.096  1.00  0.00           H  
ATOM   3731  HB3 ASN   236      34.708  67.360  55.662  1.00  0.00           H  
ATOM   3732  CG  ASN   236      36.798  66.777  55.680  1.00  0.00           C  
ATOM   3733  OD1 ASN   236      37.045  66.511  54.546  1.00  0.00           O  
ATOM   3734  ND2 ASN   236      37.387  66.096  56.599  1.00  0.00           N  
ATOM   3735 HD21 ASN   236      38.197  65.532  56.387  1.00  0.00           H  
ATOM   3736 HD22 ASN   236      37.095  66.154  57.565  1.00  0.00           H  
ATOM   3737  C   ASN   236      34.726  70.186  55.495  1.00  0.00           C  
ATOM   3738  O   ASN   236      34.001  70.302  54.508  1.00  0.00           O  
ATOM   3739  N   GLY   237      34.658  71.018  56.485  1.00  0.00           N  
ATOM   3740  H   GLY   237      35.194  70.862  57.326  1.00  0.00           H  
ATOM   3741  CA  GLY   237      33.782  72.220  56.638  1.00  0.00           C  
ATOM   3742  HA2 GLY   237      32.749  71.956  56.863  1.00  0.00           H  
ATOM   3743  HA3 GLY   237      34.104  72.742  57.539  1.00  0.00           H  
ATOM   3744  C   GLY   237      33.917  73.273  55.503  1.00  0.00           C  
ATOM   3745  O   GLY   237      32.894  73.763  55.065  1.00  0.00           O  
ATOM   3746  N   GLU   238      35.124  73.560  55.037  1.00  0.00           N  
ATOM   3747  H   GLU   238      35.857  73.272  55.669  1.00  0.00           H  
ATOM   3748  CA  GLU   238      35.429  74.482  53.917  1.00  0.00           C  
ATOM   3749  HA  GLU   238      34.600  75.189  53.964  1.00  0.00           H  
ATOM   3750  CB  GLU   238      36.737  75.076  54.315  1.00  0.00           C  
ATOM   3751  HB2 GLU   238      36.695  75.457  55.336  1.00  0.00           H  
ATOM   3752  HB3 GLU   238      37.491  74.293  54.237  1.00  0.00           H  
ATOM   3753  CG  GLU   238      37.193  76.176  53.377  1.00  0.00           C  
ATOM   3754  HG2 GLU   238      37.902  75.856  52.614  1.00  0.00           H  
ATOM   3755  HG3 GLU   238      36.360  76.557  52.784  1.00  0.00           H  
ATOM   3756  CD  GLU   238      37.585  77.336  54.337  1.00  0.00           C  
ATOM   3757  OE1 GLU   238      38.816  77.632  54.533  1.00  0.00           O  
ATOM   3758  OE2 GLU   238      36.684  77.854  55.007  1.00  0.00           O  
ATOM   3759  C   GLU   238      35.364  73.781  52.523  1.00  0.00           C  
ATOM   3760  O   GLU   238      34.960  74.313  51.513  1.00  0.00           O  
ATOM   3761  N   VAL   239      35.726  72.488  52.469  1.00  0.00           N  
ATOM   3762  H   VAL   239      36.006  72.016  53.317  1.00  0.00           H  
ATOM   3763  CA  VAL   239      35.994  71.711  51.242  1.00  0.00           C  
ATOM   3764  HA  VAL   239      36.308  72.488  50.545  1.00  0.00           H  
ATOM   3765  CB  VAL   239      37.186  70.679  51.455  1.00  0.00           C  
ATOM   3766  HB  VAL   239      37.099  70.194  52.427  1.00  0.00           H  
ATOM   3767  CG1 VAL   239      37.209  69.550  50.433  1.00  0.00           C  
ATOM   3768 HG11 VAL   239      36.157  69.306  50.285  1.00  0.00           H  
ATOM   3769 HG12 VAL   239      37.518  69.898  49.447  1.00  0.00           H  
ATOM   3770 HG13 VAL   239      37.770  68.698  50.816  1.00  0.00           H  
ATOM   3771  CG2 VAL   239      38.469  71.460  51.516  1.00  0.00           C  
ATOM   3772 HG21 VAL   239      39.281  70.839  51.894  1.00  0.00           H  
ATOM   3773 HG22 VAL   239      38.641  71.896  50.532  1.00  0.00           H  
ATOM   3774 HG23 VAL   239      38.315  72.257  52.244  1.00  0.00           H  
ATOM   3775  C   VAL   239      34.640  71.193  50.782  1.00  0.00           C  
ATOM   3776  O   VAL   239      34.429  71.275  49.596  1.00  0.00           O  
ATOM   3777  N   THR   240      33.653  70.776  51.612  1.00  0.00           N  
ATOM   3778  H   THR   240      33.831  70.500  52.568  1.00  0.00           H  
ATOM   3779  CA  THR   240      32.340  70.207  51.247  1.00  0.00           C  
ATOM   3780  HA  THR   240      32.071  70.517  50.237  1.00  0.00           H  
ATOM   3781  CB  THR   240      32.364  68.700  51.340  1.00  0.00           C  
ATOM   3782  HB  THR   240      31.434  68.398  50.859  1.00  0.00           H  
ATOM   3783  CG2 THR   240      33.512  68.047  50.672  1.00  0.00           C  
ATOM   3784 HG21 THR   240      34.375  67.922  51.326  1.00  0.00           H  
ATOM   3785 HG22 THR   240      33.217  67.033  50.402  1.00  0.00           H  
ATOM   3786 HG23 THR   240      33.757  68.597  49.764  1.00  0.00           H  
ATOM   3787  OG1 THR   240      32.267  68.308  52.680  1.00  0.00           O  
ATOM   3788  HG1 THR   240      32.768  67.491  52.739  1.00  0.00           H  
ATOM   3789  C   THR   240      31.232  70.649  52.206  1.00  0.00           C  
ATOM   3790  O   THR   240      30.080  70.589  51.885  1.00  0.00           O  
ATOM   3791  N   GLY   241      31.510  71.337  53.343  1.00  0.00           N  
ATOM   3792  H   GLY   241      32.480  71.492  53.577  1.00  0.00           H  
ATOM   3793  CA  GLY   241      30.439  71.665  54.337  1.00  0.00           C  
ATOM   3794  HA2 GLY   241      30.705  72.441  55.054  1.00  0.00           H  
ATOM   3795  HA3 GLY   241      29.557  71.994  53.787  1.00  0.00           H  
ATOM   3796  C   GLY   241      29.997  70.443  55.174  1.00  0.00           C  
ATOM   3797  O   GLY   241      28.946  70.532  55.776  1.00  0.00           O  
ATOM   3798  N   ASN   242      30.791  69.356  55.207  1.00  0.00           N  
ATOM   3799  H   ASN   242      31.612  69.379  54.619  1.00  0.00           H  
ATOM   3800  CA  ASN   242      30.692  68.170  56.095  1.00  0.00           C  
ATOM   3801  HA  ASN   242      31.700  67.780  55.954  1.00  0.00           H  
ATOM   3802  CB  ASN   242      30.786  68.436  57.614  1.00  0.00           C  
ATOM   3803  HB2 ASN   242      30.058  69.211  57.852  1.00  0.00           H  
ATOM   3804  HB3 ASN   242      30.566  67.548  58.205  1.00  0.00           H  
ATOM   3805  CG  ASN   242      32.154  68.831  58.053  1.00  0.00           C  
ATOM   3806  OD1 ASN   242      33.097  68.123  57.989  1.00  0.00           O  
ATOM   3807  ND2 ASN   242      32.335  70.046  58.471  1.00  0.00           N  
ATOM   3808 HD21 ASN   242      33.308  70.265  58.633  1.00  0.00           H  
ATOM   3809 HD22 ASN   242      31.580  70.717  58.467  1.00  0.00           H  
ATOM   3810  C   ASN   242      29.788  67.109  55.568  1.00  0.00           C  
ATOM   3811  O   ASN   242      29.559  66.086  56.224  1.00  0.00           O  
ATOM   3812  N   THR   243      29.316  67.266  54.306  1.00  0.00           N  
ATOM   3813  H   THR   243      29.682  67.955  53.666  1.00  0.00           H  
ATOM   3814  CA  THR   243      28.473  66.338  53.564  1.00  0.00           C  
ATOM   3815  HA  THR   243      27.673  65.959  54.200  1.00  0.00           H  
ATOM   3816  CB  THR   243      27.888  67.058  52.290  1.00  0.00           C  
ATOM   3817  HB  THR   243      27.329  66.314  51.723  1.00  0.00           H  
ATOM   3818  CG2 THR   243      27.006  68.133  52.747  1.00  0.00           C  
ATOM   3819 HG21 THR   243      26.263  67.779  53.461  1.00  0.00           H  
ATOM   3820 HG22 THR   243      27.622  68.947  53.128  1.00  0.00           H  
ATOM   3821 HG23 THR   243      26.379  68.436  51.909  1.00  0.00           H  
ATOM   3822  OG1 THR   243      28.820  67.569  51.329  1.00  0.00           O  
ATOM   3823  HG1 THR   243      28.350  68.140  50.717  1.00  0.00           H  
ATOM   3824  C   THR   243      29.276  65.154  53.033  1.00  0.00           C  
ATOM   3825  O   THR   243      28.796  64.086  52.712  1.00  0.00           O  
ATOM   3826  N   GLU   244      30.556  65.307  52.997  1.00  0.00           N  
ATOM   3827  H   GLU   244      30.872  66.249  53.179  1.00  0.00           H  
ATOM   3828  CA  GLU   244      31.530  64.357  52.549  1.00  0.00           C  
ATOM   3829  HA  GLU   244      31.248  63.398  52.982  1.00  0.00           H  
ATOM   3830  CB  GLU   244      31.540  64.371  50.965  1.00  0.00           C  
ATOM   3831  HB2 GLU   244      30.555  64.198  50.532  1.00  0.00           H  
ATOM   3832  HB3 GLU   244      31.950  65.347  50.704  1.00  0.00           H  
ATOM   3833  CG  GLU   244      32.393  63.289  50.485  1.00  0.00           C  
ATOM   3834  HG2 GLU   244      33.413  63.605  50.704  1.00  0.00           H  
ATOM   3835  HG3 GLU   244      32.140  62.338  50.955  1.00  0.00           H  
ATOM   3836  CD  GLU   244      32.331  63.064  48.962  1.00  0.00           C  
ATOM   3837  OE1 GLU   244      33.113  62.142  48.488  1.00  0.00           O  
ATOM   3838  OE2 GLU   244      31.693  63.835  48.212  1.00  0.00           O  
ATOM   3839  C   GLU   244      32.922  64.649  53.152  1.00  0.00           C  
ATOM   3840  O   GLU   244      33.394  65.780  53.002  1.00  0.00           O  
ATOM   3841  N   ARG   245      33.547  63.626  53.740  1.00  0.00           N  
ATOM   3842  H   ARG   245      33.105  62.740  53.940  1.00  0.00           H  
ATOM   3843  CA  ARG   245      34.931  63.679  54.140  1.00  0.00           C  
ATOM   3844  HA  ARG   245      35.198  64.718  54.332  1.00  0.00           H  
ATOM   3845  CB  ARG   245      35.209  62.919  55.401  1.00  0.00           C  
ATOM   3846  HB2 ARG   245      34.783  61.919  55.318  1.00  0.00           H  
ATOM   3847  HB3 ARG   245      36.282  62.899  55.592  1.00  0.00           H  
ATOM   3848  CG  ARG   245      34.574  63.564  56.597  1.00  0.00           C  
ATOM   3849  HG2 ARG   245      35.185  64.453  56.753  1.00  0.00           H  
ATOM   3850  HG3 ARG   245      33.576  63.915  56.332  1.00  0.00           H  
ATOM   3851  CD  ARG   245      34.541  62.699  57.938  1.00  0.00           C  
ATOM   3852  HD2 ARG   245      35.482  62.347  58.362  1.00  0.00           H  
ATOM   3853  HD3 ARG   245      34.108  63.300  58.737  1.00  0.00           H  
ATOM   3854  NE  ARG   245      33.699  61.482  57.804  1.00  0.00           N  
ATOM   3855  HE  ARG   245      34.190  60.602  57.868  1.00  0.00           H  
ATOM   3856  CZ  ARG   245      32.400  61.495  57.777  1.00  0.00           C  
ATOM   3857  NH1 ARG   245      31.760  62.655  57.556  1.00  0.00           N  
ATOM   3858 HH11 ARG   245      32.424  63.414  57.507  1.00  0.00           H  
ATOM   3859 HH12 ARG   245      30.762  62.732  57.420  1.00  0.00           H  
ATOM   3860  NH2 ARG   245      31.598  60.519  57.752  1.00  0.00           N  
ATOM   3861 HH21 ARG   245      32.006  59.597  57.818  1.00  0.00           H  
ATOM   3862 HH22 ARG   245      30.610  60.705  57.652  1.00  0.00           H  
ATOM   3863  C   ARG   245      35.813  63.335  52.959  1.00  0.00           C  
ATOM   3864  O   ARG   245      35.800  62.258  52.332  1.00  0.00           O  
ATOM   3865  N   ARG   246      36.656  64.291  52.651  1.00  0.00           N  
ATOM   3866  H   ARG   246      36.508  65.123  53.203  1.00  0.00           H  
ATOM   3867  CA  ARG   246      37.679  64.267  51.633  1.00  0.00           C  
ATOM   3868  HA  ARG   246      37.635  63.259  51.220  1.00  0.00           H  
ATOM   3869  CB  ARG   246      37.254  65.166  50.405  1.00  0.00           C  
ATOM   3870  HB2 ARG   246      37.357  66.236  50.586  1.00  0.00           H  
ATOM   3871  HB3 ARG   246      37.945  64.891  49.608  1.00  0.00           H  
ATOM   3872  CG  ARG   246      35.915  64.926  49.852  1.00  0.00           C  
ATOM   3873  HG2 ARG   246      35.730  63.870  49.653  1.00  0.00           H  
ATOM   3874  HG3 ARG   246      35.138  65.391  50.459  1.00  0.00           H  
ATOM   3875  CD  ARG   246      35.804  65.726  48.559  1.00  0.00           C  
ATOM   3876  HD2 ARG   246      35.624  66.777  48.784  1.00  0.00           H  
ATOM   3877  HD3 ARG   246      36.765  65.617  48.055  1.00  0.00           H  
ATOM   3878  NE  ARG   246      34.731  65.260  47.646  1.00  0.00           N  
ATOM   3879  HE  ARG   246      34.371  64.331  47.810  1.00  0.00           H  
ATOM   3880  CZ  ARG   246      34.109  65.879  46.708  1.00  0.00           C  
ATOM   3881  NH1 ARG   246      34.371  67.103  46.402  1.00  0.00           N  
ATOM   3882 HH11 ARG   246      34.904  67.678  47.038  1.00  0.00           H  
ATOM   3883 HH12 ARG   246      33.789  67.659  45.793  1.00  0.00           H  
ATOM   3884  NH2 ARG   246      33.175  65.364  46.026  1.00  0.00           N  
ATOM   3885 HH21 ARG   246      32.991  64.383  46.184  1.00  0.00           H  
ATOM   3886 HH22 ARG   246      32.741  65.775  45.211  1.00  0.00           H  
ATOM   3887  C   ARG   246      39.066  64.594  52.249  1.00  0.00           C  
ATOM   3888  O   ARG   246      40.088  64.208  51.670  1.00  0.00           O  
ATOM   3889  N   ILE   247      39.169  65.261  53.358  1.00  0.00           N  
ATOM   3890  H   ILE   247      38.336  65.604  53.816  1.00  0.00           H  
ATOM   3891  CA  ILE   247      40.398  65.533  54.136  1.00  0.00           C  
ATOM   3892  HA  ILE   247      41.223  65.415  53.434  1.00  0.00           H  
ATOM   3893  CB  ILE   247      40.423  67.029  54.648  1.00  0.00           C  
ATOM   3894  HB  ILE   247      39.681  67.120  55.441  1.00  0.00           H  
ATOM   3895  CG2 ILE   247      41.785  67.310  55.294  1.00  0.00           C  
ATOM   3896 HG21 ILE   247      41.823  68.369  55.549  1.00  0.00           H  
ATOM   3897 HG22 ILE   247      41.953  66.719  56.195  1.00  0.00           H  
ATOM   3898 HG23 ILE   247      42.556  66.994  54.592  1.00  0.00           H  
ATOM   3899  CG1 ILE   247      40.071  68.090  53.611  1.00  0.00           C  
ATOM   3900 HG12 ILE   247      39.083  67.871  53.208  1.00  0.00           H  
ATOM   3901 HG13 ILE   247      40.003  69.089  54.041  1.00  0.00           H  
ATOM   3902  CD1 ILE   247      40.969  68.293  52.416  1.00  0.00           C  
ATOM   3903 HD11 ILE   247      40.425  68.875  51.672  1.00  0.00           H  
ATOM   3904 HD12 ILE   247      41.914  68.720  52.752  1.00  0.00           H  
ATOM   3905 HD13 ILE   247      41.331  67.355  51.997  1.00  0.00           H  
ATOM   3906  C   ILE   247      40.529  64.643  55.389  1.00  0.00           C  
ATOM   3907  O   ILE   247      39.534  64.556  56.107  1.00  0.00           O  
ATOM   3908  N   SER   248      41.677  63.979  55.543  1.00  0.00           N  
ATOM   3909  H   SER   248      42.366  64.079  54.811  1.00  0.00           H  
ATOM   3910  CA  SER   248      41.984  63.115  56.677  1.00  0.00           C  
ATOM   3911  HA  SER   248      41.044  62.660  56.991  1.00  0.00           H  
ATOM   3912  CB  SER   248      42.895  61.958  56.279  1.00  0.00           C  
ATOM   3913  HB2 SER   248      42.775  61.174  57.027  1.00  0.00           H  
ATOM   3914  HB3 SER   248      42.599  61.575  55.303  1.00  0.00           H  
ATOM   3915  OG  SER   248      44.153  62.506  56.234  1.00  0.00           O  
ATOM   3916  HG  SER   248      44.607  61.661  56.206  1.00  0.00           H  
ATOM   3917  C   SER   248      42.533  63.808  57.944  1.00  0.00           C  
ATOM   3918  O   SER   248      42.705  65.042  57.949  1.00  0.00           O  
ATOM   3919  N   SER   249      42.787  63.015  59.013  1.00  0.00           N  
ATOM   3920  H   SER   249      42.571  62.028  59.006  1.00  0.00           H  
ATOM   3921  CA  SER   249      43.221  63.425  60.317  1.00  0.00           C  
ATOM   3922  HA  SER   249      42.477  64.150  60.647  1.00  0.00           H  
ATOM   3923  CB  SER   249      43.111  62.160  61.198  1.00  0.00           C  
ATOM   3924  HB2 SER   249      43.481  61.220  60.789  1.00  0.00           H  
ATOM   3925  HB3 SER   249      43.561  62.565  62.104  1.00  0.00           H  
ATOM   3926  OG  SER   249      41.782  61.994  61.491  1.00  0.00           O  
ATOM   3927  HG  SER   249      41.408  61.475  60.776  1.00  0.00           H  
ATOM   3928  C   SER   249      44.687  63.976  60.302  1.00  0.00           C  
ATOM   3929  O   SER   249      44.958  65.092  60.848  1.00  0.00           O  
ATOM   3930  N   LEU   250      45.603  63.306  59.570  1.00  0.00           N  
ATOM   3931  H   LEU   250      45.323  62.545  58.968  1.00  0.00           H  
ATOM   3932  CA  LEU   250      46.852  63.808  59.295  1.00  0.00           C  
ATOM   3933  HA  LEU   250      47.109  64.226  60.268  1.00  0.00           H  
ATOM   3934  CB  LEU   250      47.838  62.653  58.895  1.00  0.00           C  
ATOM   3935  HB2 LEU   250      47.173  62.033  58.293  1.00  0.00           H  
ATOM   3936  HB3 LEU   250      48.757  63.017  58.436  1.00  0.00           H  
ATOM   3937  CG  LEU   250      48.047  61.589  60.066  1.00  0.00           C  
ATOM   3938  HG  LEU   250      47.132  61.212  60.524  1.00  0.00           H  
ATOM   3939  CD1 LEU   250      48.660  60.328  59.479  1.00  0.00           C  
ATOM   3940 HD11 LEU   250      49.586  60.635  58.993  1.00  0.00           H  
ATOM   3941 HD12 LEU   250      48.856  59.584  60.251  1.00  0.00           H  
ATOM   3942 HD13 LEU   250      48.053  59.931  58.665  1.00  0.00           H  
ATOM   3943  CD2 LEU   250      49.059  62.071  61.077  1.00  0.00           C  
ATOM   3944 HD21 LEU   250      49.150  61.459  61.975  1.00  0.00           H  
ATOM   3945 HD22 LEU   250      50.033  62.221  60.613  1.00  0.00           H  
ATOM   3946 HD23 LEU   250      48.732  63.068  61.371  1.00  0.00           H  
ATOM   3947  C   LEU   250      46.865  64.941  58.297  1.00  0.00           C  
ATOM   3948  O   LEU   250      47.678  65.898  58.466  1.00  0.00           O  
ATOM   3949  N   GLN   251      46.093  64.933  57.179  1.00  0.00           N  
ATOM   3950  H   GLN   251      45.520  64.127  56.976  1.00  0.00           H  
ATOM   3951  CA  GLN   251      46.208  66.042  56.220  1.00  0.00           C  
ATOM   3952  HA  GLN   251      47.221  66.132  55.827  1.00  0.00           H  
ATOM   3953  CB  GLN   251      45.225  65.750  55.014  1.00  0.00           C  
ATOM   3954  HB2 GLN   251      44.245  65.655  55.482  1.00  0.00           H  
ATOM   3955  HB3 GLN   251      45.261  66.629  54.370  1.00  0.00           H  
ATOM   3956  CG  GLN   251      45.718  64.547  54.152  1.00  0.00           C  
ATOM   3957  HG2 GLN   251      46.570  64.907  53.574  1.00  0.00           H  
ATOM   3958  HG3 GLN   251      45.941  63.788  54.901  1.00  0.00           H  
ATOM   3959  CD  GLN   251      44.576  64.110  53.239  1.00  0.00           C  
ATOM   3960  OE1 GLN   251      43.777  64.855  52.735  1.00  0.00           O  
ATOM   3961  NE2 GLN   251      44.318  62.830  53.112  1.00  0.00           N  
ATOM   3962 HE21 GLN   251      43.436  62.596  52.680  1.00  0.00           H  
ATOM   3963 HE22 GLN   251      44.852  62.161  53.649  1.00  0.00           H  
ATOM   3964  C   GLN   251      45.843  67.398  56.926  1.00  0.00           C  
ATOM   3965  O   GLN   251      46.569  68.373  56.728  1.00  0.00           O  
ATOM   3966  N   ALA   252      44.894  67.464  57.776  1.00  0.00           N  
ATOM   3967  H   ALA   252      44.452  66.604  58.069  1.00  0.00           H  
ATOM   3968  CA  ALA   252      44.388  68.670  58.473  1.00  0.00           C  
ATOM   3969  HA  ALA   252      44.196  69.357  57.649  1.00  0.00           H  
ATOM   3970  CB  ALA   252      43.027  68.260  59.133  1.00  0.00           C  
ATOM   3971  HB1 ALA   252      42.613  69.187  59.531  1.00  0.00           H  
ATOM   3972  HB2 ALA   252      42.273  67.919  58.423  1.00  0.00           H  
ATOM   3973  HB3 ALA   252      43.103  67.484  59.894  1.00  0.00           H  
ATOM   3974  C   ALA   252      45.382  69.157  59.493  1.00  0.00           C  
ATOM   3975  O   ALA   252      45.715  70.360  59.490  1.00  0.00           O  
ATOM   3976  N   LEU   253      46.046  68.222  60.200  1.00  0.00           N  
ATOM   3977  H   LEU   253      45.875  67.235  60.071  1.00  0.00           H  
ATOM   3978  CA  LEU   253      47.085  68.592  61.132  1.00  0.00           C  
ATOM   3979  HA  LEU   253      46.725  69.362  61.814  1.00  0.00           H  
ATOM   3980  CB  LEU   253      47.442  67.389  61.986  1.00  0.00           C  
ATOM   3981  HB2 LEU   253      46.504  67.120  62.472  1.00  0.00           H  
ATOM   3982  HB3 LEU   253      47.659  66.504  61.388  1.00  0.00           H  
ATOM   3983  CG  LEU   253      48.567  67.490  63.037  1.00  0.00           C  
ATOM   3984  HG  LEU   253      49.576  67.799  62.763  1.00  0.00           H  
ATOM   3985  CD1 LEU   253      48.091  68.545  64.058  1.00  0.00           C  
ATOM   3986 HD11 LEU   253      48.905  68.789  64.741  1.00  0.00           H  
ATOM   3987 HD12 LEU   253      47.917  69.537  63.642  1.00  0.00           H  
ATOM   3988 HD13 LEU   253      47.146  68.169  64.451  1.00  0.00           H  
ATOM   3989  CD2 LEU   253      48.527  66.089  63.743  1.00  0.00           C  
ATOM   3990 HD21 LEU   253      47.494  65.919  64.047  1.00  0.00           H  
ATOM   3991 HD22 LEU   253      48.983  65.357  63.077  1.00  0.00           H  
ATOM   3992 HD23 LEU   253      49.184  66.192  64.607  1.00  0.00           H  
ATOM   3993  C   LEU   253      48.384  69.130  60.432  1.00  0.00           C  
ATOM   3994  O   LEU   253      48.952  70.114  60.870  1.00  0.00           O  
ATOM   3995  N   LEU   254      48.807  68.470  59.368  1.00  0.00           N  
ATOM   3996  H   LEU   254      48.317  67.649  59.043  1.00  0.00           H  
ATOM   3997  CA  LEU   254      49.974  68.845  58.639  1.00  0.00           C  
ATOM   3998  HA  LEU   254      50.862  68.944  59.263  1.00  0.00           H  
ATOM   3999  CB  LEU   254      50.225  67.756  57.534  1.00  0.00           C  
ATOM   4000  HB2 LEU   254      49.256  67.537  57.085  1.00  0.00           H  
ATOM   4001  HB3 LEU   254      50.832  68.156  56.722  1.00  0.00           H  
ATOM   4002  CG  LEU   254      50.806  66.392  57.778  1.00  0.00           C  
ATOM   4003  HG  LEU   254      50.282  66.055  58.673  1.00  0.00           H  
ATOM   4004  CD1 LEU   254      50.526  65.422  56.738  1.00  0.00           C  
ATOM   4005 HD11 LEU   254      50.960  65.576  55.750  1.00  0.00           H  
ATOM   4006 HD12 LEU   254      50.895  64.426  56.985  1.00  0.00           H  
ATOM   4007 HD13 LEU   254      49.457  65.433  56.521  1.00  0.00           H  
ATOM   4008  CD2 LEU   254      52.258  66.569  57.998  1.00  0.00           C  
ATOM   4009 HD21 LEU   254      52.814  65.646  58.162  1.00  0.00           H  
ATOM   4010 HD22 LEU   254      52.671  67.006  57.088  1.00  0.00           H  
ATOM   4011 HD23 LEU   254      52.561  67.262  58.783  1.00  0.00           H  
ATOM   4012  C   LEU   254      49.701  70.226  58.069  1.00  0.00           C  
ATOM   4013  O   LEU   254      50.542  71.177  58.195  1.00  0.00           O  
ATOM   4014  N   ALA   255      48.555  70.511  57.406  1.00  0.00           N  
ATOM   4015  H   ALA   255      47.894  69.751  57.323  1.00  0.00           H  
ATOM   4016  CA  ALA   255      48.161  71.827  56.955  1.00  0.00           C  
ATOM   4017  HA  ALA   255      48.884  72.162  56.211  1.00  0.00           H  
ATOM   4018  CB  ALA   255      46.739  71.652  56.336  1.00  0.00           C  
ATOM   4019  HB1 ALA   255      46.362  72.618  56.002  1.00  0.00           H  
ATOM   4020  HB2 ALA   255      46.850  71.105  55.400  1.00  0.00           H  
ATOM   4021  HB3 ALA   255      46.024  71.152  56.990  1.00  0.00           H  
ATOM   4022  C   ALA   255      48.207  72.899  58.110  1.00  0.00           C  
ATOM   4023  O   ALA   255      48.623  74.033  57.863  1.00  0.00           O  
ATOM   4024  N   HID   256      47.818  72.482  59.312  1.00  0.00           N  
ATOM   4025  H   HID   256      47.265  71.650  59.459  1.00  0.00           H  
ATOM   4026  CA  HID   256      47.805  73.404  60.469  1.00  0.00           C  
ATOM   4027  HA  HID   256      47.353  74.318  60.085  1.00  0.00           H  
ATOM   4028  CB  HID   256      47.047  72.869  61.703  1.00  0.00           C  
ATOM   4029  HB2 HID   256      46.009  72.722  61.404  1.00  0.00           H  
ATOM   4030  HB3 HID   256      47.489  71.914  61.988  1.00  0.00           H  
ATOM   4031  CG  HID   256      46.985  73.727  62.933  1.00  0.00           C  
ATOM   4032  ND1 HID   256      46.133  74.736  63.213  1.00  0.00           N  
ATOM   4033  HD1 HID   256      45.443  75.241  62.674  1.00  0.00           H  
ATOM   4034  CE1 HID   256      46.264  75.065  64.533  1.00  0.00           C  
ATOM   4035  HE1 HID   256      45.679  75.796  65.072  1.00  0.00           H  
ATOM   4036  NE2 HID   256      47.167  74.309  65.084  1.00  0.00           N  
ATOM   4037  CD2 HID   256      47.612  73.434  64.085  1.00  0.00           C  
ATOM   4038  HD2 HID   256      48.241  72.567  64.223  1.00  0.00           H  
ATOM   4039  C   HID   256      49.198  73.823  60.739  1.00  0.00           C  
ATOM   4040  O   HID   256      49.454  75.058  60.860  1.00  0.00           O  
ATOM   4041  N   VAL   257      50.132  72.847  60.812  1.00  0.00           N  
ATOM   4042  H   VAL   257      49.803  71.894  60.740  1.00  0.00           H  
ATOM   4043  CA  VAL   257      51.525  73.042  61.226  1.00  0.00           C  
ATOM   4044  HA  VAL   257      51.461  73.680  62.108  1.00  0.00           H  
ATOM   4045  CB  VAL   257      52.290  71.720  61.475  1.00  0.00           C  
ATOM   4046  HB  VAL   257      52.013  71.043  60.666  1.00  0.00           H  
ATOM   4047  CG1 VAL   257      53.807  71.956  61.478  1.00  0.00           C  
ATOM   4048 HG11 VAL   257      54.164  72.599  62.283  1.00  0.00           H  
ATOM   4049 HG12 VAL   257      54.328  70.999  61.476  1.00  0.00           H  
ATOM   4050 HG13 VAL   257      54.108  72.232  60.467  1.00  0.00           H  
ATOM   4051  CG2 VAL   257      51.992  71.077  62.828  1.00  0.00           C  
ATOM   4052 HG21 VAL   257      50.918  70.887  62.855  1.00  0.00           H  
ATOM   4053 HG22 VAL   257      52.591  70.176  62.957  1.00  0.00           H  
ATOM   4054 HG23 VAL   257      52.227  71.774  63.632  1.00  0.00           H  
ATOM   4055  C   VAL   257      52.128  73.887  60.138  1.00  0.00           C  
ATOM   4056  O   VAL   257      52.782  74.911  60.446  1.00  0.00           O  
ATOM   4057  N   TRP   258      51.910  73.473  58.901  1.00  0.00           N  
ATOM   4058  H   TRP   258      51.196  72.767  58.794  1.00  0.00           H  
ATOM   4059  CA  TRP   258      52.601  74.123  57.827  1.00  0.00           C  
ATOM   4060  HA  TRP   258      53.659  74.127  58.087  1.00  0.00           H  
ATOM   4061  CB  TRP   258      52.422  73.415  56.527  1.00  0.00           C  
ATOM   4062  HB2 TRP   258      52.715  72.378  56.694  1.00  0.00           H  
ATOM   4063  HB3 TRP   258      51.400  73.399  56.147  1.00  0.00           H  
ATOM   4064  CG  TRP   258      53.295  73.931  55.403  1.00  0.00           C  
ATOM   4065  CD1 TRP   258      54.372  74.675  55.525  1.00  0.00           C  
ATOM   4066  HD1 TRP   258      54.758  75.117  56.431  1.00  0.00           H  
ATOM   4067  NE1 TRP   258      54.897  74.995  54.270  1.00  0.00           N  
ATOM   4068  HE1 TRP   258      55.713  75.580  54.164  1.00  0.00           H  
ATOM   4069  CE2 TRP   258      54.262  74.287  53.276  1.00  0.00           C  
ATOM   4070  CZ2 TRP   258      54.410  74.187  51.905  1.00  0.00           C  
ATOM   4071  HZ2 TRP   258      55.211  74.703  51.396  1.00  0.00           H  
ATOM   4072  CH2 TRP   258      53.566  73.335  51.162  1.00  0.00           C  
ATOM   4073  HH2 TRP   258      53.699  73.214  50.097  1.00  0.00           H  
ATOM   4074  CZ3 TRP   258      52.660  72.446  51.867  1.00  0.00           C  
ATOM   4075  HZ3 TRP   258      52.055  71.723  51.340  1.00  0.00           H  
ATOM   4076  CE3 TRP   258      52.526  72.606  53.273  1.00  0.00           C  
ATOM   4077  HE3 TRP   258      51.812  72.052  53.864  1.00  0.00           H  
ATOM   4078  CD2 TRP   258      53.270  73.535  54.018  1.00  0.00           C  
ATOM   4079  C   TRP   258      52.270  75.647  57.780  1.00  0.00           C  
ATOM   4080  O   TRP   258      53.195  76.409  57.890  1.00  0.00           O  
ATOM   4081  N   ARG   259      51.035  76.090  57.541  1.00  0.00           N  
ATOM   4082  H   ARG   259      50.344  75.354  57.538  1.00  0.00           H  
ATOM   4083  CA  ARG   259      50.539  77.481  57.326  1.00  0.00           C  
ATOM   4084  HA  ARG   259      50.930  77.887  56.393  1.00  0.00           H  
ATOM   4085  CB  ARG   259      49.013  77.525  57.331  1.00  0.00           C  
ATOM   4086  HB2 ARG   259      48.631  77.170  56.374  1.00  0.00           H  
ATOM   4087  HB3 ARG   259      48.663  76.834  58.097  1.00  0.00           H  
ATOM   4088  CG  ARG   259      48.343  78.873  57.708  1.00  0.00           C  
ATOM   4089  HG2 ARG   259      48.637  79.040  58.744  1.00  0.00           H  
ATOM   4090  HG3 ARG   259      48.774  79.643  57.068  1.00  0.00           H  
ATOM   4091  CD  ARG   259      46.861  78.813  57.707  1.00  0.00           C  
ATOM   4092  HD2 ARG   259      46.561  78.728  56.662  1.00  0.00           H  
ATOM   4093  HD3 ARG   259      46.508  77.907  58.198  1.00  0.00           H  
ATOM   4094  NE  ARG   259      46.251  80.020  58.311  1.00  0.00           N  
ATOM   4095  HE  ARG   259      46.087  79.973  59.306  1.00  0.00           H  
ATOM   4096  CZ  ARG   259      45.731  81.082  57.724  1.00  0.00           C  
ATOM   4097  NH1 ARG   259      45.810  81.320  56.488  1.00  0.00           N  
ATOM   4098 HH11 ARG   259      46.435  80.735  55.952  1.00  0.00           H  
ATOM   4099 HH12 ARG   259      45.311  82.117  56.121  1.00  0.00           H  
ATOM   4100  NH2 ARG   259      45.041  81.926  58.421  1.00  0.00           N  
ATOM   4101 HH21 ARG   259      44.863  81.672  59.383  1.00  0.00           H  
ATOM   4102 HH22 ARG   259      44.935  82.883  58.116  1.00  0.00           H  
ATOM   4103  C   ARG   259      51.089  78.373  58.450  1.00  0.00           C  
ATOM   4104  O   ARG   259      51.586  79.457  58.148  1.00  0.00           O  
ATOM   4105  N   SER   260      51.113  77.891  59.704  1.00  0.00           N  
ATOM   4106  H   SER   260      50.766  76.945  59.768  1.00  0.00           H  
ATOM   4107  CA  SER   260      51.461  78.739  60.838  1.00  0.00           C  
ATOM   4108  HA  SER   260      50.788  79.597  60.825  1.00  0.00           H  
ATOM   4109  CB  SER   260      50.947  77.914  62.086  1.00  0.00           C  
ATOM   4110  HB2 SER   260      51.639  77.072  62.090  1.00  0.00           H  
ATOM   4111  HB3 SER   260      51.133  78.528  62.967  1.00  0.00           H  
ATOM   4112  OG  SER   260      49.594  77.526  62.054  1.00  0.00           O  
ATOM   4113  HG  SER   260      49.493  76.617  61.762  1.00  0.00           H  
ATOM   4114  C   SER   260      52.929  79.072  60.842  1.00  0.00           C  
ATOM   4115  O   SER   260      53.379  80.068  61.310  1.00  0.00           O  
ATOM   4116  N   VAL   261      53.797  78.194  60.294  1.00  0.00           N  
ATOM   4117  H   VAL   261      53.389  77.383  59.852  1.00  0.00           H  
ATOM   4118  CA  VAL   261      55.269  78.450  60.200  1.00  0.00           C  
ATOM   4119  HA  VAL   261      55.573  78.828  61.176  1.00  0.00           H  
ATOM   4120  CB  VAL   261      56.093  77.204  59.943  1.00  0.00           C  
ATOM   4121  HB  VAL   261      55.646  76.643  59.122  1.00  0.00           H  
ATOM   4122  CG1 VAL   261      57.569  77.348  59.656  1.00  0.00           C  
ATOM   4123 HG11 VAL   261      57.814  76.298  59.496  1.00  0.00           H  
ATOM   4124 HG12 VAL   261      57.698  78.004  58.795  1.00  0.00           H  
ATOM   4125 HG13 VAL   261      58.112  77.777  60.499  1.00  0.00           H  
ATOM   4126  CG2 VAL   261      55.930  76.328  61.217  1.00  0.00           C  
ATOM   4127 HG21 VAL   261      54.875  76.111  61.382  1.00  0.00           H  
ATOM   4128 HG22 VAL   261      56.421  75.372  61.039  1.00  0.00           H  
ATOM   4129 HG23 VAL   261      56.490  76.720  62.066  1.00  0.00           H  
ATOM   4130  C   VAL   261      55.532  79.535  59.141  1.00  0.00           C  
ATOM   4131  O   VAL   261      56.381  80.455  59.422  1.00  0.00           O  
ATOM   4132  N   VAL   262      54.684  79.720  58.116  1.00  0.00           N  
ATOM   4133  H   VAL   262      53.958  79.022  58.042  1.00  0.00           H  
ATOM   4134  CA  VAL   262      54.765  80.663  57.034  1.00  0.00           C  
ATOM   4135  HA  VAL   262      55.837  80.774  56.867  1.00  0.00           H  
ATOM   4136  CB  VAL   262      53.936  80.164  55.790  1.00  0.00           C  
ATOM   4137  HB  VAL   262      52.876  80.187  56.040  1.00  0.00           H  
ATOM   4138  CG1 VAL   262      54.323  80.985  54.528  1.00  0.00           C  
ATOM   4139 HG11 VAL   262      54.245  82.048  54.757  1.00  0.00           H  
ATOM   4140 HG12 VAL   262      55.352  80.720  54.288  1.00  0.00           H  
ATOM   4141 HG13 VAL   262      53.590  80.743  53.757  1.00  0.00           H  
ATOM   4142  CG2 VAL   262      54.349  78.707  55.509  1.00  0.00           C  
ATOM   4143 HG21 VAL   262      55.418  78.499  55.543  1.00  0.00           H  
ATOM   4144 HG22 VAL   262      53.960  77.937  56.175  1.00  0.00           H  
ATOM   4145 HG23 VAL   262      53.809  78.343  54.635  1.00  0.00           H  
ATOM   4146  C   VAL   262      54.239  82.074  57.437  1.00  0.00           C  
ATOM   4147  O   VAL   262      54.828  83.074  56.917  1.00  0.00           O  
ATOM   4148  N   ARG   263      53.446  82.095  58.490  1.00  0.00           N  
ATOM   4149  H   ARG   263      53.058  81.190  58.713  1.00  0.00           H  
ATOM   4150  CA  ARG   263      53.041  83.356  59.081  1.00  0.00           C  
ATOM   4151  HA  ARG   263      53.045  84.181  58.368  1.00  0.00           H  
ATOM   4152  CB  ARG   263      51.638  83.138  59.664  1.00  0.00           C  
ATOM   4153  HB2 ARG   263      50.931  82.744  58.934  1.00  0.00           H  
ATOM   4154  HB3 ARG   263      51.674  82.373  60.439  1.00  0.00           H  
ATOM   4155  CG  ARG   263      51.003  84.343  60.348  1.00  0.00           C  
ATOM   4156  HG2 ARG   263      51.704  84.641  61.128  1.00  0.00           H  
ATOM   4157  HG3 ARG   263      50.805  85.163  59.658  1.00  0.00           H  
ATOM   4158  CD  ARG   263      49.637  84.118  60.959  1.00  0.00           C  
ATOM   4159  HD2 ARG   263      49.353  84.903  61.660  1.00  0.00           H  
ATOM   4160  HD3 ARG   263      48.895  84.039  60.165  1.00  0.00           H  
ATOM   4161  NE  ARG   263      49.555  82.922  61.767  1.00  0.00           N  
ATOM   4162  HE  ARG   263      50.138  82.908  62.591  1.00  0.00           H  
ATOM   4163  CZ  ARG   263      48.898  81.821  61.512  1.00  0.00           C  
ATOM   4164  NH1 ARG   263      48.221  81.675  60.443  1.00  0.00           N  
ATOM   4165 HH11 ARG   263      48.164  82.359  59.702  1.00  0.00           H  
ATOM   4166 HH12 ARG   263      47.623  80.861  60.472  1.00  0.00           H  
ATOM   4167  NH2 ARG   263      48.793  80.809  62.281  1.00  0.00           N  
ATOM   4168 HH21 ARG   263      49.277  80.898  63.163  1.00  0.00           H  
ATOM   4169 HH22 ARG   263      48.100  80.095  62.106  1.00  0.00           H  
ATOM   4170  C   ARG   263      54.159  83.780  60.100  1.00  0.00           C  
ATOM   4171  O   ARG   263      54.402  84.981  60.225  1.00  0.00           O  
ATOM   4172  N   CYS   264      54.920  82.827  60.828  1.00  0.00           N  
ATOM   4173  H   CYS   264      54.642  81.858  60.768  1.00  0.00           H  
ATOM   4174  CA  CYS   264      56.017  83.150  61.670  1.00  0.00           C  
ATOM   4175  HA  CYS   264      55.771  83.894  62.427  1.00  0.00           H  
ATOM   4176  CB  CYS   264      56.500  81.983  62.477  1.00  0.00           C  
ATOM   4177  HB2 CYS   264      56.853  81.227  61.776  1.00  0.00           H  
ATOM   4178  HB3 CYS   264      57.393  82.129  63.085  1.00  0.00           H  
ATOM   4179  SG  CYS   264      55.107  81.510  63.589  1.00  0.00           S  
ATOM   4180  HG  CYS   264      54.385  80.929  62.627  1.00  0.00           H  
ATOM   4181  C   CYS   264      57.237  83.729  60.802  1.00  0.00           C  
ATOM   4182  O   CYS   264      57.955  84.509  61.246  1.00  0.00           O  
ATOM   4183  N   GLU   265      57.480  83.162  59.550  1.00  0.00           N  
ATOM   4184  H   GLU   265      56.800  82.488  59.228  1.00  0.00           H  
ATOM   4185  CA  GLU   265      58.658  83.486  58.681  1.00  0.00           C  
ATOM   4186  HA  GLU   265      59.566  83.565  59.279  1.00  0.00           H  
ATOM   4187  CB  GLU   265      58.993  82.353  57.688  1.00  0.00           C  
ATOM   4188  HB2 GLU   265      58.864  81.384  58.170  1.00  0.00           H  
ATOM   4189  HB3 GLU   265      58.099  82.286  57.067  1.00  0.00           H  
ATOM   4190  CG  GLU   265      60.334  82.515  56.896  1.00  0.00           C  
ATOM   4191  HG2 GLU   265      60.466  81.688  56.198  1.00  0.00           H  
ATOM   4192  HG3 GLU   265      60.313  83.294  56.134  1.00  0.00           H  
ATOM   4193  CD  GLU   265      61.575  82.785  57.747  1.00  0.00           C  
ATOM   4194  OE1 GLU   265      62.244  81.746  58.014  1.00  0.00           O  
ATOM   4195  OE2 GLU   265      61.954  83.988  58.045  1.00  0.00           O  
ATOM   4196  C   GLU   265      58.369  84.824  58.031  1.00  0.00           C  
ATOM   4197  O   GLU   265      59.232  85.378  57.351  1.00  0.00           O  
ATOM   4198  N   ARG   266      57.116  85.338  58.014  1.00  0.00           N  
ATOM   4199  H   ARG   266      56.464  85.046  58.729  1.00  0.00           H  
ATOM   4200  CA  ARG   266      56.710  86.627  57.433  1.00  0.00           C  
ATOM   4201  HA  ARG   266      55.626  86.720  57.495  1.00  0.00           H  
ATOM   4202  CB  ARG   266      57.295  87.894  58.224  1.00  0.00           C  
ATOM   4203  HB2 ARG   266      58.384  87.884  58.187  1.00  0.00           H  
ATOM   4204  HB3 ARG   266      57.073  88.827  57.705  1.00  0.00           H  
ATOM   4205  CG  ARG   266      56.914  88.014  59.725  1.00  0.00           C  
ATOM   4206  HG2 ARG   266      55.831  88.134  59.760  1.00  0.00           H  
ATOM   4207  HG3 ARG   266      57.243  87.151  60.304  1.00  0.00           H  
ATOM   4208  CD  ARG   266      57.552  89.254  60.384  1.00  0.00           C  
ATOM   4209  HD2 ARG   266      58.634  89.219  60.255  1.00  0.00           H  
ATOM   4210  HD3 ARG   266      57.100  90.078  59.832  1.00  0.00           H  
ATOM   4211  NE  ARG   266      57.171  89.454  61.801  1.00  0.00           N  
ATOM   4212  HE  ARG   266      56.519  90.197  62.010  1.00  0.00           H  
ATOM   4213  CZ  ARG   266      57.521  88.705  62.857  1.00  0.00           C  
ATOM   4214  NH1 ARG   266      58.295  87.710  62.825  1.00  0.00           N  
ATOM   4215 HH11 ARG   266      58.859  87.548  62.004  1.00  0.00           H  
ATOM   4216 HH12 ARG   266      58.391  87.134  63.649  1.00  0.00           H  
ATOM   4217  NH2 ARG   266      57.029  88.853  64.061  1.00  0.00           N  
ATOM   4218 HH21 ARG   266      56.471  89.682  64.206  1.00  0.00           H  
ATOM   4219 HH22 ARG   266      57.313  88.302  64.858  1.00  0.00           H  
ATOM   4220  C   ARG   266      57.023  86.694  55.957  1.00  0.00           C  
ATOM   4221  O   ARG   266      57.445  87.701  55.388  1.00  0.00           O  
ATOM   4222  N   ILE   267      56.699  85.648  55.208  1.00  0.00           N  
ATOM   4223  H   ILE   267      56.563  84.770  55.688  1.00  0.00           H  
ATOM   4224  CA  ILE   267      56.952  85.506  53.724  1.00  0.00           C  
ATOM   4225  HA  ILE   267      57.902  86.033  53.634  1.00  0.00           H  
ATOM   4226  CB  ILE   267      57.064  84.088  53.327  1.00  0.00           C  
ATOM   4227  HB  ILE   267      56.175  83.582  53.704  1.00  0.00           H  
ATOM   4228  CG2 ILE   267      57.214  83.906  51.800  1.00  0.00           C  
ATOM   4229 HG21 ILE   267      56.397  84.330  51.217  1.00  0.00           H  
ATOM   4230 HG22 ILE   267      58.188  84.183  51.397  1.00  0.00           H  
ATOM   4231 HG23 ILE   267      57.090  82.853  51.546  1.00  0.00           H  
ATOM   4232  CG1 ILE   267      58.250  83.365  54.086  1.00  0.00           C  
ATOM   4233 HG12 ILE   267      59.152  83.799  53.656  1.00  0.00           H  
ATOM   4234 HG13 ILE   267      58.168  83.599  55.148  1.00  0.00           H  
ATOM   4235  CD1 ILE   267      58.366  81.869  53.835  1.00  0.00           C  
ATOM   4236 HD11 ILE   267      58.801  81.729  52.846  1.00  0.00           H  
ATOM   4237 HD12 ILE   267      59.036  81.352  54.522  1.00  0.00           H  
ATOM   4238 HD13 ILE   267      57.350  81.474  53.814  1.00  0.00           H  
ATOM   4239  C   ILE   267      55.941  86.349  52.893  1.00  0.00           C  
ATOM   4240  O   ILE   267      54.769  86.469  53.274  1.00  0.00           O  
ATOM   4241  N   ASP   268      56.375  86.890  51.760  1.00  0.00           N  
ATOM   4242  H   ASP   268      57.289  86.536  51.520  1.00  0.00           H  
ATOM   4243  CA  ASP   268      55.522  87.519  50.808  1.00  0.00           C  
ATOM   4244  HA  ASP   268      54.939  88.337  51.231  1.00  0.00           H  
ATOM   4245  CB  ASP   268      56.474  88.366  49.934  1.00  0.00           C  
ATOM   4246  HB2 ASP   268      57.165  88.857  50.619  1.00  0.00           H  
ATOM   4247  HB3 ASP   268      56.995  87.762  49.192  1.00  0.00           H  
ATOM   4248  CG  ASP   268      55.710  89.294  49.064  1.00  0.00           C  
ATOM   4249  OD1 ASP   268      55.315  90.350  49.594  1.00  0.00           O  
ATOM   4250  OD2 ASP   268      55.536  88.964  47.842  1.00  0.00           O  
ATOM   4251  C   ASP   268      54.768  86.433  49.899  1.00  0.00           C  
ATOM   4252  O   ASP   268      55.363  85.480  49.407  1.00  0.00           O  
ATOM   4253  N   PRO   269      53.448  86.695  49.686  1.00  0.00           N  
ATOM   4254  CD  PRO   269      52.720  87.888  50.186  1.00  0.00           C  
ATOM   4255  HD2 PRO   269      52.937  88.696  49.488  1.00  0.00           H  
ATOM   4256  HD3 PRO   269      53.009  88.057  51.223  1.00  0.00           H  
ATOM   4257  CG  PRO   269      51.230  87.464  50.114  1.00  0.00           C  
ATOM   4258  HG2 PRO   269      50.563  88.324  50.059  1.00  0.00           H  
ATOM   4259  HG3 PRO   269      50.945  86.837  50.959  1.00  0.00           H  
ATOM   4260  CB  PRO   269      51.255  86.472  48.954  1.00  0.00           C  
ATOM   4261  HB2 PRO   269      51.316  87.026  48.017  1.00  0.00           H  
ATOM   4262  HB3 PRO   269      50.367  85.839  48.931  1.00  0.00           H  
ATOM   4263  CA  PRO   269      52.566  85.769  49.091  1.00  0.00           C  
ATOM   4264  HA  PRO   269      52.431  84.999  49.850  1.00  0.00           H  
ATOM   4265  C   PRO   269      53.009  85.179  47.739  1.00  0.00           C  
ATOM   4266  O   PRO   269      52.574  84.023  47.447  1.00  0.00           O  
ATOM   4267  N   GLN   270      53.825  85.884  46.925  1.00  0.00           N  
ATOM   4268  H   GLN   270      54.250  86.764  47.178  1.00  0.00           H  
ATOM   4269  CA  GLN   270      54.259  85.330  45.564  1.00  0.00           C  
ATOM   4270  HA  GLN   270      53.536  84.542  45.351  1.00  0.00           H  
ATOM   4271  CB  GLN   270      54.231  86.527  44.522  1.00  0.00           C  
ATOM   4272  HB2 GLN   270      54.746  87.357  45.007  1.00  0.00           H  
ATOM   4273  HB3 GLN   270      54.691  86.148  43.609  1.00  0.00           H  
ATOM   4274  CG  GLN   270      52.935  87.087  44.029  1.00  0.00           C  
ATOM   4275  HG2 GLN   270      52.444  87.493  44.914  1.00  0.00           H  
ATOM   4276  HG3 GLN   270      53.114  87.822  43.245  1.00  0.00           H  
ATOM   4277  CD  GLN   270      52.007  85.994  43.420  1.00  0.00           C  
ATOM   4278  OE1 GLN   270      52.299  84.827  43.124  1.00  0.00           O  
ATOM   4279  NE2 GLN   270      50.779  86.308  43.025  1.00  0.00           N  
ATOM   4280 HE21 GLN   270      50.270  85.626  42.481  1.00  0.00           H  
ATOM   4281 HE22 GLN   270      50.262  87.135  43.288  1.00  0.00           H  
ATOM   4282  C   GLN   270      55.605  84.555  45.503  1.00  0.00           C  
ATOM   4283  O   GLN   270      55.980  84.028  44.490  1.00  0.00           O  
ATOM   4284  N   GLU   271      56.242  84.474  46.630  1.00  0.00           N  
ATOM   4285  H   GLU   271      55.759  84.664  47.496  1.00  0.00           H  
ATOM   4286  CA  GLU   271      57.417  83.548  46.817  1.00  0.00           C  
ATOM   4287  HA  GLU   271      58.041  83.696  45.936  1.00  0.00           H  
ATOM   4288  CB  GLU   271      58.222  83.962  48.022  1.00  0.00           C  
ATOM   4289  HB2 GLU   271      57.611  84.057  48.920  1.00  0.00           H  
ATOM   4290  HB3 GLU   271      58.992  83.228  48.258  1.00  0.00           H  
ATOM   4291  CG  GLU   271      58.851  85.355  47.820  1.00  0.00           C  
ATOM   4292  HG2 GLU   271      58.115  86.155  47.899  1.00  0.00           H  
ATOM   4293  HG3 GLU   271      59.533  85.459  48.664  1.00  0.00           H  
ATOM   4294  CD  GLU   271      59.695  85.633  46.557  1.00  0.00           C  
ATOM   4295  OE1 GLU   271      59.356  86.593  45.827  1.00  0.00           O  
ATOM   4296  OE2 GLU   271      60.433  84.726  46.066  1.00  0.00           O  
ATOM   4297  C   GLU   271      56.979  82.096  46.877  1.00  0.00           C  
ATOM   4298  O   GLU   271      55.929  81.772  47.528  1.00  0.00           O  
ATOM   4299  N   VAL   272      57.644  81.213  46.105  1.00  0.00           N  
ATOM   4300  H   VAL   272      58.471  81.559  45.640  1.00  0.00           H  
ATOM   4301  CA  VAL   272      57.368  79.707  46.034  1.00  0.00           C  
ATOM   4302  HA  VAL   272      56.321  79.406  46.073  1.00  0.00           H  
ATOM   4303  CB  VAL   272      57.948  78.911  44.768  1.00  0.00           C  
ATOM   4304  HB  VAL   272      59.023  79.090  44.802  1.00  0.00           H  
ATOM   4305  CG1 VAL   272      57.632  77.433  44.769  1.00  0.00           C  
ATOM   4306 HG11 VAL   272      58.238  76.804  45.421  1.00  0.00           H  
ATOM   4307 HG12 VAL   272      56.570  77.280  44.963  1.00  0.00           H  
ATOM   4308 HG13 VAL   272      57.813  76.992  43.789  1.00  0.00           H  
ATOM   4309  CG2 VAL   272      57.433  79.518  43.487  1.00  0.00           C  
ATOM   4310 HG21 VAL   272      56.349  79.464  43.394  1.00  0.00           H  
ATOM   4311 HG22 VAL   272      57.615  80.593  43.486  1.00  0.00           H  
ATOM   4312 HG23 VAL   272      57.968  79.089  42.640  1.00  0.00           H  
ATOM   4313  C   VAL   272      58.016  79.089  47.326  1.00  0.00           C  
ATOM   4314  O   VAL   272      59.205  79.377  47.586  1.00  0.00           O  
ATOM   4315  N   LEU   273      57.372  78.208  48.010  1.00  0.00           N  
ATOM   4316  H   LEU   273      56.526  77.946  47.523  1.00  0.00           H  
ATOM   4317  CA  LEU   273      57.785  77.248  49.102  1.00  0.00           C  
ATOM   4318  HA  LEU   273      58.771  77.572  49.434  1.00  0.00           H  
ATOM   4319  CB  LEU   273      56.793  77.421  50.267  1.00  0.00           C  
ATOM   4320  HB2 LEU   273      55.945  76.813  49.953  1.00  0.00           H  
ATOM   4321  HB3 LEU   273      57.234  76.842  51.078  1.00  0.00           H  
ATOM   4322  CG  LEU   273      56.478  78.887  50.634  1.00  0.00           C  
ATOM   4323  HG  LEU   273      55.874  79.288  49.820  1.00  0.00           H  
ATOM   4324  CD1 LEU   273      55.731  78.910  51.969  1.00  0.00           C  
ATOM   4325 HD11 LEU   273      54.746  78.461  51.849  1.00  0.00           H  
ATOM   4326 HD12 LEU   273      56.300  78.398  52.744  1.00  0.00           H  
ATOM   4327 HD13 LEU   273      55.516  79.961  52.164  1.00  0.00           H  
ATOM   4328  CD2 LEU   273      57.715  79.714  50.884  1.00  0.00           C  
ATOM   4329 HD21 LEU   273      58.222  79.418  51.803  1.00  0.00           H  
ATOM   4330 HD22 LEU   273      58.401  79.700  50.036  1.00  0.00           H  
ATOM   4331 HD23 LEU   273      57.395  80.750  50.995  1.00  0.00           H  
ATOM   4332  C   LEU   273      57.875  75.800  48.641  1.00  0.00           C  
ATOM   4333  O   LEU   273      57.254  75.408  47.627  1.00  0.00           O  
ATOM   4334  N   TYR   274      58.561  74.978  49.497  1.00  0.00           N  
ATOM   4335  H   TYR   274      58.984  75.222  50.382  1.00  0.00           H  
ATOM   4336  CA  TYR   274      58.942  73.591  49.095  1.00  0.00           C  
ATOM   4337  HA  TYR   274      58.230  73.210  48.363  1.00  0.00           H  
ATOM   4338  CB  TYR   274      60.413  73.555  48.639  1.00  0.00           C  
ATOM   4339  HB2 TYR   274      61.000  73.896  49.492  1.00  0.00           H  
ATOM   4340  HB3 TYR   274      60.630  72.520  48.375  1.00  0.00           H  
ATOM   4341  CG  TYR   274      60.740  74.441  47.465  1.00  0.00           C  
ATOM   4342  CD1 TYR   274      61.192  75.720  47.740  1.00  0.00           C  
ATOM   4343  HD1 TYR   274      61.226  76.106  48.749  1.00  0.00           H  
ATOM   4344  CE1 TYR   274      61.495  76.623  46.682  1.00  0.00           C  
ATOM   4345  HE1 TYR   274      61.800  77.631  46.923  1.00  0.00           H  
ATOM   4346  CZ  TYR   274      61.253  76.232  45.355  1.00  0.00           C  
ATOM   4347  OH  TYR   274      61.249  77.121  44.337  1.00  0.00           O  
ATOM   4348  HH  TYR   274      61.455  78.006  44.648  1.00  0.00           H  
ATOM   4349  CE2 TYR   274      60.812  74.961  45.132  1.00  0.00           C  
ATOM   4350  HE2 TYR   274      60.652  74.739  44.088  1.00  0.00           H  
ATOM   4351  CD2 TYR   274      60.563  73.989  46.120  1.00  0.00           C  
ATOM   4352  HD2 TYR   274      60.266  72.972  45.911  1.00  0.00           H  
ATOM   4353  C   TYR   274      58.983  72.701  50.307  1.00  0.00           C  
ATOM   4354  O   TYR   274      59.491  73.030  51.377  1.00  0.00           O  
ATOM   4355  N   TYR   275      58.296  71.568  50.179  1.00  0.00           N  
ATOM   4356  H   TYR   275      57.933  71.264  49.287  1.00  0.00           H  
ATOM   4357  CA  TYR   275      57.761  70.768  51.264  1.00  0.00           C  
ATOM   4358  HA  TYR   275      58.301  70.989  52.184  1.00  0.00           H  
ATOM   4359  CB  TYR   275      56.368  71.191  51.587  1.00  0.00           C  
ATOM   4360  HB2 TYR   275      56.273  72.257  51.792  1.00  0.00           H  
ATOM   4361  HB3 TYR   275      55.710  71.012  50.736  1.00  0.00           H  
ATOM   4362  CG  TYR   275      55.667  70.583  52.745  1.00  0.00           C  
ATOM   4363  CD1 TYR   275      55.692  71.320  53.928  1.00  0.00           C  
ATOM   4364  HD1 TYR   275      56.288  72.206  54.086  1.00  0.00           H  
ATOM   4365  CE1 TYR   275      54.950  70.908  55.010  1.00  0.00           C  
ATOM   4366  HE1 TYR   275      54.952  71.471  55.932  1.00  0.00           H  
ATOM   4367  CZ  TYR   275      54.205  69.713  54.998  1.00  0.00           C  
ATOM   4368  OH  TYR   275      53.476  69.360  56.096  1.00  0.00           O  
ATOM   4369  HH  TYR   275      53.223  70.020  56.745  1.00  0.00           H  
ATOM   4370  CE2 TYR   275      54.268  68.968  53.817  1.00  0.00           C  
ATOM   4371  HE2 TYR   275      53.673  68.070  53.889  1.00  0.00           H  
ATOM   4372  CD2 TYR   275      54.929  69.387  52.657  1.00  0.00           C  
ATOM   4373  HD2 TYR   275      54.845  68.784  51.765  1.00  0.00           H  
ATOM   4374  C   TYR   275      58.034  69.286  51.077  1.00  0.00           C  
ATOM   4375  O   TYR   275      57.229  68.590  50.474  1.00  0.00           O  
ATOM   4376  N   ILE   276      59.173  68.796  51.610  1.00  0.00           N  
ATOM   4377  H   ILE   276      59.705  69.438  52.180  1.00  0.00           H  
ATOM   4378  CA  ILE   276      59.712  67.482  51.370  1.00  0.00           C  
ATOM   4379  HA  ILE   276      59.526  67.206  50.331  1.00  0.00           H  
ATOM   4380  CB  ILE   276      61.278  67.500  51.539  1.00  0.00           C  
ATOM   4381  HB  ILE   276      61.564  67.586  52.588  1.00  0.00           H  
ATOM   4382  CG2 ILE   276      61.914  66.237  50.965  1.00  0.00           C  
ATOM   4383 HG21 ILE   276      61.720  65.416  51.656  1.00  0.00           H  
ATOM   4384 HG22 ILE   276      61.635  65.993  49.940  1.00  0.00           H  
ATOM   4385 HG23 ILE   276      62.999  66.233  50.862  1.00  0.00           H  
ATOM   4386  CG1 ILE   276      61.996  68.686  50.870  1.00  0.00           C  
ATOM   4387 HG12 ILE   276      61.938  69.662  51.353  1.00  0.00           H  
ATOM   4388 HG13 ILE   276      63.085  68.674  50.917  1.00  0.00           H  
ATOM   4389  CD1 ILE   276      61.657  68.895  49.366  1.00  0.00           C  
ATOM   4390 HD11 ILE   276      62.259  69.662  48.879  1.00  0.00           H  
ATOM   4391 HD12 ILE   276      61.773  67.999  48.755  1.00  0.00           H  
ATOM   4392 HD13 ILE   276      60.673  69.362  49.331  1.00  0.00           H  
ATOM   4393  C   ILE   276      59.142  66.484  52.294  1.00  0.00           C  
ATOM   4394  O   ILE   276      59.798  65.982  53.229  1.00  0.00           O  
ATOM   4395  N   LEU   277      57.872  66.136  52.028  1.00  0.00           N  
ATOM   4396  H   LEU   277      57.369  66.696  51.355  1.00  0.00           H  
ATOM   4397  CA  LEU   277      57.201  65.094  52.700  1.00  0.00           C  
ATOM   4398  HA  LEU   277      57.462  65.058  53.758  1.00  0.00           H  
ATOM   4399  CB  LEU   277      55.645  65.279  52.566  1.00  0.00           C  
ATOM   4400  HB2 LEU   277      55.403  66.257  52.982  1.00  0.00           H  
ATOM   4401  HB3 LEU   277      55.424  65.218  51.500  1.00  0.00           H  
ATOM   4402  CG  LEU   277      54.834  64.112  53.212  1.00  0.00           C  
ATOM   4403  HG  LEU   277      55.135  63.169  52.755  1.00  0.00           H  
ATOM   4404  CD1 LEU   277      55.159  64.147  54.680  1.00  0.00           C  
ATOM   4405 HD11 LEU   277      56.141  63.731  54.908  1.00  0.00           H  
ATOM   4406 HD12 LEU   277      55.058  65.146  55.104  1.00  0.00           H  
ATOM   4407 HD13 LEU   277      54.445  63.457  55.129  1.00  0.00           H  
ATOM   4408  CD2 LEU   277      53.396  64.289  53.000  1.00  0.00           C  
ATOM   4409 HD21 LEU   277      53.100  65.227  53.470  1.00  0.00           H  
ATOM   4410 HD22 LEU   277      53.141  64.243  51.941  1.00  0.00           H  
ATOM   4411 HD23 LEU   277      52.799  63.573  53.563  1.00  0.00           H  
ATOM   4412  C   LEU   277      57.674  63.673  52.179  1.00  0.00           C  
ATOM   4413  O   LEU   277      57.181  63.287  51.127  1.00  0.00           O  
ATOM   4414  N   LEU   278      58.599  62.982  52.876  1.00  0.00           N  
ATOM   4415  H   LEU   278      58.905  63.417  53.735  1.00  0.00           H  
ATOM   4416  CA  LEU   278      58.974  61.543  52.685  1.00  0.00           C  
ATOM   4417  HA  LEU   278      59.271  61.453  51.640  1.00  0.00           H  
ATOM   4418  CB  LEU   278      60.154  61.003  53.558  1.00  0.00           C  
ATOM   4419  HB2 LEU   278      59.769  60.894  54.572  1.00  0.00           H  
ATOM   4420  HB3 LEU   278      60.532  60.089  53.100  1.00  0.00           H  
ATOM   4421  CG  LEU   278      61.308  61.975  53.798  1.00  0.00           C  
ATOM   4422  HG  LEU   278      61.007  62.826  54.409  1.00  0.00           H  
ATOM   4423  CD1 LEU   278      62.448  61.249  54.492  1.00  0.00           C  
ATOM   4424 HD11 LEU   278      63.349  61.862  54.525  1.00  0.00           H  
ATOM   4425 HD12 LEU   278      62.240  60.906  55.506  1.00  0.00           H  
ATOM   4426 HD13 LEU   278      62.811  60.413  53.895  1.00  0.00           H  
ATOM   4427  CD2 LEU   278      62.052  62.600  52.543  1.00  0.00           C  
ATOM   4428 HD21 LEU   278      62.809  63.234  53.004  1.00  0.00           H  
ATOM   4429 HD22 LEU   278      62.494  61.814  51.931  1.00  0.00           H  
ATOM   4430 HD23 LEU   278      61.368  63.228  51.973  1.00  0.00           H  
ATOM   4431  C   LEU   278      57.832  60.614  52.904  1.00  0.00           C  
ATOM   4432  O   LEU   278      57.079  60.733  53.895  1.00  0.00           O  
ATOM   4433  N   ILE   279      57.689  59.612  51.995  1.00  0.00           N  
ATOM   4434  H   ILE   279      58.270  59.634  51.170  1.00  0.00           H  
ATOM   4435  CA  ILE   279      56.642  58.606  51.954  1.00  0.00           C  
ATOM   4436  HA  ILE   279      56.239  58.490  52.960  1.00  0.00           H  
ATOM   4437  CB  ILE   279      55.549  59.096  51.004  1.00  0.00           C  
ATOM   4438  HB  ILE   279      55.099  58.122  50.811  1.00  0.00           H  
ATOM   4439  CG2 ILE   279      54.503  59.996  51.696  1.00  0.00           C  
ATOM   4440 HG21 ILE   279      53.521  59.875  51.240  1.00  0.00           H  
ATOM   4441 HG22 ILE   279      54.402  59.695  52.738  1.00  0.00           H  
ATOM   4442 HG23 ILE   279      54.856  61.027  51.663  1.00  0.00           H  
ATOM   4443  CG1 ILE   279      55.964  59.717  49.620  1.00  0.00           C  
ATOM   4444 HG12 ILE   279      56.235  60.765  49.751  1.00  0.00           H  
ATOM   4445 HG13 ILE   279      56.903  59.319  49.234  1.00  0.00           H  
ATOM   4446  CD1 ILE   279      54.883  59.619  48.491  1.00  0.00           C  
ATOM   4447 HD11 ILE   279      54.922  58.580  48.162  1.00  0.00           H  
ATOM   4448 HD12 ILE   279      53.928  59.845  48.966  1.00  0.00           H  
ATOM   4449 HD13 ILE   279      55.049  60.281  47.642  1.00  0.00           H  
ATOM   4450  C   ILE   279      57.267  57.306  51.550  1.00  0.00           C  
ATOM   4451  O   ILE   279      58.339  57.244  50.873  1.00  0.00           O  
ATOM   4452  N   ASP   280      56.689  56.194  52.035  1.00  0.00           N  
ATOM   4453  H   ASP   280      55.897  56.359  52.639  1.00  0.00           H  
ATOM   4454  CA  ASP   280      56.958  54.785  51.772  1.00  0.00           C  
ATOM   4455  HA  ASP   280      58.032  54.735  51.949  1.00  0.00           H  
ATOM   4456  CB  ASP   280      56.184  53.839  52.702  1.00  0.00           C  
ATOM   4457  HB2 ASP   280      56.116  54.278  53.697  1.00  0.00           H  
ATOM   4458  HB3 ASP   280      55.212  53.593  52.273  1.00  0.00           H  
ATOM   4459  CG  ASP   280      56.790  52.432  52.725  1.00  0.00           C  
ATOM   4460  OD1 ASP   280      57.835  52.213  52.077  1.00  0.00           O  
ATOM   4461  OD2 ASP   280      56.146  51.484  53.262  1.00  0.00           O  
ATOM   4462  C   ASP   280      56.686  54.577  50.296  1.00  0.00           C  
ATOM   4463  O   ASP   280      55.634  54.767  49.725  1.00  0.00           O  
ATOM   4464  N   ALA   281      57.654  53.861  49.754  1.00  0.00           N  
ATOM   4465  H   ALA   281      58.507  53.718  50.275  1.00  0.00           H  
ATOM   4466  CA  ALA   281      57.566  53.494  48.336  1.00  0.00           C  
ATOM   4467  HA  ALA   281      56.837  54.115  47.816  1.00  0.00           H  
ATOM   4468  CB  ALA   281      58.926  53.741  47.786  1.00  0.00           C  
ATOM   4469  HB1 ALA   281      59.686  53.397  48.488  1.00  0.00           H  
ATOM   4470  HB2 ALA   281      59.055  53.161  46.873  1.00  0.00           H  
ATOM   4471  HB3 ALA   281      59.083  54.808  47.628  1.00  0.00           H  
ATOM   4472  C   ALA   281      57.194  52.034  48.146  1.00  0.00           C  
ATOM   4473  O   ALA   281      56.676  51.667  47.119  1.00  0.00           O  
ATOM   4474  N   ARG   282      57.296  51.278  49.207  1.00  0.00           N  
ATOM   4475  H   ARG   282      57.653  51.695  50.055  1.00  0.00           H  
ATOM   4476  CA  ARG   282      57.279  49.772  49.157  1.00  0.00           C  
ATOM   4477  HA  ARG   282      58.109  49.501  48.505  1.00  0.00           H  
ATOM   4478  CB  ARG   282      57.335  49.237  50.567  1.00  0.00           C  
ATOM   4479  HB2 ARG   282      56.555  49.713  51.160  1.00  0.00           H  
ATOM   4480  HB3 ARG   282      57.051  48.187  50.641  1.00  0.00           H  
ATOM   4481  CG  ARG   282      58.727  49.294  51.153  1.00  0.00           C  
ATOM   4482  HG2 ARG   282      59.267  48.396  50.851  1.00  0.00           H  
ATOM   4483  HG3 ARG   282      59.314  50.171  50.881  1.00  0.00           H  
ATOM   4484  CD  ARG   282      58.485  49.163  52.651  1.00  0.00           C  
ATOM   4485  HD2 ARG   282      57.814  49.932  53.036  1.00  0.00           H  
ATOM   4486  HD3 ARG   282      57.986  48.224  52.891  1.00  0.00           H  
ATOM   4487  NE  ARG   282      59.736  49.099  53.400  1.00  0.00           N  
ATOM   4488  HE  ARG   282      59.954  48.193  53.788  1.00  0.00           H  
ATOM   4489  CZ  ARG   282      60.548  50.140  53.688  1.00  0.00           C  
ATOM   4490  NH1 ARG   282      60.335  51.377  53.216  1.00  0.00           N  
ATOM   4491 HH11 ARG   282      59.568  51.479  52.566  1.00  0.00           H  
ATOM   4492 HH12 ARG   282      61.014  52.116  53.330  1.00  0.00           H  
ATOM   4493  NH2 ARG   282      61.626  49.983  54.320  1.00  0.00           N  
ATOM   4494 HH21 ARG   282      61.873  49.085  54.711  1.00  0.00           H  
ATOM   4495 HH22 ARG   282      62.229  50.773  54.498  1.00  0.00           H  
ATOM   4496  C   ARG   282      56.012  49.220  48.497  1.00  0.00           C  
ATOM   4497  O   ARG   282      56.116  48.463  47.527  1.00  0.00           O  
ATOM   4498  N   THR   283      54.789  49.624  48.914  1.00  0.00           N  
ATOM   4499  H   THR   283      54.719  50.128  49.786  1.00  0.00           H  
ATOM   4500  CA  THR   283      53.550  49.016  48.453  1.00  0.00           C  
ATOM   4501  HA  THR   283      53.756  48.148  47.826  1.00  0.00           H  
ATOM   4502  CB  THR   283      52.647  48.515  49.568  1.00  0.00           C  
ATOM   4503  HB  THR   283      51.791  48.006  49.126  1.00  0.00           H  
ATOM   4504  CG2 THR   283      53.398  47.431  50.376  1.00  0.00           C  
ATOM   4505 HG21 THR   283      54.130  47.939  51.003  1.00  0.00           H  
ATOM   4506 HG22 THR   283      52.703  46.900  51.026  1.00  0.00           H  
ATOM   4507 HG23 THR   283      53.908  46.726  49.720  1.00  0.00           H  
ATOM   4508  OG1 THR   283      52.186  49.598  50.371  1.00  0.00           O  
ATOM   4509  HG1 THR   283      52.860  49.858  51.003  1.00  0.00           H  
ATOM   4510  C   THR   283      52.704  49.974  47.546  1.00  0.00           C  
ATOM   4511  O   THR   283      51.664  49.552  47.056  1.00  0.00           O  
ATOM   4512  N   ARG   284      53.236  51.153  47.230  1.00  0.00           N  
ATOM   4513  H   ARG   284      54.071  51.306  47.777  1.00  0.00           H  
ATOM   4514  CA  ARG   284      52.956  51.974  46.018  1.00  0.00           C  
ATOM   4515  HA  ARG   284      51.884  51.964  45.821  1.00  0.00           H  
ATOM   4516  CB  ARG   284      53.301  53.401  46.351  1.00  0.00           C  
ATOM   4517  HB2 ARG   284      54.238  53.527  46.893  1.00  0.00           H  
ATOM   4518  HB3 ARG   284      53.451  53.914  45.401  1.00  0.00           H  
ATOM   4519  CG  ARG   284      52.222  54.141  47.074  1.00  0.00           C  
ATOM   4520  HG2 ARG   284      51.376  54.431  46.452  1.00  0.00           H  
ATOM   4521  HG3 ARG   284      51.893  53.544  47.925  1.00  0.00           H  
ATOM   4522  CD  ARG   284      52.878  55.448  47.555  1.00  0.00           C  
ATOM   4523  HD2 ARG   284      53.728  55.207  48.193  1.00  0.00           H  
ATOM   4524  HD3 ARG   284      53.222  55.953  46.652  1.00  0.00           H  
ATOM   4525  NE  ARG   284      52.024  56.334  48.323  1.00  0.00           N  
ATOM   4526  HE  ARG   284      51.323  56.911  47.881  1.00  0.00           H  
ATOM   4527  CZ  ARG   284      52.167  56.480  49.646  1.00  0.00           C  
ATOM   4528  NH1 ARG   284      53.148  55.994  50.399  1.00  0.00           N  
ATOM   4529 HH11 ARG   284      54.015  55.664  50.000  1.00  0.00           H  
ATOM   4530 HH12 ARG   284      53.172  56.288  51.365  1.00  0.00           H  
ATOM   4531  NH2 ARG   284      51.253  57.094  50.349  1.00  0.00           N  
ATOM   4532 HH21 ARG   284      50.362  57.315  49.927  1.00  0.00           H  
ATOM   4533 HH22 ARG   284      51.296  56.925  51.344  1.00  0.00           H  
ATOM   4534  C   ARG   284      53.549  51.441  44.660  1.00  0.00           C  
ATOM   4535  O   ARG   284      52.991  51.685  43.571  1.00  0.00           O  
ATOM   4536  N   LEU   285      54.663  50.761  44.650  1.00  0.00           N  
ATOM   4537  H   LEU   285      55.092  50.454  45.512  1.00  0.00           H  
ATOM   4538  CA  LEU   285      55.339  50.178  43.518  1.00  0.00           C  
ATOM   4539  HA  LEU   285      55.455  50.987  42.798  1.00  0.00           H  
ATOM   4540  CB  LEU   285      56.616  49.497  44.065  1.00  0.00           C  
ATOM   4541  HB2 LEU   285      56.494  49.122  45.081  1.00  0.00           H  
ATOM   4542  HB3 LEU   285      56.899  48.610  43.497  1.00  0.00           H  
ATOM   4543  CG  LEU   285      57.830  50.438  44.004  1.00  0.00           C  
ATOM   4544  HG  LEU   285      57.519  51.421  44.357  1.00  0.00           H  
ATOM   4545  CD1 LEU   285      58.914  49.857  44.861  1.00  0.00           C  
ATOM   4546 HD11 LEU   285      59.512  49.087  44.374  1.00  0.00           H  
ATOM   4547 HD12 LEU   285      59.594  50.597  45.282  1.00  0.00           H  
ATOM   4548 HD13 LEU   285      58.556  49.372  45.769  1.00  0.00           H  
ATOM   4549  CD2 LEU   285      58.495  50.581  42.657  1.00  0.00           C  
ATOM   4550 HD21 LEU   285      59.489  51.024  42.719  1.00  0.00           H  
ATOM   4551 HD22 LEU   285      58.678  49.542  42.385  1.00  0.00           H  
ATOM   4552 HD23 LEU   285      57.846  51.133  41.977  1.00  0.00           H  
ATOM   4553  C   LEU   285      54.480  48.995  42.912  1.00  0.00           C  
ATOM   4554  O   LEU   285      53.680  48.337  43.609  1.00  0.00           O  
ATOM   4555  N   ILE   286      54.675  48.643  41.624  1.00  0.00           N  
ATOM   4556  H   ILE   286      55.354  49.090  41.024  1.00  0.00           H  
ATOM   4557  CA  ILE   286      53.894  47.553  40.893  1.00  0.00           C  
ATOM   4558  HA  ILE   286      53.343  46.962  41.624  1.00  0.00           H  
ATOM   4559  CB  ILE   286      52.747  48.119  39.989  1.00  0.00           C  
ATOM   4560  HB  ILE   286      53.155  48.854  39.295  1.00  0.00           H  
ATOM   4561  CG2 ILE   286      52.124  47.113  38.969  1.00  0.00           C  
ATOM   4562 HG21 ILE   286      51.366  47.566  38.330  1.00  0.00           H  
ATOM   4563 HG22 ILE   286      52.901  46.721  38.311  1.00  0.00           H  
ATOM   4564 HG23 ILE   286      51.634  46.352  39.576  1.00  0.00           H  
ATOM   4565  CG1 ILE   286      51.611  48.804  40.851  1.00  0.00           C  
ATOM   4566 HG12 ILE   286      51.184  48.037  41.497  1.00  0.00           H  
ATOM   4567 HG13 ILE   286      52.016  49.565  41.518  1.00  0.00           H  
ATOM   4568  CD1 ILE   286      50.565  49.512  40.037  1.00  0.00           C  
ATOM   4569 HD11 ILE   286      49.957  50.223  40.596  1.00  0.00           H  
ATOM   4570 HD12 ILE   286      50.959  50.097  39.206  1.00  0.00           H  
ATOM   4571 HD13 ILE   286      49.829  48.784  39.693  1.00  0.00           H  
ATOM   4572  C   ILE   286      54.934  46.684  40.154  1.00  0.00           C  
ATOM   4573  O   ILE   286      55.454  47.204  39.245  1.00  0.00           O  
ATOM   4574  N   PRO   287      55.149  45.429  40.469  1.00  0.00           N  
ATOM   4575  CD  PRO   287      55.848  44.555  39.534  1.00  0.00           C  
ATOM   4576  HD2 PRO   287      56.897  44.483  39.824  1.00  0.00           H  
ATOM   4577  HD3 PRO   287      55.708  44.832  38.489  1.00  0.00           H  
ATOM   4578  CG  PRO   287      55.324  43.178  39.883  1.00  0.00           C  
ATOM   4579  HG2 PRO   287      56.090  42.455  39.603  1.00  0.00           H  
ATOM   4580  HG3 PRO   287      54.363  43.097  39.375  1.00  0.00           H  
ATOM   4581  CB  PRO   287      55.217  43.213  41.421  1.00  0.00           C  
ATOM   4582  HB2 PRO   287      56.227  43.048  41.794  1.00  0.00           H  
ATOM   4583  HB3 PRO   287      54.404  42.552  41.721  1.00  0.00           H  
ATOM   4584  CA  PRO   287      54.787  44.665  41.631  1.00  0.00           C  
ATOM   4585  HA  PRO   287      53.697  44.667  41.643  1.00  0.00           H  
ATOM   4586  C   PRO   287      55.386  45.283  42.908  1.00  0.00           C  
ATOM   4587  O   PRO   287      56.498  45.694  42.863  1.00  0.00           O  
ATOM   4588  N   PRO   288      54.579  45.390  43.991  1.00  0.00           N  
ATOM   4589  CD  PRO   288      53.220  44.928  44.086  1.00  0.00           C  
ATOM   4590  HD2 PRO   288      53.242  43.961  43.583  1.00  0.00           H  
ATOM   4591  HD3 PRO   288      52.592  45.640  43.551  1.00  0.00           H  
ATOM   4592  CG  PRO   288      52.918  44.739  45.566  1.00  0.00           C  
ATOM   4593  HG2 PRO   288      53.428  43.878  45.998  1.00  0.00           H  
ATOM   4594  HG3 PRO   288      51.834  44.831  45.641  1.00  0.00           H  
ATOM   4595  CB  PRO   288      53.735  45.940  46.147  1.00  0.00           C  
ATOM   4596  HB2 PRO   288      54.054  45.813  47.182  1.00  0.00           H  
ATOM   4597  HB3 PRO   288      53.158  46.859  46.046  1.00  0.00           H  
ATOM   4598  CA  PRO   288      54.971  46.036  45.249  1.00  0.00           C  
ATOM   4599  HA  PRO   288      55.184  47.093  45.088  1.00  0.00           H  
ATOM   4600  C   PRO   288      56.104  45.138  45.818  1.00  0.00           C  
ATOM   4601  O   PRO   288      56.273  43.937  45.663  1.00  0.00           O  
ATOM   4602  N   LEU   289      56.880  45.811  46.671  1.00  0.00           N  
ATOM   4603  H   LEU   289      56.747  46.792  46.868  1.00  0.00           H  
ATOM   4604  CA  LEU   289      57.696  45.155  47.731  1.00  0.00           C  
ATOM   4605  HA  LEU   289      58.159  44.247  47.345  1.00  0.00           H  
ATOM   4606  CB  LEU   289      58.755  46.152  48.289  1.00  0.00           C  
ATOM   4607  HB2 LEU   289      58.212  47.002  48.702  1.00  0.00           H  
ATOM   4608  HB3 LEU   289      59.280  45.718  49.140  1.00  0.00           H  
ATOM   4609  CG  LEU   289      59.748  46.667  47.277  1.00  0.00           C  
ATOM   4610  HG  LEU   289      59.142  47.091  46.476  1.00  0.00           H  
ATOM   4611  CD1 LEU   289      60.573  47.778  48.003  1.00  0.00           C  
ATOM   4612 HD11 LEU   289      60.051  48.642  48.416  1.00  0.00           H  
ATOM   4613 HD12 LEU   289      61.071  47.347  48.871  1.00  0.00           H  
ATOM   4614 HD13 LEU   289      61.359  48.151  47.347  1.00  0.00           H  
ATOM   4615  CD2 LEU   289      60.674  45.598  46.737  1.00  0.00           C  
ATOM   4616 HD21 LEU   289      60.141  44.820  46.190  1.00  0.00           H  
ATOM   4617 HD22 LEU   289      61.412  46.075  46.093  1.00  0.00           H  
ATOM   4618 HD23 LEU   289      61.291  45.120  47.498  1.00  0.00           H  
ATOM   4619  C   LEU   289      56.837  44.618  48.891  1.00  0.00           C  
ATOM   4620  O   LEU   289      55.761  45.088  49.137  1.00  0.00           O  
ATOM   4621  N   GLU   290      57.345  43.695  49.714  1.00  0.00           N  
ATOM   4622  H   GLU   290      58.302  43.397  49.592  1.00  0.00           H  
ATOM   4623  CA  GLU   290      56.700  43.415  51.026  1.00  0.00           C  
ATOM   4624  HA  GLU   290      55.695  43.025  50.863  1.00  0.00           H  
ATOM   4625  CB  GLU   290      57.498  42.325  51.774  1.00  0.00           C  
ATOM   4626  HB2 GLU   290      57.532  41.300  51.406  1.00  0.00           H  
ATOM   4627  HB3 GLU   290      58.551  42.604  51.793  1.00  0.00           H  
ATOM   4628  CG  GLU   290      57.105  42.029  53.152  1.00  0.00           C  
ATOM   4629  HG2 GLU   290      57.915  41.508  53.661  1.00  0.00           H  
ATOM   4630  HG3 GLU   290      57.108  42.997  53.654  1.00  0.00           H  
ATOM   4631  CD  GLU   290      55.796  41.362  53.405  1.00  0.00           C  
ATOM   4632  OE1 GLU   290      55.665  40.396  54.211  1.00  0.00           O  
ATOM   4633  OE2 GLU   290      54.806  41.843  52.781  1.00  0.00           O  
ATOM   4634  C   GLU   290      56.506  44.693  51.824  1.00  0.00           C  
ATOM   4635  O   GLU   290      57.412  45.521  51.873  1.00  0.00           O  
ATOM   4636  N   ASP   291      55.400  44.881  52.521  1.00  0.00           N  
ATOM   4637  H   ASP   291      54.616  44.247  52.594  1.00  0.00           H  
ATOM   4638  CA  ASP   291      55.131  46.022  53.382  1.00  0.00           C  
ATOM   4639  HA  ASP   291      55.243  46.948  52.818  1.00  0.00           H  
ATOM   4640  CB  ASP   291      53.866  45.811  54.095  1.00  0.00           C  
ATOM   4641  HB2 ASP   291      53.122  45.656  53.314  1.00  0.00           H  
ATOM   4642  HB3 ASP   291      53.915  44.917  54.717  1.00  0.00           H  
ATOM   4643  CG  ASP   291      53.429  47.105  54.866  1.00  0.00           C  
ATOM   4644  OD1 ASP   291      53.381  48.179  54.286  1.00  0.00           O  
ATOM   4645  OD2 ASP   291      53.212  46.989  56.128  1.00  0.00           O  
ATOM   4646  C   ASP   291      56.205  46.133  54.502  1.00  0.00           C  
ATOM   4647  O   ASP   291      56.632  47.239  54.947  1.00  0.00           O  
ATOM   4648  N   ASP   292      56.618  44.958  55.045  1.00  0.00           N  
ATOM   4649  H   ASP   292      56.146  44.152  54.662  1.00  0.00           H  
ATOM   4650  CA  ASP   292      57.819  44.656  55.861  1.00  0.00           C  
ATOM   4651  HA  ASP   292      57.951  45.498  56.540  1.00  0.00           H  
ATOM   4652  CB  ASP   292      57.601  43.365  56.753  1.00  0.00           C  
ATOM   4653  HB2 ASP   292      57.900  42.451  56.240  1.00  0.00           H  
ATOM   4654  HB3 ASP   292      58.353  43.556  57.518  1.00  0.00           H  
ATOM   4655  CG  ASP   292      56.208  43.352  57.301  1.00  0.00           C  
ATOM   4656  OD1 ASP   292      55.516  42.341  57.006  1.00  0.00           O  
ATOM   4657  OD2 ASP   292      55.775  44.265  58.046  1.00  0.00           O  
ATOM   4658  C   ASP   292      59.145  44.506  55.126  1.00  0.00           C  
ATOM   4659  O   ASP   292      60.064  43.906  55.600  1.00  0.00           O  
ATOM   4660  N   TYR   293      59.331  45.031  53.933  1.00  0.00           N  
ATOM   4661  H   TYR   293      58.531  45.438  53.470  1.00  0.00           H  
ATOM   4662  CA  TYR   293      60.701  45.086  53.300  1.00  0.00           C  
ATOM   4663  HA  TYR   293      61.040  44.082  53.043  1.00  0.00           H  
ATOM   4664  CB  TYR   293      60.530  45.633  51.896  1.00  0.00           C  
ATOM   4665  HB2 TYR   293      59.944  44.954  51.276  1.00  0.00           H  
ATOM   4666  HB3 TYR   293      60.093  46.630  51.949  1.00  0.00           H  
ATOM   4667  CG  TYR   293      61.830  45.914  51.185  1.00  0.00           C  
ATOM   4668  CD1 TYR   293      62.565  47.052  51.384  1.00  0.00           C  
ATOM   4669  HD1 TYR   293      62.067  47.760  52.030  1.00  0.00           H  
ATOM   4670  CE1 TYR   293      63.868  47.228  50.874  1.00  0.00           C  
ATOM   4671  HE1 TYR   293      64.442  48.076  51.217  1.00  0.00           H  
ATOM   4672  CZ  TYR   293      64.455  46.243  50.057  1.00  0.00           C  
ATOM   4673  OH  TYR   293      65.701  46.415  49.478  1.00  0.00           O  
ATOM   4674  HH  TYR   293      66.148  47.182  49.844  1.00  0.00           H  
ATOM   4675  CE2 TYR   293      63.689  45.099  49.742  1.00  0.00           C  
ATOM   4676  HE2 TYR   293      64.061  44.235  49.211  1.00  0.00           H  
ATOM   4677  CD2 TYR   293      62.416  44.899  50.413  1.00  0.00           C  
ATOM   4678  HD2 TYR   293      62.014  43.926  50.171  1.00  0.00           H  
ATOM   4679  C   TYR   293      61.758  45.784  54.167  1.00  0.00           C  
ATOM   4680  O   TYR   293      61.596  46.937  54.622  1.00  0.00           O  
ATOM   4681  N   PHE   294      62.853  45.118  54.550  1.00  0.00           N  
ATOM   4682  H   PHE   294      62.762  44.113  54.586  1.00  0.00           H  
ATOM   4683  CA  PHE   294      63.981  45.595  55.383  1.00  0.00           C  
ATOM   4684  HA  PHE   294      63.645  46.484  55.916  1.00  0.00           H  
ATOM   4685  CB  PHE   294      64.349  44.523  56.453  1.00  0.00           C  
ATOM   4686  HB2 PHE   294      63.408  44.385  56.985  1.00  0.00           H  
ATOM   4687  HB3 PHE   294      64.745  43.639  55.953  1.00  0.00           H  
ATOM   4688  CG  PHE   294      65.477  44.954  57.345  1.00  0.00           C  
ATOM   4689  CD1 PHE   294      65.224  45.681  58.548  1.00  0.00           C  
ATOM   4690  HD1 PHE   294      64.240  45.841  58.963  1.00  0.00           H  
ATOM   4691  CE1 PHE   294      66.254  46.095  59.377  1.00  0.00           C  
ATOM   4692  HE1 PHE   294      66.140  46.633  60.306  1.00  0.00           H  
ATOM   4693  CZ  PHE   294      67.600  45.735  59.053  1.00  0.00           C  
ATOM   4694  HZ  PHE   294      68.397  46.055  59.707  1.00  0.00           H  
ATOM   4695  CE2 PHE   294      67.927  45.103  57.849  1.00  0.00           C  
ATOM   4696  HE2 PHE   294      68.961  44.861  57.653  1.00  0.00           H  
ATOM   4697  CD2 PHE   294      66.847  44.780  56.995  1.00  0.00           C  
ATOM   4698  HD2 PHE   294      67.009  44.248  56.069  1.00  0.00           H  
ATOM   4699  C   PHE   294      65.206  46.076  54.567  1.00  0.00           C  
ATOM   4700  O   PHE   294      65.681  45.366  53.702  1.00  0.00           O  
ATOM   4701  N   GLY   295      65.476  47.377  54.667  1.00  0.00           N  
ATOM   4702  H   GLY   295      64.866  47.866  55.307  1.00  0.00           H  
ATOM   4703  CA  GLY   295      66.340  48.212  53.841  1.00  0.00           C  
ATOM   4704  HA2 GLY   295      67.364  47.971  54.124  1.00  0.00           H  
ATOM   4705  HA3 GLY   295      66.190  47.831  52.830  1.00  0.00           H  
ATOM   4706  C   GLY   295      66.090  49.731  53.836  1.00  0.00           C  
ATOM   4707  O   GLY   295      65.522  50.177  54.793  1.00  0.00           O  
ATOM   4708  N   ASN   296      66.470  50.417  52.785  1.00  0.00           N  
ATOM   4709  H   ASN   296      67.073  49.983  52.101  1.00  0.00           H  
ATOM   4710  CA  ASN   296      65.933  51.787  52.499  1.00  0.00           C  
ATOM   4711  HA  ASN   296      65.291  52.173  53.290  1.00  0.00           H  
ATOM   4712  CB  ASN   296      66.969  52.882  52.180  1.00  0.00           C  
ATOM   4713  HB2 ASN   296      67.576  52.689  51.296  1.00  0.00           H  
ATOM   4714  HB3 ASN   296      66.407  53.815  52.209  1.00  0.00           H  
ATOM   4715  CG  ASN   296      67.865  53.055  53.342  1.00  0.00           C  
ATOM   4716  OD1 ASN   296      67.693  53.937  54.150  1.00  0.00           O  
ATOM   4717  ND2 ASN   296      68.667  52.078  53.699  1.00  0.00           N  
ATOM   4718 HD21 ASN   296      69.294  52.229  54.476  1.00  0.00           H  
ATOM   4719 HD22 ASN   296      68.911  51.375  53.016  1.00  0.00           H  
ATOM   4720  C   ASN   296      65.064  51.532  51.242  1.00  0.00           C  
ATOM   4721  O   ASN   296      65.517  50.893  50.260  1.00  0.00           O  
ATOM   4722  N   ALA   297      63.837  51.974  51.326  1.00  0.00           N  
ATOM   4723  H   ALA   297      63.419  52.276  52.194  1.00  0.00           H  
ATOM   4724  CA  ALA   297      62.908  51.839  50.267  1.00  0.00           C  
ATOM   4725  HA  ALA   297      63.387  52.215  49.363  1.00  0.00           H  
ATOM   4726  CB  ALA   297      62.464  50.404  50.086  1.00  0.00           C  
ATOM   4727  HB1 ALA   297      61.715  50.372  49.295  1.00  0.00           H  
ATOM   4728  HB2 ALA   297      63.252  49.658  49.979  1.00  0.00           H  
ATOM   4729  HB3 ALA   297      61.938  50.141  51.004  1.00  0.00           H  
ATOM   4730  C   ALA   297      61.693  52.844  50.447  1.00  0.00           C  
ATOM   4731  O   ALA   297      60.553  52.431  50.491  1.00  0.00           O  
ATOM   4732  N   GLY   298      61.970  54.160  50.279  1.00  0.00           N  
ATOM   4733  H   GLY   298      62.929  54.326  50.008  1.00  0.00           H  
ATOM   4734  CA  GLY   298      61.035  55.292  50.283  1.00  0.00           C  
ATOM   4735  HA2 GLY   298      59.999  54.955  50.249  1.00  0.00           H  
ATOM   4736  HA3 GLY   298      60.999  55.883  51.198  1.00  0.00           H  
ATOM   4737  C   GLY   298      61.252  56.326  49.185  1.00  0.00           C  
ATOM   4738  O   GLY   298      62.389  56.316  48.642  1.00  0.00           O  
ATOM   4739  N   ASP   299      60.393  57.306  48.984  1.00  0.00           N  
ATOM   4740  H   ASP   299      59.703  57.497  49.696  1.00  0.00           H  
ATOM   4741  CA  ASP   299      60.643  58.414  48.125  1.00  0.00           C  
ATOM   4742  HA  ASP   299      61.696  58.592  47.905  1.00  0.00           H  
ATOM   4743  CB  ASP   299      59.896  58.035  46.805  1.00  0.00           C  
ATOM   4744  HB2 ASP   299      59.885  56.948  46.721  1.00  0.00           H  
ATOM   4745  HB3 ASP   299      58.831  58.256  46.863  1.00  0.00           H  
ATOM   4746  CG  ASP   299      60.450  58.722  45.584  1.00  0.00           C  
ATOM   4747  OD1 ASP   299      61.268  59.606  45.782  1.00  0.00           O  
ATOM   4748  OD2 ASP   299      59.964  58.354  44.496  1.00  0.00           O  
ATOM   4749  C   ASP   299      60.257  59.767  48.829  1.00  0.00           C  
ATOM   4750  O   ASP   299      59.957  59.785  50.038  1.00  0.00           O  
ATOM   4751  N   ALA   300      60.277  60.857  48.107  1.00  0.00           N  
ATOM   4752  H   ALA   300      60.555  60.791  47.138  1.00  0.00           H  
ATOM   4753  CA  ALA   300      59.631  62.051  48.494  1.00  0.00           C  
ATOM   4754  HA  ALA   300      59.085  61.933  49.430  1.00  0.00           H  
ATOM   4755  CB  ALA   300      60.774  63.058  48.766  1.00  0.00           C  
ATOM   4756  HB1 ALA   300      61.222  62.745  49.709  1.00  0.00           H  
ATOM   4757  HB2 ALA   300      61.425  63.122  47.894  1.00  0.00           H  
ATOM   4758  HB3 ALA   300      60.373  64.050  48.977  1.00  0.00           H  
ATOM   4759  C   ALA   300      58.511  62.558  47.503  1.00  0.00           C  
ATOM   4760  O   ALA   300      58.715  62.868  46.326  1.00  0.00           O  
ATOM   4761  N   GLY   301      57.298  62.667  48.080  1.00  0.00           N  
ATOM   4762  H   GLY   301      57.302  62.413  49.058  1.00  0.00           H  
ATOM   4763  CA  GLY   301      55.983  63.049  47.517  1.00  0.00           C  
ATOM   4764  HA2 GLY   301      55.913  62.737  46.474  1.00  0.00           H  
ATOM   4765  HA3 GLY   301      55.157  62.560  48.033  1.00  0.00           H  
ATOM   4766  C   GLY   301      55.737  64.537  47.515  1.00  0.00           C  
ATOM   4767  O   GLY   301      54.664  64.981  48.042  1.00  0.00           O  
ATOM   4768  N   VAL   302      56.740  65.300  47.071  1.00  0.00           N  
ATOM   4769  H   VAL   302      57.522  64.871  46.596  1.00  0.00           H  
ATOM   4770  CA  VAL   302      56.900  66.720  47.416  1.00  0.00           C  
ATOM   4771  HA  VAL   302      56.988  66.715  48.502  1.00  0.00           H  
ATOM   4772  CB  VAL   302      58.144  67.253  46.728  1.00  0.00           C  
ATOM   4773  HB  VAL   302      57.893  67.310  45.669  1.00  0.00           H  
ATOM   4774  CG1 VAL   302      58.407  68.715  47.216  1.00  0.00           C  
ATOM   4775 HG11 VAL   302      57.884  69.331  46.484  1.00  0.00           H  
ATOM   4776 HG12 VAL   302      58.212  68.824  48.283  1.00  0.00           H  
ATOM   4777 HG13 VAL   302      59.441  69.041  47.108  1.00  0.00           H  
ATOM   4778  CG2 VAL   302      59.439  66.431  46.726  1.00  0.00           C  
ATOM   4779 HG21 VAL   302      59.262  65.492  46.201  1.00  0.00           H  
ATOM   4780 HG22 VAL   302      60.173  66.977  46.133  1.00  0.00           H  
ATOM   4781 HG23 VAL   302      59.691  66.165  47.752  1.00  0.00           H  
ATOM   4782  C   VAL   302      55.694  67.551  47.100  1.00  0.00           C  
ATOM   4783  O   VAL   302      55.284  67.527  45.967  1.00  0.00           O  
ATOM   4784  N   VAL   303      55.116  68.348  48.030  1.00  0.00           N  
ATOM   4785  H   VAL   303      55.692  68.483  48.849  1.00  0.00           H  
ATOM   4786  CA  VAL   303      54.328  69.501  47.625  1.00  0.00           C  
ATOM   4787  HA  VAL   303      53.749  69.327  46.718  1.00  0.00           H  
ATOM   4788  CB  VAL   303      53.291  69.902  48.724  1.00  0.00           C  
ATOM   4789  HB  VAL   303      53.793  70.161  49.656  1.00  0.00           H  
ATOM   4790  CG1 VAL   303      52.462  71.115  48.364  1.00  0.00           C  
ATOM   4791 HG11 VAL   303      51.741  71.310  49.158  1.00  0.00           H  
ATOM   4792 HG12 VAL   303      53.032  72.044  48.372  1.00  0.00           H  
ATOM   4793 HG13 VAL   303      51.907  70.893  47.453  1.00  0.00           H  
ATOM   4794  CG2 VAL   303      52.300  68.763  48.921  1.00  0.00           C  
ATOM   4795 HG21 VAL   303      52.793  67.817  49.144  1.00  0.00           H  
ATOM   4796 HG22 VAL   303      51.701  69.017  49.796  1.00  0.00           H  
ATOM   4797 HG23 VAL   303      51.633  68.597  48.075  1.00  0.00           H  
ATOM   4798  C   VAL   303      55.216  70.760  47.315  1.00  0.00           C  
ATOM   4799  O   VAL   303      56.304  70.952  47.965  1.00  0.00           O  
ATOM   4800  N   ILE   304      54.842  71.537  46.263  1.00  0.00           N  
ATOM   4801  H   ILE   304      53.941  71.330  45.857  1.00  0.00           H  
ATOM   4802  CA  ILE   304      55.559  72.727  45.787  1.00  0.00           C  
ATOM   4803  HA  ILE   304      56.223  73.085  46.574  1.00  0.00           H  
ATOM   4804  CB  ILE   304      56.359  72.477  44.462  1.00  0.00           C  
ATOM   4805  HB  ILE   304      55.629  72.101  43.745  1.00  0.00           H  
ATOM   4806  CG2 ILE   304      56.914  73.669  43.806  1.00  0.00           C  
ATOM   4807 HG21 ILE   304      56.975  73.564  42.722  1.00  0.00           H  
ATOM   4808 HG22 ILE   304      56.254  74.467  44.145  1.00  0.00           H  
ATOM   4809 HG23 ILE   304      57.836  73.934  44.323  1.00  0.00           H  
ATOM   4810  CG1 ILE   304      57.364  71.366  44.577  1.00  0.00           C  
ATOM   4811 HG12 ILE   304      58.209  71.795  45.116  1.00  0.00           H  
ATOM   4812 HG13 ILE   304      57.036  70.448  45.064  1.00  0.00           H  
ATOM   4813  CD1 ILE   304      57.887  70.869  43.265  1.00  0.00           C  
ATOM   4814 HD11 ILE   304      58.538  71.605  42.794  1.00  0.00           H  
ATOM   4815 HD12 ILE   304      58.430  69.940  43.440  1.00  0.00           H  
ATOM   4816 HD13 ILE   304      57.170  70.549  42.509  1.00  0.00           H  
ATOM   4817  C   ILE   304      54.374  73.747  45.590  1.00  0.00           C  
ATOM   4818  O   ILE   304      53.471  73.530  44.720  1.00  0.00           O  
ATOM   4819  N   MET   305      54.277  74.891  46.409  1.00  0.00           N  
ATOM   4820  H   MET   305      55.036  75.041  47.059  1.00  0.00           H  
ATOM   4821  CA  MET   305      53.054  75.699  46.492  1.00  0.00           C  
ATOM   4822  HA  MET   305      52.577  75.853  45.525  1.00  0.00           H  
ATOM   4823  CB  MET   305      52.025  74.968  47.397  1.00  0.00           C  
ATOM   4824  HB2 MET   305      51.656  74.043  46.954  1.00  0.00           H  
ATOM   4825  HB3 MET   305      52.548  74.608  48.283  1.00  0.00           H  
ATOM   4826  CG  MET   305      50.858  75.746  47.803  1.00  0.00           C  
ATOM   4827  HG2 MET   305      51.197  76.360  48.637  1.00  0.00           H  
ATOM   4828  HG3 MET   305      50.506  76.392  46.999  1.00  0.00           H  
ATOM   4829  SD  MET   305      49.488  74.841  48.561  1.00  0.00           S  
ATOM   4830  CE  MET   305      50.333  73.895  49.859  1.00  0.00           C  
ATOM   4831  HE1 MET   305      49.674  73.070  50.129  1.00  0.00           H  
ATOM   4832  HE2 MET   305      51.201  73.380  49.449  1.00  0.00           H  
ATOM   4833  HE3 MET   305      50.581  74.537  50.705  1.00  0.00           H  
ATOM   4834  C   MET   305      53.477  77.061  47.059  1.00  0.00           C  
ATOM   4835  O   MET   305      54.385  77.115  47.943  1.00  0.00           O  
ATOM   4836  N   LYS   306      52.909  78.137  46.511  1.00  0.00           N  
ATOM   4837  H   LYS   306      52.135  78.036  45.870  1.00  0.00           H  
ATOM   4838  CA  LYS   306      53.188  79.503  46.962  1.00  0.00           C  
ATOM   4839  HA  LYS   306      54.263  79.645  47.078  1.00  0.00           H  
ATOM   4840  CB  LYS   306      52.789  80.541  45.881  1.00  0.00           C  
ATOM   4841  HB2 LYS   306      51.761  80.382  45.556  1.00  0.00           H  
ATOM   4842  HB3 LYS   306      52.843  81.542  46.309  1.00  0.00           H  
ATOM   4843  CG  LYS   306      53.795  80.573  44.816  1.00  0.00           C  
ATOM   4844  HG2 LYS   306      54.783  80.844  45.189  1.00  0.00           H  
ATOM   4845  HG3 LYS   306      53.893  79.550  44.454  1.00  0.00           H  
ATOM   4846  CD  LYS   306      53.421  81.531  43.660  1.00  0.00           C  
ATOM   4847  HD2 LYS   306      52.692  80.995  43.052  1.00  0.00           H  
ATOM   4848  HD3 LYS   306      52.975  82.473  43.980  1.00  0.00           H  
ATOM   4849  CE  LYS   306      54.544  81.983  42.766  1.00  0.00           C  
ATOM   4850  HE2 LYS   306      55.411  82.182  43.396  1.00  0.00           H  
ATOM   4851  HE3 LYS   306      54.700  81.101  42.144  1.00  0.00           H  
ATOM   4852  NZ  LYS   306      54.156  83.099  41.823  1.00  0.00           N  
ATOM   4853  HZ1 LYS   306      53.686  83.856  42.299  1.00  0.00           H  
ATOM   4854  HZ2 LYS   306      54.930  83.496  41.309  1.00  0.00           H  
ATOM   4855  HZ3 LYS   306      53.634  82.681  41.067  1.00  0.00           H  
ATOM   4856  C   LYS   306      52.651  79.857  48.376  1.00  0.00           C  
ATOM   4857  O   LYS   306      51.688  79.256  48.851  1.00  0.00           O  
ATOM   4858  N   ALA   307      53.302  80.813  49.076  1.00  0.00           N  
ATOM   4859  H   ALA   307      54.087  81.299  48.668  1.00  0.00           H  
ATOM   4860  CA  ALA   307      52.893  81.328  50.363  1.00  0.00           C  
ATOM   4861  HA  ALA   307      53.053  80.549  51.108  1.00  0.00           H  
ATOM   4862  CB  ALA   307      53.927  82.484  50.683  1.00  0.00           C  
ATOM   4863  HB1 ALA   307      54.918  82.034  50.639  1.00  0.00           H  
ATOM   4864  HB2 ALA   307      53.856  83.229  49.890  1.00  0.00           H  
ATOM   4865  HB3 ALA   307      53.790  83.063  51.596  1.00  0.00           H  
ATOM   4866  C   ALA   307      51.402  81.858  50.512  1.00  0.00           C  
ATOM   4867  O   ALA   307      50.684  81.570  51.472  1.00  0.00           O  
ATOM   4868  N   GLY   308      50.923  82.521  49.478  1.00  0.00           N  
ATOM   4869  H   GLY   308      51.574  82.680  48.723  1.00  0.00           H  
ATOM   4870  CA  GLY   308      49.539  82.935  49.285  1.00  0.00           C  
ATOM   4871  HA2 GLY   308      49.504  83.777  49.976  1.00  0.00           H  
ATOM   4872  HA3 GLY   308      49.397  83.282  48.261  1.00  0.00           H  
ATOM   4873  C   GLY   308      48.451  81.873  49.512  1.00  0.00           C  
ATOM   4874  O   GLY   308      47.401  82.114  50.073  1.00  0.00           O  
ATOM   4875  N   GLU   309      48.720  80.652  48.990  1.00  0.00           N  
ATOM   4876  H   GLU   309      49.430  80.633  48.272  1.00  0.00           H  
ATOM   4877  CA  GLU   309      47.841  79.513  49.192  1.00  0.00           C  
ATOM   4878  HA  GLU   309      46.852  79.826  48.857  1.00  0.00           H  
ATOM   4879  CB  GLU   309      48.320  78.354  48.277  1.00  0.00           C  
ATOM   4880  HB2 GLU   309      49.319  78.125  48.648  1.00  0.00           H  
ATOM   4881  HB3 GLU   309      47.572  77.579  48.449  1.00  0.00           H  
ATOM   4882  CG  GLU   309      48.395  78.703  46.816  1.00  0.00           C  
ATOM   4883  HG2 GLU   309      48.905  79.626  46.540  1.00  0.00           H  
ATOM   4884  HG3 GLU   309      48.942  77.928  46.279  1.00  0.00           H  
ATOM   4885  CD  GLU   309      47.002  78.723  46.147  1.00  0.00           C  
ATOM   4886  OE1 GLU   309      45.924  78.548  46.759  1.00  0.00           O  
ATOM   4887  OE2 GLU   309      47.051  79.050  44.946  1.00  0.00           O  
ATOM   4888  C   GLU   309      47.693  79.015  50.650  1.00  0.00           C  
ATOM   4889  O   GLU   309      46.683  78.450  50.984  1.00  0.00           O  
ATOM   4890  N   LEU   310      48.736  79.299  51.450  1.00  0.00           N  
ATOM   4891  H   LEU   310      49.535  79.718  50.997  1.00  0.00           H  
ATOM   4892  CA  LEU   310      48.763  79.044  52.894  1.00  0.00           C  
ATOM   4893  HA  LEU   310      48.201  78.111  52.928  1.00  0.00           H  
ATOM   4894  CB  LEU   310      50.150  78.552  53.160  1.00  0.00           C  
ATOM   4895  HB2 LEU   310      50.876  79.351  53.016  1.00  0.00           H  
ATOM   4896  HB3 LEU   310      50.104  78.448  54.244  1.00  0.00           H  
ATOM   4897  CG  LEU   310      50.690  77.251  52.642  1.00  0.00           C  
ATOM   4898  HG  LEU   310      49.884  76.767  52.091  1.00  0.00           H  
ATOM   4899  CD1 LEU   310      51.904  77.399  51.788  1.00  0.00           C  
ATOM   4900 HD11 LEU   310      51.759  78.218  51.083  1.00  0.00           H  
ATOM   4901 HD12 LEU   310      52.797  77.551  52.394  1.00  0.00           H  
ATOM   4902 HD13 LEU   310      52.091  76.426  51.334  1.00  0.00           H  
ATOM   4903  CD2 LEU   310      51.105  76.443  53.904  1.00  0.00           C  
ATOM   4904 HD21 LEU   310      50.219  76.366  54.535  1.00  0.00           H  
ATOM   4905 HD22 LEU   310      51.368  75.400  53.728  1.00  0.00           H  
ATOM   4906 HD23 LEU   310      51.846  76.955  54.518  1.00  0.00           H  
ATOM   4907  C   LEU   310      48.241  80.227  53.745  1.00  0.00           C  
ATOM   4908  O   LEU   310      47.499  79.970  54.719  1.00  0.00           O  
ATOM   4909  N   LEU   311      48.683  81.421  53.387  1.00  0.00           N  
ATOM   4910  H   LEU   311      49.300  81.424  52.588  1.00  0.00           H  
ATOM   4911  CA  LEU   311      48.544  82.697  54.153  1.00  0.00           C  
ATOM   4912  HA  LEU   311      48.707  82.399  55.189  1.00  0.00           H  
ATOM   4913  CB  LEU   311      49.752  83.665  53.693  1.00  0.00           C  
ATOM   4914  HB2 LEU   311      49.580  83.764  52.621  1.00  0.00           H  
ATOM   4915  HB3 LEU   311      49.594  84.694  54.015  1.00  0.00           H  
ATOM   4916  CG  LEU   311      51.100  83.261  54.151  1.00  0.00           C  
ATOM   4917  HG  LEU   311      51.439  82.262  53.876  1.00  0.00           H  
ATOM   4918  CD1 LEU   311      52.043  84.260  53.363  1.00  0.00           C  
ATOM   4919 HD11 LEU   311      53.053  84.336  53.765  1.00  0.00           H  
ATOM   4920 HD12 LEU   311      52.179  84.071  52.299  1.00  0.00           H  
ATOM   4921 HD13 LEU   311      51.664  85.277  53.468  1.00  0.00           H  
ATOM   4922  CD2 LEU   311      51.328  83.594  55.639  1.00  0.00           C  
ATOM   4923 HD21 LEU   311      50.564  83.217  56.318  1.00  0.00           H  
ATOM   4924 HD22 LEU   311      52.327  83.285  55.949  1.00  0.00           H  
ATOM   4925 HD23 LEU   311      51.298  84.683  55.645  1.00  0.00           H  
ATOM   4926  C   LEU   311      47.268  83.441  53.884  1.00  0.00           C  
ATOM   4927  O   LEU   311      46.875  84.294  54.700  1.00  0.00           O  
ATOM   4928  N   GLU   312      46.605  83.130  52.782  1.00  0.00           N  
ATOM   4929  H   GLU   312      46.995  82.465  52.130  1.00  0.00           H  
ATOM   4930  CA  GLU   312      45.299  83.715  52.427  1.00  0.00           C  
ATOM   4931  HA  GLU   312      44.937  84.304  53.270  1.00  0.00           H  
ATOM   4932  CB  GLU   312      45.391  84.694  51.228  1.00  0.00           C  
ATOM   4933  HB2 GLU   312      46.008  84.190  50.483  1.00  0.00           H  
ATOM   4934  HB3 GLU   312      44.393  84.791  50.800  1.00  0.00           H  
ATOM   4935  CG  GLU   312      45.960  86.071  51.523  1.00  0.00           C  
ATOM   4936  HG2 GLU   312      46.656  86.016  52.360  1.00  0.00           H  
ATOM   4937  HG3 GLU   312      46.575  86.417  50.691  1.00  0.00           H
[truncated: 15,468,568 more chars]
