# Supplementary material for: Characterization and structure-based protein engineering of a regiospecific saponin acetyltransferase from Astragalus membranaceus
Source: Nat Commun. 2023 Sep 25;14:5969. doi: 10.1038/s41467-023-41599-7 (PMC10519980; doi:10.1038/s41467-023-41599-7)
Supplement: Supplementary file 7 — Source Data [file 41467_2023_41599_MOESM7_ESM.zip › Source Data/MD configurations/A310G-start.txt]

CRYST1  125.898  118.458  122.424  90.00  90.00  90.00               1
ATOM      1  N   MET     1      68.568  69.610  89.555  1.00  0.00           N  
ATOM      2  H1  MET     1      67.992  70.372  89.881  1.00  0.00           H  
ATOM      3  H2  MET     1      69.344  69.342  90.144  1.00  0.00           H  
ATOM      4  H3  MET     1      67.995  68.780  89.496  1.00  0.00           H  
ATOM      5  CA  MET     1      69.021  69.814  88.164  1.00  0.00           C  
ATOM      6  HA  MET     1      68.105  70.080  87.637  1.00  0.00           H  
ATOM      7  CB  MET     1      69.921  70.986  88.128  1.00  0.00           C  
ATOM      8  HB2 MET     1      69.297  71.878  88.185  1.00  0.00           H  
ATOM      9  HB3 MET     1      70.639  71.025  88.948  1.00  0.00           H  
ATOM     10  CG  MET     1      70.662  71.061  86.767  1.00  0.00           C  
ATOM     11  HG2 MET     1      71.292  70.181  86.633  1.00  0.00           H  
ATOM     12  HG3 MET     1      70.003  71.255  85.921  1.00  0.00           H  
ATOM     13  SD  MET     1      71.893  72.444  86.612  1.00  0.00           S  
ATOM     14  CE  MET     1      70.907  73.964  86.959  1.00  0.00           C  
ATOM     15  HE1 MET     1      70.574  73.848  87.991  1.00  0.00           H  
ATOM     16  HE2 MET     1      71.592  74.806  86.857  1.00  0.00           H  
ATOM     17  HE3 MET     1      70.076  74.113  86.269  1.00  0.00           H  
ATOM     18  C   MET     1      69.509  68.522  87.686  1.00  0.00           C  
ATOM     19  O   MET     1      70.300  67.894  88.300  1.00  0.00           O  
ATOM     20  N   SER     2      69.008  68.073  86.565  1.00  0.00           N  
ATOM     21  H   SER     2      68.393  68.641  86.000  1.00  0.00           H  
ATOM     22  CA  SER     2      69.659  66.904  85.938  1.00  0.00           C  
ATOM     23  HA  SER     2      69.980  66.152  86.659  1.00  0.00           H  
ATOM     24  CB  SER     2      68.675  66.224  84.968  1.00  0.00           C  
ATOM     25  HB2 SER     2      68.364  67.039  84.315  1.00  0.00           H  
ATOM     26  HB3 SER     2      69.197  65.477  84.370  1.00  0.00           H  
ATOM     27  OG  SER     2      67.442  65.843  85.401  1.00  0.00           O  
ATOM     28  HG  SER     2      67.537  64.927  85.675  1.00  0.00           H  
ATOM     29  C   SER     2      70.807  67.428  85.086  1.00  0.00           C  
ATOM     30  O   SER     2      70.718  68.581  84.604  1.00  0.00           O  
ATOM     31  N   SER     3      71.839  66.641  84.897  1.00  0.00           N  
ATOM     32  H   SER     3      71.852  65.765  85.399  1.00  0.00           H  
ATOM     33  CA  SER     3      73.072  66.975  84.075  1.00  0.00           C  
ATOM     34  HA  SER     3      72.862  67.547  83.171  1.00  0.00           H  
ATOM     35  CB  SER     3      74.130  67.736  84.878  1.00  0.00           C  
ATOM     36  HB2 SER     3      74.562  67.207  85.727  1.00  0.00           H  
ATOM     37  HB3 SER     3      75.020  67.929  84.277  1.00  0.00           H  
ATOM     38  OG  SER     3      73.637  68.965  85.353  1.00  0.00           O  
ATOM     39  HG  SER     3      72.879  69.181  84.804  1.00  0.00           H  
ATOM     40  C   SER     3      73.844  65.739  83.582  1.00  0.00           C  
ATOM     41  O   SER     3      74.135  64.889  84.444  1.00  0.00           O  
ATOM     42  N   LEU     4      74.271  65.697  82.302  1.00  0.00           N  
ATOM     43  H   LEU     4      74.041  66.486  81.715  1.00  0.00           H  
ATOM     44  CA  LEU     4      75.264  64.763  81.758  1.00  0.00           C  
ATOM     45  HA  LEU     4      74.920  63.814  82.167  1.00  0.00           H  
ATOM     46  CB  LEU     4      75.057  64.855  80.245  1.00  0.00           C  
ATOM     47  HB2 LEU     4      73.992  65.017  80.079  1.00  0.00           H  
ATOM     48  HB3 LEU     4      75.658  65.681  79.865  1.00  0.00           H  
ATOM     49  CG  LEU     4      75.401  63.486  79.597  1.00  0.00           C  
ATOM     50  HG  LEU     4      76.201  62.923  80.078  1.00  0.00           H  
ATOM     51  CD1 LEU     4      74.145  62.526  79.495  1.00  0.00           C  
ATOM     52 HD11 LEU     4      74.108  62.048  80.474  1.00  0.00           H  
ATOM     53 HD12 LEU     4      73.274  63.056  79.110  1.00  0.00           H  
ATOM     54 HD13 LEU     4      74.386  61.680  78.851  1.00  0.00           H  
ATOM     55  CD2 LEU     4      75.896  63.723  78.170  1.00  0.00           C  
ATOM     56 HD21 LEU     4      76.064  62.731  77.750  1.00  0.00           H  
ATOM     57 HD22 LEU     4      75.188  64.247  77.529  1.00  0.00           H  
ATOM     58 HD23 LEU     4      76.808  64.319  78.201  1.00  0.00           H  
ATOM     59  C   LEU     4      76.634  65.009  82.343  1.00  0.00           C  
ATOM     60  O   LEU     4      77.039  66.120  82.543  1.00  0.00           O  
ATOM     61  N   ARG     5      77.363  63.914  82.517  1.00  0.00           N  
ATOM     62  H   ARG     5      76.937  63.008  82.648  1.00  0.00           H  
ATOM     63  CA  ARG     5      78.822  63.904  82.409  1.00  0.00           C  
ATOM     64  HA  ARG     5      79.128  64.751  81.794  1.00  0.00           H  
ATOM     65  CB  ARG     5      79.499  64.109  83.786  1.00  0.00           C  
ATOM     66  HB2 ARG     5      80.569  63.904  83.756  1.00  0.00           H  
ATOM     67  HB3 ARG     5      79.283  65.077  84.237  1.00  0.00           H  
ATOM     68  CG  ARG     5      79.069  63.016  84.787  1.00  0.00           C  
ATOM     69  HG2 ARG     5      77.988  62.958  84.921  1.00  0.00           H  
ATOM     70  HG3 ARG     5      79.322  62.036  84.382  1.00  0.00           H  
ATOM     71  CD  ARG     5      79.744  63.203  86.151  1.00  0.00           C  
ATOM     72  HD2 ARG     5      80.818  63.040  86.065  1.00  0.00           H  
ATOM     73  HD3 ARG     5      79.506  64.214  86.481  1.00  0.00           H  
ATOM     74  NE  ARG     5      79.198  62.208  87.110  1.00  0.00           N  
ATOM     75  HE  ARG     5      78.275  62.368  87.487  1.00  0.00           H  
ATOM     76  CZ  ARG     5      79.576  60.988  87.330  1.00  0.00           C  
ATOM     77  NH1 ARG     5      80.643  60.430  86.845  1.00  0.00           N  
ATOM     78 HH11 ARG     5      81.183  60.958  86.175  1.00  0.00           H  
ATOM     79 HH12 ARG     5      80.841  59.462  87.056  1.00  0.00           H  
ATOM     80  NH2 ARG     5      78.722  60.193  87.882  1.00  0.00           N  
ATOM     81 HH21 ARG     5      77.809  60.604  88.009  1.00  0.00           H  
ATOM     82 HH22 ARG     5      79.015  59.236  88.019  1.00  0.00           H  
ATOM     83  C   ARG     5      79.344  62.618  81.657  1.00  0.00           C  
ATOM     84  O   ARG     5      78.842  61.531  81.799  1.00  0.00           O  
ATOM     85  N   LEU     6      80.405  62.836  80.795  1.00  0.00           N  
ATOM     86  H   LEU     6      80.875  63.725  80.887  1.00  0.00           H  
ATOM     87  CA  LEU     6      81.161  61.833  80.115  1.00  0.00           C  
ATOM     88  HA  LEU     6      80.586  60.952  79.829  1.00  0.00           H  
ATOM     89  CB  LEU     6      81.624  62.395  78.771  1.00  0.00           C  
ATOM     90  HB2 LEU     6      82.200  63.291  79.003  1.00  0.00           H  
ATOM     91  HB3 LEU     6      82.200  61.620  78.265  1.00  0.00           H  
ATOM     92  CG  LEU     6      80.453  62.823  77.903  1.00  0.00           C  
ATOM     93  HG  LEU     6      79.986  63.601  78.506  1.00  0.00           H  
ATOM     94  CD1 LEU     6      80.875  63.565  76.631  1.00  0.00           C  
ATOM     95 HD11 LEU     6      80.905  62.872  75.790  1.00  0.00           H  
ATOM     96 HD12 LEU     6      80.112  64.322  76.452  1.00  0.00           H  
ATOM     97 HD13 LEU     6      81.907  63.897  76.512  1.00  0.00           H  
ATOM     98  CD2 LEU     6      79.382  61.874  77.528  1.00  0.00           C  
ATOM     99 HD21 LEU     6      78.682  62.296  76.807  1.00  0.00           H  
ATOM    100 HD22 LEU     6      79.864  61.080  76.957  1.00  0.00           H  
ATOM    101 HD23 LEU     6      78.931  61.358  78.375  1.00  0.00           H  
ATOM    102  C   LEU     6      82.150  61.092  81.044  1.00  0.00           C  
ATOM    103  O   LEU     6      82.601  61.702  81.982  1.00  0.00           O  
ATOM    104  N   VAL     7      82.512  59.855  80.698  1.00  0.00           N  
ATOM    105  H   VAL     7      82.132  59.453  79.853  1.00  0.00           H  
ATOM    106  CA  VAL     7      83.237  58.854  81.567  1.00  0.00           C  
ATOM    107  HA  VAL     7      83.755  59.423  82.339  1.00  0.00           H  
ATOM    108  CB  VAL     7      82.200  57.921  82.359  1.00  0.00           C  
ATOM    109  HB  VAL     7      81.811  57.140  81.705  1.00  0.00           H  
ATOM    110  CG1 VAL     7      82.979  57.133  83.425  1.00  0.00           C  
ATOM    111 HG11 VAL     7      82.268  56.473  83.921  1.00  0.00           H  
ATOM    112 HG12 VAL     7      83.740  56.419  83.110  1.00  0.00           H  
ATOM    113 HG13 VAL     7      83.294  57.705  84.298  1.00  0.00           H  
ATOM    114  CG2 VAL     7      81.113  58.812  82.910  1.00  0.00           C  
ATOM    115 HG21 VAL     7      81.506  59.792  83.183  1.00  0.00           H  
ATOM    116 HG22 VAL     7      80.397  58.953  82.100  1.00  0.00           H  
ATOM    117 HG23 VAL     7      80.579  58.395  83.764  1.00  0.00           H  
ATOM    118  C   VAL     7      84.238  58.049  80.721  1.00  0.00           C  
ATOM    119  O   VAL     7      85.396  58.089  81.109  1.00  0.00           O  
ATOM    120  N   SER     8      83.796  57.391  79.637  1.00  0.00           N  
ATOM    121  H   SER     8      82.894  57.702  79.303  1.00  0.00           H  
ATOM    122  CA  SER     8      84.645  56.858  78.616  1.00  0.00           C  
ATOM    123  HA  SER     8      85.524  57.502  78.635  1.00  0.00           H  
ATOM    124  CB  SER     8      85.088  55.473  79.078  1.00  0.00           C  
ATOM    125  HB2 SER     8      85.448  55.550  80.104  1.00  0.00           H  
ATOM    126  HB3 SER     8      84.301  54.718  79.094  1.00  0.00           H  
ATOM    127  OG  SER     8      86.183  54.987  78.265  1.00  0.00           O  
ATOM    128  HG  SER     8      87.057  55.366  78.383  1.00  0.00           H  
ATOM    129  C   SER     8      83.984  56.850  77.235  1.00  0.00           C  
ATOM    130  O   SER     8      82.966  57.478  77.050  1.00  0.00           O  
ATOM    131  N   SER     9      84.721  56.503  76.208  1.00  0.00           N  
ATOM    132  H   SER     9      85.529  55.964  76.488  1.00  0.00           H  
ATOM    133  CA  SER     9      84.366  56.493  74.801  1.00  0.00           C  
ATOM    134  HA  SER     9      83.412  55.976  74.692  1.00  0.00           H  
ATOM    135  CB  SER     9      84.509  57.892  74.270  1.00  0.00           C  
ATOM    136  HB2 SER     9      83.871  58.623  74.766  1.00  0.00           H  
ATOM    137  HB3 SER     9      85.552  58.159  74.439  1.00  0.00           H  
ATOM    138  OG  SER     9      84.164  58.035  72.871  1.00  0.00           O  
ATOM    139  HG  SER     9      83.343  57.545  72.791  1.00  0.00           H  
ATOM    140  C   SER     9      85.532  55.669  74.061  1.00  0.00           C  
ATOM    141  O   SER     9      86.687  55.761  74.483  1.00  0.00           O  
ATOM    142  N   SER    10      85.165  55.014  72.916  1.00  0.00           N  
ATOM    143  H   SER    10      84.206  54.901  72.617  1.00  0.00           H  
ATOM    144  CA  SER    10      86.204  54.277  72.134  1.00  0.00           C  
ATOM    145  HA  SER    10      87.133  54.846  72.132  1.00  0.00           H  
ATOM    146  CB  SER    10      86.708  53.003  72.845  1.00  0.00           C  
ATOM    147  HB2 SER    10      87.553  52.594  72.290  1.00  0.00           H  
ATOM    148  HB3 SER    10      86.884  53.267  73.887  1.00  0.00           H  
ATOM    149  OG  SER    10      85.780  51.953  72.872  1.00  0.00           O  
ATOM    150  HG  SER    10      86.205  51.218  72.423  1.00  0.00           H  
ATOM    151  C   SER    10      85.806  53.986  70.688  1.00  0.00           C  
ATOM    152  O   SER    10      84.595  53.827  70.383  1.00  0.00           O  
ATOM    153  N   THR    11      86.842  53.954  69.814  1.00  0.00           N  
ATOM    154  H   THR    11      87.741  53.895  70.270  1.00  0.00           H  
ATOM    155  CA  THR    11      86.683  53.676  68.391  1.00  0.00           C  
ATOM    156  HA  THR    11      85.854  54.258  67.988  1.00  0.00           H  
ATOM    157  CB  THR    11      87.812  54.299  67.650  1.00  0.00           C  
ATOM    158  HB  THR    11      88.723  53.830  68.021  1.00  0.00           H  
ATOM    159  CG2 THR    11      87.728  54.163  66.174  1.00  0.00           C  
ATOM    160 HG21 THR    11      86.781  54.641  65.925  1.00  0.00           H  
ATOM    161 HG22 THR    11      88.462  54.782  65.658  1.00  0.00           H  
ATOM    162 HG23 THR    11      87.682  53.131  65.826  1.00  0.00           H  
ATOM    163  OG1 THR    11      87.797  55.689  67.988  1.00  0.00           O  
ATOM    164  HG1 THR    11      88.147  55.877  68.861  1.00  0.00           H  
ATOM    165  C   THR    11      86.530  52.160  68.104  1.00  0.00           C  
ATOM    166  O   THR    11      87.372  51.393  68.658  1.00  0.00           O  
ATOM    167  N   ILE    12      85.710  51.695  67.165  1.00  0.00           N  
ATOM    168  H   ILE    12      85.026  52.362  66.839  1.00  0.00           H  
ATOM    169  CA  ILE    12      85.517  50.222  66.879  1.00  0.00           C  
ATOM    170  HA  ILE    12      86.289  49.608  67.343  1.00  0.00           H  
ATOM    171  CB  ILE    12      84.152  49.792  67.411  1.00  0.00           C  
ATOM    172  HB  ILE    12      83.444  50.490  66.964  1.00  0.00           H  
ATOM    173  CG2 ILE    12      83.764  48.395  66.877  1.00  0.00           C  
ATOM    174 HG21 ILE    12      83.609  48.359  65.799  1.00  0.00           H  
ATOM    175 HG22 ILE    12      84.507  47.657  67.183  1.00  0.00           H  
ATOM    176 HG23 ILE    12      82.822  48.033  67.289  1.00  0.00           H  
ATOM    177  CG1 ILE    12      84.141  49.789  69.003  1.00  0.00           C  
ATOM    178 HG12 ILE    12      84.922  49.131  69.383  1.00  0.00           H  
ATOM    179 HG13 ILE    12      84.374  50.815  69.287  1.00  0.00           H  
ATOM    180  CD1 ILE    12      82.880  49.297  69.683  1.00  0.00           C  
ATOM    181 HD11 ILE    12      82.001  49.850  69.355  1.00  0.00           H  
ATOM    182 HD12 ILE    12      82.770  48.229  69.491  1.00  0.00           H  
ATOM    183 HD13 ILE    12      82.929  49.432  70.764  1.00  0.00           H  
ATOM    184  C   ILE    12      85.683  49.960  65.415  1.00  0.00           C  
ATOM    185  O   ILE    12      85.221  50.831  64.642  1.00  0.00           O  
ATOM    186  N   GLN    13      86.170  48.760  65.006  1.00  0.00           N  
ATOM    187  H   GLN    13      86.196  47.992  65.662  1.00  0.00           H  
ATOM    188  CA  GLN    13      86.663  48.616  63.659  1.00  0.00           C  
ATOM    189  HA  GLN    13      86.497  49.561  63.141  1.00  0.00           H  
ATOM    190  CB  GLN    13      88.205  48.192  63.579  1.00  0.00           C  
ATOM    191  HB2 GLN    13      88.231  47.154  63.911  1.00  0.00           H  
ATOM    192  HB3 GLN    13      88.548  48.154  62.545  1.00  0.00           H  
ATOM    193  CG  GLN    13      89.057  48.966  64.508  1.00  0.00           C  
ATOM    194  HG2 GLN    13      88.723  48.766  65.526  1.00  0.00           H  
ATOM    195  HG3 GLN    13      90.065  48.557  64.436  1.00  0.00           H  
ATOM    196  CD  GLN    13      89.078  50.484  64.265  1.00  0.00           C  
ATOM    197  OE1 GLN    13      89.131  51.317  65.205  1.00  0.00           O  
ATOM    198  NE2 GLN    13      88.939  50.908  63.031  1.00  0.00           N  
ATOM    199 HE21 GLN    13      89.119  51.895  62.915  1.00  0.00           H  
ATOM    200 HE22 GLN    13      88.999  50.257  62.261  1.00  0.00           H  
ATOM    201  C   GLN    13      85.774  47.748  62.774  1.00  0.00           C  
ATOM    202  O   GLN    13      85.168  46.831  63.304  1.00  0.00           O  
ATOM    203  N   ALA    14      85.722  47.944  61.459  1.00  0.00           N  
ATOM    204  H   ALA    14      86.347  48.657  61.110  1.00  0.00           H  
ATOM    205  CA  ALA    14      85.238  47.135  60.367  1.00  0.00           C  
ATOM    206  HA  ALA    14      85.705  46.163  60.524  1.00  0.00           H  
ATOM    207  CB  ALA    14      83.722  46.969  60.424  1.00  0.00           C  
ATOM    208  HB1 ALA    14      83.290  46.377  59.617  1.00  0.00           H  
ATOM    209  HB2 ALA    14      83.365  46.510  61.345  1.00  0.00           H  
ATOM    210  HB3 ALA    14      83.212  47.897  60.164  1.00  0.00           H  
ATOM    211  C   ALA    14      85.706  47.631  58.951  1.00  0.00           C  
ATOM    212  O   ALA    14      85.865  48.833  58.719  1.00  0.00           O  
ATOM    213  N   ALA    15      85.963  46.684  58.066  1.00  0.00           N  
ATOM    214  H   ALA    15      85.816  45.709  58.283  1.00  0.00           H  
ATOM    215  CA  ALA    15      86.785  46.960  56.876  1.00  0.00           C  
ATOM    216  HA  ALA    15      86.646  48.001  56.583  1.00  0.00           H  
ATOM    217  CB  ALA    15      88.295  46.762  57.295  1.00  0.00           C  
ATOM    218  HB1 ALA    15      88.850  47.223  56.478  1.00  0.00           H  
ATOM    219  HB2 ALA    15      88.613  47.215  58.234  1.00  0.00           H  
ATOM    220  HB3 ALA    15      88.601  45.717  57.246  1.00  0.00           H  
ATOM    221  C   ALA    15      86.545  46.104  55.651  1.00  0.00           C  
ATOM    222  O   ALA    15      86.174  44.928  55.748  1.00  0.00           O  
ATOM    223  N   ASN    16      86.616  46.762  54.521  1.00  0.00           N  
ATOM    224  H   ASN    16      86.768  47.758  54.449  1.00  0.00           H  
ATOM    225  CA  ASN    16      86.545  46.085  53.211  1.00  0.00           C  
ATOM    226  HA  ASN    16      87.189  45.207  53.235  1.00  0.00           H  
ATOM    227  CB  ASN    16      85.080  45.533  52.966  1.00  0.00           C  
ATOM    228  HB2 ASN    16      84.593  45.191  53.879  1.00  0.00           H  
ATOM    229  HB3 ASN    16      84.513  46.414  52.663  1.00  0.00           H  
ATOM    230  CG  ASN    16      85.050  44.424  51.933  1.00  0.00           C  
ATOM    231  OD1 ASN    16      85.458  44.646  50.838  1.00  0.00           O  
ATOM    232  ND2 ASN    16      84.704  43.280  52.365  1.00  0.00           N  
ATOM    233 HD21 ASN    16      84.651  42.528  51.693  1.00  0.00           H  
ATOM    234 HD22 ASN    16      84.506  43.158  53.348  1.00  0.00           H  
ATOM    235  C   ASN    16      86.880  47.037  52.093  1.00  0.00           C  
ATOM    236  O   ASN    16      86.473  48.205  52.210  1.00  0.00           O  
ATOM    237  N   SER    17      87.649  46.619  51.097  1.00  0.00           N  
ATOM    238  H   SER    17      87.961  45.659  51.110  1.00  0.00           H  
ATOM    239  CA  SER    17      88.004  47.475  49.927  1.00  0.00           C  
ATOM    240  HA  SER    17      88.521  46.949  49.124  1.00  0.00           H  
ATOM    241  CB  SER    17      88.980  48.584  50.328  1.00  0.00           C  
ATOM    242  HB2 SER    17      89.093  49.258  49.479  1.00  0.00           H  
ATOM    243  HB3 SER    17      88.535  49.183  51.122  1.00  0.00           H  
ATOM    244  OG  SER    17      90.235  48.058  50.760  1.00  0.00           O  
ATOM    245  HG  SER    17      90.847  48.262  50.048  1.00  0.00           H  
ATOM    246  C   SER    17      86.779  48.002  49.105  1.00  0.00           C  
ATOM    247  O   SER    17      86.822  48.983  48.372  1.00  0.00           O  
ATOM    248  N   GLN    18      85.574  47.492  49.488  1.00  0.00           N  
ATOM    249  H   GLN    18      85.558  46.723  50.143  1.00  0.00           H  
ATOM    250  CA  GLN    18      84.305  47.853  48.864  1.00  0.00           C  
ATOM    251  HA  GLN    18      84.343  47.468  47.845  1.00  0.00           H  
ATOM    252  CB  GLN    18      83.147  46.965  49.587  1.00  0.00           C  
ATOM    253  HB2 GLN    18      83.323  45.894  49.485  1.00  0.00           H  
ATOM    254  HB3 GLN    18      83.003  47.112  50.658  1.00  0.00           H  
ATOM    255  CG  GLN    18      81.759  47.246  48.968  1.00  0.00           C  
ATOM    256  HG2 GLN    18      81.403  48.257  49.165  1.00  0.00           H  
ATOM    257  HG3 GLN    18      81.921  47.189  47.892  1.00  0.00           H  
ATOM    258  CD  GLN    18      80.702  46.322  49.551  1.00  0.00           C  
ATOM    259  OE1 GLN    18      80.876  45.716  50.625  1.00  0.00           O  
ATOM    260  NE2 GLN    18      79.500  46.198  48.945  1.00  0.00           N  
ATOM    261 HE21 GLN    18      78.898  45.422  49.181  1.00  0.00           H  
ATOM    262 HE22 GLN    18      79.240  46.675  48.094  1.00  0.00           H  
ATOM    263  C   GLN    18      83.988  49.388  48.838  1.00  0.00           C  
ATOM    264  O   GLN    18      84.063  50.034  49.900  1.00  0.00           O  
ATOM    265  N   LEU    19      83.560  49.930  47.666  1.00  0.00           N  
ATOM    266  H   LEU    19      83.465  49.430  46.794  1.00  0.00           H  
ATOM    267  CA  LEU    19      82.811  51.214  47.548  1.00  0.00           C  
ATOM    268  HA  LEU    19      83.034  51.796  48.443  1.00  0.00           H  
ATOM    269  CB  LEU    19      83.302  52.055  46.319  1.00  0.00           C  
ATOM    270  HB2 LEU    19      82.951  51.741  45.336  1.00  0.00           H  
ATOM    271  HB3 LEU    19      82.933  53.074  46.429  1.00  0.00           H  
ATOM    272  CG  LEU    19      84.803  52.158  46.140  1.00  0.00           C  
ATOM    273  HG  LEU    19      85.262  51.201  45.891  1.00  0.00           H  
ATOM    274  CD1 LEU    19      85.079  53.013  44.869  1.00  0.00           C  
ATOM    275 HD11 LEU    19      86.119  52.840  44.590  1.00  0.00           H  
ATOM    276 HD12 LEU    19      84.450  52.518  44.130  1.00  0.00           H  
ATOM    277 HD13 LEU    19      84.831  54.048  45.104  1.00  0.00           H  
ATOM    278  CD2 LEU    19      85.577  52.596  47.415  1.00  0.00           C  
ATOM    279 HD21 LEU    19      85.429  51.930  48.265  1.00  0.00           H  
ATOM    280 HD22 LEU    19      86.651  52.691  47.257  1.00  0.00           H  
ATOM    281 HD23 LEU    19      85.427  53.570  47.880  1.00  0.00           H  
ATOM    282  C   LEU    19      81.269  51.152  47.407  1.00  0.00           C  
ATOM    283  O   LEU    19      80.813  50.221  46.712  1.00  0.00           O  
ATOM    284  N   ILE    20      80.500  52.257  47.764  1.00  0.00           N  
ATOM    285  H   ILE    20      80.904  53.078  48.191  1.00  0.00           H  
ATOM    286  CA  ILE    20      79.067  52.306  47.453  1.00  0.00           C  
ATOM    287  HA  ILE    20      78.811  51.469  46.804  1.00  0.00           H  
ATOM    288  CB  ILE    20      78.277  51.940  48.739  1.00  0.00           C  
ATOM    289  HB  ILE    20      78.327  52.768  49.446  1.00  0.00           H  
ATOM    290  CG2 ILE    20      76.760  51.919  48.527  1.00  0.00           C  
ATOM    291 HG21 ILE    20      76.625  50.957  48.031  1.00  0.00           H  
ATOM    292 HG22 ILE    20      76.251  51.943  49.491  1.00  0.00           H  
ATOM    293 HG23 ILE    20      76.457  52.704  47.834  1.00  0.00           H  
ATOM    294  CG1 ILE    20      78.844  50.688  49.517  1.00  0.00           C  
ATOM    295 HG12 ILE    20      78.577  49.797  48.948  1.00  0.00           H  
ATOM    296 HG13 ILE    20      79.921  50.781  49.661  1.00  0.00           H  
ATOM    297  CD1 ILE    20      78.333  50.468  50.953  1.00  0.00           C  
ATOM    298 HD11 ILE    20      78.930  49.778  51.550  1.00  0.00           H  
ATOM    299 HD12 ILE    20      78.267  51.430  51.461  1.00  0.00           H  
ATOM    300 HD13 ILE    20      77.286  50.167  50.915  1.00  0.00           H  
ATOM    301  C   ILE    20      78.706  53.689  46.787  1.00  0.00           C  
ATOM    302  O   ILE    20      78.551  54.664  47.519  1.00  0.00           O  
ATOM    303  N   ASP    21      78.392  53.611  45.410  1.00  0.00           N  
ATOM    304  H   ASP    21      78.525  52.746  44.906  1.00  0.00           H  
ATOM    305  CA  ASP    21      77.719  54.681  44.672  1.00  0.00           C  
ATOM    306  HA  ASP    21      78.242  55.586  44.979  1.00  0.00           H  
ATOM    307  CB  ASP    21      77.833  54.491  43.146  1.00  0.00           C  
ATOM    308  HB2 ASP    21      77.605  53.449  42.921  1.00  0.00           H  
ATOM    309  HB3 ASP    21      77.160  55.143  42.589  1.00  0.00           H  
ATOM    310  CG  ASP    21      79.264  54.802  42.612  1.00  0.00           C  
ATOM    311  OD1 ASP    21      79.721  53.989  41.805  1.00  0.00           O  
ATOM    312  OD2 ASP    21      79.793  55.812  43.034  1.00  0.00           O  
ATOM    313  C   ASP    21      76.281  54.884  45.172  1.00  0.00           C  
ATOM    314  O   ASP    21      75.460  54.012  45.063  1.00  0.00           O  
ATOM    315  N   LEU    22      75.972  56.059  45.774  1.00  0.00           N  
ATOM    316  H   LEU    22      76.729  56.728  45.781  1.00  0.00           H  
ATOM    317  CA  LEU    22      74.644  56.603  46.261  1.00  0.00           C  
ATOM    318  HA  LEU    22      74.090  55.835  46.801  1.00  0.00           H  
ATOM    319  CB  LEU    22      74.938  57.860  47.089  1.00  0.00           C  
ATOM    320  HB2 LEU    22      75.300  58.634  46.412  1.00  0.00           H  
ATOM    321  HB3 LEU    22      74.058  58.361  47.493  1.00  0.00           H  
ATOM    322  CG  LEU    22      75.866  57.663  48.325  1.00  0.00           C  
ATOM    323  HG  LEU    22      76.829  57.256  48.016  1.00  0.00           H  
ATOM    324  CD1 LEU    22      76.259  59.048  48.879  1.00  0.00           C  
ATOM    325 HD11 LEU    22      76.881  59.526  48.122  1.00  0.00           H  
ATOM    326 HD12 LEU    22      75.290  59.522  49.036  1.00  0.00           H  
ATOM    327 HD13 LEU    22      76.794  59.049  49.828  1.00  0.00           H  
ATOM    328  CD2 LEU    22      75.180  56.814  49.399  1.00  0.00           C  
ATOM    329 HD21 LEU    22      75.723  57.037  50.317  1.00  0.00           H  
ATOM    330 HD22 LEU    22      74.140  57.093  49.569  1.00  0.00           H  
ATOM    331 HD23 LEU    22      75.232  55.790  49.029  1.00  0.00           H  
ATOM    332  C   LEU    22      73.713  57.017  45.205  1.00  0.00           C  
ATOM    333  O   LEU    22      74.111  57.352  44.060  1.00  0.00           O  
ATOM    334  N   THR    23      72.376  57.128  45.456  1.00  0.00           N  
ATOM    335  H   THR    23      72.043  56.840  46.365  1.00  0.00           H  
ATOM    336  CA  THR    23      71.366  57.405  44.415  1.00  0.00           C  
ATOM    337  HA  THR    23      71.861  57.759  43.511  1.00  0.00           H  
ATOM    338  CB  THR    23      70.519  56.178  44.059  1.00  0.00           C  
ATOM    339  HB  THR    23      71.233  55.395  43.800  1.00  0.00           H  
ATOM    340  CG2 THR    23      69.478  55.774  45.119  1.00  0.00           C  
ATOM    341 HG21 THR    23      68.623  56.444  45.025  1.00  0.00           H  
ATOM    342 HG22 THR    23      69.120  54.768  44.900  1.00  0.00           H  
ATOM    343 HG23 THR    23      69.881  55.926  46.120  1.00  0.00           H  
ATOM    344  OG1 THR    23      69.924  56.471  42.818  1.00  0.00           O  
ATOM    345  HG1 THR    23      69.324  55.752  42.604  1.00  0.00           H  
ATOM    346  C   THR    23      70.521  58.708  44.810  1.00  0.00           C  
ATOM    347  O   THR    23      70.722  59.326  45.937  1.00  0.00           O  
ATOM    348  N   VAL    24      69.677  59.133  43.877  1.00  0.00           N  
ATOM    349  H   VAL    24      69.446  58.485  43.138  1.00  0.00           H  
ATOM    350  CA  VAL    24      68.904  60.388  44.022  1.00  0.00           C  
ATOM    351  HA  VAL    24      69.560  61.258  43.966  1.00  0.00           H  
ATOM    352  CB  VAL    24      67.832  60.569  42.945  1.00  0.00           C  
ATOM    353  HB  VAL    24      67.115  59.789  43.205  1.00  0.00           H  
ATOM    354  CG1 VAL    24      67.161  61.878  43.121  1.00  0.00           C  
ATOM    355 HG11 VAL    24      67.895  62.677  43.026  1.00  0.00           H  
ATOM    356 HG12 VAL    24      66.448  61.971  42.301  1.00  0.00           H  
ATOM    357 HG13 VAL    24      66.600  62.006  44.046  1.00  0.00           H  
ATOM    358  CG2 VAL    24      68.361  60.517  41.541  1.00  0.00           C  
ATOM    359 HG21 VAL    24      69.155  61.257  41.436  1.00  0.00           H  
ATOM    360 HG22 VAL    24      68.765  59.542  41.269  1.00  0.00           H  
ATOM    361 HG23 VAL    24      67.471  60.764  40.962  1.00  0.00           H  
ATOM    362  C   VAL    24      68.319  60.543  45.389  1.00  0.00           C  
ATOM    363  O   VAL    24      68.619  61.593  46.009  1.00  0.00           O  
ATOM    364  N   TRP    25      67.657  59.555  45.909  1.00  0.00           N  
ATOM    365  H   TRP    25      67.765  58.644  45.486  1.00  0.00           H  
ATOM    366  CA  TRP    25      66.903  59.615  47.149  1.00  0.00           C  
ATOM    367  HA  TRP    25      66.347  60.526  47.372  1.00  0.00           H  
ATOM    368  CB  TRP    25      66.035  58.293  47.200  1.00  0.00           C  
ATOM    369  HB2 TRP    25      66.649  57.411  47.377  1.00  0.00           H  
ATOM    370  HB3 TRP    25      65.316  58.411  48.010  1.00  0.00           H  
ATOM    371  CG  TRP    25      65.328  58.005  45.879  1.00  0.00           C  
ATOM    372  CD1 TRP    25      64.562  58.895  45.246  1.00  0.00           C  
ATOM    373  HD1 TRP    25      64.362  59.914  45.543  1.00  0.00           H  
ATOM    374  NE1 TRP    25      64.055  58.337  44.092  1.00  0.00           N  
ATOM    375  HE1 TRP    25      63.371  58.799  43.510  1.00  0.00           H  
ATOM    376  CE2 TRP    25      64.332  57.039  43.986  1.00  0.00           C  
ATOM    377  CZ2 TRP    25      64.063  56.018  43.040  1.00  0.00           C  
ATOM    378  HZ2 TRP    25      63.444  56.248  42.184  1.00  0.00           H  
ATOM    379  CH2 TRP    25      64.380  54.689  43.312  1.00  0.00           C  
ATOM    380  HH2 TRP    25      64.068  53.930  42.610  1.00  0.00           H  
ATOM    381  CZ3 TRP    25      65.176  54.358  44.409  1.00  0.00           C  
ATOM    382  HZ3 TRP    25      65.368  53.320  44.641  1.00  0.00           H  
ATOM    383  CE3 TRP    25      65.562  55.414  45.233  1.00  0.00           C  
ATOM    384  HE3 TRP    25      66.219  55.167  46.055  1.00  0.00           H  
ATOM    385  CD2 TRP    25      65.134  56.766  45.144  1.00  0.00           C  
ATOM    386  C   TRP    25      67.869  59.542  48.372  1.00  0.00           C  
ATOM    387  O   TRP    25      67.409  59.846  49.490  1.00  0.00           O  
ATOM    388  N   ASP    26      69.184  59.310  48.220  1.00  0.00           N  
ATOM    389  H   ASP    26      69.537  59.079  47.302  1.00  0.00           H  
ATOM    390  CA  ASP    26      70.205  59.432  49.293  1.00  0.00           C  
ATOM    391  HA  ASP    26      69.754  59.338  50.280  1.00  0.00           H  
ATOM    392  CB  ASP    26      71.289  58.366  49.266  1.00  0.00           C  
ATOM    393  HB2 ASP    26      71.911  58.370  48.371  1.00  0.00           H  
ATOM    394  HB3 ASP    26      71.952  58.398  50.130  1.00  0.00           H  
ATOM    395  CG  ASP    26      70.645  57.009  49.386  1.00  0.00           C  
ATOM    396  OD1 ASP    26      69.961  56.686  50.389  1.00  0.00           O  
ATOM    397  OD2 ASP    26      70.947  56.174  48.512  1.00  0.00           O  
ATOM    398  C   ASP    26      70.839  60.849  49.361  1.00  0.00           C  
ATOM    399  O   ASP    26      70.922  61.521  50.386  1.00  0.00           O  
ATOM    400  N   LEU    27      71.282  61.333  48.165  1.00  0.00           N  
ATOM    401  H   LEU    27      71.271  60.623  47.446  1.00  0.00           H  
ATOM    402  CA  LEU    27      71.995  62.584  48.061  1.00  0.00           C  
ATOM    403  HA  LEU    27      72.889  62.682  48.678  1.00  0.00           H  
ATOM    404  CB  LEU    27      72.455  62.888  46.645  1.00  0.00           C  
ATOM    405  HB2 LEU    27      71.504  62.967  46.118  1.00  0.00           H  
ATOM    406  HB3 LEU    27      72.994  63.831  46.555  1.00  0.00           H  
ATOM    407  CG  LEU    27      73.291  61.764  45.933  1.00  0.00           C  
ATOM    408  HG  LEU    27      73.012  60.788  46.331  1.00  0.00           H  
ATOM    409  CD1 LEU    27      73.094  61.855  44.439  1.00  0.00           C  
ATOM    410 HD11 LEU    27      73.404  62.827  44.056  1.00  0.00           H  
ATOM    411 HD12 LEU    27      73.744  61.141  43.934  1.00  0.00           H  
ATOM    412 HD13 LEU    27      72.055  61.602  44.229  1.00  0.00           H  
ATOM    413  CD2 LEU    27      74.787  61.811  46.253  1.00  0.00           C  
ATOM    414 HD21 LEU    27      75.215  62.731  45.855  1.00  0.00           H  
ATOM    415 HD22 LEU    27      74.936  61.734  47.330  1.00  0.00           H  
ATOM    416 HD23 LEU    27      75.347  60.992  45.803  1.00  0.00           H  
ATOM    417  C   LEU    27      71.099  63.807  48.560  1.00  0.00           C  
ATOM    418  O   LEU    27      71.664  64.805  49.098  1.00  0.00           O  
ATOM    419  N   ILE    28      69.720  63.743  48.399  1.00  0.00           N  
ATOM    420  H   ILE    28      69.224  62.941  48.035  1.00  0.00           H  
ATOM    421  CA  ILE    28      68.821  64.764  48.954  1.00  0.00           C  
ATOM    422  HA  ILE    28      69.197  65.759  48.714  1.00  0.00           H  
ATOM    423  CB  ILE    28      67.423  64.654  48.473  1.00  0.00           C  
ATOM    424  HB  ILE    28      67.465  64.617  47.385  1.00  0.00           H  
ATOM    425  CG2 ILE    28      66.743  63.350  48.852  1.00  0.00           C  
ATOM    426 HG21 ILE    28      67.153  62.532  48.258  1.00  0.00           H  
ATOM    427 HG22 ILE    28      66.768  63.173  49.927  1.00  0.00           H  
ATOM    428 HG23 ILE    28      65.694  63.241  48.577  1.00  0.00           H  
ATOM    429  CG1 ILE    28      66.544  65.827  48.994  1.00  0.00           C  
ATOM    430 HG12 ILE    28      65.539  65.811  48.573  1.00  0.00           H  
ATOM    431 HG13 ILE    28      66.380  65.712  50.065  1.00  0.00           H  
ATOM    432  CD1 ILE    28      67.082  67.304  48.684  1.00  0.00           C  
ATOM    433 HD11 ILE    28      66.327  68.062  48.890  1.00  0.00           H  
ATOM    434 HD12 ILE    28      67.936  67.588  49.298  1.00  0.00           H  
ATOM    435 HD13 ILE    28      67.272  67.284  47.610  1.00  0.00           H  
ATOM    436  C   ILE    28      68.980  64.817  50.490  1.00  0.00           C  
ATOM    437  O   ILE    28      68.659  65.877  51.073  1.00  0.00           O  
ATOM    438  N   GLY    29      69.456  63.785  51.125  1.00  0.00           N  
ATOM    439  H   GLY    29      69.789  63.006  50.575  1.00  0.00           H  
ATOM    440  CA  GLY    29      69.583  63.688  52.537  1.00  0.00           C  
ATOM    441  HA2 GLY    29      68.748  64.209  53.006  1.00  0.00           H  
ATOM    442  HA3 GLY    29      69.611  62.629  52.790  1.00  0.00           H  
ATOM    443  C   GLY    29      70.902  64.273  53.080  1.00  0.00           C  
ATOM    444  O   GLY    29      70.973  64.444  54.292  1.00  0.00           O  
ATOM    445  N   LEU    30      71.865  64.710  52.258  1.00  0.00           N  
ATOM    446  H   LEU    30      71.644  64.655  51.274  1.00  0.00           H  
ATOM    447  CA  LEU    30      73.172  65.176  52.653  1.00  0.00           C  
ATOM    448  HA  LEU    30      73.662  64.439  53.290  1.00  0.00           H  
ATOM    449  CB  LEU    30      74.056  65.362  51.409  1.00  0.00           C  
ATOM    450  HB2 LEU    30      73.569  65.901  50.596  1.00  0.00           H  
ATOM    451  HB3 LEU    30      74.907  66.010  51.617  1.00  0.00           H  
ATOM    452  CG  LEU    30      74.576  63.990  50.905  1.00  0.00           C  
ATOM    453  HG  LEU    30      73.765  63.262  50.892  1.00  0.00           H  
ATOM    454  CD1 LEU    30      75.111  64.124  49.510  1.00  0.00           C  
ATOM    455 HD11 LEU    30      75.437  63.101  49.322  1.00  0.00           H  
ATOM    456 HD12 LEU    30      74.469  64.496  48.711  1.00  0.00           H  
ATOM    457 HD13 LEU    30      75.895  64.869  49.645  1.00  0.00           H  
ATOM    458  CD2 LEU    30      75.733  63.449  51.754  1.00  0.00           C  
ATOM    459 HD21 LEU    30      75.536  63.319  52.818  1.00  0.00           H  
ATOM    460 HD22 LEU    30      76.043  62.506  51.304  1.00  0.00           H  
ATOM    461 HD23 LEU    30      76.597  64.112  51.790  1.00  0.00           H  
ATOM    462  C   LEU    30      73.066  66.452  53.493  1.00  0.00           C  
ATOM    463  O   LEU    30      73.598  66.404  54.595  1.00  0.00           O  
ATOM    464  N   GLU    31      72.157  67.422  53.197  1.00  0.00           N  
ATOM    465  H   GLU    31      71.764  67.383  52.267  1.00  0.00           H  
ATOM    466  CA  GLU    31      72.142  68.703  53.928  1.00  0.00           C  
ATOM    467  HA  GLU    31      73.126  68.871  54.365  1.00  0.00           H  
ATOM    468  CB  GLU    31      71.670  69.809  52.853  1.00  0.00           C  
ATOM    469  HB2 GLU    31      72.274  69.713  51.951  1.00  0.00           H  
ATOM    470  HB3 GLU    31      70.683  69.531  52.484  1.00  0.00           H  
ATOM    471  CG  GLU    31      71.655  71.302  53.221  1.00  0.00           C  
ATOM    472  HG2 GLU    31      71.486  71.853  52.296  1.00  0.00           H  
ATOM    473  HG3 GLU    31      70.813  71.538  53.872  1.00  0.00           H  
ATOM    474  CD  GLU    31      72.926  71.905  53.773  1.00  0.00           C  
ATOM    475  OE1 GLU    31      72.767  73.102  54.199  1.00  0.00           O  
ATOM    476  OE2 GLU    31      74.009  71.339  53.772  1.00  0.00           O  
ATOM    477  C   GLU    31      71.114  68.765  55.135  1.00  0.00           C  
ATOM    478  O   GLU    31      71.148  69.663  56.011  1.00  0.00           O  
ATOM    479  N   ARG    32      70.232  67.749  55.205  1.00  0.00           N  
ATOM    480  H   ARG    32      70.546  67.019  54.582  1.00  0.00           H  
ATOM    481  CA  ARG    32      69.421  67.331  56.399  1.00  0.00           C  
ATOM    482  HA  ARG    32      69.002  68.183  56.933  1.00  0.00           H  
ATOM    483  CB  ARG    32      68.434  66.337  55.986  1.00  0.00           C  
ATOM    484  HB2 ARG    32      68.987  65.421  55.779  1.00  0.00           H  
ATOM    485  HB3 ARG    32      67.759  66.257  56.838  1.00  0.00           H  
ATOM    486  CG  ARG    32      67.582  66.526  54.720  1.00  0.00           C  
ATOM    487  HG2 ARG    32      68.285  66.737  53.914  1.00  0.00           H  
ATOM    488  HG3 ARG    32      67.160  65.556  54.457  1.00  0.00           H  
ATOM    489  CD  ARG    32      66.462  67.501  54.652  1.00  0.00           C  
ATOM    490  HD2 ARG    32      66.963  68.412  54.979  1.00  0.00           H  
ATOM    491  HD3 ARG    32      66.084  67.729  53.655  1.00  0.00           H  
ATOM    492  NE  ARG    32      65.465  67.245  55.706  1.00  0.00           N  
ATOM    493  HE  ARG    32      65.225  66.271  55.820  1.00  0.00           H  
ATOM    494  CZ  ARG    32      65.060  68.063  56.684  1.00  0.00           C  
ATOM    495  NH1 ARG    32      65.410  69.348  56.781  1.00  0.00           N  
ATOM    496 HH11 ARG    32      65.898  69.876  56.072  1.00  0.00           H  
ATOM    497 HH12 ARG    32      65.040  69.890  57.549  1.00  0.00           H  
ATOM    498  NH2 ARG    32      64.209  67.588  57.502  1.00  0.00           N  
ATOM    499 HH21 ARG    32      63.777  66.689  57.342  1.00  0.00           H  
ATOM    500 HH22 ARG    32      63.911  68.162  58.277  1.00  0.00           H  
ATOM    501  C   ARG    32      70.397  66.657  57.473  1.00  0.00           C  
ATOM    502  O   ARG    32      71.637  66.580  57.262  1.00  0.00           O  
ATOM    503  N   GLU    33      69.760  66.327  58.619  1.00  0.00           N  
ATOM    504  H   GLU    33      68.760  66.386  58.753  1.00  0.00           H  
ATOM    505  CA  GLU    33      70.515  65.923  59.844  1.00  0.00           C  
ATOM    506  HA  GLU    33      71.590  66.031  59.701  1.00  0.00           H  
ATOM    507  CB  GLU    33      70.071  66.818  60.964  1.00  0.00           C  
ATOM    508  HB2 GLU    33      68.996  66.900  61.127  1.00  0.00           H  
ATOM    509  HB3 GLU    33      70.434  66.336  61.872  1.00  0.00           H  
ATOM    510  CG  GLU    33      70.659  68.218  60.797  1.00  0.00           C  
ATOM    511  HG2 GLU    33      70.860  68.696  61.755  1.00  0.00           H  
ATOM    512  HG3 GLU    33      71.651  68.076  60.367  1.00  0.00           H  
ATOM    513  CD  GLU    33      69.844  69.189  59.928  1.00  0.00           C  
ATOM    514  OE1 GLU    33      68.623  68.903  59.629  1.00  0.00           O  
ATOM    515  OE2 GLU    33      70.263  70.361  59.843  1.00  0.00           O  
ATOM    516  C   GLU    33      70.348  64.429  60.072  1.00  0.00           C  
ATOM    517  O   GLU    33      69.482  63.729  59.539  1.00  0.00           O  
ATOM    518  N   SER    34      71.158  63.916  61.033  1.00  0.00           N  
ATOM    519  H   SER    34      71.745  64.558  61.545  1.00  0.00           H  
ATOM    520  CA  SER    34      71.088  62.532  61.512  1.00  0.00           C  
ATOM    521  HA  SER    34      71.523  61.907  60.731  1.00  0.00           H  
ATOM    522  CB  SER    34      72.115  62.420  62.619  1.00  0.00           C  
ATOM    523  HB2 SER    34      71.682  62.768  63.557  1.00  0.00           H  
ATOM    524  HB3 SER    34      72.506  61.424  62.827  1.00  0.00           H  
ATOM    525  OG  SER    34      73.236  63.195  62.400  1.00  0.00           O  
ATOM    526  HG  SER    34      73.816  62.654  61.859  1.00  0.00           H  
ATOM    527  C   SER    34      69.723  61.933  61.850  1.00  0.00           C  
ATOM    528  O   SER    34      68.803  62.659  62.228  1.00  0.00           O  
ATOM    529  N   ILE    35      69.665  60.619  61.710  1.00  0.00           N  
ATOM    530  H   ILE    35      70.554  60.178  61.524  1.00  0.00           H  
ATOM    531  CA  ILE    35      68.611  59.848  62.435  1.00  0.00           C  
ATOM    532  HA  ILE    35      67.639  60.342  62.414  1.00  0.00           H  
ATOM    533  CB  ILE    35      68.311  58.511  61.853  1.00  0.00           C  
ATOM    534  HB  ILE    35      69.187  57.868  61.941  1.00  0.00           H  
ATOM    535  CG2 ILE    35      67.167  57.717  62.551  1.00  0.00           C  
ATOM    536 HG21 ILE    35      66.223  58.261  62.520  1.00  0.00           H  
ATOM    537 HG22 ILE    35      66.977  56.709  62.181  1.00  0.00           H  
ATOM    538 HG23 ILE    35      67.394  57.547  63.604  1.00  0.00           H  
ATOM    539  CG1 ILE    35      67.988  58.788  60.386  1.00  0.00           C  
ATOM    540 HG12 ILE    35      67.232  59.563  60.261  1.00  0.00           H  
ATOM    541 HG13 ILE    35      68.812  59.106  59.747  1.00  0.00           H  
ATOM    542  CD1 ILE    35      67.528  57.514  59.600  1.00  0.00           C  
ATOM    543 HD11 ILE    35      66.529  57.310  59.985  1.00  0.00           H  
ATOM    544 HD12 ILE    35      67.527  57.654  58.519  1.00  0.00           H  
ATOM    545 HD13 ILE    35      68.183  56.717  59.949  1.00  0.00           H  
ATOM    546  C   ILE    35      69.263  59.675  63.818  1.00  0.00           C  
ATOM    547  O   ILE    35      70.409  59.329  63.959  1.00  0.00           O  
ATOM    548  N   GLN    36      68.444  59.984  64.832  1.00  0.00           N  
ATOM    549  H   GLN    36      67.507  60.287  64.605  1.00  0.00           H  
ATOM    550  CA  GLN    36      68.898  59.902  66.218  1.00  0.00           C  
ATOM    551  HA  GLN    36      69.788  59.275  66.270  1.00  0.00           H  
ATOM    552  CB  GLN    36      69.273  61.334  66.780  1.00  0.00           C  
ATOM    553  HB2 GLN    36      68.436  62.020  66.652  1.00  0.00           H  
ATOM    554  HB3 GLN    36      69.528  61.226  67.834  1.00  0.00           H  
ATOM    555  CG  GLN    36      70.481  62.006  66.049  1.00  0.00           C  
ATOM    556  HG2 GLN    36      71.221  61.260  65.759  1.00  0.00           H  
ATOM    557  HG3 GLN    36      70.078  62.490  65.159  1.00  0.00           H  
ATOM    558  CD  GLN    36      71.019  63.148  66.923  1.00  0.00           C  
ATOM    559  OE1 GLN    36      70.643  64.264  66.856  1.00  0.00           O  
ATOM    560  NE2 GLN    36      71.952  62.760  67.803  1.00  0.00           N  
ATOM    561 HE21 GLN    36      72.353  63.478  68.390  1.00  0.00           H  
ATOM    562 HE22 GLN    36      72.397  61.858  67.708  1.00  0.00           H  
ATOM    563  C   GLN    36      67.762  59.362  67.099  1.00  0.00           C  
ATOM    564  O   GLN    36      66.787  60.053  67.389  1.00  0.00           O  
ATOM    565  N   GLN    37      67.789  58.122  67.457  1.00  0.00           N  
ATOM    566  H   GLN    37      68.668  57.649  67.303  1.00  0.00           H  
ATOM    567  CA  GLN    37      66.748  57.288  68.081  1.00  0.00           C  
ATOM    568  HA  GLN    37      66.145  58.012  68.629  1.00  0.00           H  
ATOM    569  CB  GLN    37      65.749  56.633  67.117  1.00  0.00           C  
ATOM    570  HB2 GLN    37      66.318  55.885  66.565  1.00  0.00           H  
ATOM    571  HB3 GLN    37      64.956  56.096  67.637  1.00  0.00           H  
ATOM    572  CG  GLN    37      65.180  57.660  66.147  1.00  0.00           C  
ATOM    573  HG2 GLN    37      64.720  58.466  66.719  1.00  0.00           H  
ATOM    574  HG3 GLN    37      66.013  57.991  65.526  1.00  0.00           H  
ATOM    575  CD  GLN    37      64.224  57.039  65.157  1.00  0.00           C  
ATOM    576  OE1 GLN    37      63.882  55.864  65.152  1.00  0.00           O  
ATOM    577  NE2 GLN    37      63.623  57.826  64.335  1.00  0.00           N  
ATOM    578 HE21 GLN    37      62.966  57.365  63.722  1.00  0.00           H  
ATOM    579 HE22 GLN    37      63.806  58.819  64.287  1.00  0.00           H  
ATOM    580  C   GLN    37      67.342  56.257  69.139  1.00  0.00           C  
ATOM    581  O   GLN    37      68.515  55.859  69.032  1.00  0.00           O  
ATOM    582  N   GLY    38      66.642  55.899  70.220  1.00  0.00           N  
ATOM    583  H   GLY    38      65.706  56.279  70.221  1.00  0.00           H  
ATOM    584  CA  GLY    38      67.149  55.302  71.449  1.00  0.00           C  
ATOM    585  HA2 GLY    38      67.910  54.588  71.134  1.00  0.00           H  
ATOM    586  HA3 GLY    38      67.616  56.083  72.048  1.00  0.00           H  
ATOM    587  C   GLY    38      66.099  54.630  72.316  1.00  0.00           C  
ATOM    588  O   GLY    38      64.890  54.870  72.238  1.00  0.00           O  
ATOM    589  N   LEU    39      66.520  53.708  73.207  1.00  0.00           N  
ATOM    590  H   LEU    39      67.524  53.792  73.277  1.00  0.00           H  
ATOM    591  CA  LEU    39      65.833  52.803  74.139  1.00  0.00           C  
ATOM    592  HA  LEU    39      64.780  53.084  74.162  1.00  0.00           H  
ATOM    593  CB  LEU    39      65.842  51.356  73.638  1.00  0.00           C  
ATOM    594  HB2 LEU    39      66.910  51.211  73.472  1.00  0.00           H  
ATOM    595  HB3 LEU    39      65.456  50.590  74.311  1.00  0.00           H  
ATOM    596  CG  LEU    39      65.219  51.253  72.251  1.00  0.00           C  
ATOM    597  HG  LEU    39      65.599  52.011  71.566  1.00  0.00           H  
ATOM    598  CD1 LEU    39      65.657  49.914  71.704  1.00  0.00           C  
ATOM    599 HD11 LEU    39      65.191  49.090  72.246  1.00  0.00           H  
ATOM    600 HD12 LEU    39      65.272  49.889  70.685  1.00  0.00           H  
ATOM    601 HD13 LEU    39      66.740  49.803  71.661  1.00  0.00           H  
ATOM    602  CD2 LEU    39      63.720  51.254  72.252  1.00  0.00           C  
ATOM    603 HD21 LEU    39      63.423  51.310  71.204  1.00  0.00           H  
ATOM    604 HD22 LEU    39      63.356  50.398  72.820  1.00  0.00           H  
ATOM    605 HD23 LEU    39      63.311  52.114  72.782  1.00  0.00           H  
ATOM    606  C   LEU    39      66.240  52.836  75.613  1.00  0.00           C  
ATOM    607  O   LEU    39      67.432  52.828  75.945  1.00  0.00           O  
ATOM    608  N   LEU    40      65.309  52.715  76.543  1.00  0.00           N  
ATOM    609  H   LEU    40      64.433  52.403  76.149  1.00  0.00           H  
ATOM    610  CA  LEU    40      65.481  52.880  77.979  1.00  0.00           C  
ATOM    611  HA  LEU    40      66.539  52.950  78.229  1.00  0.00           H  
ATOM    612  CB  LEU    40      64.684  54.140  78.414  1.00  0.00           C  
ATOM    613  HB2 LEU    40      65.071  54.993  77.857  1.00  0.00           H  
ATOM    614  HB3 LEU    40      63.637  54.011  78.139  1.00  0.00           H  
ATOM    615  CG  LEU    40      64.649  54.415  79.893  1.00  0.00           C  
ATOM    616  HG  LEU    40      63.922  53.749  80.359  1.00  0.00           H  
ATOM    617  CD1 LEU    40      65.998  54.381  80.644  1.00  0.00           C  
ATOM    618 HD11 LEU    40      66.064  53.359  81.017  1.00  0.00           H  
ATOM    619 HD12 LEU    40      66.824  54.696  80.006  1.00  0.00           H  
ATOM    620 HD13 LEU    40      65.943  55.094  81.466  1.00  0.00           H  
ATOM    621  CD2 LEU    40      64.160  55.883  79.968  1.00  0.00           C  
ATOM    622 HD21 LEU    40      63.351  56.053  79.258  1.00  0.00           H  
ATOM    623 HD22 LEU    40      63.756  56.046  80.967  1.00  0.00           H  
ATOM    624 HD23 LEU    40      64.991  56.540  79.711  1.00  0.00           H  
ATOM    625  C   LEU    40      65.098  51.645  78.739  1.00  0.00           C  
ATOM    626  O   LEU    40      63.916  51.318  78.709  1.00  0.00           O  
ATOM    627  N   TYR    41      66.065  50.991  79.412  1.00  0.00           N  
ATOM    628  H   TYR    41      67.036  51.230  79.272  1.00  0.00           H  
ATOM    629  CA  TYR    41      65.928  49.798  80.181  1.00  0.00           C  
ATOM    630  HA  TYR    41      64.926  49.393  80.043  1.00  0.00           H  
ATOM    631  CB  TYR    41      66.839  48.701  79.617  1.00  0.00           C  
ATOM    632  HB2 TYR    41      67.865  48.846  79.955  1.00  0.00           H  
ATOM    633  HB3 TYR    41      66.553  47.715  79.984  1.00  0.00           H  
ATOM    634  CG  TYR    41      66.837  48.537  78.123  1.00  0.00           C  
ATOM    635  CD1 TYR    41      67.597  49.415  77.266  1.00  0.00           C  
ATOM    636  HD1 TYR    41      68.325  50.130  77.619  1.00  0.00           H  
ATOM    637  CE1 TYR    41      67.372  49.153  75.899  1.00  0.00           C  
ATOM    638  HE1 TYR    41      67.868  49.850  75.240  1.00  0.00           H  
ATOM    639  CZ  TYR    41      66.735  48.019  75.361  1.00  0.00           C  
ATOM    640  OH  TYR    41      66.687  47.819  74.027  1.00  0.00           O  
ATOM    641  HH  TYR    41      66.774  46.882  73.833  1.00  0.00           H  
ATOM    642  CE2 TYR    41      66.058  47.094  76.212  1.00  0.00           C  
ATOM    643  HE2 TYR    41      65.707  46.116  75.918  1.00  0.00           H  
ATOM    644  CD2 TYR    41      66.094  47.393  77.601  1.00  0.00           C  
ATOM    645  HD2 TYR    41      65.654  46.666  78.269  1.00  0.00           H  
ATOM    646  C   TYR    41      66.150  49.894  81.709  1.00  0.00           C  
ATOM    647  O   TYR    41      67.074  50.585  82.115  1.00  0.00           O  
ATOM    648  N   HID    42      65.325  49.287  82.519  1.00  0.00           N  
ATOM    649  H   HID    42      64.624  48.643  82.181  1.00  0.00           H  
ATOM    650  CA  HID    42      65.729  49.173  83.943  1.00  0.00           C  
ATOM    651  HA  HID    42      65.964  50.126  84.415  1.00  0.00           H  
ATOM    652  CB  HID    42      64.644  48.487  84.777  1.00  0.00           C  
ATOM    653  HB2 HID    42      63.736  49.037  84.529  1.00  0.00           H  
ATOM    654  HB3 HID    42      64.570  47.428  84.529  1.00  0.00           H  
ATOM    655  CG  HID    42      64.794  48.513  86.260  1.00  0.00           C  
ATOM    656  ND1 HID    42      65.155  49.617  87.041  1.00  0.00           N  
ATOM    657  HD1 HID    42      65.487  50.507  86.698  1.00  0.00           H  
ATOM    658  CE1 HID    42      65.023  49.302  88.312  1.00  0.00           C  
ATOM    659  HE1 HID    42      65.121  49.918  89.193  1.00  0.00           H  
ATOM    660  NE2 HID    42      64.672  48.047  88.442  1.00  0.00           N  
ATOM    661  CD2 HID    42      64.474  47.489  87.191  1.00  0.00           C  
ATOM    662  HD2 HID    42      64.047  46.521  86.974  1.00  0.00           H  
ATOM    663  C   HID    42      67.049  48.290  84.059  1.00  0.00           C  
ATOM    664  O   HID    42      67.292  47.312  83.307  1.00  0.00           O  
ATOM    665  N   HID    43      67.867  48.589  85.052  1.00  0.00           N  
ATOM    666  H   HID    43      67.598  49.378  85.623  1.00  0.00           H  
ATOM    667  CA  HID    43      69.130  47.833  85.327  1.00  0.00           C  
ATOM    668  HA  HID    43      69.887  47.913  84.547  1.00  0.00           H  
ATOM    669  CB  HID    43      69.761  48.307  86.653  1.00  0.00           C  
ATOM    670  HB2 HID    43      69.037  48.180  87.457  1.00  0.00           H  
ATOM    671  HB3 HID    43      70.646  47.693  86.825  1.00  0.00           H  
ATOM    672  CG  HID    43      70.213  49.782  86.721  1.00  0.00           C  
ATOM    673  ND1 HID    43      71.189  50.393  86.004  1.00  0.00           N  
ATOM    674  HD1 HID    43      71.673  49.866  85.291  1.00  0.00           H  
ATOM    675  CE1 HID    43      71.119  51.698  86.414  1.00  0.00           C  
ATOM    676  HE1 HID    43      71.558  52.557  85.929  1.00  0.00           H  
ATOM    677  NE2 HID    43      70.234  51.899  87.404  1.00  0.00           N  
ATOM    678  CD2 HID    43      69.653  50.645  87.614  1.00  0.00           C  
ATOM    679  HD2 HID    43      68.908  50.440  88.368  1.00  0.00           H  
ATOM    680  C   HID    43      68.763  46.313  85.601  1.00  0.00           C  
ATOM    681  O   HID    43      67.632  46.014  86.043  1.00  0.00           O  
ATOM    682  N   PRO    44      69.634  45.321  85.315  1.00  0.00           N  
ATOM    683  CD  PRO    44      70.995  45.396  84.849  1.00  0.00           C  
ATOM    684  HD2 PRO    44      71.685  45.508  85.685  1.00  0.00           H  
ATOM    685  HD3 PRO    44      71.192  46.104  84.044  1.00  0.00           H  
ATOM    686  CG  PRO    44      71.321  44.054  84.159  1.00  0.00           C  
ATOM    687  HG2 PRO    44      72.407  43.985  84.100  1.00  0.00           H  
ATOM    688  HG3 PRO    44      70.872  44.018  83.166  1.00  0.00           H  
ATOM    689  CB  PRO    44      70.634  43.137  85.051  1.00  0.00           C  
ATOM    690  HB2 PRO    44      71.351  42.704  85.748  1.00  0.00           H  
ATOM    691  HB3 PRO    44      70.159  42.360  84.451  1.00  0.00           H  
ATOM    692  CA  PRO    44      69.478  43.875  85.626  1.00  0.00           C  
ATOM    693  HA  PRO    44      68.655  43.622  84.957  1.00  0.00           H  
ATOM    694  C   PRO    44      69.249  43.539  87.144  1.00  0.00           C  
ATOM    695  O   PRO    44      69.506  44.328  88.036  1.00  0.00           O  
ATOM    696  N   ASN    45      68.747  42.335  87.371  1.00  0.00           N  
ATOM    697  H   ASN    45      68.190  41.902  86.648  1.00  0.00           H  
ATOM    698  CA  ASN    45      68.506  41.857  88.718  1.00  0.00           C  
ATOM    699  HA  ASN    45      68.068  42.652  89.321  1.00  0.00           H  
ATOM    700  CB  ASN    45      67.529  40.620  88.614  1.00  0.00           C  
ATOM    701  HB2 ASN    45      67.778  39.987  87.762  1.00  0.00           H  
ATOM    702  HB3 ASN    45      67.580  40.041  89.537  1.00  0.00           H  
ATOM    703  CG  ASN    45      66.116  41.097  88.426  1.00  0.00           C  
ATOM    704  OD1 ASN    45      65.866  42.272  88.232  1.00  0.00           O  
ATOM    705  ND2 ASN    45      65.116  40.222  88.407  1.00  0.00           N  
ATOM    706 HD21 ASN    45      64.168  40.563  88.477  1.00  0.00           H  
ATOM    707 HD22 ASN    45      65.318  39.237  88.502  1.00  0.00           H  
ATOM    708  C   ASN    45      69.783  41.445  89.439  1.00  0.00           C  
ATOM    709  O   ASN    45      69.869  41.639  90.645  1.00  0.00           O  
ATOM    710  N   GLN    46      70.620  40.667  88.713  1.00  0.00           N  
ATOM    711  H   GLN    46      70.339  40.533  87.752  1.00  0.00           H  
ATOM    712  CA  GLN    46      71.867  40.141  89.295  1.00  0.00           C  
ATOM    713  HA  GLN    46      72.066  40.624  90.252  1.00  0.00           H  
ATOM    714  CB  GLN    46      71.785  38.653  89.440  1.00  0.00           C  
ATOM    715  HB2 GLN    46      71.397  38.284  88.491  1.00  0.00           H  
ATOM    716  HB3 GLN    46      72.755  38.260  89.746  1.00  0.00           H  
ATOM    717  CG  GLN    46      70.788  38.212  90.510  1.00  0.00           C  
ATOM    718  HG2 GLN    46      69.830  38.677  90.276  1.00  0.00           H  
ATOM    719  HG3 GLN    46      70.632  37.141  90.378  1.00  0.00           H  
ATOM    720  CD  GLN    46      71.172  38.406  91.979  1.00  0.00           C  
ATOM    721  OE1 GLN    46      72.308  38.368  92.342  1.00  0.00           O  
ATOM    722  NE2 GLN    46      70.229  38.474  92.834  1.00  0.00           N  
ATOM    723 HE21 GLN    46      70.536  38.613  93.786  1.00  0.00           H  
ATOM    724 HE22 GLN    46      69.243  38.578  92.640  1.00  0.00           H  
ATOM    725  C   GLN    46      73.092  40.514  88.440  1.00  0.00           C  
ATOM    726  O   GLN    46      74.177  40.484  89.083  1.00  0.00           O  
ATOM    727  N   VAL    47      72.993  40.621  87.096  1.00  0.00           N  
ATOM    728  H   VAL    47      72.135  40.369  86.625  1.00  0.00           H  
ATOM    729  CA  VAL    47      74.158  41.169  86.329  1.00  0.00           C  
ATOM    730  HA  VAL    47      75.053  40.656  86.681  1.00  0.00           H  
ATOM    731  CB  VAL    47      74.087  40.880  84.795  1.00  0.00           C  
ATOM    732  HB  VAL    47      73.249  41.383  84.312  1.00  0.00           H  
ATOM    733  CG1 VAL    47      75.364  41.409  84.030  1.00  0.00           C  
ATOM    734 HG11 VAL    47      75.056  41.751  83.041  1.00  0.00           H  
ATOM    735 HG12 VAL    47      75.798  42.306  84.473  1.00  0.00           H  
ATOM    736 HG13 VAL    47      76.199  40.710  83.992  1.00  0.00           H  
ATOM    737  CG2 VAL    47      74.106  39.385  84.566  1.00  0.00           C  
ATOM    738 HG21 VAL    47      74.814  38.884  85.227  1.00  0.00           H  
ATOM    739 HG22 VAL    47      73.164  38.907  84.835  1.00  0.00           H  
ATOM    740 HG23 VAL    47      74.458  39.187  83.554  1.00  0.00           H  
ATOM    741  C   VAL    47      74.473  42.640  86.583  1.00  0.00           C  
ATOM    742  O   VAL    47      73.627  43.544  86.407  1.00  0.00           O  
ATOM    743  N   ASP    48      75.692  42.984  87.058  1.00  0.00           N  
ATOM    744  H   ASP    48      76.445  42.314  87.133  1.00  0.00           H  
ATOM    745  CA  ASP    48      76.018  44.403  87.321  1.00  0.00           C  
ATOM    746  HA  ASP    48      75.156  44.883  87.785  1.00  0.00           H  
ATOM    747  CB  ASP    48      77.176  44.476  88.429  1.00  0.00           C  
ATOM    748  HB2 ASP    48      76.966  43.747  89.211  1.00  0.00           H  
ATOM    749  HB3 ASP    48      78.142  44.242  87.981  1.00  0.00           H  
ATOM    750  CG  ASP    48      77.437  45.946  88.956  1.00  0.00           C  
ATOM    751  OD1 ASP    48      78.566  46.114  89.493  1.00  0.00           O  
ATOM    752  OD2 ASP    48      76.474  46.757  88.964  1.00  0.00           O  
ATOM    753  C   ASP    48      76.363  45.207  86.075  1.00  0.00           C  
ATOM    754  O   ASP    48      77.136  44.720  85.269  1.00  0.00           O  
ATOM    755  N   THR    49      75.987  46.465  85.892  1.00  0.00           N  
ATOM    756  H   THR    49      75.487  46.905  86.652  1.00  0.00           H  
ATOM    757  CA  THR    49      76.311  47.484  84.817  1.00  0.00           C  
ATOM    758  HA  THR    49      75.553  47.263  84.066  1.00  0.00           H  
ATOM    759  CB  THR    49      75.927  48.862  85.295  1.00  0.00           C  
ATOM    760  HB  THR    49      76.565  49.210  86.108  1.00  0.00           H  
ATOM    761  CG2 THR    49      75.991  49.954  84.284  1.00  0.00           C  
ATOM    762 HG21 THR    49      75.239  49.743  83.523  1.00  0.00           H  
ATOM    763 HG22 THR    49      75.665  50.930  84.643  1.00  0.00           H  
ATOM    764 HG23 THR    49      76.978  50.173  83.877  1.00  0.00           H  
ATOM    765  OG1 THR    49      74.587  48.891  85.680  1.00  0.00           O  
ATOM    766  HG1 THR    49      74.597  48.825  86.638  1.00  0.00           H  
ATOM    767  C   THR    49      77.687  47.567  84.129  1.00  0.00           C  
ATOM    768  O   THR    49      77.764  47.591  82.891  1.00  0.00           O  
ATOM    769  N   PRO    50      78.835  47.554  84.864  1.00  0.00           N  
ATOM    770  CD  PRO    50      79.010  47.485  86.289  1.00  0.00           C  
ATOM    771  HD2 PRO    50      78.870  46.444  86.578  1.00  0.00           H  
ATOM    772  HD3 PRO    50      78.405  48.163  86.891  1.00  0.00           H  
ATOM    773  CG  PRO    50      80.443  47.953  86.530  1.00  0.00           C  
ATOM    774  HG2 PRO    50      80.929  47.462  87.373  1.00  0.00           H  
ATOM    775  HG3 PRO    50      80.422  49.041  86.579  1.00  0.00           H  
ATOM    776  CB  PRO    50      81.230  47.420  85.299  1.00  0.00           C  
ATOM    777  HB2 PRO    50      81.604  46.414  85.493  1.00  0.00           H  
ATOM    778  HB3 PRO    50      82.051  48.096  85.059  1.00  0.00           H  
ATOM    779  CA  PRO    50      80.192  47.511  84.213  1.00  0.00           C  
ATOM    780  HA  PRO    50      80.308  48.453  83.677  1.00  0.00           H  
ATOM    781  C   PRO    50      80.303  46.386  83.160  1.00  0.00           C  
ATOM    782  O   PRO    50      80.742  46.552  81.999  1.00  0.00           O  
ATOM    783  N   ASN    51      80.093  45.167  83.689  1.00  0.00           N  
ATOM    784  H   ASN    51      79.790  45.110  84.651  1.00  0.00           H  
ATOM    785  CA  ASN    51      80.242  43.891  82.930  1.00  0.00           C  
ATOM    786  HA  ASN    51      81.221  43.756  82.472  1.00  0.00           H  
ATOM    787  CB  ASN    51      80.094  42.654  83.831  1.00  0.00           C  
ATOM    788  HB2 ASN    51      79.030  42.533  84.039  1.00  0.00           H  
ATOM    789  HB3 ASN    51      80.515  41.773  83.348  1.00  0.00           H  
ATOM    790  CG  ASN    51      80.802  42.816  85.148  1.00  0.00           C  
ATOM    791  OD1 ASN    51      80.358  43.572  85.999  1.00  0.00           O  
ATOM    792  ND2 ASN    51      81.778  42.018  85.344  1.00  0.00           N  
ATOM    793 HD21 ASN    51      82.365  42.259  86.130  1.00  0.00           H  
ATOM    794 HD22 ASN    51      82.065  41.417  84.585  1.00  0.00           H  
ATOM    795  C   ASN    51      79.182  43.904  81.762  1.00  0.00           C  
ATOM    796  O   ASN    51      79.387  43.252  80.706  1.00  0.00           O  
ATOM    797  N   GLN    52      78.028  44.545  81.974  1.00  0.00           N  
ATOM    798  H   GLN    52      77.805  44.925  82.883  1.00  0.00           H  
ATOM    799  CA  GLN    52      76.996  44.750  80.980  1.00  0.00           C  
ATOM    800  HA  GLN    52      76.768  43.812  80.473  1.00  0.00           H  
ATOM    801  CB  GLN    52      75.749  45.301  81.736  1.00  0.00           C  
ATOM    802  HB2 GLN    52      75.430  44.492  82.394  1.00  0.00           H  
ATOM    803  HB3 GLN    52      75.932  46.219  82.295  1.00  0.00           H  
ATOM    804  CG  GLN    52      74.688  45.553  80.675  1.00  0.00           C  
ATOM    805  HG2 GLN    52      74.978  46.210  79.855  1.00  0.00           H  
ATOM    806  HG3 GLN    52      74.409  44.590  80.246  1.00  0.00           H  
ATOM    807  CD  GLN    52      73.452  46.144  81.328  1.00  0.00           C  
ATOM    808  OE1 GLN    52      73.316  47.116  82.038  1.00  0.00           O  
ATOM    809  NE2 GLN    52      72.321  45.461  81.232  1.00  0.00           N  
ATOM    810 HE21 GLN    52      71.471  45.777  81.678  1.00  0.00           H  
ATOM    811 HE22 GLN    52      72.351  44.525  80.854  1.00  0.00           H  
ATOM    812  C   GLN    52      77.423  45.695  79.941  1.00  0.00           C  
ATOM    813  O   GLN    52      77.257  45.351  78.806  1.00  0.00           O  
ATOM    814  N   ILE    53      78.064  46.861  80.258  1.00  0.00           N  
ATOM    815  H   ILE    53      78.057  47.203  81.208  1.00  0.00           H  
ATOM    816  CA  ILE    53      78.615  47.766  79.209  1.00  0.00           C  
ATOM    817  HA  ILE    53      77.818  47.869  78.472  1.00  0.00           H  
ATOM    818  CB  ILE    53      78.845  49.130  79.908  1.00  0.00           C  
ATOM    819  HB  ILE    53      79.481  49.035  80.789  1.00  0.00           H  
ATOM    820  CG2 ILE    53      79.639  50.040  78.955  1.00  0.00           C  
ATOM    821 HG21 ILE    53      79.930  50.956  79.468  1.00  0.00           H  
ATOM    822 HG22 ILE    53      80.620  49.598  78.776  1.00  0.00           H  
ATOM    823 HG23 ILE    53      78.987  50.262  78.111  1.00  0.00           H  
ATOM    824  CG1 ILE    53      77.545  49.814  80.415  1.00  0.00           C  
ATOM    825 HG12 ILE    53      76.837  49.842  79.587  1.00  0.00           H  
ATOM    826 HG13 ILE    53      77.073  49.154  81.142  1.00  0.00           H  
ATOM    827  CD1 ILE    53      77.704  51.181  81.010  1.00  0.00           C  
ATOM    828 HD11 ILE    53      77.581  51.940  80.237  1.00  0.00           H  
ATOM    829 HD12 ILE    53      76.981  51.296  81.818  1.00  0.00           H  
ATOM    830 HD13 ILE    53      78.718  51.284  81.396  1.00  0.00           H  
ATOM    831  C   ILE    53      79.748  47.189  78.365  1.00  0.00           C  
ATOM    832  O   ILE    53      79.864  47.507  77.194  1.00  0.00           O  
ATOM    833  N   GLN    54      80.660  46.387  78.903  1.00  0.00           N  
ATOM    834  H   GLN    54      80.533  46.190  79.886  1.00  0.00           H  
ATOM    835  CA  GLN    54      81.683  45.663  78.096  1.00  0.00           C  
ATOM    836  HA  GLN    54      82.288  46.416  77.592  1.00  0.00           H  
ATOM    837  CB  GLN    54      82.604  44.892  79.100  1.00  0.00           C  
ATOM    838  HB2 GLN    54      82.127  44.295  79.877  1.00  0.00           H  
ATOM    839  HB3 GLN    54      83.164  44.203  78.468  1.00  0.00           H  
ATOM    840  CG  GLN    54      83.578  45.870  79.771  1.00  0.00           C  
ATOM    841  HG2 GLN    54      84.039  46.646  79.160  1.00  0.00           H  
ATOM    842  HG3 GLN    54      82.877  46.357  80.450  1.00  0.00           H  
ATOM    843  CD  GLN    54      84.626  45.216  80.714  1.00  0.00           C  
ATOM    844  OE1 GLN    54      85.741  44.817  80.365  1.00  0.00           O  
ATOM    845  NE2 GLN    54      84.338  45.165  82.013  1.00  0.00           N  
ATOM    846 HE21 GLN    54      84.919  44.642  82.653  1.00  0.00           H  
ATOM    847 HE22 GLN    54      83.385  45.275  82.327  1.00  0.00           H  
ATOM    848  C   GLN    54      80.989  44.733  77.047  1.00  0.00           C  
ATOM    849  O   GLN    54      81.287  44.669  75.853  1.00  0.00           O  
ATOM    850  N   HIE    55      79.887  44.033  77.464  1.00  0.00           N  
ATOM    851  H   HIE    55      79.530  44.283  78.376  1.00  0.00           H  
ATOM    852  CA  HIE    55      79.019  43.138  76.584  1.00  0.00           C  
ATOM    853  HA  HIE    55      79.723  42.439  76.132  1.00  0.00           H  
ATOM    854  CB  HIE    55      78.041  42.330  77.423  1.00  0.00           C  
ATOM    855  HB2 HIE    55      78.351  41.997  78.414  1.00  0.00           H  
ATOM    856  HB3 HIE    55      77.152  42.940  77.585  1.00  0.00           H  
ATOM    857  CG  HIE    55      77.396  41.089  76.717  1.00  0.00           C  
ATOM    858  ND1 HIE    55      78.063  39.847  76.634  1.00  0.00           N  
ATOM    859  CE1 HIE    55      77.364  39.182  75.714  1.00  0.00           C  
ATOM    860  HE1 HIE    55      77.512  38.168  75.374  1.00  0.00           H  
ATOM    861  NE2 HIE    55      76.395  39.925  75.226  1.00  0.00           N  
ATOM    862  HE2 HIE    55      75.573  39.594  74.742  1.00  0.00           H  
ATOM    863  CD2 HIE    55      76.285  41.107  75.911  1.00  0.00           C  
ATOM    864  HD2 HIE    55      75.561  41.901  75.798  1.00  0.00           H  
ATOM    865  C   HIE    55      78.362  43.950  75.438  1.00  0.00           C  
ATOM    866  O   HIE    55      78.456  43.538  74.256  1.00  0.00           O  
ATOM    867  N   LEU    56      77.729  45.113  75.766  1.00  0.00           N  
ATOM    868  H   LEU    56      77.684  45.279  76.761  1.00  0.00           H  
ATOM    869  CA  LEU    56      77.315  46.142  74.758  1.00  0.00           C  
ATOM    870  HA  LEU    56      76.590  45.612  74.141  1.00  0.00           H  
ATOM    871  CB  LEU    56      76.745  47.408  75.401  1.00  0.00           C  
ATOM    872  HB2 LEU    56      77.529  47.795  76.051  1.00  0.00           H  
ATOM    873  HB3 LEU    56      76.493  48.097  74.594  1.00  0.00           H  
ATOM    874  CG  LEU    56      75.475  47.115  76.280  1.00  0.00           C  
ATOM    875  HG  LEU    56      75.745  46.357  77.015  1.00  0.00           H  
ATOM    876  CD1 LEU    56      75.029  48.403  77.001  1.00  0.00           C  
ATOM    877 HD11 LEU    56      74.277  49.009  76.494  1.00  0.00           H  
ATOM    878 HD12 LEU    56      74.589  48.027  77.925  1.00  0.00           H  
ATOM    879 HD13 LEU    56      75.854  49.041  77.317  1.00  0.00           H  
ATOM    880  CD2 LEU    56      74.291  46.547  75.448  1.00  0.00           C  
ATOM    881 HD21 LEU    56      73.407  46.354  76.056  1.00  0.00           H  
ATOM    882 HD22 LEU    56      74.011  47.316  74.728  1.00  0.00           H  
ATOM    883 HD23 LEU    56      74.529  45.671  74.844  1.00  0.00           H  
ATOM    884  C   LEU    56      78.491  46.576  73.798  1.00  0.00           C  
ATOM    885  O   LEU    56      78.270  46.638  72.617  1.00  0.00           O  
ATOM    886  N   LYS    57      79.707  46.807  74.316  1.00  0.00           N  
ATOM    887  H   LYS    57      79.731  46.685  75.319  1.00  0.00           H  
ATOM    888  CA  LYS    57      80.916  47.166  73.504  1.00  0.00           C  
ATOM    889  HA  LYS    57      80.761  48.062  72.902  1.00  0.00           H  
ATOM    890  CB  LYS    57      82.131  47.589  74.423  1.00  0.00           C  
ATOM    891  HB2 LYS    57      81.829  48.477  74.978  1.00  0.00           H  
ATOM    892  HB3 LYS    57      82.385  46.746  75.066  1.00  0.00           H  
ATOM    893  CG  LYS    57      83.342  48.023  73.641  1.00  0.00           C  
ATOM    894  HG2 LYS    57      83.711  47.078  73.241  1.00  0.00           H  
ATOM    895  HG3 LYS    57      83.164  48.806  72.903  1.00  0.00           H  
ATOM    896  CD  LYS    57      84.531  48.499  74.504  1.00  0.00           C  
ATOM    897  HD2 LYS    57      85.288  48.681  73.740  1.00  0.00           H  
ATOM    898  HD3 LYS    57      84.275  49.470  74.927  1.00  0.00           H  
ATOM    899  CE  LYS    57      85.029  47.663  75.683  1.00  0.00           C  
ATOM    900  HE2 LYS    57      84.222  47.262  76.296  1.00  0.00           H  
ATOM    901  HE3 LYS    57      85.504  46.776  75.264  1.00  0.00           H  
ATOM    902  NZ  LYS    57      86.034  48.537  76.414  1.00  0.00           N  
ATOM    903  HZ1 LYS    57      86.743  48.939  75.818  1.00  0.00           H  
ATOM    904  HZ2 LYS    57      85.574  49.329  76.838  1.00  0.00           H  
ATOM    905  HZ3 LYS    57      86.511  48.076  77.176  1.00  0.00           H  
ATOM    906  C   LYS    57      81.267  46.070  72.454  1.00  0.00           C  
ATOM    907  O   LYS    57      81.317  46.307  71.214  1.00  0.00           O  
ATOM    908  N   HID    58      81.383  44.835  72.950  1.00  0.00           N  
ATOM    909  H   HID    58      81.481  44.830  73.955  1.00  0.00           H  
ATOM    910  CA  HID    58      81.808  43.665  72.201  1.00  0.00           C  
ATOM    911  HA  HID    58      82.729  44.001  71.725  1.00  0.00           H  
ATOM    912  CB  HID    58      82.274  42.660  73.248  1.00  0.00           C  
ATOM    913  HB2 HID    58      81.423  42.305  73.830  1.00  0.00           H  
ATOM    914  HB3 HID    58      82.769  41.889  72.659  1.00  0.00           H  
ATOM    915  CG  HID    58      83.359  43.090  74.107  1.00  0.00           C  
ATOM    916  ND1 HID    58      83.583  42.854  75.473  1.00  0.00           N  
ATOM    917  HD1 HID    58      83.042  42.232  76.055  1.00  0.00           H  
ATOM    918  CE1 HID    58      84.577  43.585  75.895  1.00  0.00           C  
ATOM    919  HE1 HID    58      84.987  43.689  76.889  1.00  0.00           H  
ATOM    920  NE2 HID    58      85.002  44.409  74.905  1.00  0.00           N  
ATOM    921  CD2 HID    58      84.315  44.048  73.814  1.00  0.00           C  
ATOM    922  HD2 HID    58      84.456  44.578  72.884  1.00  0.00           H  
ATOM    923  C   HID    58      80.761  43.087  71.196  1.00  0.00           C  
ATOM    924  O   HID    58      81.094  42.548  70.157  1.00  0.00           O  
ATOM    925  N   SER    59      79.516  43.176  71.612  1.00  0.00           N  
ATOM    926  H   SER    59      79.327  43.423  72.573  1.00  0.00           H  
ATOM    927  CA  SER    59      78.442  42.787  70.724  1.00  0.00           C  
ATOM    928  HA  SER    59      78.555  41.779  70.325  1.00  0.00           H  
ATOM    929  CB  SER    59      77.013  42.697  71.301  1.00  0.00           C  
ATOM    930  HB2 SER    59      76.264  42.562  70.520  1.00  0.00           H  
ATOM    931  HB3 SER    59      76.930  41.800  71.915  1.00  0.00           H  
ATOM    932  OG  SER    59      76.656  43.824  72.125  1.00  0.00           O  
ATOM    933  HG  SER    59      77.335  43.640  72.778  1.00  0.00           H  
ATOM    934  C   SER    59      78.426  43.748  69.507  1.00  0.00           C  
ATOM    935  O   SER    59      78.437  43.290  68.377  1.00  0.00           O  
ATOM    936  N   LEU    60      78.429  45.092  69.758  1.00  0.00           N  
ATOM    937  H   LEU    60      78.350  45.375  70.725  1.00  0.00           H  
ATOM    938  CA  LEU    60      78.542  46.110  68.673  1.00  0.00           C  
ATOM    939  HA  LEU    60      77.703  46.091  67.978  1.00  0.00           H  
ATOM    940  CB  LEU    60      78.613  47.505  69.314  1.00  0.00           C  
ATOM    941  HB2 LEU    60      77.781  47.519  70.019  1.00  0.00           H  
ATOM    942  HB3 LEU    60      79.508  47.581  69.931  1.00  0.00           H  
ATOM    943  CG  LEU    60      78.503  48.764  68.392  1.00  0.00           C  
ATOM    944  HG  LEU    60      79.395  48.935  67.790  1.00  0.00           H  
ATOM    945  CD1 LEU    60      77.252  48.698  67.478  1.00  0.00           C  
ATOM    946 HD11 LEU    60      76.366  48.408  68.044  1.00  0.00           H  
ATOM    947 HD12 LEU    60      77.104  49.690  67.050  1.00  0.00           H  
ATOM    948 HD13 LEU    60      77.365  47.995  66.653  1.00  0.00           H  
ATOM    949  CD2 LEU    60      78.309  49.990  69.344  1.00  0.00           C  
ATOM    950 HD21 LEU    60      78.353  50.939  68.808  1.00  0.00           H  
ATOM    951 HD22 LEU    60      77.361  49.931  69.879  1.00  0.00           H  
ATOM    952 HD23 LEU    60      79.116  49.981  70.076  1.00  0.00           H  
ATOM    953  C   LEU    60      79.793  45.852  67.818  1.00  0.00           C  
ATOM    954  O   LEU    60      79.608  45.746  66.594  1.00  0.00           O  
ATOM    955  N   SER    61      80.980  45.588  68.357  1.00  0.00           N  
ATOM    956  H   SER    61      81.152  45.467  69.345  1.00  0.00           H  
ATOM    957  CA  SER    61      82.154  45.295  67.450  1.00  0.00           C  
ATOM    958  HA  SER    61      82.337  46.181  66.842  1.00  0.00           H  
ATOM    959  CB  SER    61      83.402  45.177  68.336  1.00  0.00           C  
ATOM    960  HB2 SER    61      84.187  44.952  67.614  1.00  0.00           H  
ATOM    961  HB3 SER    61      83.612  46.107  68.863  1.00  0.00           H  
ATOM    962  OG  SER    61      83.438  44.074  69.239  1.00  0.00           O  
ATOM    963  HG  SER    61      83.792  43.283  68.827  1.00  0.00           H  
ATOM    964  C   SER    61      82.038  44.066  66.567  1.00  0.00           C  
ATOM    965  O   SER    61      82.375  44.047  65.393  1.00  0.00           O  
ATOM    966  N   SER    62      81.435  43.035  67.140  1.00  0.00           N  
ATOM    967  H   SER    62      81.001  43.091  68.051  1.00  0.00           H  
ATOM    968  CA  SER    62      81.117  41.878  66.443  1.00  0.00           C  
ATOM    969  HA  SER    62      81.995  41.448  65.960  1.00  0.00           H  
ATOM    970  CB  SER    62      80.680  40.790  67.482  1.00  0.00           C  
ATOM    971  HB2 SER    62      81.294  40.732  68.381  1.00  0.00           H  
ATOM    972  HB3 SER    62      79.750  41.142  67.929  1.00  0.00           H  
ATOM    973  OG  SER    62      80.415  39.548  66.887  1.00  0.00           O  
ATOM    974  HG  SER    62      81.277  39.237  66.602  1.00  0.00           H  
ATOM    975  C   SER    62      79.984  42.125  65.387  1.00  0.00           C  
ATOM    976  O   SER    62      80.069  41.605  64.300  1.00  0.00           O  
ATOM    977  N   THR    63      78.935  42.925  65.720  1.00  0.00           N  
ATOM    978  H   THR    63      78.838  43.241  66.674  1.00  0.00           H  
ATOM    979  CA  THR    63      77.894  43.351  64.735  1.00  0.00           C  
ATOM    980  HA  THR    63      77.412  42.460  64.333  1.00  0.00           H  
ATOM    981  CB  THR    63      76.910  44.225  65.542  1.00  0.00           C  
ATOM    982  HB  THR    63      77.431  45.046  66.036  1.00  0.00           H  
ATOM    983  CG2 THR    63      75.819  44.692  64.591  1.00  0.00           C  
ATOM    984 HG21 THR    63      76.323  45.160  63.745  1.00  0.00           H  
ATOM    985 HG22 THR    63      75.174  43.871  64.276  1.00  0.00           H  
ATOM    986 HG23 THR    63      75.170  45.353  65.165  1.00  0.00           H  
ATOM    987  OG1 THR    63      76.346  43.405  66.536  1.00  0.00           O  
ATOM    988  HG1 THR    63      76.965  43.029  67.166  1.00  0.00           H  
ATOM    989  C   THR    63      78.569  44.028  63.534  1.00  0.00           C  
ATOM    990  O   THR    63      78.302  43.744  62.375  1.00  0.00           O  
ATOM    991  N   LEU    64      79.432  45.030  63.770  1.00  0.00           N  
ATOM    992  H   LEU    64      79.691  45.230  64.725  1.00  0.00           H  
ATOM    993  CA  LEU    64      80.015  45.874  62.705  1.00  0.00           C  
ATOM    994  HA  LEU    64      79.203  46.332  62.139  1.00  0.00           H  
ATOM    995  CB  LEU    64      80.890  46.962  63.448  1.00  0.00           C  
ATOM    996  HB2 LEU    64      81.427  46.548  64.301  1.00  0.00           H  
ATOM    997  HB3 LEU    64      81.691  47.319  62.802  1.00  0.00           H  
ATOM    998  CG  LEU    64      80.043  48.161  63.923  1.00  0.00           C  
ATOM    999  HG  LEU    64      79.086  47.854  64.345  1.00  0.00           H  
ATOM   1000  CD1 LEU    64      80.939  48.917  64.931  1.00  0.00           C  
ATOM   1001 HD11 LEU    64      81.750  49.440  64.425  1.00  0.00           H  
ATOM   1002 HD12 LEU    64      80.403  49.650  65.535  1.00  0.00           H  
ATOM   1003 HD13 LEU    64      81.228  48.284  65.770  1.00  0.00           H  
ATOM   1004  CD2 LEU    64      79.790  49.041  62.802  1.00  0.00           C  
ATOM   1005 HD21 LEU    64      79.292  49.908  63.237  1.00  0.00           H  
ATOM   1006 HD22 LEU    64      80.792  49.269  62.437  1.00  0.00           H  
ATOM   1007 HD23 LEU    64      79.052  48.534  62.180  1.00  0.00           H  
ATOM   1008  C   LEU    64      80.907  45.220  61.608  1.00  0.00           C  
ATOM   1009  O   LEU    64      80.917  45.700  60.504  1.00  0.00           O  
ATOM   1010  N   SER    65      81.412  44.028  61.913  1.00  0.00           N  
ATOM   1011  H   SER    65      81.302  43.701  62.862  1.00  0.00           H  
ATOM   1012  CA  SER    65      82.080  43.128  60.989  1.00  0.00           C  
ATOM   1013  HA  SER    65      82.878  43.648  60.460  1.00  0.00           H  
ATOM   1014  CB  SER    65      82.583  41.830  61.638  1.00  0.00           C  
ATOM   1015  HB2 SER    65      83.286  41.462  60.891  1.00  0.00           H  
ATOM   1016  HB3 SER    65      83.114  42.002  62.574  1.00  0.00           H  
ATOM   1017  OG  SER    65      81.592  40.900  62.038  1.00  0.00           O  
ATOM   1018  HG  SER    65      81.155  41.322  62.782  1.00  0.00           H  
ATOM   1019  C   SER    65      81.162  42.798  59.690  1.00  0.00           C  
ATOM   1020  O   SER    65      81.621  42.853  58.530  1.00  0.00           O  
ATOM   1021  N   PHE    66      79.826  42.664  59.955  1.00  0.00           N  
ATOM   1022  H   PHE    66      79.494  42.605  60.907  1.00  0.00           H  
ATOM   1023  CA  PHE    66      78.776  42.531  58.892  1.00  0.00           C  
ATOM   1024  HA  PHE    66      79.140  41.856  58.117  1.00  0.00           H  
ATOM   1025  CB  PHE    66      77.526  41.800  59.500  1.00  0.00           C  
ATOM   1026  HB2 PHE    66      77.168  42.529  60.228  1.00  0.00           H  
ATOM   1027  HB3 PHE    66      76.774  41.597  58.738  1.00  0.00           H  
ATOM   1028  CG  PHE    66      77.848  40.517  60.151  1.00  0.00           C  
ATOM   1029  CD1 PHE    66      78.041  39.378  59.441  1.00  0.00           C  
ATOM   1030  HD1 PHE    66      78.088  39.334  58.363  1.00  0.00           H  
ATOM   1031  CE1 PHE    66      78.342  38.116  60.016  1.00  0.00           C  
ATOM   1032  HE1 PHE    66      78.433  37.180  59.484  1.00  0.00           H  
ATOM   1033  CZ  PHE    66      78.402  38.083  61.476  1.00  0.00           C  
ATOM   1034  HZ  PHE    66      78.693  37.189  62.007  1.00  0.00           H  
ATOM   1035  CE2 PHE    66      78.379  39.282  62.168  1.00  0.00           C  
ATOM   1036  HE2 PHE    66      78.583  39.295  63.229  1.00  0.00           H  
ATOM   1037  CD2 PHE    66      78.024  40.429  61.503  1.00  0.00           C  
ATOM   1038  HD2 PHE    66      77.977  41.350  62.065  1.00  0.00           H  
ATOM   1039  C   PHE    66      78.538  43.875  58.109  1.00  0.00           C  
ATOM   1040  O   PHE    66      77.874  43.952  57.093  1.00  0.00           O  
ATOM   1041  N   PHE    67      78.903  45.014  58.637  1.00  0.00           N  
ATOM   1042  H   PHE    67      79.484  44.962  59.461  1.00  0.00           H  
ATOM   1043  CA  PHE    67      78.634  46.339  58.110  1.00  0.00           C  
ATOM   1044  HA  PHE    67      78.362  46.205  57.063  1.00  0.00           H  
ATOM   1045  CB  PHE    67      77.409  46.959  58.720  1.00  0.00           C  
ATOM   1046  HB2 PHE    67      77.619  47.375  59.705  1.00  0.00           H  
ATOM   1047  HB3 PHE    67      77.089  47.846  58.173  1.00  0.00           H  
ATOM   1048  CG  PHE    67      76.211  46.119  58.914  1.00  0.00           C  
ATOM   1049  CD1 PHE    67      76.143  45.321  60.103  1.00  0.00           C  
ATOM   1050  HD1 PHE    67      76.983  45.109  60.748  1.00  0.00           H  
ATOM   1051  CE1 PHE    67      74.966  44.539  60.241  1.00  0.00           C  
ATOM   1052  HE1 PHE    67      74.836  43.870  61.079  1.00  0.00           H  
ATOM   1053  CZ  PHE    67      73.866  44.676  59.367  1.00  0.00           C  
ATOM   1054  HZ  PHE    67      72.973  44.073  59.444  1.00  0.00           H  
ATOM   1055  CE2 PHE    67      73.938  45.596  58.310  1.00  0.00           C  
ATOM   1056  HE2 PHE    67      73.067  45.649  57.673  1.00  0.00           H  
ATOM   1057  CD2 PHE    67      75.120  46.368  58.121  1.00  0.00           C  
ATOM   1058  HD2 PHE    67      75.229  47.001  57.252  1.00  0.00           H  
ATOM   1059  C   PHE    67      79.847  47.364  58.002  1.00  0.00           C  
ATOM   1060  O   PHE    67      79.729  48.407  58.607  1.00  0.00           O  
ATOM   1061  N   PRO    68      80.943  47.133  57.243  1.00  0.00           N  
ATOM   1062  CD  PRO    68      81.317  45.826  56.755  1.00  0.00           C  
ATOM   1063  HD2 PRO    68      80.664  45.403  55.991  1.00  0.00           H  
ATOM   1064  HD3 PRO    68      81.369  45.094  57.561  1.00  0.00           H  
ATOM   1065  CG  PRO    68      82.733  46.071  56.355  1.00  0.00           C  
ATOM   1066  HG2 PRO    68      82.957  45.568  55.414  1.00  0.00           H  
ATOM   1067  HG3 PRO    68      83.331  45.772  57.215  1.00  0.00           H  
ATOM   1068  CB  PRO    68      82.937  47.554  56.059  1.00  0.00           C  
ATOM   1069  HB2 PRO    68      82.564  47.800  55.065  1.00  0.00           H  
ATOM   1070  HB3 PRO    68      83.994  47.809  56.134  1.00  0.00           H  
ATOM   1071  CA  PRO    68      81.986  48.117  57.043  1.00  0.00           C  
ATOM   1072  HA  PRO    68      82.479  48.245  58.007  1.00  0.00           H  
ATOM   1073  C   PRO    68      81.564  49.550  56.752  1.00  0.00           C  
ATOM   1074  O   PRO    68      82.249  50.554  57.166  1.00  0.00           O  
ATOM   1075  N   PRO    69      80.387  49.891  56.155  1.00  0.00           N  
ATOM   1076  CD  PRO    69      79.527  49.001  55.405  1.00  0.00           C  
ATOM   1077  HD2 PRO    69      78.855  48.348  55.963  1.00  0.00           H  
ATOM   1078  HD3 PRO    69      80.231  48.352  54.884  1.00  0.00           H  
ATOM   1079  CG  PRO    69      78.701  49.808  54.496  1.00  0.00           C  
ATOM   1080  HG2 PRO    69      77.808  49.286  54.153  1.00  0.00           H  
ATOM   1081  HG3 PRO    69      79.345  50.025  53.643  1.00  0.00           H  
ATOM   1082  CB  PRO    69      78.507  51.055  55.398  1.00  0.00           C  
ATOM   1083  HB2 PRO    69      77.727  50.829  56.125  1.00  0.00           H  
ATOM   1084  HB3 PRO    69      78.284  51.988  54.880  1.00  0.00           H  
ATOM   1085  CA  PRO    69      79.929  51.217  55.945  1.00  0.00           C  
ATOM   1086  HA  PRO    69      80.525  51.761  55.212  1.00  0.00           H  
ATOM   1087  C   PRO    69      79.778  52.060  57.228  1.00  0.00           C  
ATOM   1088  O   PRO    69      80.112  53.245  57.238  1.00  0.00           O  
ATOM   1089  N   PHE    70      79.488  51.431  58.348  1.00  0.00           N  
ATOM   1090  H   PHE    70      79.323  50.443  58.475  1.00  0.00           H  
ATOM   1091  CA  PHE    70      79.504  52.186  59.607  1.00  0.00           C  
ATOM   1092  HA  PHE    70      79.168  53.217  59.500  1.00  0.00           H  
ATOM   1093  CB  PHE    70      78.492  51.485  60.525  1.00  0.00           C  
ATOM   1094  HB2 PHE    70      78.767  50.431  60.569  1.00  0.00           H  
ATOM   1095  HB3 PHE    70      78.581  52.049  61.453  1.00  0.00           H  
ATOM   1096  CG  PHE    70      77.017  51.656  60.136  1.00  0.00           C  
ATOM   1097  CD1 PHE    70      76.473  52.723  59.451  1.00  0.00           C  
ATOM   1098  HD1 PHE    70      77.050  53.538  59.039  1.00  0.00           H  
ATOM   1099  CE1 PHE    70      75.062  52.840  59.297  1.00  0.00           C  
ATOM   1100  HE1 PHE    70      74.558  53.625  58.753  1.00  0.00           H  
ATOM   1101  CZ  PHE    70      74.155  51.916  59.846  1.00  0.00           C  
ATOM   1102  HZ  PHE    70      73.081  51.998  59.766  1.00  0.00           H  
ATOM   1103  CE2 PHE    70      74.742  50.707  60.460  1.00  0.00           C  
ATOM   1104  HE2 PHE    70      74.077  49.937  60.821  1.00  0.00           H  
ATOM   1105  CD2 PHE    70      76.139  50.629  60.551  1.00  0.00           C  
ATOM   1106  HD2 PHE    70      76.642  49.855  61.112  1.00  0.00           H  
ATOM   1107  C   PHE    70      80.823  52.416  60.322  1.00  0.00           C  
ATOM   1108  O   PHE    70      80.894  53.393  61.029  1.00  0.00           O  
ATOM   1109  N   ALA    71      81.910  51.557  60.102  1.00  0.00           N  
ATOM   1110  H   ALA    71      81.796  50.756  59.496  1.00  0.00           H  
ATOM   1111  CA  ALA    71      83.316  51.898  60.437  1.00  0.00           C  
ATOM   1112  HA  ALA    71      83.346  52.487  61.354  1.00  0.00           H  
ATOM   1113  CB  ALA    71      84.183  50.677  60.830  1.00  0.00           C  
ATOM   1114  HB1 ALA    71      83.713  50.155  61.663  1.00  0.00           H  
ATOM   1115  HB2 ALA    71      84.246  50.034  59.952  1.00  0.00           H  
ATOM   1116  HB3 ALA    71      85.200  50.981  61.077  1.00  0.00           H  
ATOM   1117  C   ALA    71      84.020  52.850  59.462  1.00  0.00           C  
ATOM   1118  O   ALA    71      85.193  53.217  59.673  1.00  0.00           O  
ATOM   1119  N   GLY    72      83.361  53.202  58.319  1.00  0.00           N  
ATOM   1120  H   GLY    72      82.458  52.775  58.174  1.00  0.00           H  
ATOM   1121  CA  GLY    72      83.835  54.047  57.245  1.00  0.00           C  
ATOM   1122  HA2 GLY    72      84.918  53.950  57.314  1.00  0.00           H  
ATOM   1123  HA3 GLY    72      83.419  53.580  56.352  1.00  0.00           H  
ATOM   1124  C   GLY    72      83.424  55.541  57.272  1.00  0.00           C  
ATOM   1125  O   GLY    72      83.195  56.121  58.382  1.00  0.00           O  
ATOM   1126  N   ARG    73      83.463  56.131  56.111  1.00  0.00           N  
ATOM   1127  H   ARG    73      83.777  55.590  55.318  1.00  0.00           H  
ATOM   1128  CA  ARG    73      83.120  57.556  55.849  1.00  0.00           C  
ATOM   1129  HA  ARG    73      82.395  57.960  56.556  1.00  0.00           H  
ATOM   1130  CB  ARG    73      84.378  58.431  55.870  1.00  0.00           C  
ATOM   1131  HB2 ARG    73      85.086  58.073  55.123  1.00  0.00           H  
ATOM   1132  HB3 ARG    73      84.107  59.441  55.561  1.00  0.00           H  
ATOM   1133  CG  ARG    73      85.119  58.564  57.297  1.00  0.00           C  
ATOM   1134  HG2 ARG    73      85.440  57.557  57.562  1.00  0.00           H  
ATOM   1135  HG3 ARG    73      85.929  59.293  57.287  1.00  0.00           H  
ATOM   1136  CD  ARG    73      84.116  59.137  58.313  1.00  0.00           C  
ATOM   1137  HD2 ARG    73      83.822  60.119  57.943  1.00  0.00           H  
ATOM   1138  HD3 ARG    73      83.241  58.493  58.397  1.00  0.00           H  
ATOM   1139  NE  ARG    73      84.839  59.328  59.658  1.00  0.00           N  
ATOM   1140  HE  ARG    73      85.437  60.142  59.672  1.00  0.00           H  
ATOM   1141  CZ  ARG    73      85.058  58.479  60.634  1.00  0.00           C  
ATOM   1142  NH1 ARG    73      84.531  57.229  60.656  1.00  0.00           N  
ATOM   1143 HH11 ARG    73      83.890  56.930  59.935  1.00  0.00           H  
ATOM   1144 HH12 ARG    73      84.293  56.755  61.515  1.00  0.00           H  
ATOM   1145  NH2 ARG    73      85.833  58.902  61.618  1.00  0.00           N  
ATOM   1146 HH21 ARG    73      86.497  59.625  61.380  1.00  0.00           H  
ATOM   1147 HH22 ARG    73      85.935  58.284  62.410  1.00  0.00           H  
ATOM   1148  C   ARG    73      82.487  57.616  54.380  1.00  0.00           C  
ATOM   1149  O   ARG    73      82.592  56.718  53.589  1.00  0.00           O  
ATOM   1150  N   LEU    74      81.737  58.711  54.144  1.00  0.00           N  
ATOM   1151  H   LEU    74      81.765  59.447  54.835  1.00  0.00           H  
ATOM   1152  CA  LEU    74      81.514  59.220  52.732  1.00  0.00           C  
ATOM   1153  HA  LEU    74      81.016  58.415  52.191  1.00  0.00           H  
ATOM   1154  CB  LEU    74      80.606  60.449  52.790  1.00  0.00           C  
ATOM   1155  HB2 LEU    74      81.122  61.291  53.252  1.00  0.00           H  
ATOM   1156  HB3 LEU    74      80.311  60.842  51.816  1.00  0.00           H  
ATOM   1157  CG  LEU    74      79.278  60.433  53.660  1.00  0.00           C  
ATOM   1158  HG  LEU    74      79.599  60.423  54.701  1.00  0.00           H  
ATOM   1159  CD1 LEU    74      78.572  61.760  53.266  1.00  0.00           C  
ATOM   1160 HD11 LEU    74      79.242  62.616  53.185  1.00  0.00           H  
ATOM   1161 HD12 LEU    74      78.175  61.733  52.251  1.00  0.00           H  
ATOM   1162 HD13 LEU    74      77.756  61.924  53.970  1.00  0.00           H  
ATOM   1163  CD2 LEU    74      78.277  59.386  53.309  1.00  0.00           C  
ATOM   1164 HD21 LEU    74      77.477  59.520  54.036  1.00  0.00           H  
ATOM   1165 HD22 LEU    74      77.971  59.563  52.278  1.00  0.00           H  
ATOM   1166 HD23 LEU    74      78.681  58.375  53.354  1.00  0.00           H  
ATOM   1167  C   LEU    74      82.861  59.586  52.096  1.00  0.00           C  
ATOM   1168  O   LEU    74      83.842  59.767  52.771  1.00  0.00           O  
ATOM   1169  N   VAL    75      82.740  60.040  50.863  1.00  0.00           N  
ATOM   1170  H   VAL    75      81.870  59.796  50.411  1.00  0.00           H  
ATOM   1171  CA  VAL    75      83.734  60.727  50.078  1.00  0.00           C  
ATOM   1172  HA  VAL    75      84.497  61.229  50.674  1.00  0.00           H  
ATOM   1173  CB  VAL    75      84.523  59.707  49.214  1.00  0.00           C  
ATOM   1174  HB  VAL    75      83.929  59.384  48.359  1.00  0.00           H  
ATOM   1175  CG1 VAL    75      85.715  60.289  48.448  1.00  0.00           C  
ATOM   1176 HG11 VAL    75      86.452  60.644  49.168  1.00  0.00           H  
ATOM   1177 HG12 VAL    75      86.141  59.511  47.815  1.00  0.00           H  
ATOM   1178 HG13 VAL    75      85.323  61.079  47.807  1.00  0.00           H  
ATOM   1179  CG2 VAL    75      85.039  58.419  50.013  1.00  0.00           C  
ATOM   1180 HG21 VAL    75      85.365  57.662  49.300  1.00  0.00           H  
ATOM   1181 HG22 VAL    75      85.808  58.623  50.758  1.00  0.00           H  
ATOM   1182 HG23 VAL    75      84.213  57.902  50.501  1.00  0.00           H  
ATOM   1183  C   VAL    75      82.936  61.734  49.244  1.00  0.00           C  
ATOM   1184  O   VAL    75      81.812  61.559  48.867  1.00  0.00           O  
ATOM   1185  N   ILE    76      83.629  62.751  48.874  1.00  0.00           N  
ATOM   1186  H   ILE    76      84.556  62.936  49.231  1.00  0.00           H  
ATOM   1187  CA  ILE    76      83.176  63.764  47.871  1.00  0.00           C  
ATOM   1188  HA  ILE    76      82.310  63.392  47.325  1.00  0.00           H  
ATOM   1189  CB  ILE    76      82.755  65.083  48.585  1.00  0.00           C  
ATOM   1190  HB  ILE    76      83.383  65.199  49.469  1.00  0.00           H  
ATOM   1191  CG2 ILE    76      82.920  66.381  47.722  1.00  0.00           C  
ATOM   1192 HG21 ILE    76      83.940  66.572  47.389  1.00  0.00           H  
ATOM   1193 HG22 ILE    76      82.172  66.337  46.930  1.00  0.00           H  
ATOM   1194 HG23 ILE    76      82.756  67.250  48.360  1.00  0.00           H  
ATOM   1195  CG1 ILE    76      81.293  64.978  49.112  1.00  0.00           C  
ATOM   1196 HG12 ILE    76      80.750  64.835  48.178  1.00  0.00           H  
ATOM   1197 HG13 ILE    76      81.072  64.046  49.630  1.00  0.00           H  
ATOM   1198  CD1 ILE    76      80.595  66.095  49.923  1.00  0.00           C  
ATOM   1199 HD11 ILE    76      80.991  66.115  50.938  1.00  0.00           H  
ATOM   1200 HD12 ILE    76      80.670  67.008  49.332  1.00  0.00           H  
ATOM   1201 HD13 ILE    76      79.563  65.757  50.023  1.00  0.00           H  
ATOM   1202  C   ILE    76      84.301  64.002  46.778  1.00  0.00           C  
ATOM   1203  O   ILE    76      85.509  63.812  46.969  1.00  0.00           O  
ATOM   1204  N   THR    77      83.859  64.465  45.587  1.00  0.00           N  
ATOM   1205  H   THR    77      82.856  64.469  45.466  1.00  0.00           H  
ATOM   1206  CA  THR    77      84.739  64.952  44.378  1.00  0.00           C  
ATOM   1207  HA  THR    77      85.652  65.424  44.741  1.00  0.00           H  
ATOM   1208  CB  THR    77      85.026  63.799  43.443  1.00  0.00           C  
ATOM   1209  HB  THR    77      84.061  63.572  42.988  1.00  0.00           H  
ATOM   1210  CG2 THR    77      86.171  64.013  42.403  1.00  0.00           C  
ATOM   1211 HG21 THR    77      85.896  64.818  41.722  1.00  0.00           H  
ATOM   1212 HG22 THR    77      87.164  64.052  42.850  1.00  0.00           H  
ATOM   1213 HG23 THR    77      86.171  63.156  41.729  1.00  0.00           H  
ATOM   1214  OG1 THR    77      85.518  62.698  44.208  1.00  0.00           O  
ATOM   1215  HG1 THR    77      85.277  62.851  45.125  1.00  0.00           H  
ATOM   1216  C   THR    77      83.961  66.061  43.681  1.00  0.00           C  
ATOM   1217  O   THR    77      82.738  65.933  43.512  1.00  0.00           O  
ATOM   1218  N   GLU    78      84.664  67.116  43.218  1.00  0.00           N  
ATOM   1219  H   GLU    78      85.655  67.064  43.409  1.00  0.00           H  
ATOM   1220  CA  GLU    78      84.060  68.220  42.569  1.00  0.00           C  
ATOM   1221  HA  GLU    78      82.994  68.021  42.463  1.00  0.00           H  
ATOM   1222  CB  GLU    78      84.013  69.463  43.466  1.00  0.00           C  
ATOM   1223  HB2 GLU    78      85.041  69.710  43.732  1.00  0.00           H  
ATOM   1224  HB3 GLU    78      83.532  70.258  42.897  1.00  0.00           H  
ATOM   1225  CG  GLU    78      83.186  69.185  44.757  1.00  0.00           C  
ATOM   1226  HG2 GLU    78      82.136  69.011  44.524  1.00  0.00           H  
ATOM   1227  HG3 GLU    78      83.556  68.291  45.258  1.00  0.00           H  
ATOM   1228  CD  GLU    78      83.308  70.256  45.808  1.00  0.00           C  
ATOM   1229  OE1 GLU    78      82.290  70.819  46.261  1.00  0.00           O  
ATOM   1230  OE2 GLU    78      84.448  70.420  46.332  1.00  0.00           O  
ATOM   1231  C   GLU    78      84.542  68.447  41.089  1.00  0.00           C  
ATOM   1232  O   GLU    78      85.645  68.127  40.735  1.00  0.00           O  
ATOM   1233  N   TYR    79      83.676  68.974  40.256  1.00  0.00           N  
ATOM   1234  H   TYR    79      82.776  69.324  40.551  1.00  0.00           H  
ATOM   1235  CA  TYR    79      83.896  69.134  38.878  1.00  0.00           C  
ATOM   1236  HA  TYR    79      84.872  68.702  38.655  1.00  0.00           H  
ATOM   1237  CB  TYR    79      82.779  68.410  38.045  1.00  0.00           C  
ATOM   1238  HB2 TYR    79      81.794  68.775  38.335  1.00  0.00           H  
ATOM   1239  HB3 TYR    79      83.010  68.537  36.987  1.00  0.00           H  
ATOM   1240  CG  TYR    79      82.887  66.932  38.313  1.00  0.00           C  
ATOM   1241  CD1 TYR    79      83.487  66.035  37.424  1.00  0.00           C  
ATOM   1242  HD1 TYR    79      83.770  66.426  36.458  1.00  0.00           H  
ATOM   1243  CE1 TYR    79      83.656  64.668  37.757  1.00  0.00           C  
ATOM   1244  HE1 TYR    79      84.306  64.035  37.170  1.00  0.00           H  
ATOM   1245  CZ  TYR    79      83.243  64.192  39.008  1.00  0.00           C  
ATOM   1246  OH  TYR    79      83.354  62.871  39.419  1.00  0.00           O  
ATOM   1247  HH  TYR    79      82.753  62.681  40.143  1.00  0.00           H  
ATOM   1248  CE2 TYR    79      82.701  65.107  39.918  1.00  0.00           C  
ATOM   1249  HE2 TYR    79      82.625  64.882  40.972  1.00  0.00           H  
ATOM   1250  CD2 TYR    79      82.465  66.461  39.564  1.00  0.00           C  
ATOM   1251  HD2 TYR    79      82.090  67.150  40.306  1.00  0.00           H  
ATOM   1252  C   TYR    79      84.052  70.615  38.381  1.00  0.00           C  
ATOM   1253  O   TYR    79      83.751  71.501  39.202  1.00  0.00           O  
ATOM   1254  N   GLU    80      84.408  70.874  37.132  1.00  0.00           N  
ATOM   1255  H   GLU    80      84.560  69.989  36.669  1.00  0.00           H  
ATOM   1256  CA  GLU    80      84.483  72.150  36.412  1.00  0.00           C  
ATOM   1257  HA  GLU    80      85.174  72.739  37.014  1.00  0.00           H  
ATOM   1258  CB  GLU    80      84.964  71.867  34.991  1.00  0.00           C  
ATOM   1259  HB2 GLU    80      85.239  72.821  34.541  1.00  0.00           H  
ATOM   1260  HB3 GLU    80      85.893  71.316  35.135  1.00  0.00           H  
ATOM   1261  CG  GLU    80      83.823  71.154  34.118  1.00  0.00           C  
ATOM   1262  HG2 GLU    80      82.902  71.730  34.207  1.00  0.00           H  
ATOM   1263  HG3 GLU    80      84.197  71.149  33.094  1.00  0.00           H  
ATOM   1264  CD  GLU    80      83.610  69.616  34.515  1.00  0.00           C  
ATOM   1265  OE1 GLU    80      84.607  68.940  34.926  1.00  0.00           O  
ATOM   1266  OE2 GLU    80      82.474  69.096  34.242  1.00  0.00           O  
ATOM   1267  C   GLU    80      83.316  73.123  36.414  1.00  0.00           C  
ATOM   1268  O   GLU    80      83.203  73.963  35.526  1.00  0.00           O  
ATOM   1269  N   ASP    81      82.382  73.015  37.374  1.00  0.00           N  
ATOM   1270  H   ASP    81      82.499  72.350  38.125  1.00  0.00           H  
ATOM   1271  CA  ASP    81      81.107  73.753  37.401  1.00  0.00           C  
ATOM   1272  HA  ASP    81      81.424  74.751  37.096  1.00  0.00           H  
ATOM   1273  CB  ASP    81      80.098  73.181  36.404  1.00  0.00           C  
ATOM   1274  HB2 ASP    81      79.262  73.880  36.400  1.00  0.00           H  
ATOM   1275  HB3 ASP    81      80.561  73.125  35.419  1.00  0.00           H  
ATOM   1276  CG  ASP    81      79.631  71.733  36.649  1.00  0.00           C  
ATOM   1277  OD1 ASP    81      78.769  71.341  35.847  1.00  0.00           O  
ATOM   1278  OD2 ASP    81      80.018  71.041  37.593  1.00  0.00           O  
ATOM   1279  C   ASP    81      80.527  73.779  38.873  1.00  0.00           C  
ATOM   1280  O   ASP    81      79.320  73.986  39.018  1.00  0.00           O  
ATOM   1281  N   ASN    82      81.308  73.533  39.894  1.00  0.00           N  
ATOM   1282  H   ASN    82      82.280  73.277  39.790  1.00  0.00           H  
ATOM   1283  CA  ASN    82      80.849  73.295  41.256  1.00  0.00           C  
ATOM   1284  HA  ASN    82      81.716  73.085  41.883  1.00  0.00           H  
ATOM   1285  CB  ASN    82      80.330  74.614  41.872  1.00  0.00           C  
ATOM   1286  HB2 ASN    82      79.518  75.026  41.272  1.00  0.00           H  
ATOM   1287  HB3 ASN    82      79.874  74.491  42.855  1.00  0.00           H  
ATOM   1288  CG  ASN    82      81.404  75.689  42.030  1.00  0.00           C  
ATOM   1289  OD1 ASN    82      82.575  75.606  41.739  1.00  0.00           O  
ATOM   1290  ND2 ASN    82      80.942  76.747  42.632  1.00  0.00           N  
ATOM   1291 HD21 ASN    82      81.564  77.410  43.072  1.00  0.00           H  
ATOM   1292 HD22 ASN    82      80.031  76.705  43.066  1.00  0.00           H  
ATOM   1293  C   ASN    82      79.915  72.045  41.455  1.00  0.00           C  
ATOM   1294  O   ASN    82      79.334  71.960  42.567  1.00  0.00           O  
ATOM   1295  N   THR    83      79.550  71.193  40.540  1.00  0.00           N  
ATOM   1296  H   THR    83      79.937  71.322  39.616  1.00  0.00           H  
ATOM   1297  CA  THR    83      78.806  69.964  40.855  1.00  0.00           C  
ATOM   1298  HA  THR    83      78.111  70.153  41.673  1.00  0.00           H  
ATOM   1299  CB  THR    83      78.099  69.256  39.780  1.00  0.00           C  
ATOM   1300  HB  THR    83      77.505  68.400  40.101  1.00  0.00           H  
ATOM   1301  CG2 THR    83      77.070  70.174  39.162  1.00  0.00           C  
ATOM   1302 HG21 THR    83      76.249  70.475  39.814  1.00  0.00           H  
ATOM   1303 HG22 THR    83      77.542  71.100  38.832  1.00  0.00           H  
ATOM   1304 HG23 THR    83      76.797  69.720  38.210  1.00  0.00           H  
ATOM   1305  OG1 THR    83      78.962  68.931  38.778  1.00  0.00           O  
ATOM   1306  HG1 THR    83      79.248  69.745  38.357  1.00  0.00           H  
ATOM   1307  C   THR    83      79.818  68.940  41.558  1.00  0.00           C  
ATOM   1308  O   THR    83      81.009  69.047  41.427  1.00  0.00           O  
ATOM   1309  N   ALA    84      79.239  68.009  42.305  1.00  0.00           N  
ATOM   1310  H   ALA    84      78.234  68.106  42.311  1.00  0.00           H  
ATOM   1311  CA  ALA    84      79.896  66.940  43.032  1.00  0.00           C  
ATOM   1312  HA  ALA    84      80.967  66.956  42.830  1.00  0.00           H  
ATOM   1313  CB  ALA    84      79.767  67.160  44.566  1.00  0.00           C  
ATOM   1314  HB1 ALA    84      80.343  66.379  45.063  1.00  0.00           H  
ATOM   1315  HB2 ALA    84      80.216  68.144  44.697  1.00  0.00           H  
ATOM   1316  HB3 ALA    84      78.774  67.039  45.000  1.00  0.00           H  
ATOM   1317  C   ALA    84      79.451  65.579  42.617  1.00  0.00           C  
ATOM   1318  O   ALA    84      78.314  65.356  42.283  1.00  0.00           O  
ATOM   1319  N   THR    85      80.293  64.560  42.760  1.00  0.00           N  
ATOM   1320  H   THR    85      81.244  64.736  43.053  1.00  0.00           H  
ATOM   1321  CA  THR    85      79.908  63.151  42.910  1.00  0.00           C  
ATOM   1322  HA  THR    85      78.828  63.136  42.759  1.00  0.00           H  
ATOM   1323  CB  THR    85      80.623  62.178  41.894  1.00  0.00           C  
ATOM   1324  HB  THR    85      80.439  61.144  42.186  1.00  0.00           H  
ATOM   1325  CG2 THR    85      80.132  62.312  40.507  1.00  0.00           C  
ATOM   1326 HG21 THR    85      80.657  61.575  39.899  1.00  0.00           H  
ATOM   1327 HG22 THR    85      79.076  62.048  40.455  1.00  0.00           H  
ATOM   1328 HG23 THR    85      80.339  63.322  40.153  1.00  0.00           H  
ATOM   1329  OG1 THR    85      82.018  62.470  41.901  1.00  0.00           O  
ATOM   1330  HG1 THR    85      82.391  61.592  42.015  1.00  0.00           H  
ATOM   1331  C   THR    85      80.174  62.622  44.324  1.00  0.00           C  
ATOM   1332  O   THR    85      81.149  63.091  45.004  1.00  0.00           O  
ATOM   1333  N   CYS    86      79.345  61.713  44.753  1.00  0.00           N  
ATOM   1334  H   CYS    86      78.595  61.427  44.139  1.00  0.00           H  
ATOM   1335  CA  CYS    86      79.433  61.316  46.162  1.00  0.00           C  
ATOM   1336  HA  CYS    86      80.458  61.421  46.517  1.00  0.00           H  
ATOM   1337  CB  CYS    86      78.438  62.140  47.038  1.00  0.00           C  
ATOM   1338  HB2 CYS    86      78.678  63.198  46.932  1.00  0.00           H  
ATOM   1339  HB3 CYS    86      77.418  61.967  46.696  1.00  0.00           H  
ATOM   1340  SG  CYS    86      78.580  61.620  48.789  1.00  0.00           S  
ATOM   1341  HG  CYS    86      79.868  61.920  48.978  1.00  0.00           H  
ATOM   1342  C   CYS    86      79.264  59.789  46.349  1.00  0.00           C  
ATOM   1343  O   CYS    86      78.314  59.208  45.779  1.00  0.00           O  
ATOM   1344  N   PHE    87      79.953  59.136  47.211  1.00  0.00           N  
ATOM   1345  H   PHE    87      80.683  59.693  47.632  1.00  0.00           H  
ATOM   1346  CA  PHE    87      79.780  57.714  47.488  1.00  0.00           C  
ATOM   1347  HA  PHE    87      78.716  57.485  47.431  1.00  0.00           H  
ATOM   1348  CB  PHE    87      80.550  56.931  46.351  1.00  0.00           C  
ATOM   1349  HB2 PHE    87      80.435  55.847  46.359  1.00  0.00           H  
ATOM   1350  HB3 PHE    87      80.076  57.262  45.428  1.00  0.00           H  
ATOM   1351  CG  PHE    87      82.069  57.262  46.204  1.00  0.00           C  
ATOM   1352  CD1 PHE    87      82.540  58.425  45.525  1.00  0.00           C  
ATOM   1353  HD1 PHE    87      81.915  59.182  45.073  1.00  0.00           H  
ATOM   1354  CE1 PHE    87      83.897  58.761  45.468  1.00  0.00           C  
ATOM   1355  HE1 PHE    87      84.252  59.602  44.890  1.00  0.00           H  
ATOM   1356  CZ  PHE    87      84.843  57.905  46.063  1.00  0.00           C  
ATOM   1357  HZ  PHE    87      85.908  57.958  45.888  1.00  0.00           H  
ATOM   1358  CE2 PHE    87      84.404  56.753  46.720  1.00  0.00           C  
ATOM   1359  HE2 PHE    87      85.113  56.027  47.089  1.00  0.00           H  
ATOM   1360  CD2 PHE    87      82.992  56.355  46.770  1.00  0.00           C  
ATOM   1361  HD2 PHE    87      82.646  55.361  47.011  1.00  0.00           H  
ATOM   1362  C   PHE    87      80.270  57.291  48.919  1.00  0.00           C  
ATOM   1363  O   PHE    87      81.066  58.033  49.480  1.00  0.00           O  
ATOM   1364  N   ILE    88      79.947  56.132  49.414  1.00  0.00           N  
ATOM   1365  H   ILE    88      79.324  55.613  48.812  1.00  0.00           H  
ATOM   1366  CA  ILE    88      80.447  55.620  50.657  1.00  0.00           C  
ATOM   1367  HA  ILE    88      80.731  56.496  51.240  1.00  0.00           H  
ATOM   1368  CB  ILE    88      79.436  54.820  51.508  1.00  0.00           C  
ATOM   1369  HB  ILE    88      79.273  53.790  51.192  1.00  0.00           H  
ATOM   1370  CG2 ILE    88      80.002  54.892  52.984  1.00  0.00           C  
ATOM   1371 HG21 ILE    88      80.099  55.930  53.304  1.00  0.00           H  
ATOM   1372 HG22 ILE    88      79.350  54.367  53.681  1.00  0.00           H  
ATOM   1373 HG23 ILE    88      80.978  54.422  53.106  1.00  0.00           H  
ATOM   1374  CG1 ILE    88      77.988  55.448  51.410  1.00  0.00           C  
ATOM   1375 HG12 ILE    88      77.935  56.305  52.082  1.00  0.00           H  
ATOM   1376 HG13 ILE    88      77.902  55.588  50.333  1.00  0.00           H  
ATOM   1377  CD1 ILE    88      76.882  54.497  51.667  1.00  0.00           C  
ATOM   1378 HD11 ILE    88      76.937  53.732  50.892  1.00  0.00           H  
ATOM   1379 HD12 ILE    88      77.073  54.202  52.698  1.00  0.00           H  
ATOM   1380 HD13 ILE    88      75.924  54.984  51.481  1.00  0.00           H  
ATOM   1381  C   ILE    88      81.739  54.837  50.457  1.00  0.00           C  
ATOM   1382  O   ILE    88      81.851  54.087  49.479  1.00  0.00           O  
ATOM   1383  N   ALA    89      82.757  55.098  51.278  1.00  0.00           N  
ATOM   1384  H   ALA    89      82.638  55.806  51.988  1.00  0.00           H  
ATOM   1385  CA  ALA    89      83.898  54.142  51.480  1.00  0.00           C  
ATOM   1386  HA  ALA    89      83.846  53.367  50.715  1.00  0.00           H  
ATOM   1387  CB  ALA    89      85.222  54.761  51.123  1.00  0.00           C  
ATOM   1388  HB1 ALA    89      85.986  54.018  51.351  1.00  0.00           H  
ATOM   1389  HB2 ALA    89      85.325  54.868  50.043  1.00  0.00           H  
ATOM   1390  HB3 ALA    89      85.430  55.691  51.653  1.00  0.00           H  
ATOM   1391  C   ALA    89      83.925  53.514  52.898  1.00  0.00           C  
ATOM   1392  O   ALA    89      83.971  54.149  53.960  1.00  0.00           O  
ATOM   1393  N   CYS    90      84.128  52.185  52.944  1.00  0.00           N  
ATOM   1394  H   CYS    90      84.329  51.799  52.032  1.00  0.00           H  
ATOM   1395  CA  CYS    90      84.433  51.334  54.033  1.00  0.00           C  
ATOM   1396  HA  CYS    90      83.881  51.502  54.957  1.00  0.00           H  
ATOM   1397  CB  CYS    90      84.149  49.885  53.657  1.00  0.00           C  
ATOM   1398  HB2 CYS    90      84.685  49.692  52.727  1.00  0.00           H  
ATOM   1399  HB3 CYS    90      84.337  49.210  54.492  1.00  0.00           H  
ATOM   1400  SG  CYS    90      82.342  49.821  53.307  1.00  0.00           S  
ATOM   1401  HG  CYS    90      82.412  50.402  52.106  1.00  0.00           H  
ATOM   1402  C   CYS    90      85.917  51.548  54.370  1.00  0.00           C  
ATOM   1403  O   CYS    90      86.721  50.586  54.133  1.00  0.00           O  
ATOM   1404  N   ASN    91      86.341  52.717  54.815  1.00  0.00           N  
ATOM   1405  H   ASN    91      85.656  53.449  54.943  1.00  0.00           H  
ATOM   1406  CA  ASN    91      87.709  53.094  54.901  1.00  0.00           C  
ATOM   1407  HA  ASN    91      88.243  52.605  54.086  1.00  0.00           H  
ATOM   1408  CB  ASN    91      87.960  54.562  54.641  1.00  0.00           C  
ATOM   1409  HB2 ASN    91      89.005  54.707  54.365  1.00  0.00           H  
ATOM   1410  HB3 ASN    91      87.369  54.819  53.762  1.00  0.00           H  
ATOM   1411  CG  ASN    91      87.658  55.616  55.734  1.00  0.00           C  
ATOM   1412  OD1 ASN    91      87.080  55.319  56.764  1.00  0.00           O  
ATOM   1413  ND2 ASN    91      87.880  56.922  55.469  1.00  0.00           N  
ATOM   1414 HD21 ASN    91      87.806  57.553  56.255  1.00  0.00           H  
ATOM   1415 HD22 ASN    91      88.226  57.168  54.553  1.00  0.00           H  
ATOM   1416  C   ASN    91      88.361  52.762  56.245  1.00  0.00           C  
ATOM   1417  O   ASN    91      89.471  53.180  56.537  1.00  0.00           O  
ATOM   1418  N   ASN    92      87.673  52.067  57.114  1.00  0.00           N  
ATOM   1419  H   ASN    92      86.700  51.871  56.926  1.00  0.00           H  
ATOM   1420  CA  ASN    92      88.047  51.592  58.495  1.00  0.00           C  
ATOM   1421  HA  ASN    92      87.108  51.277  58.951  1.00  0.00           H  
ATOM   1422  CB  ASN    92      88.917  50.411  58.276  1.00  0.00           C  
ATOM   1423  HB2 ASN    92      88.511  49.678  57.579  1.00  0.00           H  
ATOM   1424  HB3 ASN    92      89.897  50.784  57.980  1.00  0.00           H  
ATOM   1425  CG  ASN    92      89.103  49.636  59.583  1.00  0.00           C  
ATOM   1426  OD1 ASN    92      88.334  49.606  60.523  1.00  0.00           O  
ATOM   1427  ND2 ASN    92      90.139  48.877  59.656  1.00  0.00           N  
ATOM   1428 HD21 ASN    92      90.285  48.399  60.533  1.00  0.00           H  
ATOM   1429 HD22 ASN    92      90.738  48.887  58.842  1.00  0.00           H  
ATOM   1430  C   ASN    92      88.574  52.764  59.390  1.00  0.00           C  
ATOM   1431  O   ASN    92      89.449  52.531  60.250  1.00  0.00           O  
ATOM   1432  N   ALA    93      88.293  54.045  59.124  1.00  0.00           N  
ATOM   1433  H   ALA    93      87.516  54.221  58.503  1.00  0.00           H  
ATOM   1434  CA  ALA    93      88.500  55.099  60.050  1.00  0.00           C  
ATOM   1435  HA  ALA    93      89.572  55.297  60.041  1.00  0.00           H  
ATOM   1436  CB  ALA    93      87.858  56.326  59.512  1.00  0.00           C  
ATOM   1437  HB1 ALA    93      86.789  56.147  59.401  1.00  0.00           H  
ATOM   1438  HB2 ALA    93      87.874  57.180  60.190  1.00  0.00           H  
ATOM   1439  HB3 ALA    93      88.461  56.753  58.711  1.00  0.00           H  
ATOM   1440  C   ALA    93      88.085  54.850  61.523  1.00  0.00           C  
ATOM   1441  O   ALA    93      88.557  55.405  62.491  1.00  0.00           O  
ATOM   1442  N   GLY    94      86.963  54.102  61.666  1.00  0.00           N  
ATOM   1443  H   GLY    94      86.626  53.774  60.773  1.00  0.00           H  
ATOM   1444  CA  GLY    94      86.344  53.447  62.865  1.00  0.00           C  
ATOM   1445  HA2 GLY    94      86.272  52.375  62.684  1.00  0.00           H  
ATOM   1446  HA3 GLY    94      87.058  53.485  63.688  1.00  0.00           H  
ATOM   1447  C   GLY    94      84.925  53.989  63.164  1.00  0.00           C  
ATOM   1448  O   GLY    94      84.680  55.155  62.909  1.00  0.00           O  
ATOM   1449  N   ALA    95      84.071  53.141  63.724  1.00  0.00           N  
ATOM   1450  H   ALA    95      84.389  52.231  64.024  1.00  0.00           H  
ATOM   1451  CA  ALA    95      82.771  53.593  64.274  1.00  0.00           C  
ATOM   1452  HA  ALA    95      82.387  54.386  63.633  1.00  0.00           H  
ATOM   1453  CB  ALA    95      81.760  52.487  64.259  1.00  0.00           C  
ATOM   1454  HB1 ALA    95      82.095  51.648  64.869  1.00  0.00           H  
ATOM   1455  HB2 ALA    95      80.825  52.679  64.785  1.00  0.00           H  
ATOM   1456  HB3 ALA    95      81.679  52.049  63.264  1.00  0.00           H  
ATOM   1457  C   ALA    95      82.940  54.137  65.720  1.00  0.00           C  
ATOM   1458  O   ALA    95      83.814  53.637  66.413  1.00  0.00           O  
ATOM   1459  N   LEU    96      82.084  54.973  66.254  1.00  0.00           N  
ATOM   1460  H   LEU    96      81.342  55.351  65.682  1.00  0.00           H  
ATOM   1461  CA  LEU    96      82.317  55.561  67.621  1.00  0.00           C  
ATOM   1462  HA  LEU    96      83.328  55.350  67.971  1.00  0.00           H  
ATOM   1463  CB  LEU    96      82.222  57.090  67.568  1.00  0.00           C  
ATOM   1464  HB2 LEU    96      82.904  57.515  66.832  1.00  0.00           H  
ATOM   1465  HB3 LEU    96      81.165  57.255  67.359  1.00  0.00           H  
ATOM   1466  CG  LEU    96      82.558  57.812  68.883  1.00  0.00           C  
ATOM   1467  HG  LEU    96      81.812  57.440  69.585  1.00  0.00           H  
ATOM   1468  CD1 LEU    96      83.974  57.542  69.420  1.00  0.00           C  
ATOM   1469 HD11 LEU    96      84.464  58.272  70.065  1.00  0.00           H  
ATOM   1470 HD12 LEU    96      83.920  56.580  69.929  1.00  0.00           H  
ATOM   1471 HD13 LEU    96      84.603  57.238  68.584  1.00  0.00           H  
ATOM   1472  CD2 LEU    96      82.368  59.286  68.593  1.00  0.00           C  
ATOM   1473 HD21 LEU    96      83.142  59.744  67.977  1.00  0.00           H  
ATOM   1474 HD22 LEU    96      81.429  59.419  68.056  1.00  0.00           H  
ATOM   1475 HD23 LEU    96      82.423  59.833  69.534  1.00  0.00           H  
ATOM   1476  C   LEU    96      81.363  54.968  68.703  1.00  0.00           C  
ATOM   1477  O   LEU    96      80.147  54.768  68.430  1.00  0.00           O  
ATOM   1478  N   PHE    97      81.892  54.713  69.955  1.00  0.00           N  
ATOM   1479  H   PHE    97      82.893  54.775  70.067  1.00  0.00           H  
ATOM   1480  CA  PHE    97      81.040  54.376  71.112  1.00  0.00           C  
ATOM   1481  HA  PHE    97      79.999  54.639  70.925  1.00  0.00           H  
ATOM   1482  CB  PHE    97      81.215  52.917  71.537  1.00  0.00           C  
ATOM   1483  HB2 PHE    97      81.056  52.245  70.694  1.00  0.00           H  
ATOM   1484  HB3 PHE    97      82.259  52.787  71.823  1.00  0.00           H  
ATOM   1485  CG  PHE    97      80.294  52.413  72.648  1.00  0.00           C  
ATOM   1486  CD1 PHE    97      80.730  52.301  73.954  1.00  0.00           C  
ATOM   1487  HD1 PHE    97      81.698  52.690  74.234  1.00  0.00           H  
ATOM   1488  CE1 PHE    97      79.930  51.619  74.907  1.00  0.00           C  
ATOM   1489  HE1 PHE    97      80.359  51.537  75.895  1.00  0.00           H  
ATOM   1490  CZ  PHE    97      78.659  51.163  74.583  1.00  0.00           C  
ATOM   1491  HZ  PHE    97      78.116  50.697  75.392  1.00  0.00           H  
ATOM   1492  CE2 PHE    97      78.225  51.248  73.256  1.00  0.00           C  
ATOM   1493  HE2 PHE    97      77.235  50.855  73.073  1.00  0.00           H  
ATOM   1494  CD2 PHE    97      79.053  51.836  72.269  1.00  0.00           C  
ATOM   1495  HD2 PHE    97      78.632  52.033  71.294  1.00  0.00           H  
ATOM   1496  C   PHE    97      81.413  55.356  72.320  1.00  0.00           C  
ATOM   1497  O   PHE    97      82.513  55.861  72.365  1.00  0.00           O  
ATOM   1498  N   VAL    98      80.436  55.621  73.168  1.00  0.00           N  
ATOM   1499  H   VAL    98      79.559  55.152  72.991  1.00  0.00           H  
ATOM   1500  CA  VAL    98      80.582  56.652  74.202  1.00  0.00           C  
ATOM   1501  HA  VAL    98      81.648  56.876  74.227  1.00  0.00           H  
ATOM   1502  CB  VAL    98      79.981  58.045  73.737  1.00  0.00           C  
ATOM   1503  HB  VAL    98      78.916  58.003  73.508  1.00  0.00           H  
ATOM   1504  CG1 VAL    98      80.404  59.130  74.672  1.00  0.00           C  
ATOM   1505 HG11 VAL    98      81.490  59.223  74.653  1.00  0.00           H  
ATOM   1506 HG12 VAL    98      79.915  60.081  74.460  1.00  0.00           H  
ATOM   1507 HG13 VAL    98      80.031  58.974  75.684  1.00  0.00           H  
ATOM   1508  CG2 VAL    98      80.493  58.557  72.372  1.00  0.00           C  
ATOM   1509 HG21 VAL    98      80.473  57.809  71.579  1.00  0.00           H  
ATOM   1510 HG22 VAL    98      79.893  59.362  71.947  1.00  0.00           H  
ATOM   1511 HG23 VAL    98      81.536  58.863  72.443  1.00  0.00           H  
ATOM   1512  C   VAL    98      79.988  56.102  75.484  1.00  0.00           C  
ATOM   1513  O   VAL    98      78.856  55.606  75.338  1.00  0.00           O  
ATOM   1514  N   HIE    99      80.536  56.310  76.727  1.00  0.00           N  
ATOM   1515  H   HIE    99      81.385  56.848  76.831  1.00  0.00           H  
ATOM   1516  CA  HIE    99      79.857  55.875  77.924  1.00  0.00           C  
ATOM   1517  HA  HIE    99      78.812  55.605  77.770  1.00  0.00           H  
ATOM   1518  CB  HIE    99      80.602  54.687  78.565  1.00  0.00           C  
ATOM   1519  HB2 HIE    99      80.521  53.791  77.950  1.00  0.00           H  
ATOM   1520  HB3 HIE    99      81.653  54.964  78.651  1.00  0.00           H  
ATOM   1521  CG  HIE    99      80.168  54.307  79.997  1.00  0.00           C  
ATOM   1522  ND1 HIE    99      81.143  54.356  81.012  1.00  0.00           N  
ATOM   1523  CE1 HIE    99      80.488  54.475  82.152  1.00  0.00           C  
ATOM   1524  HE1 HIE    99      80.978  54.696  83.088  1.00  0.00           H  
ATOM   1525  NE2 HIE    99      79.150  54.278  81.942  1.00  0.00           N  
ATOM   1526  HE2 HIE    99      78.451  54.312  82.671  1.00  0.00           H  
ATOM   1527  CD2 HIE    99      78.935  54.273  80.588  1.00  0.00           C  
ATOM   1528  HD2 HIE    99      77.986  54.359  80.078  1.00  0.00           H  
ATOM   1529  C   HIE    99      79.787  57.106  78.885  1.00  0.00           C  
ATOM   1530  O   HIE    99      80.796  57.826  79.115  1.00  0.00           O  
ATOM   1531  N   ALA   100      78.538  57.333  79.379  1.00  0.00           N  
ATOM   1532  H   ALA   100      77.866  56.659  79.040  1.00  0.00           H  
ATOM   1533  CA  ALA   100      78.086  58.522  80.123  1.00  0.00           C  
ATOM   1534  HA  ALA   100      79.042  58.980  80.374  1.00  0.00           H  
ATOM   1535  CB  ALA   100      77.233  59.409  79.224  1.00  0.00           C  
ATOM   1536  HB1 ALA   100      77.649  59.511  78.222  1.00  0.00           H  
ATOM   1537  HB2 ALA   100      76.320  58.933  78.866  1.00  0.00           H  
ATOM   1538  HB3 ALA   100      77.118  60.355  79.753  1.00  0.00           H  
ATOM   1539  C   ALA   100      77.296  58.202  81.416  1.00  0.00           C  
ATOM   1540  O   ALA   100      76.798  57.106  81.655  1.00  0.00           O  
ATOM   1541  N   VAL   101      77.109  59.191  82.326  1.00  0.00           N  
ATOM   1542  H   VAL   101      77.438  60.092  82.010  1.00  0.00           H  
ATOM   1543  CA  VAL   101      76.172  59.244  83.459  1.00  0.00           C  
ATOM   1544  HA  VAL   101      75.598  58.317  83.449  1.00  0.00           H  
ATOM   1545  CB  VAL   101      76.834  59.218  84.872  1.00  0.00           C  
ATOM   1546  HB  VAL   101      77.359  60.154  85.059  1.00  0.00           H  
ATOM   1547  CG1 VAL   101      75.822  58.981  85.973  1.00  0.00           C  
ATOM   1548 HG11 VAL   101      75.068  58.230  85.738  1.00  0.00           H  
ATOM   1549 HG12 VAL   101      76.324  58.719  86.904  1.00  0.00           H  
ATOM   1550 HG13 VAL   101      75.382  59.939  86.247  1.00  0.00           H  
ATOM   1551  CG2 VAL   101      77.866  58.095  84.828  1.00  0.00           C  
ATOM   1552 HG21 VAL   101      78.484  58.244  85.713  1.00  0.00           H  
ATOM   1553 HG22 VAL   101      77.423  57.116  85.013  1.00  0.00           H  
ATOM   1554 HG23 VAL   101      78.530  58.086  83.963  1.00  0.00           H  
ATOM   1555  C   VAL   101      75.299  60.527  83.390  1.00  0.00           C  
ATOM   1556  O   VAL   101      75.791  61.699  83.316  1.00  0.00           O  
ATOM   1557  N   ALA   102      74.008  60.301  83.278  1.00  0.00           N  
ATOM   1558  H   ALA   102      73.705  59.346  83.155  1.00  0.00           H  
ATOM   1559  CA  ALA   102      72.976  61.315  83.474  1.00  0.00           C  
ATOM   1560  HA  ALA   102      73.327  62.283  83.115  1.00  0.00           H  
ATOM   1561  CB  ALA   102      71.674  60.984  82.668  1.00  0.00           C  
ATOM   1562  HB1 ALA   102      71.339  60.099  83.208  1.00  0.00           H  
ATOM   1563  HB2 ALA   102      70.827  61.657  82.797  1.00  0.00           H  
ATOM   1564  HB3 ALA   102      71.887  60.942  81.600  1.00  0.00           H  
ATOM   1565  C   ALA   102      72.714  61.533  85.006  1.00  0.00           C  
ATOM   1566  O   ALA   102      72.079  60.696  85.614  1.00  0.00           O  
ATOM   1567  N   GLU   103      73.226  62.632  85.603  1.00  0.00           N  
ATOM   1568  H   GLU   103      73.786  63.171  84.958  1.00  0.00           H  
ATOM   1569  CA  GLU   103      72.975  63.036  87.017  1.00  0.00           C  
ATOM   1570  HA  GLU   103      73.241  62.171  87.624  1.00  0.00           H  
ATOM   1571  CB  GLU   103      73.949  64.185  87.387  1.00  0.00           C  
ATOM   1572  HB2 GLU   103      73.847  65.121  86.839  1.00  0.00           H  
ATOM   1573  HB3 GLU   103      73.765  64.249  88.460  1.00  0.00           H  
ATOM   1574  CG  GLU   103      75.423  63.843  87.236  1.00  0.00           C  
ATOM   1575  HG2 GLU   103      75.619  63.656  86.180  1.00  0.00           H  
ATOM   1576  HG3 GLU   103      76.105  64.658  87.481  1.00  0.00           H  
ATOM   1577  CD  GLU   103      75.827  62.754  88.188  1.00  0.00           C  
ATOM   1578  OE1 GLU   103      75.483  62.722  89.414  1.00  0.00           O  
ATOM   1579  OE2 GLU   103      76.620  61.868  87.859  1.00  0.00           O  
ATOM   1580  C   GLU   103      71.518  63.318  87.398  1.00  0.00           C  
ATOM   1581  O   GLU   103      70.794  63.955  86.640  1.00  0.00           O  
ATOM   1582  N   ASN   104      71.097  62.967  88.590  1.00  0.00           N  
ATOM   1583  H   ASN   104      71.738  62.596  89.277  1.00  0.00           H  
ATOM   1584  CA  ASN   104      69.801  63.312  89.145  1.00  0.00           C  
ATOM   1585  HA  ASN   104      69.675  62.713  90.047  1.00  0.00           H  
ATOM   1586  CB  ASN   104      69.851  64.803  89.611  1.00  0.00           C  
ATOM   1587  HB2 ASN   104      69.891  65.412  88.708  1.00  0.00           H  
ATOM   1588  HB3 ASN   104      68.883  65.029  90.059  1.00  0.00           H  
ATOM   1589  CG  ASN   104      70.936  65.195  90.628  1.00  0.00           C  
ATOM   1590  OD1 ASN   104      71.239  64.414  91.528  1.00  0.00           O  
ATOM   1591  ND2 ASN   104      71.535  66.351  90.514  1.00  0.00           N  
ATOM   1592 HD21 ASN   104      72.332  66.653  91.055  1.00  0.00           H  
ATOM   1593 HD22 ASN   104      71.219  66.951  89.765  1.00  0.00           H  
ATOM   1594  C   ASN   104      68.577  63.120  88.181  1.00  0.00           C  
ATOM   1595  O   ASN   104      67.822  64.060  87.901  1.00  0.00           O  
ATOM   1596  N   THR   105      68.441  61.905  87.666  1.00  0.00           N  
ATOM   1597  H   THR   105      69.180  61.251  87.881  1.00  0.00           H  
ATOM   1598  CA  THR   105      67.531  61.465  86.528  1.00  0.00           C  
ATOM   1599  HA  THR   105      66.611  62.048  86.488  1.00  0.00           H  
ATOM   1600  CB  THR   105      68.158  61.660  85.133  1.00  0.00           C  
ATOM   1601  HB  THR   105      68.941  60.934  84.918  1.00  0.00           H  
ATOM   1602  CG2 THR   105      67.112  61.536  84.071  1.00  0.00           C  
ATOM   1603 HG21 THR   105      66.645  60.552  84.016  1.00  0.00           H  
ATOM   1604 HG22 THR   105      66.223  62.140  84.248  1.00  0.00           H  
ATOM   1605 HG23 THR   105      67.422  61.764  83.051  1.00  0.00           H  
ATOM   1606  OG1 THR   105      68.731  62.944  84.951  1.00  0.00           O  
ATOM   1607  HG1 THR   105      69.440  63.095  85.580  1.00  0.00           H  
ATOM   1608  C   THR   105      67.108  59.981  86.572  1.00  0.00           C  
ATOM   1609  O   THR   105      67.994  59.203  86.596  1.00  0.00           O  
ATOM   1610  N   THR   106      65.778  59.669  86.717  1.00  0.00           N  
ATOM   1611  H   THR   106      65.184  60.482  86.632  1.00  0.00           H  
ATOM   1612  CA  THR   106      65.251  58.321  86.792  1.00  0.00           C  
ATOM   1613  HA  THR   106      66.085  57.633  86.932  1.00  0.00           H  
ATOM   1614  CB  THR   106      64.389  58.117  88.066  1.00  0.00           C  
ATOM   1615  HB  THR   106      63.841  57.182  87.949  1.00  0.00           H  
ATOM   1616  CG2 THR   106      65.219  58.371  89.358  1.00  0.00           C  
ATOM   1617 HG21 THR   106      65.881  59.224  89.212  1.00  0.00           H  
ATOM   1618 HG22 THR   106      64.544  58.585  90.187  1.00  0.00           H  
ATOM   1619 HG23 THR   106      65.840  57.526  89.656  1.00  0.00           H  
ATOM   1620  OG1 THR   106      63.368  59.083  88.103  1.00  0.00           O  
ATOM   1621  HG1 THR   106      63.640  59.952  87.799  1.00  0.00           H  
ATOM   1622  C   THR   106      64.491  58.022  85.501  1.00  0.00           C  
ATOM   1623  O   THR   106      64.247  59.006  84.770  1.00  0.00           O  
ATOM   1624  N   ILE   107      64.117  56.745  85.226  1.00  0.00           N  
ATOM   1625  H   ILE   107      64.310  56.056  85.939  1.00  0.00           H  
ATOM   1626  CA  ILE   107      63.203  56.254  84.177  1.00  0.00           C  
ATOM   1627  HA  ILE   107      63.575  56.284  83.153  1.00  0.00           H  
ATOM   1628  CB  ILE   107      62.766  54.822  84.408  1.00  0.00           C  
ATOM   1629  HB  ILE   107      62.528  54.701  85.465  1.00  0.00           H  
ATOM   1630  CG2 ILE   107      61.486  54.450  83.650  1.00  0.00           C  
ATOM   1631 HG21 ILE   107      60.593  54.967  84.001  1.00  0.00           H  
ATOM   1632 HG22 ILE   107      61.676  54.726  82.613  1.00  0.00           H  
ATOM   1633 HG23 ILE   107      61.240  53.409  83.862  1.00  0.00           H  
ATOM   1634  CG1 ILE   107      63.864  53.805  83.949  1.00  0.00           C  
ATOM   1635 HG12 ILE   107      63.724  53.611  82.886  1.00  0.00           H  
ATOM   1636 HG13 ILE   107      64.878  54.193  84.048  1.00  0.00           H  
ATOM   1637  CD1 ILE   107      63.739  52.424  84.684  1.00  0.00           C  
ATOM   1638 HD11 ILE   107      64.710  51.930  84.651  1.00  0.00           H  
ATOM   1639 HD12 ILE   107      63.629  52.609  85.753  1.00  0.00           H  
ATOM   1640 HD13 ILE   107      62.882  51.836  84.353  1.00  0.00           H  
ATOM   1641  C   ILE   107      62.011  57.099  84.104  1.00  0.00           C  
ATOM   1642  O   ILE   107      61.669  57.471  82.997  1.00  0.00           O  
ATOM   1643  N   SER   108      61.469  57.590  85.285  1.00  0.00           N  
ATOM   1644  H   SER   108      61.845  57.294  86.175  1.00  0.00           H  
ATOM   1645  CA  SER   108      60.200  58.327  85.335  1.00  0.00           C  
ATOM   1646  HA  SER   108      59.533  58.036  84.524  1.00  0.00           H  
ATOM   1647  CB  SER   108      59.453  58.001  86.595  1.00  0.00           C  
ATOM   1648  HB2 SER   108      58.441  58.405  86.610  1.00  0.00           H  
ATOM   1649  HB3 SER   108      59.484  56.912  86.629  1.00  0.00           H  
ATOM   1650  OG  SER   108      60.183  58.636  87.710  1.00  0.00           O  
ATOM   1651  HG  SER   108      60.972  58.121  87.896  1.00  0.00           H  
ATOM   1652  C   SER   108      60.205  59.787  85.118  1.00  0.00           C  
ATOM   1653  O   SER   108      59.102  60.442  85.045  1.00  0.00           O  
ATOM   1654  N   ASP   109      61.383  60.390  84.877  1.00  0.00           N  
ATOM   1655  H   ASP   109      62.186  59.825  85.114  1.00  0.00           H  
ATOM   1656  CA  ASP   109      61.632  61.603  84.215  1.00  0.00           C  
ATOM   1657  HA  ASP   109      60.848  62.290  84.535  1.00  0.00           H  
ATOM   1658  CB  ASP   109      63.003  62.160  84.626  1.00  0.00           C  
ATOM   1659  HB2 ASP   109      63.739  61.433  84.282  1.00  0.00           H  
ATOM   1660  HB3 ASP   109      63.287  63.091  84.136  1.00  0.00           H  
ATOM   1661  CG  ASP   109      63.203  62.380  86.088  1.00  0.00           C  
ATOM   1662  OD1 ASP   109      62.792  63.417  86.576  1.00  0.00           O  
ATOM   1663  OD2 ASP   109      63.591  61.473  86.895  1.00  0.00           O  
ATOM   1664  C   ASP   109      61.618  61.503  82.691  1.00  0.00           C  
ATOM   1665  O   ASP   109      61.577  62.575  82.023  1.00  0.00           O  
ATOM   1666  N   ILE   110      61.472  60.301  82.124  1.00  0.00           N  
ATOM   1667  H   ILE   110      61.319  59.520  82.746  1.00  0.00           H  
ATOM   1668  CA  ILE   110      61.394  60.069  80.691  1.00  0.00           C  
ATOM   1669  HA  ILE   110      61.439  61.007  80.138  1.00  0.00           H  
ATOM   1670  CB  ILE   110      62.605  59.223  80.176  1.00  0.00           C  
ATOM   1671  HB  ILE   110      62.496  58.208  80.556  1.00  0.00           H  
ATOM   1672  CG2 ILE   110      62.585  59.185  78.616  1.00  0.00           C  
ATOM   1673 HG21 ILE   110      63.423  58.694  78.121  1.00  0.00           H  
ATOM   1674 HG22 ILE   110      61.690  58.630  78.336  1.00  0.00           H  
ATOM   1675 HG23 ILE   110      62.615  60.195  78.205  1.00  0.00           H  
ATOM   1676  CG1 ILE   110      63.949  59.744  80.717  1.00  0.00           C  
ATOM   1677 HG12 ILE   110      63.835  59.905  81.789  1.00  0.00           H  
ATOM   1678 HG13 ILE   110      64.601  58.872  80.664  1.00  0.00           H  
ATOM   1679  CD1 ILE   110      64.606  61.002  80.040  1.00  0.00           C  
ATOM   1680 HD11 ILE   110      64.718  60.685  79.003  1.00  0.00           H  
ATOM   1681 HD12 ILE   110      64.022  61.913  80.169  1.00  0.00           H  
ATOM   1682 HD13 ILE   110      65.607  61.146  80.446  1.00  0.00           H  
ATOM   1683  C   ILE   110      60.079  59.506  80.148  1.00  0.00           C  
ATOM   1684  O   ILE   110      59.758  59.696  78.980  1.00  0.00           O  
ATOM   1685  N   LEU   111      59.377  58.699  80.917  1.00  0.00           N  
ATOM   1686  H   LEU   111      59.735  58.467  81.832  1.00  0.00           H  
ATOM   1687  CA  LEU   111      58.021  58.200  80.697  1.00  0.00           C  
ATOM   1688  HA  LEU   111      57.878  57.837  79.679  1.00  0.00           H  
ATOM   1689  CB  LEU   111      57.827  56.881  81.571  1.00  0.00           C  
ATOM   1690  HB2 LEU   111      57.921  57.111  82.632  1.00  0.00           H  
ATOM   1691  HB3 LEU   111      56.813  56.495  81.469  1.00  0.00           H  
ATOM   1692  CG  LEU   111      58.837  55.716  81.359  1.00  0.00           C  
ATOM   1693  HG  LEU   111      59.832  56.042  81.661  1.00  0.00           H  
ATOM   1694  CD1 LEU   111      58.334  54.492  82.055  1.00  0.00           C  
ATOM   1695 HD11 LEU   111      58.974  53.617  81.936  1.00  0.00           H  
ATOM   1696 HD12 LEU   111      58.171  54.522  83.132  1.00  0.00           H  
ATOM   1697 HD13 LEU   111      57.325  54.234  81.734  1.00  0.00           H  
ATOM   1698  CD2 LEU   111      58.993  55.340  79.939  1.00  0.00           C  
ATOM   1699 HD21 LEU   111      57.977  55.052  79.668  1.00  0.00           H  
ATOM   1700 HD22 LEU   111      59.425  56.202  79.432  1.00  0.00           H  
ATOM   1701 HD23 LEU   111      59.499  54.398  79.726  1.00  0.00           H  
ATOM   1702  C   LEU   111      56.944  59.232  81.025  1.00  0.00           C  
ATOM   1703  O   LEU   111      55.956  59.062  81.743  1.00  0.00           O  
ATOM   1704  N   GLN   112      57.199  60.444  80.561  1.00  0.00           N  
ATOM   1705  H   GLN   112      57.977  60.477  79.917  1.00  0.00           H  
ATOM   1706  CA  GLN   112      56.346  61.624  80.620  1.00  0.00           C  
ATOM   1707  HA  GLN   112      55.658  61.393  81.434  1.00  0.00           H  
ATOM   1708  CB  GLN   112      57.249  62.779  81.060  1.00  0.00           C  
ATOM   1709  HB2 GLN   112      58.105  62.865  80.391  1.00  0.00           H  
ATOM   1710  HB3 GLN   112      56.657  63.694  81.033  1.00  0.00           H  
ATOM   1711  CG  GLN   112      57.868  62.525  82.456  1.00  0.00           C  
ATOM   1712  HG2 GLN   112      57.260  61.856  83.065  1.00  0.00           H  
ATOM   1713  HG3 GLN   112      58.843  62.037  82.464  1.00  0.00           H  
ATOM   1714  CD  GLN   112      57.956  63.817  83.296  1.00  0.00           C  
ATOM   1715  OE1 GLN   112      57.058  64.322  83.886  1.00  0.00           O  
ATOM   1716  NE2 GLN   112      59.141  64.340  83.120  1.00  0.00           N  
ATOM   1717 HE21 GLN   112      59.263  65.315  83.356  1.00  0.00           H  
ATOM   1718 HE22 GLN   112      59.841  63.756  82.685  1.00  0.00           H  
ATOM   1719  C   GLN   112      55.496  61.948  79.373  1.00  0.00           C  
ATOM   1720  O   GLN   112      56.101  62.510  78.444  1.00  0.00           O  
ATOM   1721  N   PRO   113      54.278  61.485  79.195  1.00  0.00           N  
ATOM   1722  CD  PRO   113      53.514  60.839  80.270  1.00  0.00           C  
ATOM   1723  HD2 PRO   113      53.636  61.440  81.172  1.00  0.00           H  
ATOM   1724  HD3 PRO   113      53.922  59.846  80.457  1.00  0.00           H  
ATOM   1725  CG  PRO   113      52.006  60.872  79.852  1.00  0.00           C  
ATOM   1726  HG2 PRO   113      51.569  61.715  80.387  1.00  0.00           H  
ATOM   1727  HG3 PRO   113      51.446  59.962  80.069  1.00  0.00           H  
ATOM   1728  CB  PRO   113      52.134  61.188  78.387  1.00  0.00           C  
ATOM   1729  HB2 PRO   113      51.201  61.716  78.192  1.00  0.00           H  
ATOM   1730  HB3 PRO   113      52.201  60.290  77.773  1.00  0.00           H  
ATOM   1731  CA  PRO   113      53.359  62.015  78.155  1.00  0.00           C  
ATOM   1732  HA  PRO   113      53.736  61.806  77.154  1.00  0.00           H  
ATOM   1733  C   PRO   113      53.085  63.483  78.401  1.00  0.00           C  
ATOM   1734  O   PRO   113      53.517  64.099  79.422  1.00  0.00           O  
ATOM   1735  N   ASN   114      52.458  64.141  77.410  1.00  0.00           N  
ATOM   1736  H   ASN   114      52.221  63.573  76.610  1.00  0.00           H  
ATOM   1737  CA  ASN   114      51.920  65.481  77.305  1.00  0.00           C  
ATOM   1738  HA  ASN   114      51.362  65.434  76.369  1.00  0.00           H  
ATOM   1739  CB  ASN   114      50.938  65.748  78.438  1.00  0.00           C  
ATOM   1740  HB2 ASN   114      51.410  65.668  79.417  1.00  0.00           H  
ATOM   1741  HB3 ASN   114      50.549  66.766  78.421  1.00  0.00           H  
ATOM   1742  CG  ASN   114      49.681  64.922  78.403  1.00  0.00           C  
ATOM   1743  OD1 ASN   114      48.958  64.996  77.430  1.00  0.00           O  
ATOM   1744  ND2 ASN   114      49.400  64.038  79.351  1.00  0.00           N  
ATOM   1745 HD21 ASN   114      48.568  63.469  79.278  1.00  0.00           H  
ATOM   1746 HD22 ASN   114      49.937  64.105  80.204  1.00  0.00           H  
ATOM   1747  C   ASN   114      52.926  66.626  77.239  1.00  0.00           C  
ATOM   1748  O   ASN   114      52.586  67.726  76.792  1.00  0.00           O  
ATOM   1749  N   LYS   115      54.200  66.376  77.743  1.00  0.00           N  
ATOM   1750  H   LYS   115      54.603  65.470  77.935  1.00  0.00           H  
ATOM   1751  CA  LYS   115      55.054  67.526  78.048  1.00  0.00           C  
ATOM   1752  HA  LYS   115      54.383  68.381  78.129  1.00  0.00           H  
ATOM   1753  CB  LYS   115      55.817  67.268  79.319  1.00  0.00           C  
ATOM   1754  HB2 LYS   115      56.465  66.405  79.166  1.00  0.00           H  
ATOM   1755  HB3 LYS   115      56.518  68.088  79.473  1.00  0.00           H  
ATOM   1756  CG  LYS   115      55.013  67.148  80.654  1.00  0.00           C  
ATOM   1757  HG2 LYS   115      54.514  68.075  80.934  1.00  0.00           H  
ATOM   1758  HG3 LYS   115      54.180  66.480  80.436  1.00  0.00           H  
ATOM   1759  CD  LYS   115      55.866  66.703  81.840  1.00  0.00           C  
ATOM   1760  HD2 LYS   115      56.380  65.772  81.600  1.00  0.00           H  
ATOM   1761  HD3 LYS   115      56.682  67.409  81.997  1.00  0.00           H  
ATOM   1762  CE  LYS   115      54.975  66.530  83.059  1.00  0.00           C  
ATOM   1763  HE2 LYS   115      54.289  67.377  83.089  1.00  0.00           H  
ATOM   1764  HE3 LYS   115      54.281  65.703  82.907  1.00  0.00           H  
ATOM   1765  NZ  LYS   115      55.581  66.585  84.353  1.00  0.00           N  
ATOM   1766  HZ1 LYS   115      54.850  66.573  85.050  1.00  0.00           H  
ATOM   1767  HZ2 LYS   115      56.141  65.753  84.476  1.00  0.00           H  
ATOM   1768  HZ3 LYS   115      56.186  67.373  84.536  1.00  0.00           H  
ATOM   1769  C   LYS   115      55.950  67.963  76.946  1.00  0.00           C  
ATOM   1770  O   LYS   115      56.134  67.221  75.940  1.00  0.00           O  
ATOM   1771  N   TYR   116      56.515  69.182  77.099  1.00  0.00           N  
ATOM   1772  H   TYR   116      56.171  69.721  77.881  1.00  0.00           H  
ATOM   1773  CA  TYR   116      57.722  69.431  76.299  1.00  0.00           C  
ATOM   1774  HA  TYR   116      57.549  69.255  75.237  1.00  0.00           H  
ATOM   1775  CB  TYR   116      58.027  70.939  76.413  1.00  0.00           C  
ATOM   1776  HB2 TYR   116      58.211  71.027  77.484  1.00  0.00           H  
ATOM   1777  HB3 TYR   116      58.902  71.245  75.839  1.00  0.00           H  
ATOM   1778  CG  TYR   116      56.893  71.908  76.100  1.00  0.00           C  
ATOM   1779  CD1 TYR   116      55.947  72.367  77.050  1.00  0.00           C  
ATOM   1780  HD1 TYR   116      56.069  72.101  78.089  1.00  0.00           H  
ATOM   1781  CE1 TYR   116      54.878  73.122  76.589  1.00  0.00           C  
ATOM   1782  HE1 TYR   116      54.062  73.496  77.189  1.00  0.00           H  
ATOM   1783  CZ  TYR   116      54.894  73.643  75.271  1.00  0.00           C  
ATOM   1784  OH  TYR   116      53.761  74.288  74.754  1.00  0.00           O  
ATOM   1785  HH  TYR   116      53.384  74.940  75.349  1.00  0.00           H  
ATOM   1786  CE2 TYR   116      55.931  73.300  74.368  1.00  0.00           C  
ATOM   1787  HE2 TYR   116      55.929  73.746  73.384  1.00  0.00           H  
ATOM   1788  CD2 TYR   116      56.900  72.389  74.767  1.00  0.00           C  
ATOM   1789  HD2 TYR   116      57.649  72.113  74.040  1.00  0.00           H  
ATOM   1790  C   TYR   116      58.879  68.520  76.633  1.00  0.00           C  
ATOM   1791  O   TYR   116      58.934  67.916  77.695  1.00  0.00           O  
ATOM   1792  N   VAL   117      59.796  68.282  75.762  1.00  0.00           N  
ATOM   1793  H   VAL   117      59.747  68.742  74.865  1.00  0.00           H  
ATOM   1794  CA  VAL   117      60.861  67.344  75.938  1.00  0.00           C  
ATOM   1795  HA  VAL   117      60.421  66.437  76.351  1.00  0.00           H  
ATOM   1796  CB  VAL   117      61.400  66.935  74.563  1.00  0.00           C  
ATOM   1797  HB  VAL   117      61.891  67.820  74.159  1.00  0.00           H  
ATOM   1798  CG1 VAL   117      62.398  65.856  74.670  1.00  0.00           C  
ATOM   1799 HG11 VAL   117      63.243  66.099  75.313  1.00  0.00           H  
ATOM   1800 HG12 VAL   117      61.971  64.875  74.879  1.00  0.00           H  
ATOM   1801 HG13 VAL   117      62.829  65.726  73.677  1.00  0.00           H  
ATOM   1802  CG2 VAL   117      60.367  66.374  73.615  1.00  0.00           C  
ATOM   1803 HG21 VAL   117      59.699  67.157  73.258  1.00  0.00           H  
ATOM   1804 HG22 VAL   117      60.922  65.888  72.812  1.00  0.00           H  
ATOM   1805 HG23 VAL   117      59.770  65.630  74.143  1.00  0.00           H  
ATOM   1806  C   VAL   117      61.962  67.881  76.853  1.00  0.00           C  
ATOM   1807  O   VAL   117      62.517  68.889  76.451  1.00  0.00           O  
ATOM   1808  N   PRO   118      62.193  67.295  78.056  1.00  0.00           N  
ATOM   1809  CD  PRO   118      61.597  66.080  78.616  1.00  0.00           C  
ATOM   1810  HD2 PRO   118      62.101  65.232  78.151  1.00  0.00           H  
ATOM   1811  HD3 PRO   118      60.509  66.056  78.559  1.00  0.00           H  
ATOM   1812  CG  PRO   118      61.967  65.982  80.095  1.00  0.00           C  
ATOM   1813  HG2 PRO   118      62.192  64.971  80.434  1.00  0.00           H  
ATOM   1814  HG3 PRO   118      61.208  66.488  80.691  1.00  0.00           H  
ATOM   1815  CB  PRO   118      63.206  66.789  80.253  1.00  0.00           C  
ATOM   1816  HB2 PRO   118      64.048  66.123  80.062  1.00  0.00           H  
ATOM   1817  HB3 PRO   118      63.231  67.300  81.215  1.00  0.00           H  
ATOM   1818  CA  PRO   118      63.166  67.810  79.060  1.00  0.00           C  
ATOM   1819  HA  PRO   118      62.834  68.775  79.443  1.00  0.00           H  
ATOM   1820  C   PRO   118      64.523  68.052  78.359  1.00  0.00           C  
ATOM   1821  O   PRO   118      65.007  67.131  77.698  1.00  0.00           O  
ATOM   1822  N   PRO   119      65.317  69.124  78.583  1.00  0.00           N  
ATOM   1823  CD  PRO   119      64.877  70.378  79.139  1.00  0.00           C  
ATOM   1824  HD2 PRO   119      64.655  70.212  80.193  1.00  0.00           H  
ATOM   1825  HD3 PRO   119      63.958  70.677  78.635  1.00  0.00           H  
ATOM   1826  CG  PRO   119      65.971  71.374  78.915  1.00  0.00           C  
ATOM   1827  HG2 PRO   119      65.935  72.059  79.762  1.00  0.00           H  
ATOM   1828  HG3 PRO   119      65.797  71.840  77.945  1.00  0.00           H  
ATOM   1829  CB  PRO   119      67.273  70.508  78.842  1.00  0.00           C  
ATOM   1830  HB2 PRO   119      67.671  70.171  79.799  1.00  0.00           H  
ATOM   1831  HB3 PRO   119      68.030  71.052  78.278  1.00  0.00           H  
ATOM   1832  CA  PRO   119      66.691  69.280  78.135  1.00  0.00           C  
ATOM   1833  HA  PRO   119      66.612  69.446  77.061  1.00  0.00           H  
ATOM   1834  C   PRO   119      67.632  68.061  78.318  1.00  0.00           C  
ATOM   1835  O   PRO   119      68.419  67.773  77.424  1.00  0.00           O  
ATOM   1836  N   ILE   120      67.547  67.224  79.385  1.00  0.00           N  
ATOM   1837  H   ILE   120      66.939  67.547  80.125  1.00  0.00           H  
ATOM   1838  CA  ILE   120      68.462  66.044  79.592  1.00  0.00           C  
ATOM   1839  HA  ILE   120      69.499  66.366  79.500  1.00  0.00           H  
ATOM   1840  CB  ILE   120      68.327  65.506  80.971  1.00  0.00           C  
ATOM   1841  HB  ILE   120      68.565  66.310  81.668  1.00  0.00           H  
ATOM   1842  CG2 ILE   120      66.906  65.049  81.302  1.00  0.00           C  
ATOM   1843 HG21 ILE   120      66.201  65.867  81.148  1.00  0.00           H  
ATOM   1844 HG22 ILE   120      66.598  64.122  80.819  1.00  0.00           H  
ATOM   1845 HG23 ILE   120      66.885  64.722  82.342  1.00  0.00           H  
ATOM   1846  CG1 ILE   120      69.372  64.328  81.174  1.00  0.00           C  
ATOM   1847 HG12 ILE   120      69.123  63.920  82.154  1.00  0.00           H  
ATOM   1848 HG13 ILE   120      69.320  63.481  80.490  1.00  0.00           H  
ATOM   1849  CD1 ILE   120      70.760  64.967  81.385  1.00  0.00           C  
ATOM   1850 HD11 ILE   120      71.484  64.187  81.624  1.00  0.00           H  
ATOM   1851 HD12 ILE   120      71.069  65.423  80.445  1.00  0.00           H  
ATOM   1852 HD13 ILE   120      70.680  65.665  82.218  1.00  0.00           H  
ATOM   1853  C   ILE   120      68.253  65.040  78.422  1.00  0.00           C  
ATOM   1854  O   ILE   120      69.207  64.380  78.061  1.00  0.00           O  
ATOM   1855  N   VAL   121      67.092  64.940  77.848  1.00  0.00           N  
ATOM   1856  H   VAL   121      66.451  65.635  78.202  1.00  0.00           H  
ATOM   1857  CA  VAL   121      66.775  64.005  76.755  1.00  0.00           C  
ATOM   1858  HA  VAL   121      67.116  63.051  77.157  1.00  0.00           H  
ATOM   1859  CB  VAL   121      65.304  64.109  76.313  1.00  0.00           C  
ATOM   1860  HB  VAL   121      65.097  65.149  76.060  1.00  0.00           H  
ATOM   1861  CG1 VAL   121      65.060  63.252  75.067  1.00  0.00           C  
ATOM   1862 HG11 VAL   121      65.649  62.344  75.189  1.00  0.00           H  
ATOM   1863 HG12 VAL   121      63.981  63.182  74.928  1.00  0.00           H  
ATOM   1864 HG13 VAL   121      65.357  63.712  74.124  1.00  0.00           H  
ATOM   1865  CG2 VAL   121      64.330  63.620  77.367  1.00  0.00           C  
ATOM   1866 HG21 VAL   121      64.488  62.577  77.639  1.00  0.00           H  
ATOM   1867 HG22 VAL   121      64.483  64.164  78.299  1.00  0.00           H  
ATOM   1868 HG23 VAL   121      63.298  63.823  77.082  1.00  0.00           H  
ATOM   1869  C   VAL   121      67.768  64.248  75.578  1.00  0.00           C  
ATOM   1870  O   VAL   121      68.341  63.338  74.989  1.00  0.00           O  
ATOM   1871  N   ASN   122      68.045  65.535  75.283  1.00  0.00           N  
ATOM   1872  H   ASN   122      67.518  66.274  75.728  1.00  0.00           H  
ATOM   1873  CA  ASN   122      68.962  66.021  74.298  1.00  0.00           C  
ATOM   1874  HA  ASN   122      68.539  65.562  73.404  1.00  0.00           H  
ATOM   1875  CB  ASN   122      68.771  67.553  74.245  1.00  0.00           C  
ATOM   1876  HB2 ASN   122      67.735  67.881  74.323  1.00  0.00           H  
ATOM   1877  HB3 ASN   122      69.192  67.953  75.167  1.00  0.00           H  
ATOM   1878  CG  ASN   122      69.383  68.230  73.053  1.00  0.00           C  
ATOM   1879  OD1 ASN   122      70.213  69.131  73.135  1.00  0.00           O  
ATOM   1880  ND2 ASN   122      68.945  67.864  71.896  1.00  0.00           N  
ATOM   1881 HD21 ASN   122      69.348  68.333  71.097  1.00  0.00           H  
ATOM   1882 HD22 ASN   122      68.234  67.149  71.837  1.00  0.00           H  
ATOM   1883  C   ASN   122      70.440  65.639  74.554  1.00  0.00           C  
ATOM   1884  O   ASN   122      71.265  65.622  73.626  1.00  0.00           O  
ATOM   1885  N   SER   123      70.778  65.414  75.764  1.00  0.00           N  
ATOM   1886  H   SER   123      70.109  65.560  76.507  1.00  0.00           H  
ATOM   1887  CA  SER   123      72.101  64.915  76.164  1.00  0.00           C  
ATOM   1888  HA  SER   123      72.888  65.269  75.498  1.00  0.00           H  
ATOM   1889  CB  SER   123      72.351  65.503  77.589  1.00  0.00           C  
ATOM   1890  HB2 SER   123      71.894  64.831  78.315  1.00  0.00           H  
ATOM   1891  HB3 SER   123      73.420  65.593  77.782  1.00  0.00           H  
ATOM   1892  OG  SER   123      71.902  66.816  77.769  1.00  0.00           O  
ATOM   1893  HG  SER   123      72.450  67.390  77.229  1.00  0.00           H  
ATOM   1894  C   SER   123      72.387  63.420  76.229  1.00  0.00           C  
ATOM   1895  O   SER   123      73.505  63.010  76.212  1.00  0.00           O  
ATOM   1896  N   LEU   124      71.342  62.528  76.137  1.00  0.00           N  
ATOM   1897  H   LEU   124      70.408  62.910  76.181  1.00  0.00           H  
ATOM   1898  CA  LEU   124      71.550  61.066  75.909  1.00  0.00           C  
ATOM   1899  HA  LEU   124      72.291  60.655  76.595  1.00  0.00           H  
ATOM   1900  CB  LEU   124      70.207  60.328  76.147  1.00  0.00           C  
ATOM   1901  HB2 LEU   124      69.696  60.451  75.192  1.00  0.00           H  
ATOM   1902  HB3 LEU   124      70.479  59.320  76.459  1.00  0.00           H  
ATOM   1903  CG  LEU   124      69.266  60.829  77.209  1.00  0.00           C  
ATOM   1904  HG  LEU   124      69.083  61.872  76.949  1.00  0.00           H  
ATOM   1905  CD1 LEU   124      67.929  60.125  77.180  1.00  0.00           C  
ATOM   1906 HD11 LEU   124      68.221  59.105  77.430  1.00  0.00           H  
ATOM   1907 HD12 LEU   124      67.262  60.482  77.964  1.00  0.00           H  
ATOM   1908 HD13 LEU   124      67.540  60.197  76.164  1.00  0.00           H  
ATOM   1909  CD2 LEU   124      69.719  60.875  78.654  1.00  0.00           C  
ATOM   1910 HD21 LEU   124      69.020  61.550  79.146  1.00  0.00           H  
ATOM   1911 HD22 LEU   124      69.732  59.861  79.053  1.00  0.00           H  
ATOM   1912 HD23 LEU   124      70.735  61.243  78.803  1.00  0.00           H  
ATOM   1913  C   LEU   124      72.158  60.585  74.498  1.00  0.00           C  
ATOM   1914  O   LEU   124      72.483  59.401  74.367  1.00  0.00           O  
ATOM   1915  N   PHE   125      72.334  61.561  73.519  1.00  0.00           N  
ATOM   1916  H   PHE   125      72.050  62.514  73.695  1.00  0.00           H  
ATOM   1917  CA  PHE   125      72.947  61.231  72.159  1.00  0.00           C  
ATOM   1918  HA  PHE   125      73.168  60.164  72.127  1.00  0.00           H  
ATOM   1919  CB  PHE   125      71.960  61.680  71.092  1.00  0.00           C  
ATOM   1920  HB2 PHE   125      71.735  62.735  71.248  1.00  0.00           H  
ATOM   1921  HB3 PHE   125      72.410  61.666  70.099  1.00  0.00           H  
ATOM   1922  CG  PHE   125      70.693  60.809  71.061  1.00  0.00           C  
ATOM   1923  CD1 PHE   125      69.554  61.200  71.794  1.00  0.00           C  
ATOM   1924  HD1 PHE   125      69.547  62.096  72.397  1.00  0.00           H  
ATOM   1925  CE1 PHE   125      68.435  60.407  71.800  1.00  0.00           C  
ATOM   1926  HE1 PHE   125      67.533  60.768  72.271  1.00  0.00           H  
ATOM   1927  CZ  PHE   125      68.527  59.195  71.199  1.00  0.00           C  
ATOM   1928  HZ  PHE   125      67.711  58.504  71.351  1.00  0.00           H  
ATOM   1929  CE2 PHE   125      69.596  58.849  70.347  1.00  0.00           C  
ATOM   1930  HE2 PHE   125      69.667  57.895  69.845  1.00  0.00           H  
ATOM   1931  CD2 PHE   125      70.658  59.710  70.223  1.00  0.00           C  
ATOM   1932  HD2 PHE   125      71.495  59.463  69.587  1.00  0.00           H  
ATOM   1933  C   PHE   125      74.258  61.998  72.103  1.00  0.00           C  
ATOM   1934  O   PHE   125      74.383  63.085  72.667  1.00  0.00           O  
ATOM   1935  N   SER   126      75.157  61.473  71.204  1.00  0.00           N  
ATOM   1936  H   SER   126      74.884  60.785  70.517  1.00  0.00           H  
ATOM   1937  CA  SER   126      76.368  62.170  70.768  1.00  0.00           C  
ATOM   1938  HA  SER   126      76.360  63.147  71.250  1.00  0.00           H  
ATOM   1939  CB  SER   126      77.634  61.329  71.228  1.00  0.00           C  
ATOM   1940  HB2 SER   126      77.455  60.255  71.166  1.00  0.00           H  
ATOM   1941  HB3 SER   126      78.526  61.489  70.623  1.00  0.00           H  
ATOM   1942  OG  SER   126      77.823  61.583  72.593  1.00  0.00           O  
ATOM   1943  HG  SER   126      77.122  61.168  73.101  1.00  0.00           H  
ATOM   1944  C   SER   126      76.337  62.382  69.291  1.00  0.00           C  
ATOM   1945  O   SER   126      75.705  61.597  68.589  1.00  0.00           O  
ATOM   1946  N   LEU   127      77.212  63.340  68.829  1.00  0.00           N  
ATOM   1947  H   LEU   127      77.653  63.898  69.545  1.00  0.00           H  
ATOM   1948  CA  LEU   127      77.218  63.895  67.470  1.00  0.00           C  
ATOM   1949  HA  LEU   127      78.079  64.560  67.537  1.00  0.00           H  
ATOM   1950  CB  LEU   127      77.541  62.808  66.476  1.00  0.00           C  
ATOM   1951  HB2 LEU   127      78.418  62.340  66.923  1.00  0.00           H  
ATOM   1952  HB3 LEU   127      76.711  62.131  66.272  1.00  0.00           H  
ATOM   1953  CG  LEU   127      78.035  63.299  65.115  1.00  0.00           C  
ATOM   1954  HG  LEU   127      77.357  64.066  64.740  1.00  0.00           H  
ATOM   1955  CD1 LEU   127      79.453  63.871  65.176  1.00  0.00           C  
ATOM   1956 HD11 LEU   127      79.564  64.795  65.744  1.00  0.00           H  
ATOM   1957 HD12 LEU   127      80.105  63.090  65.567  1.00  0.00           H  
ATOM   1958 HD13 LEU   127      79.704  64.084  64.137  1.00  0.00           H  
ATOM   1959  CD2 LEU   127      78.084  62.191  64.132  1.00  0.00           C  
ATOM   1960 HD21 LEU   127      77.200  61.555  64.173  1.00  0.00           H  
ATOM   1961 HD22 LEU   127      78.175  62.566  63.113  1.00  0.00           H  
ATOM   1962 HD23 LEU   127      78.826  61.415  64.322  1.00  0.00           H  
ATOM   1963  C   LEU   127      75.922  64.727  67.100  1.00  0.00           C  
ATOM   1964  O   LEU   127      75.361  64.399  66.060  1.00  0.00           O  
ATOM   1965  N   ASN   128      75.375  65.535  68.036  1.00  0.00           N  
ATOM   1966  H   ASN   128      75.786  65.619  68.954  1.00  0.00           H  
ATOM   1967  CA  ASN   128      74.202  66.317  67.793  1.00  0.00           C  
ATOM   1968  HA  ASN   128      73.385  65.709  67.405  1.00  0.00           H  
ATOM   1969  CB  ASN   128      73.595  66.952  69.047  1.00  0.00           C  
ATOM   1970  HB2 ASN   128      74.425  67.504  69.491  1.00  0.00           H  
ATOM   1971  HB3 ASN   128      72.803  67.648  68.771  1.00  0.00           H  
ATOM   1972  CG  ASN   128      73.102  65.948  69.940  1.00  0.00           C  
ATOM   1973  OD1 ASN   128      73.058  64.739  69.633  1.00  0.00           O  
ATOM   1974  ND2 ASN   128      72.673  66.360  71.111  1.00  0.00           N  
ATOM   1975 HD21 ASN   128      72.277  65.682  71.745  1.00  0.00           H  
ATOM   1976 HD22 ASN   128      72.632  67.357  71.272  1.00  0.00           H  
ATOM   1977  C   ASN   128      74.365  67.401  66.705  1.00  0.00           C  
ATOM   1978  O   ASN   128      75.461  67.989  66.594  1.00  0.00           O  
ATOM   1979  N   GLY   129      73.291  67.714  65.968  1.00  0.00           N  
ATOM   1980  H   GLY   129      72.510  67.086  66.092  1.00  0.00           H  
ATOM   1981  CA  GLY   129      73.113  68.807  65.020  1.00  0.00           C  
ATOM   1982  HA2 GLY   129      72.108  69.167  64.801  1.00  0.00           H  
ATOM   1983  HA3 GLY   129      73.620  69.629  65.527  1.00  0.00           H  
ATOM   1984  C   GLY   129      73.848  68.635  63.734  1.00  0.00           C  
ATOM   1985  O   GLY   129      73.729  69.558  62.964  1.00  0.00           O  
ATOM   1986  N   VAL   130      74.507  67.507  63.523  1.00  0.00           N  
ATOM   1987  H   VAL   130      74.251  66.709  64.087  1.00  0.00           H  
ATOM   1988  CA  VAL   130      75.418  67.360  62.404  1.00  0.00           C  
ATOM   1989  HA  VAL   130      76.038  68.216  62.139  1.00  0.00           H  
ATOM   1990  CB  VAL   130      76.435  66.323  62.823  1.00  0.00           C  
ATOM   1991  HB  VAL   130      75.977  65.381  63.127  1.00  0.00           H  
ATOM   1992  CG1 VAL   130      77.393  65.910  61.682  1.00  0.00           C  
ATOM   1993 HG11 VAL   130      77.849  66.769  61.190  1.00  0.00           H  
ATOM   1994 HG12 VAL   130      78.165  65.274  62.115  1.00  0.00           H  
ATOM   1995 HG13 VAL   130      77.056  65.308  60.838  1.00  0.00           H  
ATOM   1996  CG2 VAL   130      77.445  66.746  63.902  1.00  0.00           C  
ATOM   1997 HG21 VAL   130      77.056  67.129  64.845  1.00  0.00           H  
ATOM   1998 HG22 VAL   130      78.118  65.920  64.133  1.00  0.00           H  
ATOM   1999 HG23 VAL   130      78.025  67.559  63.467  1.00  0.00           H  
ATOM   2000  C   VAL   130      74.699  66.932  61.072  1.00  0.00           C  
ATOM   2001  O   VAL   130      73.834  66.041  61.101  1.00  0.00           O  
ATOM   2002  N   LYS   131      74.899  67.723  59.994  1.00  0.00           N  
ATOM   2003  H   LYS   131      75.527  68.509  60.077  1.00  0.00           H  
ATOM   2004  CA  LYS   131      74.285  67.425  58.653  1.00  0.00           C  
ATOM   2005  HA  LYS   131      73.256  67.175  58.912  1.00  0.00           H  
ATOM   2006  CB  LYS   131      74.493  68.590  57.792  1.00  0.00           C  
ATOM   2007  HB2 LYS   131      75.535  68.909  57.751  1.00  0.00           H  
ATOM   2008  HB3 LYS   131      74.136  68.304  56.803  1.00  0.00           H  
ATOM   2009  CG  LYS   131      73.621  69.783  58.240  1.00  0.00           C  
ATOM   2010  HG2 LYS   131      72.567  69.540  58.112  1.00  0.00           H  
ATOM   2011  HG3 LYS   131      73.745  70.078  59.282  1.00  0.00           H  
ATOM   2012  CD  LYS   131      73.797  71.049  57.327  1.00  0.00           C  
ATOM   2013  HD2 LYS   131      74.851  71.315  57.408  1.00  0.00           H  
ATOM   2014  HD3 LYS   131      73.543  70.893  56.278  1.00  0.00           H  
ATOM   2015  CE  LYS   131      73.040  72.207  57.786  1.00  0.00           C  
ATOM   2016  HE2 LYS   131      71.983  71.946  57.739  1.00  0.00           H  
ATOM   2017  HE3 LYS   131      73.236  72.437  58.833  1.00  0.00           H  
ATOM   2018  NZ  LYS   131      73.300  73.359  56.918  1.00  0.00           N  
ATOM   2019  HZ1 LYS   131      73.005  73.176  55.970  1.00  0.00           H  
ATOM   2020  HZ2 LYS   131      72.769  74.180  57.173  1.00  0.00           H  
ATOM   2021  HZ3 LYS   131      74.307  73.435  56.919  1.00  0.00           H  
ATOM   2022  C   LYS   131      74.992  66.173  58.148  1.00  0.00           C  
ATOM   2023  O   LYS   131      76.123  65.750  58.464  1.00  0.00           O  
ATOM   2024  N   ASN   132      74.281  65.412  57.320  1.00  0.00           N  
ATOM   2025  H   ASN   132      73.376  65.781  57.067  1.00  0.00           H  
ATOM   2026  CA  ASN   132      74.723  64.079  56.755  1.00  0.00           C  
ATOM   2027  HA  ASN   132      75.184  63.489  57.547  1.00  0.00           H  
ATOM   2028  CB  ASN   132      73.551  63.252  56.149  1.00  0.00           C  
ATOM   2029  HB2 ASN   132      73.195  63.648  55.199  1.00  0.00           H  
ATOM   2030  HB3 ASN   132      74.013  62.301  55.885  1.00  0.00           H  
ATOM   2031  CG  ASN   132      72.393  62.992  57.146  1.00  0.00           C  
ATOM   2032  OD1 ASN   132      72.473  62.380  58.192  1.00  0.00           O  
ATOM   2033  ND2 ASN   132      71.209  63.425  56.870  1.00  0.00           N  
ATOM   2034 HD21 ASN   132      70.562  63.239  57.623  1.00  0.00           H  
ATOM   2035 HD22 ASN   132      71.066  64.041  56.083  1.00  0.00           H  
ATOM   2036  C   ASN   132      75.916  64.244  55.848  1.00  0.00           C  
ATOM   2037  O   ASN   132      76.737  63.263  55.701  1.00  0.00           O  
ATOM   2038  N   ARG   133      76.061  65.461  55.230  1.00  0.00           N  
ATOM   2039  H   ARG   133      75.299  66.118  55.319  1.00  0.00           H  
ATOM   2040  CA  ARG   133      77.254  65.787  54.404  1.00  0.00           C  
ATOM   2041  HA  ARG   133      77.274  65.155  53.516  1.00  0.00           H  
ATOM   2042  CB  ARG   133      77.024  67.136  53.723  1.00  0.00           C  
ATOM   2043  HB2 ARG   133      77.687  67.345  52.883  1.00  0.00           H  
ATOM   2044  HB3 ARG   133      76.055  67.014  53.239  1.00  0.00           H  
ATOM   2045  CG  ARG   133      77.054  68.412  54.604  1.00  0.00           C  
ATOM   2046  HG2 ARG   133      76.368  68.214  55.427  1.00  0.00           H  
ATOM   2047  HG3 ARG   133      78.016  68.647  55.061  1.00  0.00           H  
ATOM   2048  CD  ARG   133      76.502  69.587  53.794  1.00  0.00           C  
ATOM   2049  HD2 ARG   133      75.538  69.218  53.446  1.00  0.00           H  
ATOM   2050  HD3 ARG   133      76.337  70.475  54.405  1.00  0.00           H  
ATOM   2051  NE  ARG   133      77.318  69.945  52.644  1.00  0.00           N  
ATOM   2052  HE  ARG   133      78.228  69.513  52.571  1.00  0.00           H  
ATOM   2053  CZ  ARG   133      77.059  70.925  51.770  1.00  0.00           C  
ATOM   2054  NH1 ARG   133      76.022  71.723  51.856  1.00  0.00           N  
ATOM   2055 HH11 ARG   133      75.491  71.607  52.708  1.00  0.00           H  
ATOM   2056 HH12 ARG   133      76.023  72.543  51.267  1.00  0.00           H  
ATOM   2057  NH2 ARG   133      77.938  71.180  50.846  1.00  0.00           N  
ATOM   2058 HH21 ARG   133      78.746  70.574  50.820  1.00  0.00           H  
ATOM   2059 HH22 ARG   133      77.790  71.896  50.149  1.00  0.00           H  
ATOM   2060  C   ARG   133      78.573  65.638  55.193  1.00  0.00           C  
ATOM   2061  O   ARG   133      79.636  65.580  54.541  1.00  0.00           O  
ATOM   2062  N   GLU   134      78.593  65.844  56.522  1.00  0.00           N  
ATOM   2063  H   GLU   134      77.715  65.983  57.002  1.00  0.00           H  
ATOM   2064  CA  GLU   134      79.780  65.855  57.289  1.00  0.00           C  
ATOM   2065  HA  GLU   134      80.439  66.471  56.677  1.00  0.00           H  
ATOM   2066  CB  GLU   134      79.581  66.703  58.542  1.00  0.00           C  
ATOM   2067  HB2 GLU   134      78.745  66.261  59.084  1.00  0.00           H  
ATOM   2068  HB3 GLU   134      80.468  66.535  59.152  1.00  0.00           H  
ATOM   2069  CG  GLU   134      79.210  68.145  58.505  1.00  0.00           C  
ATOM   2070  HG2 GLU   134      78.229  68.251  58.040  1.00  0.00           H  
ATOM   2071  HG3 GLU   134      79.112  68.446  59.548  1.00  0.00           H  
ATOM   2072  CD  GLU   134      80.170  69.020  57.659  1.00  0.00           C  
ATOM   2073  OE1 GLU   134      81.406  69.061  57.946  1.00  0.00           O  
ATOM   2074  OE2 GLU   134      79.662  69.796  56.865  1.00  0.00           O  
ATOM   2075  C   GLU   134      80.385  64.436  57.535  1.00  0.00           C  
ATOM   2076  O   GLU   134      81.456  64.296  58.097  1.00  0.00           O  
ATOM   2077  N   GLY   135      79.704  63.335  57.098  1.00  0.00           N  
ATOM   2078  H   GLY   135      78.777  63.535  56.750  1.00  0.00           H  
ATOM   2079  CA  GLY   135      80.184  61.941  57.121  1.00  0.00           C  
ATOM   2080  HA2 GLY   135      80.419  61.594  58.128  1.00  0.00           H  
ATOM   2081  HA3 GLY   135      79.355  61.401  56.664  1.00  0.00           H  
ATOM   2082  C   GLY   135      81.501  61.668  56.249  1.00  0.00           C  
ATOM   2083  O   GLY   135      82.041  60.593  56.217  1.00  0.00           O  
ATOM   2084  N   THR   136      81.993  62.648  55.518  1.00  0.00           N  
ATOM   2085  H   THR   136      81.628  63.585  55.424  1.00  0.00           H  
ATOM   2086  CA  THR   136      83.370  62.534  54.931  1.00  0.00           C  
ATOM   2087  HA  THR   136      83.418  61.639  54.311  1.00  0.00           H  
ATOM   2088  CB  THR   136      83.760  63.665  53.946  1.00  0.00           C  
ATOM   2089  HB  THR   136      84.741  63.534  53.490  1.00  0.00           H  
ATOM   2090  CG2 THR   136      82.675  63.924  52.918  1.00  0.00           C  
ATOM   2091 HG21 THR   136      81.734  64.237  53.371  1.00  0.00           H  
ATOM   2092 HG22 THR   136      83.025  64.789  52.355  1.00  0.00           H  
ATOM   2093 HG23 THR   136      82.627  63.054  52.262  1.00  0.00           H  
ATOM   2094  OG1 THR   136      83.834  64.872  54.746  1.00  0.00           O  
ATOM   2095  HG1 THR   136      84.723  65.056  55.058  1.00  0.00           H  
ATOM   2096  C   THR   136      84.325  62.402  56.185  1.00  0.00           C  
ATOM   2097  O   THR   136      85.334  61.680  56.023  1.00  0.00           O  
ATOM   2098  N   ILE   137      84.062  62.886  57.396  1.00  0.00           N  
ATOM   2099  H   ILE   137      83.174  63.364  57.458  1.00  0.00           H  
ATOM   2100  CA  ILE   137      85.043  62.883  58.555  1.00  0.00           C  
ATOM   2101  HA  ILE   137      85.761  62.072  58.435  1.00  0.00           H  
ATOM   2102  CB  ILE   137      85.830  64.198  58.498  1.00  0.00           C  
ATOM   2103  HB  ILE   137      86.384  64.146  57.561  1.00  0.00           H  
ATOM   2104  CG2 ILE   137      85.002  65.479  58.529  1.00  0.00           C  
ATOM   2105 HG21 ILE   137      85.506  66.445  58.500  1.00  0.00           H  
ATOM   2106 HG22 ILE   137      84.278  65.447  57.715  1.00  0.00           H  
ATOM   2107 HG23 ILE   137      84.642  65.503  59.558  1.00  0.00           H  
ATOM   2108  CG1 ILE   137      86.901  64.236  59.641  1.00  0.00           C  
ATOM   2109 HG12 ILE   137      87.245  65.268  59.697  1.00  0.00           H  
ATOM   2110 HG13 ILE   137      86.403  64.116  60.603  1.00  0.00           H  
ATOM   2111  CD1 ILE   137      88.068  63.274  59.474  1.00  0.00           C  
ATOM   2112 HD11 ILE   137      87.728  62.324  59.886  1.00  0.00           H  
ATOM   2113 HD12 ILE   137      88.406  63.255  58.438  1.00  0.00           H  
ATOM   2114 HD13 ILE   137      88.872  63.678  60.089  1.00  0.00           H  
ATOM   2115  C   ILE   137      84.417  62.638  59.956  1.00  0.00           C  
ATOM   2116  O   ILE   137      85.100  61.986  60.793  1.00  0.00           O  
ATOM   2117  N   GLN   138      83.192  62.944  60.178  1.00  0.00           N  
ATOM   2118  H   GLN   138      82.636  63.522  59.564  1.00  0.00           H  
ATOM   2119  CA  GLN   138      82.424  62.539  61.401  1.00  0.00           C  
ATOM   2120  HA  GLN   138      83.053  62.709  62.274  1.00  0.00           H  
ATOM   2121  CB  GLN   138      81.055  63.222  61.454  1.00  0.00           C  
ATOM   2122  HB2 GLN   138      80.594  62.902  60.519  1.00  0.00           H  
ATOM   2123  HB3 GLN   138      80.430  62.904  62.288  1.00  0.00           H  
ATOM   2124  CG  GLN   138      81.259  64.761  61.463  1.00  0.00           C  
ATOM   2125  HG2 GLN   138      81.870  64.995  60.591  1.00  0.00           H  
ATOM   2126  HG3 GLN   138      80.283  65.246  61.435  1.00  0.00           H  
ATOM   2127  CD  GLN   138      81.932  65.326  62.710  1.00  0.00           C  
ATOM   2128  OE1 GLN   138      82.215  64.738  63.724  1.00  0.00           O  
ATOM   2129  NE2 GLN   138      82.337  66.580  62.608  1.00  0.00           N  
ATOM   2130 HE21 GLN   138      82.463  67.005  63.515  1.00  0.00           H  
ATOM   2131 HE22 GLN   138      82.006  67.161  61.852  1.00  0.00           H  
ATOM   2132  C   GLN   138      82.214  61.052  61.383  1.00  0.00           C  
ATOM   2133  O   GLN   138      82.125  60.450  60.323  1.00  0.00           O  
ATOM   2134  N   PRO   139      82.151  60.365  62.544  1.00  0.00           N  
ATOM   2135  CD  PRO   139      82.235  60.758  63.893  1.00  0.00           C  
ATOM   2136  HD2 PRO   139      81.180  60.917  64.116  1.00  0.00           H  
ATOM   2137  HD3 PRO   139      82.840  61.633  64.132  1.00  0.00           H  
ATOM   2138  CG  PRO   139      82.859  59.597  64.650  1.00  0.00           C  
ATOM   2139  HG2 PRO   139      82.679  59.631  65.724  1.00  0.00           H  
ATOM   2140  HG3 PRO   139      83.934  59.505  64.496  1.00  0.00           H  
ATOM   2141  CB  PRO   139      82.213  58.355  63.924  1.00  0.00           C  
ATOM   2142  HB2 PRO   139      81.265  58.032  64.353  1.00  0.00           H  
ATOM   2143  HB3 PRO   139      82.947  57.549  63.918  1.00  0.00           H  
ATOM   2144  CA  PRO   139      81.901  58.908  62.522  1.00  0.00           C  
ATOM   2145  HA  PRO   139      82.510  58.424  61.759  1.00  0.00           H  
ATOM   2146  C   PRO   139      80.531  58.640  62.012  1.00  0.00           C  
ATOM   2147  O   PRO   139      79.554  59.227  62.456  1.00  0.00           O  
ATOM   2148  N   LEU   140      80.290  57.680  61.152  1.00  0.00           N  
ATOM   2149  H   LEU   140      81.022  56.991  61.062  1.00  0.00           H  
ATOM   2150  CA  LEU   140      78.988  57.369  60.564  1.00  0.00           C  
ATOM   2151  HA  LEU   140      78.647  58.362  60.269  1.00  0.00           H  
ATOM   2152  CB  LEU   140      79.239  56.453  59.278  1.00  0.00           C  
ATOM   2153  HB2 LEU   140      79.756  55.559  59.629  1.00  0.00           H  
ATOM   2154  HB3 LEU   140      78.288  56.060  58.919  1.00  0.00           H  
ATOM   2155  CG  LEU   140      80.041  57.190  58.188  1.00  0.00           C  
ATOM   2156  HG  LEU   140      81.025  57.503  58.535  1.00  0.00           H  
ATOM   2157  CD1 LEU   140      80.100  56.194  57.007  1.00  0.00           C  
ATOM   2158 HD11 LEU   140      79.146  55.691  56.846  1.00  0.00           H  
ATOM   2159 HD12 LEU   140      80.409  56.718  56.102  1.00  0.00           H  
ATOM   2160 HD13 LEU   140      80.871  55.473  57.277  1.00  0.00           H  
ATOM   2161  CD2 LEU   140      79.387  58.410  57.623  1.00  0.00           C  
ATOM   2162 HD21 LEU   140      79.694  59.291  58.188  1.00  0.00           H  
ATOM   2163 HD22 LEU   140      79.454  58.598  56.552  1.00  0.00           H  
ATOM   2164 HD23 LEU   140      78.331  58.315  57.878  1.00  0.00           H  
ATOM   2165  C   LEU   140      77.898  56.733  61.429  1.00  0.00           C  
ATOM   2166  O   LEU   140      76.698  56.971  61.260  1.00  0.00           O  
ATOM   2167  N   LEU   141      78.444  56.206  62.452  1.00  0.00           N  
ATOM   2168  H   LEU   141      79.450  56.220  62.374  1.00  0.00           H  
ATOM   2169  CA  LEU   141      77.703  55.671  63.511  1.00  0.00           C  
ATOM   2170  HA  LEU   141      76.663  55.994  63.459  1.00  0.00           H  
ATOM   2171  CB  LEU   141      77.694  54.146  63.452  1.00  0.00           C  
ATOM   2172  HB2 LEU   141      77.119  53.816  62.587  1.00  0.00           H  
ATOM   2173  HB3 LEU   141      78.755  53.903  63.409  1.00  0.00           H  
ATOM   2174  CG  LEU   141      77.172  53.346  64.652  1.00  0.00           C  
ATOM   2175  HG  LEU   141      77.612  53.668  65.596  1.00  0.00           H  
ATOM   2176  CD1 LEU   141      75.662  53.474  64.800  1.00  0.00           C  
ATOM   2177 HD11 LEU   141      75.377  52.988  65.733  1.00  0.00           H  
ATOM   2178 HD12 LEU   141      75.333  54.497  64.982  1.00  0.00           H  
ATOM   2179 HD13 LEU   141      75.229  53.025  63.906  1.00  0.00           H  
ATOM   2180  CD2 LEU   141      77.554  51.880  64.487  1.00  0.00           C  
ATOM   2181 HD21 LEU   141      77.027  51.225  65.182  1.00  0.00           H  
ATOM   2182 HD22 LEU   141      77.251  51.517  63.505  1.00  0.00           H  
ATOM   2183 HD23 LEU   141      78.608  51.730  64.721  1.00  0.00           H  
ATOM   2184  C   LEU   141      78.249  56.178  64.847  1.00  0.00           C  
ATOM   2185  O   LEU   141      79.401  55.978  65.132  1.00  0.00           O  
ATOM   2186  N   VAL   142      77.436  56.616  65.796  1.00  0.00           N  
ATOM   2187  H   VAL   142      76.486  56.701  65.463  1.00  0.00           H  
ATOM   2188  CA  VAL   142      77.922  57.069  67.121  1.00  0.00           C  
ATOM   2189  HA  VAL   142      78.893  56.645  67.378  1.00  0.00           H  
ATOM   2190  CB  VAL   142      78.041  58.616  67.313  1.00  0.00           C  
ATOM   2191  HB  VAL   142      77.023  59.005  67.351  1.00  0.00           H  
ATOM   2192  CG1 VAL   142      78.778  58.900  68.590  1.00  0.00           C  
ATOM   2193 HG11 VAL   142      78.054  58.757  69.391  1.00  0.00           H  
ATOM   2194 HG12 VAL   142      79.575  58.168  68.725  1.00  0.00           H  
ATOM   2195 HG13 VAL   142      79.024  59.954  68.712  1.00  0.00           H  
ATOM   2196  CG2 VAL   142      78.718  59.198  66.138  1.00  0.00           C  
ATOM   2197 HG21 VAL   142      78.932  60.245  66.351  1.00  0.00           H  
ATOM   2198 HG22 VAL   142      79.644  58.690  65.871  1.00  0.00           H  
ATOM   2199 HG23 VAL   142      78.033  59.155  65.291  1.00  0.00           H  
ATOM   2200  C   VAL   142      76.961  56.522  68.160  1.00  0.00           C  
ATOM   2201  O   VAL   142      75.776  56.818  67.987  1.00  0.00           O  
ATOM   2202  N   VAL   143      77.380  55.762  69.175  1.00  0.00           N  
ATOM   2203  H   VAL   143      78.327  55.417  69.240  1.00  0.00           H  
ATOM   2204  CA  VAL   143      76.429  55.128  70.182  1.00  0.00           C  
ATOM   2205  HA  VAL   143      75.449  55.578  70.021  1.00  0.00           H  
ATOM   2206  CB  VAL   143      76.143  53.668  69.931  1.00  0.00           C  
ATOM   2207  HB  VAL   143      77.018  53.054  70.147  1.00  0.00           H  
ATOM   2208  CG1 VAL   143      74.979  53.143  70.810  1.00  0.00           C  
ATOM   2209 HG11 VAL   143      74.170  53.832  70.567  1.00  0.00           H  
ATOM   2210 HG12 VAL   143      74.497  52.224  70.474  1.00  0.00           H  
ATOM   2211 HG13 VAL   143      75.201  53.185  71.876  1.00  0.00           H  
ATOM   2212  CG2 VAL   143      75.858  53.426  68.470  1.00  0.00           C  
ATOM   2213 HG21 VAL   143      75.117  54.113  68.060  1.00  0.00           H  
ATOM   2214 HG22 VAL   143      76.751  53.483  67.847  1.00  0.00           H  
ATOM   2215 HG23 VAL   143      75.434  52.428  68.358  1.00  0.00           H  
ATOM   2216  C   VAL   143      76.873  55.403  71.642  1.00  0.00           C  
ATOM   2217  O   VAL   143      77.922  54.848  72.123  1.00  0.00           O  
ATOM   2218  N   GLN   144      76.131  56.372  72.192  1.00  0.00           N  
ATOM   2219  H   GLN   144      75.263  56.644  71.753  1.00  0.00           H  
ATOM   2220  CA  GLN   144      76.172  56.683  73.561  1.00  0.00           C  
ATOM   2221  HA  GLN   144      77.219  56.560  73.839  1.00  0.00           H  
ATOM   2222  CB  GLN   144      75.838  58.219  73.676  1.00  0.00           C  
ATOM   2223  HB2 GLN   144      76.510  58.776  73.022  1.00  0.00           H  
ATOM   2224  HB3 GLN   144      74.824  58.471  73.365  1.00  0.00           H  
ATOM   2225  CG  GLN   144      76.070  58.755  75.141  1.00  0.00           C  
ATOM   2226  HG2 GLN   144      75.546  58.217  75.931  1.00  0.00           H  
ATOM   2227  HG3 GLN   144      77.124  58.763  75.419  1.00  0.00           H  
ATOM   2228  CD  GLN   144      75.513  60.171  75.262  1.00  0.00           C  
ATOM   2229  OE1 GLN   144      75.758  60.986  74.435  1.00  0.00           O  
ATOM   2230  NE2 GLN   144      74.886  60.483  76.348  1.00  0.00           N  
ATOM   2231 HE21 GLN   144      74.514  61.420  76.403  1.00  0.00           H  
ATOM   2232 HE22 GLN   144      74.505  59.749  76.928  1.00  0.00           H  
ATOM   2233  C   GLN   144      75.243  55.833  74.461  1.00  0.00           C  
ATOM   2234  O   GLN   144      74.020  55.675  74.151  1.00  0.00           O  
ATOM   2235  N   VAL   145      75.913  55.146  75.401  1.00  0.00           N  
ATOM   2236  H   VAL   145      76.921  55.215  75.410  1.00  0.00           H  
ATOM   2237  CA  VAL   145      75.303  54.368  76.465  1.00  0.00           C  
ATOM   2238  HA  VAL   145      74.262  54.101  76.281  1.00  0.00           H  
ATOM   2239  CB  VAL   145      75.890  52.957  76.583  1.00  0.00           C  
ATOM   2240  HB  VAL   145      76.979  52.993  76.610  1.00  0.00           H  
ATOM   2241  CG1 VAL   145      75.589  52.138  77.904  1.00  0.00           C  
ATOM   2242 HG11 VAL   145      75.919  52.747  78.746  1.00  0.00           H  
ATOM   2243 HG12 VAL   145      74.526  51.960  78.065  1.00  0.00           H  
ATOM   2244 HG13 VAL   145      76.201  51.239  77.831  1.00  0.00           H  
ATOM   2245  CG2 VAL   145      75.566  52.177  75.353  1.00  0.00           C  
ATOM   2246 HG21 VAL   145      76.096  52.686  74.548  1.00  0.00           H  
ATOM   2247 HG22 VAL   145      75.866  51.130  75.309  1.00  0.00           H  
ATOM   2248 HG23 VAL   145      74.495  52.270  75.177  1.00  0.00           H  
ATOM   2249  C   VAL   145      75.303  55.152  77.774  1.00  0.00           C  
ATOM   2250  O   VAL   145      76.382  55.563  78.142  1.00  0.00           O  
ATOM   2251  N   THR   146      74.149  55.587  78.283  1.00  0.00           N  
ATOM   2252  H   THR   146      73.308  55.171  77.911  1.00  0.00           H  
ATOM   2253  CA  THR   146      74.089  56.485  79.495  1.00  0.00           C  
ATOM   2254  HA  THR   146      75.086  56.868  79.713  1.00  0.00           H  
ATOM   2255  CB  THR   146      73.354  57.746  79.149  1.00  0.00           C  
ATOM   2256  HB  THR   146      72.326  57.479  78.903  1.00  0.00           H  
ATOM   2257  CG2 THR   146      73.432  58.741  80.192  1.00  0.00           C  
ATOM   2258 HG21 THR   146      74.492  58.861  80.414  1.00  0.00           H  
ATOM   2259 HG22 THR   146      73.047  59.684  79.804  1.00  0.00           H  
ATOM   2260 HG23 THR   146      72.892  58.370  81.064  1.00  0.00           H  
ATOM   2261  OG1 THR   146      73.810  58.342  77.924  1.00  0.00           O  
ATOM   2262  HG1 THR   146      73.529  57.762  77.212  1.00  0.00           H  
ATOM   2263  C   THR   146      73.587  55.734  80.725  1.00  0.00           C  
ATOM   2264  O   THR   146      72.529  55.247  80.713  1.00  0.00           O  
ATOM   2265  N   GLU   147      74.343  55.685  81.809  1.00  0.00           N  
ATOM   2266  H   GLU   147      75.255  56.120  81.792  1.00  0.00           H  
ATOM   2267  CA  GLU   147      73.699  55.394  83.124  1.00  0.00           C  
ATOM   2268  HA  GLU   147      73.015  54.548  83.069  1.00  0.00           H  
ATOM   2269  CB  GLU   147      74.709  55.202  84.264  1.00  0.00           C  
ATOM   2270  HB2 GLU   147      75.198  56.173  84.353  1.00  0.00           H  
ATOM   2271  HB3 GLU   147      74.098  55.079  85.158  1.00  0.00           H  
ATOM   2272  CG  GLU   147      75.652  53.984  84.001  1.00  0.00           C  
ATOM   2273  HG2 GLU   147      75.160  53.014  84.074  1.00  0.00           H  
ATOM   2274  HG3 GLU   147      76.030  54.232  83.009  1.00  0.00           H  
ATOM   2275  CD  GLU   147      76.851  53.916  84.886  1.00  0.00           C  
ATOM   2276  OE1 GLU   147      76.650  53.728  86.123  1.00  0.00           O  
ATOM   2277  OE2 GLU   147      77.987  53.832  84.345  1.00  0.00           O  
ATOM   2278  C   GLU   147      72.716  56.503  83.574  1.00  0.00           C  
ATOM   2279  O   GLU   147      72.942  57.672  83.407  1.00  0.00           O  
ATOM   2280  N   LEU   148      71.537  56.077  84.089  1.00  0.00           N  
ATOM   2281  H   LEU   148      71.237  55.114  84.043  1.00  0.00           H  
ATOM   2282  CA  LEU   148      70.620  56.993  84.842  1.00  0.00           C  
ATOM   2283  HA  LEU   148      71.053  57.985  84.713  1.00  0.00           H  
ATOM   2284  CB  LEU   148      69.187  56.779  84.275  1.00  0.00           C  
ATOM   2285  HB2 LEU   148      68.846  55.799  84.610  1.00  0.00           H  
ATOM   2286  HB3 LEU   148      68.606  57.555  84.775  1.00  0.00           H  
ATOM   2287  CG  LEU   148      68.840  56.899  82.793  1.00  0.00           C  
ATOM   2288  HG  LEU   148      69.290  56.084  82.226  1.00  0.00           H  
ATOM   2289  CD1 LEU   148      67.349  56.987  82.682  1.00  0.00           C  
ATOM   2290 HD11 LEU   148      67.005  57.952  83.053  1.00  0.00           H  
ATOM   2291 HD12 LEU   148      67.201  56.887  81.606  1.00  0.00           H  
ATOM   2292 HD13 LEU   148      66.959  56.110  83.199  1.00  0.00           H  
ATOM   2293  CD2 LEU   148      69.349  58.242  82.176  1.00  0.00           C  
ATOM   2294 HD21 LEU   148      70.424  58.357  82.315  1.00  0.00           H  
ATOM   2295 HD22 LEU   148      69.221  58.168  81.096  1.00  0.00           H  
ATOM   2296 HD23 LEU   148      68.979  59.167  82.619  1.00  0.00           H  
ATOM   2297  C   LEU   148      70.762  56.599  86.343  1.00  0.00           C  
ATOM   2298  O   LEU   148      71.684  55.852  86.697  1.00  0.00           O  
ATOM   2299  N   VAL   149      69.798  57.067  87.149  1.00  0.00           N  
ATOM   2300  H   VAL   149      69.139  57.749  86.802  1.00  0.00           H  
ATOM   2301  CA  VAL   149      69.715  56.767  88.551  1.00  0.00           C  
ATOM   2302  HA  VAL   149      70.697  56.789  89.022  1.00  0.00           H  
ATOM   2303  CB  VAL   149      68.890  57.912  89.269  1.00  0.00           C  
ATOM   2304  HB  VAL   149      67.881  57.988  88.865  1.00  0.00           H  
ATOM   2305  CG1 VAL   149      68.883  57.560  90.755  1.00  0.00           C  
ATOM   2306 HG11 VAL   149      68.403  58.405  91.249  1.00  0.00           H  
ATOM   2307 HG12 VAL   149      68.220  56.721  90.969  1.00  0.00           H  
ATOM   2308 HG13 VAL   149      69.851  57.283  91.172  1.00  0.00           H  
ATOM   2309  CG2 VAL   149      69.634  59.209  89.117  1.00  0.00           C  
ATOM   2310 HG21 VAL   149      70.471  59.242  89.814  1.00  0.00           H  
ATOM   2311 HG22 VAL   149      70.024  59.422  88.122  1.00  0.00           H  
ATOM   2312 HG23 VAL   149      69.040  60.081  89.391  1.00  0.00           H  
ATOM   2313  C   VAL   149      69.077  55.343  88.827  1.00  0.00           C  
ATOM   2314  O   VAL   149      69.484  54.746  89.788  1.00  0.00           O  
ATOM   2315  N   ASP   150      68.082  54.956  87.984  1.00  0.00           N  
ATOM   2316  H   ASP   150      67.897  55.585  87.215  1.00  0.00           H  
ATOM   2317  CA  ASP   150      67.502  53.633  88.119  1.00  0.00           C  
ATOM   2318  HA  ASP   150      68.190  52.977  88.654  1.00  0.00           H  
ATOM   2319  CB  ASP   150      66.199  53.672  88.947  1.00  0.00           C  
ATOM   2320  HB2 ASP   150      65.854  52.664  89.181  1.00  0.00           H  
ATOM   2321  HB3 ASP   150      66.546  54.079  89.897  1.00  0.00           H  
ATOM   2322  CG  ASP   150      65.023  54.426  88.381  1.00  0.00           C  
ATOM   2323  OD1 ASP   150      65.168  54.960  87.293  1.00  0.00           O  
ATOM   2324  OD2 ASP   150      63.947  54.352  89.014  1.00  0.00           O  
ATOM   2325  C   ASP   150      67.187  52.909  86.740  1.00  0.00           C  
ATOM   2326  O   ASP   150      66.248  52.052  86.664  1.00  0.00           O  
ATOM   2327  N   GLY   151      67.917  53.237  85.698  1.00  0.00           N  
ATOM   2328  H   GLY   151      68.760  53.773  85.847  1.00  0.00           H  
ATOM   2329  CA  GLY   151      67.737  52.797  84.358  1.00  0.00           C  
ATOM   2330  HA2 GLY   151      67.594  51.716  84.367  1.00  0.00           H  
ATOM   2331  HA3 GLY   151      66.917  53.354  83.906  1.00  0.00           H  
ATOM   2332  C   GLY   151      69.080  53.016  83.616  1.00  0.00           C  
ATOM   2333  O   GLY   151      69.997  53.682  84.092  1.00  0.00           O  
ATOM   2334  N   ILE   152      69.132  52.465  82.408  1.00  0.00           N  
ATOM   2335  H   ILE   152      68.341  51.883  82.172  1.00  0.00           H  
ATOM   2336  CA  ILE   152      70.212  52.541  81.509  1.00  0.00           C  
ATOM   2337  HA  ILE   152      70.817  53.410  81.769  1.00  0.00           H  
ATOM   2338  CB  ILE   152      71.234  51.336  81.634  1.00  0.00           C  
ATOM   2339  HB  ILE   152      71.550  51.412  82.675  1.00  0.00           H  
ATOM   2340  CG2 ILE   152      70.486  50.031  81.613  1.00  0.00           C  
ATOM   2341 HG21 ILE   152      69.993  49.862  82.571  1.00  0.00           H  
ATOM   2342 HG22 ILE   152      69.702  49.965  80.859  1.00  0.00           H  
ATOM   2343 HG23 ILE   152      71.158  49.183  81.478  1.00  0.00           H  
ATOM   2344  CG1 ILE   152      72.298  51.255  80.543  1.00  0.00           C  
ATOM   2345 HG12 ILE   152      71.865  50.867  79.621  1.00  0.00           H  
ATOM   2346 HG13 ILE   152      72.696  52.244  80.317  1.00  0.00           H  
ATOM   2347  CD1 ILE   152      73.537  50.393  80.841  1.00  0.00           C  
ATOM   2348 HD11 ILE   152      74.319  50.614  80.115  1.00  0.00           H  
ATOM   2349 HD12 ILE   152      73.716  50.442  81.915  1.00  0.00           H  
ATOM   2350 HD13 ILE   152      73.271  49.345  80.698  1.00  0.00           H  
ATOM   2351  C   ILE   152      69.756  52.826  80.015  1.00  0.00           C  
ATOM   2352  O   ILE   152      68.726  52.267  79.672  1.00  0.00           O  
ATOM   2353  N   PHE   153      70.513  53.655  79.273  1.00  0.00           N  
ATOM   2354  H   PHE   153      71.288  54.083  79.760  1.00  0.00           H  
ATOM   2355  CA  PHE   153      70.015  54.083  77.938  1.00  0.00           C  
ATOM   2356  HA  PHE   153      69.034  53.649  77.746  1.00  0.00           H  
ATOM   2357  CB  PHE   153      69.742  55.624  78.053  1.00  0.00           C  
ATOM   2358  HB2 PHE   153      69.317  55.921  79.012  1.00  0.00           H  
ATOM   2359  HB3 PHE   153      70.694  56.148  77.961  1.00  0.00           H  
ATOM   2360  CG  PHE   153      68.823  56.069  76.894  1.00  0.00           C  
ATOM   2361  CD1 PHE   153      67.472  56.241  77.108  1.00  0.00           C  
ATOM   2362  HD1 PHE   153      67.005  56.125  78.075  1.00  0.00           H  
ATOM   2363  CE1 PHE   153      66.705  56.865  76.066  1.00  0.00           C  
ATOM   2364  HE1 PHE   153      65.643  57.020  76.186  1.00  0.00           H  
ATOM   2365  CZ  PHE   153      67.306  57.194  74.832  1.00  0.00           C  
ATOM   2366  HZ  PHE   153      66.698  57.548  74.013  1.00  0.00           H  
ATOM   2367  CE2 PHE   153      68.708  57.159  74.727  1.00  0.00           C  
ATOM   2368  HE2 PHE   153      69.126  57.466  73.779  1.00  0.00           H  
ATOM   2369  CD2 PHE   153      69.465  56.551  75.719  1.00  0.00           C  
ATOM   2370  HD2 PHE   153      70.523  56.398  75.565  1.00  0.00           H  
ATOM   2371  C   PHE   153      70.995  53.584  76.831  1.00  0.00           C  
ATOM   2372  O   PHE   153      72.212  53.568  76.935  1.00  0.00           O  
ATOM   2373  N   ILE   154      70.426  53.104  75.706  1.00  0.00           N  
ATOM   2374  H   ILE   154      69.425  53.072  75.575  1.00  0.00           H  
ATOM   2375  CA  ILE   154      71.183  52.834  74.506  1.00  0.00           C  
ATOM   2376  HA  ILE   154      72.256  53.007  74.595  1.00  0.00           H  
ATOM   2377  CB  ILE   154      71.031  51.394  73.977  1.00  0.00           C  
ATOM   2378  HB  ILE   154      70.049  51.231  73.534  1.00  0.00           H  
ATOM   2379  CG2 ILE   154      71.966  51.269  72.748  1.00  0.00           C  
ATOM   2380 HG21 ILE   154      71.970  52.065  72.003  1.00  0.00           H  
ATOM   2381 HG22 ILE   154      72.953  51.325  73.206  1.00  0.00           H  
ATOM   2382 HG23 ILE   154      71.824  50.348  72.181  1.00  0.00           H  
ATOM   2383  CG1 ILE   154      71.443  50.171  74.890  1.00  0.00           C  
ATOM   2384 HG12 ILE   154      72.517  50.114  75.065  1.00  0.00           H  
ATOM   2385 HG13 ILE   154      70.925  50.373  75.828  1.00  0.00           H  
ATOM   2386  CD1 ILE   154      70.913  48.796  74.346  1.00  0.00           C  
ATOM   2387 HD11 ILE   154      71.129  48.009  75.068  1.00  0.00           H  
ATOM   2388 HD12 ILE   154      69.846  48.956  74.188  1.00  0.00           H  
ATOM   2389 HD13 ILE   154      71.425  48.506  73.428  1.00  0.00           H  
ATOM   2390  C   ILE   154      70.731  53.835  73.471  1.00  0.00           C  
ATOM   2391  O   ILE   154      69.554  53.809  73.056  1.00  0.00           O  
ATOM   2392  N   GLY   155      71.617  54.791  73.116  1.00  0.00           N  
ATOM   2393  H   GLY   155      72.592  54.678  73.355  1.00  0.00           H  
ATOM   2394  CA  GLY   155      71.270  55.899  72.259  1.00  0.00           C  
ATOM   2395  HA2 GLY   155      70.218  55.928  71.973  1.00  0.00           H  
ATOM   2396  HA3 GLY   155      71.447  56.840  72.779  1.00  0.00           H  
ATOM   2397  C   GLY   155      72.124  55.977  70.980  1.00  0.00           C  
ATOM   2398  O   GLY   155      73.362  56.059  70.982  1.00  0.00           O  
ATOM   2399  N   LEU   156      71.400  55.731  69.848  1.00  0.00           N  
ATOM   2400  H   LEU   156      70.400  55.715  69.989  1.00  0.00           H  
ATOM   2401  CA  LEU   156      72.051  55.756  68.499  1.00  0.00           C  
ATOM   2402  HA  LEU   156      73.080  55.520  68.770  1.00  0.00           H  
ATOM   2403  CB  LEU   156      71.410  54.646  67.639  1.00  0.00           C  
ATOM   2404  HB2 LEU   156      70.327  54.770  67.600  1.00  0.00           H  
ATOM   2405  HB3 LEU   156      71.704  54.795  66.600  1.00  0.00           H  
ATOM   2406  CG  LEU   156      71.736  53.153  67.935  1.00  0.00           C  
ATOM   2407  HG  LEU   156      72.814  53.030  68.047  1.00  0.00           H  
ATOM   2408  CD1 LEU   156      70.914  52.756  69.165  1.00  0.00           C  
ATOM   2409 HD11 LEU   156      70.752  51.679  69.133  1.00  0.00           H  
ATOM   2410 HD12 LEU   156      71.360  53.241  70.033  1.00  0.00           H  
ATOM   2411 HD13 LEU   156      69.866  53.053  69.111  1.00  0.00           H  
ATOM   2412  CD2 LEU   156      71.354  52.290  66.681  1.00  0.00           C  
ATOM   2413 HD21 LEU   156      71.693  51.268  66.851  1.00  0.00           H  
ATOM   2414 HD22 LEU   156      70.271  52.392  66.614  1.00  0.00           H  
ATOM   2415 HD23 LEU   156      71.845  52.669  65.784  1.00  0.00           H  
ATOM   2416  C   LEU   156      71.911  57.083  67.737  1.00  0.00           C  
ATOM   2417  O   LEU   156      70.827  57.626  67.781  1.00  0.00           O  
ATOM   2418  N   THR   157      73.022  57.542  67.184  1.00  0.00           N  
ATOM   2419  H   THR   157      73.803  56.976  67.483  1.00  0.00           H  
ATOM   2420  CA  THR   157      73.113  58.543  66.135  1.00  0.00           C  
ATOM   2421  HA  THR   157      72.121  58.933  65.905  1.00  0.00           H  
ATOM   2422  CB  THR   157      73.955  59.682  66.622  1.00  0.00           C  
ATOM   2423  HB  THR   157      74.985  59.405  66.846  1.00  0.00           H  
ATOM   2424  CG2 THR   157      74.116  60.844  65.553  1.00  0.00           C  
ATOM   2425 HG21 THR   157      73.226  61.425  65.315  1.00  0.00           H  
ATOM   2426 HG22 THR   157      74.850  61.564  65.916  1.00  0.00           H  
ATOM   2427 HG23 THR   157      74.517  60.458  64.616  1.00  0.00           H  
ATOM   2428  OG1 THR   157      73.386  60.227  67.835  1.00  0.00           O  
ATOM   2429  HG1 THR   157      74.099  60.753  68.205  1.00  0.00           H  
ATOM   2430  C   THR   157      73.728  57.993  64.836  1.00  0.00           C  
ATOM   2431  O   THR   157      74.853  57.555  64.833  1.00  0.00           O  
ATOM   2432  N   VAL   158      73.012  58.185  63.751  1.00  0.00           N  
ATOM   2433  H   VAL   158      72.083  58.561  63.879  1.00  0.00           H  
ATOM   2434  CA  VAL   158      73.308  57.591  62.413  1.00  0.00           C  
ATOM   2435  HA  VAL   158      74.375  57.381  62.482  1.00  0.00           H  
ATOM   2436  CB  VAL   158      72.443  56.274  62.257  1.00  0.00           C  
ATOM   2437  HB  VAL   158      71.396  56.535  62.104  1.00  0.00           H  
ATOM   2438  CG1 VAL   158      72.868  55.524  60.991  1.00  0.00           C  
ATOM   2439 HG11 VAL   158      73.950  55.388  60.991  1.00  0.00           H  
ATOM   2440 HG12 VAL   158      72.340  54.584  60.829  1.00  0.00           H  
ATOM   2441 HG13 VAL   158      72.601  56.089  60.097  1.00  0.00           H  
ATOM   2442  CG2 VAL   158      72.558  55.334  63.460  1.00  0.00           C  
ATOM   2443 HG21 VAL   158      73.572  54.938  63.502  1.00  0.00           H  
ATOM   2444 HG22 VAL   158      72.251  55.852  64.369  1.00  0.00           H  
ATOM   2445 HG23 VAL   158      71.821  54.533  63.408  1.00  0.00           H  
ATOM   2446  C   VAL   158      73.056  58.511  61.280  1.00  0.00           C  
ATOM   2447  O   VAL   158      72.025  59.217  61.299  1.00  0.00           O  
ATOM   2448  N   ASN   159      74.064  58.448  60.358  1.00  0.00           N  
ATOM   2449  H   ASN   159      74.901  57.923  60.570  1.00  0.00           H  
ATOM   2450  CA  ASN   159      74.114  59.134  59.032  1.00  0.00           C  
ATOM   2451  HA  ASN   159      73.858  60.169  59.257  1.00  0.00           H  
ATOM   2452  CB  ASN   159      75.596  59.132  58.594  1.00  0.00           C  
ATOM   2453  HB2 ASN   159      76.208  59.683  59.307  1.00  0.00           H  
ATOM   2454  HB3 ASN   159      75.995  58.134  58.418  1.00  0.00           H  
ATOM   2455  CG  ASN   159      75.694  59.928  57.318  1.00  0.00           C  
ATOM   2456  OD1 ASN   159      74.827  59.788  56.437  1.00  0.00           O  
ATOM   2457  ND2 ASN   159      76.737  60.646  57.143  1.00  0.00           N  
ATOM   2458 HD21 ASN   159      76.658  61.214  56.312  1.00  0.00           H  
ATOM   2459 HD22 ASN   159      77.314  61.022  57.882  1.00  0.00           H  
ATOM   2460  C   ASN   159      73.032  58.533  58.206  1.00  0.00           C  
ATOM   2461  O   ASN   159      73.193  57.499  57.515  1.00  0.00           O  
ATOM   2462  N   HID   160      71.987  59.329  58.057  1.00  0.00           N  
ATOM   2463  H   HID   160      72.102  60.267  58.413  1.00  0.00           H  
ATOM   2464  CA  HID   160      70.794  59.121  57.214  1.00  0.00           C  
ATOM   2465  HA  HID   160      70.278  58.263  57.644  1.00  0.00           H  
ATOM   2466  CB  HID   160      69.783  60.311  57.203  1.00  0.00           C  
ATOM   2467  HB2 HID   160      69.785  60.671  58.231  1.00  0.00           H  
ATOM   2468  HB3 HID   160      70.225  61.058  56.544  1.00  0.00           H  
ATOM   2469  CG  HID   160      68.339  60.231  56.917  1.00  0.00           C  
ATOM   2470  ND1 HID   160      67.706  59.118  56.477  1.00  0.00           N  
ATOM   2471  HD1 HID   160      68.158  58.215  56.486  1.00  0.00           H  
ATOM   2472  CE1 HID   160      66.428  59.472  56.512  1.00  0.00           C  
ATOM   2473  HE1 HID   160      65.677  58.700  56.428  1.00  0.00           H  
ATOM   2474  NE2 HID   160      66.215  60.782  56.750  1.00  0.00           N  
ATOM   2475  CD2 HID   160      67.481  61.237  57.049  1.00  0.00           C  
ATOM   2476  HD2 HID   160      67.601  62.259  57.376  1.00  0.00           H  
ATOM   2477  C   HID   160      71.110  58.763  55.738  1.00  0.00           C  
ATOM   2478  O   HID   160      70.280  58.200  55.085  1.00  0.00           O  
ATOM   2479  N   VAL   161      72.226  59.116  55.166  1.00  0.00           N  
ATOM   2480  H   VAL   161      72.847  59.562  55.826  1.00  0.00           H  
ATOM   2481  CA  VAL   161      72.648  58.745  53.769  1.00  0.00           C  
ATOM   2482  HA  VAL   161      71.850  58.988  53.068  1.00  0.00           H  
ATOM   2483  CB  VAL   161      73.785  59.627  53.337  1.00  0.00           C  
ATOM   2484  HB  VAL   161      74.610  59.753  54.038  1.00  0.00           H  
ATOM   2485  CG1 VAL   161      74.557  59.178  52.033  1.00  0.00           C  
ATOM   2486 HG11 VAL   161      75.394  59.869  51.932  1.00  0.00           H  
ATOM   2487 HG12 VAL   161      74.915  58.151  52.107  1.00  0.00           H  
ATOM   2488 HG13 VAL   161      73.928  59.420  51.176  1.00  0.00           H  
ATOM   2489  CG2 VAL   161      73.142  61.040  53.041  1.00  0.00           C  
ATOM   2490 HG21 VAL   161      72.834  61.220  52.011  1.00  0.00           H  
ATOM   2491 HG22 VAL   161      72.250  61.210  53.643  1.00  0.00           H  
ATOM   2492 HG23 VAL   161      73.786  61.880  53.301  1.00  0.00           H  
ATOM   2493  C   VAL   161      72.926  57.220  53.655  1.00  0.00           C  
ATOM   2494  O   VAL   161      72.528  56.594  52.710  1.00  0.00           O  
ATOM   2495  N   VAL   162      73.584  56.732  54.699  1.00  0.00           N  
ATOM   2496  H   VAL   162      73.741  57.314  55.509  1.00  0.00           H  
ATOM   2497  CA  VAL   162      73.997  55.411  54.810  1.00  0.00           C  
ATOM   2498  HA  VAL   162      74.445  55.053  53.883  1.00  0.00           H  
ATOM   2499  CB  VAL   162      75.134  55.358  55.913  1.00  0.00           C  
ATOM   2500  HB  VAL   162      74.763  55.492  56.929  1.00  0.00           H  
ATOM   2501  CG1 VAL   162      75.750  53.955  55.852  1.00  0.00           C  
ATOM   2502 HG11 VAL   162      75.091  53.238  56.343  1.00  0.00           H  
ATOM   2503 HG12 VAL   162      75.919  53.754  54.794  1.00  0.00           H  
ATOM   2504 HG13 VAL   162      76.675  53.904  56.426  1.00  0.00           H  
ATOM   2505  CG2 VAL   162      76.340  56.318  55.628  1.00  0.00           C  
ATOM   2506 HG21 VAL   162      76.802  56.131  54.658  1.00  0.00           H  
ATOM   2507 HG22 VAL   162      76.036  57.364  55.672  1.00  0.00           H  
ATOM   2508 HG23 VAL   162      77.248  56.149  56.206  1.00  0.00           H  
ATOM   2509  C   VAL   162      72.821  54.451  55.163  1.00  0.00           C  
ATOM   2510  O   VAL   162      72.746  53.355  54.626  1.00  0.00           O  
ATOM   2511  N   ALA   163      71.820  54.873  55.974  1.00  0.00           N  
ATOM   2512  H   ALA   163      71.917  55.810  56.339  1.00  0.00           H  
ATOM   2513  CA  ALA   163      70.644  54.049  56.288  1.00  0.00           C  
ATOM   2514  HA  ALA   163      70.506  53.352  55.462  1.00  0.00           H  
ATOM   2515  CB  ALA   163      70.872  53.394  57.675  1.00  0.00           C  
ATOM   2516  HB1 ALA   163      69.879  53.355  58.124  1.00  0.00           H  
ATOM   2517  HB2 ALA   163      71.410  52.463  57.495  1.00  0.00           H  
ATOM   2518  HB3 ALA   163      71.418  54.146  58.246  1.00  0.00           H  
ATOM   2519  C   ALA   163      69.349  54.915  56.383  1.00  0.00           C  
ATOM   2520  O   ALA   163      69.218  55.953  56.976  1.00  0.00           O  
ATOM   2521  N   ASP   164      68.248  54.418  55.722  1.00  0.00           N  
ATOM   2522  H   ASP   164      68.266  53.490  55.322  1.00  0.00           H  
ATOM   2523  CA  ASP   164      66.867  54.860  56.018  1.00  0.00           C  
ATOM   2524  HA  ASP   164      66.893  55.946  56.103  1.00  0.00           H  
ATOM   2525  CB  ASP   164      65.965  54.579  54.849  1.00  0.00           C  
ATOM   2526  HB2 ASP   164      65.023  55.104  55.009  1.00  0.00           H  
ATOM   2527  HB3 ASP   164      66.327  55.055  53.937  1.00  0.00           H  
ATOM   2528  CG  ASP   164      65.528  53.169  54.517  1.00  0.00           C  
ATOM   2529  OD1 ASP   164      66.118  52.213  55.025  1.00  0.00           O  
ATOM   2530  OD2 ASP   164      64.531  53.023  53.772  1.00  0.00           O  
ATOM   2531  C   ASP   164      66.307  54.266  57.346  1.00  0.00           C  
ATOM   2532  O   ASP   164      67.021  53.532  58.120  1.00  0.00           O  
ATOM   2533  N   GLY   165      65.062  54.650  57.730  1.00  0.00           N  
ATOM   2534  H   GLY   165      64.434  55.038  57.040  1.00  0.00           H  
ATOM   2535  CA  GLY   165      64.439  54.149  58.994  1.00  0.00           C  
ATOM   2536  HA2 GLY   165      64.956  54.544  59.869  1.00  0.00           H  
ATOM   2537  HA3 GLY   165      63.468  54.627  59.120  1.00  0.00           H  
ATOM   2538  C   GLY   165      64.299  52.611  58.952  1.00  0.00           C  
ATOM   2539  O   GLY   165      64.433  52.041  60.037  1.00  0.00           O  
ATOM   2540  N   LYS   166      64.030  52.020  57.789  1.00  0.00           N  
ATOM   2541  H   LYS   166      63.853  52.619  56.996  1.00  0.00           H  
ATOM   2542  CA  LYS   166      63.972  50.540  57.673  1.00  0.00           C  
ATOM   2543  HA  LYS   166      63.347  50.156  58.479  1.00  0.00           H  
ATOM   2544  CB  LYS   166      63.229  50.125  56.373  1.00  0.00           C  
ATOM   2545  HB2 LYS   166      62.249  50.601  56.421  1.00  0.00           H  
ATOM   2546  HB3 LYS   166      63.779  50.569  55.544  1.00  0.00           H  
ATOM   2547  CG  LYS   166      62.995  48.646  56.285  1.00  0.00           C  
ATOM   2548  HG2 LYS   166      63.952  48.125  56.267  1.00  0.00           H  
ATOM   2549  HG3 LYS   166      62.522  48.292  57.201  1.00  0.00           H  
ATOM   2550  CD  LYS   166      62.159  48.367  55.046  1.00  0.00           C  
ATOM   2551  HD2 LYS   166      61.154  48.740  55.243  1.00  0.00           H  
ATOM   2552  HD3 LYS   166      62.577  48.937  54.217  1.00  0.00           H  
ATOM   2553  CE  LYS   166      62.228  46.895  54.788  1.00  0.00           C  
ATOM   2554  HE2 LYS   166      62.737  46.897  53.825  1.00  0.00           H  
ATOM   2555  HE3 LYS   166      62.770  46.332  55.548  1.00  0.00           H  
ATOM   2556  NZ  LYS   166      60.868  46.261  54.676  1.00  0.00           N  
ATOM   2557  HZ1 LYS   166      60.912  45.308  54.345  1.00  0.00           H  
ATOM   2558  HZ2 LYS   166      60.351  46.188  55.541  1.00  0.00           H  
ATOM   2559  HZ3 LYS   166      60.232  46.762  54.072  1.00  0.00           H  
ATOM   2560  C   LYS   166      65.376  49.855  57.716  1.00  0.00           C  
ATOM   2561  O   LYS   166      65.506  48.752  58.269  1.00  0.00           O  
ATOM   2562  N   SER   167      66.461  50.523  57.373  1.00  0.00           N  
ATOM   2563  H   SER   167      66.429  51.400  56.874  1.00  0.00           H  
ATOM   2564  CA  SER   167      67.818  50.014  57.558  1.00  0.00           C  
ATOM   2565  HA  SER   167      67.833  48.939  57.381  1.00  0.00           H  
ATOM   2566  CB  SER   167      68.703  50.667  56.487  1.00  0.00           C  
ATOM   2567  HB2 SER   167      68.859  51.715  56.741  1.00  0.00           H  
ATOM   2568  HB3 SER   167      69.642  50.119  56.568  1.00  0.00           H  
ATOM   2569  OG  SER   167      68.080  50.563  55.196  1.00  0.00           O  
ATOM   2570  HG  SER   167      67.380  51.211  55.082  1.00  0.00           H  
ATOM   2571  C   SER   167      68.287  50.247  58.968  1.00  0.00           C  
ATOM   2572  O   SER   167      69.083  49.466  59.446  1.00  0.00           O  
ATOM   2573  N   PHE   168      67.882  51.256  59.790  1.00  0.00           N  
ATOM   2574  H   PHE   168      67.324  51.948  59.311  1.00  0.00           H  
ATOM   2575  CA  PHE   168      68.256  51.526  61.233  1.00  0.00           C  
ATOM   2576  HA  PHE   168      69.333  51.498  61.401  1.00  0.00           H  
ATOM   2577  CB  PHE   168      67.929  52.994  61.566  1.00  0.00           C  
ATOM   2578  HB2 PHE   168      68.306  53.597  60.739  1.00  0.00           H  
ATOM   2579  HB3 PHE   168      66.866  53.229  61.500  1.00  0.00           H  
ATOM   2580  CG  PHE   168      68.410  53.569  62.893  1.00  0.00           C  
ATOM   2581  CD1 PHE   168      67.827  53.114  64.125  1.00  0.00           C  
ATOM   2582  HD1 PHE   168      67.233  52.213  64.169  1.00  0.00           H  
ATOM   2583  CE1 PHE   168      67.981  53.832  65.352  1.00  0.00           C  
ATOM   2584  HE1 PHE   168      67.431  53.526  66.229  1.00  0.00           H  
ATOM   2585  CZ  PHE   168      68.878  54.906  65.332  1.00  0.00           C  
ATOM   2586  HZ  PHE   168      68.978  55.409  66.282  1.00  0.00           H  
ATOM   2587  CE2 PHE   168      69.368  55.448  64.185  1.00  0.00           C  
ATOM   2588  HE2 PHE   168      69.884  56.397  64.174  1.00  0.00           H  
ATOM   2589  CD2 PHE   168      69.154  54.766  62.963  1.00  0.00           C  
ATOM   2590  HD2 PHE   168      69.469  55.319  62.090  1.00  0.00           H  
ATOM   2591  C   PHE   168      67.772  50.484  62.207  1.00  0.00           C  
ATOM   2592  O   PHE   168      68.551  49.834  62.953  1.00  0.00           O  
ATOM   2593  N   TRP   169      66.474  50.115  62.014  1.00  0.00           N  
ATOM   2594  H   TRP   169      66.004  50.670  61.314  1.00  0.00           H  
ATOM   2595  CA  TRP   169      65.842  49.180  62.774  1.00  0.00           C  
ATOM   2596  HA  TRP   169      66.219  49.189  63.796  1.00  0.00           H  
ATOM   2597  CB  TRP   169      64.354  49.585  62.935  1.00  0.00           C  
ATOM   2598  HB2 TRP   169      63.980  49.839  61.944  1.00  0.00           H  
ATOM   2599  HB3 TRP   169      63.756  48.807  63.409  1.00  0.00           H  
ATOM   2600  CG  TRP   169      64.255  50.838  63.795  1.00  0.00           C  
ATOM   2601  CD1 TRP   169      64.041  52.138  63.394  1.00  0.00           C  
ATOM   2602  HD1 TRP   169      63.884  52.362  62.349  1.00  0.00           H  
ATOM   2603  NE1 TRP   169      64.092  52.969  64.470  1.00  0.00           N  
ATOM   2604  HE1 TRP   169      64.108  53.971  64.346  1.00  0.00           H  
ATOM   2605  CE2 TRP   169      64.511  52.319  65.652  1.00  0.00           C  
ATOM   2606  CZ2 TRP   169      64.867  52.706  66.979  1.00  0.00           C  
ATOM   2607  HZ2 TRP   169      64.981  53.740  67.267  1.00  0.00           H  
ATOM   2608  CH2 TRP   169      65.184  51.725  67.994  1.00  0.00           C  
ATOM   2609  HH2 TRP   169      65.533  51.966  68.988  1.00  0.00           H  
ATOM   2610  CZ3 TRP   169      65.059  50.398  67.609  1.00  0.00           C  
ATOM   2611  HZ3 TRP   169      65.209  49.644  68.367  1.00  0.00           H  
ATOM   2612  CE3 TRP   169      64.803  50.038  66.263  1.00  0.00           C  
ATOM   2613  HE3 TRP   169      64.813  49.010  65.932  1.00  0.00           H  
ATOM   2614  CD2 TRP   169      64.561  50.948  65.248  1.00  0.00           C  
ATOM   2615  C   TRP   169      66.250  47.757  62.271  1.00  0.00           C  
ATOM   2616  O   TRP   169      66.247  46.816  63.072  1.00  0.00           O  
ATOM   2617  N   LEU   170      66.847  47.522  61.081  1.00  0.00           N  
ATOM   2618  H   LEU   170      67.071  48.287  60.461  1.00  0.00           H  
ATOM   2619  CA  LEU   170      67.455  46.212  60.665  1.00  0.00           C  
ATOM   2620  HA  LEU   170      66.835  45.397  61.038  1.00  0.00           H  
ATOM   2621  CB  LEU   170      67.650  46.044  59.144  1.00  0.00           C  
ATOM   2622  HB2 LEU   170      66.699  46.293  58.673  1.00  0.00           H  
ATOM   2623  HB3 LEU   170      68.416  46.762  58.848  1.00  0.00           H  
ATOM   2624  CG  LEU   170      68.307  44.681  58.685  1.00  0.00           C  
ATOM   2625  HG  LEU   170      69.121  44.334  59.322  1.00  0.00           H  
ATOM   2626  CD1 LEU   170      67.340  43.534  58.780  1.00  0.00           C  
ATOM   2627 HD11 LEU   170      67.882  42.616  58.555  1.00  0.00           H  
ATOM   2628 HD12 LEU   170      66.950  43.582  59.796  1.00  0.00           H  
ATOM   2629 HD13 LEU   170      66.476  43.731  58.145  1.00  0.00           H  
ATOM   2630  CD2 LEU   170      68.834  44.745  57.296  1.00  0.00           C  
ATOM   2631 HD21 LEU   170      69.418  45.664  57.258  1.00  0.00           H  
ATOM   2632 HD22 LEU   170      69.178  43.831  56.811  1.00  0.00           H  
ATOM   2633 HD23 LEU   170      67.933  44.860  56.693  1.00  0.00           H  
ATOM   2634  C   LEU   170      68.852  46.109  61.417  1.00  0.00           C  
ATOM   2635  O   LEU   170      69.211  45.057  61.970  1.00  0.00           O  
ATOM   2636  N   PHE   171      69.518  47.259  61.484  1.00  0.00           N  
ATOM   2637  H   PHE   171      69.136  48.133  61.152  1.00  0.00           H  
ATOM   2638  CA  PHE   171      70.791  47.335  62.212  1.00  0.00           C  
ATOM   2639  HA  PHE   171      71.410  46.518  61.842  1.00  0.00           H  
ATOM   2640  CB  PHE   171      71.504  48.602  61.776  1.00  0.00           C  
ATOM   2641  HB2 PHE   171      71.668  48.474  60.706  1.00  0.00           H  
ATOM   2642  HB3 PHE   171      70.823  49.409  62.044  1.00  0.00           H  
ATOM   2643  CG  PHE   171      72.846  48.700  62.500  1.00  0.00           C  
ATOM   2644  CD1 PHE   171      73.850  47.764  62.135  1.00  0.00           C  
ATOM   2645  HD1 PHE   171      73.591  46.980  61.438  1.00  0.00           H  
ATOM   2646  CE1 PHE   171      75.142  47.914  62.634  1.00  0.00           C  
ATOM   2647  HE1 PHE   171      75.923  47.306  62.202  1.00  0.00           H  
ATOM   2648  CZ  PHE   171      75.427  48.893  63.631  1.00  0.00           C  
ATOM   2649  HZ  PHE   171      76.342  48.905  64.205  1.00  0.00           H  
ATOM   2650  CE2 PHE   171      74.415  49.783  63.963  1.00  0.00           C  
ATOM   2651  HE2 PHE   171      74.535  50.540  64.724  1.00  0.00           H  
ATOM   2652  CD2 PHE   171      73.107  49.632  63.449  1.00  0.00           C  
ATOM   2653  HD2 PHE   171      72.284  50.230  63.812  1.00  0.00           H  
ATOM   2654  C   PHE   171      70.698  47.108  63.760  1.00  0.00           C  
ATOM   2655  O   PHE   171      71.443  46.232  64.267  1.00  0.00           O  
ATOM   2656  N   VAL   172      69.692  47.731  64.369  1.00  0.00           N  
ATOM   2657  H   VAL   172      69.182  48.402  63.813  1.00  0.00           H  
ATOM   2658  CA  VAL   172      69.389  47.531  65.847  1.00  0.00           C  
ATOM   2659  HA  VAL   172      70.266  47.676  66.478  1.00  0.00           H  
ATOM   2660  CB  VAL   172      68.228  48.500  66.300  1.00  0.00           C  
ATOM   2661  HB  VAL   172      67.369  48.378  65.640  1.00  0.00           H  
ATOM   2662  CG1 VAL   172      67.886  48.254  67.776  1.00  0.00           C  
ATOM   2663 HG11 VAL   172      67.114  48.944  68.116  1.00  0.00           H  
ATOM   2664 HG12 VAL   172      67.602  47.216  67.952  1.00  0.00           H  
ATOM   2665 HG13 VAL   172      68.722  48.531  68.418  1.00  0.00           H  
ATOM   2666  CG2 VAL   172      68.588  50.008  66.272  1.00  0.00           C  
ATOM   2667 HG21 VAL   172      69.015  50.472  65.383  1.00  0.00           H  
ATOM   2668 HG22 VAL   172      67.676  50.579  66.443  1.00  0.00           H  
ATOM   2669 HG23 VAL   172      69.177  50.259  67.154  1.00  0.00           H  
ATOM   2670  C   VAL   172      69.012  46.082  66.159  1.00  0.00           C  
ATOM   2671  O   VAL   172      69.622  45.476  67.009  1.00  0.00           O  
ATOM   2672  N   ASN   173      68.132  45.493  65.315  1.00  0.00           N  
ATOM   2673  H   ASN   173      67.688  46.022  64.578  1.00  0.00           H  
ATOM   2674  CA  ASN   173      67.671  44.081  65.457  1.00  0.00           C  
ATOM   2675  HA  ASN   173      67.313  43.874  66.465  1.00  0.00           H  
ATOM   2676  CB  ASN   173      66.492  43.828  64.483  1.00  0.00           C  
ATOM   2677  HB2 ASN   173      66.657  44.324  63.527  1.00  0.00           H  
ATOM   2678  HB3 ASN   173      66.445  42.739  64.475  1.00  0.00           H  
ATOM   2679  CG  ASN   173      65.170  44.255  65.074  1.00  0.00           C  
ATOM   2680  OD1 ASN   173      64.542  43.678  65.917  1.00  0.00           O  
ATOM   2681  ND2 ASN   173      64.758  45.502  64.874  1.00  0.00           N  
ATOM   2682 HD21 ASN   173      64.063  45.902  65.487  1.00  0.00           H  
ATOM   2683 HD22 ASN   173      65.400  46.123  64.403  1.00  0.00           H  
ATOM   2684  C   ASN   173      68.893  43.113  65.168  1.00  0.00           C  
ATOM   2685  O   ASN   173      68.963  42.037  65.702  1.00  0.00           O  
ATOM   2686  N   SER   174      69.911  43.486  64.347  1.00  0.00           N  
ATOM   2687  H   SER   174      69.788  44.340  63.821  1.00  0.00           H  
ATOM   2688  CA  SER   174      71.057  42.578  64.180  1.00  0.00           C  
ATOM   2689  HA  SER   174      70.798  41.542  63.960  1.00  0.00           H  
ATOM   2690  CB  SER   174      72.047  42.989  62.971  1.00  0.00           C  
ATOM   2691  HB2 SER   174      72.621  43.884  63.210  1.00  0.00           H  
ATOM   2692  HB3 SER   174      72.768  42.189  62.805  1.00  0.00           H  
ATOM   2693  OG  SER   174      71.224  43.001  61.808  1.00  0.00           O  
ATOM   2694  HG  SER   174      70.455  43.447  62.170  1.00  0.00           H  
ATOM   2695  C   SER   174      71.966  42.596  65.424  1.00  0.00           C  
ATOM   2696  O   SER   174      72.543  41.563  65.860  1.00  0.00           O  
ATOM   2697  N   TRP   175      72.115  43.698  66.065  1.00  0.00           N  
ATOM   2698  H   TRP   175      71.776  44.532  65.607  1.00  0.00           H  
ATOM   2699  CA  TRP   175      72.841  43.940  67.273  1.00  0.00           C  
ATOM   2700  HA  TRP   175      73.834  43.496  67.207  1.00  0.00           H  
ATOM   2701  CB  TRP   175      73.062  45.423  67.528  1.00  0.00           C  
ATOM   2702  HB2 TRP   175      73.621  45.876  66.709  1.00  0.00           H  
ATOM   2703  HB3 TRP   175      72.121  45.954  67.674  1.00  0.00           H  
ATOM   2704  CG  TRP   175      73.875  45.868  68.705  1.00  0.00           C  
ATOM   2705  CD1 TRP   175      74.709  45.091  69.409  1.00  0.00           C  
ATOM   2706  HD1 TRP   175      74.987  44.066  69.215  1.00  0.00           H  
ATOM   2707  NE1 TRP   175      75.245  45.758  70.460  1.00  0.00           N  
ATOM   2708  HE1 TRP   175      75.928  45.391  71.108  1.00  0.00           H  
ATOM   2709  CE2 TRP   175      74.820  47.076  70.455  1.00  0.00           C  
ATOM   2710  CZ2 TRP   175      75.161  48.088  71.327  1.00  0.00           C  
ATOM   2711  HZ2 TRP   175      75.820  47.925  72.167  1.00  0.00           H  
ATOM   2712  CH2 TRP   175      74.576  49.327  71.048  1.00  0.00           C  
ATOM   2713  HH2 TRP   175      74.767  50.153  71.717  1.00  0.00           H  
ATOM   2714  CZ3 TRP   175      73.638  49.517  69.973  1.00  0.00           C  
ATOM   2715  HZ3 TRP   175      73.008  50.394  69.946  1.00  0.00           H  
ATOM   2716  CE3 TRP   175      73.372  48.452  69.146  1.00  0.00           C  
ATOM   2717  HE3 TRP   175      72.617  48.540  68.379  1.00  0.00           H  
ATOM   2718  CD2 TRP   175      73.936  47.214  69.335  1.00  0.00           C  
ATOM   2719  C   TRP   175      72.237  43.246  68.458  1.00  0.00           C  
ATOM   2720  O   TRP   175      72.951  42.627  69.208  1.00  0.00           O  
ATOM   2721  N   ALA   176      70.931  43.391  68.561  1.00  0.00           N  
ATOM   2722  H   ALA   176      70.405  44.007  67.958  1.00  0.00           H  
ATOM   2723  CA  ALA   176      70.128  42.714  69.500  1.00  0.00           C  
ATOM   2724  HA  ALA   176      70.413  43.081  70.486  1.00  0.00           H  
ATOM   2725  CB  ALA   176      68.644  43.105  69.332  1.00  0.00           C  
ATOM   2726  HB1 ALA   176      68.342  42.914  68.302  1.00  0.00           H  
ATOM   2727  HB2 ALA   176      67.968  42.572  70.001  1.00  0.00           H  
ATOM   2728  HB3 ALA   176      68.596  44.184  69.475  1.00  0.00           H  
ATOM   2729  C   ALA   176      70.351  41.139  69.519  1.00  0.00           C  
ATOM   2730  O   ALA   176      70.619  40.565  70.536  1.00  0.00           O  
ATOM   2731  N   GLU   177      70.340  40.582  68.333  1.00  0.00           N  
ATOM   2732  H   GLU   177      70.190  41.186  67.538  1.00  0.00           H  
ATOM   2733  CA  GLU   177      70.434  39.129  68.249  1.00  0.00           C  
ATOM   2734  HA  GLU   177      69.826  38.707  69.050  1.00  0.00           H  
ATOM   2735  CB  GLU   177      69.904  38.547  66.951  1.00  0.00           C  
ATOM   2736  HB2 GLU   177      69.691  37.510  67.209  1.00  0.00           H  
ATOM   2737  HB3 GLU   177      68.991  39.106  66.745  1.00  0.00           H  
ATOM   2738  CG  GLU   177      70.841  38.647  65.708  1.00  0.00           C  
ATOM   2739  HG2 GLU   177      71.179  39.672  65.559  1.00  0.00           H  
ATOM   2740  HG3 GLU   177      71.654  37.943  65.882  1.00  0.00           H  
ATOM   2741  CD  GLU   177      69.929  38.199  64.552  1.00  0.00           C  
ATOM   2742  OE1 GLU   177      69.653  38.923  63.567  1.00  0.00           O  
ATOM   2743  OE2 GLU   177      69.537  37.012  64.673  1.00  0.00           O  
ATOM   2744  C   GLU   177      71.877  38.757  68.500  1.00  0.00           C  
ATOM   2745  O   GLU   177      72.088  37.862  69.235  1.00  0.00           O  
ATOM   2746  N   ILE   178      72.916  39.468  67.993  1.00  0.00           N  
ATOM   2747  H   ILE   178      72.773  40.315  67.463  1.00  0.00           H  
ATOM   2748  CA  ILE   178      74.317  39.112  68.290  1.00  0.00           C  
ATOM   2749  HA  ILE   178      74.300  38.041  68.083  1.00  0.00           H  
ATOM   2750  CB  ILE   178      75.317  39.807  67.297  1.00  0.00           C  
ATOM   2751  HB  ILE   178      75.135  40.881  67.324  1.00  0.00           H  
ATOM   2752  CG2 ILE   178      76.772  39.542  67.787  1.00  0.00           C  
ATOM   2753 HG21 ILE   178      77.009  39.788  68.822  1.00  0.00           H  
ATOM   2754 HG22 ILE   178      77.136  38.524  67.643  1.00  0.00           H  
ATOM   2755 HG23 ILE   178      77.492  40.092  67.181  1.00  0.00           H  
ATOM   2756  CG1 ILE   178      75.136  39.220  65.873  1.00  0.00           C  
ATOM   2757 HG12 ILE   178      75.557  38.215  65.877  1.00  0.00           H  
ATOM   2758 HG13 ILE   178      74.054  39.156  65.752  1.00  0.00           H  
ATOM   2759  CD1 ILE   178      75.822  40.090  64.764  1.00  0.00           C  
ATOM   2760 HD11 ILE   178      75.832  39.561  63.811  1.00  0.00           H  
ATOM   2761 HD12 ILE   178      75.213  40.949  64.480  1.00  0.00           H  
ATOM   2762 HD13 ILE   178      76.802  40.481  65.037  1.00  0.00           H  
ATOM   2763  C   ILE   178      74.682  39.281  69.724  1.00  0.00           C  
ATOM   2764  O   ILE   178      75.495  38.527  70.275  1.00  0.00           O  
ATOM   2765  N   SER   179      74.066  40.230  70.467  1.00  0.00           N  
ATOM   2766  H   SER   179      73.376  40.814  70.017  1.00  0.00           H  
ATOM   2767  CA  SER   179      74.064  40.222  71.945  1.00  0.00           C  
ATOM   2768  HA  SER   179      75.133  40.350  72.119  1.00  0.00           H  
ATOM   2769  CB  SER   179      73.371  41.527  72.425  1.00  0.00           C  
ATOM   2770  HB2 SER   179      73.849  42.348  71.891  1.00  0.00           H  
ATOM   2771  HB3 SER   179      72.316  41.666  72.187  1.00  0.00           H  
ATOM   2772  OG  SER   179      73.598  41.711  73.772  1.00  0.00           O  
ATOM   2773  HG  SER   179      72.825  41.363  74.223  1.00  0.00           H  
ATOM   2774  C   SER   179      73.488  39.008  72.629  1.00  0.00           C  
ATOM   2775  O   SER   179      74.193  38.432  73.488  1.00  0.00           O  
ATOM   2776  N   ARG   180      72.352  38.584  72.171  1.00  0.00           N  
ATOM   2777  H   ARG   180      71.819  39.154  71.529  1.00  0.00           H  
ATOM   2778  CA  ARG   180      71.657  37.325  72.566  1.00  0.00           C  
ATOM   2779  HA  ARG   180      71.677  37.316  73.655  1.00  0.00           H  
ATOM   2780  CB  ARG   180      70.230  37.278  72.163  1.00  0.00           C  
ATOM   2781  HB2 ARG   180      70.145  37.158  71.083  1.00  0.00           H  
ATOM   2782  HB3 ARG   180      69.862  36.321  72.532  1.00  0.00           H  
ATOM   2783  CG  ARG   180      69.273  38.311  72.701  1.00  0.00           C  
ATOM   2784  HG2 ARG   180      69.270  38.333  73.791  1.00  0.00           H  
ATOM   2785  HG3 ARG   180      69.579  39.291  72.334  1.00  0.00           H  
ATOM   2786  CD  ARG   180      67.807  38.055  72.318  1.00  0.00           C  
ATOM   2787  HD2 ARG   180      67.427  37.117  72.722  1.00  0.00           H  
ATOM   2788  HD3 ARG   180      67.164  38.810  72.769  1.00  0.00           H  
ATOM   2789  NE  ARG   180      67.531  37.889  70.857  1.00  0.00           N  
ATOM   2790  HE  ARG   180      67.618  36.978  70.430  1.00  0.00           H  
ATOM   2791  CZ  ARG   180      66.848  38.738  70.054  1.00  0.00           C  
ATOM   2792  NH1 ARG   180      66.665  39.982  70.420  1.00  0.00           N  
ATOM   2793 HH11 ARG   180      67.057  40.291  71.297  1.00  0.00           H  
ATOM   2794 HH12 ARG   180      66.255  40.676  69.811  1.00  0.00           H  
ATOM   2795  NH2 ARG   180      66.366  38.407  68.869  1.00  0.00           N  
ATOM   2796 HH21 ARG   180      66.411  37.450  68.551  1.00  0.00           H  
ATOM   2797 HH22 ARG   180      65.803  39.104  68.402  1.00  0.00           H  
ATOM   2798  C   ARG   180      72.331  35.958  72.250  1.00  0.00           C  
ATOM   2799  O   ARG   180      71.848  34.943  72.744  1.00  0.00           O  
ATOM   2800  N   GLY   181      73.479  35.920  71.646  1.00  0.00           N  
ATOM   2801  H   GLY   181      73.871  36.822  71.416  1.00  0.00           H  
ATOM   2802  CA  GLY   181      74.272  34.717  71.426  1.00  0.00           C  
ATOM   2803  HA2 GLY   181      75.294  34.907  71.754  1.00  0.00           H  
ATOM   2804  HA3 GLY   181      73.832  33.996  72.116  1.00  0.00           H  
ATOM   2805  C   GLY   181      74.312  34.040  70.080  1.00  0.00           C  
ATOM   2806  O   GLY   181      74.778  32.910  69.931  1.00  0.00           O  
ATOM   2807  N   PHE   182      73.868  34.740  68.951  1.00  0.00           N  
ATOM   2808  H   PHE   182      73.449  35.649  69.082  1.00  0.00           H  
ATOM   2809  CA  PHE   182      73.835  34.255  67.557  1.00  0.00           C  
ATOM   2810  HA  PHE   182      73.945  33.189  67.755  1.00  0.00           H  
ATOM   2811  CB  PHE   182      72.476  34.628  66.878  1.00  0.00           C  
ATOM   2812  HB2 PHE   182      72.306  35.703  66.934  1.00  0.00           H  
ATOM   2813  HB3 PHE   182      72.541  34.342  65.828  1.00  0.00           H  
ATOM   2814  CG  PHE   182      71.191  33.868  67.475  1.00  0.00           C  
ATOM   2815  CD1 PHE   182      70.634  34.312  68.650  1.00  0.00           C  
ATOM   2816  HD1 PHE   182      71.100  35.207  69.034  1.00  0.00           H  
ATOM   2817  CE1 PHE   182      69.640  33.579  69.331  1.00  0.00           C  
ATOM   2818  HE1 PHE   182      69.302  33.943  70.290  1.00  0.00           H  
ATOM   2819  CZ  PHE   182      69.200  32.379  68.733  1.00  0.00           C  
ATOM   2820  HZ  PHE   182      68.489  31.743  69.241  1.00  0.00           H  
ATOM   2821  CE2 PHE   182      69.679  31.987  67.450  1.00  0.00           C  
ATOM   2822  HE2 PHE   182      69.273  31.078  67.031  1.00  0.00           H  
ATOM   2823  CD2 PHE   182      70.629  32.770  66.808  1.00  0.00           C  
ATOM   2824  HD2 PHE   182      70.892  32.475  65.803  1.00  0.00           H  
ATOM   2825  C   PHE   182      75.057  34.640  66.716  1.00  0.00           C  
ATOM   2826  O   PHE   182      75.825  35.570  67.156  1.00  0.00           O  
ATOM   2827  N   GLN   183      75.235  33.931  65.549  1.00  0.00           N  
ATOM   2828  H   GLN   183      74.516  33.247  65.366  1.00  0.00           H  
ATOM   2829  CA  GLN   183      76.442  33.889  64.669  1.00  0.00           C  
ATOM   2830  HA  GLN   183      77.180  34.252  65.384  1.00  0.00           H  
ATOM   2831  CB  GLN   183      76.771  32.386  64.290  1.00  0.00           C  
ATOM   2832  HB2 GLN   183      75.887  31.934  63.838  1.00  0.00           H  
ATOM   2833  HB3 GLN   183      77.471  32.227  63.470  1.00  0.00           H  
ATOM   2834  CG  GLN   183      77.236  31.486  65.500  1.00  0.00           C  
ATOM   2835  HG2 GLN   183      78.024  31.034  64.898  1.00  0.00           H  
ATOM   2836  HG3 GLN   183      77.652  32.018  66.356  1.00  0.00           H  
ATOM   2837  CD  GLN   183      76.181  30.491  65.881  1.00  0.00           C  
ATOM   2838  OE1 GLN   183      75.747  29.604  65.151  1.00  0.00           O  
ATOM   2839  NE2 GLN   183      75.685  30.571  67.088  1.00  0.00           N  
ATOM   2840 HE21 GLN   183      74.765  30.166  67.187  1.00  0.00           H  
ATOM   2841 HE22 GLN   183      76.120  31.212  67.736  1.00  0.00           H  
ATOM   2842  C   GLN   183      76.411  34.739  63.411  1.00  0.00           C  
ATOM   2843  O   GLN   183      77.395  35.065  62.821  1.00  0.00           O  
ATOM   2844  N   LYS   184      75.205  35.055  62.992  1.00  0.00           N  
ATOM   2845  H   LYS   184      74.392  34.647  63.430  1.00  0.00           H  
ATOM   2846  CA  LYS   184      75.011  36.052  61.870  1.00  0.00           C  
ATOM   2847  HA  LYS   184      75.840  36.758  61.821  1.00  0.00           H  
ATOM   2848  CB  LYS   184      74.997  35.320  60.513  1.00  0.00           C  
ATOM   2849  HB2 LYS   184      74.589  35.982  59.749  1.00  0.00           H  
ATOM   2850  HB3 LYS   184      76.037  35.144  60.237  1.00  0.00           H  
ATOM   2851  CG  LYS   184      74.117  34.059  60.422  1.00  0.00           C  
ATOM   2852  HG2 LYS   184      74.144  33.400  61.290  1.00  0.00           H  
ATOM   2853  HG3 LYS   184      73.141  34.543  60.411  1.00  0.00           H  
ATOM   2854  CD  LYS   184      74.278  33.311  59.081  1.00  0.00           C  
ATOM   2855  HD2 LYS   184      74.244  34.053  58.283  1.00  0.00           H  
ATOM   2856  HD3 LYS   184      75.271  32.862  59.064  1.00  0.00           H  
ATOM   2857  CE  LYS   184      73.240  32.168  58.999  1.00  0.00           C  
ATOM   2858  HE2 LYS   184      73.488  31.560  59.870  1.00  0.00           H  
ATOM   2859  HE3 LYS   184      72.234  32.581  59.063  1.00  0.00           H  
ATOM   2860  NZ  LYS   184      73.336  31.435  57.666  1.00  0.00           N  
ATOM   2861  HZ1 LYS   184      73.250  30.440  57.821  1.00  0.00           H  
ATOM   2862  HZ2 LYS   184      72.598  31.794  57.077  1.00  0.00           H  
ATOM   2863  HZ3 LYS   184      74.193  31.581  57.154  1.00  0.00           H  
ATOM   2864  C   LYS   184      73.683  36.884  62.117  1.00  0.00           C  
ATOM   2865  O   LYS   184      72.725  36.331  62.688  1.00  0.00           O  
ATOM   2866  N   PRO   185      73.598  38.046  61.462  1.00  0.00           N  
ATOM   2867  CD  PRO   185      74.715  38.717  60.769  1.00  0.00           C  
ATOM   2868  HD2 PRO   185      74.889  38.331  59.765  1.00  0.00           H  
ATOM   2869  HD3 PRO   185      75.609  38.722  61.393  1.00  0.00           H  
ATOM   2870  CG  PRO   185      74.257  40.122  60.505  1.00  0.00           C  
ATOM   2871  HG2 PRO   185      74.639  40.518  59.564  1.00  0.00           H  
ATOM   2872  HG3 PRO   185      74.526  40.734  61.366  1.00  0.00           H  
ATOM   2873  CB  PRO   185      72.719  40.038  60.611  1.00  0.00           C  
ATOM   2874  HB2 PRO   185      72.443  40.194  59.568  1.00  0.00           H  
ATOM   2875  HB3 PRO   185      72.200  40.884  61.061  1.00  0.00           H  
ATOM   2876  CA  PRO   185      72.390  38.790  61.346  1.00  0.00           C  
ATOM   2877  HA  PRO   185      72.025  39.072  62.333  1.00  0.00           H  
ATOM   2878  C   PRO   185      71.338  38.020  60.516  1.00  0.00           C  
ATOM   2879  O   PRO   185      71.616  37.275  59.591  1.00  0.00           O  
ATOM   2880  N   SER   186      70.092  38.113  60.920  1.00  0.00           N  
ATOM   2881  H   SER   186      70.011  38.624  61.787  1.00  0.00           H  
ATOM   2882  CA  SER   186      68.999  37.306  60.377  1.00  0.00           C  
ATOM   2883  HA  SER   186      68.970  36.223  60.494  1.00  0.00           H  
ATOM   2884  CB  SER   186      67.801  37.559  61.253  1.00  0.00           C  
ATOM   2885  HB2 SER   186      67.700  38.624  61.461  1.00  0.00           H  
ATOM   2886  HB3 SER   186      66.924  37.233  60.695  1.00  0.00           H  
ATOM   2887  OG  SER   186      67.784  36.945  62.551  1.00  0.00           O  
ATOM   2888  HG  SER   186      68.437  37.303  63.157  1.00  0.00           H  
ATOM   2889  C   SER   186      68.741  37.617  58.856  1.00  0.00           C  
ATOM   2890  O   SER   186      68.368  36.706  58.109  1.00  0.00           O  
ATOM   2891  N   LYS   187      68.931  38.841  58.447  1.00  0.00           N  
ATOM   2892  H   LYS   187      69.277  39.486  59.143  1.00  0.00           H  
ATOM   2893  CA  LYS   187      69.074  39.169  57.067  1.00  0.00           C  
ATOM   2894  HA  LYS   187      69.210  38.260  56.481  1.00  0.00           H  
ATOM   2895  CB  LYS   187      67.803  39.855  56.632  1.00  0.00           C  
ATOM   2896  HB2 LYS   187      67.505  40.638  57.329  1.00  0.00           H  
ATOM   2897  HB3 LYS   187      67.949  40.406  55.703  1.00  0.00           H  
ATOM   2898  CG  LYS   187      66.665  38.887  56.263  1.00  0.00           C  
ATOM   2899  HG2 LYS   187      67.071  38.120  55.604  1.00  0.00           H  
ATOM   2900  HG3 LYS   187      66.290  38.449  57.188  1.00  0.00           H  
ATOM   2901  CD  LYS   187      65.552  39.684  55.653  1.00  0.00           C  
ATOM   2902  HD2 LYS   187      65.277  40.580  56.211  1.00  0.00           H  
ATOM   2903  HD3 LYS   187      65.775  39.929  54.614  1.00  0.00           H  
ATOM   2904  CE  LYS   187      64.370  38.729  55.594  1.00  0.00           C  
ATOM   2905  HE2 LYS   187      64.759  37.722  55.443  1.00  0.00           H  
ATOM   2906  HE3 LYS   187      63.790  38.751  56.517  1.00  0.00           H  
ATOM   2907  NZ  LYS   187      63.468  39.052  54.491  1.00  0.00           N  
ATOM   2908  HZ1 LYS   187      63.060  39.975  54.511  1.00  0.00           H  
ATOM   2909  HZ2 LYS   187      63.929  38.907  53.604  1.00  0.00           H  
ATOM   2910  HZ3 LYS   187      62.637  38.482  54.569  1.00  0.00           H  
ATOM   2911  C   LYS   187      70.278  40.019  56.829  1.00  0.00           C  
ATOM   2912  O   LYS   187      70.340  41.060  57.546  1.00  0.00           O  
ATOM   2913  N   LEU   188      71.143  39.705  55.894  1.00  0.00           N  
ATOM   2914  H   LEU   188      70.900  38.869  55.382  1.00  0.00           H  
ATOM   2915  CA  LEU   188      72.303  40.439  55.514  1.00  0.00           C  
ATOM   2916  HA  LEU   188      72.804  40.872  56.380  1.00  0.00           H  
ATOM   2917  CB  LEU   188      73.264  39.447  54.870  1.00  0.00           C  
ATOM   2918  HB2 LEU   188      72.817  39.066  53.951  1.00  0.00           H  
ATOM   2919  HB3 LEU   188      74.155  39.975  54.529  1.00  0.00           H  
ATOM   2920  CG  LEU   188      73.664  38.263  55.787  1.00  0.00           C  
ATOM   2921  HG  LEU   188      72.748  37.798  56.152  1.00  0.00           H  
ATOM   2922  CD1 LEU   188      74.350  37.285  54.841  1.00  0.00           C  
ATOM   2923 HD11 LEU   188      75.226  37.658  54.310  1.00  0.00           H  
ATOM   2924 HD12 LEU   188      74.674  36.402  55.392  1.00  0.00           H  
ATOM   2925 HD13 LEU   188      73.603  37.027  54.091  1.00  0.00           H  
ATOM   2926  CD2 LEU   188      74.611  38.595  56.859  1.00  0.00           C  
ATOM   2927 HD21 LEU   188      75.455  39.066  56.356  1.00  0.00           H  
ATOM   2928 HD22 LEU   188      74.078  39.202  57.591  1.00  0.00           H  
ATOM   2929 HD23 LEU   188      74.928  37.685  57.368  1.00  0.00           H  
ATOM   2930  C   LEU   188      71.973  41.573  54.543  1.00  0.00           C  
ATOM   2931  O   LEU   188      71.172  41.427  53.646  1.00  0.00           O  
ATOM   2932  N   PRO   189      72.580  42.761  54.684  1.00  0.00           N  
ATOM   2933  CD  PRO   189      73.769  43.128  55.465  1.00  0.00           C  
ATOM   2934  HD2 PRO   189      74.532  42.398  55.196  1.00  0.00           H  
ATOM   2935  HD3 PRO   189      73.580  43.290  56.526  1.00  0.00           H  
ATOM   2936  CG  PRO   189      74.252  44.443  54.997  1.00  0.00           C  
ATOM   2937  HG2 PRO   189      74.981  44.206  54.221  1.00  0.00           H  
ATOM   2938  HG3 PRO   189      74.721  45.072  55.754  1.00  0.00           H  
ATOM   2939  CB  PRO   189      72.942  45.085  54.437  1.00  0.00           C  
ATOM   2940  HB2 PRO   189      73.099  45.856  53.683  1.00  0.00           H  
ATOM   2941  HB3 PRO   189      72.326  45.519  55.224  1.00  0.00           H  
ATOM   2942  CA  PRO   189      72.169  43.843  53.883  1.00  0.00           C  
ATOM   2943  HA  PRO   189      71.095  43.970  54.014  1.00  0.00           H  
ATOM   2944  C   PRO   189      72.533  43.643  52.363  1.00  0.00           C  
ATOM   2945  O   PRO   189      73.608  43.162  52.006  1.00  0.00           O  
ATOM   2946  N   THR   190      71.617  44.166  51.628  1.00  0.00           N  
ATOM   2947  H   THR   190      70.766  44.415  52.110  1.00  0.00           H  
ATOM   2948  CA  THR   190      71.936  44.451  50.201  1.00  0.00           C  
ATOM   2949  HA  THR   190      72.684  43.753  49.825  1.00  0.00           H  
ATOM   2950  CB  THR   190      70.776  44.180  49.270  1.00  0.00           C  
ATOM   2951  HB  THR   190      69.850  44.637  49.620  1.00  0.00           H  
ATOM   2952  CG2 THR   190      71.095  44.663  47.848  1.00  0.00           C  
ATOM   2953 HG21 THR   190      72.001  44.203  47.454  1.00  0.00           H  
ATOM   2954 HG22 THR   190      70.245  44.493  47.187  1.00  0.00           H  
ATOM   2955 HG23 THR   190      71.176  45.750  47.835  1.00  0.00           H  
ATOM   2956  OG1 THR   190      70.584  42.775  49.180  1.00  0.00           O  
ATOM   2957  HG1 THR   190      69.889  42.556  49.805  1.00  0.00           H  
ATOM   2958  C   THR   190      72.564  45.825  50.059  1.00  0.00           C  
ATOM   2959  O   THR   190      71.869  46.893  50.211  1.00  0.00           O  
ATOM   2960  N   LEU   191      73.876  45.938  49.674  1.00  0.00           N  
ATOM   2961  H   LEU   191      74.390  45.117  49.387  1.00  0.00           H  
ATOM   2962  CA  LEU   191      74.530  47.262  49.794  1.00  0.00           C  
ATOM   2963  HA  LEU   191      73.995  47.959  50.439  1.00  0.00           H  
ATOM   2964  CB  LEU   191      76.039  47.049  50.264  1.00  0.00           C  
ATOM   2965  HB2 LEU   191      76.487  46.317  49.592  1.00  0.00           H  
ATOM   2966  HB3 LEU   191      76.564  47.992  50.109  1.00  0.00           H  
ATOM   2967  CG  LEU   191      76.215  46.590  51.694  1.00  0.00           C  
ATOM   2968  HG  LEU   191      75.668  45.660  51.851  1.00  0.00           H  
ATOM   2969  CD1 LEU   191      77.688  46.464  52.100  1.00  0.00           C  
ATOM   2970 HD11 LEU   191      77.946  46.058  53.078  1.00  0.00           H  
ATOM   2971 HD12 LEU   191      78.157  45.886  51.304  1.00  0.00           H  
ATOM   2972 HD13 LEU   191      78.269  47.386  52.078  1.00  0.00           H  
ATOM   2973  CD2 LEU   191      75.754  47.697  52.627  1.00  0.00           C  
ATOM   2974 HD21 LEU   191      76.311  48.607  52.405  1.00  0.00           H  
ATOM   2975 HD22 LEU   191      74.686  47.821  52.446  1.00  0.00           H  
ATOM   2976 HD23 LEU   191      75.895  47.422  53.673  1.00  0.00           H  
ATOM   2977  C   LEU   191      74.573  47.965  48.420  1.00  0.00           C  
ATOM   2978  O   LEU   191      74.837  49.122  48.484  1.00  0.00           O  
ATOM   2979  N   GLU   192      74.388  47.323  47.299  1.00  0.00           N  
ATOM   2980  H   GLU   192      74.329  46.314  47.312  1.00  0.00           H  
ATOM   2981  CA  GLU   192      74.361  48.115  46.050  1.00  0.00           C  
ATOM   2982  HA  GLU   192      75.184  48.830  46.074  1.00  0.00           H  
ATOM   2983  CB  GLU   192      74.507  47.163  44.788  1.00  0.00           C  
ATOM   2984  HB2 GLU   192      73.878  46.277  44.871  1.00  0.00           H  
ATOM   2985  HB3 GLU   192      74.362  47.732  43.869  1.00  0.00           H  
ATOM   2986  CG  GLU   192      75.925  46.577  44.546  1.00  0.00           C  
ATOM   2987  HG2 GLU   192      75.901  46.159  43.539  1.00  0.00           H  
ATOM   2988  HG3 GLU   192      76.661  47.374  44.654  1.00  0.00           H  
ATOM   2989  CD  GLU   192      76.299  45.458  45.622  1.00  0.00           C  
ATOM   2990  OE1 GLU   192      77.517  45.140  45.664  1.00  0.00           O  
ATOM   2991  OE2 GLU   192      75.416  44.788  46.205  1.00  0.00           O  
ATOM   2992  C   GLU   192      72.979  48.853  45.771  1.00  0.00           C  
ATOM   2993  O   GLU   192      71.943  48.311  45.939  1.00  0.00           O  
ATOM   2994  N   ARG   193      73.039  50.125  45.448  1.00  0.00           N  
ATOM   2995  H   ARG   193      73.977  50.475  45.317  1.00  0.00           H  
ATOM   2996  CA  ARG   193      71.851  51.031  45.337  1.00  0.00           C  
ATOM   2997  HA  ARG   193      71.055  50.598  45.942  1.00  0.00           H  
ATOM   2998  CB  ARG   193      72.067  52.403  45.953  1.00  0.00           C  
ATOM   2999  HB2 ARG   193      72.878  52.857  45.383  1.00  0.00           H  
ATOM   3000  HB3 ARG   193      71.213  53.081  45.931  1.00  0.00           H  
ATOM   3001  CG  ARG   193      72.620  52.270  47.404  1.00  0.00           C  
ATOM   3002  HG2 ARG   193      71.920  51.628  47.938  1.00  0.00           H  
ATOM   3003  HG3 ARG   193      73.488  51.611  47.428  1.00  0.00           H  
ATOM   3004  CD  ARG   193      72.785  53.559  48.210  1.00  0.00           C  
ATOM   3005  HD2 ARG   193      73.375  54.365  47.774  1.00  0.00           H  
ATOM   3006  HD3 ARG   193      71.745  53.864  48.320  1.00  0.00           H  
ATOM   3007  NE  ARG   193      73.377  53.148  49.507  1.00  0.00           N  
ATOM   3008  HE  ARG   193      73.714  52.196  49.534  1.00  0.00           H  
ATOM   3009  CZ  ARG   193      73.039  53.801  50.681  1.00  0.00           C  
ATOM   3010  NH1 ARG   193      72.209  54.810  50.709  1.00  0.00           N  
ATOM   3011 HH11 ARG   193      71.904  55.255  49.855  1.00  0.00           H  
ATOM   3012 HH12 ARG   193      71.910  55.152  51.612  1.00  0.00           H  
ATOM   3013  NH2 ARG   193      73.573  53.290  51.771  1.00  0.00           N  
ATOM   3014 HH21 ARG   193      73.876  52.328  51.831  1.00  0.00           H  
ATOM   3015 HH22 ARG   193      73.277  53.701  52.644  1.00  0.00           H  
ATOM   3016  C   ARG   193      71.219  51.012  43.890  1.00  0.00           C  
ATOM   3017  O   ARG   193      71.922  50.794  42.857  1.00  0.00           O  
ATOM   3018  N   TRP   194      69.938  51.276  43.810  1.00  0.00           N  
ATOM   3019  H   TRP   194      69.607  51.720  44.654  1.00  0.00           H  
ATOM   3020  CA  TRP   194      69.110  51.200  42.608  1.00  0.00           C  
ATOM   3021  HA  TRP   194      69.373  50.311  42.034  1.00  0.00           H  
ATOM   3022  CB  TRP   194      67.668  50.827  42.927  1.00  0.00           C  
ATOM   3023  HB2 TRP   194      67.690  49.866  43.442  1.00  0.00           H  
ATOM   3024  HB3 TRP   194      67.295  51.547  43.655  1.00  0.00           H  
ATOM   3025  CG  TRP   194      66.698  50.817  41.749  1.00  0.00           C  
ATOM   3026  CD1 TRP   194      66.214  49.662  41.222  1.00  0.00           C  
ATOM   3027  HD1 TRP   194      66.540  48.666  41.485  1.00  0.00           H  
ATOM   3028  NE1 TRP   194      65.332  49.947  40.224  1.00  0.00           N  
ATOM   3029  HE1 TRP   194      64.592  49.290  40.022  1.00  0.00           H  
ATOM   3030  CE2 TRP   194      65.273  51.320  39.969  1.00  0.00           C  
ATOM   3031  CZ2 TRP   194      64.516  52.197  39.138  1.00  0.00           C  
ATOM   3032  HZ2 TRP   194      63.973  51.746  38.321  1.00  0.00           H  
ATOM   3033  CH2 TRP   194      64.699  53.610  39.161  1.00  0.00           C  
ATOM   3034  HH2 TRP   194      64.170  54.290  38.510  1.00  0.00           H  
ATOM   3035  CZ3 TRP   194      65.559  54.194  40.164  1.00  0.00           C  
ATOM   3036  HZ3 TRP   194      65.782  55.249  40.104  1.00  0.00           H  
ATOM   3037  CE3 TRP   194      66.172  53.376  41.100  1.00  0.00           C  
ATOM   3038  HE3 TRP   194      66.751  53.817  41.899  1.00  0.00           H  
ATOM   3039  CD2 TRP   194      66.003  51.910  41.086  1.00  0.00           C  
ATOM   3040  C   TRP   194      69.195  52.512  41.761  1.00  0.00           C  
ATOM   3041  O   TRP   194      69.204  53.657  42.316  1.00  0.00           O  
ATOM   3042  N   PHE   195      69.257  52.321  40.411  1.00  0.00           N  
ATOM   3043  H   PHE   195      69.064  51.369  40.133  1.00  0.00           H  
ATOM   3044  CA  PHE   195      69.200  53.367  39.338  1.00  0.00           C  
ATOM   3045  HA  PHE   195      68.805  54.329  39.664  1.00  0.00           H  
ATOM   3046  CB  PHE   195      70.607  53.705  38.939  1.00  0.00           C  
ATOM   3047  HB2 PHE   195      71.078  52.840  38.472  1.00  0.00           H  
ATOM   3048  HB3 PHE   195      70.413  54.538  38.263  1.00  0.00           H  
ATOM   3049  CG  PHE   195      71.607  54.154  40.057  1.00  0.00           C  
ATOM   3050  CD1 PHE   195      72.440  53.174  40.724  1.00  0.00           C  
ATOM   3051  HD1 PHE   195      72.317  52.106  40.619  1.00  0.00           H  
ATOM   3052  CE1 PHE   195      73.277  53.633  41.725  1.00  0.00           C  
ATOM   3053  HE1 PHE   195      73.928  52.914  42.200  1.00  0.00           H  
ATOM   3054  CZ  PHE   195      73.387  54.999  42.060  1.00  0.00           C  
ATOM   3055  HZ  PHE   195      74.045  55.235  42.884  1.00  0.00           H  
ATOM   3056  CE2 PHE   195      72.691  55.912  41.336  1.00  0.00           C  
ATOM   3057  HE2 PHE   195      72.786  56.958  41.587  1.00  0.00           H  
ATOM   3058  CD2 PHE   195      71.809  55.492  40.350  1.00  0.00           C  
ATOM   3059  HD2 PHE   195      71.140  56.198  39.881  1.00  0.00           H  
ATOM   3060  C   PHE   195      68.228  52.926  38.186  1.00  0.00           C  
ATOM   3061  O   PHE   195      68.073  51.754  37.834  1.00  0.00           O  
ATOM   3062  N   LEU   196      67.855  53.887  37.423  1.00  0.00           N  
ATOM   3063  H   LEU   196      68.284  54.788  37.580  1.00  0.00           H  
ATOM   3064  CA  LEU   196      66.950  53.555  36.302  1.00  0.00           C  
ATOM   3065  HA  LEU   196      66.232  52.821  36.667  1.00  0.00           H  
ATOM   3066  CB  LEU   196      66.183  54.804  35.878  1.00  0.00           C  
ATOM   3067  HB2 LEU   196      65.684  55.115  36.795  1.00  0.00           H  
ATOM   3068  HB3 LEU   196      66.932  55.586  35.756  1.00  0.00           H  
ATOM   3069  CG  LEU   196      65.109  54.605  34.811  1.00  0.00           C  
ATOM   3070  HG  LEU   196      65.561  54.109  33.953  1.00  0.00           H  
ATOM   3071  CD1 LEU   196      63.829  53.882  35.270  1.00  0.00           C  
ATOM   3072 HD11 LEU   196      64.292  52.947  35.587  1.00  0.00           H  
ATOM   3073 HD12 LEU   196      63.386  54.506  36.046  1.00  0.00           H  
ATOM   3074 HD13 LEU   196      63.143  53.579  34.479  1.00  0.00           H  
ATOM   3075  CD2 LEU   196      64.667  56.001  34.288  1.00  0.00           C  
ATOM   3076 HD21 LEU   196      64.391  56.568  35.177  1.00  0.00           H  
ATOM   3077 HD22 LEU   196      65.608  56.507  34.074  1.00  0.00           H  
ATOM   3078 HD23 LEU   196      63.925  56.007  33.489  1.00  0.00           H  
ATOM   3079  C   LEU   196      67.730  53.054  35.081  1.00  0.00           C  
ATOM   3080  O   LEU   196      67.175  52.307  34.249  1.00  0.00           O  
ATOM   3081  N   ASN   197      68.992  53.370  34.960  1.00  0.00           N  
ATOM   3082  H   ASN   197      69.433  53.802  35.759  1.00  0.00           H  
ATOM   3083  CA  ASN   197      69.907  52.955  33.856  1.00  0.00           C  
ATOM   3084  HA  ASN   197      69.564  52.078  33.306  1.00  0.00           H  
ATOM   3085  CB  ASN   197      70.193  54.064  32.795  1.00  0.00           C  
ATOM   3086  HB2 ASN   197      70.702  54.945  33.186  1.00  0.00           H  
ATOM   3087  HB3 ASN   197      70.815  53.626  32.014  1.00  0.00           H  
ATOM   3088  CG  ASN   197      68.885  54.502  32.234  1.00  0.00           C  
ATOM   3089  OD1 ASN   197      68.343  53.940  31.276  1.00  0.00           O  
ATOM   3090  ND2 ASN   197      68.387  55.582  32.703  1.00  0.00           N  
ATOM   3091 HD21 ASN   197      67.662  56.110  32.240  1.00  0.00           H  
ATOM   3092 HD22 ASN   197      68.908  56.031  33.443  1.00  0.00           H  
ATOM   3093  C   ASN   197      71.270  52.671  34.582  1.00  0.00           C  
ATOM   3094  O   ASN   197      71.706  53.574  35.325  1.00  0.00           O  
ATOM   3095  N   ASP   198      71.939  51.548  34.408  1.00  0.00           N  
ATOM   3096  H   ASP   198      71.501  50.904  33.764  1.00  0.00           H  
ATOM   3097  CA  ASP   198      73.201  51.348  35.095  1.00  0.00           C  
ATOM   3098  HA  ASP   198      73.017  51.599  36.140  1.00  0.00           H  
ATOM   3099  CB  ASP   198      73.676  49.851  35.024  1.00  0.00           C  
ATOM   3100  HB2 ASP   198      74.458  49.669  35.762  1.00  0.00           H  
ATOM   3101  HB3 ASP   198      72.877  49.180  35.339  1.00  0.00           H  
ATOM   3102  CG  ASP   198      74.194  49.392  33.615  1.00  0.00           C  
ATOM   3103  OD1 ASP   198      74.994  48.479  33.528  1.00  0.00           O  
ATOM   3104  OD2 ASP   198      73.674  49.956  32.682  1.00  0.00           O  
ATOM   3105  C   ASP   198      74.271  52.293  34.555  1.00  0.00           C  
ATOM   3106  O   ASP   198      75.377  52.188  35.086  1.00  0.00           O  
ATOM   3107  N   THR   199      74.027  53.203  33.615  1.00  0.00           N  
ATOM   3108  H   THR   199      73.163  53.112  33.100  1.00  0.00           H  
ATOM   3109  CA  THR   199      74.802  54.322  33.284  1.00  0.00           C  
ATOM   3110  HA  THR   199      75.854  54.133  33.493  1.00  0.00           H  
ATOM   3111  CB  THR   199      74.734  54.657  31.779  1.00  0.00           C  
ATOM   3112  HB  THR   199      75.021  55.681  31.538  1.00  0.00           H  
ATOM   3113  CG2 THR   199      75.652  53.679  30.977  1.00  0.00           C  
ATOM   3114 HG21 THR   199      75.270  53.610  29.959  1.00  0.00           H  
ATOM   3115 HG22 THR   199      76.642  54.133  30.949  1.00  0.00           H  
ATOM   3116 HG23 THR   199      75.850  52.788  31.574  1.00  0.00           H  
ATOM   3117  OG1 THR   199      73.373  54.548  31.433  1.00  0.00           O  
ATOM   3118  HG1 THR   199      72.933  55.303  31.830  1.00  0.00           H  
ATOM   3119  C   THR   199      74.615  55.656  34.092  1.00  0.00           C  
ATOM   3120  O   THR   199      75.424  56.613  33.977  1.00  0.00           O  
ATOM   3121  N   ASP   200      73.511  55.777  34.879  1.00  0.00           N  
ATOM   3122  H   ASP   200      72.899  54.974  34.891  1.00  0.00           H  
ATOM   3123  CA  ASP   200      73.134  56.906  35.703  1.00  0.00           C  
ATOM   3124  HA  ASP   200      72.995  57.757  35.037  1.00  0.00           H  
ATOM   3125  CB  ASP   200      71.887  56.635  36.533  1.00  0.00           C  
ATOM   3126  HB2 ASP   200      72.052  55.714  37.092  1.00  0.00           H  
ATOM   3127  HB3 ASP   200      71.787  57.378  37.323  1.00  0.00           H  
ATOM   3128  CG  ASP   200      70.582  56.586  35.777  1.00  0.00           C  
ATOM   3129  OD1 ASP   200      69.613  56.119  36.453  1.00  0.00           O  
ATOM   3130  OD2 ASP   200      70.491  56.947  34.581  1.00  0.00           O  
ATOM   3131  C   ASP   200      74.208  57.313  36.646  1.00  0.00           C  
ATOM   3132  O   ASP   200      74.559  58.527  36.714  1.00  0.00           O  
ATOM   3133  N   HID   201      74.793  56.359  37.414  1.00  0.00           N  
ATOM   3134  H   HID   201      74.466  55.409  37.308  1.00  0.00           H  
ATOM   3135  CA  HID   201      75.757  56.701  38.377  1.00  0.00           C  
ATOM   3136  HA  HID   201      75.360  57.605  38.838  1.00  0.00           H  
ATOM   3137  CB  HID   201      75.775  55.478  39.399  1.00  0.00           C  
ATOM   3138  HB2 HID   201      76.144  55.836  40.360  1.00  0.00           H  
ATOM   3139  HB3 HID   201      74.781  55.069  39.575  1.00  0.00           H  
ATOM   3140  CG  HID   201      76.634  54.340  38.981  1.00  0.00           C  
ATOM   3141  ND1 HID   201      76.290  53.324  38.062  1.00  0.00           N  
ATOM   3142  HD1 HID   201      75.450  53.240  37.508  1.00  0.00           H  
ATOM   3143  CE1 HID   201      77.373  52.604  37.755  1.00  0.00           C  
ATOM   3144  HE1 HID   201      77.445  51.806  37.032  1.00  0.00           H  
ATOM   3145  NE2 HID   201      78.397  53.052  38.418  1.00  0.00           N  
ATOM   3146  CD2 HID   201      77.947  54.150  39.193  1.00  0.00           C  
ATOM   3147  HD2 HID   201      78.609  54.750  39.799  1.00  0.00           H  
ATOM   3148  C   HID   201      77.188  57.037  37.792  1.00  0.00           C  
ATOM   3149  O   HID   201      77.473  56.594  36.652  1.00  0.00           O  
ATOM   3150  N   PRO   202      78.112  57.752  38.548  1.00  0.00           N  
ATOM   3151  CD  PRO   202      79.540  57.601  38.331  1.00  0.00           C  
ATOM   3152  HD2 PRO   202      79.772  57.906  37.311  1.00  0.00           H  
ATOM   3153  HD3 PRO   202      79.853  56.570  38.500  1.00  0.00           H  
ATOM   3154  CG  PRO   202      80.208  58.617  39.206  1.00  0.00           C  
ATOM   3155  HG2 PRO   202      80.228  59.604  38.744  1.00  0.00           H  
ATOM   3156  HG3 PRO   202      81.220  58.278  39.428  1.00  0.00           H  
ATOM   3157  CB  PRO   202      79.308  58.685  40.409  1.00  0.00           C  
ATOM   3158  HB2 PRO   202      79.441  59.624  40.946  1.00  0.00           H  
ATOM   3159  HB3 PRO   202      79.587  57.895  41.106  1.00  0.00           H  
ATOM   3160  CA  PRO   202      77.913  58.489  39.776  1.00  0.00           C  
ATOM   3161  HA  PRO   202      77.319  57.901  40.476  1.00  0.00           H  
ATOM   3162  C   PRO   202      77.106  59.801  39.437  1.00  0.00           C  
ATOM   3163  O   PRO   202      77.651  60.485  38.618  1.00  0.00           O  
ATOM   3164  N   ILE   203      75.913  59.933  39.956  1.00  0.00           N  
ATOM   3165  H   ILE   203      75.643  59.312  40.706  1.00  0.00           H  
ATOM   3166  CA  ILE   203      75.068  61.093  39.627  1.00  0.00           C  
ATOM   3167  HA  ILE   203      74.995  61.242  38.549  1.00  0.00           H  
ATOM   3168  CB  ILE   203      73.672  61.054  40.181  1.00  0.00           C  
ATOM   3169  HB  ILE   203      73.635  61.135  41.267  1.00  0.00           H  
ATOM   3170  CG2 ILE   203      72.856  62.177  39.535  1.00  0.00           C  
ATOM   3171 HG21 ILE   203      72.805  62.058  38.453  1.00  0.00           H  
ATOM   3172 HG22 ILE   203      71.843  62.070  39.924  1.00  0.00           H  
ATOM   3173 HG23 ILE   203      73.236  63.177  39.747  1.00  0.00           H  
ATOM   3174  CG1 ILE   203      73.023  59.609  39.894  1.00  0.00           C  
ATOM   3175 HG12 ILE   203      72.956  59.403  38.826  1.00  0.00           H  
ATOM   3176 HG13 ILE   203      73.735  58.838  40.187  1.00  0.00           H  
ATOM   3177  CD1 ILE   203      71.658  59.207  40.421  1.00  0.00           C  
ATOM   3178 HD11 ILE   203      71.048  60.078  40.182  1.00  0.00           H  
ATOM   3179 HD12 ILE   203      71.318  58.259  40.005  1.00  0.00           H  
ATOM   3180 HD13 ILE   203      71.639  59.300  41.507  1.00  0.00           H  
ATOM   3181  C   ILE   203      75.750  62.395  40.100  1.00  0.00           C  
ATOM   3182  O   ILE   203      75.915  62.508  41.303  1.00  0.00           O  
ATOM   3183  N   ARG   204      76.147  63.313  39.159  1.00  0.00           N  
ATOM   3184  H   ARG   204      76.036  63.145  38.170  1.00  0.00           H  
ATOM   3185  CA  ARG   204      76.554  64.687  39.469  1.00  0.00           C  
ATOM   3186  HA  ARG   204      77.287  64.624  40.274  1.00  0.00           H  
ATOM   3187  CB  ARG   204      77.335  65.449  38.300  1.00  0.00           C  
ATOM   3188  HB2 ARG   204      76.749  65.318  37.390  1.00  0.00           H  
ATOM   3189  HB3 ARG   204      77.375  66.525  38.465  1.00  0.00           H  
ATOM   3190  CG  ARG   204      78.739  64.831  38.143  1.00  0.00           C  
ATOM   3191  HG2 ARG   204      79.336  65.052  39.029  1.00  0.00           H  
ATOM   3192  HG3 ARG   204      78.687  63.743  38.096  1.00  0.00           H  
ATOM   3193  CD  ARG   204      79.519  65.314  36.940  1.00  0.00           C  
ATOM   3194  HD2 ARG   204      80.506  64.853  36.979  1.00  0.00           H  
ATOM   3195  HD3 ARG   204      79.067  64.994  36.002  1.00  0.00           H  
ATOM   3196  NE  ARG   204      79.573  66.782  36.892  1.00  0.00           N  
ATOM   3197  HE  ARG   204      79.091  67.348  37.576  1.00  0.00           H  
ATOM   3198  CZ  ARG   204      80.367  67.378  36.069  1.00  0.00           C  
ATOM   3199  NH1 ARG   204      81.109  66.785  35.183  1.00  0.00           N  
ATOM   3200 HH11 ARG   204      81.071  65.804  34.945  1.00  0.00           H  
ATOM   3201 HH12 ARG   204      81.714  67.432  34.697  1.00  0.00           H  
ATOM   3202  NH2 ARG   204      80.479  68.683  36.063  1.00  0.00           N  
ATOM   3203 HH21 ARG   204      79.848  69.270  36.591  1.00  0.00           H  
ATOM   3204 HH22 ARG   204      81.009  68.999  35.264  1.00  0.00           H  
ATOM   3205  C   ARG   204      75.440  65.584  39.971  1.00  0.00           C  
ATOM   3206  O   ARG   204      74.345  65.714  39.371  1.00  0.00           O  
ATOM   3207  N   PHE   205      75.650  66.235  41.133  1.00  0.00           N  
ATOM   3208  H   PHE   205      76.559  66.101  41.552  1.00  0.00           H  
ATOM   3209  CA  PHE   205      74.625  67.061  41.867  1.00  0.00           C  
ATOM   3210  HA  PHE   205      73.871  67.407  41.159  1.00  0.00           H  
ATOM   3211  CB  PHE   205      73.951  66.166  42.932  1.00  0.00           C  
ATOM   3212  HB2 PHE   205      73.039  66.682  43.232  1.00  0.00           H  
ATOM   3213  HB3 PHE   205      73.613  65.256  42.437  1.00  0.00           H  
ATOM   3214  CG  PHE   205      74.727  65.925  44.143  1.00  0.00           C  
ATOM   3215  CD1 PHE   205      75.768  65.019  44.195  1.00  0.00           C  
ATOM   3216  HD1 PHE   205      75.999  64.596  43.229  1.00  0.00           H  
ATOM   3217  CE1 PHE   205      76.617  64.848  45.359  1.00  0.00           C  
ATOM   3218  HE1 PHE   205      77.489  64.214  45.297  1.00  0.00           H  
ATOM   3219  CZ  PHE   205      76.350  65.565  46.519  1.00  0.00           C  
ATOM   3220  HZ  PHE   205      76.987  65.498  47.389  1.00  0.00           H  
ATOM   3221  CE2 PHE   205      75.275  66.519  46.449  1.00  0.00           C  
ATOM   3222  HE2 PHE   205      75.242  67.103  47.357  1.00  0.00           H  
ATOM   3223  CD2 PHE   205      74.503  66.706  45.262  1.00  0.00           C  
ATOM   3224  HD2 PHE   205      73.734  67.461  45.330  1.00  0.00           H  
ATOM   3225  C   PHE   205      75.251  68.310  42.446  1.00  0.00           C  
ATOM   3226  O   PHE   205      76.462  68.581  42.313  1.00  0.00           O  
ATOM   3227  N   SER   206      74.476  69.178  43.078  1.00  0.00           N  
ATOM   3228  H   SER   206      73.477  69.143  42.930  1.00  0.00           H  
ATOM   3229  CA  SER   206      74.916  70.336  43.812  1.00  0.00           C  
ATOM   3230  HA  SER   206      75.884  70.045  44.219  1.00  0.00           H  
ATOM   3231  CB  SER   206      75.094  71.538  42.848  1.00  0.00           C  
ATOM   3232  HB2 SER   206      75.960  71.496  42.188  1.00  0.00           H  
ATOM   3233  HB3 SER   206      74.175  71.629  42.268  1.00  0.00           H  
ATOM   3234  OG  SER   206      75.100  72.813  43.518  1.00  0.00           O  
ATOM   3235  HG  SER   206      75.933  73.017  43.949  1.00  0.00           H  
ATOM   3236  C   SER   206      74.019  70.516  45.017  1.00  0.00           C  
ATOM   3237  O   SER   206      72.829  70.193  45.053  1.00  0.00           O  
ATOM   3238  N   PHE   207      74.596  71.021  46.077  1.00  0.00           N  
ATOM   3239  H   PHE   207      75.488  71.479  45.953  1.00  0.00           H  
ATOM   3240  CA  PHE   207      73.967  71.295  47.405  1.00  0.00           C  
ATOM   3241  HA  PHE   207      73.267  70.496  47.650  1.00  0.00           H  
ATOM   3242  CB  PHE   207      74.983  71.374  48.441  1.00  0.00           C  
ATOM   3243  HB2 PHE   207      75.643  72.226  48.277  1.00  0.00           H  
ATOM   3244  HB3 PHE   207      74.461  71.455  49.394  1.00  0.00           H  
ATOM   3245  CG  PHE   207      75.935  70.134  48.572  1.00  0.00           C  
ATOM   3246  CD1 PHE   207      75.664  69.003  49.354  1.00  0.00           C  
ATOM   3247  HD1 PHE   207      74.861  69.023  50.077  1.00  0.00           H  
ATOM   3248  CE1 PHE   207      76.500  67.899  49.378  1.00  0.00           C  
ATOM   3249  HE1 PHE   207      76.326  67.041  50.010  1.00  0.00           H  
ATOM   3250  CZ  PHE   207      77.627  67.906  48.521  1.00  0.00           C  
ATOM   3251  HZ  PHE   207      78.265  67.035  48.533  1.00  0.00           H  
ATOM   3252  CE2 PHE   207      77.965  69.022  47.762  1.00  0.00           C  
ATOM   3253  HE2 PHE   207      78.871  69.087  47.178  1.00  0.00           H  
ATOM   3254  CD2 PHE   207      77.050  70.128  47.799  1.00  0.00           C  
ATOM   3255  HD2 PHE   207      77.320  70.971  47.179  1.00  0.00           H  
ATOM   3256  C   PHE   207      73.161  72.676  47.420  1.00  0.00           C  
ATOM   3257  O   PHE   207      73.574  73.609  46.684  1.00  0.00           O  
ATOM   3258  N   SER   208      72.228  72.828  48.311  1.00  0.00           N  
ATOM   3259  H   SER   208      72.003  72.056  48.922  1.00  0.00           H  
ATOM   3260  CA  SER   208      71.518  74.101  48.556  1.00  0.00           C  
ATOM   3261  HA  SER   208      72.118  74.935  48.192  1.00  0.00           H  
ATOM   3262  CB  SER   208      70.337  74.199  47.618  1.00  0.00           C  
ATOM   3263  HB2 SER   208      70.673  74.053  46.591  1.00  0.00           H  
ATOM   3264  HB3 SER   208      69.644  73.385  47.830  1.00  0.00           H  
ATOM   3265  OG  SER   208      69.692  75.443  47.768  1.00  0.00           O  
ATOM   3266  HG  SER   208      68.887  75.332  48.279  1.00  0.00           H  
ATOM   3267  C   SER   208      71.162  74.372  50.022  1.00  0.00           C  
ATOM   3268  O   SER   208      70.313  73.688  50.582  1.00  0.00           O  
ATOM   3269  N   MET   209      71.921  75.297  50.683  1.00  0.00           N  
ATOM   3270  H   MET   209      72.560  75.816  50.098  1.00  0.00           H  
ATOM   3271  CA  MET   209      71.791  75.671  52.104  1.00  0.00           C  
ATOM   3272  HA  MET   209      71.693  74.713  52.614  1.00  0.00           H  
ATOM   3273  CB  MET   209      73.057  76.361  52.558  1.00  0.00           C  
ATOM   3274  HB2 MET   209      73.969  75.826  52.292  1.00  0.00           H  
ATOM   3275  HB3 MET   209      72.959  77.270  51.965  1.00  0.00           H  
ATOM   3276  CG  MET   209      73.189  76.737  53.966  1.00  0.00           C  
ATOM   3277  HG2 MET   209      72.172  76.934  54.305  1.00  0.00           H  
ATOM   3278  HG3 MET   209      73.731  75.953  54.496  1.00  0.00           H  
ATOM   3279  SD  MET   209      74.248  78.249  54.322  1.00  0.00           S  
ATOM   3280  CE  MET   209      73.451  79.574  53.409  1.00  0.00           C  
ATOM   3281  HE1 MET   209      73.443  79.386  52.336  1.00  0.00           H  
ATOM   3282  HE2 MET   209      72.378  79.542  53.599  1.00  0.00           H  
ATOM   3283  HE3 MET   209      73.873  80.536  53.701  1.00  0.00           H  
ATOM   3284  C   MET   209      70.574  76.565  52.369  1.00  0.00           C  
ATOM   3285  O   MET   209      70.204  77.510  51.619  1.00  0.00           O  
ATOM   3286  N   LYS   210      69.871  76.303  53.441  1.00  0.00           N  
ATOM   3287  H   LYS   210      70.223  75.526  53.983  1.00  0.00           H  
ATOM   3288  CA  LYS   210      68.535  76.923  53.844  1.00  0.00           C  
ATOM   3289  HA  LYS   210      68.325  77.639  53.049  1.00  0.00           H  
ATOM   3290  CB  LYS   210      67.456  75.856  53.908  1.00  0.00           C  
ATOM   3291  HB2 LYS   210      67.506  75.295  52.975  1.00  0.00           H  
ATOM   3292  HB3 LYS   210      67.698  75.168  54.718  1.00  0.00           H  
ATOM   3293  CG  LYS   210      66.083  76.437  54.101  1.00  0.00           C  
ATOM   3294  HG2 LYS   210      65.987  77.151  54.919  1.00  0.00           H  
ATOM   3295  HG3 LYS   210      65.779  76.957  53.193  1.00  0.00           H  
ATOM   3296  CD  LYS   210      65.062  75.368  54.407  1.00  0.00           C  
ATOM   3297  HD2 LYS   210      65.136  74.582  53.656  1.00  0.00           H  
ATOM   3298  HD3 LYS   210      65.365  74.953  55.368  1.00  0.00           H  
ATOM   3299  CE  LYS   210      63.716  76.057  54.424  1.00  0.00           C  
ATOM   3300  HE2 LYS   210      63.854  76.896  55.106  1.00  0.00           H  
ATOM   3301  HE3 LYS   210      63.452  76.454  53.444  1.00  0.00           H  
ATOM   3302  NZ  LYS   210      62.648  75.265  55.022  1.00  0.00           N  
ATOM   3303  HZ1 LYS   210      61.896  75.806  55.426  1.00  0.00           H  
ATOM   3304  HZ2 LYS   210      62.321  74.556  54.381  1.00  0.00           H  
ATOM   3305  HZ3 LYS   210      63.015  74.806  55.843  1.00  0.00           H  
ATOM   3306  C   LYS   210      68.845  77.749  55.094  1.00  0.00           C  
ATOM   3307  O   LYS   210      69.261  77.161  56.077  1.00  0.00           O  
ATOM   3308  N   PHE   211      68.470  79.023  55.171  1.00  0.00           N  
ATOM   3309  H   PHE   211      67.842  79.310  54.435  1.00  0.00           H  
ATOM   3310  CA  PHE   211      68.700  79.918  56.297  1.00  0.00           C  
ATOM   3311  HA  PHE   211      69.705  79.723  56.670  1.00  0.00           H  
ATOM   3312  CB  PHE   211      68.713  81.356  55.769  1.00  0.00           C  
ATOM   3313  HB2 PHE   211      67.801  81.493  55.189  1.00  0.00           H  
ATOM   3314  HB3 PHE   211      68.667  82.057  56.603  1.00  0.00           H  
ATOM   3315  CG  PHE   211      69.904  81.702  54.890  1.00  0.00           C  
ATOM   3316  CD1 PHE   211      71.098  82.204  55.427  1.00  0.00           C  
ATOM   3317  HD1 PHE   211      71.342  82.170  56.478  1.00  0.00           H  
ATOM   3318  CE1 PHE   211      72.132  82.577  54.539  1.00  0.00           C  
ATOM   3319  HE1 PHE   211      73.006  83.051  54.960  1.00  0.00           H  
ATOM   3320  CZ  PHE   211      72.089  82.418  53.178  1.00  0.00           C  
ATOM   3321  HZ  PHE   211      72.925  82.807  52.615  1.00  0.00           H  
ATOM   3322  CE2 PHE   211      70.927  81.840  52.615  1.00  0.00           C  
ATOM   3323  HE2 PHE   211      70.885  81.697  51.545  1.00  0.00           H  
ATOM   3324  CD2 PHE   211      69.872  81.470  53.461  1.00  0.00           C  
ATOM   3325  HD2 PHE   211      68.923  81.158  53.049  1.00  0.00           H  
ATOM   3326  C   PHE   211      67.725  79.800  57.463  1.00  0.00           C  
ATOM   3327  O   PHE   211      66.566  79.501  57.229  1.00  0.00           O  
ATOM   3328  N   GLN   212      68.187  80.124  58.649  1.00  0.00           N  
ATOM   3329  H   GLN   212      69.191  80.143  58.761  1.00  0.00           H  
ATOM   3330  CA  GLN   212      67.519  80.152  59.955  1.00  0.00           C  
ATOM   3331  HA  GLN   212      68.203  80.756  60.550  1.00  0.00           H  
ATOM   3332  CB  GLN   212      66.125  80.951  59.840  1.00  0.00           C  
ATOM   3333  HB2 GLN   212      66.307  81.683  59.054  1.00  0.00           H  
ATOM   3334  HB3 GLN   212      65.393  80.217  59.502  1.00  0.00           H  
ATOM   3335  CG  GLN   212      65.686  81.613  61.115  1.00  0.00           C  
ATOM   3336  HG2 GLN   212      65.508  80.835  61.857  1.00  0.00           H  
ATOM   3337  HG3 GLN   212      66.373  82.430  61.335  1.00  0.00           H  
ATOM   3338  CD  GLN   212      64.317  82.316  61.034  1.00  0.00           C  
ATOM   3339  OE1 GLN   212      63.647  82.264  60.059  1.00  0.00           O  
ATOM   3340  NE2 GLN   212      63.970  82.949  62.158  1.00  0.00           N  
ATOM   3341 HE21 GLN   212      63.029  83.314  62.192  1.00  0.00           H  
ATOM   3342 HE22 GLN   212      64.545  82.937  62.989  1.00  0.00           H  
ATOM   3343  C   GLN   212      67.468  78.725  60.570  1.00  0.00           C  
ATOM   3344  O   GLN   212      67.390  77.734  59.892  1.00  0.00           O  
ATOM   3345  N   SER   213      67.590  78.605  61.889  1.00  0.00           N  
ATOM   3346  H   SER   213      67.885  79.451  62.355  1.00  0.00           H  
ATOM   3347  CA  SER   213      67.448  77.494  62.785  1.00  0.00           C  
ATOM   3348  HA  SER   213      66.661  76.835  62.419  1.00  0.00           H  
ATOM   3349  CB  SER   213      68.790  76.717  62.806  1.00  0.00           C  
ATOM   3350  HB2 SER   213      68.975  76.439  61.768  1.00  0.00           H  
ATOM   3351  HB3 SER   213      69.682  77.263  63.113  1.00  0.00           H  
ATOM   3352  OG  SER   213      68.659  75.559  63.621  1.00  0.00           O  
ATOM   3353  HG  SER   213      69.347  74.949  63.346  1.00  0.00           H  
ATOM   3354  C   SER   213      67.132  77.960  64.243  1.00  0.00           C  
ATOM   3355  O   SER   213      67.271  79.114  64.601  1.00  0.00           O  
ATOM   3356  N   GLY   214      66.820  77.053  65.187  1.00  0.00           N  
ATOM   3357  H   GLY   214      66.700  76.067  65.005  1.00  0.00           H  
ATOM   3358  CA  GLY   214      66.599  77.388  66.587  1.00  0.00           C  
ATOM   3359  HA2 GLY   214      66.703  76.509  67.224  1.00  0.00           H  
ATOM   3360  HA3 GLY   214      67.380  78.072  66.919  1.00  0.00           H  
ATOM   3361  C   GLY   214      65.188  77.958  67.031  1.00  0.00           C  
ATOM   3362  O   GLY   214      64.954  78.255  68.199  1.00  0.00           O  
ATOM   3363  N   GLN   215      64.258  78.175  66.116  1.00  0.00           N  
ATOM   3364  H   GLN   215      64.461  78.117  65.128  1.00  0.00           H  
ATOM   3365  CA  GLN   215      62.975  78.807  66.479  1.00  0.00           C  
ATOM   3366  HA  GLN   215      63.220  79.730  67.005  1.00  0.00           H  
ATOM   3367  CB  GLN   215      62.285  79.304  65.178  1.00  0.00           C  
ATOM   3368  HB2 GLN   215      61.734  78.471  64.741  1.00  0.00           H  
ATOM   3369  HB3 GLN   215      61.611  80.112  65.464  1.00  0.00           H  
ATOM   3370  CG  GLN   215      63.114  80.031  64.135  1.00  0.00           C  
ATOM   3371  HG2 GLN   215      62.661  80.988  63.875  1.00  0.00           H  
ATOM   3372  HG3 GLN   215      64.086  80.325  64.532  1.00  0.00           H  
ATOM   3373  CD  GLN   215      63.473  79.247  62.834  1.00  0.00           C  
ATOM   3374  OE1 GLN   215      64.463  78.467  62.777  1.00  0.00           O  
ATOM   3375  NE2 GLN   215      62.710  79.392  61.753  1.00  0.00           N  
ATOM   3376 HE21 GLN   215      62.945  78.917  60.893  1.00  0.00           H  
ATOM   3377 HE22 GLN   215      61.936  80.037  61.692  1.00  0.00           H  
ATOM   3378  C   GLN   215      61.994  77.974  67.293  1.00  0.00           C  
ATOM   3379  O   GLN   215      61.102  78.586  67.922  1.00  0.00           O  
ATOM   3380  N   LEU   216      62.012  76.617  67.143  1.00  0.00           N  
ATOM   3381  H   LEU   216      62.698  76.149  66.568  1.00  0.00           H  
ATOM   3382  CA  LEU   216      60.935  75.723  67.608  1.00  0.00           C  
ATOM   3383  HA  LEU   216      60.047  76.295  67.876  1.00  0.00           H  
ATOM   3384  CB  LEU   216      60.523  74.847  66.396  1.00  0.00           C  
ATOM   3385  HB2 LEU   216      61.372  74.169  66.314  1.00  0.00           H  
ATOM   3386  HB3 LEU   216      59.678  74.198  66.626  1.00  0.00           H  
ATOM   3387  CG  LEU   216      60.423  75.609  65.137  1.00  0.00           C  
ATOM   3388  HG  LEU   216      61.389  76.047  64.888  1.00  0.00           H  
ATOM   3389  CD1 LEU   216      60.001  74.726  63.992  1.00  0.00           C  
ATOM   3390 HD11 LEU   216      60.827  74.083  63.688  1.00  0.00           H  
ATOM   3391 HD12 LEU   216      59.152  74.126  64.318  1.00  0.00           H  
ATOM   3392 HD13 LEU   216      59.829  75.388  63.143  1.00  0.00           H  
ATOM   3393  CD2 LEU   216      59.393  76.752  65.187  1.00  0.00           C  
ATOM   3394 HD21 LEU   216      59.128  77.184  64.222  1.00  0.00           H  
ATOM   3395 HD22 LEU   216      58.440  76.414  65.595  1.00  0.00           H  
ATOM   3396 HD23 LEU   216      59.718  77.606  65.782  1.00  0.00           H  
ATOM   3397  C   LEU   216      61.305  74.985  68.844  1.00  0.00           C  
ATOM   3398  O   LEU   216      62.482  74.719  69.207  1.00  0.00           O  
ATOM   3399  N   THR   217      60.258  74.596  69.564  1.00  0.00           N  
ATOM   3400  H   THR   217      59.368  74.692  69.096  1.00  0.00           H  
ATOM   3401  CA  THR   217      60.193  73.623  70.747  1.00  0.00           C  
ATOM   3402  HA  THR   217      61.197  73.363  71.083  1.00  0.00           H  
ATOM   3403  CB  THR   217      59.634  74.308  71.968  1.00  0.00           C  
ATOM   3404  HB  THR   217      60.188  75.227  72.161  1.00  0.00           H  
ATOM   3405  CG2 THR   217      58.174  74.639  71.800  1.00  0.00           C  
ATOM   3406 HG21 THR   217      57.632  73.694  71.777  1.00  0.00           H  
ATOM   3407 HG22 THR   217      57.850  75.180  72.689  1.00  0.00           H  
ATOM   3408 HG23 THR   217      58.041  75.273  70.923  1.00  0.00           H  
ATOM   3409  OG1 THR   217      59.721  73.447  73.083  1.00  0.00           O  
ATOM   3410  HG1 THR   217      59.125  73.825  73.733  1.00  0.00           H  
ATOM   3411  C   THR   217      59.455  72.327  70.353  1.00  0.00           C  
ATOM   3412  O   THR   217      58.680  72.372  69.408  1.00  0.00           O  
ATOM   3413  N   THR   218      59.680  71.284  71.116  1.00  0.00           N  
ATOM   3414  H   THR   218      60.201  71.412  71.972  1.00  0.00           H  
ATOM   3415  CA  THR   218      59.084  69.974  70.795  1.00  0.00           C  
ATOM   3416  HA  THR   218      58.487  70.021  69.885  1.00  0.00           H  
ATOM   3417  CB  THR   218      60.203  68.938  70.517  1.00  0.00           C  
ATOM   3418  HB  THR   218      60.825  68.839  71.406  1.00  0.00           H  
ATOM   3419  CG2 THR   218      59.621  67.555  70.091  1.00  0.00           C  
ATOM   3420 HG21 THR   218      60.355  66.802  69.806  1.00  0.00           H  
ATOM   3421 HG22 THR   218      58.965  67.089  70.826  1.00  0.00           H  
ATOM   3422 HG23 THR   218      58.983  67.755  69.230  1.00  0.00           H  
ATOM   3423  OG1 THR   218      60.938  69.375  69.394  1.00  0.00           O  
ATOM   3424  HG1 THR   218      61.638  69.951  69.709  1.00  0.00           H  
ATOM   3425  C   THR   218      58.196  69.426  71.914  1.00  0.00           C  
ATOM   3426  O   THR   218      58.688  69.452  73.028  1.00  0.00           O  
ATOM   3427  N   ARG   219      56.956  68.977  71.649  1.00  0.00           N  
ATOM   3428  H   ARG   219      56.589  68.999  70.708  1.00  0.00           H  
ATOM   3429  CA  ARG   219      56.040  68.410  72.647  1.00  0.00           C  
ATOM   3430  HA  ARG   219      56.529  68.467  73.619  1.00  0.00           H  
ATOM   3431  CB  ARG   219      54.830  69.324  72.777  1.00  0.00           C  
ATOM   3432  HB2 ARG   219      55.121  70.374  72.740  1.00  0.00           H  
ATOM   3433  HB3 ARG   219      54.146  69.255  71.931  1.00  0.00           H  
ATOM   3434  CG  ARG   219      53.996  69.152  74.029  1.00  0.00           C  
ATOM   3435  HG2 ARG   219      53.662  68.119  74.125  1.00  0.00           H  
ATOM   3436  HG3 ARG   219      54.638  69.367  74.883  1.00  0.00           H  
ATOM   3437  CD  ARG   219      52.837  70.087  73.964  1.00  0.00           C  
ATOM   3438  HD2 ARG   219      53.223  71.090  73.785  1.00  0.00           H  
ATOM   3439  HD3 ARG   219      52.276  69.681  73.122  1.00  0.00           H  
ATOM   3440  NE  ARG   219      52.290  70.041  75.321  1.00  0.00           N  
ATOM   3441  HE  ARG   219      52.518  69.217  75.859  1.00  0.00           H  
ATOM   3442  CZ  ARG   219      51.859  70.995  76.101  1.00  0.00           C  
ATOM   3443  NH1 ARG   219      51.513  72.172  75.582  1.00  0.00           N  
ATOM   3444 HH11 ARG   219      51.696  72.382  74.611  1.00  0.00           H  
ATOM   3445 HH12 ARG   219      51.303  72.929  76.216  1.00  0.00           H  
ATOM   3446  NH2 ARG   219      51.694  70.820  77.348  1.00  0.00           N  
ATOM   3447 HH21 ARG   219      51.563  69.909  77.765  1.00  0.00           H  
ATOM   3448 HH22 ARG   219      51.504  71.616  77.940  1.00  0.00           H  
ATOM   3449  C   ARG   219      55.593  66.987  72.362  1.00  0.00           C  
ATOM   3450  O   ARG   219      55.231  66.673  71.245  1.00  0.00           O  
ATOM   3451  N   PHE   220      55.499  66.193  73.407  1.00  0.00           N  
ATOM   3452  H   PHE   220      55.821  66.558  74.292  1.00  0.00           H  
ATOM   3453  CA  PHE   220      54.955  64.823  73.339  1.00  0.00           C  
ATOM   3454  HA  PHE   220      55.280  64.457  72.365  1.00  0.00           H  
ATOM   3455  CB  PHE   220      55.570  63.928  74.450  1.00  0.00           C  
ATOM   3456  HB2 PHE   220      55.335  64.363  75.422  1.00  0.00           H  
ATOM   3457  HB3 PHE   220      55.088  62.951  74.497  1.00  0.00           H  
ATOM   3458  CG  PHE   220      57.029  63.664  74.456  1.00  0.00           C  
ATOM   3459  CD1 PHE   220      57.700  63.805  75.692  1.00  0.00           C  
ATOM   3460  HD1 PHE   220      57.131  64.147  76.543  1.00  0.00           H  
ATOM   3461  CE1 PHE   220      59.028  63.384  75.770  1.00  0.00           C  
ATOM   3462  HE1 PHE   220      59.334  63.241  76.796  1.00  0.00           H  
ATOM   3463  CZ  PHE   220      59.817  63.131  74.643  1.00  0.00           C  
ATOM   3464  HZ  PHE   220      60.837  62.789  74.727  1.00  0.00           H  
ATOM   3465  CE2 PHE   220      59.240  63.275  73.375  1.00  0.00           C  
ATOM   3466  HE2 PHE   220      59.776  63.047  72.465  1.00  0.00           H  
ATOM   3467  CD2 PHE   220      57.871  63.493  73.276  1.00  0.00           C  
ATOM   3468  HD2 PHE   220      57.355  63.490  72.327  1.00  0.00           H  
ATOM   3469  C   PHE   220      53.416  64.618  73.431  1.00  0.00           C  
ATOM   3470  O   PHE   220      52.728  65.358  74.149  1.00  0.00           O  
ATOM   3471  N   PHE   221      52.900  63.534  72.796  1.00  0.00           N  
ATOM   3472  H   PHE   221      53.500  63.082  72.121  1.00  0.00           H  
ATOM   3473  CA  PHE   221      51.462  63.042  72.826  1.00  0.00           C  
ATOM   3474  HA  PHE   221      51.110  63.314  73.821  1.00  0.00           H  
ATOM   3475  CB  PHE   221      50.584  63.733  71.736  1.00  0.00           C  
ATOM   3476  HB2 PHE   221      50.990  63.342  70.803  1.00  0.00           H  
ATOM   3477  HB3 PHE   221      49.589  63.335  71.933  1.00  0.00           H  
ATOM   3478  CG  PHE   221      50.629  65.239  71.812  1.00  0.00           C  
ATOM   3479  CD1 PHE   221      49.673  65.957  72.553  1.00  0.00           C  
ATOM   3480  HD1 PHE   221      48.789  65.485  72.955  1.00  0.00           H  
ATOM   3481  CE1 PHE   221      49.673  67.409  72.562  1.00  0.00           C  
ATOM   3482  HE1 PHE   221      48.870  67.946  73.045  1.00  0.00           H  
ATOM   3483  CZ  PHE   221      50.763  68.119  71.951  1.00  0.00           C  
ATOM   3484  HZ  PHE   221      50.755  69.199  71.930  1.00  0.00           H  
ATOM   3485  CE2 PHE   221      51.720  67.338  71.233  1.00  0.00           C  
ATOM   3486  HE2 PHE   221      52.454  67.940  70.719  1.00  0.00           H  
ATOM   3487  CD2 PHE   221      51.639  65.909  71.115  1.00  0.00           C  
ATOM   3488  HD2 PHE   221      52.368  65.341  70.557  1.00  0.00           H  
ATOM   3489  C   PHE   221      51.277  61.522  72.780  1.00  0.00           C  
ATOM   3490  O   PHE   221      52.311  60.870  72.543  1.00  0.00           O  
ATOM   3491  N   HID   222      50.118  60.958  72.988  1.00  0.00           N  
ATOM   3492  H   HID   222      49.339  61.579  73.151  1.00  0.00           H  
ATOM   3493  CA  HID   222      49.822  59.547  72.943  1.00  0.00           C  
ATOM   3494  HA  HID   222      50.555  59.024  72.329  1.00  0.00           H  
ATOM   3495  CB  HID   222      49.990  59.021  74.375  1.00  0.00           C  
ATOM   3496  HB2 HID   222      50.972  59.302  74.754  1.00  0.00           H  
ATOM   3497  HB3 HID   222      49.179  59.433  74.975  1.00  0.00           H  
ATOM   3498  CG  HID   222      49.946  57.533  74.377  1.00  0.00           C  
ATOM   3499  ND1 HID   222      50.899  56.727  73.745  1.00  0.00           N  
ATOM   3500  HD1 HID   222      51.746  57.105  73.343  1.00  0.00           H  
ATOM   3501  CE1 HID   222      50.745  55.455  74.146  1.00  0.00           C  
ATOM   3502  HE1 HID   222      51.424  54.664  73.863  1.00  0.00           H  
ATOM   3503  NE2 HID   222      49.530  55.412  74.812  1.00  0.00           N  
ATOM   3504  CD2 HID   222      49.061  56.693  74.981  1.00  0.00           C  
ATOM   3505  HD2 HID   222      48.165  56.891  75.551  1.00  0.00           H  
ATOM   3506  C   HID   222      48.420  59.235  72.448  1.00  0.00           C  
ATOM   3507  O   HID   222      47.506  59.985  72.787  1.00  0.00           O  
ATOM   3508  N   PHE   223      48.260  58.129  71.727  1.00  0.00           N  
ATOM   3509  H   PHE   223      49.099  57.588  71.573  1.00  0.00           H  
ATOM   3510  CA  PHE   223      46.954  57.567  71.314  1.00  0.00           C  
ATOM   3511  HA  PHE   223      46.249  58.024  72.009  1.00  0.00           H  
ATOM   3512  CB  PHE   223      46.560  58.089  69.956  1.00  0.00           C  
ATOM   3513  HB2 PHE   223      47.458  57.887  69.371  1.00  0.00           H  
ATOM   3514  HB3 PHE   223      45.715  57.512  69.579  1.00  0.00           H  
ATOM   3515  CG  PHE   223      46.092  59.599  69.732  1.00  0.00           C  
ATOM   3516  CD1 PHE   223      46.954  60.703  69.782  1.00  0.00           C  
ATOM   3517  HD1 PHE   223      48.017  60.567  69.918  1.00  0.00           H  
ATOM   3518  CE1 PHE   223      46.525  62.057  69.745  1.00  0.00           C  
ATOM   3519  HE1 PHE   223      47.109  62.934  69.983  1.00  0.00           H  
ATOM   3520  CZ  PHE   223      45.179  62.375  69.436  1.00  0.00           C  
ATOM   3521  HZ  PHE   223      44.686  63.334  69.381  1.00  0.00           H  
ATOM   3522  CE2 PHE   223      44.339  61.237  69.270  1.00  0.00           C  
ATOM   3523  HE2 PHE   223      43.275  61.275  69.090  1.00  0.00           H  
ATOM   3524  CD2 PHE   223      44.802  59.889  69.414  1.00  0.00           C  
ATOM   3525  HD2 PHE   223      44.044  59.120  69.369  1.00  0.00           H  
ATOM   3526  C   PHE   223      46.917  56.030  71.395  1.00  0.00           C  
ATOM   3527  O   PHE   223      47.840  55.319  70.895  1.00  0.00           O  
ATOM   3528  N   THR   224      45.791  55.585  71.995  1.00  0.00           N  
ATOM   3529  H   THR   224      45.171  56.261  72.418  1.00  0.00           H  
ATOM   3530  CA  THR   224      45.527  54.087  72.161  1.00  0.00           C  
ATOM   3531  HA  THR   224      46.438  53.487  72.142  1.00  0.00           H  
ATOM   3532  CB  THR   224      44.896  53.792  73.544  1.00  0.00           C  
ATOM   3533  HB  THR   224      44.664  52.729  73.615  1.00  0.00           H  
ATOM   3534  CG2 THR   224      45.741  54.194  74.798  1.00  0.00           C  
ATOM   3535 HG21 THR   224      45.924  55.264  74.894  1.00  0.00           H  
ATOM   3536 HG22 THR   224      45.284  53.770  75.691  1.00  0.00           H  
ATOM   3537 HG23 THR   224      46.785  53.905  74.680  1.00  0.00           H  
ATOM   3538  OG1 THR   224      43.660  54.460  73.646  1.00  0.00           O  
ATOM   3539  HG1 THR   224      43.234  54.041  74.398  1.00  0.00           H  
ATOM   3540  C   THR   224      44.816  53.505  70.940  1.00  0.00           C  
ATOM   3541  O   THR   224      44.064  54.210  70.221  1.00  0.00           O  
ATOM   3542  N   ARG   225      44.877  52.200  70.807  1.00  0.00           N  
ATOM   3543  H   ARG   225      45.608  51.737  71.328  1.00  0.00           H  
ATOM   3544  CA  ARG   225      44.170  51.491  69.711  1.00  0.00           C  
ATOM   3545  HA  ARG   225      44.664  51.841  68.804  1.00  0.00           H  
ATOM   3546  CB  ARG   225      44.453  49.974  69.841  1.00  0.00           C  
ATOM   3547  HB2 ARG   225      45.517  49.822  70.022  1.00  0.00           H  
ATOM   3548  HB3 ARG   225      43.889  49.612  70.701  1.00  0.00           H  
ATOM   3549  CG  ARG   225      44.098  49.239  68.552  1.00  0.00           C  
ATOM   3550  HG2 ARG   225      43.010  49.184  68.546  1.00  0.00           H  
ATOM   3551  HG3 ARG   225      44.412  49.840  67.698  1.00  0.00           H  
ATOM   3552  CD  ARG   225      44.780  47.884  68.270  1.00  0.00           C  
ATOM   3553  HD2 ARG   225      44.370  47.551  67.317  1.00  0.00           H  
ATOM   3554  HD3 ARG   225      45.852  48.082  68.268  1.00  0.00           H  
ATOM   3555  NE  ARG   225      44.534  46.871  69.352  1.00  0.00           N  
ATOM   3556  HE  ARG   225      43.671  46.860  69.876  1.00  0.00           H  
ATOM   3557  CZ  ARG   225      45.355  45.894  69.650  1.00  0.00           C  
ATOM   3558  NH1 ARG   225      46.481  45.799  69.006  1.00  0.00           N  
ATOM   3559 HH11 ARG   225      46.717  46.420  68.245  1.00  0.00           H  
ATOM   3560 HH12 ARG   225      47.127  45.039  69.170  1.00  0.00           H  
ATOM   3561  NH2 ARG   225      45.067  44.968  70.492  1.00  0.00           N  
ATOM   3562 HH21 ARG   225      44.197  45.031  71.002  1.00  0.00           H  
ATOM   3563 HH22 ARG   225      45.592  44.105  70.514  1.00  0.00           H  
ATOM   3564  C   ARG   225      42.700  51.759  69.572  1.00  0.00           C  
ATOM   3565  O   ARG   225      42.279  52.115  68.500  1.00  0.00           O  
ATOM   3566  N   GLU   226      41.968  51.735  70.659  1.00  0.00           N  
ATOM   3567  H   GLU   226      42.435  51.418  71.496  1.00  0.00           H  
ATOM   3568  CA  GLU   226      40.537  51.988  70.692  1.00  0.00           C  
ATOM   3569  HA  GLU   226      40.037  51.450  69.887  1.00  0.00           H  
ATOM   3570  CB  GLU   226      40.027  51.497  72.082  1.00  0.00           C  
ATOM   3571  HB2 GLU   226      38.941  51.595  72.088  1.00  0.00           H  
ATOM   3572  HB3 GLU   226      40.258  50.432  72.100  1.00  0.00           H  
ATOM   3573  CG  GLU   226      40.325  52.391  73.291  1.00  0.00           C  
ATOM   3574  HG2 GLU   226      40.175  53.437  73.024  1.00  0.00           H  
ATOM   3575  HG3 GLU   226      39.582  52.229  74.072  1.00  0.00           H  
ATOM   3576  CD  GLU   226      41.573  52.112  74.070  1.00  0.00           C  
ATOM   3577  OE1 GLU   226      42.200  51.074  73.738  1.00  0.00           O  
ATOM   3578  OE2 GLU   226      41.780  52.785  75.106  1.00  0.00           O  
ATOM   3579  C   GLU   226      40.196  53.464  70.483  1.00  0.00           C  
ATOM   3580  O   GLU   226      39.059  53.713  70.084  1.00  0.00           O  
ATOM   3581  N   ASN   227      41.114  54.458  70.683  1.00  0.00           N  
ATOM   3582  H   ASN   227      42.035  54.190  70.998  1.00  0.00           H  
ATOM   3583  CA  ASN   227      40.902  55.842  70.431  1.00  0.00           C  
ATOM   3584  HA  ASN   227      39.884  56.231  70.435  1.00  0.00           H  
ATOM   3585  CB  ASN   227      41.564  56.674  71.536  1.00  0.00           C  
ATOM   3586  HB2 ASN   227      41.090  56.691  72.518  1.00  0.00           H  
ATOM   3587  HB3 ASN   227      42.608  56.396  71.681  1.00  0.00           H  
ATOM   3588  CG  ASN   227      41.633  58.198  71.219  1.00  0.00           C  
ATOM   3589  OD1 ASN   227      40.787  58.819  70.586  1.00  0.00           O  
ATOM   3590  ND2 ASN   227      42.784  58.773  71.587  1.00  0.00           N  
ATOM   3591 HD21 ASN   227      42.676  59.776  71.545  1.00  0.00           H  
ATOM   3592 HD22 ASN   227      43.506  58.221  72.028  1.00  0.00           H  
ATOM   3593  C   ASN   227      41.318  56.228  68.960  1.00  0.00           C  
ATOM   3594  O   ASN   227      40.601  56.997  68.389  1.00  0.00           O  
ATOM   3595  N   ILE   228      42.370  55.650  68.343  1.00  0.00           N  
ATOM   3596  H   ILE   228      43.037  55.216  68.966  1.00  0.00           H  
ATOM   3597  CA  ILE   228      42.522  55.553  66.868  1.00  0.00           C  
ATOM   3598  HA  ILE   228      42.744  56.557  66.506  1.00  0.00           H  
ATOM   3599  CB  ILE   228      43.880  54.789  66.511  1.00  0.00           C  
ATOM   3600  HB  ILE   228      43.800  53.744  66.810  1.00  0.00           H  
ATOM   3601  CG2 ILE   228      44.160  54.649  64.990  1.00  0.00           C  
ATOM   3602 HG21 ILE   228      44.340  55.617  64.523  1.00  0.00           H  
ATOM   3603 HG22 ILE   228      44.973  53.939  64.834  1.00  0.00           H  
ATOM   3604 HG23 ILE   228      43.288  54.145  64.574  1.00  0.00           H  
ATOM   3605  CG1 ILE   228      45.142  55.320  67.213  1.00  0.00           C  
ATOM   3606 HG12 ILE   228      45.472  56.237  66.725  1.00  0.00           H  
ATOM   3607 HG13 ILE   228      44.855  55.636  68.216  1.00  0.00           H  
ATOM   3608  CD1 ILE   228      46.198  54.211  67.480  1.00  0.00           C  
ATOM   3609 HD11 ILE   228      46.509  53.842  66.502  1.00  0.00           H  
ATOM   3610 HD12 ILE   228      47.035  54.695  67.983  1.00  0.00           H  
ATOM   3611 HD13 ILE   228      45.757  53.457  68.131  1.00  0.00           H  
ATOM   3612  C   ILE   228      41.331  54.915  66.180  1.00  0.00           C  
ATOM   3613  O   ILE   228      40.909  55.442  65.158  1.00  0.00           O  
ATOM   3614  N   ALA   229      40.735  53.818  66.682  1.00  0.00           N  
ATOM   3615  H   ALA   229      41.139  53.419  67.518  1.00  0.00           H  
ATOM   3616  CA  ALA   229      39.477  53.211  66.189  1.00  0.00           C  
ATOM   3617  HA  ALA   229      39.687  52.819  65.194  1.00  0.00           H  
ATOM   3618  CB  ALA   229      39.132  52.029  67.053  1.00  0.00           C  
ATOM   3619  HB1 ALA   229      39.905  51.332  67.376  1.00  0.00           H  
ATOM   3620  HB2 ALA   229      38.773  52.263  68.055  1.00  0.00           H  
ATOM   3621  HB3 ALA   229      38.330  51.446  66.599  1.00  0.00           H  
ATOM   3622  C   ALA   229      38.303  54.178  66.183  1.00  0.00           C  
ATOM   3623  O   ALA   229      37.527  54.164  65.235  1.00  0.00           O  
ATOM   3624  N   HID   230      38.169  55.043  67.179  1.00  0.00           N  
ATOM   3625  H   HID   230      38.924  55.207  67.830  1.00  0.00           H  
ATOM   3626  CA  HID   230      37.079  56.052  67.259  1.00  0.00           C  
ATOM   3627  HA  HID   230      36.119  55.542  67.193  1.00  0.00           H  
ATOM   3628  CB  HID   230      37.156  56.711  68.566  1.00  0.00           C  
ATOM   3629  HB2 HID   230      36.265  56.474  69.147  1.00  0.00           H  
ATOM   3630  HB3 HID   230      38.062  56.368  69.067  1.00  0.00           H  
ATOM   3631  CG  HID   230      37.366  58.232  68.501  1.00  0.00           C  
ATOM   3632  ND1 HID   230      38.481  58.904  68.683  1.00  0.00           N  
ATOM   3633  HD1 HID   230      39.380  58.522  68.942  1.00  0.00           H  
ATOM   3634  CE1 HID   230      38.202  60.221  68.656  1.00  0.00           C  
ATOM   3635  HE1 HID   230      38.866  61.057  68.821  1.00  0.00           H  
ATOM   3636  NE2 HID   230      36.862  60.438  68.381  1.00  0.00           N  
ATOM   3637  CD2 HID   230      36.331  59.169  68.318  1.00  0.00           C  
ATOM   3638  HD2 HID   230      35.286  58.902  68.274  1.00  0.00           H  
ATOM   3639  C   HID   230      37.253  56.945  65.997  1.00  0.00           C  
ATOM   3640  O   HID   230      36.267  57.222  65.323  1.00  0.00           O  
ATOM   3641  N   LEU   231      38.429  57.362  65.679  1.00  0.00           N  
ATOM   3642  H   LEU   231      39.231  57.153  66.256  1.00  0.00           H  
ATOM   3643  CA  LEU   231      38.773  58.409  64.634  1.00  0.00           C  
ATOM   3644  HA  LEU   231      38.101  59.262  64.727  1.00  0.00           H  
ATOM   3645  CB  LEU   231      40.193  58.949  64.629  1.00  0.00           C  
ATOM   3646  HB2 LEU   231      40.823  58.076  64.462  1.00  0.00           H  
ATOM   3647  HB3 LEU   231      40.241  59.631  63.780  1.00  0.00           H  
ATOM   3648  CG  LEU   231      40.548  59.696  65.888  1.00  0.00           C  
ATOM   3649  HG  LEU   231      40.336  59.066  66.751  1.00  0.00           H  
ATOM   3650  CD1 LEU   231      42.034  60.120  65.826  1.00  0.00           C  
ATOM   3651 HD11 LEU   231      42.627  59.211  65.930  1.00  0.00           H  
ATOM   3652 HD12 LEU   231      42.259  60.666  64.911  1.00  0.00           H  
ATOM   3653 HD13 LEU   231      42.243  60.798  66.653  1.00  0.00           H  
ATOM   3654  CD2 LEU   231      39.746  60.987  65.947  1.00  0.00           C  
ATOM   3655 HD21 LEU   231      39.927  61.654  65.105  1.00  0.00           H  
ATOM   3656 HD22 LEU   231      38.683  60.762  66.030  1.00  0.00           H  
ATOM   3657 HD23 LEU   231      40.000  61.651  66.773  1.00  0.00           H  
ATOM   3658  C   LEU   231      38.461  57.693  63.316  1.00  0.00           C  
ATOM   3659  O   LEU   231      37.704  58.328  62.579  1.00  0.00           O  
ATOM   3660  N   LYS   232      39.011  56.500  63.081  1.00  0.00           N  
ATOM   3661  H   LYS   232      39.596  56.182  63.841  1.00  0.00           H  
ATOM   3662  CA  LYS   232      38.910  55.639  61.924  1.00  0.00           C  
ATOM   3663  HA  LYS   232      39.387  56.153  61.090  1.00  0.00           H  
ATOM   3664  CB  LYS   232      39.663  54.319  62.212  1.00  0.00           C  
ATOM   3665  HB2 LYS   232      40.666  54.586  62.546  1.00  0.00           H  
ATOM   3666  HB3 LYS   232      39.323  53.800  63.108  1.00  0.00           H  
ATOM   3667  CG  LYS   232      39.904  53.315  61.076  1.00  0.00           C  
ATOM   3668  HG2 LYS   232      38.918  52.873  60.934  1.00  0.00           H  
ATOM   3669  HG3 LYS   232      40.206  53.873  60.190  1.00  0.00           H  
ATOM   3670  CD  LYS   232      40.843  52.181  61.336  1.00  0.00           C  
ATOM   3671  HD2 LYS   232      41.875  52.465  61.542  1.00  0.00           H  
ATOM   3672  HD3 LYS   232      40.423  51.740  62.240  1.00  0.00           H  
ATOM   3673  CE  LYS   232      40.620  51.206  60.161  1.00  0.00           C  
ATOM   3674  HE2 LYS   232      39.623  50.766  60.196  1.00  0.00           H  
ATOM   3675  HE3 LYS   232      40.635  51.811  59.254  1.00  0.00           H  
ATOM   3676  NZ  LYS   232      41.560  50.097  60.104  1.00  0.00           N  
ATOM   3677  HZ1 LYS   232      41.539  49.510  60.926  1.00  0.00           H  
ATOM   3678  HZ2 LYS   232      41.471  49.550  59.259  1.00  0.00           H  
ATOM   3679  HZ3 LYS   232      42.541  50.335  60.125  1.00  0.00           H  
ATOM   3680  C   LYS   232      37.440  55.333  61.528  1.00  0.00           C  
ATOM   3681  O   LYS   232      37.157  55.369  60.317  1.00  0.00           O  
ATOM   3682  N   SER   233      36.588  55.189  62.543  1.00  0.00           N  
ATOM   3683  H   SER   233      36.834  55.298  63.516  1.00  0.00           H  
ATOM   3684  CA  SER   233      35.102  54.903  62.277  1.00  0.00           C  
ATOM   3685  HA  SER   233      35.181  54.275  61.390  1.00  0.00           H  
ATOM   3686  CB  SER   233      34.444  54.127  63.508  1.00  0.00           C  
ATOM   3687  HB2 SER   233      34.521  54.919  64.253  1.00  0.00           H  
ATOM   3688  HB3 SER   233      33.468  53.824  63.129  1.00  0.00           H  
ATOM   3689  OG  SER   233      35.141  52.937  63.956  1.00  0.00           O  
ATOM   3690  HG  SER   233      34.873  52.772  64.863  1.00  0.00           H  
ATOM   3691  C   SER   233      34.361  56.206  61.968  1.00  0.00           C  
ATOM   3692  O   SER   233      33.609  56.282  61.019  1.00  0.00           O  
ATOM   3693  N   LYS   234      34.700  57.293  62.669  1.00  0.00           N  
ATOM   3694  H   LYS   234      35.450  57.164  63.334  1.00  0.00           H  
ATOM   3695  CA  LYS   234      34.215  58.575  62.320  1.00  0.00           C  
ATOM   3696  HA  LYS   234      33.132  58.505  62.221  1.00  0.00           H  
ATOM   3697  CB  LYS   234      34.687  59.604  63.267  1.00  0.00           C  
ATOM   3698  HB2 LYS   234      35.755  59.487  63.449  1.00  0.00           H  
ATOM   3699  HB3 LYS   234      34.548  60.594  62.831  1.00  0.00           H  
ATOM   3700  CG  LYS   234      34.009  59.586  64.638  1.00  0.00           C  
ATOM   3701  HG2 LYS   234      32.946  59.717  64.434  1.00  0.00           H  
ATOM   3702  HG3 LYS   234      34.246  58.597  65.031  1.00  0.00           H  
ATOM   3703  CD  LYS   234      34.468  60.757  65.560  1.00  0.00           C  
ATOM   3704  HD2 LYS   234      35.549  60.708  65.694  1.00  0.00           H  
ATOM   3705  HD3 LYS   234      34.154  61.659  65.034  1.00  0.00           H  
ATOM   3706  CE  LYS   234      33.698  60.581  66.890  1.00  0.00           C  
ATOM   3707  HE2 LYS   234      32.639  60.748  66.695  1.00  0.00           H  
ATOM   3708  HE3 LYS   234      33.811  59.549  67.221  1.00  0.00           H  
ATOM   3709  NZ  LYS   234      34.190  61.641  67.826  1.00  0.00           N  
ATOM   3710  HZ1 LYS   234      33.610  61.736  68.647  1.00  0.00           H  
ATOM   3711  HZ2 LYS   234      35.174  61.677  68.051  1.00  0.00           H  
ATOM   3712  HZ3 LYS   234      34.020  62.551  67.421  1.00  0.00           H  
ATOM   3713  C   LYS   234      34.540  58.986  60.864  1.00  0.00           C  
ATOM   3714  O   LYS   234      33.664  59.414  60.118  1.00  0.00           O  
ATOM   3715  N   ALA   235      35.786  58.685  60.480  1.00  0.00           N  
ATOM   3716  H   ALA   235      36.438  58.538  61.237  1.00  0.00           H  
ATOM   3717  CA  ALA   235      36.314  59.189  59.225  1.00  0.00           C  
ATOM   3718  HA  ALA   235      36.032  60.217  58.993  1.00  0.00           H  
ATOM   3719  CB  ALA   235      37.820  59.145  59.370  1.00  0.00           C  
ATOM   3720  HB1 ALA   235      38.220  58.131  59.341  1.00  0.00           H  
ATOM   3721  HB2 ALA   235      38.246  59.644  58.500  1.00  0.00           H  
ATOM   3722  HB3 ALA   235      38.165  59.727  60.225  1.00  0.00           H  
ATOM   3723  C   ALA   235      35.874  58.357  58.005  1.00  0.00           C  
ATOM   3724  O   ALA   235      35.490  58.880  56.993  1.00  0.00           O  
ATOM   3725  N   ASN   236      35.800  57.041  58.138  1.00  0.00           N  
ATOM   3726  H   ASN   236      36.253  56.587  58.918  1.00  0.00           H  
ATOM   3727  CA  ASN   236      35.116  56.098  57.213  1.00  0.00           C  
ATOM   3728  HA  ASN   236      35.595  56.209  56.241  1.00  0.00           H  
ATOM   3729  CB  ASN   236      35.380  54.670  57.660  1.00  0.00           C  
ATOM   3730  HB2 ASN   236      35.279  54.647  58.745  1.00  0.00           H  
ATOM   3731  HB3 ASN   236      34.575  54.128  57.163  1.00  0.00           H  
ATOM   3732  CG  ASN   236      36.645  54.022  57.113  1.00  0.00           C  
ATOM   3733  OD1 ASN   236      36.786  53.673  55.979  1.00  0.00           O  
ATOM   3734  ND2 ASN   236      37.606  53.828  57.952  1.00  0.00           N  
ATOM   3735 HD21 ASN   236      38.400  53.432  57.469  1.00  0.00           H  
ATOM   3736 HD22 ASN   236      37.550  54.170  58.900  1.00  0.00           H  
ATOM   3737  C   ASN   236      33.623  56.396  57.033  1.00  0.00           C  
ATOM   3738  O   ASN   236      33.059  56.434  55.943  1.00  0.00           O  
ATOM   3739  N   GLY   237      32.949  56.529  58.204  1.00  0.00           N  
ATOM   3740  H   GLY   237      33.499  56.394  59.041  1.00  0.00           H  
ATOM   3741  CA  GLY   237      31.499  56.664  58.339  1.00  0.00           C  
ATOM   3742  HA2 GLY   237      31.110  55.708  57.991  1.00  0.00           H  
ATOM   3743  HA3 GLY   237      31.092  56.620  59.349  1.00  0.00           H  
ATOM   3744  C   GLY   237      30.869  57.779  57.472  1.00  0.00           C  
ATOM   3745  O   GLY   237      29.937  57.593  56.704  1.00  0.00           O  
ATOM   3746  N   GLU   238      31.514  58.959  57.604  1.00  0.00           N  
ATOM   3747  H   GLU   238      32.164  59.006  58.375  1.00  0.00           H  
ATOM   3748  CA  GLU   238      31.337  60.101  56.810  1.00  0.00           C  
ATOM   3749  HA  GLU   238      30.326  60.477  56.970  1.00  0.00           H  
ATOM   3750  CB  GLU   238      32.337  61.205  57.211  1.00  0.00           C  
ATOM   3751  HB2 GLU   238      32.198  61.367  58.280  1.00  0.00           H  
ATOM   3752  HB3 GLU   238      33.355  60.847  57.062  1.00  0.00           H  
ATOM   3753  CG  GLU   238      32.170  62.547  56.442  1.00  0.00           C  
ATOM   3754  HG2 GLU   238      32.001  62.290  55.397  1.00  0.00           H  
ATOM   3755  HG3 GLU   238      31.290  63.066  56.822  1.00  0.00           H  
ATOM   3756  CD  GLU   238      33.454  63.350  56.766  1.00  0.00           C  
ATOM   3757  OE1 GLU   238      33.817  64.132  55.899  1.00  0.00           O  
ATOM   3758  OE2 GLU   238      33.997  63.233  57.905  1.00  0.00           O  
ATOM   3759  C   GLU   238      31.422  59.891  55.218  1.00  0.00           C  
ATOM   3760  O   GLU   238      30.726  60.603  54.565  1.00  0.00           O  
ATOM   3761  N   VAL   239      32.213  58.901  54.781  1.00  0.00           N  
ATOM   3762  H   VAL   239      32.622  58.287  55.471  1.00  0.00           H  
ATOM   3763  CA  VAL   239      32.744  58.844  53.378  1.00  0.00           C  
ATOM   3764  HA  VAL   239      32.482  59.819  52.968  1.00  0.00           H  
ATOM   3765  CB  VAL   239      34.291  58.849  53.359  1.00  0.00           C  
ATOM   3766  HB  VAL   239      34.569  58.049  54.046  1.00  0.00           H  
ATOM   3767  CG1 VAL   239      34.874  58.716  51.980  1.00  0.00           C  
ATOM   3768 HG11 VAL   239      35.886  58.355  52.167  1.00  0.00           H  
ATOM   3769 HG12 VAL   239      34.427  57.886  51.433  1.00  0.00           H  
ATOM   3770 HG13 VAL   239      34.918  59.646  51.413  1.00  0.00           H  
ATOM   3771  CG2 VAL   239      34.776  60.257  53.904  1.00  0.00           C  
ATOM   3772 HG21 VAL   239      34.267  60.983  53.270  1.00  0.00           H  
ATOM   3773 HG22 VAL   239      34.494  60.448  54.939  1.00  0.00           H  
ATOM   3774 HG23 VAL   239      35.857  60.329  53.780  1.00  0.00           H  
ATOM   3775  C   VAL   239      32.183  57.663  52.584  1.00  0.00           C  
ATOM   3776  O   VAL   239      31.707  57.862  51.453  1.00  0.00           O  
ATOM   3777  N   THR   240      32.343  56.444  53.157  1.00  0.00           N  
ATOM   3778  H   THR   240      32.750  56.492  54.080  1.00  0.00           H  
ATOM   3779  CA  THR   240      32.215  55.097  52.464  1.00  0.00           C  
ATOM   3780  HA  THR   240      32.670  55.266  51.488  1.00  0.00           H  
ATOM   3781  CB  THR   240      33.163  54.025  53.058  1.00  0.00           C  
ATOM   3782  HB  THR   240      33.260  53.100  52.489  1.00  0.00           H  
ATOM   3783  CG2 THR   240      34.548  54.631  53.178  1.00  0.00           C  
ATOM   3784 HG21 THR   240      34.457  55.479  53.855  1.00  0.00           H  
ATOM   3785 HG22 THR   240      35.152  53.823  53.593  1.00  0.00           H  
ATOM   3786 HG23 THR   240      34.980  54.908  52.216  1.00  0.00           H  
ATOM   3787  OG1 THR   240      32.796  53.700  54.370  1.00  0.00           O  
ATOM   3788  HG1 THR   240      32.270  52.897  54.385  1.00  0.00           H  
ATOM   3789  C   THR   240      30.723  54.646  52.406  1.00  0.00           C  
ATOM   3790  O   THR   240      30.353  53.460  52.694  1.00  0.00           O  
ATOM   3791  N   GLY   241      29.881  55.604  52.027  1.00  0.00           N  
ATOM   3792  H   GLY   241      30.292  56.470  51.709  1.00  0.00           H  
ATOM   3793  CA  GLY   241      28.495  55.479  51.603  1.00  0.00           C  
ATOM   3794  HA2 GLY   241      27.815  55.589  52.448  1.00  0.00           H  
ATOM   3795  HA3 GLY   241      28.289  56.368  51.008  1.00  0.00           H  
ATOM   3796  C   GLY   241      28.353  54.273  50.702  1.00  0.00           C  
ATOM   3797  O   GLY   241      29.104  54.132  49.729  1.00  0.00           O  
ATOM   3798  N   ASN   242      27.358  53.403  50.908  1.00  0.00           N  
ATOM   3799  H   ASN   242      26.799  53.635  51.717  1.00  0.00           H  
ATOM   3800  CA  ASN   242      26.993  52.184  50.203  1.00  0.00           C  
ATOM   3801  HA  ASN   242      26.415  51.574  50.897  1.00  0.00           H  
ATOM   3802  CB  ASN   242      26.165  52.696  49.024  1.00  0.00           C  
ATOM   3803  HB2 ASN   242      26.852  52.861  48.194  1.00  0.00           H  
ATOM   3804  HB3 ASN   242      25.660  51.873  48.519  1.00  0.00           H  
ATOM   3805  CG  ASN   242      25.210  53.799  49.412  1.00  0.00           C  
ATOM   3806  OD1 ASN   242      25.551  54.989  49.479  1.00  0.00           O  
ATOM   3807  ND2 ASN   242      23.967  53.445  49.664  1.00  0.00           N  
ATOM   3808 HD21 ASN   242      23.277  54.174  49.779  1.00  0.00           H  
ATOM   3809 HD22 ASN   242      23.763  52.459  49.744  1.00  0.00           H  
ATOM   3810  C   ASN   242      28.149  51.203  49.708  1.00  0.00           C  
ATOM   3811  O   ASN   242      27.960  50.523  48.701  1.00  0.00           O  
ATOM   3812  N   THR   243      29.274  51.300  50.384  1.00  0.00           N  
ATOM   3813  H   THR   243      29.287  51.815  51.252  1.00  0.00           H  
ATOM   3814  CA  THR   243      30.506  50.711  49.962  1.00  0.00           C  
ATOM   3815  HA  THR   243      30.295  49.894  49.272  1.00  0.00           H  
ATOM   3816  CB  THR   243      31.288  51.696  49.029  1.00  0.00           C  
ATOM   3817  HB  THR   243      32.279  51.298  48.807  1.00  0.00           H  
ATOM   3818  CG2 THR   243      30.609  52.045  47.677  1.00  0.00           C  
ATOM   3819 HG21 THR   243      29.675  52.598  47.775  1.00  0.00           H  
ATOM   3820 HG22 THR   243      31.306  52.569  47.023  1.00  0.00           H  
ATOM   3821 HG23 THR   243      30.381  51.115  47.157  1.00  0.00           H  
ATOM   3822  OG1 THR   243      31.399  52.943  49.621  1.00  0.00           O  
ATOM   3823  HG1 THR   243      30.512  53.293  49.725  1.00  0.00           H  
ATOM   3824  C   THR   243      31.378  50.238  51.090  1.00  0.00           C  
ATOM   3825  O   THR   243      31.039  50.348  52.243  1.00  0.00           O  
ATOM   3826  N   GLU   244      32.453  49.495  50.752  1.00  0.00           N  
ATOM   3827  H   GLU   244      32.616  49.354  49.766  1.00  0.00           H  
ATOM   3828  CA  GLU   244      33.439  49.005  51.658  1.00  0.00           C  
ATOM   3829  HA  GLU   244      32.983  48.483  52.500  1.00  0.00           H  
ATOM   3830  CB  GLU   244      34.307  48.006  50.906  1.00  0.00           C  
ATOM   3831  HB2 GLU   244      33.711  47.111  50.726  1.00  0.00           H  
ATOM   3832  HB3 GLU   244      34.474  48.391  49.900  1.00  0.00           H  
ATOM   3833  CG  GLU   244      35.709  47.431  51.532  1.00  0.00           C  
ATOM   3834  HG2 GLU   244      36.361  47.039  50.751  1.00  0.00           H  
ATOM   3835  HG3 GLU   244      36.300  48.195  52.037  1.00  0.00           H  
ATOM   3836  CD  GLU   244      35.488  46.211  52.467  1.00  0.00           C  
ATOM   3837  OE1 GLU   244      35.901  46.306  53.657  1.00  0.00           O  
ATOM   3838  OE2 GLU   244      34.841  45.193  52.101  1.00  0.00           O  
ATOM   3839  C   GLU   244      34.337  50.175  52.248  1.00  0.00           C  
ATOM   3840  O   GLU   244      34.739  51.081  51.559  1.00  0.00           O  
ATOM   3841  N   ARG   245      34.729  49.989  53.477  1.00  0.00           N  
ATOM   3842  H   ARG   245      34.340  49.174  53.929  1.00  0.00           H  
ATOM   3843  CA  ARG   245      35.535  50.922  54.276  1.00  0.00           C  
ATOM   3844  HA  ARG   245      35.135  51.934  54.219  1.00  0.00           H  
ATOM   3845  CB  ARG   245      35.482  50.610  55.746  1.00  0.00           C  
ATOM   3846  HB2 ARG   245      35.890  49.618  55.938  1.00  0.00           H  
ATOM   3847  HB3 ARG   245      36.141  51.286  56.291  1.00  0.00           H  
ATOM   3848  CG  ARG   245      34.036  50.756  56.314  1.00  0.00           C  
ATOM   3849  HG2 ARG   245      33.474  51.575  55.866  1.00  0.00           H  
ATOM   3850  HG3 ARG   245      33.439  49.861  56.140  1.00  0.00           H  
ATOM   3851  CD  ARG   245      34.192  50.944  57.816  1.00  0.00           C  
ATOM   3852  HD2 ARG   245      34.116  49.954  58.266  1.00  0.00           H  
ATOM   3853  HD3 ARG   245      35.150  51.350  58.141  1.00  0.00           H  
ATOM   3854  NE  ARG   245      33.095  51.655  58.402  1.00  0.00           N  
ATOM   3855  HE  ARG   245      32.387  52.006  57.772  1.00  0.00           H  
ATOM   3856  CZ  ARG   245      32.685  51.761  59.667  1.00  0.00           C  
ATOM   3857  NH1 ARG   245      33.456  51.526  60.738  1.00  0.00           N  
ATOM   3858 HH11 ARG   245      34.426  51.258  60.651  1.00  0.00           H  
ATOM   3859 HH12 ARG   245      33.149  51.512  61.700  1.00  0.00           H  
ATOM   3860  NH2 ARG   245      31.436  51.846  59.920  1.00  0.00           N  
ATOM   3861 HH21 ARG   245      30.815  51.784  59.125  1.00  0.00           H  
ATOM   3862 HH22 ARG   245      31.030  51.903  60.843  1.00  0.00           H  
ATOM   3863  C   ARG   245      37.006  51.037  53.790  1.00  0.00           C  
ATOM   3864  O   ARG   245      37.608  50.020  53.528  1.00  0.00           O  
ATOM   3865  N   ARG   246      37.685  52.227  53.701  1.00  0.00           N  
ATOM   3866  H   ARG   246      37.234  52.994  54.180  1.00  0.00           H  
ATOM   3867  CA  ARG   246      38.942  52.320  53.015  1.00  0.00           C  
ATOM   3868  HA  ARG   246      39.450  51.357  53.060  1.00  0.00           H  
ATOM   3869  CB  ARG   246      38.854  52.937  51.654  1.00  0.00           C  
ATOM   3870  HB2 ARG   246      38.553  53.965  51.857  1.00  0.00           H  
ATOM   3871  HB3 ARG   246      39.809  52.935  51.128  1.00  0.00           H  
ATOM   3872  CG  ARG   246      37.827  52.274  50.695  1.00  0.00           C  
ATOM   3873  HG2 ARG   246      36.783  52.301  51.007  1.00  0.00           H  
ATOM   3874  HG3 ARG   246      37.779  52.814  49.749  1.00  0.00           H  
ATOM   3875  CD  ARG   246      38.143  50.837  50.300  1.00  0.00           C  
ATOM   3876  HD2 ARG   246      39.216  50.649  50.262  1.00  0.00           H  
ATOM   3877  HD3 ARG   246      37.699  50.210  51.073  1.00  0.00           H  
ATOM   3878  NE  ARG   246      37.610  50.552  48.970  1.00  0.00           N  
ATOM   3879  HE  ARG   246      37.225  51.306  48.419  1.00  0.00           H  
ATOM   3880  CZ  ARG   246      37.518  49.336  48.460  1.00  0.00           C  
ATOM   3881  NH1 ARG   246      38.083  48.369  49.165  1.00  0.00           N  
ATOM   3882 HH11 ARG   246      38.840  48.530  49.814  1.00  0.00           H  
ATOM   3883 HH12 ARG   246      37.921  47.458  48.759  1.00  0.00           H  
ATOM   3884  NH2 ARG   246      36.929  49.035  47.401  1.00  0.00           N  
ATOM   3885 HH21 ARG   246      36.535  49.816  46.895  1.00  0.00           H  
ATOM   3886 HH22 ARG   246      36.944  48.063  47.129  1.00  0.00           H  
ATOM   3887  C   ARG   246      39.916  53.173  53.881  1.00  0.00           C  
ATOM   3888  O   ARG   246      41.095  52.898  53.797  1.00  0.00           O  
ATOM   3889  N   ILE   247      39.445  54.090  54.748  1.00  0.00           N  
ATOM   3890  H   ILE   247      38.452  54.228  54.867  1.00  0.00           H  
ATOM   3891  CA  ILE   247      40.326  54.932  55.487  1.00  0.00           C  
ATOM   3892  HA  ILE   247      41.046  55.327  54.769  1.00  0.00           H  
ATOM   3893  CB  ILE   247      39.636  56.226  55.959  1.00  0.00           C  
ATOM   3894  HB  ILE   247      38.786  55.932  56.576  1.00  0.00           H  
ATOM   3895  CG2 ILE   247      40.460  57.097  56.901  1.00  0.00           C  
ATOM   3896 HG21 ILE   247      41.423  57.381  56.476  1.00  0.00           H  
ATOM   3897 HG22 ILE   247      39.879  57.973  57.188  1.00  0.00           H  
ATOM   3898 HG23 ILE   247      40.648  56.464  57.768  1.00  0.00           H  
ATOM   3899  CG1 ILE   247      39.056  56.984  54.762  1.00  0.00           C  
ATOM   3900 HG12 ILE   247      39.986  57.406  54.382  1.00  0.00           H  
ATOM   3901 HG13 ILE   247      38.658  56.322  53.993  1.00  0.00           H  
ATOM   3902  CD1 ILE   247      38.027  58.141  55.017  1.00  0.00           C  
ATOM   3903 HD11 ILE   247      37.147  57.599  55.362  1.00  0.00           H  
ATOM   3904 HD12 ILE   247      38.294  58.883  55.770  1.00  0.00           H  
ATOM   3905 HD13 ILE   247      37.863  58.568  54.027  1.00  0.00           H  
ATOM   3906  C   ILE   247      41.060  54.096  56.631  1.00  0.00           C  
ATOM   3907  O   ILE   247      40.417  53.226  57.268  1.00  0.00           O  
ATOM   3908  N   SER   248      42.292  54.425  56.836  1.00  0.00           N  
ATOM   3909  H   SER   248      42.675  55.259  56.414  1.00  0.00           H  
ATOM   3910  CA  SER   248      43.234  53.680  57.758  1.00  0.00           C  
ATOM   3911  HA  SER   248      42.850  52.673  57.922  1.00  0.00           H  
ATOM   3912  CB  SER   248      44.596  53.512  57.131  1.00  0.00           C  
ATOM   3913  HB2 SER   248      45.168  52.739  57.644  1.00  0.00           H  
ATOM   3914  HB3 SER   248      44.469  53.309  56.068  1.00  0.00           H  
ATOM   3915  OG  SER   248      45.369  54.687  57.253  1.00  0.00           O  
ATOM   3916  HG  SER   248      46.109  54.402  56.711  1.00  0.00           H  
ATOM   3917  C   SER   248      43.390  54.342  59.186  1.00  0.00           C  
ATOM   3918  O   SER   248      42.894  55.437  59.449  1.00  0.00           O  
ATOM   3919  N   SER   249      44.081  53.567  60.074  1.00  0.00           N  
ATOM   3920  H   SER   249      44.339  52.615  59.859  1.00  0.00           H  
ATOM   3921  CA  SER   249      44.551  53.979  61.396  1.00  0.00           C  
ATOM   3922  HA  SER   249      43.767  54.338  62.063  1.00  0.00           H  
ATOM   3923  CB  SER   249      45.485  52.871  61.969  1.00  0.00           C  
ATOM   3924  HB2 SER   249      46.359  52.763  61.326  1.00  0.00           H  
ATOM   3925  HB3 SER   249      45.880  53.369  62.855  1.00  0.00           H  
ATOM   3926  OG  SER   249      44.693  51.739  62.222  1.00  0.00           O  
ATOM   3927  HG  SER   249      44.532  51.323  61.372  1.00  0.00           H  
ATOM   3928  C   SER   249      45.398  55.276  61.238  1.00  0.00           C  
ATOM   3929  O   SER   249      45.106  56.241  61.979  1.00  0.00           O  
ATOM   3930  N   LEU   250      46.431  55.324  60.377  1.00  0.00           N  
ATOM   3931  H   LEU   250      46.565  54.497  59.812  1.00  0.00           H  
ATOM   3932  CA  LEU   250      47.334  56.476  60.199  1.00  0.00           C  
ATOM   3933  HA  LEU   250      47.631  56.906  61.156  1.00  0.00           H  
ATOM   3934  CB  LEU   250      48.655  55.909  59.615  1.00  0.00           C  
ATOM   3935  HB2 LEU   250      48.355  55.267  58.787  1.00  0.00           H  
ATOM   3936  HB3 LEU   250      49.176  56.800  59.266  1.00  0.00           H  
ATOM   3937  CG  LEU   250      49.557  55.241  60.691  1.00  0.00           C  
ATOM   3938  HG  LEU   250      49.048  54.385  61.134  1.00  0.00           H  
ATOM   3939  CD1 LEU   250      50.796  54.657  59.967  1.00  0.00           C  
ATOM   3940 HD11 LEU   250      51.577  54.404  60.684  1.00  0.00           H  
ATOM   3941 HD12 LEU   250      50.521  53.700  59.525  1.00  0.00           H  
ATOM   3942 HD13 LEU   250      51.160  55.310  59.174  1.00  0.00           H  
ATOM   3943  CD2 LEU   250      50.005  56.070  61.794  1.00  0.00           C  
ATOM   3944 HD21 LEU   250      50.605  56.870  61.361  1.00  0.00           H  
ATOM   3945 HD22 LEU   250      49.214  56.465  62.430  1.00  0.00           H  
ATOM   3946 HD23 LEU   250      50.682  55.605  62.511  1.00  0.00           H  
ATOM   3947  C   LEU   250      46.791  57.631  59.445  1.00  0.00           C  
ATOM   3948  O   LEU   250      47.075  58.744  59.839  1.00  0.00           O  
ATOM   3949  N   GLN   251      45.943  57.384  58.403  1.00  0.00           N  
ATOM   3950  H   GLN   251      45.673  56.425  58.242  1.00  0.00           H  
ATOM   3951  CA  GLN   251      45.329  58.548  57.594  1.00  0.00           C  
ATOM   3952  HA  GLN   251      46.094  59.255  57.275  1.00  0.00           H  
ATOM   3953  CB  GLN   251      44.681  57.845  56.350  1.00  0.00           C  
ATOM   3954  HB2 GLN   251      43.962  57.094  56.678  1.00  0.00           H  
ATOM   3955  HB3 GLN   251      44.077  58.600  55.848  1.00  0.00           H  
ATOM   3956  CG  GLN   251      45.675  57.211  55.381  1.00  0.00           C  
ATOM   3957  HG2 GLN   251      46.090  57.910  54.655  1.00  0.00           H  
ATOM   3958  HG3 GLN   251      46.505  56.808  55.960  1.00  0.00           H  
ATOM   3959  CD  GLN   251      45.090  56.056  54.551  1.00  0.00           C  
ATOM   3960  OE1 GLN   251      43.886  55.995  54.282  1.00  0.00           O  
ATOM   3961  NE2 GLN   251      45.958  55.185  54.083  1.00  0.00           N  
ATOM   3962 HE21 GLN   251      45.723  54.464  53.417  1.00  0.00           H  
ATOM   3963 HE22 GLN   251      46.937  55.254  54.322  1.00  0.00           H  
ATOM   3964  C   GLN   251      44.401  59.377  58.459  1.00  0.00           C  
ATOM   3965  O   GLN   251      44.471  60.613  58.412  1.00  0.00           O  
ATOM   3966  N   ALA   252      43.538  58.760  59.300  1.00  0.00           N  
ATOM   3967  H   ALA   252      43.702  57.765  59.355  1.00  0.00           H  
ATOM   3968  CA  ALA   252      42.560  59.409  60.192  1.00  0.00           C  
ATOM   3969  HA  ALA   252      42.028  60.226  59.703  1.00  0.00           H  
ATOM   3970  CB  ALA   252      41.442  58.438  60.526  1.00  0.00           C  
ATOM   3971  HB1 ALA   252      40.950  58.084  59.620  1.00  0.00           H  
ATOM   3972  HB2 ALA   252      41.806  57.529  61.003  1.00  0.00           H  
ATOM   3973  HB3 ALA   252      40.767  59.032  61.141  1.00  0.00           H  
ATOM   3974  C   ALA   252      43.323  60.157  61.345  1.00  0.00           C  
ATOM   3975  O   ALA   252      42.961  61.349  61.618  1.00  0.00           O  
ATOM   3976  N   LEU   253      44.396  59.498  61.918  1.00  0.00           N  
ATOM   3977  H   LEU   253      44.691  58.602  61.557  1.00  0.00           H  
ATOM   3978  CA  LEU   253      45.071  60.132  63.009  1.00  0.00           C  
ATOM   3979  HA  LEU   253      44.372  60.528  63.745  1.00  0.00           H  
ATOM   3980  CB  LEU   253      45.865  59.052  63.703  1.00  0.00           C  
ATOM   3981  HB2 LEU   253      45.177  58.352  64.178  1.00  0.00           H  
ATOM   3982  HB3 LEU   253      46.373  58.473  62.932  1.00  0.00           H  
ATOM   3983  CG  LEU   253      46.986  59.461  64.723  1.00  0.00           C  
ATOM   3984  HG  LEU   253      47.716  60.099  64.225  1.00  0.00           H  
ATOM   3985  CD1 LEU   253      46.431  60.242  66.030  1.00  0.00           C  
ATOM   3986 HD11 LEU   253      45.860  61.156  65.862  1.00  0.00           H  
ATOM   3987 HD12 LEU   253      45.775  59.580  66.595  1.00  0.00           H  
ATOM   3988 HD13 LEU   253      47.132  60.709  66.721  1.00  0.00           H  
ATOM   3989  CD2 LEU   253      47.750  58.238  65.234  1.00  0.00           C  
ATOM   3990 HD21 LEU   253      47.102  57.693  65.921  1.00  0.00           H  
ATOM   3991 HD22 LEU   253      48.092  57.691  64.356  1.00  0.00           H  
ATOM   3992 HD23 LEU   253      48.639  58.635  65.723  1.00  0.00           H  
ATOM   3993  C   LEU   253      45.914  61.347  62.542  1.00  0.00           C  
ATOM   3994  O   LEU   253      45.980  62.337  63.306  1.00  0.00           O  
ATOM   3995  N   LEU   254      46.467  61.216  61.359  1.00  0.00           N  
ATOM   3996  H   LEU   254      46.287  60.379  60.824  1.00  0.00           H  
ATOM   3997  CA  LEU   254      47.292  62.297  60.827  1.00  0.00           C  
ATOM   3998  HA  LEU   254      47.850  62.572  61.722  1.00  0.00           H  
ATOM   3999  CB  LEU   254      48.214  61.786  59.659  1.00  0.00           C  
ATOM   4000  HB2 LEU   254      47.580  61.230  58.968  1.00  0.00           H  
ATOM   4001  HB3 LEU   254      48.726  62.631  59.198  1.00  0.00           H  
ATOM   4002  CG  LEU   254      49.326  60.929  60.134  1.00  0.00           C  
ATOM   4003  HG  LEU   254      48.797  60.117  60.633  1.00  0.00           H  
ATOM   4004  CD1 LEU   254      50.156  60.282  59.004  1.00  0.00           C  
ATOM   4005 HD11 LEU   254      50.986  59.790  59.511  1.00  0.00           H  
ATOM   4006 HD12 LEU   254      49.493  59.532  58.572  1.00  0.00           H  
ATOM   4007 HD13 LEU   254      50.397  61.078  58.299  1.00  0.00           H  
ATOM   4008  CD2 LEU   254      50.319  61.686  61.199  1.00  0.00           C  
ATOM   4009 HD21 LEU   254      50.586  62.663  60.795  1.00  0.00           H  
ATOM   4010 HD22 LEU   254      49.913  61.666  62.211  1.00  0.00           H  
ATOM   4011 HD23 LEU   254      51.219  61.072  61.254  1.00  0.00           H  
ATOM   4012  C   LEU   254      46.489  63.540  60.428  1.00  0.00           C  
ATOM   4013  O   LEU   254      46.819  64.601  60.847  1.00  0.00           O  
ATOM   4014  N   ALA   255      45.298  63.349  59.768  1.00  0.00           N  
ATOM   4015  H   ALA   255      45.144  62.434  59.368  1.00  0.00           H  
ATOM   4016  CA  ALA   255      44.384  64.495  59.564  1.00  0.00           C  
ATOM   4017  HA  ALA   255      44.976  65.302  59.133  1.00  0.00           H  
ATOM   4018  CB  ALA   255      43.206  64.081  58.747  1.00  0.00           C  
ATOM   4019  HB1 ALA   255      43.617  63.791  57.780  1.00  0.00           H  
ATOM   4020  HB2 ALA   255      42.748  63.199  59.195  1.00  0.00           H  
ATOM   4021  HB3 ALA   255      42.428  64.841  58.676  1.00  0.00           H  
ATOM   4022  C   ALA   255      43.978  65.178  60.879  1.00  0.00           C  
ATOM   4023  O   ALA   255      43.963  66.383  60.944  1.00  0.00           O  
ATOM   4024  N   HID   256      43.683  64.379  61.937  1.00  0.00           N  
ATOM   4025  H   HID   256      43.616  63.405  61.678  1.00  0.00           H  
ATOM   4026  CA  HID   256      43.186  64.876  63.207  1.00  0.00           C  
ATOM   4027  HA  HID   256      42.274  65.451  63.046  1.00  0.00           H  
ATOM   4028  CB  HID   256      42.863  63.639  64.151  1.00  0.00           C  
ATOM   4029  HB2 HID   256      42.061  63.028  63.737  1.00  0.00           H  
ATOM   4030  HB3 HID   256      43.709  62.951  64.169  1.00  0.00           H  
ATOM   4031  CG  HID   256      42.513  63.951  65.599  1.00  0.00           C  
ATOM   4032  ND1 HID   256      41.332  64.539  66.012  1.00  0.00           N  
ATOM   4033  HD1 HID   256      40.508  64.614  65.433  1.00  0.00           H  
ATOM   4034  CE1 HID   256      41.370  64.681  67.400  1.00  0.00           C  
ATOM   4035  HE1 HID   256      40.558  65.098  67.977  1.00  0.00           H  
ATOM   4036  NE2 HID   256      42.539  64.256  67.833  1.00  0.00           N  
ATOM   4037  CD2 HID   256      43.262  63.759  66.732  1.00  0.00           C  
ATOM   4038  HD2 HID   256      44.281  63.399  66.747  1.00  0.00           H  
ATOM   4039  C   HID   256      44.198  65.780  63.845  1.00  0.00           C  
ATOM   4040  O   HID   256      43.827  66.783  64.420  1.00  0.00           O  
ATOM   4041  N   VAL   257      45.524  65.615  63.713  1.00  0.00           N  
ATOM   4042  H   VAL   257      45.832  64.743  63.306  1.00  0.00           H  
ATOM   4043  CA  VAL   257      46.669  66.424  64.143  1.00  0.00           C  
ATOM   4044  HA  VAL   257      46.452  66.813  65.138  1.00  0.00           H  
ATOM   4045  CB  VAL   257      47.969  65.564  64.123  1.00  0.00           C  
ATOM   4046  HB  VAL   257      48.020  65.127  63.126  1.00  0.00           H  
ATOM   4047  CG1 VAL   257      49.209  66.385  64.422  1.00  0.00           C  
ATOM   4048 HG11 VAL   257      50.066  65.738  64.608  1.00  0.00           H  
ATOM   4049 HG12 VAL   257      49.542  66.994  63.582  1.00  0.00           H  
ATOM   4050 HG13 VAL   257      49.092  67.015  65.304  1.00  0.00           H  
ATOM   4051  CG2 VAL   257      47.904  64.413  65.123  1.00  0.00           C  
ATOM   4052 HG21 VAL   257      48.789  63.781  65.057  1.00  0.00           H  
ATOM   4053 HG22 VAL   257      48.053  64.829  66.120  1.00  0.00           H  
ATOM   4054 HG23 VAL   257      46.978  63.839  65.090  1.00  0.00           H  
ATOM   4055  C   VAL   257      46.659  67.674  63.247  1.00  0.00           C  
ATOM   4056  O   VAL   257      46.768  68.775  63.808  1.00  0.00           O  
ATOM   4057  N   TRP   258      46.280  67.558  61.953  1.00  0.00           N  
ATOM   4058  H   TRP   258      46.142  66.656  61.519  1.00  0.00           H  
ATOM   4059  CA  TRP   258      46.269  68.697  61.047  1.00  0.00           C  
ATOM   4060  HA  TRP   258      47.109  69.374  61.204  1.00  0.00           H  
ATOM   4061  CB  TRP   258      46.185  68.216  59.595  1.00  0.00           C  
ATOM   4062  HB2 TRP   258      46.763  67.295  59.520  1.00  0.00           H  
ATOM   4063  HB3 TRP   258      45.168  67.885  59.386  1.00  0.00           H  
ATOM   4064  CG  TRP   258      46.668  69.120  58.496  1.00  0.00           C  
ATOM   4065  CD1 TRP   258      47.403  70.241  58.547  1.00  0.00           C  
ATOM   4066  HD1 TRP   258      47.789  70.692  59.449  1.00  0.00           H  
ATOM   4067  NE1 TRP   258      47.482  70.817  57.320  1.00  0.00           N  
ATOM   4068  HE1 TRP   258      47.961  71.702  57.248  1.00  0.00           H  
ATOM   4069  CE2 TRP   258      46.805  70.077  56.321  1.00  0.00           C  
ATOM   4070  CZ2 TRP   258      46.704  70.179  54.953  1.00  0.00           C  
ATOM   4071  HZ2 TRP   258      47.197  70.972  54.410  1.00  0.00           H  
ATOM   4072  CH2 TRP   258      46.129  69.127  54.213  1.00  0.00           C  
ATOM   4073  HH2 TRP   258      46.006  69.227  53.145  1.00  0.00           H  
ATOM   4074  CZ3 TRP   258      45.551  68.043  54.908  1.00  0.00           C  
ATOM   4075  HZ3 TRP   258      44.929  67.317  54.407  1.00  0.00           H  
ATOM   4076  CE3 TRP   258      45.744  67.941  56.303  1.00  0.00           C  
ATOM   4077  HE3 TRP   258      45.393  67.084  56.860  1.00  0.00           H  
ATOM   4078  CD2 TRP   258      46.362  68.970  57.081  1.00  0.00           C  
ATOM   4079  C   TRP   258      45.136  69.731  61.286  1.00  0.00           C  
ATOM   4080  O   TRP   258      45.305  70.924  61.239  1.00  0.00           O  
ATOM   4081  N   ARG   259      43.961  69.158  61.520  1.00  0.00           N  
ATOM   4082  H   ARG   259      43.794  68.175  61.357  1.00  0.00           H  
ATOM   4083  CA  ARG   259      42.754  69.950  61.764  1.00  0.00           C  
ATOM   4084  HA  ARG   259      42.668  70.721  60.999  1.00  0.00           H  
ATOM   4085  CB  ARG   259      41.591  68.985  61.661  1.00  0.00           C  
ATOM   4086  HB2 ARG   259      41.892  68.119  62.250  1.00  0.00           H  
ATOM   4087  HB3 ARG   259      40.650  69.423  61.994  1.00  0.00           H  
ATOM   4088  CG  ARG   259      41.276  68.638  60.188  1.00  0.00           C  
ATOM   4089  HG2 ARG   259      41.087  69.545  59.614  1.00  0.00           H  
ATOM   4090  HG3 ARG   259      42.214  68.179  59.874  1.00  0.00           H  
ATOM   4091  CD  ARG   259      40.210  67.647  59.899  1.00  0.00           C  
ATOM   4092  HD2 ARG   259      40.572  67.059  59.056  1.00  0.00           H  
ATOM   4093  HD3 ARG   259      40.115  66.986  60.761  1.00  0.00           H  
ATOM   4094  NE  ARG   259      38.886  68.204  59.523  1.00  0.00           N  
ATOM   4095  HE  ARG   259      38.654  68.571  58.612  1.00  0.00           H  
ATOM   4096  CZ  ARG   259      37.809  68.415  60.255  1.00  0.00           C  
ATOM   4097  NH1 ARG   259      37.705  68.062  61.499  1.00  0.00           N  
ATOM   4098 HH11 ARG   259      38.397  67.656  62.111  1.00  0.00           H  
ATOM   4099 HH12 ARG   259      36.769  68.241  61.833  1.00  0.00           H  
ATOM   4100  NH2 ARG   259      36.790  68.996  59.746  1.00  0.00           N  
ATOM   4101 HH21 ARG   259      36.717  69.329  58.795  1.00  0.00           H  
ATOM   4102 HH22 ARG   259      35.998  69.279  60.306  1.00  0.00           H  
ATOM   4103  C   ARG   259      42.823  70.756  63.066  1.00  0.00           C  
ATOM   4104  O   ARG   259      42.339  71.887  63.126  1.00  0.00           O  
ATOM   4105  N   SER   260      43.542  70.272  64.104  1.00  0.00           N  
ATOM   4106  H   SER   260      43.906  69.330  64.088  1.00  0.00           H  
ATOM   4107  CA  SER   260      43.811  71.036  65.321  1.00  0.00           C  
ATOM   4108  HA  SER   260      42.979  71.691  65.578  1.00  0.00           H  
ATOM   4109  CB  SER   260      43.974  69.979  66.537  1.00  0.00           C  
ATOM   4110  HB2 SER   260      44.531  69.091  66.238  1.00  0.00           H  
ATOM   4111  HB3 SER   260      44.433  70.498  67.379  1.00  0.00           H  
ATOM   4112  OG  SER   260      42.697  69.543  66.916  1.00  0.00           O  
ATOM   4113  HG  SER   260      42.545  69.919  67.786  1.00  0.00           H  
ATOM   4114  C   SER   260      44.989  71.907  65.248  1.00  0.00           C  
ATOM   4115  O   SER   260      44.895  73.058  65.515  1.00  0.00           O  
ATOM   4116  N   VAL   261      46.098  71.431  64.702  1.00  0.00           N  
ATOM   4117  H   VAL   261      46.157  70.481  64.363  1.00  0.00           H  
ATOM   4118  CA  VAL   261      47.271  72.310  64.429  1.00  0.00           C  
ATOM   4119  HA  VAL   261      47.607  72.828  65.327  1.00  0.00           H  
ATOM   4120  CB  VAL   261      48.527  71.492  63.888  1.00  0.00           C  
ATOM   4121  HB  VAL   261      48.138  70.825  63.119  1.00  0.00           H  
ATOM   4122  CG1 VAL   261      49.713  72.245  63.322  1.00  0.00           C  
ATOM   4123 HG11 VAL   261      49.396  72.903  62.514  1.00  0.00           H  
ATOM   4124 HG12 VAL   261      50.039  72.933  64.102  1.00  0.00           H  
ATOM   4125 HG13 VAL   261      50.460  71.498  63.053  1.00  0.00           H  
ATOM   4126  CG2 VAL   261      49.100  70.656  65.046  1.00  0.00           C  
ATOM   4127 HG21 VAL   261      49.953  70.058  64.727  1.00  0.00           H  
ATOM   4128 HG22 VAL   261      49.230  71.342  65.883  1.00  0.00           H  
ATOM   4129 HG23 VAL   261      48.327  69.955  65.362  1.00  0.00           H  
ATOM   4130  C   VAL   261      47.030  73.593  63.647  1.00  0.00           C  
ATOM   4131  O   VAL   261      47.428  74.659  64.120  1.00  0.00           O  
ATOM   4132  N   VAL   262      46.249  73.450  62.596  1.00  0.00           N  
ATOM   4133  H   VAL   262      46.038  72.540  62.211  1.00  0.00           H  
ATOM   4134  CA  VAL   262      45.876  74.665  61.756  1.00  0.00           C  
ATOM   4135  HA  VAL   262      46.756  75.266  61.527  1.00  0.00           H  
ATOM   4136  CB  VAL   262      45.033  74.218  60.521  1.00  0.00           C  
ATOM   4137  HB  VAL   262      44.326  73.459  60.857  1.00  0.00           H  
ATOM   4138  CG1 VAL   262      44.375  75.311  59.724  1.00  0.00           C  
ATOM   4139 HG11 VAL   262      45.063  76.081  59.377  1.00  0.00           H  
ATOM   4140 HG12 VAL   262      43.827  74.808  58.926  1.00  0.00           H  
ATOM   4141 HG13 VAL   262      43.594  75.733  60.356  1.00  0.00           H  
ATOM   4142  CG2 VAL   262      45.995  73.598  59.499  1.00  0.00           C  
ATOM   4143 HG21 VAL   262      46.562  72.747  59.877  1.00  0.00           H  
ATOM   4144 HG22 VAL   262      45.617  73.199  58.557  1.00  0.00           H  
ATOM   4145 HG23 VAL   262      46.703  74.357  59.168  1.00  0.00           H  
ATOM   4146  C   VAL   262      45.088  75.721  62.542  1.00  0.00           C  
ATOM   4147  O   VAL   262      45.259  76.937  62.468  1.00  0.00           O  
ATOM   4148  N   ARG   263      44.227  75.184  63.386  1.00  0.00           N  
ATOM   4149  H   ARG   263      44.273  74.175  63.399  1.00  0.00           H  
ATOM   4150  CA  ARG   263      43.333  75.963  64.289  1.00  0.00           C  
ATOM   4151  HA  ARG   263      42.906  76.779  63.705  1.00  0.00           H  
ATOM   4152  CB  ARG   263      42.155  75.033  64.831  1.00  0.00           C  
ATOM   4153  HB2 ARG   263      42.567  74.058  65.091  1.00  0.00           H  
ATOM   4154  HB3 ARG   263      41.801  75.594  65.696  1.00  0.00           H  
ATOM   4155  CG  ARG   263      41.005  74.864  63.793  1.00  0.00           C  
ATOM   4156  HG2 ARG   263      40.779  75.786  63.257  1.00  0.00           H  
ATOM   4157  HG3 ARG   263      41.368  74.215  62.996  1.00  0.00           H  
ATOM   4158  CD  ARG   263      39.719  74.410  64.511  1.00  0.00           C  
ATOM   4159  HD2 ARG   263      39.389  75.231  65.147  1.00  0.00           H  
ATOM   4160  HD3 ARG   263      38.941  74.274  63.760  1.00  0.00           H  
ATOM   4161  NE  ARG   263      39.912  73.154  65.232  1.00  0.00           N  
ATOM   4162  HE  ARG   263      40.124  72.427  64.563  1.00  0.00           H  
ATOM   4163  CZ  ARG   263      40.142  72.949  66.530  1.00  0.00           C  
ATOM   4164  NH1 ARG   263      40.221  73.968  67.371  1.00  0.00           N  
ATOM   4165 HH11 ARG   263      40.024  74.911  67.067  1.00  0.00           H  
ATOM   4166 HH12 ARG   263      40.399  73.671  68.320  1.00  0.00           H  
ATOM   4167  NH2 ARG   263      40.540  71.807  66.868  1.00  0.00           N  
ATOM   4168 HH21 ARG   263      40.430  71.029  66.233  1.00  0.00           H  
ATOM   4169 HH22 ARG   263      41.120  71.777  67.694  1.00  0.00           H  
ATOM   4170  C   ARG   263      44.089  76.590  65.414  1.00  0.00           C  
ATOM   4171  O   ARG   263      43.637  77.541  65.979  1.00  0.00           O  
ATOM   4172  N   CYS   264      45.161  75.947  65.831  1.00  0.00           N  
ATOM   4173  H   CYS   264      45.413  75.124  65.304  1.00  0.00           H  
ATOM   4174  CA  CYS   264      46.021  76.464  66.886  1.00  0.00           C  
ATOM   4175  HA  CYS   264      45.424  76.942  67.663  1.00  0.00           H  
ATOM   4176  CB  CYS   264      46.849  75.370  67.542  1.00  0.00           C  
ATOM   4177  HB2 CYS   264      47.491  74.773  66.896  1.00  0.00           H  
ATOM   4178  HB3 CYS   264      47.596  75.701  68.263  1.00  0.00           H  
ATOM   4179  SG  CYS   264      45.812  74.179  68.411  1.00  0.00           S  
ATOM   4180  HG  CYS   264      45.201  73.846  67.271  1.00  0.00           H  
ATOM   4181  C   CYS   264      46.968  77.620  66.329  1.00  0.00           C  
ATOM   4182  O   CYS   264      47.311  78.531  67.079  1.00  0.00           O  
ATOM   4183  N   GLU   265      47.434  77.564  65.095  1.00  0.00           N  
ATOM   4184  H   GLU   265      47.330  76.672  64.632  1.00  0.00           H  
ATOM   4185  CA  GLU   265      48.072  78.651  64.466  1.00  0.00           C  
ATOM   4186  HA  GLU   265      48.745  79.150  65.163  1.00  0.00           H  
ATOM   4187  CB  GLU   265      48.772  77.932  63.271  1.00  0.00           C  
ATOM   4188  HB2 GLU   265      49.443  77.188  63.700  1.00  0.00           H  
ATOM   4189  HB3 GLU   265      48.079  77.401  62.619  1.00  0.00           H  
ATOM   4190  CG  GLU   265      49.618  78.879  62.387  1.00  0.00           C  
ATOM   4191  HG2 GLU   265      49.913  78.404  61.451  1.00  0.00           H  
ATOM   4192  HG3 GLU   265      48.980  79.668  61.989  1.00  0.00           H  
ATOM   4193  CD  GLU   265      50.983  79.314  63.013  1.00  0.00           C  
ATOM   4194  OE1 GLU   265      51.174  80.582  63.264  1.00  0.00           O  
ATOM   4195  OE2 GLU   265      51.915  78.440  63.060  1.00  0.00           O  
ATOM   4196  C   GLU   265      47.129  79.785  63.999  1.00  0.00           C  
ATOM   4197  O   GLU   265      47.620  80.893  63.655  1.00  0.00           O  
ATOM   4198  N   ARG   266      45.820  79.542  63.866  1.00  0.00           N  
ATOM   4199  H   ARG   266      45.685  78.541  63.842  1.00  0.00           H  
ATOM   4200  CA  ARG   266      44.783  80.546  63.484  1.00  0.00           C  
ATOM   4201  HA  ARG   266      43.819  80.073  63.295  1.00  0.00           H  
ATOM   4202  CB  ARG   266      44.620  81.596  64.575  1.00  0.00           C  
ATOM   4203  HB2 ARG   266      45.614  82.033  64.668  1.00  0.00           H  
ATOM   4204  HB3 ARG   266      43.998  82.370  64.125  1.00  0.00           H  
ATOM   4205  CG  ARG   266      44.036  80.961  65.859  1.00  0.00           C  
ATOM   4206  HG2 ARG   266      43.189  80.329  65.591  1.00  0.00           H  
ATOM   4207  HG3 ARG   266      44.801  80.348  66.335  1.00  0.00           H  
ATOM   4208  CD  ARG   266      43.539  81.874  66.955  1.00  0.00           C  
ATOM   4209  HD2 ARG   266      42.737  82.511  66.583  1.00  0.00           H  
ATOM   4210  HD3 ARG   266      43.004  81.264  67.683  1.00  0.00           H  
ATOM   4211  NE  ARG   266      44.586  82.778  67.479  1.00  0.00           N  
ATOM   4212  HE  ARG   266      45.375  82.942  66.869  1.00  0.00           H  
ATOM   4213  CZ  ARG   266      44.489  83.509  68.565  1.00  0.00           C  
ATOM   4214  NH1 ARG   266      43.391  83.498  69.288  1.00  0.00           N  
ATOM   4215 HH11 ARG   266      42.652  82.947  68.876  1.00  0.00           H  
ATOM   4216 HH12 ARG   266      43.272  84.200  70.004  1.00  0.00           H  
ATOM   4217  NH2 ARG   266      45.490  84.326  68.806  1.00  0.00           N  
ATOM   4218 HH21 ARG   266      46.109  84.398  68.011  1.00  0.00           H  
ATOM   4219 HH22 ARG   266      45.522  84.908  69.631  1.00  0.00           H  
ATOM   4220  C   ARG   266      44.922  81.068  62.009  1.00  0.00           C  
ATOM   4221  O   ARG   266      44.727  82.261  61.687  1.00  0.00           O  
ATOM   4222  N   ILE   267      45.302  80.123  61.138  1.00  0.00           N  
ATOM   4223  H   ILE   267      45.294  79.142  61.380  1.00  0.00           H  
ATOM   4224  CA  ILE   267      45.514  80.403  59.747  1.00  0.00           C  
ATOM   4225  HA  ILE   267      46.368  81.055  59.568  1.00  0.00           H  
ATOM   4226  CB  ILE   267      45.966  79.098  58.981  1.00  0.00           C  
ATOM   4227  HB  ILE   267      45.228  78.311  59.138  1.00  0.00           H  
ATOM   4228  CG2 ILE   267      45.927  79.182  57.461  1.00  0.00           C  
ATOM   4229 HG21 ILE   267      46.239  78.271  56.949  1.00  0.00           H  
ATOM   4230 HG22 ILE   267      44.960  79.474  57.052  1.00  0.00           H  
ATOM   4231 HG23 ILE   267      46.627  79.889  57.016  1.00  0.00           H  
ATOM   4232  CG1 ILE   267      47.360  78.608  59.499  1.00  0.00           C  
ATOM   4233 HG12 ILE   267      48.015  79.442  59.752  1.00  0.00           H  
ATOM   4234 HG13 ILE   267      47.158  78.155  60.470  1.00  0.00           H  
ATOM   4235  CD1 ILE   267      48.075  77.565  58.609  1.00  0.00           C  
ATOM   4236 HD11 ILE   267      47.486  76.678  58.378  1.00  0.00           H  
ATOM   4237 HD12 ILE   267      48.468  78.036  57.708  1.00  0.00           H  
ATOM   4238 HD13 ILE   267      48.905  77.117  59.155  1.00  0.00           H  
ATOM   4239  C   ILE   267      44.260  81.038  59.041  1.00  0.00           C  
ATOM   4240  O   ILE   267      43.143  80.453  59.184  1.00  0.00           O  
ATOM   4241  N   ASP   268      44.415  82.074  58.226  1.00  0.00           N  
ATOM   4242  H   ASP   268      45.343  82.343  57.933  1.00  0.00           H  
ATOM   4243  CA  ASP   268      43.275  82.723  57.546  1.00  0.00           C  
ATOM   4244  HA  ASP   268      42.494  83.099  58.207  1.00  0.00           H  
ATOM   4245  CB  ASP   268      43.715  83.885  56.659  1.00  0.00           C  
ATOM   4246  HB2 ASP   268      44.273  83.346  55.894  1.00  0.00           H  
ATOM   4247  HB3 ASP   268      42.881  84.396  56.178  1.00  0.00           H  
ATOM   4248  CG  ASP   268      44.483  85.023  57.297  1.00  0.00           C  
ATOM   4249  OD1 ASP   268      44.328  85.431  58.494  1.00  0.00           O  
ATOM   4250  OD2 ASP   268      45.280  85.686  56.595  1.00  0.00           O  
ATOM   4251  C   ASP   268      42.666  81.722  56.501  1.00  0.00           C  
ATOM   4252  O   ASP   268      43.390  80.945  55.954  1.00  0.00           O  
ATOM   4253  N   PRO   269      41.333  81.683  56.352  1.00  0.00           N  
ATOM   4254  CD  PRO   269      40.247  82.545  56.860  1.00  0.00           C  
ATOM   4255  HD2 PRO   269      40.390  83.621  56.762  1.00  0.00           H  
ATOM   4256  HD3 PRO   269      39.981  82.292  57.887  1.00  0.00           H  
ATOM   4257  CG  PRO   269      38.991  82.246  56.056  1.00  0.00           C  
ATOM   4258  HG2 PRO   269      39.091  82.776  55.109  1.00  0.00           H  
ATOM   4259  HG3 PRO   269      38.143  82.521  56.684  1.00  0.00           H  
ATOM   4260  CB  PRO   269      39.171  80.820  55.784  1.00  0.00           C  
ATOM   4261  HB2 PRO   269      38.561  80.591  54.911  1.00  0.00           H  
ATOM   4262  HB3 PRO   269      38.657  80.270  56.571  1.00  0.00           H  
ATOM   4263  CA  PRO   269      40.681  80.667  55.541  1.00  0.00           C  
ATOM   4264  HA  PRO   269      41.075  79.743  55.962  1.00  0.00           H  
ATOM   4265  C   PRO   269      41.036  80.681  54.051  1.00  0.00           C  
ATOM   4266  O   PRO   269      40.809  79.672  53.426  1.00  0.00           O  
ATOM   4267  N   GLN   270      41.576  81.807  53.481  1.00  0.00           N  
ATOM   4268  H   GLN   270      41.726  82.595  54.095  1.00  0.00           H  
ATOM   4269  CA  GLN   270      41.870  81.932  52.076  1.00  0.00           C  
ATOM   4270  HA  GLN   270      41.094  81.346  51.585  1.00  0.00           H  
ATOM   4271  CB  GLN   270      41.748  83.340  51.492  1.00  0.00           C  
ATOM   4272  HB2 GLN   270      42.484  83.938  52.029  1.00  0.00           H  
ATOM   4273  HB3 GLN   270      41.953  83.388  50.423  1.00  0.00           H  
ATOM   4274  CG  GLN   270      40.306  84.034  51.651  1.00  0.00           C  
ATOM   4275  HG2 GLN   270      40.287  84.861  50.940  1.00  0.00           H  
ATOM   4276  HG3 GLN   270      39.563  83.298  51.346  1.00  0.00           H  
ATOM   4277  CD  GLN   270      39.974  84.507  53.075  1.00  0.00           C  
ATOM   4278  OE1 GLN   270      40.804  84.670  53.957  1.00  0.00           O  
ATOM   4279  NE2 GLN   270      38.706  84.790  53.310  1.00  0.00           N  
ATOM   4280 HE21 GLN   270      38.420  85.034  54.247  1.00  0.00           H  
ATOM   4281 HE22 GLN   270      37.939  84.680  52.662  1.00  0.00           H  
ATOM   4282  C   GLN   270      43.261  81.290  51.753  1.00  0.00           C  
ATOM   4283  O   GLN   270      43.700  81.282  50.594  1.00  0.00           O  
ATOM   4284  N   GLU   271      44.056  80.808  52.759  1.00  0.00           N  
ATOM   4285  H   GLU   271      43.617  80.697  53.661  1.00  0.00           H  
ATOM   4286  CA  GLU   271      45.448  80.281  52.515  1.00  0.00           C  
ATOM   4287  HA  GLU   271      45.929  80.934  51.786  1.00  0.00           H  
ATOM   4288  CB  GLU   271      46.226  80.168  53.874  1.00  0.00           C  
ATOM   4289  HB2 GLU   271      45.643  79.690  54.661  1.00  0.00           H  
ATOM   4290  HB3 GLU   271      47.080  79.506  53.729  1.00  0.00           H  
ATOM   4291  CG  GLU   271      46.809  81.530  54.405  1.00  0.00           C  
ATOM   4292  HG2 GLU   271      46.126  82.011  55.105  1.00  0.00           H  
ATOM   4293  HG3 GLU   271      47.672  81.257  55.013  1.00  0.00           H  
ATOM   4294  CD  GLU   271      47.520  82.357  53.274  1.00  0.00           C  
ATOM   4295  OE1 GLU   271      48.341  81.726  52.605  1.00  0.00           O  
ATOM   4296  OE2 GLU   271      47.175  83.496  53.026  1.00  0.00           O  
ATOM   4297  C   GLU   271      45.313  78.892  51.906  1.00  0.00           C  
ATOM   4298  O   GLU   271      44.470  78.100  52.297  1.00  0.00           O  
ATOM   4299  N   VAL   272      46.410  78.626  51.224  1.00  0.00           N  
ATOM   4300  H   VAL   272      47.016  79.384  50.944  1.00  0.00           H  
ATOM   4301  CA  VAL   272      46.802  77.211  50.808  1.00  0.00           C  
ATOM   4302  HA  VAL   272      45.849  76.691  50.716  1.00  0.00           H  
ATOM   4303  CB  VAL   272      47.602  77.141  49.455  1.00  0.00           C  
ATOM   4304  HB  VAL   272      48.575  77.608  49.612  1.00  0.00           H  
ATOM   4305  CG1 VAL   272      47.656  75.622  49.046  1.00  0.00           C  
ATOM   4306 HG11 VAL   272      47.875  75.531  47.982  1.00  0.00           H  
ATOM   4307 HG12 VAL   272      48.520  75.127  49.489  1.00  0.00           H  
ATOM   4308 HG13 VAL   272      46.692  75.143  49.217  1.00  0.00           H  
ATOM   4309  CG2 VAL   272      47.037  77.987  48.331  1.00  0.00           C  
ATOM   4310 HG21 VAL   272      47.836  78.125  47.603  1.00  0.00           H  
ATOM   4311 HG22 VAL   272      46.174  77.451  47.935  1.00  0.00           H  
ATOM   4312 HG23 VAL   272      46.725  78.950  48.735  1.00  0.00           H  
ATOM   4313  C   VAL   272      47.646  76.555  51.886  1.00  0.00           C  
ATOM   4314  O   VAL   272      48.651  77.072  52.384  1.00  0.00           O  
ATOM   4315  N   LEU   273      47.290  75.343  52.254  1.00  0.00           N  
ATOM   4316  H   LEU   273      46.412  75.021  51.871  1.00  0.00           H  
ATOM   4317  CA  LEU   273      48.022  74.497  53.171  1.00  0.00           C  
ATOM   4318  HA  LEU   273      48.647  75.094  53.836  1.00  0.00           H  
ATOM   4319  CB  LEU   273      47.096  73.733  54.100  1.00  0.00           C  
ATOM   4320  HB2 LEU   273      46.577  72.997  53.486  1.00  0.00           H  
ATOM   4321  HB3 LEU   273      47.674  73.164  54.829  1.00  0.00           H  
ATOM   4322  CG  LEU   273      46.072  74.638  54.837  1.00  0.00           C  
ATOM   4323  HG  LEU   273      45.375  75.155  54.178  1.00  0.00           H  
ATOM   4324  CD1 LEU   273      45.184  73.889  55.780  1.00  0.00           C  
ATOM   4325 HD11 LEU   273      45.865  73.311  56.405  1.00  0.00           H  
ATOM   4326 HD12 LEU   273      44.649  74.617  56.390  1.00  0.00           H  
ATOM   4327 HD13 LEU   273      44.480  73.186  55.334  1.00  0.00           H  
ATOM   4328  CD2 LEU   273      46.863  75.589  55.723  1.00  0.00           C  
ATOM   4329 HD21 LEU   273      47.656  75.170  56.343  1.00  0.00           H  
ATOM   4330 HD22 LEU   273      47.255  76.339  55.036  1.00  0.00           H  
ATOM   4331 HD23 LEU   273      46.180  76.113  56.392  1.00  0.00           H  
ATOM   4332  C   LEU   273      48.861  73.421  52.452  1.00  0.00           C  
ATOM   4333  O   LEU   273      48.443  73.011  51.301  1.00  0.00           O  
ATOM   4334  N   TYR   274      49.982  72.930  53.020  1.00  0.00           N  
ATOM   4335  H   TYR   274      50.325  73.454  53.812  1.00  0.00           H  
ATOM   4336  CA  TYR   274      50.756  71.920  52.430  1.00  0.00           C  
ATOM   4337  HA  TYR   274      50.181  71.464  51.624  1.00  0.00           H  
ATOM   4338  CB  TYR   274      52.014  72.548  51.794  1.00  0.00           C  
ATOM   4339  HB2 TYR   274      52.519  72.972  52.661  1.00  0.00           H  
ATOM   4340  HB3 TYR   274      52.599  71.748  51.342  1.00  0.00           H  
ATOM   4341  CG  TYR   274      51.759  73.691  50.825  1.00  0.00           C  
ATOM   4342  CD1 TYR   274      51.865  75.058  51.191  1.00  0.00           C  
ATOM   4343  HD1 TYR   274      52.190  75.323  52.186  1.00  0.00           H  
ATOM   4344  CE1 TYR   274      51.555  76.103  50.345  1.00  0.00           C  
ATOM   4345  HE1 TYR   274      51.500  77.107  50.739  1.00  0.00           H  
ATOM   4346  CZ  TYR   274      51.123  75.846  49.042  1.00  0.00           C  
ATOM   4347  OH  TYR   274      50.814  76.853  48.294  1.00  0.00           O  
ATOM   4348  HH  TYR   274      51.176  77.675  48.633  1.00  0.00           H  
ATOM   4349  CE2 TYR   274      50.966  74.533  48.620  1.00  0.00           C  
ATOM   4350  HE2 TYR   274      50.549  74.317  47.648  1.00  0.00           H  
ATOM   4351  CD2 TYR   274      51.252  73.482  49.520  1.00  0.00           C  
ATOM   4352  HD2 TYR   274      51.192  72.481  49.118  1.00  0.00           H  
ATOM   4353  C   TYR   274      51.091  70.816  53.483  1.00  0.00           C  
ATOM   4354  O   TYR   274      51.467  71.085  54.665  1.00  0.00           O  
ATOM   4355  N   TYR   275      51.055  69.551  53.053  1.00  0.00           N  
ATOM   4356  H   TYR   275      50.597  69.401  52.165  1.00  0.00           H  
ATOM   4357  CA  TYR   275      51.173  68.351  53.932  1.00  0.00           C  
ATOM   4358  HA  TYR   275      51.690  68.691  54.830  1.00  0.00           H  
ATOM   4359  CB  TYR   275      49.773  67.920  54.280  1.00  0.00           C  
ATOM   4360  HB2 TYR   275      49.097  68.764  54.144  1.00  0.00           H  
ATOM   4361  HB3 TYR   275      49.448  67.246  53.487  1.00  0.00           H  
ATOM   4362  CG  TYR   275      49.599  67.335  55.642  1.00  0.00           C  
ATOM   4363  CD1 TYR   275      49.942  68.095  56.791  1.00  0.00           C  
ATOM   4364  HD1 TYR   275      50.402  69.055  56.606  1.00  0.00           H  
ATOM   4365  CE1 TYR   275      49.808  67.544  58.122  1.00  0.00           C  
ATOM   4366  HE1 TYR   275      50.204  68.099  58.960  1.00  0.00           H  
ATOM   4367  CZ  TYR   275      49.146  66.314  58.325  1.00  0.00           C  
ATOM   4368  OH  TYR   275      49.100  65.790  59.590  1.00  0.00           O  
ATOM   4369  HH  TYR   275      48.297  65.350  59.877  1.00  0.00           H  
ATOM   4370  CE2 TYR   275      48.779  65.609  57.223  1.00  0.00           C  
ATOM   4371  HE2 TYR   275      48.369  64.619  57.362  1.00  0.00           H  
ATOM   4372  CD2 TYR   275      48.969  66.076  55.898  1.00  0.00           C  
ATOM   4373  HD2 TYR   275      48.735  65.534  54.994  1.00  0.00           H  
ATOM   4374  C   TYR   275      51.998  67.277  53.230  1.00  0.00           C  
ATOM   4375  O   TYR   275      51.727  66.815  52.158  1.00  0.00           O  
ATOM   4376  N   ILE   276      53.182  66.968  53.797  1.00  0.00           N  
ATOM   4377  H   ILE   276      53.420  67.421  54.668  1.00  0.00           H  
ATOM   4378  CA  ILE   276      54.157  66.046  53.147  1.00  0.00           C  
ATOM   4379  HA  ILE   276      53.793  65.765  52.158  1.00  0.00           H  
ATOM   4380  CB  ILE   276      55.399  66.896  52.805  1.00  0.00           C  
ATOM   4381  HB  ILE   276      55.849  67.154  53.764  1.00  0.00           H  
ATOM   4382  CG2 ILE   276      56.575  66.038  52.079  1.00  0.00           C  
ATOM   4383 HG21 ILE   276      57.472  66.613  51.850  1.00  0.00           H  
ATOM   4384 HG22 ILE   276      56.955  65.405  52.880  1.00  0.00           H  
ATOM   4385 HG23 ILE   276      56.338  65.575  51.121  1.00  0.00           H  
ATOM   4386  CG1 ILE   276      55.211  68.163  51.916  1.00  0.00           C  
ATOM   4387 HG12 ILE   276      55.212  67.933  50.850  1.00  0.00           H  
ATOM   4388 HG13 ILE   276      54.259  68.657  52.108  1.00  0.00           H  
ATOM   4389  CD1 ILE   276      56.287  69.150  52.182  1.00  0.00           C  
ATOM   4390 HD11 ILE   276      56.204  70.089  51.635  1.00  0.00           H  
ATOM   4391 HD12 ILE   276      56.209  69.605  53.169  1.00  0.00           H  
ATOM   4392 HD13 ILE   276      57.279  68.711  52.067  1.00  0.00           H  
ATOM   4393  C   ILE   276      54.388  64.727  53.934  1.00  0.00           C  
ATOM   4394  O   ILE   276      54.799  64.716  55.075  1.00  0.00           O  
ATOM   4395  N   LEU   277      54.259  63.598  53.245  1.00  0.00           N  
ATOM   4396  H   LEU   277      54.070  63.692  52.257  1.00  0.00           H  
ATOM   4397  CA  LEU   277      54.637  62.275  53.762  1.00  0.00           C  
ATOM   4398  HA  LEU   277      55.351  62.538  54.542  1.00  0.00           H  
ATOM   4399  CB  LEU   277      53.415  61.441  54.324  1.00  0.00           C  
ATOM   4400  HB2 LEU   277      53.656  60.380  54.268  1.00  0.00           H  
ATOM   4401  HB3 LEU   277      53.292  61.662  55.385  1.00  0.00           H  
ATOM   4402  CG  LEU   277      52.055  61.695  53.639  1.00  0.00           C  
ATOM   4403  HG  LEU   277      51.751  62.742  53.637  1.00  0.00           H  
ATOM   4404  CD1 LEU   277      51.972  61.335  52.111  1.00  0.00           C  
ATOM   4405 HD11 LEU   277      52.506  60.437  51.800  1.00  0.00           H  
ATOM   4406 HD12 LEU   277      50.932  61.210  51.810  1.00  0.00           H  
ATOM   4407 HD13 LEU   277      52.445  62.175  51.600  1.00  0.00           H  
ATOM   4408  CD2 LEU   277      50.953  60.983  54.407  1.00  0.00           C  
ATOM   4409 HD21 LEU   277      51.159  59.935  54.626  1.00  0.00           H  
ATOM   4410 HD22 LEU   277      50.818  61.490  55.363  1.00  0.00           H  
ATOM   4411 HD23 LEU   277      50.004  60.978  53.871  1.00  0.00           H  
ATOM   4412  C   LEU   277      55.515  61.437  52.796  1.00  0.00           C  
ATOM   4413  O   LEU   277      55.080  61.230  51.643  1.00  0.00           O  
ATOM   4414  N   LEU   278      56.615  60.766  53.260  1.00  0.00           N  
ATOM   4415  H   LEU   278      56.839  60.701  54.243  1.00  0.00           H  
ATOM   4416  CA  LEU   278      57.274  59.778  52.367  1.00  0.00           C  
ATOM   4417  HA  LEU   278      57.393  60.271  51.402  1.00  0.00           H  
ATOM   4418  CB  LEU   278      58.677  59.383  52.889  1.00  0.00           C  
ATOM   4419  HB2 LEU   278      59.065  60.225  53.461  1.00  0.00           H  
ATOM   4420  HB3 LEU   278      58.538  58.649  53.682  1.00  0.00           H  
ATOM   4421  CG  LEU   278      59.610  58.816  51.930  1.00  0.00           C  
ATOM   4422  HG  LEU   278      59.031  58.327  51.147  1.00  0.00           H  
ATOM   4423  CD1 LEU   278      60.576  59.896  51.401  1.00  0.00           C  
ATOM   4424 HD11 LEU   278      61.113  60.439  52.179  1.00  0.00           H  
ATOM   4425 HD12 LEU   278      61.304  59.452  50.723  1.00  0.00           H  
ATOM   4426 HD13 LEU   278      59.921  60.629  50.931  1.00  0.00           H  
ATOM   4427  CD2 LEU   278      60.444  57.665  52.575  1.00  0.00           C  
ATOM   4428 HD21 LEU   278      60.972  58.103  53.422  1.00  0.00           H  
ATOM   4429 HD22 LEU   278      59.739  56.890  52.877  1.00  0.00           H  
ATOM   4430 HD23 LEU   278      61.148  57.259  51.849  1.00  0.00           H  
ATOM   4431  C   LEU   278      56.385  58.603  52.082  1.00  0.00           C  
ATOM   4432  O   LEU   278      55.665  58.197  53.027  1.00  0.00           O  
ATOM   4433  N   ILE   279      56.428  57.970  50.964  1.00  0.00           N  
ATOM   4434  H   ILE   279      57.032  58.327  50.237  1.00  0.00           H  
ATOM   4435  CA  ILE   279      55.759  56.688  50.636  1.00  0.00           C  
ATOM   4436  HA  ILE   279      55.337  56.278  51.553  1.00  0.00           H  
ATOM   4437  CB  ILE   279      54.671  56.979  49.649  1.00  0.00           C  
ATOM   4438  HB  ILE   279      55.071  57.330  48.698  1.00  0.00           H  
ATOM   4439  CG2 ILE   279      53.964  55.648  49.244  1.00  0.00           C  
ATOM   4440 HG21 ILE   279      53.606  55.062  50.090  1.00  0.00           H  
ATOM   4441 HG22 ILE   279      53.185  55.756  48.489  1.00  0.00           H  
ATOM   4442 HG23 ILE   279      54.680  55.028  48.704  1.00  0.00           H  
ATOM   4443  CG1 ILE   279      53.599  58.050  50.134  1.00  0.00           C  
ATOM   4444 HG12 ILE   279      53.109  57.614  51.005  1.00  0.00           H  
ATOM   4445 HG13 ILE   279      54.091  58.999  50.344  1.00  0.00           H  
ATOM   4446  CD1 ILE   279      52.547  58.352  49.062  1.00  0.00           C  
ATOM   4447 HD11 ILE   279      51.655  57.732  49.151  1.00  0.00           H  
ATOM   4448 HD12 ILE   279      52.175  59.376  49.096  1.00  0.00           H  
ATOM   4449 HD13 ILE   279      53.027  58.209  48.094  1.00  0.00           H  
ATOM   4450  C   ILE   279      56.863  55.781  50.119  1.00  0.00           C  
ATOM   4451  O   ILE   279      57.742  56.205  49.346  1.00  0.00           O  
ATOM   4452  N   ASP   280      56.887  54.525  50.559  1.00  0.00           N  
ATOM   4453  H   ASP   280      56.204  54.189  51.223  1.00  0.00           H  
ATOM   4454  CA  ASP   280      57.909  53.529  50.209  1.00  0.00           C  
ATOM   4455  HA  ASP   280      58.936  53.872  50.333  1.00  0.00           H  
ATOM   4456  CB  ASP   280      57.756  52.326  51.193  1.00  0.00           C  
ATOM   4457  HB2 ASP   280      57.545  52.792  52.155  1.00  0.00           H  
ATOM   4458  HB3 ASP   280      56.895  51.708  50.938  1.00  0.00           H  
ATOM   4459  CG  ASP   280      59.016  51.487  51.350  1.00  0.00           C  
ATOM   4460  OD1 ASP   280      60.060  51.758  50.704  1.00  0.00           O  
ATOM   4461  OD2 ASP   280      58.989  50.579  52.178  1.00  0.00           O  
ATOM   4462  C   ASP   280      57.804  53.124  48.732  1.00  0.00           C  
ATOM   4463  O   ASP   280      56.840  52.451  48.232  1.00  0.00           O  
ATOM   4464  N   ALA   281      58.874  53.420  48.016  1.00  0.00           N  
ATOM   4465  H   ALA   281      59.677  53.859  48.444  1.00  0.00           H  
ATOM   4466  CA  ALA   281      58.902  53.102  46.543  1.00  0.00           C  
ATOM   4467  HA  ALA   281      58.028  53.471  46.005  1.00  0.00           H  
ATOM   4468  CB  ALA   281      60.072  53.800  45.840  1.00  0.00           C  
ATOM   4469  HB1 ALA   281      61.063  53.377  46.000  1.00  0.00           H  
ATOM   4470  HB2 ALA   281      59.910  53.774  44.762  1.00  0.00           H  
ATOM   4471  HB3 ALA   281      60.154  54.853  46.109  1.00  0.00           H  
ATOM   4472  C   ALA   281      59.184  51.564  46.314  1.00  0.00           C  
ATOM   4473  O   ALA   281      58.949  51.022  45.203  1.00  0.00           O  
ATOM   4474  N   ARG   282      59.699  50.811  47.281  1.00  0.00           N  
ATOM   4475  H   ARG   282      60.135  51.272  48.067  1.00  0.00           H  
ATOM   4476  CA  ARG   282      60.269  49.455  47.101  1.00  0.00           C  
ATOM   4477  HA  ARG   282      61.235  49.542  46.602  1.00  0.00           H  
ATOM   4478  CB  ARG   282      60.566  48.798  48.507  1.00  0.00           C  
ATOM   4479  HB2 ARG   282      59.660  48.970  49.088  1.00  0.00           H  
ATOM   4480  HB3 ARG   282      60.721  47.726  48.381  1.00  0.00           H  
ATOM   4481  CG  ARG   282      61.873  49.449  49.055  1.00  0.00           C  
ATOM   4482  HG2 ARG   282      62.773  49.133  48.528  1.00  0.00           H  
ATOM   4483  HG3 ARG   282      61.664  50.518  49.111  1.00  0.00           H  
ATOM   4484  CD  ARG   282      61.986  49.004  50.491  1.00  0.00           C  
ATOM   4485  HD2 ARG   282      61.134  49.425  51.023  1.00  0.00           H  
ATOM   4486  HD3 ARG   282      61.973  47.918  50.398  1.00  0.00           H  
ATOM   4487  NE  ARG   282      63.264  49.402  51.159  1.00  0.00           N  
ATOM   4488  HE  ARG   282      63.994  48.718  51.297  1.00  0.00           H  
ATOM   4489  CZ  ARG   282      63.548  50.404  51.940  1.00  0.00           C  
ATOM   4490  NH1 ARG   282      62.880  51.433  52.186  1.00  0.00           N  
ATOM   4491 HH11 ARG   282      61.886  51.435  52.007  1.00  0.00           H  
ATOM   4492 HH12 ARG   282      63.228  52.250  52.668  1.00  0.00           H  
ATOM   4493  NH2 ARG   282      64.739  50.371  52.553  1.00  0.00           N  
ATOM   4494 HH21 ARG   282      65.311  49.539  52.574  1.00  0.00           H  
ATOM   4495 HH22 ARG   282      64.984  51.193  53.086  1.00  0.00           H  
ATOM   4496  C   ARG   282      59.392  48.501  46.283  1.00  0.00           C  
ATOM   4497  O   ARG   282      59.837  47.859  45.333  1.00  0.00           O  
ATOM   4498  N   THR   283      58.142  48.425  46.665  1.00  0.00           N  
ATOM   4499  H   THR   283      57.899  48.823  47.560  1.00  0.00           H  
ATOM   4500  CA  THR   283      57.196  47.444  46.111  1.00  0.00           C  
ATOM   4501  HA  THR   283      57.785  46.554  45.889  1.00  0.00           H  
ATOM   4502  CB  THR   283      56.137  46.935  47.109  1.00  0.00           C  
ATOM   4503  HB  THR   283      55.490  46.277  46.530  1.00  0.00           H  
ATOM   4504  CG2 THR   283      56.796  46.257  48.347  1.00  0.00           C  
ATOM   4505 HG21 THR   283      57.543  45.525  48.040  1.00  0.00           H  
ATOM   4506 HG22 THR   283      57.412  46.989  48.869  1.00  0.00           H  
ATOM   4507 HG23 THR   283      56.053  45.747  48.960  1.00  0.00           H  
ATOM   4508  OG1 THR   283      55.280  47.907  47.583  1.00  0.00           O  
ATOM   4509  HG1 THR   283      54.365  47.891  47.293  1.00  0.00           H  
ATOM   4510  C   THR   283      56.500  47.937  44.816  1.00  0.00           C  
ATOM   4511  O   THR   283      56.035  47.070  44.030  1.00  0.00           O  
ATOM   4512  N   ARG   284      56.443  49.210  44.628  1.00  0.00           N  
ATOM   4513  H   ARG   284      56.964  49.711  45.333  1.00  0.00           H  
ATOM   4514  CA  ARG   284      55.701  49.904  43.575  1.00  0.00           C  
ATOM   4515  HA  ARG   284      54.782  49.365  43.344  1.00  0.00           H  
ATOM   4516  CB  ARG   284      55.357  51.435  43.954  1.00  0.00           C  
ATOM   4517  HB2 ARG   284      56.178  51.905  44.496  1.00  0.00           H  
ATOM   4518  HB3 ARG   284      55.218  52.006  43.037  1.00  0.00           H  
ATOM   4519  CG  ARG   284      54.069  51.575  44.792  1.00  0.00           C  
ATOM   4520  HG2 ARG   284      53.749  52.608  44.656  1.00  0.00           H  
ATOM   4521  HG3 ARG   284      53.305  50.851  44.505  1.00  0.00           H  
ATOM   4522  CD  ARG   284      54.348  51.571  46.255  1.00  0.00           C  
ATOM   4523  HD2 ARG   284      54.646  50.570  46.567  1.00  0.00           H  
ATOM   4524  HD3 ARG   284      55.132  52.295  46.481  1.00  0.00           H  
ATOM   4525  NE  ARG   284      53.179  51.962  47.101  1.00  0.00           N  
ATOM   4526  HE  ARG   284      52.278  52.037  46.652  1.00  0.00           H  
ATOM   4527  CZ  ARG   284      53.167  52.245  48.340  1.00  0.00           C  
ATOM   4528  NH1 ARG   284      54.255  52.194  49.034  1.00  0.00           N  
ATOM   4529 HH11 ARG   284      55.114  52.011  48.534  1.00  0.00           H  
ATOM   4530 HH12 ARG   284      54.199  52.254  50.041  1.00  0.00           H  
ATOM   4531  NH2 ARG   284      52.087  52.493  48.980  1.00  0.00           N  
ATOM   4532 HH21 ARG   284      51.232  52.519  48.443  1.00  0.00           H  
ATOM   4533 HH22 ARG   284      52.064  52.480  49.989  1.00  0.00           H  
ATOM   4534  C   ARG   284      56.499  50.061  42.327  1.00  0.00           C  
ATOM   4535  O   ARG   284      55.963  50.054  41.223  1.00  0.00           O  
ATOM   4536  N   LEU   285      57.843  50.236  42.457  1.00  0.00           N  
ATOM   4537  H   LEU   285      58.163  50.511  43.374  1.00  0.00           H  
ATOM   4538  CA  LEU   285      58.761  50.079  41.310  1.00  0.00           C  
ATOM   4539  HA  LEU   285      58.518  50.734  40.474  1.00  0.00           H  
ATOM   4540  CB  LEU   285      60.160  50.392  41.842  1.00  0.00           C  
ATOM   4541  HB2 LEU   285      60.229  49.772  42.736  1.00  0.00           H  
ATOM   4542  HB3 LEU   285      60.863  50.134  41.050  1.00  0.00           H  
ATOM   4543  CG  LEU   285      60.459  51.935  42.082  1.00  0.00           C  
ATOM   4544  HG  LEU   285      59.653  52.531  42.510  1.00  0.00           H  
ATOM   4545  CD1 LEU   285      61.594  52.023  43.092  1.00  0.00           C  
ATOM   4546 HD11 LEU   285      62.542  51.600  42.760  1.00  0.00           H  
ATOM   4547 HD12 LEU   285      61.765  53.079  43.302  1.00  0.00           H  
ATOM   4548 HD13 LEU   285      61.291  51.432  43.956  1.00  0.00           H  
ATOM   4549  CD2 LEU   285      60.948  52.812  40.913  1.00  0.00           C  
ATOM   4550 HD21 LEU   285      61.166  53.782  41.360  1.00  0.00           H  
ATOM   4551 HD22 LEU   285      61.859  52.399  40.480  1.00  0.00           H  
ATOM   4552 HD23 LEU   285      60.128  52.907  40.202  1.00  0.00           H  
ATOM   4553  C   LEU   285      58.748  48.643  40.806  1.00  0.00           C  
ATOM   4554  O   LEU   285      58.490  47.656  41.545  1.00  0.00           O  
ATOM   4555  N   ILE   286      59.007  48.424  39.510  1.00  0.00           N  
ATOM   4556  H   ILE   286      59.143  49.227  38.912  1.00  0.00           H  
ATOM   4557  CA  ILE   286      59.054  47.125  38.825  1.00  0.00           C  
ATOM   4558  HA  ILE   286      59.024  46.362  39.602  1.00  0.00           H  
ATOM   4559  CB  ILE   286      57.863  46.939  37.845  1.00  0.00           C  
ATOM   4560  HB  ILE   286      57.764  47.764  37.140  1.00  0.00           H  
ATOM   4561  CG2 ILE   286      58.218  45.763  36.908  1.00  0.00           C  
ATOM   4562 HG21 ILE   286      58.387  44.847  37.474  1.00  0.00           H  
ATOM   4563 HG22 ILE   286      57.366  45.450  36.305  1.00  0.00           H  
ATOM   4564 HG23 ILE   286      59.021  46.009  36.212  1.00  0.00           H  
ATOM   4565  CG1 ILE   286      56.573  46.720  38.582  1.00  0.00           C  
ATOM   4566 HG12 ILE   286      56.548  45.753  39.085  1.00  0.00           H  
ATOM   4567 HG13 ILE   286      56.433  47.516  39.313  1.00  0.00           H  
ATOM   4568  CD1 ILE   286      55.493  47.026  37.695  1.00  0.00           C  
ATOM   4569 HD11 ILE   286      55.673  47.993  37.227  1.00  0.00           H  
ATOM   4570 HD12 ILE   286      55.163  46.241  37.015  1.00  0.00           H  
ATOM   4571 HD13 ILE   286      54.603  47.219  38.295  1.00  0.00           H  
ATOM   4572  C   ILE   286      60.479  46.917  38.092  1.00  0.00           C  
ATOM   4573  O   ILE   286      60.775  47.804  37.319  1.00  0.00           O  
ATOM   4574  N   PRO   287      61.285  45.848  38.279  1.00  0.00           N  
ATOM   4575  CD  PRO   287      62.549  45.576  37.529  1.00  0.00           C  
ATOM   4576  HD2 PRO   287      63.098  46.499  37.346  1.00  0.00           H  
ATOM   4577  HD3 PRO   287      62.300  45.128  36.567  1.00  0.00           H  
ATOM   4578  CG  PRO   287      63.353  44.561  38.314  1.00  0.00           C  
ATOM   4579  HG2 PRO   287      63.880  45.055  39.131  1.00  0.00           H  
ATOM   4580  HG3 PRO   287      64.020  43.916  37.742  1.00  0.00           H  
ATOM   4581  CB  PRO   287      62.197  43.744  39.046  1.00  0.00           C  
ATOM   4582  HB2 PRO   287      62.502  43.373  40.024  1.00  0.00           H  
ATOM   4583  HB3 PRO   287      61.876  42.976  38.343  1.00  0.00           H  
ATOM   4584  CA  PRO   287      61.086  44.815  39.351  1.00  0.00           C  
ATOM   4585  HA  PRO   287      60.096  44.368  39.265  1.00  0.00           H  
ATOM   4586  C   PRO   287      61.222  45.499  40.739  1.00  0.00           C  
ATOM   4587  O   PRO   287      62.026  46.406  40.907  1.00  0.00           O  
ATOM   4588  N   PRO   288      60.510  45.047  41.765  1.00  0.00           N  
ATOM   4589  CD  PRO   288      59.580  43.888  41.670  1.00  0.00           C  
ATOM   4590  HD2 PRO   288      60.088  42.965  41.390  1.00  0.00           H  
ATOM   4591  HD3 PRO   288      58.860  44.165  40.900  1.00  0.00           H  
ATOM   4592  CG  PRO   288      58.897  43.750  43.100  1.00  0.00           C  
ATOM   4593  HG2 PRO   288      59.515  43.113  43.734  1.00  0.00           H  
ATOM   4594  HG3 PRO   288      57.839  43.495  43.055  1.00  0.00           H  
ATOM   4595  CB  PRO   288      59.150  45.094  43.731  1.00  0.00           C  
ATOM   4596  HB2 PRO   288      59.287  44.914  44.798  1.00  0.00           H  
ATOM   4597  HB3 PRO   288      58.377  45.798  43.422  1.00  0.00           H  
ATOM   4598  CA  PRO   288      60.554  45.547  43.111  1.00  0.00           C  
ATOM   4599  HA  PRO   288      60.610  46.634  43.062  1.00  0.00           H  
ATOM   4600  C   PRO   288      61.707  45.065  44.049  1.00  0.00           C  
ATOM   4601  O   PRO   288      62.214  43.952  43.877  1.00  0.00           O  
ATOM   4602  N   LEU   289      62.052  45.937  44.949  1.00  0.00           N  
ATOM   4603  H   LEU   289      61.435  46.711  45.149  1.00  0.00           H  
ATOM   4604  CA  LEU   289      63.272  45.927  45.792  1.00  0.00           C  
ATOM   4605  HA  LEU   289      64.085  45.673  45.111  1.00  0.00           H  
ATOM   4606  CB  LEU   289      63.560  47.332  46.297  1.00  0.00           C  
ATOM   4607  HB2 LEU   289      62.580  47.764  46.502  1.00  0.00           H  
ATOM   4608  HB3 LEU   289      63.957  47.330  47.312  1.00  0.00           H  
ATOM   4609  CG  LEU   289      64.454  48.237  45.365  1.00  0.00           C  
ATOM   4610  HG  LEU   289      65.375  47.659  45.278  1.00  0.00           H  
ATOM   4611  CD1 LEU   289      63.817  48.447  43.968  1.00  0.00           C  
ATOM   4612 HD11 LEU   289      63.880  47.562  43.334  1.00  0.00           H  
ATOM   4613 HD12 LEU   289      62.813  48.867  44.015  1.00  0.00           H  
ATOM   4614 HD13 LEU   289      64.512  49.188  43.572  1.00  0.00           H  
ATOM   4615  CD2 LEU   289      64.672  49.600  46.017  1.00  0.00           C  
ATOM   4616 HD21 LEU   289      63.675  50.039  46.054  1.00  0.00           H  
ATOM   4617 HD22 LEU   289      65.076  49.445  47.018  1.00  0.00           H  
ATOM   4618 HD23 LEU   289      65.406  50.140  45.418  1.00  0.00           H  
ATOM   4619  C   LEU   289      63.266  44.927  46.956  1.00  0.00           C  
ATOM   4620  O   LEU   289      62.181  44.634  47.481  1.00  0.00           O  
ATOM   4621  N   GLU   290      64.428  44.427  47.328  1.00  0.00           N  
ATOM   4622  H   GLU   290      65.221  44.673  46.752  1.00  0.00           H  
ATOM   4623  CA  GLU   290      64.562  43.356  48.330  1.00  0.00           C  
ATOM   4624  HA  GLU   290      63.748  42.663  48.119  1.00  0.00           H  
ATOM   4625  CB  GLU   290      65.921  42.689  48.082  1.00  0.00           C  
ATOM   4626  HB2 GLU   290      66.053  42.282  47.079  1.00  0.00           H  
ATOM   4627  HB3 GLU   290      66.651  43.487  48.215  1.00  0.00           H  
ATOM   4628  CG  GLU   290      66.302  41.573  49.024  1.00  0.00           C  
ATOM   4629  HG2 GLU   290      67.357  41.391  48.821  1.00  0.00           H  
ATOM   4630  HG3 GLU   290      66.205  41.990  50.026  1.00  0.00           H  
ATOM   4631  CD  GLU   290      65.347  40.383  48.867  1.00  0.00           C  
ATOM   4632  OE1 GLU   290      64.510  40.047  49.735  1.00  0.00           O  
ATOM   4633  OE2 GLU   290      65.438  39.805  47.814  1.00  0.00           O  
ATOM   4634  C   GLU   290      64.372  43.926  49.821  1.00  0.00           C  
ATOM   4635  O   GLU   290      65.014  44.942  50.107  1.00  0.00           O  
ATOM   4636  N   ASP   291      63.684  43.232  50.766  1.00  0.00           N  
ATOM   4637  H   ASP   291      63.129  42.431  50.502  1.00  0.00           H  
ATOM   4638  CA  ASP   291      63.439  43.624  52.194  1.00  0.00           C  
ATOM   4639  HA  ASP   291      62.794  44.497  52.096  1.00  0.00           H  
ATOM   4640  CB  ASP   291      62.660  42.421  52.766  1.00  0.00           C  
ATOM   4641  HB2 ASP   291      61.737  42.345  52.191  1.00  0.00           H  
ATOM   4642  HB3 ASP   291      63.248  41.507  52.676  1.00  0.00           H  
ATOM   4643  CG  ASP   291      62.110  42.582  54.177  1.00  0.00           C  
ATOM   4644  OD1 ASP   291      61.475  43.612  54.512  1.00  0.00           O  
ATOM   4645  OD2 ASP   291      62.416  41.715  55.057  1.00  0.00           O  
ATOM   4646  C   ASP   291      64.625  44.120  53.078  1.00  0.00           C  
ATOM   4647  O   ASP   291      64.445  44.966  53.972  1.00  0.00           O  
ATOM   4648  N   ASP   292      65.817  43.607  52.714  1.00  0.00           N  
ATOM   4649  H   ASP   292      65.776  42.764  52.158  1.00  0.00           H  
ATOM   4650  CA  ASP   292      67.155  43.961  53.246  1.00  0.00           C  
ATOM   4651  HA  ASP   292      67.032  44.364  54.251  1.00  0.00           H  
ATOM   4652  CB  ASP   292      68.062  42.754  53.454  1.00  0.00           C  
ATOM   4653  HB2 ASP   292      69.007  43.032  53.920  1.00  0.00           H  
ATOM   4654  HB3 ASP   292      67.608  42.121  54.216  1.00  0.00           H  
ATOM   4655  CG  ASP   292      68.161  41.833  52.220  1.00  0.00           C  
ATOM   4656  OD1 ASP   292      67.255  40.982  52.134  1.00  0.00           O  
ATOM   4657  OD2 ASP   292      69.145  41.924  51.421  1.00  0.00           O  
ATOM   4658  C   ASP   292      67.954  45.135  52.423  1.00  0.00           C  
ATOM   4659  O   ASP   292      69.120  45.342  52.694  1.00  0.00           O  
ATOM   4660  N   TYR   293      67.330  45.862  51.526  1.00  0.00           N  
ATOM   4661  H   TYR   293      66.333  45.793  51.386  1.00  0.00           H  
ATOM   4662  CA  TYR   293      67.904  46.960  50.800  1.00  0.00           C  
ATOM   4663  HA  TYR   293      68.817  46.511  50.409  1.00  0.00           H  
ATOM   4664  CB  TYR   293      66.889  47.468  49.739  1.00  0.00           C  
ATOM   4665  HB2 TYR   293      66.701  46.637  49.058  1.00  0.00           H  
ATOM   4666  HB3 TYR   293      65.909  47.595  50.199  1.00  0.00           H  
ATOM   4667  CG  TYR   293      67.372  48.634  48.863  1.00  0.00           C  
ATOM   4668  CD1 TYR   293      67.219  49.975  49.290  1.00  0.00           C  
ATOM   4669  HD1 TYR   293      66.660  50.180  50.191  1.00  0.00           H  
ATOM   4670  CE1 TYR   293      67.715  51.025  48.496  1.00  0.00           C  
ATOM   4671  HE1 TYR   293      67.464  52.056  48.695  1.00  0.00           H  
ATOM   4672  CZ  TYR   293      68.487  50.715  47.386  1.00  0.00           C  
ATOM   4673  OH  TYR   293      69.079  51.673  46.666  1.00  0.00           O  
ATOM   4674  HH  TYR   293      68.943  52.503  47.129  1.00  0.00           H  
ATOM   4675  CE2 TYR   293      68.725  49.400  46.971  1.00  0.00           C  
ATOM   4676  HE2 TYR   293      69.367  49.243  46.116  1.00  0.00           H  
ATOM   4677  CD2 TYR   293      68.117  48.326  47.713  1.00  0.00           C  
ATOM   4678  HD2 TYR   293      68.292  47.296  47.440  1.00  0.00           H  
ATOM   4679  C   TYR   293      68.384  48.057  51.685  1.00  0.00           C  
ATOM   4680  O   TYR   293      67.561  48.609  52.455  1.00  0.00           O  
ATOM   4681  N   PHE   294      69.668  48.319  51.647  1.00  0.00           N  
ATOM   4682  H   PHE   294      70.275  47.957  50.926  1.00  0.00           H  
ATOM   4683  CA  PHE   294      70.320  49.182  52.707  1.00  0.00           C  
ATOM   4684  HA  PHE   294      69.591  49.261  53.514  1.00  0.00           H  
ATOM   4685  CB  PHE   294      71.512  48.425  53.330  1.00  0.00           C  
ATOM   4686  HB2 PHE   294      71.158  47.394  53.355  1.00  0.00           H  
ATOM   4687  HB3 PHE   294      72.354  48.432  52.638  1.00  0.00           H  
ATOM   4688  CG  PHE   294      71.941  48.753  54.724  1.00  0.00           C  
ATOM   4689  CD1 PHE   294      71.232  48.206  55.837  1.00  0.00           C  
ATOM   4690  HD1 PHE   294      70.368  47.580  55.668  1.00  0.00           H  
ATOM   4691  CE1 PHE   294      71.716  48.461  57.127  1.00  0.00           C  
ATOM   4692  HE1 PHE   294      71.150  48.102  57.973  1.00  0.00           H  
ATOM   4693  CZ  PHE   294      72.801  49.249  57.401  1.00  0.00           C  
ATOM   4694  HZ  PHE   294      73.075  49.547  58.402  1.00  0.00           H  
ATOM   4695  CE2 PHE   294      73.395  49.867  56.285  1.00  0.00           C  
ATOM   4696  HE2 PHE   294      74.138  50.614  56.521  1.00  0.00           H  
ATOM   4697  CD2 PHE   294      73.023  49.629  54.991  1.00  0.00           C  
ATOM   4698  HD2 PHE   294      73.528  50.138  54.183  1.00  0.00           H  
ATOM   4699  C   PHE   294      70.512  50.577  52.167  1.00  0.00           C  
ATOM   4700  O   PHE   294      71.639  50.914  51.786  1.00  0.00           O  
ATOM   4701  N   GLY   295      69.476  51.380  52.062  1.00  0.00           N  
ATOM   4702  H   GLY   295      68.608  51.143  52.520  1.00  0.00           H  
ATOM   4703  CA  GLY   295      69.509  52.761  51.524  1.00  0.00           C  
ATOM   4704  HA2 GLY   295      70.203  53.378  52.094  1.00  0.00           H  
ATOM   4705  HA3 GLY   295      69.907  52.851  50.513  1.00  0.00           H  
ATOM   4706  C   GLY   295      68.099  53.362  51.647  1.00  0.00           C  
ATOM   4707  O   GLY   295      67.131  52.674  51.928  1.00  0.00           O  
ATOM   4708  N   ASN   296      67.955  54.655  51.363  1.00  0.00           N  
ATOM   4709  H   ASN   296      68.794  55.098  51.017  1.00  0.00           H  
ATOM   4710  CA  ASN   296      66.732  55.293  51.100  1.00  0.00           C  
ATOM   4711  HA  ASN   296      66.008  55.019  51.867  1.00  0.00           H  
ATOM   4712  CB  ASN   296      66.945  56.812  50.970  1.00  0.00           C  
ATOM   4713  HB2 ASN   296      67.658  57.026  50.174  1.00  0.00           H  
ATOM   4714  HB3 ASN   296      66.014  57.267  50.633  1.00  0.00           H  
ATOM   4715  CG  ASN   296      67.438  57.336  52.321  1.00  0.00           C  
ATOM   4716  OD1 ASN   296      66.647  57.379  53.266  1.00  0.00           O  
ATOM   4717  ND2 ASN   296      68.666  57.688  52.542  1.00  0.00           N  
ATOM   4718 HD21 ASN   296      68.815  57.731  53.540  1.00  0.00           H  
ATOM   4719 HD22 ASN   296      69.464  57.552  51.938  1.00  0.00           H  
ATOM   4720  C   ASN   296      66.173  54.716  49.786  1.00  0.00           C  
ATOM   4721  O   ASN   296      66.831  54.816  48.730  1.00  0.00           O  
ATOM   4722  N   ALA   297      64.943  54.162  49.858  1.00  0.00           N  
ATOM   4723  H   ALA   297      64.419  54.168  50.722  1.00  0.00           H  
ATOM   4724  CA  ALA   297      64.169  53.641  48.672  1.00  0.00           C  
ATOM   4725  HA  ALA   297      64.679  53.992  47.776  1.00  0.00           H  
ATOM   4726  CB  ALA   297      64.221  52.039  48.637  1.00  0.00           C  
ATOM   4727  HB1 ALA   297      65.213  51.719  48.957  1.00  0.00           H  
ATOM   4728  HB2 ALA   297      63.549  51.529  49.326  1.00  0.00           H  
ATOM   4729  HB3 ALA   297      63.945  51.779  47.615  1.00  0.00           H  
ATOM   4730  C   ALA   297      62.751  54.141  48.651  1.00  0.00           C  
ATOM   4731  O   ALA   297      61.828  53.402  48.390  1.00  0.00           O  
ATOM   4732  N   GLY   298      62.588  55.450  48.780  1.00  0.00           N  
ATOM   4733  H   GLY   298      63.368  56.024  49.066  1.00  0.00           H  
ATOM   4734  CA  GLY   298      61.264  56.085  48.801  1.00  0.00           C  
ATOM   4735  HA2 GLY   298      60.792  55.662  47.913  1.00  0.00           H  
ATOM   4736  HA3 GLY   298      60.806  55.876  49.768  1.00  0.00           H  
ATOM   4737  C   GLY   298      61.242  57.553  48.636  1.00  0.00           C  
ATOM   4738  O   GLY   298      62.243  58.209  48.943  1.00  0.00           O  
ATOM   4739  N   ASP   299      60.083  58.122  48.178  1.00  0.00           N  
ATOM   4740  H   ASP   299      59.231  57.580  48.160  1.00  0.00           H  
ATOM   4741  CA  ASP   299      59.958  59.536  47.804  1.00  0.00           C  
ATOM   4742  HA  ASP   299      60.765  60.063  48.314  1.00  0.00           H  
ATOM   4743  CB  ASP   299      60.243  59.624  46.261  1.00  0.00           C  
ATOM   4744  HB2 ASP   299      60.535  60.621  45.930  1.00  0.00           H  
ATOM   4745  HB3 ASP   299      61.132  59.073  45.954  1.00  0.00           H  
ATOM   4746  CG  ASP   299      59.152  59.320  45.347  1.00  0.00           C  
ATOM   4747  OD1 ASP   299      59.331  59.661  44.164  1.00  0.00           O  
ATOM   4748  OD2 ASP   299      58.089  58.820  45.687  1.00  0.00           O  
ATOM   4749  C   ASP   299      58.612  60.183  48.288  1.00  0.00           C  
ATOM   4750  O   ASP   299      57.634  59.459  48.612  1.00  0.00           O  
ATOM   4751  N   ALA   300      58.482  61.536  48.367  1.00  0.00           N  
ATOM   4752  H   ALA   300      59.030  62.110  47.743  1.00  0.00           H  
ATOM   4753  CA  ALA   300      57.335  62.188  49.064  1.00  0.00           C  
ATOM   4754  HA  ALA   300      57.081  61.683  49.996  1.00  0.00           H  
ATOM   4755  CB  ALA   300      57.604  63.642  49.256  1.00  0.00           C  
ATOM   4756  HB1 ALA   300      56.677  64.197  49.399  1.00  0.00           H  
ATOM   4757  HB2 ALA   300      58.168  63.787  50.177  1.00  0.00           H  
ATOM   4758  HB3 ALA   300      58.229  64.094  48.486  1.00  0.00           H  
ATOM   4759  C   ALA   300      56.095  62.070  48.164  1.00  0.00           C  
ATOM   4760  O   ALA   300      56.103  62.422  46.999  1.00  0.00           O  
ATOM   4761  N   GLY   301      54.914  61.819  48.733  1.00  0.00           N  
ATOM   4762  H   GLY   301      54.929  61.707  49.737  1.00  0.00           H  
ATOM   4763  CA  GLY   301      53.587  62.306  48.297  1.00  0.00           C  
ATOM   4764  HA2 GLY   301      53.652  62.626  47.257  1.00  0.00           H  
ATOM   4765  HA3 GLY   301      52.854  61.536  48.534  1.00  0.00           H  
ATOM   4766  C   GLY   301      53.234  63.616  49.044  1.00  0.00           C  
ATOM   4767  O   GLY   301      53.810  63.910  50.133  1.00  0.00           O  
ATOM   4768  N   VAL   302      52.448  64.480  48.421  1.00  0.00           N  
ATOM   4769  H   VAL   302      52.062  64.262  47.514  1.00  0.00           H  
ATOM   4770  CA  VAL   302      51.974  65.748  49.016  1.00  0.00           C  
ATOM   4771  HA  VAL   302      52.318  65.670  50.047  1.00  0.00           H  
ATOM   4772  CB  VAL   302      52.585  67.011  48.466  1.00  0.00           C  
ATOM   4773  HB  VAL   302      52.356  67.107  47.405  1.00  0.00           H  
ATOM   4774  CG1 VAL   302      52.156  68.258  49.129  1.00  0.00           C  
ATOM   4775 HG11 VAL   302      52.773  69.111  48.845  1.00  0.00           H  
ATOM   4776 HG12 VAL   302      51.109  68.536  49.007  1.00  0.00           H  
ATOM   4777 HG13 VAL   302      52.394  68.159  50.188  1.00  0.00           H  
ATOM   4778  CG2 VAL   302      54.112  66.819  48.517  1.00  0.00           C  
ATOM   4779 HG21 VAL   302      54.515  67.806  48.286  1.00  0.00           H  
ATOM   4780 HG22 VAL   302      54.317  66.535  49.549  1.00  0.00           H  
ATOM   4781 HG23 VAL   302      54.595  66.197  47.763  1.00  0.00           H  
ATOM   4782  C   VAL   302      50.458  65.754  49.091  1.00  0.00           C  
ATOM   4783  O   VAL   302      49.836  65.199  48.190  1.00  0.00           O  
ATOM   4784  N   VAL   303      49.807  66.339  50.148  1.00  0.00           N  
ATOM   4785  H   VAL   303      50.399  66.644  50.908  1.00  0.00           H  
ATOM   4786  CA  VAL   303      48.366  66.733  50.156  1.00  0.00           C  
ATOM   4787  HA  VAL   303      47.970  66.381  49.203  1.00  0.00           H  
ATOM   4788  CB  VAL   303      47.469  66.145  51.231  1.00  0.00           C  
ATOM   4789  HB  VAL   303      47.825  66.518  52.191  1.00  0.00           H  
ATOM   4790  CG1 VAL   303      45.960  66.566  51.227  1.00  0.00           C  
ATOM   4791 HG11 VAL   303      45.454  66.014  52.019  1.00  0.00           H  
ATOM   4792 HG12 VAL   303      45.913  67.632  51.450  1.00  0.00           H  
ATOM   4793 HG13 VAL   303      45.481  66.325  50.279  1.00  0.00           H  
ATOM   4794  CG2 VAL   303      47.486  64.588  51.248  1.00  0.00           C  
ATOM   4795 HG21 VAL   303      48.516  64.276  51.420  1.00  0.00           H  
ATOM   4796 HG22 VAL   303      46.819  64.140  51.984  1.00  0.00           H  
ATOM   4797 HG23 VAL   303      47.060  64.362  50.271  1.00  0.00           H  
ATOM   4798  C   VAL   303      48.367  68.280  50.183  1.00  0.00           C  
ATOM   4799  O   VAL   303      49.039  68.846  51.073  1.00  0.00           O  
ATOM   4800  N   ILE   304      47.617  68.921  49.246  1.00  0.00           N  
ATOM   4801  H   ILE   304      47.044  68.356  48.635  1.00  0.00           H  
ATOM   4802  CA  ILE   304      47.406  70.377  49.203  1.00  0.00           C  
ATOM   4803  HA  ILE   304      47.991  70.869  49.980  1.00  0.00           H  
ATOM   4804  CB  ILE   304      47.964  70.920  47.867  1.00  0.00           C  
ATOM   4805  HB  ILE   304      47.367  70.542  47.037  1.00  0.00           H  
ATOM   4806  CG2 ILE   304      47.837  72.517  47.972  1.00  0.00           C  
ATOM   4807 HG21 ILE   304      48.683  72.874  48.559  1.00  0.00           H  
ATOM   4808 HG22 ILE   304      47.615  72.903  46.977  1.00  0.00           H  
ATOM   4809 HG23 ILE   304      46.965  72.809  48.556  1.00  0.00           H  
ATOM   4810  CG1 ILE   304      49.392  70.431  47.578  1.00  0.00           C  
ATOM   4811 HG12 ILE   304      49.966  70.847  48.406  1.00  0.00           H  
ATOM   4812 HG13 ILE   304      49.467  69.344  47.595  1.00  0.00           H  
ATOM   4813  CD1 ILE   304      49.885  70.894  46.239  1.00  0.00           C  
ATOM   4814 HD11 ILE   304      49.284  70.417  45.465  1.00  0.00           H  
ATOM   4815 HD12 ILE   304      49.835  71.978  46.134  1.00  0.00           H  
ATOM   4816 HD13 ILE   304      50.961  70.728  46.176  1.00  0.00           H  
ATOM   4817  C   ILE   304      45.907  70.611  49.435  1.00  0.00           C  
ATOM   4818  O   ILE   304      45.130  69.901  48.812  1.00  0.00           O  
ATOM   4819  N   MET   305      45.443  71.618  50.234  1.00  0.00           N  
ATOM   4820  H   MET   305      46.130  72.089  50.805  1.00  0.00           H  
ATOM   4821  CA  MET   305      44.047  71.884  50.543  1.00  0.00           C  
ATOM   4822  HA  MET   305      43.341  71.775  49.720  1.00  0.00           H  
ATOM   4823  CB  MET   305      43.540  71.051  51.726  1.00  0.00           C  
ATOM   4824  HB2 MET   305      43.989  71.263  52.696  1.00  0.00           H  
ATOM   4825  HB3 MET   305      42.483  71.289  51.847  1.00  0.00           H  
ATOM   4826  CG  MET   305      43.507  69.585  51.395  1.00  0.00           C  
ATOM   4827  HG2 MET   305      43.323  69.327  50.351  1.00  0.00           H  
ATOM   4828  HG3 MET   305      44.521  69.197  51.490  1.00  0.00           H  
ATOM   4829  SD  MET   305      42.510  68.574  52.515  1.00  0.00           S  
ATOM   4830  CE  MET   305      40.779  69.036  52.127  1.00  0.00           C  
ATOM   4831  HE1 MET   305      40.781  69.886  51.444  1.00  0.00           H  
ATOM   4832  HE2 MET   305      40.171  68.256  51.670  1.00  0.00           H  
ATOM   4833  HE3 MET   305      40.250  69.371  53.019  1.00  0.00           H  
ATOM   4834  C   MET   305      43.886  73.359  51.058  1.00  0.00           C  
ATOM   4835  O   MET   305      44.785  73.837  51.805  1.00  0.00           O  
ATOM   4836  N   LYS   306      42.865  74.134  50.602  1.00  0.00           N  
ATOM   4837  H   LYS   306      42.146  73.709  50.034  1.00  0.00           H  
ATOM   4838  CA  LYS   306      42.506  75.462  51.284  1.00  0.00           C  
ATOM   4839  HA  LYS   306      43.387  76.102  51.229  1.00  0.00           H  
ATOM   4840  CB  LYS   306      41.325  76.218  50.630  1.00  0.00           C  
ATOM   4841  HB2 LYS   306      40.543  75.489  50.420  1.00  0.00           H  
ATOM   4842  HB3 LYS   306      40.802  76.866  51.334  1.00  0.00           H  
ATOM   4843  CG  LYS   306      41.743  76.865  49.254  1.00  0.00           C  
ATOM   4844  HG2 LYS   306      42.295  76.111  48.693  1.00  0.00           H  
ATOM   4845  HG3 LYS   306      40.946  77.162  48.572  1.00  0.00           H  
ATOM   4846  CD  LYS   306      42.651  78.143  49.594  1.00  0.00           C  
ATOM   4847  HD2 LYS   306      42.132  78.799  50.293  1.00  0.00           H  
ATOM   4848  HD3 LYS   306      43.632  77.883  49.992  1.00  0.00           H  
ATOM   4849  CE  LYS   306      42.938  78.793  48.231  1.00  0.00           C  
ATOM   4850  HE2 LYS   306      43.562  79.676  48.367  1.00  0.00           H  
ATOM   4851  HE3 LYS   306      43.517  78.117  47.603  1.00  0.00           H  
ATOM   4852  NZ  LYS   306      41.728  79.305  47.504  1.00  0.00           N  
ATOM   4853  HZ1 LYS   306      41.183  79.948  48.060  1.00  0.00           H  
ATOM   4854  HZ2 LYS   306      42.081  79.756  46.672  1.00  0.00           H  
ATOM   4855  HZ3 LYS   306      41.109  78.582  47.165  1.00  0.00           H  
ATOM   4856  C   LYS   306      42.132  75.304  52.803  1.00  0.00           C  
ATOM   4857  O   LYS   306      41.522  74.340  53.285  1.00  0.00           O  
ATOM   4858  N   ALA   307      42.588  76.305  53.583  1.00  0.00           N  
ATOM   4859  H   ALA   307      43.261  76.961  53.214  1.00  0.00           H  
ATOM   4860  CA  ALA   307      42.336  76.535  55.068  1.00  0.00           C  
ATOM   4861  HA  ALA   307      42.728  75.583  55.425  1.00  0.00           H  
ATOM   4862  CB  ALA   307      43.335  77.670  55.528  1.00  0.00           C  
ATOM   4863  HB1 ALA   307      44.359  77.501  55.195  1.00  0.00           H  
ATOM   4864  HB2 ALA   307      43.041  78.582  55.009  1.00  0.00           H  
ATOM   4865  HB3 ALA   307      43.336  77.871  56.599  1.00  0.00           H  
ATOM   4866  C   ALA   307      40.949  76.822  55.651  1.00  0.00           C  
ATOM   4867  O   ALA   307      40.724  76.543  56.821  1.00  0.00           O  
ATOM   4868  N   GLY   308      39.975  77.282  54.784  1.00  0.00           N  
ATOM   4869  H   GLY   308      40.296  77.894  54.048  1.00  0.00           H  
ATOM   4870  CA  GLY   308      38.522  77.245  55.105  1.00  0.00           C  
ATOM   4871  HA2 GLY   308      38.393  77.596  56.129  1.00  0.00           H  
ATOM   4872  HA3 GLY   308      38.051  77.957  54.426  1.00  0.00           H  
ATOM   4873  C   GLY   308      37.925  75.910  54.872  1.00  0.00           C  
ATOM   4874  O   GLY   308      37.234  75.328  55.702  1.00  0.00           O  
ATOM   4875  N   GLU   309      38.216  75.415  53.655  1.00  0.00           N  
ATOM   4876  H   GLU   309      38.686  76.033  53.009  1.00  0.00           H  
ATOM   4877  CA  GLU   309      37.744  74.104  53.131  1.00  0.00           C  
ATOM   4878  HA  GLU   309      36.660  74.123  53.017  1.00  0.00           H  
ATOM   4879  CB  GLU   309      38.302  73.767  51.727  1.00  0.00           C  
ATOM   4880  HB2 GLU   309      38.118  74.614  51.066  1.00  0.00           H  
ATOM   4881  HB3 GLU   309      39.379  73.934  51.737  1.00  0.00           H  
ATOM   4882  CG  GLU   309      38.053  72.340  51.211  1.00  0.00           C  
ATOM   4883  HG2 GLU   309      38.562  72.331  50.247  1.00  0.00           H  
ATOM   4884  HG3 GLU   309      38.549  71.583  51.819  1.00  0.00           H  
ATOM   4885  CD  GLU   309      36.590  71.932  51.048  1.00  0.00           C  
ATOM   4886  OE1 GLU   309      36.441  70.743  50.820  1.00  0.00           O  
ATOM   4887  OE2 GLU   309      35.703  72.812  51.043  1.00  0.00           O  
ATOM   4888  C   GLU   309      38.084  72.924  54.071  1.00  0.00           C  
ATOM   4889  O   GLU   309      37.185  72.064  54.298  1.00  0.00           O  
ATOM   4890  N   LEU   310      39.337  72.900  54.633  1.00  0.00           N  
ATOM   4891  H   LEU   310      39.983  73.534  54.185  1.00  0.00           H  
ATOM   4892  CA  LEU   310      39.919  71.872  55.524  1.00  0.00           C  
ATOM   4893  HA  LEU   310      39.977  70.933  54.973  1.00  0.00           H  
ATOM   4894  CB  LEU   310      41.365  72.192  55.928  1.00  0.00           C  
ATOM   4895  HB2 LEU   310      41.856  72.519  55.012  1.00  0.00           H  
ATOM   4896  HB3 LEU   310      41.273  73.070  56.567  1.00  0.00           H  
ATOM   4897  CG  LEU   310      42.060  71.034  56.704  1.00  0.00           C  
ATOM   4898  HG  LEU   310      41.333  70.551  57.357  1.00  0.00           H  
ATOM   4899  CD1 LEU   310      42.521  69.928  55.796  1.00  0.00           C  
ATOM   4900 HD11 LEU   310      42.944  69.172  56.458  1.00  0.00           H  
ATOM   4901 HD12 LEU   310      41.683  69.446  55.292  1.00  0.00           H  
ATOM   4902 HD13 LEU   310      43.378  70.181  55.171  1.00  0.00           H  
ATOM   4903  CD2 LEU   310      43.216  71.458  57.621  1.00  0.00           C  
ATOM   4904 HD21 LEU   310      44.129  71.561  57.035  1.00  0.00           H  
ATOM   4905 HD22 LEU   310      42.995  72.356  58.199  1.00  0.00           H  
ATOM   4906 HD23 LEU   310      43.408  70.711  58.391  1.00  0.00           H  
ATOM   4907  C   LEU   310      39.067  71.769  56.830  1.00  0.00           C  
ATOM   4908  O   LEU   310      39.002  70.693  57.445  1.00  0.00           O  
ATOM   4909  N   LEU   311      38.438  72.831  57.315  1.00  0.00           N  
ATOM   4910  H   LEU   311      38.404  73.709  56.817  1.00  0.00           H  
ATOM   4911  CA  LEU   311      37.518  72.708  58.457  1.00  0.00           C  
ATOM   4912  HA  LEU   311      37.619  71.773  59.008  1.00  0.00           H  
ATOM   4913  CB  LEU   311      37.690  73.891  59.464  1.00  0.00           C  
ATOM   4914  HB2 LEU   311      37.420  74.870  59.067  1.00  0.00           H  
ATOM   4915  HB3 LEU   311      37.011  73.759  60.307  1.00  0.00           H  
ATOM   4916  CG  LEU   311      38.959  73.964  60.263  1.00  0.00           C  
ATOM   4917  HG  LEU   311      39.016  74.817  60.938  1.00  0.00           H  
ATOM   4918  CD1 LEU   311      39.194  72.639  61.121  1.00  0.00           C  
ATOM   4919 HD11 LEU   311      40.032  72.786  61.803  1.00  0.00           H  
ATOM   4920 HD12 LEU   311      38.204  72.333  61.460  1.00  0.00           H  
ATOM   4921 HD13 LEU   311      39.669  71.936  60.437  1.00  0.00           H  
ATOM   4922  CD2 LEU   311      40.245  74.203  59.376  1.00  0.00           C  
ATOM   4923 HD21 LEU   311      40.536  73.316  58.812  1.00  0.00           H  
ATOM   4924 HD22 LEU   311      40.115  75.097  58.767  1.00  0.00           H  
ATOM   4925 HD23 LEU   311      41.016  74.435  60.111  1.00  0.00           H  
ATOM   4926  C   LEU   311      35.989  72.668  58.028  1.00  0.00           C  
ATOM   4927  O   LEU   311      35.148  72.023  58.703  1.00  0.00           O  
ATOM   4928  N   GLU   312      35.593  73.354  56.974  1.00  0.00           N  
ATOM   4929  H   GLU   312      36.325  73.802  56.441  1.00  0.00           H  
ATOM   4930  CA  GLU   312      34.195  73.353  56.595  1.00  0.00           C  
ATOM   4931  HA  GLU   312      33.582  73.747  57.406  1.00  0.00           H  
ATOM   4932  CB  GLU   312      34.109  74.244  55.301  1.00  0.00           C  
ATOM   4933  HB2 GLU   312      34.196  75.308  55.522  1.00  0.00           H  
ATOM   4934  HB3 GLU   312      34.970  74.045  54.663  1.00  0.00           H  
ATOM   4935  CG  GLU   312      33.014  73.995  54.327  1.00  0.00           C  
ATOM   4936  HG2 GLU   312      33.185  74.416  53.336  1.00  0.00           H  
ATOM   4937  HG3 GLU   312      32.934  72.936  54.084  1.00  0.00           H
[truncated: 15,468,568 more chars]
