# Supplementary material for: Characterization and structure-based protein engineering of a regiospecific saponin acetyltransferase from Astragalus membranaceus
Source: Nat Commun. 2023 Sep 25;14:5969. doi: 10.1038/s41467-023-41599-7 (PMC10519980; doi:10.1038/s41467-023-41599-7)
Supplement: Supplementary file 7 — Source Data [file 41467_2023_41599_MOESM7_ESM.zip › Source Data/MD configurations/A310R-final.txt]

CRYST1   97.690   98.557   97.228  90.00  90.00  90.00               1
ATOM      1  N   MET     1      58.579  19.620  46.978  1.00  0.00           N  
ATOM      2  H1  MET     1      58.333  18.679  47.252  1.00  0.00           H  
ATOM      3  H2  MET     1      59.518  19.651  47.349  1.00  0.00           H  
ATOM      4  H3  MET     1      58.696  19.605  45.975  1.00  0.00           H  
ATOM      5  CA  MET     1      57.764  20.742  47.469  1.00  0.00           C  
ATOM      6  HA  MET     1      56.760  20.645  47.056  1.00  0.00           H  
ATOM      7  CB  MET     1      57.661  20.718  49.014  1.00  0.00           C  
ATOM      8  HB2 MET     1      57.250  19.800  49.434  1.00  0.00           H  
ATOM      9  HB3 MET     1      58.730  20.714  49.230  1.00  0.00           H  
ATOM     10  CG  MET     1      56.889  21.834  49.741  1.00  0.00           C  
ATOM     11  HG2 MET     1      56.798  21.644  50.810  1.00  0.00           H  
ATOM     12  HG3 MET     1      57.407  22.772  49.542  1.00  0.00           H  
ATOM     13  SD  MET     1      55.206  21.964  49.038  1.00  0.00           S  
ATOM     14  CE  MET     1      54.382  20.486  49.826  1.00  0.00           C  
ATOM     15  HE1 MET     1      53.305  20.658  49.823  1.00  0.00           H  
ATOM     16  HE2 MET     1      54.539  19.540  49.309  1.00  0.00           H  
ATOM     17  HE3 MET     1      54.632  20.408  50.884  1.00  0.00           H  
ATOM     18  C   MET     1      58.313  22.079  46.994  1.00  0.00           C  
ATOM     19  O   MET     1      59.432  22.165  46.556  1.00  0.00           O  
ATOM     20  N   SER     2      57.462  23.086  46.903  1.00  0.00           N  
ATOM     21  H   SER     2      56.539  23.046  47.312  1.00  0.00           H  
ATOM     22  CA  SER     2      58.030  24.461  46.640  1.00  0.00           C  
ATOM     23  HA  SER     2      58.350  24.400  45.600  1.00  0.00           H  
ATOM     24  CB  SER     2      56.941  25.491  46.656  1.00  0.00           C  
ATOM     25  HB2 SER     2      57.344  26.364  46.143  1.00  0.00           H  
ATOM     26  HB3 SER     2      56.752  25.941  47.631  1.00  0.00           H  
ATOM     27  OG  SER     2      55.604  25.118  46.137  1.00  0.00           O  
ATOM     28  HG  SER     2      55.041  25.855  46.384  1.00  0.00           H  
ATOM     29  C   SER     2      59.201  24.800  47.556  1.00  0.00           C  
ATOM     30  O   SER     2      59.084  24.730  48.759  1.00  0.00           O  
ATOM     31  N   SER     3      60.259  25.286  46.852  1.00  0.00           N  
ATOM     32  H   SER     3      60.173  25.414  45.854  1.00  0.00           H  
ATOM     33  CA  SER     3      61.377  25.934  47.570  1.00  0.00           C  
ATOM     34  HA  SER     3      60.896  26.397  48.431  1.00  0.00           H  
ATOM     35  CB  SER     3      62.346  24.870  48.092  1.00  0.00           C  
ATOM     36  HB2 SER     3      63.110  24.557  47.381  1.00  0.00           H  
ATOM     37  HB3 SER     3      61.785  24.000  48.435  1.00  0.00           H  
ATOM     38  OG  SER     3      63.058  25.341  49.225  1.00  0.00           O  
ATOM     39  HG  SER     3      62.522  25.330  50.021  1.00  0.00           H  
ATOM     40  C   SER     3      62.160  27.068  46.753  1.00  0.00           C  
ATOM     41  O   SER     3      61.981  27.161  45.557  1.00  0.00           O  
ATOM     42  N   LEU     4      62.927  27.878  47.484  1.00  0.00           N  
ATOM     43  H   LEU     4      63.004  27.754  48.483  1.00  0.00           H  
ATOM     44  CA  LEU     4      63.792  28.934  46.943  1.00  0.00           C  
ATOM     45  HA  LEU     4      63.796  28.661  45.888  1.00  0.00           H  
ATOM     46  CB  LEU     4      63.122  30.355  47.193  1.00  0.00           C  
ATOM     47  HB2 LEU     4      62.662  30.393  48.180  1.00  0.00           H  
ATOM     48  HB3 LEU     4      62.256  30.360  46.531  1.00  0.00           H  
ATOM     49  CG  LEU     4      63.963  31.576  46.795  1.00  0.00           C  
ATOM     50  HG  LEU     4      64.623  31.331  45.963  1.00  0.00           H  
ATOM     51  CD1 LEU     4      62.995  32.704  46.464  1.00  0.00           C  
ATOM     52 HD11 LEU     4      62.326  32.333  45.687  1.00  0.00           H  
ATOM     53 HD12 LEU     4      62.377  32.974  47.320  1.00  0.00           H  
ATOM     54 HD13 LEU     4      63.598  33.562  46.167  1.00  0.00           H  
ATOM     55  CD2 LEU     4      64.819  32.048  47.989  1.00  0.00           C  
ATOM     56 HD21 LEU     4      65.753  31.485  47.988  1.00  0.00           H  
ATOM     57 HD22 LEU     4      64.212  32.062  48.895  1.00  0.00           H  
ATOM     58 HD23 LEU     4      65.262  33.013  47.742  1.00  0.00           H  
ATOM     59  C   LEU     4      65.178  28.818  47.497  1.00  0.00           C  
ATOM     60  O   LEU     4      65.330  28.499  48.649  1.00  0.00           O  
ATOM     61  N   ARG     5      66.166  29.188  46.627  1.00  0.00           N  
ATOM     62  H   ARG     5      65.866  29.391  45.684  1.00  0.00           H  
ATOM     63  CA  ARG     5      67.580  29.421  46.875  1.00  0.00           C  
ATOM     64  HA  ARG     5      67.714  29.303  47.950  1.00  0.00           H  
ATOM     65  CB  ARG     5      68.443  28.288  46.189  1.00  0.00           C  
ATOM     66  HB2 ARG     5      69.486  28.513  46.412  1.00  0.00           H  
ATOM     67  HB3 ARG     5      68.126  27.363  46.669  1.00  0.00           H  
ATOM     68  CG  ARG     5      68.387  28.124  44.673  1.00  0.00           C  
ATOM     69  HG2 ARG     5      67.465  27.564  44.518  1.00  0.00           H  
ATOM     70  HG3 ARG     5      68.334  29.117  44.225  1.00  0.00           H  
ATOM     71  CD  ARG     5      69.546  27.279  44.079  1.00  0.00           C  
ATOM     72  HD2 ARG     5      69.656  27.338  42.996  1.00  0.00           H  
ATOM     73  HD3 ARG     5      70.446  27.609  44.597  1.00  0.00           H  
ATOM     74  NE  ARG     5      69.368  25.831  44.323  1.00  0.00           N  
ATOM     75  HE  ARG     5      68.399  25.584  44.469  1.00  0.00           H  
ATOM     76  CZ  ARG     5      70.260  24.915  44.525  1.00  0.00           C  
ATOM     77  NH1 ARG     5      71.570  25.121  44.424  1.00  0.00           N  
ATOM     78 HH11 ARG     5      72.257  24.434  44.701  1.00  0.00           H  
ATOM     79 HH12 ARG     5      71.855  25.998  44.012  1.00  0.00           H  
ATOM     80  NH2 ARG     5      69.911  23.719  44.920  1.00  0.00           N  
ATOM     81 HH21 ARG     5      70.604  23.054  45.234  1.00  0.00           H  
ATOM     82 HH22 ARG     5      68.914  23.559  44.954  1.00  0.00           H  
ATOM     83  C   ARG     5      67.968  30.820  46.421  1.00  0.00           C  
ATOM     84  O   ARG     5      67.545  31.296  45.339  1.00  0.00           O  
ATOM     85  N   LEU     6      68.836  31.526  47.192  1.00  0.00           N  
ATOM     86  H   LEU     6      69.115  31.223  48.114  1.00  0.00           H  
ATOM     87  CA  LEU     6      69.421  32.822  46.649  1.00  0.00           C  
ATOM     88  HA  LEU     6      68.588  33.255  46.095  1.00  0.00           H  
ATOM     89  CB  LEU     6      69.675  33.829  47.803  1.00  0.00           C  
ATOM     90  HB2 LEU     6      68.823  33.599  48.442  1.00  0.00           H  
ATOM     91  HB3 LEU     6      70.551  33.515  48.370  1.00  0.00           H  
ATOM     92  CG  LEU     6      69.657  35.328  47.546  1.00  0.00           C  
ATOM     93  HG  LEU     6      69.023  35.514  46.679  1.00  0.00           H  
ATOM     94  CD1 LEU     6      69.069  36.083  48.747  1.00  0.00           C  
ATOM     95 HD11 LEU     6      68.051  35.728  48.910  1.00  0.00           H  
ATOM     96 HD12 LEU     6      69.034  37.148  48.515  1.00  0.00           H  
ATOM     97 HD13 LEU     6      69.598  35.894  49.681  1.00  0.00           H  
ATOM     98  CD2 LEU     6      71.043  35.829  47.314  1.00  0.00           C  
ATOM     99 HD21 LEU     6      70.967  36.865  46.982  1.00  0.00           H  
ATOM    100 HD22 LEU     6      71.617  35.293  46.558  1.00  0.00           H  
ATOM    101 HD23 LEU     6      71.652  35.850  48.217  1.00  0.00           H  
ATOM    102  C   LEU     6      70.574  32.532  45.626  1.00  0.00           C  
ATOM    103  O   LEU     6      71.220  31.505  45.709  1.00  0.00           O  
ATOM    104  N   VAL     7      70.727  33.427  44.615  1.00  0.00           N  
ATOM    105  H   VAL     7      70.197  34.285  44.664  1.00  0.00           H  
ATOM    106  CA  VAL     7      71.765  33.278  43.608  1.00  0.00           C  
ATOM    107  HA  VAL     7      72.206  32.293  43.756  1.00  0.00           H  
ATOM    108  CB  VAL     7      71.208  33.434  42.181  1.00  0.00           C  
ATOM    109  HB  VAL     7      70.818  34.452  42.190  1.00  0.00           H  
ATOM    110  CG1 VAL     7      72.313  33.183  41.104  1.00  0.00           C  
ATOM    111 HG11 VAL     7      71.867  33.368  40.126  1.00  0.00           H  
ATOM    112 HG12 VAL     7      73.223  33.778  41.182  1.00  0.00           H  
ATOM    113 HG13 VAL     7      72.706  32.173  41.222  1.00  0.00           H  
ATOM    114  CG2 VAL     7      70.088  32.498  41.975  1.00  0.00           C  
ATOM    115 HG21 VAL     7      69.271  32.719  42.662  1.00  0.00           H  
ATOM    116 HG22 VAL     7      69.723  32.595  40.953  1.00  0.00           H  
ATOM    117 HG23 VAL     7      70.563  31.541  42.193  1.00  0.00           H  
ATOM    118  C   VAL     7      72.832  34.348  43.729  1.00  0.00           C  
ATOM    119  O   VAL     7      74.022  34.065  43.836  1.00  0.00           O  
ATOM    120  N   SER     8      72.366  35.629  43.775  1.00  0.00           N  
ATOM    121  H   SER     8      71.377  35.802  43.884  1.00  0.00           H  
ATOM    122  CA  SER     8      73.270  36.786  43.567  1.00  0.00           C  
ATOM    123  HA  SER     8      74.180  36.660  44.154  1.00  0.00           H  
ATOM    124  CB  SER     8      73.681  36.881  42.097  1.00  0.00           C  
ATOM    125  HB2 SER     8      74.188  35.935  41.903  1.00  0.00           H  
ATOM    126  HB3 SER     8      72.819  37.023  41.446  1.00  0.00           H  
ATOM    127  OG  SER     8      74.573  38.009  41.901  1.00  0.00           O  
ATOM    128  HG  SER     8      75.452  37.628  41.966  1.00  0.00           H  
ATOM    129  C   SER     8      72.614  38.114  44.016  1.00  0.00           C  
ATOM    130  O   SER     8      71.374  38.104  44.161  1.00  0.00           O  
ATOM    131  N   SER     9      73.343  39.250  44.214  1.00  0.00           N  
ATOM    132  H   SER     9      74.309  39.216  43.923  1.00  0.00           H  
ATOM    133  CA  SER     9      72.805  40.612  44.362  1.00  0.00           C  
ATOM    134  HA  SER     9      71.977  40.838  43.689  1.00  0.00           H  
ATOM    135  CB  SER     9      72.174  40.768  45.755  1.00  0.00           C  
ATOM    136  HB2 SER     9      71.738  39.790  45.959  1.00  0.00           H  
ATOM    137  HB3 SER     9      71.402  41.524  45.899  1.00  0.00           H  
ATOM    138  OG  SER     9      73.191  40.957  46.697  1.00  0.00           O  
ATOM    139  HG  SER     9      73.343  40.028  46.882  1.00  0.00           H  
ATOM    140  C   SER     9      73.830  41.660  44.064  1.00  0.00           C  
ATOM    141  O   SER     9      75.093  41.501  44.186  1.00  0.00           O  
ATOM    142  N   SER    10      73.368  42.791  43.489  1.00  0.00           N  
ATOM    143  H   SER    10      72.383  42.833  43.268  1.00  0.00           H  
ATOM    144  CA  SER    10      74.150  44.015  43.291  1.00  0.00           C  
ATOM    145  HA  SER    10      75.038  44.059  43.922  1.00  0.00           H  
ATOM    146  CB  SER    10      74.664  44.150  41.872  1.00  0.00           C  
ATOM    147  HB2 SER    10      75.286  43.284  41.645  1.00  0.00           H  
ATOM    148  HB3 SER    10      73.882  44.119  41.114  1.00  0.00           H  
ATOM    149  OG  SER    10      75.487  45.293  41.668  1.00  0.00           O  
ATOM    150  HG  SER    10      75.784  45.341  40.756  1.00  0.00           H  
ATOM    151  C   SER    10      73.289  45.314  43.483  1.00  0.00           C  
ATOM    152  O   SER    10      72.065  45.296  43.415  1.00  0.00           O  
ATOM    153  N   THR    11      73.971  46.439  43.872  1.00  0.00           N  
ATOM    154  H   THR    11      74.937  46.294  44.129  1.00  0.00           H  
ATOM    155  CA  THR    11      73.398  47.764  44.055  1.00  0.00           C  
ATOM    156  HA  THR    11      72.339  47.624  44.268  1.00  0.00           H  
ATOM    157  CB  THR    11      73.981  48.460  45.276  1.00  0.00           C  
ATOM    158  HB  THR    11      75.054  48.281  45.210  1.00  0.00           H  
ATOM    159  CG2 THR    11      73.731  50.011  45.438  1.00  0.00           C  
ATOM    160 HG21 THR    11      74.167  50.390  46.362  1.00  0.00           H  
ATOM    161 HG22 THR    11      72.665  50.236  45.398  1.00  0.00           H  
ATOM    162 HG23 THR    11      74.132  50.495  44.548  1.00  0.00           H  
ATOM    163  OG1 THR    11      73.353  47.900  46.418  1.00  0.00           O  
ATOM    164  HG1 THR    11      73.963  47.200  46.665  1.00  0.00           H  
ATOM    165  C   THR    11      73.489  48.616  42.803  1.00  0.00           C  
ATOM    166  O   THR    11      74.604  48.845  42.309  1.00  0.00           O  
ATOM    167  N   ILE    12      72.334  48.964  42.258  1.00  0.00           N  
ATOM    168  H   ILE    12      71.459  48.751  42.716  1.00  0.00           H  
ATOM    169  CA  ILE    12      72.120  49.766  41.002  1.00  0.00           C  
ATOM    170  HA  ILE    12      73.045  49.796  40.425  1.00  0.00           H  
ATOM    171  CB  ILE    12      70.868  49.167  40.268  1.00  0.00           C  
ATOM    172  HB  ILE    12      70.034  49.294  40.958  1.00  0.00           H  
ATOM    173  CG2 ILE    12      70.509  49.886  38.999  1.00  0.00           C  
ATOM    174 HG21 ILE    12      70.182  50.923  39.076  1.00  0.00           H  
ATOM    175 HG22 ILE    12      69.527  49.508  38.715  1.00  0.00           H  
ATOM    176 HG23 ILE    12      71.246  49.760  38.206  1.00  0.00           H  
ATOM    177  CG1 ILE    12      71.024  47.655  39.942  1.00  0.00           C  
ATOM    178 HG12 ILE    12      70.978  47.215  40.938  1.00  0.00           H  
ATOM    179 HG13 ILE    12      70.172  47.389  39.316  1.00  0.00           H  
ATOM    180  CD1 ILE    12      72.367  47.218  39.308  1.00  0.00           C  
ATOM    181 HD11 ILE    12      73.139  47.634  39.956  1.00  0.00           H  
ATOM    182 HD12 ILE    12      72.477  47.559  38.279  1.00  0.00           H  
ATOM    183 HD13 ILE    12      72.391  46.137  39.174  1.00  0.00           H  
ATOM    184  C   ILE    12      71.927  51.227  41.341  1.00  0.00           C  
ATOM    185  O   ILE    12      70.943  51.499  42.050  1.00  0.00           O  
ATOM    186  N   GLN    13      72.798  52.147  40.873  1.00  0.00           N  
ATOM    187  H   GLN    13      73.551  51.864  40.262  1.00  0.00           H  
ATOM    188  CA  GLN    13      72.686  53.605  40.947  1.00  0.00           C  
ATOM    189  HA  GLN    13      72.329  53.880  41.939  1.00  0.00           H  
ATOM    190  CB  GLN    13      74.153  54.195  40.869  1.00  0.00           C  
ATOM    191  HB2 GLN    13      74.157  55.275  40.722  1.00  0.00           H  
ATOM    192  HB3 GLN    13      74.805  53.873  40.056  1.00  0.00           H  
ATOM    193  CG  GLN    13      74.945  53.992  42.265  1.00  0.00           C  
ATOM    194  HG2 GLN    13      74.620  54.779  42.946  1.00  0.00           H  
ATOM    195  HG3 GLN    13      74.620  53.034  42.673  1.00  0.00           H  
ATOM    196  CD  GLN    13      76.401  54.011  42.270  1.00  0.00           C  
ATOM    197  OE1 GLN    13      76.995  54.463  41.302  1.00  0.00           O  
ATOM    198  NE2 GLN    13      77.127  53.347  43.207  1.00  0.00           N  
ATOM    199 HE21 GLN    13      78.130  53.246  43.148  1.00  0.00           H  
ATOM    200 HE22 GLN    13      76.724  53.170  44.116  1.00  0.00           H  
ATOM    201  C   GLN    13      71.777  54.116  39.850  1.00  0.00           C  
ATOM    202  O   GLN    13      71.480  53.462  38.766  1.00  0.00           O  
ATOM    203  N   ALA    14      71.257  55.316  39.985  1.00  0.00           N  
ATOM    204  H   ALA    14      71.586  55.888  40.749  1.00  0.00           H  
ATOM    205  CA  ALA    14      70.471  56.073  38.928  1.00  0.00           C  
ATOM    206  HA  ALA    14      69.653  55.487  38.508  1.00  0.00           H  
ATOM    207  CB  ALA    14      69.820  57.292  39.624  1.00  0.00           C  
ATOM    208  HB1 ALA    14      68.917  56.944  40.127  1.00  0.00           H  
ATOM    209  HB2 ALA    14      70.523  57.579  40.406  1.00  0.00           H  
ATOM    210  HB3 ALA    14      69.621  58.104  38.925  1.00  0.00           H  
ATOM    211  C   ALA    14      71.373  56.517  37.751  1.00  0.00           C  
ATOM    212  O   ALA    14      72.463  57.069  38.031  1.00  0.00           O  
ATOM    213  N   ALA    15      70.953  56.289  36.487  1.00  0.00           N  
ATOM    214  H   ALA    15      70.061  55.827  36.378  1.00  0.00           H  
ATOM    215  CA  ALA    15      71.702  56.665  35.351  1.00  0.00           C  
ATOM    216  HA  ALA    15      72.720  56.318  35.528  1.00  0.00           H  
ATOM    217  CB  ALA    15      71.169  55.880  34.127  1.00  0.00           C  
ATOM    218  HB1 ALA    15      70.221  56.335  33.839  1.00  0.00           H  
ATOM    219  HB2 ALA    15      70.887  54.853  34.356  1.00  0.00           H  
ATOM    220  HB3 ALA    15      71.794  55.968  33.239  1.00  0.00           H  
ATOM    221  C   ALA    15      71.746  58.194  34.951  1.00  0.00           C  
ATOM    222  O   ALA    15      71.373  58.603  33.925  1.00  0.00           O  
ATOM    223  N   ASN    16      71.882  59.039  35.939  1.00  0.00           N  
ATOM    224  H   ASN    16      71.978  58.669  36.874  1.00  0.00           H  
ATOM    225  CA  ASN    16      72.175  60.465  35.894  1.00  0.00           C  
ATOM    226  HA  ASN    16      71.421  60.975  35.294  1.00  0.00           H  
ATOM    227  CB  ASN    16      71.891  60.979  37.307  1.00  0.00           C  
ATOM    228  HB2 ASN    16      72.056  60.161  38.009  1.00  0.00           H  
ATOM    229  HB3 ASN    16      72.631  61.740  37.553  1.00  0.00           H  
ATOM    230  CG  ASN    16      70.403  61.397  37.513  1.00  0.00           C  
ATOM    231  OD1 ASN    16      69.453  60.788  37.054  1.00  0.00           O  
ATOM    232  ND2 ASN    16      70.240  62.419  38.333  1.00  0.00           N  
ATOM    233 HD21 ASN    16      71.047  63.015  38.444  1.00  0.00           H  
ATOM    234 HD22 ASN    16      69.319  62.756  38.575  1.00  0.00           H  
ATOM    235  C   ASN    16      73.556  60.785  35.411  1.00  0.00           C  
ATOM    236  O   ASN    16      74.495  59.912  35.627  1.00  0.00           O  
ATOM    237  N   ASP    17      73.855  61.991  34.974  1.00  0.00           N  
ATOM    238  H   ASP    17      73.175  62.731  35.072  1.00  0.00           H  
ATOM    239  CA  ASP    17      75.198  62.331  34.482  1.00  0.00           C  
ATOM    240  HA  ASP    17      75.377  61.555  33.739  1.00  0.00           H  
ATOM    241  CB  ASP    17      75.123  63.690  33.680  1.00  0.00           C  
ATOM    242  HB2 ASP    17      74.716  64.511  34.270  1.00  0.00           H  
ATOM    243  HB3 ASP    17      76.096  64.141  33.488  1.00  0.00           H  
ATOM    244  CG  ASP    17      74.428  63.516  32.358  1.00  0.00           C  
ATOM    245  OD1 ASP    17      74.438  62.410  31.735  1.00  0.00           O  
ATOM    246  OD2 ASP    17      73.874  64.510  31.824  1.00  0.00           O  
ATOM    247  C   ASP    17      76.324  62.382  35.431  1.00  0.00           C  
ATOM    248  O   ASP    17      76.085  62.616  36.644  1.00  0.00           O  
ATOM    249  N   ASN    18      77.506  62.258  34.867  1.00  0.00           N  
ATOM    250  H   ASN    18      77.529  62.144  33.864  1.00  0.00           H  
ATOM    251  CA  ASN    18      78.780  62.502  35.607  1.00  0.00           C  
ATOM    252  HA  ASN    18      78.834  61.668  36.306  1.00  0.00           H  
ATOM    253  CB  ASN    18      79.941  62.466  34.667  1.00  0.00           C  
ATOM    254  HB2 ASN    18      80.850  62.626  35.246  1.00  0.00           H  
ATOM    255  HB3 ASN    18      80.023  61.477  34.216  1.00  0.00           H  
ATOM    256  CG  ASN    18      79.931  63.466  33.539  1.00  0.00           C  
ATOM    257  OD1 ASN    18      78.930  64.126  33.293  1.00  0.00           O  
ATOM    258  ND2 ASN    18      81.059  63.553  32.850  1.00  0.00           N  
ATOM    259 HD21 ASN    18      81.119  64.117  32.014  1.00  0.00           H  
ATOM    260 HD22 ASN    18      81.887  63.201  33.308  1.00  0.00           H  
ATOM    261  C   ASN    18      78.798  63.808  36.476  1.00  0.00           C  
ATOM    262  O   ASN    18      79.209  63.785  37.596  1.00  0.00           O  
ATOM    263  N   ASN    19      78.387  64.895  35.925  1.00  0.00           N  
ATOM    264  H   ASN    19      78.091  64.859  34.960  1.00  0.00           H  
ATOM    265  CA  ASN    19      78.440  66.240  36.513  1.00  0.00           C  
ATOM    266  HA  ASN    19      79.316  66.262  37.162  1.00  0.00           H  
ATOM    267  CB  ASN    19      78.753  67.253  35.414  1.00  0.00           C  
ATOM    268  HB2 ASN    19      78.896  68.228  35.880  1.00  0.00           H  
ATOM    269  HB3 ASN    19      77.878  67.304  34.766  1.00  0.00           H  
ATOM    270  CG  ASN    19      79.974  67.063  34.530  1.00  0.00           C  
ATOM    271  OD1 ASN    19      80.860  66.266  34.815  1.00  0.00           O  
ATOM    272  ND2 ASN    19      80.153  67.794  33.455  1.00  0.00           N  
ATOM    273 HD21 ASN    19      79.441  68.391  33.060  1.00  0.00           H  
ATOM    274 HD22 ASN    19      80.842  67.515  32.771  1.00  0.00           H  
ATOM    275  C   ASN    19      77.218  66.545  37.409  1.00  0.00           C  
ATOM    276  O   ASN    19      77.047  67.678  37.726  1.00  0.00           O  
ATOM    277  N   ASP    20      76.269  65.657  37.613  1.00  0.00           N  
ATOM    278  H   ASP    20      76.336  64.782  37.114  1.00  0.00           H  
ATOM    279  CA  ASP    20      75.067  65.979  38.362  1.00  0.00           C  
ATOM    280  HA  ASP    20      74.615  66.830  37.853  1.00  0.00           H  
ATOM    281  CB  ASP    20      74.087  64.873  38.188  1.00  0.00           C  
ATOM    282  HB2 ASP    20      73.723  64.863  37.161  1.00  0.00           H  
ATOM    283  HB3 ASP    20      74.655  63.959  38.364  1.00  0.00           H  
ATOM    284  CG  ASP    20      72.818  64.958  39.130  1.00  0.00           C  
ATOM    285  OD1 ASP    20      72.361  63.892  39.624  1.00  0.00           O  
ATOM    286  OD2 ASP    20      72.453  66.105  39.412  1.00  0.00           O  
ATOM    287  C   ASP    20      75.300  66.425  39.854  1.00  0.00           C  
ATOM    288  O   ASP    20      75.762  65.624  40.597  1.00  0.00           O  
ATOM    289  N   ASP    21      75.101  67.690  40.129  1.00  0.00           N  
ATOM    290  H   ASP    21      74.857  68.194  39.288  1.00  0.00           H  
ATOM    291  CA  ASP    21      74.961  68.357  41.424  1.00  0.00           C  
ATOM    292  HA  ASP    21      75.414  67.730  42.193  1.00  0.00           H  
ATOM    293  CB  ASP    21      75.788  69.624  41.330  1.00  0.00           C  
ATOM    294  HB2 ASP    21      75.644  70.136  42.281  1.00  0.00           H  
ATOM    295  HB3 ASP    21      75.277  70.274  40.620  1.00  0.00           H  
ATOM    296  CG  ASP    21      77.324  69.543  41.062  1.00  0.00           C  
ATOM    297  OD1 ASP    21      77.992  68.631  41.624  1.00  0.00           O  
ATOM    298  OD2 ASP    21      77.816  70.435  40.359  1.00  0.00           O  
ATOM    299  C   ASP    21      73.528  68.628  41.986  1.00  0.00           C  
ATOM    300  O   ASP    21      73.425  69.286  43.002  1.00  0.00           O  
ATOM    301  N   SER    22      72.476  68.216  41.283  1.00  0.00           N  
ATOM    302  H   SER    22      72.582  67.608  40.484  1.00  0.00           H  
ATOM    303  CA  SER    22      71.146  68.682  41.702  1.00  0.00           C  
ATOM    304  HA  SER    22      71.134  69.768  41.609  1.00  0.00           H  
ATOM    305  CB  SER    22      70.006  68.128  40.822  1.00  0.00           C  
ATOM    306  HB2 SER    22      70.120  68.572  39.833  1.00  0.00           H  
ATOM    307  HB3 SER    22      69.000  68.394  41.148  1.00  0.00           H  
ATOM    308  OG  SER    22      70.209  66.700  40.858  1.00  0.00           O  
ATOM    309  HG  SER    22      70.855  66.463  40.189  1.00  0.00           H  
ATOM    310  C   SER    22      70.740  68.270  43.140  1.00  0.00           C  
ATOM    311  O   SER    22      69.713  68.874  43.617  1.00  0.00           O  
ATOM    312  N   SER    23      71.400  67.302  43.810  1.00  0.00           N  
ATOM    313  H   SER    23      72.217  66.928  43.350  1.00  0.00           H  
ATOM    314  CA  SER    23      71.045  66.693  45.055  1.00  0.00           C  
ATOM    315  HA  SER    23      70.024  66.319  44.973  1.00  0.00           H  
ATOM    316  CB  SER    23      71.902  65.506  45.488  1.00  0.00           C  
ATOM    317  HB2 SER    23      72.924  65.866  45.604  1.00  0.00           H  
ATOM    318  HB3 SER    23      71.824  64.834  44.634  1.00  0.00           H  
ATOM    319  OG  SER    23      71.391  64.910  46.618  1.00  0.00           O  
ATOM    320  HG  SER    23      72.015  64.230  46.880  1.00  0.00           H  
ATOM    321  C   SER    23      71.003  67.688  46.166  1.00  0.00           C  
ATOM    322  O   SER    23      72.070  68.235  46.518  1.00  0.00           O  
ATOM    323  N   GLN    24      69.825  67.870  46.764  1.00  0.00           N  
ATOM    324  H   GLN    24      69.023  67.338  46.456  1.00  0.00           H  
ATOM    325  CA  GLN    24      69.597  68.717  47.980  1.00  0.00           C  
ATOM    326  HA  GLN    24      70.473  68.781  48.626  1.00  0.00           H  
ATOM    327  CB  GLN    24      69.289  70.124  47.438  1.00  0.00           C  
ATOM    328  HB2 GLN    24      68.395  70.087  46.816  1.00  0.00           H  
ATOM    329  HB3 GLN    24      69.049  70.514  48.427  1.00  0.00           H  
ATOM    330  CG  GLN    24      70.434  70.908  46.794  1.00  0.00           C  
ATOM    331  HG2 GLN    24      70.522  70.630  45.744  1.00  0.00           H  
ATOM    332  HG3 GLN    24      71.313  70.687  47.399  1.00  0.00           H  
ATOM    333  CD  GLN    24      70.175  72.430  46.608  1.00  0.00           C  
ATOM    334  OE1 GLN    24      69.238  72.966  47.242  1.00  0.00           O  
ATOM    335  NE2 GLN    24      71.034  73.079  45.880  1.00  0.00           N  
ATOM    336 HE21 GLN    24      71.882  72.613  45.588  1.00  0.00           H  
ATOM    337 HE22 GLN    24      70.812  74.060  45.787  1.00  0.00           H  
ATOM    338  C   GLN    24      68.437  68.159  48.753  1.00  0.00           C  
ATOM    339  O   GLN    24      67.903  67.131  48.328  1.00  0.00           O  
ATOM    340  N   LEU    25      68.044  68.726  49.884  1.00  0.00           N  
ATOM    341  H   LEU    25      68.555  69.486  50.310  1.00  0.00           H  
ATOM    342  CA  LEU    25      66.808  68.213  50.604  1.00  0.00           C  
ATOM    343  HA  LEU    25      66.826  67.125  50.545  1.00  0.00           H  
ATOM    344  CB  LEU    25      66.832  68.701  52.081  1.00  0.00           C  
ATOM    345  HB2 LEU    25      66.758  69.788  52.063  1.00  0.00           H  
ATOM    346  HB3 LEU    25      66.059  68.256  52.707  1.00  0.00           H  
ATOM    347  CG  LEU    25      68.082  68.521  52.965  1.00  0.00           C  
ATOM    348  HG  LEU    25      68.938  68.698  52.315  1.00  0.00           H  
ATOM    349  CD1 LEU    25      68.159  69.477  54.154  1.00  0.00           C  
ATOM    350 HD11 LEU    25      69.024  69.201  54.757  1.00  0.00           H  
ATOM    351 HD12 LEU    25      68.309  70.493  53.789  1.00  0.00           H  
ATOM    352 HD13 LEU    25      67.269  69.418  54.781  1.00  0.00           H  
ATOM    353  CD2 LEU    25      68.135  67.066  53.367  1.00  0.00           C  
ATOM    354 HD21 LEU    25      69.005  66.939  54.011  1.00  0.00           H  
ATOM    355 HD22 LEU    25      68.308  66.412  52.513  1.00  0.00           H  
ATOM    356 HD23 LEU    25      67.208  66.778  53.863  1.00  0.00           H  
ATOM    357  C   LEU    25      65.479  68.624  49.949  1.00  0.00           C  
ATOM    358  O   LEU    25      65.187  69.789  49.843  1.00  0.00           O  
ATOM    359  N   ILE    26      64.668  67.663  49.527  1.00  0.00           N  
ATOM    360  H   ILE    26      65.057  66.758  49.751  1.00  0.00           H  
ATOM    361  CA  ILE    26      63.302  67.828  48.983  1.00  0.00           C  
ATOM    362  HA  ILE    26      63.176  68.809  48.524  1.00  0.00           H  
ATOM    363  CB  ILE    26      62.965  66.706  47.850  1.00  0.00           C  
ATOM    364  HB  ILE    26      63.241  65.768  48.333  1.00  0.00           H  
ATOM    365  CG2 ILE    26      61.430  66.561  47.606  1.00  0.00           C  
ATOM    366 HG21 ILE    26      61.013  67.490  47.216  1.00  0.00           H  
ATOM    367 HG22 ILE    26      61.243  65.817  46.831  1.00  0.00           H  
ATOM    368 HG23 ILE    26      60.872  66.268  48.495  1.00  0.00           H  
ATOM    369  CG1 ILE    26      63.858  66.814  46.604  1.00  0.00           C  
ATOM    370 HG12 ILE    26      64.889  66.877  46.953  1.00  0.00           H  
ATOM    371 HG13 ILE    26      63.680  67.788  46.149  1.00  0.00           H  
ATOM    372  CD1 ILE    26      63.817  65.613  45.609  1.00  0.00           C  
ATOM    373 HD11 ILE    26      64.090  64.649  46.038  1.00  0.00           H  
ATOM    374 HD12 ILE    26      62.872  65.600  45.066  1.00  0.00           H  
ATOM    375 HD13 ILE    26      64.554  65.746  44.816  1.00  0.00           H  
ATOM    376  C   ILE    26      62.365  67.708  50.170  1.00  0.00           C  
ATOM    377  O   ILE    26      62.501  66.818  51.010  1.00  0.00           O  
ATOM    378  N   ASP    27      61.434  68.667  50.276  1.00  0.00           N  
ATOM    379  H   ASP    27      61.434  69.288  49.479  1.00  0.00           H  
ATOM    380  CA  ASP    27      60.448  68.786  51.371  1.00  0.00           C  
ATOM    381  HA  ASP    27      60.966  68.680  52.324  1.00  0.00           H  
ATOM    382  CB  ASP    27      59.873  70.231  51.313  1.00  0.00           C  
ATOM    383  HB2 ASP    27      59.740  70.248  50.232  1.00  0.00           H  
ATOM    384  HB3 ASP    27      58.897  70.263  51.797  1.00  0.00           H  
ATOM    385  CG  ASP    27      60.739  71.397  51.705  1.00  0.00           C  
ATOM    386  OD1 ASP    27      60.233  72.537  51.586  1.00  0.00           O  
ATOM    387  OD2 ASP    27      61.834  71.156  52.166  1.00  0.00           O  
ATOM    388  C   ASP    27      59.320  67.801  51.229  1.00  0.00           C  
ATOM    389  O   ASP    27      58.923  67.484  50.120  1.00  0.00           O  
ATOM    390  N   LEU    28      58.698  67.373  52.390  1.00  0.00           N  
ATOM    391  H   LEU    28      59.073  67.625  53.293  1.00  0.00           H  
ATOM    392  CA  LEU    28      57.500  66.482  52.464  1.00  0.00           C  
ATOM    393  HA  LEU    28      57.259  66.286  51.420  1.00  0.00           H  
ATOM    394  CB  LEU    28      57.902  65.140  53.084  1.00  0.00           C  
ATOM    395  HB2 LEU    28      57.963  65.216  54.169  1.00  0.00           H  
ATOM    396  HB3 LEU    28      57.121  64.441  52.785  1.00  0.00           H  
ATOM    397  CG  LEU    28      59.289  64.641  52.545  1.00  0.00           C  
ATOM    398  HG  LEU    28      60.051  65.350  52.870  1.00  0.00           H  
ATOM    399  CD1 LEU    28      59.640  63.356  53.308  1.00  0.00           C  
ATOM    400 HD11 LEU    28      60.702  63.173  53.142  1.00  0.00           H  
ATOM    401 HD12 LEU    28      59.015  62.554  52.917  1.00  0.00           H  
ATOM    402 HD13 LEU    28      59.629  63.426  54.395  1.00  0.00           H  
ATOM    403  CD2 LEU    28      59.422  64.230  51.005  1.00  0.00           C  
ATOM    404 HD21 LEU    28      60.441  63.937  50.752  1.00  0.00           H  
ATOM    405 HD22 LEU    28      58.934  65.015  50.426  1.00  0.00           H  
ATOM    406 HD23 LEU    28      58.840  63.342  50.756  1.00  0.00           H  
ATOM    407  C   LEU    28      56.246  67.079  53.137  1.00  0.00           C  
ATOM    408  O   LEU    28      56.381  67.952  53.998  1.00  0.00           O  
ATOM    409  N   THR    29      55.057  66.620  52.784  1.00  0.00           N  
ATOM    410  H   THR    29      55.036  65.786  52.215  1.00  0.00           H  
ATOM    411  CA  THR    29      53.827  67.078  53.256  1.00  0.00           C  
ATOM    412  HA  THR    29      53.936  67.807  54.060  1.00  0.00           H  
ATOM    413  CB  THR    29      53.037  67.692  52.108  1.00  0.00           C  
ATOM    414  HB  THR    29      53.848  68.172  51.560  1.00  0.00           H  
ATOM    415  CG2 THR    29      52.270  66.808  51.080  1.00  0.00           C  
ATOM    416 HG21 THR    29      51.282  66.509  51.430  1.00  0.00           H  
ATOM    417 HG22 THR    29      52.124  67.370  50.158  1.00  0.00           H  
ATOM    418 HG23 THR    29      52.826  65.888  50.904  1.00  0.00           H  
ATOM    419  OG1 THR    29      52.105  68.590  52.652  1.00  0.00           O  
ATOM    420  HG1 THR    29      52.040  69.264  51.971  1.00  0.00           H  
ATOM    421  C   THR    29      53.030  65.936  53.992  1.00  0.00           C  
ATOM    422  O   THR    29      53.520  64.786  54.191  1.00  0.00           O  
ATOM    423  N   VAL    30      51.803  66.335  54.466  1.00  0.00           N  
ATOM    424  H   VAL    30      51.560  67.265  54.158  1.00  0.00           H  
ATOM    425  CA  VAL    30      51.131  65.610  55.564  1.00  0.00           C  
ATOM    426  HA  VAL    30      51.772  65.607  56.445  1.00  0.00           H  
ATOM    427  CB  VAL    30      49.723  66.147  56.001  1.00  0.00           C  
ATOM    428  HB  VAL    30      48.976  65.982  55.225  1.00  0.00           H  
ATOM    429  CG1 VAL    30      49.438  65.516  57.349  1.00  0.00           C  
ATOM    430 HG11 VAL    30      49.092  64.503  57.146  1.00  0.00           H  
ATOM    431 HG12 VAL    30      50.324  65.541  57.984  1.00  0.00           H  
ATOM    432 HG13 VAL    30      48.611  65.988  57.879  1.00  0.00           H  
ATOM    433  CG2 VAL    30      49.876  67.700  56.137  1.00  0.00           C  
ATOM    434 HG21 VAL    30      50.679  67.846  56.860  1.00  0.00           H  
ATOM    435 HG22 VAL    30      49.961  68.193  55.169  1.00  0.00           H  
ATOM    436 HG23 VAL    30      48.990  68.142  56.593  1.00  0.00           H  
ATOM    437  C   VAL    30      50.935  64.130  55.133  1.00  0.00           C  
ATOM    438  O   VAL    30      51.289  63.223  55.889  1.00  0.00           O  
ATOM    439  N   TRP    31      50.368  63.928  53.934  1.00  0.00           N  
ATOM    440  H   TRP    31      49.707  64.641  53.659  1.00  0.00           H  
ATOM    441  CA  TRP    31      49.972  62.610  53.392  1.00  0.00           C  
ATOM    442  HA  TRP    31      49.172  62.106  53.933  1.00  0.00           H  
ATOM    443  CB  TRP    31      49.430  62.818  51.942  1.00  0.00           C  
ATOM    444  HB2 TRP    31      49.190  61.871  51.457  1.00  0.00           H  
ATOM    445  HB3 TRP    31      50.247  63.208  51.336  1.00  0.00           H  
ATOM    446  CG  TRP    31      48.122  63.540  51.737  1.00  0.00           C  
ATOM    447  CD1 TRP    31      46.982  63.354  52.367  1.00  0.00           C  
ATOM    448  HD1 TRP    31      46.687  62.544  53.018  1.00  0.00           H  
ATOM    449  NE1 TRP    31      46.041  64.302  51.888  1.00  0.00           N  
ATOM    450  HE1 TRP    31      45.050  64.182  52.041  1.00  0.00           H  
ATOM    451  CE2 TRP    31      46.606  65.260  51.090  1.00  0.00           C  
ATOM    452  CZ2 TRP    31      46.157  66.377  50.427  1.00  0.00           C  
ATOM    453  HZ2 TRP    31      45.155  66.698  50.667  1.00  0.00           H  
ATOM    454  CH2 TRP    31      46.970  66.977  49.456  1.00  0.00           C  
ATOM    455  HH2 TRP    31      46.604  67.695  48.738  1.00  0.00           H  
ATOM    456  CZ3 TRP    31      48.311  66.521  49.277  1.00  0.00           C  
ATOM    457  HZ3 TRP    31      48.999  67.021  48.611  1.00  0.00           H  
ATOM    458  CE3 TRP    31      48.786  65.350  49.922  1.00  0.00           C  
ATOM    459  HE3 TRP    31      49.761  64.956  49.673  1.00  0.00           H  
ATOM    460  CD2 TRP    31      47.949  64.708  50.826  1.00  0.00           C  
ATOM    461  C   TRP    31      51.194  61.691  53.382  1.00  0.00           C  
ATOM    462  O   TRP    31      50.934  60.497  53.450  1.00  0.00           O  
ATOM    463  N   ASP    32      52.461  62.074  53.281  1.00  0.00           N  
ATOM    464  H   ASP    32      52.639  63.068  53.288  1.00  0.00           H  
ATOM    465  CA  ASP    32      53.586  61.211  53.216  1.00  0.00           C  
ATOM    466  HA  ASP    32      53.282  60.286  52.726  1.00  0.00           H  
ATOM    467  CB  ASP    32      54.700  61.784  52.425  1.00  0.00           C  
ATOM    468  HB2 ASP    32      55.133  62.709  52.804  1.00  0.00           H  
ATOM    469  HB3 ASP    32      55.525  61.073  52.389  1.00  0.00           H  
ATOM    470  CG  ASP    32      54.391  62.259  50.974  1.00  0.00           C  
ATOM    471  OD1 ASP    32      54.541  61.510  50.026  1.00  0.00           O  
ATOM    472  OD2 ASP    32      54.232  63.520  50.750  1.00  0.00           O  
ATOM    473  C   ASP    32      54.081  60.874  54.655  1.00  0.00           C  
ATOM    474  O   ASP    32      54.345  59.718  54.943  1.00  0.00           O  
ATOM    475  N   LEU    33      54.124  61.931  55.467  1.00  0.00           N  
ATOM    476  H   LEU    33      53.938  62.786  54.963  1.00  0.00           H  
ATOM    477  CA  LEU    33      54.727  61.888  56.799  1.00  0.00           C  
ATOM    478  HA  LEU    33      55.721  61.483  56.609  1.00  0.00           H  
ATOM    479  CB  LEU    33      54.853  63.244  57.481  1.00  0.00           C  
ATOM    480  HB2 LEU    33      53.891  63.728  57.654  1.00  0.00           H  
ATOM    481  HB3 LEU    33      55.306  63.137  58.466  1.00  0.00           H  
ATOM    482  CG  LEU    33      55.786  64.250  56.776  1.00  0.00           C  
ATOM    483  HG  LEU    33      55.445  64.253  55.741  1.00  0.00           H  
ATOM    484  CD1 LEU    33      55.530  65.559  57.456  1.00  0.00           C  
ATOM    485 HD11 LEU    33      55.892  65.456  58.479  1.00  0.00           H  
ATOM    486 HD12 LEU    33      56.021  66.392  56.952  1.00  0.00           H  
ATOM    487 HD13 LEU    33      54.454  65.726  57.490  1.00  0.00           H  
ATOM    488  CD2 LEU    33      57.319  64.013  56.869  1.00  0.00           C  
ATOM    489 HD21 LEU    33      57.653  63.181  56.250  1.00  0.00           H  
ATOM    490 HD22 LEU    33      57.656  63.902  57.900  1.00  0.00           H  
ATOM    491 HD23 LEU    33      57.761  64.895  56.406  1.00  0.00           H  
ATOM    492  C   LEU    33      53.973  60.953  57.819  1.00  0.00           C  
ATOM    493  O   LEU    33      54.655  60.234  58.579  1.00  0.00           O  
ATOM    494  N   ILE    34      52.641  60.853  57.733  1.00  0.00           N  
ATOM    495  H   ILE    34      52.175  61.523  57.138  1.00  0.00           H  
ATOM    496  CA  ILE    34      51.845  59.837  58.520  1.00  0.00           C  
ATOM    497  HA  ILE    34      52.016  60.008  59.582  1.00  0.00           H  
ATOM    498  CB  ILE    34      50.342  60.217  58.283  1.00  0.00           C  
ATOM    499  HB  ILE    34      49.734  59.498  58.833  1.00  0.00           H  
ATOM    500  CG2 ILE    34      50.007  61.609  58.865  1.00  0.00           C  
ATOM    501 HG21 ILE    34      48.924  61.695  58.950  1.00  0.00           H  
ATOM    502 HG22 ILE    34      50.445  62.353  58.199  1.00  0.00           H  
ATOM    503 HG23 ILE    34      50.564  61.628  59.801  1.00  0.00           H  
ATOM    504  CG1 ILE    34      49.948  60.184  56.770  1.00  0.00           C  
ATOM    505 HG12 ILE    34      50.473  61.014  56.296  1.00  0.00           H  
ATOM    506 HG13 ILE    34      50.346  59.321  56.237  1.00  0.00           H  
ATOM    507  CD1 ILE    34      48.445  60.319  56.474  1.00  0.00           C  
ATOM    508 HD11 ILE    34      47.915  59.456  56.877  1.00  0.00           H  
ATOM    509 HD12 ILE    34      48.301  60.342  55.393  1.00  0.00           H  
ATOM    510 HD13 ILE    34      48.031  61.167  57.018  1.00  0.00           H  
ATOM    511  C   ILE    34      52.217  58.401  58.145  1.00  0.00           C  
ATOM    512  O   ILE    34      51.715  57.497  58.819  1.00  0.00           O  
ATOM    513  N   GLY    35      53.037  58.162  57.158  1.00  0.00           N  
ATOM    514  H   GLY    35      53.463  58.949  56.689  1.00  0.00           H  
ATOM    515  CA  GLY    35      53.547  56.808  56.932  1.00  0.00           C  
ATOM    516  HA2 GLY    35      52.854  56.012  57.207  1.00  0.00           H  
ATOM    517  HA3 GLY    35      53.769  56.612  55.883  1.00  0.00           H  
ATOM    518  C   GLY    35      54.903  56.550  57.639  1.00  0.00           C  
ATOM    519  O   GLY    35      55.385  55.442  57.551  1.00  0.00           O  
ATOM    520  N   LEU    36      55.591  57.419  58.304  1.00  0.00           N  
ATOM    521  H   LEU    36      55.228  58.360  58.349  1.00  0.00           H  
ATOM    522  CA  LEU    36      57.006  57.293  58.702  1.00  0.00           C  
ATOM    523  HA  LEU    36      57.587  57.114  57.797  1.00  0.00           H  
ATOM    524  CB  LEU    36      57.418  58.640  59.228  1.00  0.00           C  
ATOM    525  HB2 LEU    36      57.285  59.285  58.359  1.00  0.00           H  
ATOM    526  HB3 LEU    36      56.674  58.927  59.971  1.00  0.00           H  
ATOM    527  CG  LEU    36      58.874  58.692  59.732  1.00  0.00           C  
ATOM    528  HG  LEU    36      58.944  57.989  60.562  1.00  0.00           H  
ATOM    529  CD1 LEU    36      59.911  58.464  58.619  1.00  0.00           C  
ATOM    530 HD11 LEU    36      59.776  57.446  58.252  1.00  0.00           H  
ATOM    531 HD12 LEU    36      59.805  59.070  57.719  1.00  0.00           H  
ATOM    532 HD13 LEU    36      60.925  58.501  59.017  1.00  0.00           H  
ATOM    533  CD2 LEU    36      59.083  60.083  60.250  1.00  0.00           C  
ATOM    534 HD21 LEU    36      60.066  60.129  60.720  1.00  0.00           H  
ATOM    535 HD22 LEU    36      58.286  60.400  60.922  1.00  0.00           H  
ATOM    536 HD23 LEU    36      59.023  60.787  59.420  1.00  0.00           H  
ATOM    537  C   LEU    36      57.316  56.080  59.637  1.00  0.00           C  
ATOM    538  O   LEU    36      58.263  55.372  59.409  1.00  0.00           O  
ATOM    539  N   GLU    37      56.408  55.757  60.526  1.00  0.00           N  
ATOM    540  H   GLU    37      55.622  56.388  60.588  1.00  0.00           H  
ATOM    541  CA  GLU    37      56.576  54.738  61.595  1.00  0.00           C  
ATOM    542  HA  GLU    37      57.638  54.518  61.705  1.00  0.00           H  
ATOM    543  CB  GLU    37      55.988  55.348  62.849  1.00  0.00           C  
ATOM    544  HB2 GLU    37      55.397  54.579  63.346  1.00  0.00           H  
ATOM    545  HB3 GLU    37      55.321  56.188  62.653  1.00  0.00           H  
ATOM    546  CG  GLU    37      57.158  55.754  63.776  1.00  0.00           C  
ATOM    547  HG2 GLU    37      57.906  56.381  63.293  1.00  0.00           H  
ATOM    548  HG3 GLU    37      56.702  56.231  64.643  1.00  0.00           H  
ATOM    549  CD  GLU    37      58.044  54.643  64.418  1.00  0.00           C  
ATOM    550  OE1 GLU    37      59.168  54.965  64.878  1.00  0.00           O  
ATOM    551  OE2 GLU    37      57.638  53.463  64.351  1.00  0.00           O  
ATOM    552  C   GLU    37      55.907  53.361  61.219  1.00  0.00           C  
ATOM    553  O   GLU    37      55.760  52.509  62.106  1.00  0.00           O  
ATOM    554  N   ARG    38      55.406  53.233  60.039  1.00  0.00           N  
ATOM    555  H   ARG    38      55.550  54.045  59.456  1.00  0.00           H  
ATOM    556  CA  ARG    38      54.774  52.022  59.504  1.00  0.00           C  
ATOM    557  HA  ARG    38      54.602  51.313  60.315  1.00  0.00           H  
ATOM    558  CB  ARG    38      53.416  52.421  58.708  1.00  0.00           C  
ATOM    559  HB2 ARG    38      53.102  51.429  58.382  1.00  0.00           H  
ATOM    560  HB3 ARG    38      53.660  53.022  57.832  1.00  0.00           H  
ATOM    561  CG  ARG    38      52.295  52.954  59.619  1.00  0.00           C  
ATOM    562  HG2 ARG    38      52.572  53.880  60.122  1.00  0.00           H  
ATOM    563  HG3 ARG    38      51.462  53.228  58.971  1.00  0.00           H  
ATOM    564  CD  ARG    38      51.972  52.004  60.813  1.00  0.00           C  
ATOM    565  HD2 ARG    38      52.840  51.778  61.433  1.00  0.00           H  
ATOM    566  HD3 ARG    38      51.294  52.560  61.460  1.00  0.00           H  
ATOM    567  NE  ARG    38      51.306  50.776  60.417  1.00  0.00           N  
ATOM    568  HE  ARG    38      51.842  49.998  60.060  1.00  0.00           H  
ATOM    569  CZ  ARG    38      50.069  50.384  60.527  1.00  0.00           C  
ATOM    570  NH1 ARG    38      49.139  51.006  61.142  1.00  0.00           N  
ATOM    571 HH11 ARG    38      48.199  50.662  61.275  1.00  0.00           H  
ATOM    572 HH12 ARG    38      49.279  51.967  61.420  1.00  0.00           H  
ATOM    573  NH2 ARG    38      49.688  49.250  60.070  1.00  0.00           N  
ATOM    574 HH21 ARG    38      48.737  48.919  60.144  1.00  0.00           H  
ATOM    575 HH22 ARG    38      50.278  48.811  59.378  1.00  0.00           H  
ATOM    576  C   ARG    38      55.703  51.166  58.620  1.00  0.00           C  
ATOM    577  O   ARG    38      56.765  51.594  58.273  1.00  0.00           O  
ATOM    578  N   GLU    39      55.160  49.978  58.268  1.00  0.00           N  
ATOM    579  H   GLU    39      54.325  49.698  58.762  1.00  0.00           H  
ATOM    580  CA  GLU    39      55.741  48.967  57.425  1.00  0.00           C  
ATOM    581  HA  GLU    39      56.781  48.799  57.705  1.00  0.00           H  
ATOM    582  CB  GLU    39      55.047  47.642  57.541  1.00  0.00           C  
ATOM    583  HB2 GLU    39      55.094  47.194  58.533  1.00  0.00           H  
ATOM    584  HB3 GLU    39      55.657  46.949  56.962  1.00  0.00           H  
ATOM    585  CG  GLU    39      53.574  47.491  57.148  1.00  0.00           C  
ATOM    586  HG2 GLU    39      53.483  48.044  56.213  1.00  0.00           H  
ATOM    587  HG3 GLU    39      53.371  46.435  56.972  1.00  0.00           H  
ATOM    588  CD  GLU    39      52.627  48.128  58.234  1.00  0.00           C  
ATOM    589  OE1 GLU    39      51.414  48.190  57.967  1.00  0.00           O  
ATOM    590  OE2 GLU    39      52.976  48.621  59.309  1.00  0.00           O  
ATOM    591  C   GLU    39      55.720  49.481  55.973  1.00  0.00           C  
ATOM    592  O   GLU    39      54.829  50.138  55.499  1.00  0.00           O  
ATOM    593  N   SER    40      56.674  49.098  55.100  1.00  0.00           N  
ATOM    594  H   SER    40      57.428  48.542  55.478  1.00  0.00           H  
ATOM    595  CA  SER    40      56.928  49.630  53.739  1.00  0.00           C  
ATOM    596  HA  SER    40      56.623  50.672  53.840  1.00  0.00           H  
ATOM    597  CB  SER    40      58.440  49.728  53.403  1.00  0.00           C  
ATOM    598  HB2 SER    40      58.912  50.476  54.040  1.00  0.00           H  
ATOM    599  HB3 SER    40      58.622  50.174  52.425  1.00  0.00           H  
ATOM    600  OG  SER    40      59.124  48.516  53.582  1.00  0.00           O  
ATOM    601  HG  SER    40      59.418  48.364  54.483  1.00  0.00           H  
ATOM    602  C   SER    40      56.031  48.835  52.657  1.00  0.00           C  
ATOM    603  O   SER    40      55.301  47.835  52.868  1.00  0.00           O  
ATOM    604  N   ILE    41      55.979  49.385  51.409  1.00  0.00           N  
ATOM    605  H   ILE    41      56.523  50.231  51.322  1.00  0.00           H  
ATOM    606  CA  ILE    41      55.220  48.822  50.272  1.00  0.00           C  
ATOM    607  HA  ILE    41      54.268  48.495  50.690  1.00  0.00           H  
ATOM    608  CB  ILE    41      55.045  49.923  49.183  1.00  0.00           C  
ATOM    609  HB  ILE    41      56.046  50.135  48.807  1.00  0.00           H  
ATOM    610  CG2 ILE    41      54.120  49.476  47.976  1.00  0.00           C  
ATOM    611 HG21 ILE    41      53.226  48.965  48.332  1.00  0.00           H  
ATOM    612 HG22 ILE    41      54.844  48.859  47.444  1.00  0.00           H  
ATOM    613 HG23 ILE    41      53.868  50.280  47.285  1.00  0.00           H  
ATOM    614  CG1 ILE    41      54.345  51.242  49.673  1.00  0.00           C  
ATOM    615 HG12 ILE    41      54.589  51.445  50.716  1.00  0.00           H  
ATOM    616 HG13 ILE    41      53.273  51.045  49.673  1.00  0.00           H  
ATOM    617  CD1 ILE    41      54.693  52.411  48.686  1.00  0.00           C  
ATOM    618 HD11 ILE    41      55.566  52.914  49.102  1.00  0.00           H  
ATOM    619 HD12 ILE    41      53.839  53.088  48.715  1.00  0.00           H  
ATOM    620 HD13 ILE    41      54.822  52.011  47.680  1.00  0.00           H  
ATOM    621  C   ILE    41      55.885  47.600  49.826  1.00  0.00           C  
ATOM    622  O   ILE    41      57.104  47.550  49.487  1.00  0.00           O  
ATOM    623  N   GLN    42      55.102  46.550  49.356  1.00  0.00           N  
ATOM    624  H   GLN    42      54.102  46.546  49.498  1.00  0.00           H  
ATOM    625  CA  GLN    42      55.640  45.363  48.659  1.00  0.00           C  
ATOM    626  HA  GLN    42      56.499  45.648  48.052  1.00  0.00           H  
ATOM    627  CB  GLN    42      56.002  44.208  49.580  1.00  0.00           C  
ATOM    628  HB2 GLN    42      56.119  43.251  49.072  1.00  0.00           H  
ATOM    629  HB3 GLN    42      55.249  44.069  50.356  1.00  0.00           H  
ATOM    630  CG  GLN    42      57.335  44.578  50.289  1.00  0.00           C  
ATOM    631  HG2 GLN    42      58.078  44.938  49.578  1.00  0.00           H  
ATOM    632  HG3 GLN    42      57.151  45.392  50.991  1.00  0.00           H  
ATOM    633  CD  GLN    42      57.814  43.363  51.153  1.00  0.00           C  
ATOM    634  OE1 GLN    42      57.037  42.796  51.876  1.00  0.00           O  
ATOM    635  NE2 GLN    42      58.994  42.953  51.106  1.00  0.00           N  
ATOM    636 HE21 GLN    42      59.686  43.451  50.564  1.00  0.00           H  
ATOM    637 HE22 GLN    42      59.145  42.026  51.478  1.00  0.00           H  
ATOM    638  C   GLN    42      54.577  44.685  47.787  1.00  0.00           C  
ATOM    639  O   GLN    42      53.657  43.966  48.208  1.00  0.00           O  
ATOM    640  N   GLN    43      54.822  44.766  46.494  1.00  0.00           N  
ATOM    641  H   GLN    43      55.745  45.112  46.271  1.00  0.00           H  
ATOM    642  CA  GLN    43      54.011  44.193  45.453  1.00  0.00           C  
ATOM    643  HA  GLN    43      53.584  43.284  45.876  1.00  0.00           H  
ATOM    644  CB  GLN    43      52.844  45.173  45.041  1.00  0.00           C  
ATOM    645  HB2 GLN    43      53.239  46.144  44.744  1.00  0.00           H  
ATOM    646  HB3 GLN    43      52.313  44.741  44.194  1.00  0.00           H  
ATOM    647  CG  GLN    43      51.969  45.580  46.239  1.00  0.00           C  
ATOM    648  HG2 GLN    43      52.523  46.356  46.768  1.00  0.00           H  
ATOM    649  HG3 GLN    43      51.703  44.682  46.797  1.00  0.00           H  
ATOM    650  CD  GLN    43      50.735  46.237  45.638  1.00  0.00           C  
ATOM    651  OE1 GLN    43      50.727  46.759  44.519  1.00  0.00           O  
ATOM    652  NE2 GLN    43      49.650  46.216  46.405  1.00  0.00           N  
ATOM    653 HE21 GLN    43      49.639  45.697  47.271  1.00  0.00           H  
ATOM    654 HE22 GLN    43      48.848  46.714  46.045  1.00  0.00           H  
ATOM    655  C   GLN    43      54.835  43.821  44.227  1.00  0.00           C  
ATOM    656  O   GLN    43      55.880  44.380  44.019  1.00  0.00           O  
ATOM    657  N   GLY    44      54.456  42.847  43.386  1.00  0.00           N  
ATOM    658  H   GLY    44      53.672  42.277  43.671  1.00  0.00           H  
ATOM    659  CA  GLY    44      55.293  42.246  42.357  1.00  0.00           C  
ATOM    660  HA2 GLY    44      55.841  43.031  41.837  1.00  0.00           H  
ATOM    661  HA3 GLY    44      56.061  41.668  42.870  1.00  0.00           H  
ATOM    662  C   GLY    44      54.561  41.358  41.371  1.00  0.00           C  
ATOM    663  O   GLY    44      53.350  41.058  41.495  1.00  0.00           O  
ATOM    664  N   LEU    45      55.205  41.031  40.253  1.00  0.00           N  
ATOM    665  H   LEU    45      56.181  41.274  40.348  1.00  0.00           H  
ATOM    666  CA  LEU    45      54.678  40.626  38.941  1.00  0.00           C  
ATOM    667  HA  LEU    45      53.590  40.681  38.913  1.00  0.00           H  
ATOM    668  CB  LEU    45      55.017  41.787  37.918  1.00  0.00           C  
ATOM    669  HB2 LEU    45      56.062  41.581  37.684  1.00  0.00           H  
ATOM    670  HB3 LEU    45      54.412  41.673  37.019  1.00  0.00           H  
ATOM    671  CG  LEU    45      54.738  43.230  38.406  1.00  0.00           C  
ATOM    672  HG  LEU    45      54.342  43.206  39.421  1.00  0.00           H  
ATOM    673  CD1 LEU    45      56.057  44.076  38.297  1.00  0.00           C  
ATOM    674 HD11 LEU    45      56.313  44.098  37.238  1.00  0.00           H  
ATOM    675 HD12 LEU    45      56.885  43.578  38.802  1.00  0.00           H  
ATOM    676 HD13 LEU    45      56.091  45.023  38.836  1.00  0.00           H  
ATOM    677  CD2 LEU    45      53.749  43.988  37.454  1.00  0.00           C  
ATOM    678 HD21 LEU    45      52.738  43.649  37.683  1.00  0.00           H  
ATOM    679 HD22 LEU    45      53.846  45.073  37.495  1.00  0.00           H  
ATOM    680 HD23 LEU    45      53.988  43.778  36.411  1.00  0.00           H  
ATOM    681  C   LEU    45      55.080  39.217  38.488  1.00  0.00           C  
ATOM    682  O   LEU    45      56.243  38.860  38.405  1.00  0.00           O  
ATOM    683  N   LEU    46      54.017  38.401  38.199  1.00  0.00           N  
ATOM    684  H   LEU    46      53.074  38.752  38.287  1.00  0.00           H  
ATOM    685  CA  LEU    46      54.207  36.951  37.798  1.00  0.00           C  
ATOM    686  HA  LEU    46      55.141  36.533  38.176  1.00  0.00           H  
ATOM    687  CB  LEU    46      53.110  36.075  38.403  1.00  0.00           C  
ATOM    688  HB2 LEU    46      52.884  36.456  39.399  1.00  0.00           H  
ATOM    689  HB3 LEU    46      52.190  36.149  37.824  1.00  0.00           H  
ATOM    690  CG  LEU    46      53.392  34.521  38.406  1.00  0.00           C  
ATOM    691  HG  LEU    46      53.422  34.163  37.377  1.00  0.00           H  
ATOM    692  CD1 LEU    46      54.641  34.098  39.224  1.00  0.00           C  
ATOM    693 HD11 LEU    46      54.818  33.023  39.186  1.00  0.00           H  
ATOM    694 HD12 LEU    46      55.486  34.670  38.842  1.00  0.00           H  
ATOM    695 HD13 LEU    46      54.533  34.390  40.269  1.00  0.00           H  
ATOM    696  CD2 LEU    46      52.214  33.817  39.065  1.00  0.00           C  
ATOM    697 HD21 LEU    46      52.112  34.060  40.122  1.00  0.00           H  
ATOM    698 HD22 LEU    46      52.495  32.764  39.030  1.00  0.00           H  
ATOM    699 HD23 LEU    46      51.275  33.939  38.525  1.00  0.00           H  
ATOM    700  C   LEU    46      54.204  36.803  36.201  1.00  0.00           C  
ATOM    701  O   LEU    46      53.324  37.375  35.579  1.00  0.00           O  
ATOM    702  N   TYR    47      55.096  36.011  35.634  1.00  0.00           N  
ATOM    703  H   TYR    47      55.834  35.724  36.261  1.00  0.00           H  
ATOM    704  CA  TYR    47      55.185  35.722  34.223  1.00  0.00           C  
ATOM    705  HA  TYR    47      54.206  35.938  33.797  1.00  0.00           H  
ATOM    706  CB  TYR    47      56.223  36.690  33.498  1.00  0.00           C  
ATOM    707  HB2 TYR    47      56.118  36.548  32.423  1.00  0.00           H  
ATOM    708  HB3 TYR    47      57.248  36.451  33.782  1.00  0.00           H  
ATOM    709  CG  TYR    47      56.037  38.131  33.882  1.00  0.00           C  
ATOM    710  CD1 TYR    47      55.447  38.975  32.970  1.00  0.00           C  
ATOM    711  HD1 TYR    47      55.237  38.617  31.973  1.00  0.00           H  
ATOM    712  CE1 TYR    47      55.315  40.373  33.201  1.00  0.00           C  
ATOM    713  HE1 TYR    47      54.941  41.049  32.446  1.00  0.00           H  
ATOM    714  CZ  TYR    47      55.817  40.847  34.403  1.00  0.00           C  
ATOM    715  OH  TYR    47      55.798  42.161  34.661  1.00  0.00           O  
ATOM    716  HH  TYR    47      55.546  42.651  33.875  1.00  0.00           H  
ATOM    717  CE2 TYR    47      56.491  40.002  35.350  1.00  0.00           C  
ATOM    718  HE2 TYR    47      56.909  40.419  36.254  1.00  0.00           H  
ATOM    719  CD2 TYR    47      56.491  38.635  35.088  1.00  0.00           C  
ATOM    720  HD2 TYR    47      57.128  37.979  35.662  1.00  0.00           H  
ATOM    721  C   TYR    47      55.556  34.198  33.941  1.00  0.00           C  
ATOM    722  O   TYR    47      56.470  33.543  34.506  1.00  0.00           O  
ATOM    723  N   HID    48      54.855  33.608  32.921  1.00  0.00           N  
ATOM    724  H   HID    48      54.287  34.203  32.335  1.00  0.00           H  
ATOM    725  CA  HID    48      54.989  32.247  32.614  1.00  0.00           C  
ATOM    726  HA  HID    48      55.287  31.759  33.542  1.00  0.00           H  
ATOM    727  CB  HID    48      53.640  31.710  32.080  1.00  0.00           C  
ATOM    728  HB2 HID    48      52.965  31.734  32.935  1.00  0.00           H  
ATOM    729  HB3 HID    48      53.284  32.384  31.301  1.00  0.00           H  
ATOM    730  CG  HID    48      53.608  30.301  31.494  1.00  0.00           C  
ATOM    731  ND1 HID    48      54.003  29.191  32.206  1.00  0.00           N  
ATOM    732  HD1 HID    48      54.466  29.224  33.103  1.00  0.00           H  
ATOM    733  CE1 HID    48      54.035  28.175  31.345  1.00  0.00           C  
ATOM    734  HE1 HID    48      54.213  27.140  31.597  1.00  0.00           H  
ATOM    735  NE2 HID    48      53.614  28.570  30.105  1.00  0.00           N  
ATOM    736  CD2 HID    48      53.308  29.943  30.241  1.00  0.00           C  
ATOM    737  HD2 HID    48      53.111  30.613  29.417  1.00  0.00           H  
ATOM    738  C   HID    48      56.091  32.049  31.579  1.00  0.00           C  
ATOM    739  O   HID    48      56.348  32.944  30.772  1.00  0.00           O  
ATOM    740  N   HIE    49      56.689  30.868  31.488  1.00  0.00           N  
ATOM    741  H   HIE    49      56.279  30.162  32.084  1.00  0.00           H  
ATOM    742  CA  HIE    49      57.685  30.500  30.485  1.00  0.00           C  
ATOM    743  HA  HIE    49      57.684  31.248  29.693  1.00  0.00           H  
ATOM    744  CB  HIE    49      59.011  30.425  31.198  1.00  0.00           C  
ATOM    745  HB2 HIE    49      59.714  29.945  30.517  1.00  0.00           H  
ATOM    746  HB3 HIE    49      58.966  29.646  31.959  1.00  0.00           H  
ATOM    747  CG  HIE    49      59.686  31.660  31.620  1.00  0.00           C  
ATOM    748  ND1 HIE    49      60.773  31.549  32.480  1.00  0.00           N  
ATOM    749  CE1 HIE    49      61.351  32.734  32.446  1.00  0.00           C  
ATOM    750  HE1 HIE    49      62.198  33.082  33.019  1.00  0.00           H  
ATOM    751  NE2 HIE    49      60.702  33.597  31.589  1.00  0.00           N  
ATOM    752  HE2 HIE    49      61.082  34.494  31.324  1.00  0.00           H  
ATOM    753  CD2 HIE    49      59.631  32.928  31.096  1.00  0.00           C  
ATOM    754  HD2 HIE    49      59.008  33.210  30.260  1.00  0.00           H  
ATOM    755  C   HIE    49      57.361  29.148  29.871  1.00  0.00           C  
ATOM    756  O   HIE    49      57.821  28.100  30.355  1.00  0.00           O  
ATOM    757  N   PRO    50      56.472  29.051  28.866  1.00  0.00           N  
ATOM    758  CD  PRO    50      55.978  30.154  28.095  1.00  0.00           C  
ATOM    759  HD2 PRO    50      55.165  30.656  28.619  1.00  0.00           H  
ATOM    760  HD3 PRO    50      56.735  30.892  27.829  1.00  0.00           H  
ATOM    761  CG  PRO    50      55.418  29.546  26.808  1.00  0.00           C  
ATOM    762  HG2 PRO    50      56.226  29.505  26.078  1.00  0.00           H  
ATOM    763  HG3 PRO    50      54.572  30.074  26.368  1.00  0.00           H  
ATOM    764  CB  PRO    50      55.048  28.134  27.204  1.00  0.00           C  
ATOM    765  HB2 PRO    50      54.060  28.285  27.639  1.00  0.00           H  
ATOM    766  HB3 PRO    50      55.101  27.439  26.366  1.00  0.00           H  
ATOM    767  CA  PRO    50      56.013  27.744  28.287  1.00  0.00           C  
ATOM    768  HA  PRO    50      55.503  27.033  28.937  1.00  0.00           H  
ATOM    769  C   PRO    50      57.165  26.937  27.731  1.00  0.00           C  
ATOM    770  O   PRO    50      57.165  25.706  27.801  1.00  0.00           O  
ATOM    771  N   ASN    51      58.173  27.666  27.122  1.00  0.00           N  
ATOM    772  H   ASN    51      58.226  28.673  27.166  1.00  0.00           H  
ATOM    773  CA  ASN    51      59.529  27.228  26.851  1.00  0.00           C  
ATOM    774  HA  ASN    51      59.804  26.359  27.449  1.00  0.00           H  
ATOM    775  CB  ASN    51      59.682  26.810  25.382  1.00  0.00           C  
ATOM    776  HB2 ASN    51      59.006  25.959  25.290  1.00  0.00           H  
ATOM    777  HB3 ASN    51      60.705  26.564  25.097  1.00  0.00           H  
ATOM    778  CG  ASN    51      59.177  27.715  24.239  1.00  0.00           C  
ATOM    779  OD1 ASN    51      59.884  28.645  23.804  1.00  0.00           O  
ATOM    780  ND2 ASN    51      58.059  27.433  23.648  1.00  0.00           N  
ATOM    781 HD21 ASN    51      57.881  27.991  22.825  1.00  0.00           H  
ATOM    782 HD22 ASN    51      57.529  26.614  23.910  1.00  0.00           H  
ATOM    783  C   ASN    51      60.495  28.387  27.213  1.00  0.00           C  
ATOM    784  O   ASN    51      60.122  29.522  27.541  1.00  0.00           O  
ATOM    785  N   GLN    52      61.800  28.102  27.196  1.00  0.00           N  
ATOM    786  H   GLN    52      62.025  27.173  26.870  1.00  0.00           H  
ATOM    787  CA  GLN    52      62.909  28.898  27.721  1.00  0.00           C  
ATOM    788  HA  GLN    52      62.538  29.396  28.617  1.00  0.00           H  
ATOM    789  CB  GLN    52      64.022  27.923  28.043  1.00  0.00           C  
ATOM    790  HB2 GLN    52      64.294  27.482  27.083  1.00  0.00           H  
ATOM    791  HB3 GLN    52      63.581  27.115  28.627  1.00  0.00           H  
ATOM    792  CG  GLN    52      65.345  28.467  28.618  1.00  0.00           C  
ATOM    793  HG2 GLN    52      65.745  29.169  27.886  1.00  0.00           H  
ATOM    794  HG3 GLN    52      66.038  27.626  28.613  1.00  0.00           H  
ATOM    795  CD  GLN    52      65.294  29.170  29.998  1.00  0.00           C  
ATOM    796  OE1 GLN    52      64.230  29.292  30.645  1.00  0.00           O  
ATOM    797  NE2 GLN    52      66.421  29.584  30.508  1.00  0.00           N  
ATOM    798 HE21 GLN    52      67.144  29.739  29.821  1.00  0.00           H  
ATOM    799 HE22 GLN    52      66.523  29.840  31.480  1.00  0.00           H  
ATOM    800  C   GLN    52      63.310  30.113  26.911  1.00  0.00           C  
ATOM    801  O   GLN    52      63.244  30.068  25.683  1.00  0.00           O  
ATOM    802  N   VAL    53      63.736  31.195  27.552  1.00  0.00           N  
ATOM    803  H   VAL    53      63.566  31.249  28.546  1.00  0.00           H  
ATOM    804  CA  VAL    53      64.302  32.428  26.997  1.00  0.00           C  
ATOM    805  HA  VAL    53      64.390  32.170  25.942  1.00  0.00           H  
ATOM    806  CB  VAL    53      63.414  33.627  27.395  1.00  0.00           C  
ATOM    807  HB  VAL    53      64.039  34.509  27.250  1.00  0.00           H  
ATOM    808  CG1 VAL    53      62.180  33.730  26.519  1.00  0.00           C  
ATOM    809 HG11 VAL    53      61.663  34.668  26.723  1.00  0.00           H  
ATOM    810 HG12 VAL    53      62.504  33.602  25.487  1.00  0.00           H  
ATOM    811 HG13 VAL    53      61.443  32.946  26.697  1.00  0.00           H  
ATOM    812  CG2 VAL    53      62.941  33.590  28.899  1.00  0.00           C  
ATOM    813 HG21 VAL    53      62.310  34.446  29.137  1.00  0.00           H  
ATOM    814 HG22 VAL    53      63.892  33.561  29.431  1.00  0.00           H  
ATOM    815 HG23 VAL    53      62.414  32.653  29.081  1.00  0.00           H  
ATOM    816  C   VAL    53      65.637  32.719  27.546  1.00  0.00           C  
ATOM    817  O   VAL    53      66.082  31.978  28.446  1.00  0.00           O  
ATOM    818  N   ASP    54      66.332  33.769  27.053  1.00  0.00           N  
ATOM    819  H   ASP    54      65.957  34.285  26.270  1.00  0.00           H  
ATOM    820  CA  ASP    54      67.722  34.044  27.477  1.00  0.00           C  
ATOM    821  HA  ASP    54      68.236  33.084  27.498  1.00  0.00           H  
ATOM    822  CB  ASP    54      68.494  34.824  26.456  1.00  0.00           C  
ATOM    823  HB2 ASP    54      68.132  35.832  26.251  1.00  0.00           H  
ATOM    824  HB3 ASP    54      69.515  35.059  26.755  1.00  0.00           H  
ATOM    825  CG  ASP    54      68.658  34.014  25.173  1.00  0.00           C  
ATOM    826  OD1 ASP    54      68.474  34.600  24.066  1.00  0.00           O  
ATOM    827  OD2 ASP    54      68.661  32.764  25.310  1.00  0.00           O  
ATOM    828  C   ASP    54      67.737  34.755  28.857  1.00  0.00           C  
ATOM    829  O   ASP    54      67.844  36.016  28.934  1.00  0.00           O  
ATOM    830  N   THR    55      67.487  33.979  29.920  1.00  0.00           N  
ATOM    831  H   THR    55      67.324  33.005  29.706  1.00  0.00           H  
ATOM    832  CA  THR    55      67.347  34.588  31.257  1.00  0.00           C  
ATOM    833  HA  THR    55      66.576  35.337  31.076  1.00  0.00           H  
ATOM    834  CB  THR    55      66.878  33.651  32.438  1.00  0.00           C  
ATOM    835  HB  THR    55      67.191  34.168  33.346  1.00  0.00           H  
ATOM    836  CG2 THR    55      65.387  33.448  32.444  1.00  0.00           C  
ATOM    837 HG21 THR    55      65.071  33.192  31.432  1.00  0.00           H  
ATOM    838 HG22 THR    55      64.961  34.410  32.729  1.00  0.00           H  
ATOM    839 HG23 THR    55      65.046  32.669  33.125  1.00  0.00           H  
ATOM    840  OG1 THR    55      67.483  32.418  32.243  1.00  0.00           O  
ATOM    841  HG1 THR    55      67.532  32.014  33.113  1.00  0.00           H  
ATOM    842  C   THR    55      68.515  35.498  31.712  1.00  0.00           C  
ATOM    843  O   THR    55      68.289  36.593  32.065  1.00  0.00           O  
ATOM    844  N   PRO    56      69.816  35.107  31.521  1.00  0.00           N  
ATOM    845  CD  PRO    56      70.240  33.682  31.425  1.00  0.00           C  
ATOM    846  HD2 PRO    56      70.060  33.440  30.378  1.00  0.00           H  
ATOM    847  HD3 PRO    56      69.704  33.002  32.087  1.00  0.00           H  
ATOM    848  CG  PRO    56      71.698  33.532  31.879  1.00  0.00           C  
ATOM    849  HG2 PRO    56      71.700  33.537  32.969  1.00  0.00           H  
ATOM    850  HG3 PRO    56      72.223  32.646  31.521  1.00  0.00           H  
ATOM    851  CB  PRO    56      72.255  34.920  31.463  1.00  0.00           C  
ATOM    852  HB2 PRO    56      72.635  34.945  30.442  1.00  0.00           H  
ATOM    853  HB3 PRO    56      73.084  35.077  32.152  1.00  0.00           H  
ATOM    854  CA  PRO    56      71.033  35.938  31.715  1.00  0.00           C  
ATOM    855  HA  PRO    56      71.095  36.184  32.775  1.00  0.00           H  
ATOM    856  C   PRO    56      71.049  37.188  30.831  1.00  0.00           C  
ATOM    857  O   PRO    56      71.579  38.151  31.374  1.00  0.00           O  
ATOM    858  N   ASN    57      70.450  37.206  29.619  1.00  0.00           N  
ATOM    859  H   ASN    57      70.184  36.293  29.278  1.00  0.00           H  
ATOM    860  CA  ASN    57      70.443  38.494  28.771  1.00  0.00           C  
ATOM    861  HA  ASN    57      71.406  38.990  28.893  1.00  0.00           H  
ATOM    862  CB  ASN    57      70.465  38.154  27.279  1.00  0.00           C  
ATOM    863  HB2 ASN    57      70.279  39.092  26.757  1.00  0.00           H  
ATOM    864  HB3 ASN    57      69.659  37.456  27.049  1.00  0.00           H  
ATOM    865  CG  ASN    57      71.702  37.515  26.772  1.00  0.00           C  
ATOM    866  OD1 ASN    57      72.748  37.536  27.414  1.00  0.00           O  
ATOM    867  ND2 ASN    57      71.726  36.997  25.559  1.00  0.00           N  
ATOM    868 HD21 ASN    57      72.623  36.771  25.154  1.00  0.00           H  
ATOM    869 HD22 ASN    57      70.891  36.982  24.992  1.00  0.00           H  
ATOM    870  C   ASN    57      69.338  39.473  29.192  1.00  0.00           C  
ATOM    871  O   ASN    57      69.661  40.616  29.467  1.00  0.00           O  
ATOM    872  N   GLN    58      68.170  38.921  29.507  1.00  0.00           N  
ATOM    873  H   GLN    58      68.120  37.929  29.327  1.00  0.00           H  
ATOM    874  CA  GLN    58      67.022  39.571  30.068  1.00  0.00           C  
ATOM    875  HA  GLN    58      66.691  40.433  29.488  1.00  0.00           H  
ATOM    876  CB  GLN    58      65.770  38.666  30.161  1.00  0.00           C  
ATOM    877  HB2 GLN    58      65.134  39.176  30.885  1.00  0.00           H  
ATOM    878  HB3 GLN    58      65.984  37.714  30.649  1.00  0.00           H  
ATOM    879  CG  GLN    58      65.221  38.357  28.799  1.00  0.00           C  
ATOM    880  HG2 GLN    58      65.953  37.755  28.260  1.00  0.00           H  
ATOM    881  HG3 GLN    58      65.133  39.320  28.297  1.00  0.00           H  
ATOM    882  CD  GLN    58      63.785  37.747  28.904  1.00  0.00           C  
ATOM    883  OE1 GLN    58      63.258  37.516  29.951  1.00  0.00           O  
ATOM    884  NE2 GLN    58      63.121  37.439  27.773  1.00  0.00           N  
ATOM    885 HE21 GLN    58      63.595  37.753  26.938  1.00  0.00           H  
ATOM    886 HE22 GLN    58      62.146  37.235  27.942  1.00  0.00           H  
ATOM    887  C   GLN    58      67.218  40.093  31.522  1.00  0.00           C  
ATOM    888  O   GLN    58      66.688  41.137  31.849  1.00  0.00           O  
ATOM    889  N   ILE    59      67.943  39.417  32.449  1.00  0.00           N  
ATOM    890  H   ILE    59      68.158  38.460  32.207  1.00  0.00           H  
ATOM    891  CA  ILE    59      68.226  39.846  33.811  1.00  0.00           C  
ATOM    892  HA  ILE    59      67.263  40.175  34.202  1.00  0.00           H  
ATOM    893  CB  ILE    59      68.659  38.632  34.715  1.00  0.00           C  
ATOM    894  HB  ILE    59      69.256  37.923  34.141  1.00  0.00           H  
ATOM    895  CG2 ILE    59      69.533  39.141  35.911  1.00  0.00           C  
ATOM    896 HG21 ILE    59      68.937  39.628  36.682  1.00  0.00           H  
ATOM    897 HG22 ILE    59      69.859  38.212  36.378  1.00  0.00           H  
ATOM    898 HG23 ILE    59      70.451  39.661  35.637  1.00  0.00           H  
ATOM    899  CG1 ILE    59      67.372  37.881  35.118  1.00  0.00           C  
ATOM    900 HG12 ILE    59      66.694  37.690  34.286  1.00  0.00           H  
ATOM    901 HG13 ILE    59      66.906  38.512  35.875  1.00  0.00           H  
ATOM    902  CD1 ILE    59      67.521  36.513  35.765  1.00  0.00           C  
ATOM    903 HD11 ILE    59      66.607  35.919  35.780  1.00  0.00           H  
ATOM    904 HD12 ILE    59      68.274  35.921  35.244  1.00  0.00           H  
ATOM    905 HD13 ILE    59      67.808  36.667  36.805  1.00  0.00           H  
ATOM    906  C   ILE    59      69.172  41.035  33.782  1.00  0.00           C  
ATOM    907  O   ILE    59      68.939  42.013  34.472  1.00  0.00           O  
ATOM    908  N   GLN    60      70.142  40.963  32.866  1.00  0.00           N  
ATOM    909  H   GLN    60      70.332  40.129  32.329  1.00  0.00           H  
ATOM    910  CA  GLN    60      71.090  42.017  32.527  1.00  0.00           C  
ATOM    911  HA  GLN    60      71.548  42.435  33.424  1.00  0.00           H  
ATOM    912  CB  GLN    60      72.280  41.597  31.562  1.00  0.00           C  
ATOM    913  HB2 GLN    60      71.966  41.030  30.685  1.00  0.00           H  
ATOM    914  HB3 GLN    60      72.749  42.519  31.219  1.00  0.00           H  
ATOM    915  CG  GLN    60      73.377  40.682  32.235  1.00  0.00           C  
ATOM    916  HG2 GLN    60      72.891  40.100  33.017  1.00  0.00           H  
ATOM    917  HG3 GLN    60      73.940  39.952  31.653  1.00  0.00           H  
ATOM    918  CD  GLN    60      74.365  41.614  32.921  1.00  0.00           C  
ATOM    919  OE1 GLN    60      74.196  42.796  33.219  1.00  0.00           O  
ATOM    920  NE2 GLN    60      75.491  41.100  33.298  1.00  0.00           N  
ATOM    921 HE21 GLN    60      75.677  40.124  33.119  1.00  0.00           H  
ATOM    922 HE22 GLN    60      75.958  41.685  33.975  1.00  0.00           H  
ATOM    923  C   GLN    60      70.332  43.230  31.955  1.00  0.00           C  
ATOM    924  O   GLN    60      70.718  44.349  32.326  1.00  0.00           O  
ATOM    925  N   HIE    61      69.323  43.049  31.116  1.00  0.00           N  
ATOM    926  H   HIE    61      68.981  42.098  31.109  1.00  0.00           H  
ATOM    927  CA  HIE    61      68.411  44.127  30.646  1.00  0.00           C  
ATOM    928  HA  HIE    61      69.084  44.937  30.361  1.00  0.00           H  
ATOM    929  CB  HIE    61      67.510  43.586  29.508  1.00  0.00           C  
ATOM    930  HB2 HIE    61      68.085  42.956  28.828  1.00  0.00           H  
ATOM    931  HB3 HIE    61      66.644  43.003  29.821  1.00  0.00           H  
ATOM    932  CG  HIE    61      67.038  44.665  28.606  1.00  0.00           C  
ATOM    933  ND1 HIE    61      65.827  45.419  28.650  1.00  0.00           N  
ATOM    934  CE1 HIE    61      65.965  46.277  27.638  1.00  0.00           C  
ATOM    935  HE1 HIE    61      65.275  47.066  27.375  1.00  0.00           H  
ATOM    936  NE2 HIE    61      67.105  46.050  26.923  1.00  0.00           N  
ATOM    937  HE2 HIE    61      67.290  46.467  26.022  1.00  0.00           H  
ATOM    938  CD2 HIE    61      67.823  45.127  27.580  1.00  0.00           C  
ATOM    939  HD2 HIE    61      68.843  44.818  27.408  1.00  0.00           H  
ATOM    940  C   HIE    61      67.586  44.660  31.776  1.00  0.00           C  
ATOM    941  O   HIE    61      67.488  45.892  31.868  1.00  0.00           O  
ATOM    942  N   LEU    62      67.090  43.789  32.719  1.00  0.00           N  
ATOM    943  H   LEU    62      67.194  42.795  32.574  1.00  0.00           H  
ATOM    944  CA  LEU    62      66.288  44.288  33.842  1.00  0.00           C  
ATOM    945  HA  LEU    62      65.518  44.928  33.411  1.00  0.00           H  
ATOM    946  CB  LEU    62      65.570  43.140  34.576  1.00  0.00           C  
ATOM    947  HB2 LEU    62      65.158  43.561  35.493  1.00  0.00           H  
ATOM    948  HB3 LEU    62      66.253  42.346  34.876  1.00  0.00           H  
ATOM    949  CG  LEU    62      64.375  42.553  33.843  1.00  0.00           C  
ATOM    950  HG  LEU    62      64.662  42.553  32.791  1.00  0.00           H  
ATOM    951  CD1 LEU    62      64.029  41.162  34.182  1.00  0.00           C  
ATOM    952 HD11 LEU    62      64.829  40.425  34.115  1.00  0.00           H  
ATOM    953 HD12 LEU    62      63.332  41.057  35.014  1.00  0.00           H  
ATOM    954 HD13 LEU    62      63.417  40.819  33.347  1.00  0.00           H  
ATOM    955  CD2 LEU    62      63.165  43.434  33.926  1.00  0.00           C  
ATOM    956 HD21 LEU    62      62.281  42.985  33.474  1.00  0.00           H  
ATOM    957 HD22 LEU    62      62.941  43.649  34.971  1.00  0.00           H  
ATOM    958 HD23 LEU    62      63.281  44.367  33.375  1.00  0.00           H  
ATOM    959  C   LEU    62      67.080  45.245  34.751  1.00  0.00           C  
ATOM    960  O   LEU    62      66.567  46.309  35.049  1.00  0.00           O  
ATOM    961  N   LYS    63      68.365  44.986  35.014  1.00  0.00           N  
ATOM    962  H   LYS    63      68.776  44.121  34.693  1.00  0.00           H  
ATOM    963  CA  LYS    63      69.342  45.795  35.760  1.00  0.00           C  
ATOM    964  HA  LYS    63      69.063  45.975  36.798  1.00  0.00           H  
ATOM    965  CB  LYS    63      70.647  45.059  35.792  1.00  0.00           C  
ATOM    966  HB2 LYS    63      71.446  45.689  36.183  1.00  0.00           H  
ATOM    967  HB3 LYS    63      70.932  44.808  34.770  1.00  0.00           H  
ATOM    968  CG  LYS    63      70.709  43.865  36.822  1.00  0.00           C  
ATOM    969  HG2 LYS    63      70.576  44.372  37.778  1.00  0.00           H  
ATOM    970  HG3 LYS    63      69.905  43.148  36.656  1.00  0.00           H  
ATOM    971  CD  LYS    63      71.951  43.001  36.758  1.00  0.00           C  
ATOM    972  HD2 LYS    63      72.823  43.640  36.621  1.00  0.00           H  
ATOM    973  HD3 LYS    63      71.910  42.334  35.897  1.00  0.00           H  
ATOM    974  CE  LYS    63      72.061  42.197  38.041  1.00  0.00           C  
ATOM    975  HE2 LYS    63      71.251  41.469  38.055  1.00  0.00           H  
ATOM    976  HE3 LYS    63      71.895  42.870  38.882  1.00  0.00           H  
ATOM    977  NZ  LYS    63      73.388  41.511  38.100  1.00  0.00           N  
ATOM    978  HZ1 LYS    63      73.307  40.856  38.865  1.00  0.00           H  
ATOM    979  HZ2 LYS    63      74.156  42.152  38.242  1.00  0.00           H  
ATOM    980  HZ3 LYS    63      73.467  41.029  37.216  1.00  0.00           H  
ATOM    981  C   LYS    63      69.548  47.110  35.126  1.00  0.00           C  
ATOM    982  O   LYS    63      69.578  48.149  35.826  1.00  0.00           O  
ATOM    983  N   HID    64      69.881  47.185  33.759  1.00  0.00           N  
ATOM    984  H   HID    64      69.861  46.331  33.220  1.00  0.00           H  
ATOM    985  CA  HID    64      70.183  48.381  33.037  1.00  0.00           C  
ATOM    986  HA  HID    64      70.968  48.887  33.599  1.00  0.00           H  
ATOM    987  CB  HID    64      70.724  47.970  31.630  1.00  0.00           C  
ATOM    988  HB2 HID    64      70.191  47.086  31.279  1.00  0.00           H  
ATOM    989  HB3 HID    64      71.786  47.726  31.662  1.00  0.00           H  
ATOM    990  CG  HID    64      70.467  48.998  30.514  1.00  0.00           C  
ATOM    991  ND1 HID    64      71.161  50.193  30.275  1.00  0.00           N  
ATOM    992  HD1 HID    64      71.911  50.540  30.856  1.00  0.00           H  
ATOM    993  CE1 HID    64      70.643  50.815  29.214  1.00  0.00           C  
ATOM    994  HE1 HID    64      70.867  51.836  28.944  1.00  0.00           H  
ATOM    995  NE2 HID    64      69.635  50.048  28.711  1.00  0.00           N  
ATOM    996  CD2 HID    64      69.558  48.858  29.483  1.00  0.00           C  
ATOM    997  HD2 HID    64      68.875  48.030  29.362  1.00  0.00           H  
ATOM    998  C   HID    64      68.916  49.248  32.860  1.00  0.00           C  
ATOM    999  O   HID    64      68.956  50.420  33.218  1.00  0.00           O  
ATOM   1000  N   SER    65      67.846  48.621  32.533  1.00  0.00           N  
ATOM   1001  H   SER    65      67.901  47.655  32.244  1.00  0.00           H  
ATOM   1002  CA  SER    65      66.521  49.349  32.451  1.00  0.00           C  
ATOM   1003  HA  SER    65      66.476  50.267  31.866  1.00  0.00           H  
ATOM   1004  CB  SER    65      65.383  48.431  31.897  1.00  0.00           C  
ATOM   1005  HB2 SER    65      64.415  48.931  31.932  1.00  0.00           H  
ATOM   1006  HB3 SER    65      65.610  48.108  30.881  1.00  0.00           H  
ATOM   1007  OG  SER    65      65.185  47.354  32.717  1.00  0.00           O  
ATOM   1008  HG  SER    65      65.817  46.704  32.401  1.00  0.00           H  
ATOM   1009  C   SER    65      66.124  49.878  33.853  1.00  0.00           C  
ATOM   1010  O   SER    65      65.578  50.994  33.862  1.00  0.00           O  
ATOM   1011  N   LEU    66      66.466  49.168  34.982  1.00  0.00           N  
ATOM   1012  H   LEU    66      66.900  48.263  34.871  1.00  0.00           H  
ATOM   1013  CA  LEU    66      66.287  49.776  36.221  1.00  0.00           C  
ATOM   1014  HA  LEU    66      65.316  50.253  36.090  1.00  0.00           H  
ATOM   1015  CB  LEU    66      66.294  48.738  37.323  1.00  0.00           C  
ATOM   1016  HB2 LEU    66      65.405  48.115  37.218  1.00  0.00           H  
ATOM   1017  HB3 LEU    66      67.210  48.148  37.283  1.00  0.00           H  
ATOM   1018  CG  LEU    66      66.143  49.119  38.783  1.00  0.00           C  
ATOM   1019  HG  LEU    66      66.693  50.034  39.000  1.00  0.00           H  
ATOM   1020  CD1 LEU    66      64.699  49.538  39.137  1.00  0.00           C  
ATOM   1021 HD11 LEU    66      64.079  48.650  39.261  1.00  0.00           H  
ATOM   1022 HD12 LEU    66      64.270  50.173  38.363  1.00  0.00           H  
ATOM   1023 HD13 LEU    66      64.592  49.984  40.126  1.00  0.00           H  
ATOM   1024  CD2 LEU    66      66.587  48.016  39.745  1.00  0.00           C  
ATOM   1025 HD21 LEU    66      67.577  47.804  39.341  1.00  0.00           H  
ATOM   1026 HD22 LEU    66      65.859  47.208  39.677  1.00  0.00           H  
ATOM   1027 HD23 LEU    66      66.548  48.389  40.768  1.00  0.00           H  
ATOM   1028  C   LEU    66      67.198  50.948  36.479  1.00  0.00           C  
ATOM   1029  O   LEU    66      66.645  51.994  36.835  1.00  0.00           O  
ATOM   1030  N   SER    67      68.483  50.943  36.325  1.00  0.00           N  
ATOM   1031  H   SER    67      68.914  50.069  36.062  1.00  0.00           H  
ATOM   1032  CA  SER    67      69.348  52.113  36.391  1.00  0.00           C  
ATOM   1033  HA  SER    67      69.431  52.399  37.440  1.00  0.00           H  
ATOM   1034  CB  SER    67      70.785  51.811  35.857  1.00  0.00           C  
ATOM   1035  HB2 SER    67      71.268  50.928  36.274  1.00  0.00           H  
ATOM   1036  HB3 SER    67      70.791  51.741  34.769  1.00  0.00           H  
ATOM   1037  OG  SER    67      71.652  52.844  36.194  1.00  0.00           O  
ATOM   1038  HG  SER    67      71.561  53.047  37.127  1.00  0.00           H  
ATOM   1039  C   SER    67      68.847  53.343  35.511  1.00  0.00           C  
ATOM   1040  O   SER    67      68.979  54.491  35.978  1.00  0.00           O  
ATOM   1041  N   SER    68      68.305  53.151  34.288  1.00  0.00           N  
ATOM   1042  H   SER    68      68.245  52.186  33.998  1.00  0.00           H  
ATOM   1043  CA  SER    68      67.645  54.254  33.578  1.00  0.00           C  
ATOM   1044  HA  SER    68      68.317  55.113  33.577  1.00  0.00           H  
ATOM   1045  CB  SER    68      67.295  53.884  32.068  1.00  0.00           C  
ATOM   1046  HB2 SER    68      66.801  52.914  32.123  1.00  0.00           H  
ATOM   1047  HB3 SER    68      68.257  53.708  31.587  1.00  0.00           H  
ATOM   1048  OG  SER    68      66.515  54.856  31.389  1.00  0.00           O  
ATOM   1049  HG  SER    68      66.577  54.615  30.462  1.00  0.00           H  
ATOM   1050  C   SER    68      66.328  54.657  34.288  1.00  0.00           C  
ATOM   1051  O   SER    68      66.152  55.788  34.638  1.00  0.00           O  
ATOM   1052  N   THR    69      65.493  53.740  34.705  1.00  0.00           N  
ATOM   1053  H   THR    69      65.643  52.787  34.405  1.00  0.00           H  
ATOM   1054  CA  THR    69      64.237  54.119  35.414  1.00  0.00           C  
ATOM   1055  HA  THR    69      63.623  54.712  34.736  1.00  0.00           H  
ATOM   1056  CB  THR    69      63.395  52.892  35.650  1.00  0.00           C  
ATOM   1057  HB  THR    69      63.977  52.250  36.310  1.00  0.00           H  
ATOM   1058  CG2 THR    69      61.979  53.146  36.131  1.00  0.00           C  
ATOM   1059 HG21 THR    69      61.890  53.876  36.935  1.00  0.00           H  
ATOM   1060 HG22 THR    69      61.622  52.231  36.604  1.00  0.00           H  
ATOM   1061 HG23 THR    69      61.303  53.394  35.313  1.00  0.00           H  
ATOM   1062  OG1 THR    69      63.145  52.282  34.394  1.00  0.00           O  
ATOM   1063  HG1 THR    69      63.989  51.878  34.179  1.00  0.00           H  
ATOM   1064  C   THR    69      64.468  54.987  36.650  1.00  0.00           C  
ATOM   1065  O   THR    69      63.730  55.922  36.996  1.00  0.00           O  
ATOM   1066  N   LEU    70      65.525  54.641  37.408  1.00  0.00           N  
ATOM   1067  H   LEU    70      65.982  53.764  37.204  1.00  0.00           H  
ATOM   1068  CA  LEU    70      66.065  55.336  38.590  1.00  0.00           C  
ATOM   1069  HA  LEU    70      65.259  55.460  39.314  1.00  0.00           H  
ATOM   1070  CB  LEU    70      67.163  54.498  39.243  1.00  0.00           C  
ATOM   1071  HB2 LEU    70      67.652  55.069  40.032  1.00  0.00           H  
ATOM   1072  HB3 LEU    70      67.957  54.262  38.535  1.00  0.00           H  
ATOM   1073  CG  LEU    70      66.675  53.245  39.948  1.00  0.00           C  
ATOM   1074  HG  LEU    70      66.049  52.774  39.190  1.00  0.00           H  
ATOM   1075  CD1 LEU    70      67.870  52.376  40.423  1.00  0.00           C  
ATOM   1076 HD11 LEU    70      68.412  51.970  39.569  1.00  0.00           H  
ATOM   1077 HD12 LEU    70      68.563  53.034  40.948  1.00  0.00           H  
ATOM   1078 HD13 LEU    70      67.546  51.616  41.133  1.00  0.00           H  
ATOM   1079  CD2 LEU    70      65.722  53.545  41.125  1.00  0.00           C  
ATOM   1080 HD21 LEU    70      64.835  54.034  40.724  1.00  0.00           H  
ATOM   1081 HD22 LEU    70      66.235  54.317  41.700  1.00  0.00           H  
ATOM   1082 HD23 LEU    70      65.457  52.656  41.697  1.00  0.00           H  
ATOM   1083  C   LEU    70      66.529  56.721  38.140  1.00  0.00           C  
ATOM   1084  O   LEU    70      66.450  57.622  38.926  1.00  0.00           O  
ATOM   1085  N   SER    71      66.979  56.978  36.948  1.00  0.00           N  
ATOM   1086  H   SER    71      66.960  56.170  36.342  1.00  0.00           H  
ATOM   1087  CA  SER    71      67.222  58.318  36.410  1.00  0.00           C  
ATOM   1088  HA  SER    71      67.806  58.722  37.237  1.00  0.00           H  
ATOM   1089  CB  SER    71      68.164  58.269  35.275  1.00  0.00           C  
ATOM   1090  HB2 SER    71      69.077  57.745  35.557  1.00  0.00           H  
ATOM   1091  HB3 SER    71      67.666  57.846  34.402  1.00  0.00           H  
ATOM   1092  OG  SER    71      68.641  59.526  34.902  1.00  0.00           O  
ATOM   1093  HG  SER    71      68.730  60.087  35.676  1.00  0.00           H  
ATOM   1094  C   SER    71      65.968  59.143  36.196  1.00  0.00           C  
ATOM   1095  O   SER    71      66.003  60.367  36.366  1.00  0.00           O  
ATOM   1096  N   PHE    72      64.950  58.484  35.659  1.00  0.00           N  
ATOM   1097  H   PHE    72      65.161  57.551  35.337  1.00  0.00           H  
ATOM   1098  CA  PHE    72      63.668  59.126  35.311  1.00  0.00           C  
ATOM   1099  HA  PHE    72      63.946  60.007  34.733  1.00  0.00           H  
ATOM   1100  CB  PHE    72      62.997  58.193  34.316  1.00  0.00           C  
ATOM   1101  HB2 PHE    72      63.086  57.169  34.681  1.00  0.00           H  
ATOM   1102  HB3 PHE    72      61.920  58.356  34.272  1.00  0.00           H  
ATOM   1103  CG  PHE    72      63.508  58.357  32.884  1.00  0.00           C  
ATOM   1104  CD1 PHE    72      63.257  59.572  32.223  1.00  0.00           C  
ATOM   1105  HD1 PHE    72      62.672  60.323  32.733  1.00  0.00           H  
ATOM   1106  CE1 PHE    72      63.681  59.697  30.877  1.00  0.00           C  
ATOM   1107  HE1 PHE    72      63.512  60.669  30.437  1.00  0.00           H  
ATOM   1108  CZ  PHE    72      64.323  58.633  30.204  1.00  0.00           C  
ATOM   1109  HZ  PHE    72      64.712  58.740  29.202  1.00  0.00           H  
ATOM   1110  CE2 PHE    72      64.598  57.485  30.901  1.00  0.00           C  
ATOM   1111  HE2 PHE    72      65.187  56.721  30.415  1.00  0.00           H  
ATOM   1112  CD2 PHE    72      64.200  57.338  32.246  1.00  0.00           C  
ATOM   1113  HD2 PHE    72      64.485  56.467  32.818  1.00  0.00           H  
ATOM   1114  C   PHE    72      62.816  59.339  36.580  1.00  0.00           C  
ATOM   1115  O   PHE    72      61.983  60.230  36.649  1.00  0.00           O  
ATOM   1116  N   PHE    73      63.154  58.584  37.639  1.00  0.00           N  
ATOM   1117  H   PHE    73      63.782  57.812  37.466  1.00  0.00           H  
ATOM   1118  CA  PHE    73      62.632  58.705  38.965  1.00  0.00           C  
ATOM   1119  HA  PHE    73      62.141  59.658  39.157  1.00  0.00           H  
ATOM   1120  CB  PHE    73      61.632  57.490  39.249  1.00  0.00           C  
ATOM   1121  HB2 PHE    73      62.162  56.540  39.177  1.00  0.00           H  
ATOM   1122  HB3 PHE    73      61.333  57.539  40.296  1.00  0.00           H  
ATOM   1123  CG  PHE    73      60.393  57.495  38.321  1.00  0.00           C  
ATOM   1124  CD1 PHE    73      59.243  58.274  38.541  1.00  0.00           C  
ATOM   1125  HD1 PHE    73      59.245  58.903  39.419  1.00  0.00           H  
ATOM   1126  CE1 PHE    73      58.151  58.275  37.707  1.00  0.00           C  
ATOM   1127  HE1 PHE    73      57.287  58.907  37.849  1.00  0.00           H  
ATOM   1128  CZ  PHE    73      58.219  57.646  36.443  1.00  0.00           C  
ATOM   1129  HZ  PHE    73      57.395  57.779  35.758  1.00  0.00           H  
ATOM   1130  CE2 PHE    73      59.366  56.958  36.166  1.00  0.00           C  
ATOM   1131  HE2 PHE    73      59.480  56.379  35.261  1.00  0.00           H  
ATOM   1132  CD2 PHE    73      60.361  56.721  37.133  1.00  0.00           C  
ATOM   1133  HD2 PHE    73      61.189  56.068  36.899  1.00  0.00           H  
ATOM   1134  C   PHE    73      63.810  58.724  40.007  1.00  0.00           C  
ATOM   1135  O   PHE    73      64.009  57.694  40.645  1.00  0.00           O  
ATOM   1136  N   PRO    74      64.547  59.886  40.109  1.00  0.00           N  
ATOM   1137  CD  PRO    74      64.413  61.186  39.382  1.00  0.00           C  
ATOM   1138  HD2 PRO    74      63.544  61.685  39.810  1.00  0.00           H  
ATOM   1139  HD3 PRO    74      64.250  61.015  38.317  1.00  0.00           H  
ATOM   1140  CG  PRO    74      65.739  61.896  39.557  1.00  0.00           C  
ATOM   1141  HG2 PRO    74      66.521  61.566  38.873  1.00  0.00           H  
ATOM   1142  HG3 PRO    74      65.614  62.978  39.587  1.00  0.00           H  
ATOM   1143  CB  PRO    74      66.224  61.473  40.948  1.00  0.00           C  
ATOM   1144  HB2 PRO    74      65.713  62.176  41.606  1.00  0.00           H  
ATOM   1145  HB3 PRO    74      67.299  61.572  41.093  1.00  0.00           H  
ATOM   1146  CA  PRO    74      65.722  60.041  41.015  1.00  0.00           C  
ATOM   1147  HA  PRO    74      66.538  59.481  40.559  1.00  0.00           H  
ATOM   1148  C   PRO    74      65.642  59.639  42.497  1.00  0.00           C  
ATOM   1149  O   PRO    74      66.747  59.310  42.961  1.00  0.00           O  
ATOM   1150  N   PRO    75      64.476  59.864  43.191  1.00  0.00           N  
ATOM   1151  CD  PRO    75      63.201  60.441  42.664  1.00  0.00           C  
ATOM   1152  HD2 PRO    75      63.439  61.262  41.987  1.00  0.00           H  
ATOM   1153  HD3 PRO    75      62.475  59.743  42.248  1.00  0.00           H  
ATOM   1154  CG  PRO    75      62.497  60.960  43.848  1.00  0.00           C  
ATOM   1155  HG2 PRO    75      61.413  60.895  43.749  1.00  0.00           H  
ATOM   1156  HG3 PRO    75      62.803  61.988  44.043  1.00  0.00           H  
ATOM   1157  CB  PRO    75      62.965  60.023  45.036  1.00  0.00           C  
ATOM   1158  HB2 PRO    75      62.314  59.149  45.018  1.00  0.00           H  
ATOM   1159  HB3 PRO    75      62.836  60.405  46.049  1.00  0.00           H  
ATOM   1160  CA  PRO    75      64.378  59.665  44.668  1.00  0.00           C  
ATOM   1161  HA  PRO    75      65.076  60.382  45.101  1.00  0.00           H  
ATOM   1162  C   PRO    75      64.681  58.324  45.269  1.00  0.00           C  
ATOM   1163  O   PRO    75      65.229  58.253  46.389  1.00  0.00           O  
ATOM   1164  N   PHE    76      64.465  57.233  44.524  1.00  0.00           N  
ATOM   1165  H   PHE    76      64.164  57.396  43.575  1.00  0.00           H  
ATOM   1166  CA  PHE    76      64.609  55.831  44.990  1.00  0.00           C  
ATOM   1167  HA  PHE    76      64.350  55.758  46.046  1.00  0.00           H  
ATOM   1168  CB  PHE    76      63.798  54.923  44.024  1.00  0.00           C  
ATOM   1169  HB2 PHE    76      64.159  55.076  43.007  1.00  0.00           H  
ATOM   1170  HB3 PHE    76      64.054  53.880  44.208  1.00  0.00           H  
ATOM   1171  CG  PHE    76      62.258  55.034  44.051  1.00  0.00           C  
ATOM   1172  CD1 PHE    76      61.647  55.057  45.332  1.00  0.00           C  
ATOM   1173  HD1 PHE    76      62.153  55.051  46.286  1.00  0.00           H  
ATOM   1174  CE1 PHE    76      60.225  54.988  45.449  1.00  0.00           C  
ATOM   1175  HE1 PHE    76      59.664  54.825  46.358  1.00  0.00           H  
ATOM   1176  CZ  PHE    76      59.451  54.899  44.274  1.00  0.00           C  
ATOM   1177  HZ  PHE    76      58.376  54.916  44.382  1.00  0.00           H  
ATOM   1178  CE2 PHE    76      60.092  54.822  42.995  1.00  0.00           C  
ATOM   1179  HE2 PHE    76      59.390  54.678  42.187  1.00  0.00           H  
ATOM   1180  CD2 PHE    76      61.531  54.973  42.880  1.00  0.00           C  
ATOM   1181  HD2 PHE    76      61.961  55.100  41.897  1.00  0.00           H  
ATOM   1182  C   PHE    76      66.059  55.338  45.053  1.00  0.00           C  
ATOM   1183  O   PHE    76      66.341  54.314  45.671  1.00  0.00           O  
ATOM   1184  N   ALA    77      67.006  56.010  44.389  1.00  0.00           N  
ATOM   1185  H   ALA    77      66.721  56.738  43.750  1.00  0.00           H  
ATOM   1186  CA  ALA    77      68.440  55.701  44.490  1.00  0.00           C  
ATOM   1187  HA  ALA    77      68.492  54.660  44.812  1.00  0.00           H  
ATOM   1188  CB  ALA    77      69.061  55.799  43.126  1.00  0.00           C  
ATOM   1189  HB1 ALA    77      69.193  56.857  42.898  1.00  0.00           H  
ATOM   1190  HB2 ALA    77      70.033  55.314  43.039  1.00  0.00           H  
ATOM   1191  HB3 ALA    77      68.420  55.217  42.464  1.00  0.00           H  
ATOM   1192  C   ALA    77      69.196  56.420  45.618  1.00  0.00           C  
ATOM   1193  O   ALA    77      70.317  56.100  45.881  1.00  0.00           O  
ATOM   1194  N   GLY    78      68.603  57.446  46.204  1.00  0.00           N  
ATOM   1195  H   GLY    78      67.810  57.765  45.666  1.00  0.00           H  
ATOM   1196  CA  GLY    78      69.218  58.256  47.256  1.00  0.00           C  
ATOM   1197  HA2 GLY    78      70.276  58.177  47.007  1.00  0.00           H  
ATOM   1198  HA3 GLY    78      68.841  59.278  47.226  1.00  0.00           H  
ATOM   1199  C   GLY    78      68.836  57.740  48.655  1.00  0.00           C  
ATOM   1200  O   GLY    78      68.685  56.520  48.836  1.00  0.00           O  
ATOM   1201  N   ARG    79      68.585  58.566  49.688  1.00  0.00           N  
ATOM   1202  H   ARG    79      68.495  59.513  49.349  1.00  0.00           H  
ATOM   1203  CA  ARG    79      68.261  58.257  51.150  1.00  0.00           C  
ATOM   1204  HA  ARG    79      67.744  57.298  51.169  1.00  0.00           H  
ATOM   1205  CB  ARG    79      69.524  58.040  52.035  1.00  0.00           C  
ATOM   1206  HB2 ARG    79      69.015  57.767  52.959  1.00  0.00           H  
ATOM   1207  HB3 ARG    79      70.163  58.923  52.031  1.00  0.00           H  
ATOM   1208  CG  ARG    79      70.348  56.815  51.507  1.00  0.00           C  
ATOM   1209  HG2 ARG    79      71.245  56.613  52.092  1.00  0.00           H  
ATOM   1210  HG3 ARG    79      70.618  56.983  50.464  1.00  0.00           H  
ATOM   1211  CD  ARG    79      69.529  55.493  51.635  1.00  0.00           C  
ATOM   1212  HD2 ARG    79      69.244  55.380  52.681  1.00  0.00           H  
ATOM   1213  HD3 ARG    79      68.663  55.478  50.974  1.00  0.00           H  
ATOM   1214  NE  ARG    79      70.352  54.237  51.253  1.00  0.00           N  
ATOM   1215  HE  ARG    79      71.038  53.926  51.927  1.00  0.00           H  
ATOM   1216  CZ  ARG    79      70.491  53.698  50.064  1.00  0.00           C  
ATOM   1217  NH1 ARG    79      69.760  53.998  49.044  1.00  0.00           N  
ATOM   1218 HH11 ARG    79      69.875  53.601  48.122  1.00  0.00           H  
ATOM   1219 HH12 ARG    79      69.195  54.824  49.178  1.00  0.00           H  
ATOM   1220  NH2 ARG    79      71.511  52.895  49.895  1.00  0.00           N  
ATOM   1221 HH21 ARG    79      71.619  52.491  48.975  1.00  0.00           H  
ATOM   1222 HH22 ARG    79      72.074  52.683  50.706  1.00  0.00           H  
ATOM   1223  C   ARG    79      67.295  59.321  51.670  1.00  0.00           C  
ATOM   1224  O   ARG    79      67.192  60.404  51.050  1.00  0.00           O  
ATOM   1225  N   LEU    80      66.470  58.925  52.662  1.00  0.00           N  
ATOM   1226  H   LEU    80      66.640  58.070  53.174  1.00  0.00           H  
ATOM   1227  CA  LEU    80      65.838  59.966  53.553  1.00  0.00           C  
ATOM   1228  HA  LEU    80      65.444  60.771  52.933  1.00  0.00           H  
ATOM   1229  CB  LEU    80      64.701  59.330  54.332  1.00  0.00           C  
ATOM   1230  HB2 LEU    80      65.163  58.549  54.936  1.00  0.00           H  
ATOM   1231  HB3 LEU    80      64.220  60.008  55.037  1.00  0.00           H  
ATOM   1232  CG  LEU    80      63.485  58.801  53.562  1.00  0.00           C  
ATOM   1233  HG  LEU    80      63.695  58.024  52.828  1.00  0.00           H  
ATOM   1234  CD1 LEU    80      62.411  58.287  54.528  1.00  0.00           C  
ATOM   1235 HD11 LEU    80      62.709  57.398  55.083  1.00  0.00           H  
ATOM   1236 HD12 LEU    80      62.130  59.081  55.220  1.00  0.00           H  
ATOM   1237 HD13 LEU    80      61.567  57.912  53.949  1.00  0.00           H  
ATOM   1238  CD2 LEU    80      62.801  59.955  52.813  1.00  0.00           C  
ATOM   1239 HD21 LEU    80      63.539  60.437  52.171  1.00  0.00           H  
ATOM   1240 HD22 LEU    80      61.851  59.655  52.371  1.00  0.00           H  
ATOM   1241 HD23 LEU    80      62.516  60.750  53.503  1.00  0.00           H  
ATOM   1242  C   LEU    80      66.863  60.738  54.438  1.00  0.00           C  
ATOM   1243  O   LEU    80      67.976  60.217  54.632  1.00  0.00           O  
ATOM   1244  N   VAL    81      66.437  61.832  54.941  1.00  0.00           N  
ATOM   1245  H   VAL    81      65.654  62.349  54.568  1.00  0.00           H  
ATOM   1246  CA  VAL    81      67.113  62.531  56.009  1.00  0.00           C  
ATOM   1247  HA  VAL    81      67.886  61.998  56.563  1.00  0.00           H  
ATOM   1248  CB  VAL    81      67.743  63.764  55.445  1.00  0.00           C  
ATOM   1249  HB  VAL    81      66.899  64.368  55.111  1.00  0.00           H  
ATOM   1250  CG1 VAL    81      68.710  64.452  56.394  1.00  0.00           C  
ATOM   1251 HG11 VAL    81      69.492  63.712  56.562  1.00  0.00           H  
ATOM   1252 HG12 VAL    81      68.134  64.674  57.292  1.00  0.00           H  
ATOM   1253 HG13 VAL    81      69.139  65.421  56.136  1.00  0.00           H  
ATOM   1254  CG2 VAL    81      68.544  63.585  54.132  1.00  0.00           C  
ATOM   1255 HG21 VAL    81      69.467  63.038  54.327  1.00  0.00           H  
ATOM   1256 HG22 VAL    81      68.860  64.589  53.848  1.00  0.00           H  
ATOM   1257 HG23 VAL    81      67.865  63.153  53.396  1.00  0.00           H  
ATOM   1258  C   VAL    81      66.054  62.754  57.096  1.00  0.00           C  
ATOM   1259  O   VAL    81      64.918  63.134  56.779  1.00  0.00           O  
ATOM   1260  N   ILE    82      66.404  62.609  58.365  1.00  0.00           N  
ATOM   1261  H   ILE    82      67.331  62.308  58.629  1.00  0.00           H  
ATOM   1262  CA  ILE    82      65.520  63.157  59.528  1.00  0.00           C  
ATOM   1263  HA  ILE    82      64.681  63.667  59.055  1.00  0.00           H  
ATOM   1264  CB  ILE    82      65.101  61.952  60.339  1.00  0.00           C  
ATOM   1265  HB  ILE    82      65.933  61.339  60.687  1.00  0.00           H  
ATOM   1266  CG2 ILE    82      64.252  62.368  61.563  1.00  0.00           C  
ATOM   1267 HG21 ILE    82      63.339  62.916  61.330  1.00  0.00           H  
ATOM   1268 HG22 ILE    82      63.935  61.448  62.054  1.00  0.00           H  
ATOM   1269 HG23 ILE    82      64.813  62.940  62.303  1.00  0.00           H  
ATOM   1270  CG1 ILE    82      64.221  60.977  59.412  1.00  0.00           C  
ATOM   1271 HG12 ILE    82      64.789  60.749  58.510  1.00  0.00           H  
ATOM   1272 HG13 ILE    82      63.362  61.521  59.018  1.00  0.00           H  
ATOM   1273  CD1 ILE    82      63.739  59.599  59.922  1.00  0.00           C  
ATOM   1274 HD11 ILE    82      64.524  59.067  60.459  1.00  0.00           H  
ATOM   1275 HD12 ILE    82      63.469  58.965  59.077  1.00  0.00           H  
ATOM   1276 HD13 ILE    82      62.896  59.795  60.584  1.00  0.00           H  
ATOM   1277  C   ILE    82      66.348  64.193  60.377  1.00  0.00           C  
ATOM   1278  O   ILE    82      67.487  64.002  60.718  1.00  0.00           O  
ATOM   1279  N   THR    83      65.736  65.349  60.608  1.00  0.00           N  
ATOM   1280  H   THR    83      64.805  65.539  60.266  1.00  0.00           H  
ATOM   1281  CA  THR    83      66.247  66.425  61.481  1.00  0.00           C  
ATOM   1282  HA  THR    83      67.310  66.337  61.705  1.00  0.00           H  
ATOM   1283  CB  THR    83      66.005  67.803  60.891  1.00  0.00           C  
ATOM   1284  HB  THR    83      64.930  67.977  60.845  1.00  0.00           H  
ATOM   1285  CG2 THR    83      66.651  68.872  61.712  1.00  0.00           C  
ATOM   1286 HG21 THR    83      66.355  68.840  62.760  1.00  0.00           H  
ATOM   1287 HG22 THR    83      67.731  68.739  61.646  1.00  0.00           H  
ATOM   1288 HG23 THR    83      66.382  69.818  61.240  1.00  0.00           H  
ATOM   1289  OG1 THR    83      66.385  67.953  59.595  1.00  0.00           O  
ATOM   1290  HG1 THR    83      67.310  67.721  59.488  1.00  0.00           H  
ATOM   1291  C   THR    83      65.535  66.313  62.796  1.00  0.00           C  
ATOM   1292  O   THR    83      64.278  66.404  62.790  1.00  0.00           O  
ATOM   1293  N   GLU    84      66.192  66.269  63.939  1.00  0.00           N  
ATOM   1294  H   GLU    84      67.197  66.294  63.847  1.00  0.00           H  
ATOM   1295  CA  GLU    84      65.660  66.463  65.308  1.00  0.00           C  
ATOM   1296  HA  GLU    84      64.607  66.222  65.457  1.00  0.00           H  
ATOM   1297  CB  GLU    84      66.351  65.411  66.261  1.00  0.00           C  
ATOM   1298  HB2 GLU    84      67.349  65.796  66.469  1.00  0.00           H  
ATOM   1299  HB3 GLU    84      66.300  64.435  65.779  1.00  0.00           H  
ATOM   1300  CG  GLU    84      65.693  65.244  67.641  1.00  0.00           C  
ATOM   1301  HG2 GLU    84      66.040  65.948  68.397  1.00  0.00           H  
ATOM   1302  HG3 GLU    84      64.622  65.336  67.458  1.00  0.00           H  
ATOM   1303  CD  GLU    84      65.927  63.803  68.292  1.00  0.00           C  
ATOM   1304  OE1 GLU    84      66.131  62.780  67.579  1.00  0.00           O  
ATOM   1305  OE2 GLU    84      65.966  63.714  69.499  1.00  0.00           O  
ATOM   1306  C   GLU    84      65.868  67.874  65.805  1.00  0.00           C  
ATOM   1307  O   GLU    84      66.894  68.472  65.480  1.00  0.00           O  
ATOM   1308  N   TYR    85      65.035  68.357  66.692  1.00  0.00           N  
ATOM   1309  H   TYR    85      64.191  67.864  66.948  1.00  0.00           H  
ATOM   1310  CA  TYR    85      65.148  69.728  67.238  1.00  0.00           C  
ATOM   1311  HA  TYR    85      66.096  70.206  66.993  1.00  0.00           H  
ATOM   1312  CB  TYR    85      64.092  70.637  66.564  1.00  0.00           C  
ATOM   1313  HB2 TYR    85      64.189  71.665  66.913  1.00  0.00           H  
ATOM   1314  HB3 TYR    85      63.099  70.345  66.908  1.00  0.00           H  
ATOM   1315  CG  TYR    85      64.057  70.675  65.073  1.00  0.00           C  
ATOM   1316  CD1 TYR    85      64.533  71.805  64.337  1.00  0.00           C  
ATOM   1317  HD1 TYR    85      65.030  72.580  64.902  1.00  0.00           H  
ATOM   1318  CE1 TYR    85      64.254  71.943  62.941  1.00  0.00           C  
ATOM   1319  HE1 TYR    85      64.579  72.810  62.385  1.00  0.00           H  
ATOM   1320  CZ  TYR    85      63.584  70.905  62.306  1.00  0.00           C  
ATOM   1321  OH  TYR    85      63.193  70.962  60.962  1.00  0.00           O  
ATOM   1322  HH  TYR    85      62.611  70.217  60.799  1.00  0.00           H  
ATOM   1323  CE2 TYR    85      63.223  69.722  63.026  1.00  0.00           C  
ATOM   1324  HE2 TYR    85      62.606  68.977  62.545  1.00  0.00           H  
ATOM   1325  CD2 TYR    85      63.363  69.668  64.403  1.00  0.00           C  
ATOM   1326  HD2 TYR    85      62.771  68.922  64.912  1.00  0.00           H  
ATOM   1327  C   TYR    85      65.094  69.741  68.767  1.00  0.00           C  
ATOM   1328  O   TYR    85      65.097  68.780  69.473  1.00  0.00           O  
ATOM   1329  N   GLU    86      65.244  70.940  69.265  1.00  0.00           N  
ATOM   1330  H   GLU    86      65.345  71.767  68.694  1.00  0.00           H  
ATOM   1331  CA  GLU    86      65.345  71.251  70.752  1.00  0.00           C  
ATOM   1332  HA  GLU    86      66.323  70.880  71.059  1.00  0.00           H  
ATOM   1333  CB  GLU    86      65.421  72.795  70.831  1.00  0.00           C  
ATOM   1334  HB2 GLU    86      65.224  73.125  71.851  1.00  0.00           H  
ATOM   1335  HB3 GLU    86      64.585  73.114  70.208  1.00  0.00           H  
ATOM   1336  CG  GLU    86      66.743  73.414  70.406  1.00  0.00           C  
ATOM   1337  HG2 GLU    86      66.874  74.316  71.004  1.00  0.00           H  
ATOM   1338  HG3 GLU    86      67.476  72.687  70.755  1.00  0.00           H  
ATOM   1339  CD  GLU    86      66.986  73.734  68.931  1.00  0.00           C  
ATOM   1340  OE1 GLU    86      66.414  73.043  68.057  1.00  0.00           O  
ATOM   1341  OE2 GLU    86      67.773  74.618  68.556  1.00  0.00           O  
ATOM   1342  C   GLU    86      64.262  70.765  71.632  1.00  0.00           C  
ATOM   1343  O   GLU    86      64.518  70.663  72.801  1.00  0.00           O  
ATOM   1344  N   ASP    87      63.132  70.355  71.110  1.00  0.00           N  
ATOM   1345  H   ASP    87      63.083  70.556  70.121  1.00  0.00           H  
ATOM   1346  CA  ASP    87      62.089  69.665  71.774  1.00  0.00           C  
ATOM   1347  HA  ASP    87      62.377  69.548  72.818  1.00  0.00           H  
ATOM   1348  CB  ASP    87      60.868  70.527  71.763  1.00  0.00           C  
ATOM   1349  HB2 ASP    87      60.942  71.435  72.362  1.00  0.00           H  
ATOM   1350  HB3 ASP    87      60.102  69.998  72.330  1.00  0.00           H  
ATOM   1351  CG  ASP    87      60.464  70.892  70.303  1.00  0.00           C  
ATOM   1352  OD1 ASP    87      61.069  70.373  69.301  1.00  0.00           O  
ATOM   1353  OD2 ASP    87      59.503  71.735  70.113  1.00  0.00           O  
ATOM   1354  C   ASP    87      61.768  68.160  71.432  1.00  0.00           C  
ATOM   1355  O   ASP    87      60.771  67.571  71.789  1.00  0.00           O  
ATOM   1356  N   ASN    88      62.674  67.481  70.684  1.00  0.00           N  
ATOM   1357  H   ASN    88      63.493  68.022  70.446  1.00  0.00           H  
ATOM   1358  CA  ASN    88      62.568  66.063  70.283  1.00  0.00           C  
ATOM   1359  HA  ASN    88      63.257  65.874  69.460  1.00  0.00           H  
ATOM   1360  CB  ASN    88      62.861  64.971  71.369  1.00  0.00           C  
ATOM   1361  HB2 ASN    88      62.975  63.978  70.935  1.00  0.00           H  
ATOM   1362  HB3 ASN    88      62.036  64.989  72.081  1.00  0.00           H  
ATOM   1363  CG  ASN    88      64.003  65.205  72.288  1.00  0.00           C  
ATOM   1364  OD1 ASN    88      63.731  65.716  73.387  1.00  0.00           O  
ATOM   1365  ND2 ASN    88      65.255  65.088  71.863  1.00  0.00           N  
ATOM   1366 HD21 ASN    88      65.878  65.563  72.501  1.00  0.00           H  
ATOM   1367 HD22 ASN    88      65.434  64.667  70.963  1.00  0.00           H  
ATOM   1368  C   ASN    88      61.318  65.792  69.436  1.00  0.00           C  
ATOM   1369  O   ASN    88      60.708  64.703  69.419  1.00  0.00           O  
ATOM   1370  N   THR    89      60.921  66.885  68.797  1.00  0.00           N  
ATOM   1371  H   THR    89      61.270  67.794  69.065  1.00  0.00           H  
ATOM   1372  CA  THR    89      60.233  66.837  67.458  1.00  0.00           C  
ATOM   1373  HA  THR    89      59.464  66.089  67.651  1.00  0.00           H  
ATOM   1374  CB  THR    89      59.564  68.203  67.111  1.00  0.00           C  
ATOM   1375  HB  THR    89      59.015  68.073  66.179  1.00  0.00           H  
ATOM   1376  CG2 THR    89      58.596  68.676  68.168  1.00  0.00           C  
ATOM   1377 HG21 THR    89      58.069  69.569  67.832  1.00  0.00           H  
ATOM   1378 HG22 THR    89      59.052  68.909  69.130  1.00  0.00           H  
ATOM   1379 HG23 THR    89      57.815  67.940  68.365  1.00  0.00           H  
ATOM   1380  OG1 THR    89      60.599  69.259  67.041  1.00  0.00           O  
ATOM   1381  HG1 THR    89      60.782  69.637  67.904  1.00  0.00           H  
ATOM   1382  C   THR    89      61.185  66.367  66.346  1.00  0.00           C  
ATOM   1383  O   THR    89      62.405  66.197  66.520  1.00  0.00           O  
ATOM   1384  N   ALA    90      60.583  66.143  65.138  1.00  0.00           N  
ATOM   1385  H   ALA    90      59.574  66.149  65.114  1.00  0.00           H  
ATOM   1386  CA  ALA    90      61.410  65.875  63.928  1.00  0.00           C  
ATOM   1387  HA  ALA    90      62.380  66.341  64.103  1.00  0.00           H  
ATOM   1388  CB  ALA    90      61.595  64.295  63.734  1.00  0.00           C  
ATOM   1389  HB1 ALA    90      60.720  63.710  63.451  1.00  0.00           H  
ATOM   1390  HB2 ALA    90      62.395  64.215  62.998  1.00  0.00           H  
ATOM   1391  HB3 ALA    90      61.967  63.843  64.654  1.00  0.00           H  
ATOM   1392  C   ALA    90      60.825  66.438  62.630  1.00  0.00           C  
ATOM   1393  O   ALA    90      59.663  66.775  62.618  1.00  0.00           O  
ATOM   1394  N   THR    91      61.586  66.337  61.553  1.00  0.00           N  
ATOM   1395  H   THR    91      62.588  66.236  61.630  1.00  0.00           H  
ATOM   1396  CA  THR    91      61.058  66.688  60.190  1.00  0.00           C  
ATOM   1397  HA  THR    91      59.988  66.553  60.031  1.00  0.00           H  
ATOM   1398  CB  THR    91      61.486  68.156  59.852  1.00  0.00           C  
ATOM   1399  HB  THR    91      62.574  68.161  59.916  1.00  0.00           H  
ATOM   1400  CG2 THR    91      61.038  68.725  58.478  1.00  0.00           C  
ATOM   1401 HG21 THR    91      59.956  68.649  58.369  1.00  0.00           H  
ATOM   1402 HG22 THR    91      61.575  68.123  57.745  1.00  0.00           H  
ATOM   1403 HG23 THR    91      61.488  69.717  58.453  1.00  0.00           H  
ATOM   1404  OG1 THR    91      60.825  69.059  60.741  1.00  0.00           O  
ATOM   1405  HG1 THR    91      59.877  68.933  60.654  1.00  0.00           H  
ATOM   1406  C   THR    91      61.778  65.680  59.256  1.00  0.00           C  
ATOM   1407  O   THR    91      62.958  65.384  59.468  1.00  0.00           O  
ATOM   1408  N   CYS    92      61.082  65.150  58.282  1.00  0.00           N  
ATOM   1409  H   CYS    92      60.218  65.576  57.979  1.00  0.00           H  
ATOM   1410  CA  CYS    92      61.676  64.191  57.303  1.00  0.00           C  
ATOM   1411  HA  CYS    92      62.664  63.929  57.681  1.00  0.00           H  
ATOM   1412  CB  CYS    92      60.780  62.898  57.333  1.00  0.00           C  
ATOM   1413  HB2 CYS    92      60.618  62.604  58.370  1.00  0.00           H  
ATOM   1414  HB3 CYS    92      59.752  63.033  56.995  1.00  0.00           H  
ATOM   1415  SG  CYS    92      61.575  61.543  56.477  1.00  0.00           S  
ATOM   1416  HG  CYS    92      61.339  62.091  55.281  1.00  0.00           H  
ATOM   1417  C   CYS    92      61.837  64.783  55.928  1.00  0.00           C  
ATOM   1418  O   CYS    92      60.974  65.568  55.558  1.00  0.00           O  
ATOM   1419  N   PHE    93      62.863  64.400  55.151  1.00  0.00           N  
ATOM   1420  H   PHE    93      63.425  63.662  55.548  1.00  0.00           H  
ATOM   1421  CA  PHE    93      63.233  64.872  53.795  1.00  0.00           C  
ATOM   1422  HA  PHE    93      62.427  65.275  53.182  1.00  0.00           H  
ATOM   1423  CB  PHE    93      64.304  65.911  53.885  1.00  0.00           C  
ATOM   1424  HB2 PHE    93      65.215  65.546  54.359  1.00  0.00           H  
ATOM   1425  HB3 PHE    93      64.564  66.314  52.907  1.00  0.00           H  
ATOM   1426  CG  PHE    93      63.947  67.044  54.785  1.00  0.00           C  
ATOM   1427  CD1 PHE    93      63.339  68.164  54.223  1.00  0.00           C  
ATOM   1428  HD1 PHE    93      63.268  68.244  53.149  1.00  0.00           H  
ATOM   1429  CE1 PHE    93      63.194  69.354  54.946  1.00  0.00           C  
ATOM   1430  HE1 PHE    93      62.855  70.214  54.388  1.00  0.00           H  
ATOM   1431  CZ  PHE    93      63.541  69.411  56.308  1.00  0.00           C  
ATOM   1432  HZ  PHE    93      63.640  70.354  56.825  1.00  0.00           H  
ATOM   1433  CE2 PHE    93      63.978  68.250  56.910  1.00  0.00           C  
ATOM   1434  HE2 PHE    93      64.392  68.353  57.902  1.00  0.00           H  
ATOM   1435  CD2 PHE    93      64.221  67.056  56.188  1.00  0.00           C  
ATOM   1436  HD2 PHE    93      64.732  66.196  56.597  1.00  0.00           H  
ATOM   1437  C   PHE    93      63.771  63.685  52.981  1.00  0.00           C  
ATOM   1438  O   PHE    93      64.147  62.629  53.546  1.00  0.00           O  
ATOM   1439  N   ILE    94      63.742  63.814  51.681  1.00  0.00           N  
ATOM   1440  H   ILE    94      63.332  64.703  51.433  1.00  0.00           H  
ATOM   1441  CA  ILE    94      64.433  63.017  50.688  1.00  0.00           C  
ATOM   1442  HA  ILE    94      64.625  62.069  51.191  1.00  0.00           H  
ATOM   1443  CB  ILE    94      63.429  62.643  49.517  1.00  0.00           C  
ATOM   1444  HB  ILE    94      62.948  63.510  49.063  1.00  0.00           H  
ATOM   1445  CG2 ILE    94      64.050  61.884  48.280  1.00  0.00           C  
ATOM   1446 HG21 ILE    94      64.932  62.390  47.888  1.00  0.00           H  
ATOM   1447 HG22 ILE    94      64.177  60.808  48.394  1.00  0.00           H  
ATOM   1448 HG23 ILE    94      63.331  62.049  47.478  1.00  0.00           H  
ATOM   1449  CG1 ILE    94      62.213  61.821  50.053  1.00  0.00           C  
ATOM   1450 HG12 ILE    94      62.700  60.862  50.233  1.00  0.00           H  
ATOM   1451 HG13 ILE    94      61.953  62.196  51.043  1.00  0.00           H  
ATOM   1452  CD1 ILE    94      60.960  61.683  49.186  1.00  0.00           C  
ATOM   1453 HD11 ILE    94      60.680  62.697  48.900  1.00  0.00           H  
ATOM   1454 HD12 ILE    94      61.187  61.185  48.243  1.00  0.00           H  
ATOM   1455 HD13 ILE    94      60.120  61.215  49.699  1.00  0.00           H  
ATOM   1456  C   ILE    94      65.646  63.714  50.111  1.00  0.00           C  
ATOM   1457  O   ILE    94      65.582  64.933  49.924  1.00  0.00           O  
ATOM   1458  N   ALA    95      66.803  63.026  49.952  1.00  0.00           N  
ATOM   1459  H   ALA    95      66.896  62.043  50.162  1.00  0.00           H  
ATOM   1460  CA  ALA    95      68.075  63.518  49.397  1.00  0.00           C  
ATOM   1461  HA  ALA    95      67.940  64.541  49.046  1.00  0.00           H  
ATOM   1462  CB  ALA    95      69.119  63.544  50.506  1.00  0.00           C  
ATOM   1463  HB1 ALA    95      70.114  63.327  50.119  1.00  0.00           H  
ATOM   1464  HB2 ALA    95      69.136  64.484  51.059  1.00  0.00           H  
ATOM   1465  HB3 ALA    95      68.931  62.752  51.231  1.00  0.00           H  
ATOM   1466  C   ALA    95      68.492  62.540  48.290  1.00  0.00           C  
ATOM   1467  O   ALA    95      68.663  61.339  48.564  1.00  0.00           O  
ATOM   1468  N   CYS    96      68.656  63.028  47.035  1.00  0.00           N  
ATOM   1469  H   CYS    96      68.668  64.029  46.899  1.00  0.00           H  
ATOM   1470  CA  CYS    96      69.042  62.242  45.877  1.00  0.00           C  
ATOM   1471  HA  CYS    96      68.554  61.274  45.997  1.00  0.00           H  
ATOM   1472  CB  CYS    96      68.487  62.844  44.547  1.00  0.00           C  
ATOM   1473  HB2 CYS    96      68.973  63.814  44.437  1.00  0.00           H  
ATOM   1474  HB3 CYS    96      68.906  62.461  43.617  1.00  0.00           H  
ATOM   1475  SG  CYS    96      66.722  63.033  44.434  1.00  0.00           S  
ATOM   1476  HG  CYS    96      66.600  64.049  45.293  1.00  0.00           H  
ATOM   1477  C   CYS    96      70.576  61.992  45.767  1.00  0.00           C  
ATOM   1478  O   CYS    96      71.197  62.194  44.755  1.00  0.00           O  
ATOM   1479  N   ASN    97      71.154  61.543  46.865  1.00  0.00           N  
ATOM   1480  H   ASN    97      70.493  61.441  47.623  1.00  0.00           H  
ATOM   1481  CA  ASN    97      72.553  61.232  47.026  1.00  0.00           C  
ATOM   1482  HA  ASN    97      73.176  62.036  46.632  1.00  0.00           H  
ATOM   1483  CB  ASN    97      72.945  61.140  48.546  1.00  0.00           C  
ATOM   1484  HB2 ASN    97      72.695  62.059  49.076  1.00  0.00           H  
ATOM   1485  HB3 ASN    97      74.029  61.225  48.475  1.00  0.00           H  
ATOM   1486  CG  ASN    97      72.594  59.828  49.222  1.00  0.00           C  
ATOM   1487  OD1 ASN    97      71.713  59.067  48.713  1.00  0.00           O  
ATOM   1488  ND2 ASN    97      73.185  59.492  50.373  1.00  0.00           N  
ATOM   1489 HD21 ASN    97      72.752  58.730  50.875  1.00  0.00           H  
ATOM   1490 HD22 ASN    97      73.765  60.203  50.797  1.00  0.00           H  
ATOM   1491  C   ASN    97      73.045  59.964  46.216  1.00  0.00           C  
ATOM   1492  O   ASN    97      74.199  59.572  46.409  1.00  0.00           O  
ATOM   1493  N   ASN    98      72.239  59.219  45.456  1.00  0.00           N  
ATOM   1494  H   ASN    98      71.323  59.614  45.302  1.00  0.00           H  
ATOM   1495  CA  ASN    98      72.701  58.098  44.644  1.00  0.00           C  
ATOM   1496  HA  ASN    98      71.882  57.427  44.386  1.00  0.00           H  
ATOM   1497  CB  ASN    98      73.203  58.650  43.293  1.00  0.00           C  
ATOM   1498  HB2 ASN    98      72.771  59.640  43.143  1.00  0.00           H  
ATOM   1499  HB3 ASN    98      74.265  58.889  43.334  1.00  0.00           H  
ATOM   1500  CG  ASN    98      73.034  57.719  42.093  1.00  0.00           C  
ATOM   1501  OD1 ASN    98      72.441  56.635  42.157  1.00  0.00           O  
ATOM   1502  ND2 ASN    98      73.624  58.177  40.979  1.00  0.00           N  
ATOM   1503 HD21 ASN    98      73.326  57.719  40.130  1.00  0.00           H  
ATOM   1504 HD22 ASN    98      74.033  59.099  40.924  1.00  0.00           H  
ATOM   1505  C   ASN    98      73.565  57.014  45.370  1.00  0.00           C  
ATOM   1506  O   ASN    98      74.608  56.479  44.916  1.00  0.00           O  
ATOM   1507  N   ALA    99      73.078  56.715  46.536  1.00  0.00           N  
ATOM   1508  H   ALA    99      72.488  57.336  47.071  1.00  0.00           H  
ATOM   1509  CA  ALA    99      73.466  55.511  47.320  1.00  0.00           C  
ATOM   1510  HA  ALA    99      74.535  55.320  47.230  1.00  0.00           H  
ATOM   1511  CB  ALA    99      73.077  55.833  48.759  1.00  0.00           C  
ATOM   1512  HB1 ALA    99      73.443  55.141  49.517  1.00  0.00           H  
ATOM   1513  HB2 ALA    99      73.517  56.772  49.093  1.00  0.00           H  
ATOM   1514  HB3 ALA    99      71.998  55.828  48.912  1.00  0.00           H  
ATOM   1515  C   ALA    99      72.867  54.206  46.770  1.00  0.00           C  
ATOM   1516  O   ALA    99      73.089  53.103  47.295  1.00  0.00           O  
ATOM   1517  N   GLY   100      72.162  54.295  45.581  1.00  0.00           N  
ATOM   1518  H   GLY   100      71.784  55.201  45.342  1.00  0.00           H  
ATOM   1519  CA  GLY   100      71.682  53.168  44.841  1.00  0.00           C  
ATOM   1520  HA2 GLY   100      72.442  52.389  44.783  1.00  0.00           H  
ATOM   1521  HA3 GLY   100      71.383  53.670  43.920  1.00  0.00           H  
ATOM   1522  C   GLY   100      70.354  52.532  45.456  1.00  0.00           C  
ATOM   1523  O   GLY   100      69.947  52.714  46.580  1.00  0.00           O  
ATOM   1524  N   ALA   101      69.739  51.582  44.707  1.00  0.00           N  
ATOM   1525  H   ALA   101      70.075  51.307  43.795  1.00  0.00           H  
ATOM   1526  CA  ALA   101      68.687  50.652  45.058  1.00  0.00           C  
ATOM   1527  HA  ALA   101      68.306  50.756  46.074  1.00  0.00           H  
ATOM   1528  CB  ALA   101      67.536  50.866  44.048  1.00  0.00           C  
ATOM   1529  HB1 ALA   101      67.215  51.906  44.007  1.00  0.00           H  
ATOM   1530  HB2 ALA   101      66.594  50.376  44.293  1.00  0.00           H  
ATOM   1531  HB3 ALA   101      67.862  50.655  43.030  1.00  0.00           H  
ATOM   1532  C   ALA   101      69.224  49.228  44.887  1.00  0.00           C  
ATOM   1533  O   ALA   101      70.038  48.950  44.006  1.00  0.00           O  
ATOM   1534  N   LEU   102      68.645  48.294  45.659  1.00  0.00           N  
ATOM   1535  H   LEU   102      67.874  48.523  46.270  1.00  0.00           H  
ATOM   1536  CA  LEU   102      69.160  46.945  45.702  1.00  0.00           C  
ATOM   1537  HA  LEU   102      70.206  47.026  45.406  1.00  0.00           H  
ATOM   1538  CB  LEU   102      69.044  46.171  47.042  1.00  0.00           C  
ATOM   1539  HB2 LEU   102      69.420  46.758  47.880  1.00  0.00           H  
ATOM   1540  HB3 LEU   102      67.971  46.055  47.194  1.00  0.00           H  
ATOM   1541  CG  LEU   102      69.757  44.794  47.187  1.00  0.00           C  
ATOM   1542  HG  LEU   102      69.521  44.101  46.379  1.00  0.00           H  
ATOM   1543  CD1 LEU   102      71.206  45.102  47.263  1.00  0.00           C  
ATOM   1544 HD11 LEU   102      71.604  45.735  46.469  1.00  0.00           H  
ATOM   1545 HD12 LEU   102      71.736  44.158  47.388  1.00  0.00           H  
ATOM   1546 HD13 LEU   102      71.498  45.680  48.140  1.00  0.00           H  
ATOM   1547  CD2 LEU   102      69.272  44.185  48.495  1.00  0.00           C  
ATOM   1548 HD21 LEU   102      69.469  44.823  49.357  1.00  0.00           H  
ATOM   1549 HD22 LEU   102      68.232  43.900  48.339  1.00  0.00           H  
ATOM   1550 HD23 LEU   102      69.724  43.237  48.789  1.00  0.00           H  
ATOM   1551  C   LEU   102      68.501  46.053  44.579  1.00  0.00           C  
ATOM   1552  O   LEU   102      67.323  46.210  44.288  1.00  0.00           O  
ATOM   1553  N   PHE   103      69.317  45.269  43.899  1.00  0.00           N  
ATOM   1554  H   PHE   103      70.297  45.505  43.834  1.00  0.00           H  
ATOM   1555  CA  PHE   103      68.865  44.183  43.022  1.00  0.00           C  
ATOM   1556  HA  PHE   103      67.787  44.339  42.995  1.00  0.00           H  
ATOM   1557  CB  PHE   103      69.497  44.363  41.664  1.00  0.00           C  
ATOM   1558  HB2 PHE   103      70.551  44.089  41.630  1.00  0.00           H  
ATOM   1559  HB3 PHE   103      69.460  45.419  41.396  1.00  0.00           H  
ATOM   1560  CG  PHE   103      68.833  43.583  40.502  1.00  0.00           C  
ATOM   1561  CD1 PHE   103      69.244  42.312  40.187  1.00  0.00           C  
ATOM   1562  HD1 PHE   103      70.007  41.768  40.724  1.00  0.00           H  
ATOM   1563  CE1 PHE   103      68.745  41.727  39.004  1.00  0.00           C  
ATOM   1564  HE1 PHE   103      69.080  40.717  38.819  1.00  0.00           H  
ATOM   1565  CZ  PHE   103      67.660  42.274  38.336  1.00  0.00           C  
ATOM   1566  HZ  PHE   103      67.359  41.820  37.403  1.00  0.00           H  
ATOM   1567  CE2 PHE   103      67.144  43.482  38.769  1.00  0.00           C  
ATOM   1568  HE2 PHE   103      66.413  43.944  38.122  1.00  0.00           H  
ATOM   1569  CD2 PHE   103      67.710  44.163  39.863  1.00  0.00           C  
ATOM   1570  HD2 PHE   103      67.344  45.132  40.169  1.00  0.00           H  
ATOM   1571  C   PHE   103      69.245  42.897  43.607  1.00  0.00           C  
ATOM   1572  O   PHE   103      70.386  42.697  44.081  1.00  0.00           O  
ATOM   1573  N   VAL   104      68.317  41.899  43.579  1.00  0.00           N  
ATOM   1574  H   VAL   104      67.411  42.199  43.251  1.00  0.00           H  
ATOM   1575  CA  VAL   104      68.458  40.493  44.029  1.00  0.00           C  
ATOM   1576  HA  VAL   104      69.517  40.296  44.196  1.00  0.00           H  
ATOM   1577  CB  VAL   104      67.738  40.256  45.377  1.00  0.00           C  
ATOM   1578  HB  VAL   104      66.684  40.229  45.102  1.00  0.00           H  
ATOM   1579  CG1 VAL   104      68.088  38.897  45.935  1.00  0.00           C  
ATOM   1580 HG11 VAL   104      67.612  38.834  46.913  1.00  0.00           H  
ATOM   1581 HG12 VAL   104      67.679  38.136  45.271  1.00  0.00           H  
ATOM   1582 HG13 VAL   104      69.147  38.715  46.115  1.00  0.00           H  
ATOM   1583  CG2 VAL   104      67.932  41.291  46.500  1.00  0.00           C  
ATOM   1584 HG21 VAL   104      67.368  42.216  46.376  1.00  0.00           H  
ATOM   1585 HG22 VAL   104      67.686  40.849  47.466  1.00  0.00           H  
ATOM   1586 HG23 VAL   104      68.990  41.553  46.534  1.00  0.00           H  
ATOM   1587  C   VAL   104      68.112  39.427  43.002  1.00  0.00           C  
ATOM   1588  O   VAL   104      67.197  39.623  42.273  1.00  0.00           O  
ATOM   1589  N   HIE   105      68.786  38.254  42.971  1.00  0.00           N  
ATOM   1590  H   HIE   105      69.520  38.221  43.664  1.00  0.00           H  
ATOM   1591  CA  HIE   105      68.459  37.129  42.086  1.00  0.00           C  
ATOM   1592  HA  HIE   105      67.561  37.447  41.557  1.00  0.00           H  
ATOM   1593  CB  HIE   105      69.535  36.906  41.104  1.00  0.00           C  
ATOM   1594  HB2 HIE   105      69.521  37.806  40.489  1.00  0.00           H  
ATOM   1595  HB3 HIE   105      70.487  36.725  41.604  1.00  0.00           H  
ATOM   1596  CG  HIE   105      69.427  35.814  39.989  1.00  0.00           C  
ATOM   1597  ND1 HIE   105      70.498  35.246  39.278  1.00  0.00           N  
ATOM   1598  CE1 HIE   105      69.940  34.333  38.432  1.00  0.00           C  
ATOM   1599  HE1 HIE   105      70.553  33.760  37.751  1.00  0.00           H  
ATOM   1600  NE2 HIE   105      68.609  34.331  38.593  1.00  0.00           N  
ATOM   1601  HE2 HIE   105      67.980  33.690  38.132  1.00  0.00           H  
ATOM   1602  CD2 HIE   105      68.276  35.286  39.529  1.00  0.00           C  
ATOM   1603  HD2 HIE   105      67.294  35.596  39.852  1.00  0.00           H  
ATOM   1604  C   HIE   105      68.229  35.906  42.898  1.00  0.00           C  
ATOM   1605  O   HIE   105      68.981  35.611  43.800  1.00  0.00           O  
ATOM   1606  N   ALA   106      67.157  35.220  42.563  1.00  0.00           N  
ATOM   1607  H   ALA   106      66.523  35.575  41.862  1.00  0.00           H  
ATOM   1608  CA  ALA   106      66.734  33.912  43.162  1.00  0.00           C  
ATOM   1609  HA  ALA   106      67.572  33.466  43.698  1.00  0.00           H  
ATOM   1610  CB  ALA   106      65.660  34.158  44.252  1.00  0.00           C  
ATOM   1611  HB1 ALA   106      64.895  34.814  43.838  1.00  0.00           H  
ATOM   1612  HB2 ALA   106      65.356  33.215  44.707  1.00  0.00           H  
ATOM   1613  HB3 ALA   106      66.143  34.831  44.961  1.00  0.00           H  
ATOM   1614  C   ALA   106      66.297  32.800  42.122  1.00  0.00           C  
ATOM   1615  O   ALA   106      65.760  33.095  41.051  1.00  0.00           O  
ATOM   1616  N   VAL   107      66.520  31.516  42.484  1.00  0.00           N  
ATOM   1617  H   VAL   107      66.770  31.280  43.434  1.00  0.00           H  
ATOM   1618  CA  VAL   107      65.890  30.348  41.754  1.00  0.00           C  
ATOM   1619  HA  VAL   107      65.305  30.752  40.927  1.00  0.00           H  
ATOM   1620  CB  VAL   107      66.992  29.427  41.256  1.00  0.00           C  
ATOM   1621  HB  VAL   107      67.663  29.058  42.031  1.00  0.00           H  
ATOM   1622  CG1 VAL   107      66.334  28.187  40.595  1.00  0.00           C  
ATOM   1623 HG11 VAL   107      65.661  27.677  41.283  1.00  0.00           H  
ATOM   1624 HG12 VAL   107      67.144  27.515  40.312  1.00  0.00           H  
ATOM   1625 HG13 VAL   107      65.707  28.555  39.783  1.00  0.00           H  
ATOM   1626  CG2 VAL   107      67.886  29.993  40.094  1.00  0.00           C  
ATOM   1627 HG21 VAL   107      68.208  30.984  40.416  1.00  0.00           H  
ATOM   1628 HG22 VAL   107      67.381  30.045  39.129  1.00  0.00           H  
ATOM   1629 HG23 VAL   107      68.687  29.265  39.963  1.00  0.00           H  
ATOM   1630  C   VAL   107      64.877  29.671  42.679  1.00  0.00           C  
ATOM   1631  O   VAL   107      65.338  29.032  43.672  1.00  0.00           O  
ATOM   1632  N   ALA   108      63.597  29.669  42.339  1.00  0.00           N  
ATOM   1633  H   ALA   108      63.332  30.313  41.607  1.00  0.00           H  
ATOM   1634  CA  ALA   108      62.529  28.876  42.998  1.00  0.00           C  
ATOM   1635  HA  ALA   108      62.649  29.037  44.069  1.00  0.00           H  
ATOM   1636  CB  ALA   108      61.170  29.551  42.685  1.00  0.00           C  
ATOM   1637  HB1 ALA   108      61.284  30.572  43.051  1.00  0.00           H  
ATOM   1638  HB2 ALA   108      60.429  29.010  43.273  1.00  0.00           H  
ATOM   1639  HB3 ALA   108      60.908  29.417  41.636  1.00  0.00           H  
ATOM   1640  C   ALA   108      62.676  27.378  42.561  1.00  0.00           C  
ATOM   1641  O   ALA   108      61.952  26.866  41.753  1.00  0.00           O  
ATOM   1642  N   GLU   109      63.559  26.694  43.305  1.00  0.00           N  
ATOM   1643  H   GLU   109      63.728  26.912  44.276  1.00  0.00           H  
ATOM   1644  CA  GLU   109      63.946  25.304  42.927  1.00  0.00           C  
ATOM   1645  HA  GLU   109      64.445  25.479  41.974  1.00  0.00           H  
ATOM   1646  CB  GLU   109      65.009  24.918  43.943  1.00  0.00           C  
ATOM   1647  HB2 GLU   109      64.587  24.995  44.945  1.00  0.00           H  
ATOM   1648  HB3 GLU   109      65.782  25.676  43.816  1.00  0.00           H  
ATOM   1649  CG  GLU   109      65.507  23.545  43.686  1.00  0.00           C  
ATOM   1650  HG2 GLU   109      64.786  22.777  43.970  1.00  0.00           H  
ATOM   1651  HG3 GLU   109      65.729  23.396  42.630  1.00  0.00           H  
ATOM   1652  CD  GLU   109      66.781  23.255  44.559  1.00  0.00           C  
ATOM   1653  OE1 GLU   109      67.257  24.214  45.158  1.00  0.00           O  
ATOM   1654  OE2 GLU   109      67.394  22.195  44.382  1.00  0.00           O  
ATOM   1655  C   GLU   109      62.740  24.328  42.873  1.00  0.00           C  
ATOM   1656  O   GLU   109      62.014  24.263  43.842  1.00  0.00           O  
ATOM   1657  N   ASN   110      62.507  23.519  41.823  1.00  0.00           N  
ATOM   1658  H   ASN   110      63.222  23.542  41.109  1.00  0.00           H  
ATOM   1659  CA  ASN   110      61.321  22.701  41.506  1.00  0.00           C  
ATOM   1660  HA  ASN   110      61.378  22.282  40.502  1.00  0.00           H  
ATOM   1661  CB  ASN   110      61.225  21.488  42.442  1.00  0.00           C  
ATOM   1662  HB2 ASN   110      60.265  20.988  42.311  1.00  0.00           H  
ATOM   1663  HB3 ASN   110      61.106  21.838  43.468  1.00  0.00           H  
ATOM   1664  CG  ASN   110      62.343  20.501  42.341  1.00  0.00           C  
ATOM   1665  OD1 ASN   110      62.605  19.882  41.316  1.00  0.00           O  
ATOM   1666  ND2 ASN   110      63.075  20.278  43.384  1.00  0.00           N  
ATOM   1667 HD21 ASN   110      63.750  19.560  43.163  1.00  0.00           H  
ATOM   1668 HD22 ASN   110      62.853  20.599  44.315  1.00  0.00           H  
ATOM   1669  C   ASN   110      60.022  23.493  41.423  1.00  0.00           C  
ATOM   1670  O   ASN   110      59.063  23.002  40.781  1.00  0.00           O  
ATOM   1671  N   THR   111      59.884  24.639  41.962  1.00  0.00           N  
ATOM   1672  H   THR   111      60.674  25.053  42.437  1.00  0.00           H  
ATOM   1673  CA  THR   111      58.577  25.353  42.029  1.00  0.00           C  
ATOM   1674  HA  THR   111      57.896  24.758  42.639  1.00  0.00           H  
ATOM   1675  CB  THR   111      58.759  26.650  42.833  1.00  0.00           C  
ATOM   1676  HB  THR   111      59.477  27.304  42.338  1.00  0.00           H  
ATOM   1677  CG2 THR   111      57.498  27.524  43.139  1.00  0.00           C  
ATOM   1678 HG21 THR   111      56.663  26.985  43.588  1.00  0.00           H  
ATOM   1679 HG22 THR   111      57.774  28.407  43.715  1.00  0.00           H  
ATOM   1680 HG23 THR   111      56.980  28.006  42.311  1.00  0.00           H  
ATOM   1681  OG1 THR   111      59.275  26.418  44.116  1.00  0.00           O  
ATOM   1682  HG1 THR   111      60.218  26.338  43.960  1.00  0.00           H  
ATOM   1683  C   THR   111      57.972  25.673  40.698  1.00  0.00           C  
ATOM   1684  O   THR   111      58.507  26.394  39.869  1.00  0.00           O  
ATOM   1685  N   THR   112      56.737  25.283  40.450  1.00  0.00           N  
ATOM   1686  H   THR   112      56.238  24.825  41.200  1.00  0.00           H  
ATOM   1687  CA  THR   112      55.992  25.653  39.256  1.00  0.00           C  
ATOM   1688  HA  THR   112      56.695  25.821  38.440  1.00  0.00           H  
ATOM   1689  CB  THR   112      55.053  24.560  38.817  1.00  0.00           C  
ATOM   1690  HB  THR   112      54.690  24.800  37.818  1.00  0.00           H  
ATOM   1691  CG2 THR   112      55.699  23.183  38.697  1.00  0.00           C  
ATOM   1692 HG21 THR   112      55.126  22.611  37.968  1.00  0.00           H  
ATOM   1693 HG22 THR   112      56.741  23.316  38.404  1.00  0.00           H  
ATOM   1694 HG23 THR   112      55.562  22.664  39.646  1.00  0.00           H  
ATOM   1695  OG1 THR   112      53.919  24.289  39.649  1.00  0.00           O  
ATOM   1696  HG1 THR   112      54.245  23.891  40.460  1.00  0.00           H  
ATOM   1697  C   THR   112      55.109  26.948  39.492  1.00  0.00           C  
ATOM   1698  O   THR   112      54.736  27.289  40.622  1.00  0.00           O  
ATOM   1699  N   ILE   113      54.595  27.468  38.386  1.00  0.00           N  
ATOM   1700  H   ILE   113      54.953  27.186  37.485  1.00  0.00           H  
ATOM   1701  CA  ILE   113      53.510  28.526  38.503  1.00  0.00           C  
ATOM   1702  HA  ILE   113      54.007  29.364  38.992  1.00  0.00           H  
ATOM   1703  CB  ILE   113      53.008  28.817  37.102  1.00  0.00           C  
ATOM   1704  HB  ILE   113      52.760  27.889  36.587  1.00  0.00           H  
ATOM   1705  CG2 ILE   113      51.704  29.641  37.206  1.00  0.00           C  
ATOM   1706 HG21 ILE   113      50.871  29.088  37.639  1.00  0.00           H  
ATOM   1707 HG22 ILE   113      51.460  30.019  36.213  1.00  0.00           H  
ATOM   1708 HG23 ILE   113      51.826  30.536  37.816  1.00  0.00           H  
ATOM   1709  CG1 ILE   113      54.021  29.611  36.152  1.00  0.00           C  
ATOM   1710 HG12 ILE   113      54.927  29.005  36.178  1.00  0.00           H  
ATOM   1711 HG13 ILE   113      53.723  29.548  35.105  1.00  0.00           H  
ATOM   1712  CD1 ILE   113      54.472  31.090  36.544  1.00  0.00           C  
ATOM   1713 HD11 ILE   113      53.638  31.789  36.490  1.00  0.00           H  
ATOM   1714 HD12 ILE   113      55.031  31.340  35.642  1.00  0.00           H  
ATOM   1715 HD13 ILE   113      55.190  31.154  37.362  1.00  0.00           H  
ATOM   1716  C   ILE   113      52.399  28.028  39.432  1.00  0.00           C  
ATOM   1717  O   ILE   113      51.893  28.802  40.233  1.00  0.00           O  
ATOM   1718  N   SER   114      51.873  26.829  39.158  1.00  0.00           N  
ATOM   1719  H   SER   114      52.519  26.291  38.597  1.00  0.00           H  
ATOM   1720  CA  SER   114      50.626  26.197  39.611  1.00  0.00           C  
ATOM   1721  HA  SER   114      49.763  26.836  39.422  1.00  0.00           H  
ATOM   1722  CB  SER   114      50.357  24.913  38.842  1.00  0.00           C  
ATOM   1723  HB2 SER   114      51.147  24.189  39.040  1.00  0.00           H  
ATOM   1724  HB3 SER   114      50.282  25.197  37.793  1.00  0.00           H  
ATOM   1725  OG  SER   114      49.116  24.335  39.165  1.00  0.00           O  
ATOM   1726  HG  SER   114      49.242  23.420  39.430  1.00  0.00           H  
ATOM   1727  C   SER   114      50.775  25.928  41.131  1.00  0.00           C  
ATOM   1728  O   SER   114      49.796  25.846  41.834  1.00  0.00           O  
ATOM   1729  N   ASP   115      51.987  25.841  41.610  1.00  0.00           N  
ATOM   1730  H   ASP   115      52.746  25.857  40.943  1.00  0.00           H  
ATOM   1731  CA  ASP   115      52.237  25.826  42.996  1.00  0.00           C  
ATOM   1732  HA  ASP   115      51.589  25.176  43.583  1.00  0.00           H  
ATOM   1733  CB  ASP   115      53.617  25.417  43.281  1.00  0.00           C  
ATOM   1734  HB2 ASP   115      53.772  25.506  44.357  1.00  0.00           H  
ATOM   1735  HB3 ASP   115      54.268  26.146  42.799  1.00  0.00           H  
ATOM   1736  CG  ASP   115      54.014  23.993  42.811  1.00  0.00           C  
ATOM   1737  OD1 ASP   115      53.315  23.010  43.293  1.00  0.00           O  
ATOM   1738  OD2 ASP   115      54.943  23.862  42.004  1.00  0.00           O  
ATOM   1739  C   ASP   115      51.962  27.140  43.688  1.00  0.00           C  
ATOM   1740  O   ASP   115      51.578  27.171  44.894  1.00  0.00           O  
ATOM   1741  N   ILE   116      52.202  28.355  43.078  1.00  0.00           N  
ATOM   1742  H   ILE   116      52.293  28.334  42.073  1.00  0.00           H  
ATOM   1743  CA  ILE   116      51.763  29.707  43.597  1.00  0.00           C  
ATOM   1744  HA  ILE   116      51.859  29.861  44.672  1.00  0.00           H  
ATOM   1745  CB  ILE   116      52.595  30.838  42.942  1.00  0.00           C  
ATOM   1746  HB  ILE   116      52.693  30.581  41.888  1.00  0.00           H  
ATOM   1747  CG2 ILE   116      52.151  32.294  43.255  1.00  0.00           C  
ATOM   1748 HG21 ILE   116      51.208  32.440  42.728  1.00  0.00           H  
ATOM   1749 HG22 ILE   116      52.075  32.367  44.340  1.00  0.00           H  
ATOM   1750 HG23 ILE   116      52.887  32.898  42.723  1.00  0.00           H  
ATOM   1751  CG1 ILE   116      54.158  30.688  43.417  1.00  0.00           C  
ATOM   1752 HG12 ILE   116      54.626  29.735  43.172  1.00  0.00           H  
ATOM   1753 HG13 ILE   116      54.098  30.677  44.505  1.00  0.00           H  
ATOM   1754  CD1 ILE   116      55.186  31.637  42.929  1.00  0.00           C  
ATOM   1755 HD11 ILE   116      56.184  31.325  43.236  1.00  0.00           H  
ATOM   1756 HD12 ILE   116      55.043  31.695  41.850  1.00  0.00           H  
ATOM   1757 HD13 ILE   116      54.955  32.585  43.414  1.00  0.00           H  
ATOM   1758  C   ILE   116      50.361  30.026  43.218  1.00  0.00           C  
ATOM   1759  O   ILE   116      49.689  30.717  44.017  1.00  0.00           O  
ATOM   1760  N   LEU   117      49.839  29.588  42.106  1.00  0.00           N  
ATOM   1761  H   LEU   117      50.461  29.064  41.507  1.00  0.00           H  
ATOM   1762  CA  LEU   117      48.453  29.627  41.721  1.00  0.00           C  
ATOM   1763  HA  LEU   117      48.057  30.498  42.242  1.00  0.00           H  
ATOM   1764  CB  LEU   117      48.231  30.013  40.247  1.00  0.00           C  
ATOM   1765  HB2 LEU   117      48.411  29.166  39.585  1.00  0.00           H  
ATOM   1766  HB3 LEU   117      47.163  30.223  40.175  1.00  0.00           H  
ATOM   1767  CG  LEU   117      49.007  31.223  39.659  1.00  0.00           C  
ATOM   1768  HG  LEU   117      50.071  31.012  39.765  1.00  0.00           H  
ATOM   1769  CD1 LEU   117      48.693  31.471  38.250  1.00  0.00           C  
ATOM   1770 HD11 LEU   117      47.632  31.685  38.122  1.00  0.00           H  
ATOM   1771 HD12 LEU   117      49.216  32.378  37.945  1.00  0.00           H  
ATOM   1772 HD13 LEU   117      48.919  30.679  37.536  1.00  0.00           H  
ATOM   1773  CD2 LEU   117      48.675  32.512  40.460  1.00  0.00           C  
ATOM   1774 HD21 LEU   117      49.205  32.537  41.412  1.00  0.00           H  
ATOM   1775 HD22 LEU   117      48.941  33.394  39.878  1.00  0.00           H  
ATOM   1776 HD23 LEU   117      47.598  32.502  40.630  1.00  0.00           H  
ATOM   1777  C   LEU   117      47.607  28.420  42.176  1.00  0.00           C  
ATOM   1778  O   LEU   117      46.915  27.766  41.415  1.00  0.00           O  
ATOM   1779  N   GLN   118      47.777  28.001  43.437  1.00  0.00           N  
ATOM   1780  H   GLN   118      48.432  28.482  44.037  1.00  0.00           H  
ATOM   1781  CA  GLN   118      47.183  26.761  43.901  1.00  0.00           C  
ATOM   1782  HA  GLN   118      47.474  25.987  43.190  1.00  0.00           H  
ATOM   1783  CB  GLN   118      47.872  26.213  45.225  1.00  0.00           C  
ATOM   1784  HB2 GLN   118      48.871  25.908  44.913  1.00  0.00           H  
ATOM   1785  HB3 GLN   118      47.274  25.365  45.559  1.00  0.00           H  
ATOM   1786  CG  GLN   118      47.750  27.174  46.434  1.00  0.00           C  
ATOM   1787  HG2 GLN   118      48.337  28.066  46.215  1.00  0.00           H  
ATOM   1788  HG3 GLN   118      46.733  27.554  46.337  1.00  0.00           H  
ATOM   1789  CD  GLN   118      48.064  26.603  47.833  1.00  0.00           C  
ATOM   1790  OE1 GLN   118      48.593  25.447  47.910  1.00  0.00           O  
ATOM   1791  NE2 GLN   118      47.769  27.325  48.872  1.00  0.00           N  
ATOM   1792 HE21 GLN   118      47.916  26.869  49.761  1.00  0.00           H  
ATOM   1793 HE22 GLN   118      47.306  28.223  48.898  1.00  0.00           H  
ATOM   1794  C   GLN   118      45.621  26.703  43.915  1.00  0.00           C  
ATOM   1795  O   GLN   118      44.985  27.729  44.179  1.00  0.00           O  
ATOM   1796  N   PRO   119      45.037  25.537  43.600  1.00  0.00           N  
ATOM   1797  CD  PRO   119      45.703  24.168  43.261  1.00  0.00           C  
ATOM   1798  HD2 PRO   119      45.768  23.686  44.237  1.00  0.00           H  
ATOM   1799  HD3 PRO   119      46.579  24.222  42.616  1.00  0.00           H  
ATOM   1800  CG  PRO   119      44.595  23.385  42.588  1.00  0.00           C  
ATOM   1801  HG2 PRO   119      44.687  23.692  41.546  1.00  0.00           H  
ATOM   1802  HG3 PRO   119      44.679  22.302  42.684  1.00  0.00           H  
ATOM   1803  CB  PRO   119      43.276  23.867  43.167  1.00  0.00           C  
ATOM   1804  HB2 PRO   119      43.062  23.440  44.147  1.00  0.00           H  
ATOM   1805  HB3 PRO   119      42.449  23.605  42.508  1.00  0.00           H  
ATOM   1806  CA  PRO   119      43.539  25.377  43.310  1.00  0.00           C  
ATOM   1807  HA  PRO   119      43.430  25.855  42.336  1.00  0.00           H  
ATOM   1808  C   PRO   119      42.619  25.979  44.358  1.00  0.00           C  
ATOM   1809  O   PRO   119      41.540  26.553  44.002  1.00  0.00           O  
ATOM   1810  N   ASN   120      42.957  25.877  45.631  1.00  0.00           N  
ATOM   1811  H   ASN   120      43.826  25.401  45.830  1.00  0.00           H  
ATOM   1812  CA  ASN   120      42.241  26.422  46.742  1.00  0.00           C  
ATOM   1813  HA  ASN   120      41.180  26.270  46.544  1.00  0.00           H  
ATOM   1814  CB  ASN   120      42.698  25.671  48.074  1.00  0.00           C  
ATOM   1815  HB2 ASN   120      42.691  24.604  47.849  1.00  0.00           H  
ATOM   1816  HB3 ASN   120      42.037  25.861  48.919  1.00  0.00           H  
ATOM   1817  CG  ASN   120      44.145  25.991  48.531  1.00  0.00           C  
ATOM   1818  OD1 ASN   120      44.901  26.778  47.993  1.00  0.00           O  
ATOM   1819  ND2 ASN   120      44.575  25.393  49.565  1.00  0.00           N  
ATOM   1820 HD21 ASN   120      43.908  24.792  50.028  1.00  0.00           H  
ATOM   1821 HD22 ASN   120      45.526  25.511  49.883  1.00  0.00           H  
ATOM   1822  C   ASN   120      42.280  27.952  46.923  1.00  0.00           C  
ATOM   1823  O   ASN   120      41.606  28.541  47.811  1.00  0.00           O  
ATOM   1824  N   LYS   121      43.143  28.607  46.175  1.00  0.00           N  
ATOM   1825  H   LYS   121      43.748  28.008  45.631  1.00  0.00           H  
ATOM   1826  CA  LYS   121      43.443  30.108  46.151  1.00  0.00           C  
ATOM   1827  HA  LYS   121      44.174  30.260  45.358  1.00  0.00           H  
ATOM   1828  CB  LYS   121      42.180  30.889  45.850  1.00  0.00           C  
ATOM   1829  HB2 LYS   121      41.461  30.762  46.659  1.00  0.00           H  
ATOM   1830  HB3 LYS   121      42.341  31.964  45.770  1.00  0.00           H  
ATOM   1831  CG  LYS   121      41.558  30.435  44.509  1.00  0.00           C  
ATOM   1832  HG2 LYS   121      41.008  29.495  44.559  1.00  0.00           H  
ATOM   1833  HG3 LYS   121      42.443  30.362  43.877  1.00  0.00           H  
ATOM   1834  CD  LYS   121      40.494  31.391  43.999  1.00  0.00           C  
ATOM   1835  HD2 LYS   121      40.053  30.977  43.092  1.00  0.00           H  
ATOM   1836  HD3 LYS   121      40.855  32.397  43.785  1.00  0.00           H  
ATOM   1837  CE  LYS   121      39.330  31.589  44.999  1.00  0.00           C  
ATOM   1838  HE2 LYS   121      39.005  32.618  44.849  1.00  0.00           H  
ATOM   1839  HE3 LYS   121      39.574  31.492  46.057  1.00  0.00           H  
ATOM   1840  NZ  LYS   121      38.234  30.635  44.891  1.00  0.00           N  
ATOM   1841  HZ1 LYS   121      38.669  29.724  44.879  1.00  0.00           H  
ATOM   1842  HZ2 LYS   121      37.648  30.748  44.076  1.00  0.00           H  
ATOM   1843  HZ3 LYS   121      37.619  30.673  45.691  1.00  0.00           H  
ATOM   1844  C   LYS   121      44.062  30.758  47.368  1.00  0.00           C  
ATOM   1845  O   LYS   121      44.253  31.982  47.331  1.00  0.00           O  
ATOM   1846  N   TYR   122      44.390  29.993  48.432  1.00  0.00           N  
ATOM   1847  H   TYR   122      44.468  28.989  48.360  1.00  0.00           H  
ATOM   1848  CA  TYR   122      45.228  30.504  49.545  1.00  0.00           C  
ATOM   1849  HA  TYR   122      44.813  31.439  49.921  1.00  0.00           H  
ATOM   1850  CB  TYR   122      45.115  29.506  50.671  1.00  0.00           C  
ATOM   1851  HB2 TYR   122      45.922  29.855  51.316  1.00  0.00           H  
ATOM   1852  HB3 TYR   122      45.296  28.505  50.279  1.00  0.00           H  
ATOM   1853  CG  TYR   122      43.834  29.383  51.447  1.00  0.00           C  
ATOM   1854  CD1 TYR   122      43.733  30.108  52.701  1.00  0.00           C  
ATOM   1855  HD1 TYR   122      44.574  30.627  53.137  1.00  0.00           H  
ATOM   1856  CE1 TYR   122      42.585  29.939  53.430  1.00  0.00           C  
ATOM   1857  HE1 TYR   122      42.436  30.488  54.348  1.00  0.00           H  
ATOM   1858  CZ  TYR   122      41.507  29.127  53.026  1.00  0.00           C  
ATOM   1859  OH  TYR   122      40.315  29.279  53.684  1.00  0.00           O  
ATOM   1860  HH  TYR   122      39.773  28.494  53.575  1.00  0.00           H  
ATOM   1861  CE2 TYR   122      41.629  28.461  51.788  1.00  0.00           C  
ATOM   1862  HE2 TYR   122      40.774  27.876  51.483  1.00  0.00           H  
ATOM   1863  CD2 TYR   122      42.810  28.480  51.050  1.00  0.00           C  
ATOM   1864  HD2 TYR   122      42.943  28.080  50.056  1.00  0.00           H  
ATOM   1865  C   TYR   122      46.646  30.719  49.095  1.00  0.00           C  
ATOM   1866  O   TYR   122      47.164  29.979  48.346  1.00  0.00           O  
ATOM   1867  N   VAL   123      47.194  31.851  49.560  1.00  0.00           N  
ATOM   1868  H   VAL   123      46.567  32.437  50.092  1.00  0.00           H  
ATOM   1869  CA  VAL   123      48.579  32.313  49.189  1.00  0.00           C  
ATOM   1870  HA  VAL   123      48.754  32.161  48.124  1.00  0.00           H  
ATOM   1871  CB  VAL   123      48.575  33.886  49.424  1.00  0.00           C  
ATOM   1872  HB  VAL   123      48.252  34.157  50.429  1.00  0.00           H  
ATOM   1873  CG1 VAL   123      49.963  34.496  49.170  1.00  0.00           C  
ATOM   1874 HG11 VAL   123      50.391  34.108  48.246  1.00  0.00           H  
ATOM   1875 HG12 VAL   123      49.900  35.571  49.004  1.00  0.00           H  
ATOM   1876 HG13 VAL   123      50.591  34.209  50.013  1.00  0.00           H  
ATOM   1877  CG2 VAL   123      47.510  34.673  48.470  1.00  0.00           C  
ATOM   1878 HG21 VAL   123      46.492  34.300  48.581  1.00  0.00           H  
ATOM   1879 HG22 VAL   123      47.503  35.740  48.689  1.00  0.00           H  
ATOM   1880 HG23 VAL   123      47.518  34.283  47.452  1.00  0.00           H  
ATOM   1881  C   VAL   123      49.526  31.345  49.943  1.00  0.00           C  
ATOM   1882  O   VAL   123      49.598  31.395  51.191  1.00  0.00           O  
ATOM   1883  N   PRO   124      50.266  30.445  49.281  1.00  0.00           N  
ATOM   1884  CD  PRO   124      50.363  30.336  47.797  1.00  0.00           C  
ATOM   1885  HD2 PRO   124      49.352  30.109  47.460  1.00  0.00           H  
ATOM   1886  HD3 PRO   124      50.865  31.231  47.429  1.00  0.00           H  
ATOM   1887  CG  PRO   124      51.130  29.082  47.610  1.00  0.00           C  
ATOM   1888  HG2 PRO   124      52.098  29.353  47.189  1.00  0.00           H  
ATOM   1889  HG3 PRO   124      50.575  28.399  46.966  1.00  0.00           H  
ATOM   1890  CB  PRO   124      51.295  28.339  48.988  1.00  0.00           C  
ATOM   1891  HB2 PRO   124      50.522  27.620  49.262  1.00  0.00           H  
ATOM   1892  HB3 PRO   124      52.252  27.818  49.011  1.00  0.00           H  
ATOM   1893  CA  PRO   124      51.173  29.472  49.938  1.00  0.00           C  
ATOM   1894  HA  PRO   124      50.621  29.205  50.839  1.00  0.00           H  
ATOM   1895  C   PRO   124      52.567  30.071  50.364  1.00  0.00           C  
ATOM   1896  O   PRO   124      52.929  31.146  49.948  1.00  0.00           O  
ATOM   1897  N   PRO   125      53.347  29.374  51.222  1.00  0.00           N  
ATOM   1898  CD  PRO   125      53.088  28.005  51.674  1.00  0.00           C  
ATOM   1899  HD2 PRO   125      53.366  27.271  50.917  1.00  0.00           H  
ATOM   1900  HD3 PRO   125      52.013  27.893  51.816  1.00  0.00           H  
ATOM   1901  CG  PRO   125      53.889  27.716  52.884  1.00  0.00           C  
ATOM   1902  HG2 PRO   125      53.364  27.978  53.802  1.00  0.00           H  
ATOM   1903  HG3 PRO   125      54.363  26.740  52.780  1.00  0.00           H  
ATOM   1904  CB  PRO   125      55.040  28.658  52.684  1.00  0.00           C  
ATOM   1905  HB2 PRO   125      55.854  28.107  52.213  1.00  0.00           H  
ATOM   1906  HB3 PRO   125      55.435  28.960  53.654  1.00  0.00           H  
ATOM   1907  CA  PRO   125      54.559  29.882  51.880  1.00  0.00           C  
ATOM   1908  HA  PRO   125      54.345  30.643  52.630  1.00  0.00           H  
ATOM   1909  C   PRO   125      55.670  30.460  51.036  1.00  0.00           C  
ATOM   1910  O   PRO   125      56.320  31.390  51.530  1.00  0.00           O  
ATOM   1911  N   ILE   126      55.841  30.004  49.843  1.00  0.00           N  
ATOM   1912  H   ILE   126      55.335  29.149  49.660  1.00  0.00           H  
ATOM   1913  CA  ILE   126      56.882  30.520  48.903  1.00  0.00           C  
ATOM   1914  HA  ILE   126      57.833  30.383  49.416  1.00  0.00           H  
ATOM   1915  CB  ILE   126      56.909  29.681  47.588  1.00  0.00           C  
ATOM   1916  HB  ILE   126      57.123  28.658  47.897  1.00  0.00           H  
ATOM   1917  CG2 ILE   126      55.585  29.975  46.887  1.00  0.00           C  
ATOM   1918 HG21 ILE   126      55.652  30.986  46.484  1.00  0.00           H  
ATOM   1919 HG22 ILE   126      54.766  29.982  47.607  1.00  0.00           H  
ATOM   1920 HG23 ILE   126      55.411  29.267  46.077  1.00  0.00           H  
ATOM   1921  CG1 ILE   126      58.107  30.160  46.621  1.00  0.00           C  
ATOM   1922 HG12 ILE   126      58.455  31.184  46.762  1.00  0.00           H  
ATOM   1923 HG13 ILE   126      57.863  30.029  45.567  1.00  0.00           H  
ATOM   1924  CD1 ILE   126      59.339  29.418  46.893  1.00  0.00           C  
ATOM   1925 HD11 ILE   126      60.100  29.583  46.130  1.00  0.00           H  
ATOM   1926 HD12 ILE   126      59.071  28.363  46.844  1.00  0.00           H  
ATOM   1927 HD13 ILE   126      59.742  29.601  47.889  1.00  0.00           H  
ATOM   1928  C   ILE   126      56.776  32.055  48.686  1.00  0.00           C  
ATOM   1929  O   ILE   126      57.801  32.692  48.485  1.00  0.00           O  
ATOM   1930  N   VAL   127      55.557  32.597  48.721  1.00  0.00           N  
ATOM   1931  H   VAL   127      54.780  31.973  48.883  1.00  0.00           H  
ATOM   1932  CA  VAL   127      55.288  33.977  48.377  1.00  0.00           C  
ATOM   1933  HA  VAL   127      55.701  34.175  47.388  1.00  0.00           H  
ATOM   1934  CB  VAL   127      53.762  34.291  48.322  1.00  0.00           C  
ATOM   1935  HB  VAL   127      53.386  34.239  49.344  1.00  0.00           H  
ATOM   1936  CG1 VAL   127      53.641  35.645  47.644  1.00  0.00           C  
ATOM   1937 HG11 VAL   127      52.666  35.754  47.170  1.00  0.00           H  
ATOM   1938 HG12 VAL   127      53.847  36.531  48.245  1.00  0.00           H  
ATOM   1939 HG13 VAL   127      54.306  35.782  46.791  1.00  0.00           H  
ATOM   1940  CG2 VAL   127      53.074  33.313  47.342  1.00  0.00           C  
ATOM   1941 HG21 VAL   127      52.818  32.383  47.849  1.00  0.00           H  
ATOM   1942 HG22 VAL   127      53.768  33.055  46.541  1.00  0.00           H  
ATOM   1943 HG23 VAL   127      52.153  33.725  46.930  1.00  0.00           H  
ATOM   1944  C   VAL   127      56.033  34.954  49.265  1.00  0.00           C  
ATOM   1945  O   VAL   127      56.320  36.109  48.906  1.00  0.00           O  
ATOM   1946  N   ASN   128      56.472  34.470  50.425  1.00  0.00           N  
ATOM   1947  H   ASN   128      56.210  33.543  50.727  1.00  0.00           H  
ATOM   1948  CA  ASN   128      57.227  35.345  51.398  1.00  0.00           C  
ATOM   1949  HA  ASN   128      56.780  36.330  51.259  1.00  0.00           H  
ATOM   1950  CB  ASN   128      57.046  34.650  52.797  1.00  0.00           C  
ATOM   1951  HB2 ASN   128      57.567  33.694  52.855  1.00  0.00           H  
ATOM   1952  HB3 ASN   128      57.614  35.257  53.502  1.00  0.00           H  
ATOM   1953  CG  ASN   128      55.614  34.381  53.202  1.00  0.00           C  
ATOM   1954  OD1 ASN   128      54.709  33.983  52.451  1.00  0.00           O  
ATOM   1955  ND2 ASN   128      55.341  34.592  54.471  1.00  0.00           N  
ATOM   1956 HD21 ASN   128      54.353  34.595  54.681  1.00  0.00           H  
ATOM   1957 HD22 ASN   128      56.063  34.952  55.078  1.00  0.00           H  
ATOM   1958  C   ASN   128      58.769  35.373  50.982  1.00  0.00           C  
ATOM   1959  O   ASN   128      59.398  36.354  51.061  1.00  0.00           O  
ATOM   1960  N   SER   129      59.337  34.267  50.440  1.00  0.00           N  
ATOM   1961  H   SER   129      58.801  33.416  50.528  1.00  0.00           H  
ATOM   1962  CA  SER   129      60.727  34.224  49.962  1.00  0.00           C  
ATOM   1963  HA  SER   129      61.380  34.772  50.641  1.00  0.00           H  
ATOM   1964  CB  SER   129      61.193  32.778  49.725  1.00  0.00           C  
ATOM   1965  HB2 SER   129      62.211  32.832  49.341  1.00  0.00           H  
ATOM   1966  HB3 SER   129      60.460  32.314  49.064  1.00  0.00           H  
ATOM   1967  OG  SER   129      61.126  32.055  50.937  1.00  0.00           O  
ATOM   1968  HG  SER   129      60.249  31.739  51.166  1.00  0.00           H  
ATOM   1969  C   SER   129      60.837  35.082  48.675  1.00  0.00           C  
ATOM   1970  O   SER   129      61.943  35.575  48.430  1.00  0.00           O  
ATOM   1971  N   LEU   130      59.794  35.178  47.836  1.00  0.00           N  
ATOM   1972  H   LEU   130      58.983  34.653  48.129  1.00  0.00           H  
ATOM   1973  CA  LEU   130      59.764  36.042  46.630  1.00  0.00           C  
ATOM   1974  HA  LEU   130      60.605  35.821  45.972  1.00  0.00           H  
ATOM   1975  CB  LEU   130      58.405  35.707  45.936  1.00  0.00           C  
ATOM   1976  HB2 LEU   130      58.310  36.531  45.229  1.00  0.00           H  
ATOM   1977  HB3 LEU   130      57.539  35.819  46.588  1.00  0.00           H  
ATOM   1978  CG  LEU   130      58.211  34.304  45.276  1.00  0.00           C  
ATOM   1979  HG  LEU   130      58.058  33.520  46.017  1.00  0.00           H  
ATOM   1980  CD1 LEU   130      56.950  34.319  44.378  1.00  0.00           C  
ATOM   1981 HD11 LEU   130      56.745  33.341  43.944  1.00  0.00           H  
ATOM   1982 HD12 LEU   130      56.129  34.650  45.014  1.00  0.00           H  
ATOM   1983 HD13 LEU   130      56.883  35.112  43.634  1.00  0.00           H  
ATOM   1984  CD2 LEU   130      59.312  33.802  44.405  1.00  0.00           C  
ATOM   1985 HD21 LEU   130      60.157  33.520  45.033  1.00  0.00           H  
ATOM   1986 HD22 LEU   130      59.480  34.603  43.686  1.00  0.00           H  
ATOM   1987 HD23 LEU   130      58.942  32.992  43.776  1.00  0.00           H  
ATOM   1988  C   LEU   130      59.917  37.595  46.807  1.00  0.00           C  
ATOM   1989  O   LEU   130      59.937  38.281  45.759  1.00  0.00           O  
ATOM   1990  N   PHE   131      59.928  38.114  48.060  1.00  0.00           N  
ATOM   1991  H   PHE   131      59.916  37.411  48.785  1.00  0.00           H  
ATOM   1992  CA  PHE   131      60.333  39.445  48.395  1.00  0.00           C  
ATOM   1993  HA  PHE   131      60.737  39.972  47.531  1.00  0.00           H  
ATOM   1994  CB  PHE   131      59.098  40.255  48.952  1.00  0.00           C  
ATOM   1995  HB2 PHE   131      58.582  39.797  49.796  1.00  0.00           H  
ATOM   1996  HB3 PHE   131      59.400  41.270  49.210  1.00  0.00           H  
ATOM   1997  CG  PHE   131      58.021  40.430  47.869  1.00  0.00           C  
ATOM   1998  CD1 PHE   131      58.007  41.620  47.213  1.00  0.00           C  
ATOM   1999  HD1 PHE   131      58.722  42.417  47.350  1.00  0.00           H  
ATOM   2000  CE1 PHE   131      56.995  41.854  46.235  1.00  0.00           C  
ATOM   2001  HE1 PHE   131      57.067  42.780  45.684  1.00  0.00           H  
ATOM   2002  CZ  PHE   131      56.042  40.867  45.965  1.00  0.00           C  
ATOM   2003  HZ  PHE   131      55.285  41.058  45.220  1.00  0.00           H  
ATOM   2004  CE2 PHE   131      56.088  39.601  46.572  1.00  0.00           C  
ATOM   2005  HE2 PHE   131      55.337  38.846  46.395  1.00  0.00           H  
ATOM   2006  CD2 PHE   131      57.097  39.407  47.555  1.00  0.00           C  
ATOM   2007  HD2 PHE   131      57.184  38.444  48.035  1.00  0.00           H  
ATOM   2008  C   PHE   131      61.451  39.533  49.468  1.00  0.00           C  
ATOM   2009  O   PHE   131      61.701  38.591  50.278  1.00  0.00           O  
ATOM   2010  N   SER   132      62.118  40.691  49.422  1.00  0.00           N  
ATOM   2011  H   SER   132      61.766  41.417  48.815  1.00  0.00           H  
ATOM   2012  CA  SER   132      63.255  41.035  50.255  1.00  0.00           C  
ATOM   2013  HA  SER   132      63.516  40.167  50.860  1.00  0.00           H  
ATOM   2014  CB  SER   132      64.395  41.442  49.342  1.00  0.00           C  
ATOM   2015  HB2 SER   132      64.048  42.133  48.574  1.00  0.00           H  
ATOM   2016  HB3 SER   132      65.147  41.873  50.003  1.00  0.00           H  
ATOM   2017  OG  SER   132      65.004  40.352  48.702  1.00  0.00           O  
ATOM   2018  HG  SER   132      64.332  39.784  48.319  1.00  0.00           H  
ATOM   2019  C   SER   132      62.872  42.276  51.152  1.00  0.00           C  
ATOM   2020  O   SER   132      62.000  43.090  50.744  1.00  0.00           O  
ATOM   2021  N   LEU   133      63.474  42.313  52.340  1.00  0.00           N  
ATOM   2022  H   LEU   133      64.029  41.516  52.618  1.00  0.00           H  
ATOM   2023  CA  LEU   133      63.238  43.291  53.458  1.00  0.00           C  
ATOM   2024  HA  LEU   133      63.657  42.951  54.405  1.00  0.00           H  
ATOM   2025  CB  LEU   133      63.844  44.641  53.061  1.00  0.00           C  
ATOM   2026  HB2 LEU   133      63.265  44.944  52.188  1.00  0.00           H  
ATOM   2027  HB3 LEU   133      63.641  45.344  53.869  1.00  0.00           H  
ATOM   2028  CG  LEU   133      65.272  44.812  52.635  1.00  0.00           C  
ATOM   2029  HG  LEU   133      65.364  44.512  51.591  1.00  0.00           H  
ATOM   2030  CD1 LEU   133      65.693  46.270  52.868  1.00  0.00           C  
ATOM   2031 HD11 LEU   133      65.735  46.583  53.911  1.00  0.00           H  
ATOM   2032 HD12 LEU   133      65.088  46.916  52.232  1.00  0.00           H  
ATOM   2033 HD13 LEU   133      66.668  46.258  52.380  1.00  0.00           H  
ATOM   2034  CD2 LEU   133      66.205  44.005  53.523  1.00  0.00           C  
ATOM   2035 HD21 LEU   133      66.076  42.942  53.727  1.00  0.00           H  
ATOM   2036 HD22 LEU   133      67.235  44.097  53.180  1.00  0.00           H  
ATOM   2037 HD23 LEU   133      66.142  44.476  54.504  1.00  0.00           H  
ATOM   2038  C   LEU   133      61.736  43.283  53.926  1.00  0.00           C  
ATOM   2039  O   LEU   133      61.206  44.387  54.183  1.00  0.00           O  
ATOM   2040  N   ASN   134      61.074  42.106  54.010  1.00  0.00           N  
ATOM   2041  H   ASN   134      61.561  41.235  53.855  1.00  0.00           H  
ATOM   2042  CA  ASN   134      59.698  42.043  54.557  1.00  0.00           C  
ATOM   2043  HA  ASN   134      58.996  42.503  53.862  1.00  0.00           H  
ATOM   2044  CB  ASN   134      59.174  40.539  54.649  1.00  0.00           C  
ATOM   2045  HB2 ASN   134      58.220  40.407  55.160  1.00  0.00           H  
ATOM   2046  HB3 ASN   134      59.813  40.084  55.405  1.00  0.00           H  
ATOM   2047  CG  ASN   134      59.182  39.841  53.340  1.00  0.00           C  
ATOM   2048  OD1 ASN   134      59.047  40.355  52.289  1.00  0.00           O  
ATOM   2049  ND2 ASN   134      59.342  38.558  53.356  1.00  0.00           N  
ATOM   2050 HD21 ASN   134      59.370  38.142  54.276  1.00  0.00           H  
ATOM   2051 HD22 ASN   134      59.495  37.961  52.556  1.00  0.00           H  
ATOM   2052  C   ASN   134      59.595  42.829  55.891  1.00  0.00           C  
ATOM   2053  O   ASN   134      60.553  42.892  56.680  1.00  0.00           O  
ATOM   2054  N   GLY   135      58.484  43.555  56.054  1.00  0.00           N  
ATOM   2055  H   GLY   135      57.765  43.506  55.346  1.00  0.00           H  
ATOM   2056  CA  GLY   135      58.161  44.081  57.398  1.00  0.00           C  
ATOM   2057  HA2 GLY   135      58.328  43.329  58.170  1.00  0.00           H  
ATOM   2058  HA3 GLY   135      57.091  44.284  57.440  1.00  0.00           H  
ATOM   2059  C   GLY   135      58.938  45.311  57.796  1.00  0.00           C  
ATOM   2060  O   GLY   135      58.626  45.859  58.877  1.00  0.00           O  
ATOM   2061  N   VAL   136      59.962  45.772  57.006  1.00  0.00           N  
ATOM   2062  H   VAL   136      60.285  45.160  56.270  1.00  0.00           H  
ATOM   2063  CA  VAL   136      60.904  46.881  57.349  1.00  0.00           C  
ATOM   2064  HA  VAL   136      61.261  46.602  58.340  1.00  0.00           H  
ATOM   2065  CB  VAL   136      62.114  46.978  56.408  1.00  0.00           C  
ATOM   2066  HB  VAL   136      61.805  46.852  55.370  1.00  0.00           H  
ATOM   2067  CG1 VAL   136      62.900  48.276  56.332  1.00  0.00           C  
ATOM   2068 HG11 VAL   136      63.270  48.538  57.324  1.00  0.00           H  
ATOM   2069 HG12 VAL   136      62.234  49.113  56.122  1.00  0.00           H  
ATOM   2070 HG13 VAL   136      63.771  48.267  55.678  1.00  0.00           H  
ATOM   2071  CG2 VAL   136      63.100  45.855  56.851  1.00  0.00           C  
ATOM   2072 HG21 VAL   136      63.947  45.743  56.173  1.00  0.00           H  
ATOM   2073 HG22 VAL   136      62.547  44.922  56.745  1.00  0.00           H  
ATOM   2074 HG23 VAL   136      63.421  46.008  57.881  1.00  0.00           H  
ATOM   2075  C   VAL   136      60.136  48.175  57.381  1.00  0.00           C  
ATOM   2076  O   VAL   136      59.303  48.444  56.482  1.00  0.00           O  
ATOM   2077  N   LYS   137      60.386  48.939  58.440  1.00  0.00           N  
ATOM   2078  H   LYS   137      60.782  48.442  59.226  1.00  0.00           H  
ATOM   2079  CA  LYS   137      59.811  50.281  58.544  1.00  0.00           C  
ATOM   2080  HA  LYS   137      58.743  50.206  58.344  1.00  0.00           H  
ATOM   2081  CB  LYS   137      59.964  50.579  60.013  1.00  0.00           C  
ATOM   2082  HB2 LYS   137      59.470  49.745  60.511  1.00  0.00           H  
ATOM   2083  HB3 LYS   137      61.027  50.511  60.244  1.00  0.00           H  
ATOM   2084  CG  LYS   137      59.280  51.865  60.499  1.00  0.00           C  
ATOM   2085  HG2 LYS   137      59.629  52.659  59.838  1.00  0.00           H  
ATOM   2086  HG3 LYS   137      58.194  51.808  60.574  1.00  0.00           H  
ATOM   2087  CD  LYS   137      59.674  52.163  61.897  1.00  0.00           C  
ATOM   2088  HD2 LYS   137      60.726  52.448  61.904  1.00  0.00           H  
ATOM   2089  HD3 LYS   137      59.288  53.092  62.317  1.00  0.00           H  
ATOM   2090  CE  LYS   137      59.426  51.122  63.007  1.00  0.00           C  
ATOM   2091  HE2 LYS   137      59.830  50.166  62.674  1.00  0.00           H  
ATOM   2092  HE3 LYS   137      60.019  51.350  63.892  1.00  0.00           H  
ATOM   2093  NZ  LYS   137      57.996  50.967  63.267  1.00  0.00           N  
ATOM   2094  HZ1 LYS   137      57.799  50.156  63.837  1.00  0.00           H  
ATOM   2095  HZ2 LYS   137      57.593  50.880  62.345  1.00  0.00           H  
ATOM   2096  HZ3 LYS   137      57.666  51.782  63.765  1.00  0.00           H  
ATOM   2097  C   LYS   137      60.368  51.317  57.595  1.00  0.00           C  
ATOM   2098  O   LYS   137      61.586  51.337  57.409  1.00  0.00           O  
ATOM   2099  N   ASN   138      59.488  52.220  57.095  1.00  0.00           N  
ATOM   2100  H   ASN   138      58.519  52.155  57.373  1.00  0.00           H  
ATOM   2101  CA  ASN   138      59.941  53.394  56.244  1.00  0.00           C  
ATOM   2102  HA  ASN   138      60.416  53.079  55.315  1.00  0.00           H  
ATOM   2103  CB  ASN   138      58.738  54.171  55.787  1.00  0.00           C  
ATOM   2104  HB2 ASN   138      58.314  54.697  56.643  1.00  0.00           H  
ATOM   2105  HB3 ASN   138      59.005  54.898  55.020  1.00  0.00           H  
ATOM   2106  CG  ASN   138      57.599  53.353  55.257  1.00  0.00           C  
ATOM   2107  OD1 ASN   138      57.716  52.605  54.285  1.00  0.00           O  
ATOM   2108  ND2 ASN   138      56.435  53.539  55.710  1.00  0.00           N  
ATOM   2109 HD21 ASN   138      56.343  54.120  56.531  1.00  0.00           H  
ATOM   2110 HD22 ASN   138      55.719  52.845  55.554  1.00  0.00           H  
ATOM   2111  C   ASN   138      60.993  54.305  56.947  1.00  0.00           C  
ATOM   2112  O   ASN   138      61.946  54.802  56.276  1.00  0.00           O  
ATOM   2113  N   ARG   139      60.942  54.391  58.289  1.00  0.00           N  
ATOM   2114  H   ARG   139      60.228  53.949  58.850  1.00  0.00           H  
ATOM   2115  CA  ARG   139      62.012  55.126  59.082  1.00  0.00           C  
ATOM   2116  HA  ARG   139      62.060  56.172  58.779  1.00  0.00           H  
ATOM   2117  CB  ARG   139      61.518  55.111  60.545  1.00  0.00           C  
ATOM   2118  HB2 ARG   139      61.895  54.230  61.066  1.00  0.00           H  
ATOM   2119  HB3 ARG   139      60.436  54.985  60.591  1.00  0.00           H  
ATOM   2120  CG  ARG   139      61.988  56.239  61.395  1.00  0.00           C  
ATOM   2121  HG2 ARG   139      63.068  56.214  61.540  1.00  0.00           H  
ATOM   2122  HG3 ARG   139      61.587  57.187  61.039  1.00  0.00           H  
ATOM   2123  CD  ARG   139      61.494  56.156  62.892  1.00  0.00           C  
ATOM   2124  HD2 ARG   139      61.454  55.098  63.150  1.00  0.00           H  
ATOM   2125  HD3 ARG   139      60.490  56.572  62.976  1.00  0.00           H  
ATOM   2126  NE  ARG   139      62.342  56.984  63.730  1.00  0.00           N  
ATOM   2127  HE  ARG   139      63.273  57.161  63.381  1.00  0.00           H  
ATOM   2128  CZ  ARG   139      62.041  57.364  64.985  1.00  0.00           C  
ATOM   2129  NH1 ARG   139      60.972  56.877  65.609  1.00  0.00           N  
ATOM   2130 HH11 ARG   139      60.859  57.150  66.575  1.00  0.00           H  
ATOM   2131 HH12 ARG   139      60.352  56.187  65.212  1.00  0.00           H  
ATOM   2132  NH2 ARG   139      62.631  58.389  65.541  1.00  0.00           N  
ATOM   2133 HH21 ARG   139      62.392  58.543  66.510  1.00  0.00           H  
ATOM   2134 HH22 ARG   139      63.474  58.795  65.161  1.00  0.00           H  
ATOM   2135  C   ARG   139      63.478  54.536  58.990  1.00  0.00           C  
ATOM   2136  O   ARG   139      64.436  55.199  59.344  1.00  0.00           O  
ATOM   2137  N   GLU   140      63.715  53.307  58.532  1.00  0.00           N  
ATOM   2138  H   GLU   140      62.962  52.723  58.197  1.00  0.00           H  
ATOM   2139  CA  GLU   140      64.928  52.739  58.218  1.00  0.00           C  
ATOM   2140  HA  GLU   140      65.627  53.027  59.003  1.00  0.00           H  
ATOM   2141  CB  GLU   140      64.828  51.261  58.028  1.00  0.00           C  
ATOM   2142  HB2 GLU   140      65.805  50.887  57.723  1.00  0.00           H  
ATOM   2143  HB3 GLU   140      64.080  50.914  57.315  1.00  0.00           H  
ATOM   2144  CG  GLU   140      64.592  50.381  59.279  1.00  0.00           C  
ATOM   2145  HG2 GLU   140      63.616  50.671  59.667  1.00  0.00           H  
ATOM   2146  HG3 GLU   140      64.526  49.368  58.882  1.00  0.00           H  
ATOM   2147  CD  GLU   140      65.727  50.389  60.320  1.00  0.00           C  
ATOM   2148  OE1 GLU   140      66.247  49.363  60.709  1.00  0.00           O  
ATOM   2149  OE2 GLU   140      66.044  51.498  60.808  1.00  0.00           O  
ATOM   2150  C   GLU   140      65.637  53.407  56.984  1.00  0.00           C  
ATOM   2151  O   GLU   140      66.895  53.294  56.955  1.00  0.00           O  
ATOM   2152  N   GLY   141      65.004  54.026  56.018  1.00  0.00           N  
ATOM   2153  H   GLY   141      63.994  54.018  56.014  1.00  0.00           H  
ATOM   2154  CA  GLY   141      65.567  54.623  54.776  1.00  0.00           C  
ATOM   2155  HA2 GLY   141      66.135  53.833  54.285  1.00  0.00           H  
ATOM   2156  HA3 GLY   141      64.705  54.883  54.162  1.00  0.00           H  
ATOM   2157  C   GLY   141      66.511  55.841  54.960  1.00  0.00           C  
ATOM   2158  O   GLY   141      67.025  56.293  53.929  1.00  0.00           O  
ATOM   2159  N   THR   142      66.946  56.311  56.168  1.00  0.00           N  
ATOM   2160  H   THR   142      66.559  56.033  57.059  1.00  0.00           H  
ATOM   2161  CA  THR   142      68.179  57.182  56.217  1.00  0.00           C  
ATOM   2162  HA  THR   142      68.058  57.976  55.480  1.00  0.00           H  
ATOM   2163  CB  THR   142      68.433  57.746  57.603  1.00  0.00           C  
ATOM   2164  HB  THR   142      69.294  58.413  57.642  1.00  0.00           H  
ATOM   2165  CG2 THR   142      67.251  58.688  58.121  1.00  0.00           C  
ATOM   2166 HG21 THR   142      67.159  59.405  57.306  1.00  0.00           H  
ATOM   2167 HG22 THR   142      66.347  58.080  58.094  1.00  0.00           H  
ATOM   2168 HG23 THR   142      67.415  59.199  59.069  1.00  0.00           H  
ATOM   2169  OG1 THR   142      68.431  56.615  58.436  1.00  0.00           O  
ATOM   2170  HG1 THR   142      69.370  56.454  58.550  1.00  0.00           H  
ATOM   2171  C   THR   142      69.440  56.408  55.751  1.00  0.00           C  
ATOM   2172  O   THR   142      70.404  57.003  55.328  1.00  0.00           O  
ATOM   2173  N   ILE   143      69.393  55.070  55.972  1.00  0.00           N  
ATOM   2174  H   ILE   143      68.640  54.614  56.466  1.00  0.00           H  
ATOM   2175  CA  ILE   143      70.466  54.151  55.820  1.00  0.00           C  
ATOM   2176  HA  ILE   143      71.215  54.700  55.249  1.00  0.00           H  
ATOM   2177  CB  ILE   143      71.194  53.890  57.254  1.00  0.00           C  
ATOM   2178  HB  ILE   143      71.467  54.851  57.690  1.00  0.00           H  
ATOM   2179  CG2 ILE   143      70.310  53.172  58.287  1.00  0.00           C  
ATOM   2180 HG21 ILE   143      70.750  53.103  59.282  1.00  0.00           H  
ATOM   2181 HG22 ILE   143      70.156  52.118  58.056  1.00  0.00           H  
ATOM   2182 HG23 ILE   143      69.344  53.669  58.377  1.00  0.00           H  
ATOM   2183  CG1 ILE   143      72.513  53.075  56.967  1.00  0.00           C  
ATOM   2184 HG12 ILE   143      73.123  53.838  56.482  1.00  0.00           H  
ATOM   2185 HG13 ILE   143      72.319  52.175  56.385  1.00  0.00           H  
ATOM   2186  CD1 ILE   143      73.233  52.627  58.246  1.00  0.00           C  
ATOM   2187 HD11 ILE   143      73.364  53.488  58.901  1.00  0.00           H  
ATOM   2188 HD12 ILE   143      72.611  51.837  58.667  1.00  0.00           H  
ATOM   2189 HD13 ILE   143      74.187  52.306  57.826  1.00  0.00           H  
ATOM   2190  C   ILE   143      70.171  52.893  55.050  1.00  0.00           C  
ATOM   2191  O   ILE   143      71.027  52.562  54.247  1.00  0.00           O  
ATOM   2192  N   GLN   144      69.028  52.242  55.165  1.00  0.00           N  
ATOM   2193  H   GLN   144      68.372  52.515  55.883  1.00  0.00           H  
ATOM   2194  CA  GLN   144      68.635  51.086  54.307  1.00  0.00           C  
ATOM   2195  HA  GLN   144      69.463  50.451  53.992  1.00  0.00           H  
ATOM   2196  CB  GLN   144      67.604  50.240  55.075  1.00  0.00           C  
ATOM   2197  HB2 GLN   144      67.225  49.412  54.476  1.00  0.00           H  
ATOM   2198  HB3 GLN   144      66.794  50.916  55.349  1.00  0.00           H  
ATOM   2199  CG  GLN   144      67.912  49.481  56.419  1.00  0.00           C  
ATOM   2200  HG2 GLN   144      66.932  49.081  56.679  1.00  0.00           H  
ATOM   2201  HG3 GLN   144      68.285  50.160  57.187  1.00  0.00           H  
ATOM   2202  CD  GLN   144      68.829  48.293  56.258  1.00  0.00           C  
ATOM   2203  OE1 GLN   144      69.851  48.311  55.561  1.00  0.00           O  
ATOM   2204  NE2 GLN   144      68.607  47.229  56.990  1.00  0.00           N  
ATOM   2205 HE21 GLN   144      69.256  46.474  57.160  1.00  0.00           H  
ATOM   2206 HE22 GLN   144      67.833  47.379  57.622  1.00  0.00           H  
ATOM   2207  C   GLN   144      68.094  51.513  52.926  1.00  0.00           C  
ATOM   2208  O   GLN   144      67.679  52.676  52.751  1.00  0.00           O  
ATOM   2209  N   PRO   145      68.075  50.704  51.870  1.00  0.00           N  
ATOM   2210  CD  PRO   145      68.634  49.327  51.835  1.00  0.00           C  
ATOM   2211  HD2 PRO   145      69.525  49.205  52.450  1.00  0.00           H  
ATOM   2212  HD3 PRO   145      67.857  48.645  52.178  1.00  0.00           H  
ATOM   2213  CG  PRO   145      68.883  49.090  50.330  1.00  0.00           C  
ATOM   2214  HG2 PRO   145      68.773  48.025  50.125  1.00  0.00           H  
ATOM   2215  HG3 PRO   145      69.948  49.295  50.215  1.00  0.00           H  
ATOM   2216  CB  PRO   145      67.922  50.024  49.494  1.00  0.00           C  
ATOM   2217  HB2 PRO   145      66.974  49.586  49.181  1.00  0.00           H  
ATOM   2218  HB3 PRO   145      68.361  50.553  48.648  1.00  0.00           H  
ATOM   2219  CA  PRO   145      67.579  51.138  50.543  1.00  0.00           C  
ATOM   2220  HA  PRO   145      68.128  52.023  50.221  1.00  0.00           H  
ATOM   2221  C   PRO   145      66.076  51.484  50.534  1.00  0.00           C  
ATOM   2222  O   PRO   145      65.273  50.807  51.138  1.00  0.00           O  
ATOM   2223  N   LEU   146      65.770  52.590  49.919  1.00  0.00           N  
ATOM   2224  H   LEU   146      66.529  53.022  49.412  1.00  0.00           H  
ATOM   2225  CA  LEU   146      64.386  53.047  49.657  1.00  0.00           C  
ATOM   2226  HA  LEU   146      63.871  52.993  50.616  1.00  0.00           H  
ATOM   2227  CB  LEU   146      64.315  54.523  49.102  1.00  0.00           C  
ATOM   2228  HB2 LEU   146      63.314  54.953  49.090  1.00  0.00           H  
ATOM   2229  HB3 LEU   146      64.618  54.492  48.055  1.00  0.00           H  
ATOM   2230  CG  LEU   146      65.181  55.579  49.684  1.00  0.00           C  
ATOM   2231  HG  LEU   146      66.166  55.169  49.906  1.00  0.00           H  
ATOM   2232  CD1 LEU   146      65.349  56.796  48.867  1.00  0.00           C  
ATOM   2233 HD11 LEU   146      64.393  57.296  48.711  1.00  0.00           H  
ATOM   2234 HD12 LEU   146      65.691  56.513  47.871  1.00  0.00           H  
ATOM   2235 HD13 LEU   146      65.992  57.528  49.355  1.00  0.00           H  
ATOM   2236  CD2 LEU   146      64.536  55.967  51.032  1.00  0.00           C  
ATOM   2237 HD21 LEU   146      63.590  56.495  50.918  1.00  0.00           H  
ATOM   2238 HD22 LEU   146      64.407  55.102  51.683  1.00  0.00           H  
ATOM   2239 HD23 LEU   146      65.242  56.646  51.510  1.00  0.00           H  
ATOM   2240  C   LEU   146      63.614  52.277  48.633  1.00  0.00           C  
ATOM   2241  O   LEU   146      62.394  52.358  48.462  1.00  0.00           O  
ATOM   2242  N   LEU   147      64.355  51.507  47.787  1.00  0.00           N  
ATOM   2243  H   LEU   147      65.351  51.592  47.933  1.00  0.00           H  
ATOM   2244  CA  LEU   147      63.796  50.639  46.793  1.00  0.00           C  
ATOM   2245  HA  LEU   147      62.799  50.271  47.035  1.00  0.00           H  
ATOM   2246  CB  LEU   147      63.653  51.414  45.486  1.00  0.00           C  
ATOM   2247  HB2 LEU   147      63.063  52.301  45.718  1.00  0.00           H  
ATOM   2248  HB3 LEU   147      64.593  51.845  45.143  1.00  0.00           H  
ATOM   2249  CG  LEU   147      62.920  50.684  44.281  1.00  0.00           C  
ATOM   2250  HG  LEU   147      62.218  49.922  44.619  1.00  0.00           H  
ATOM   2251  CD1 LEU   147      62.170  51.747  43.421  1.00  0.00           C  
ATOM   2252 HD11 LEU   147      62.951  52.329  42.930  1.00  0.00           H  
ATOM   2253 HD12 LEU   147      61.487  52.315  44.053  1.00  0.00           H  
ATOM   2254 HD13 LEU   147      61.581  51.283  42.630  1.00  0.00           H  
ATOM   2255  CD2 LEU   147      63.864  49.948  43.289  1.00  0.00           C  
ATOM   2256 HD21 LEU   147      63.328  49.645  42.390  1.00  0.00           H  
ATOM   2257 HD22 LEU   147      64.126  48.995  43.748  1.00  0.00           H  
ATOM   2258 HD23 LEU   147      64.609  50.680  42.976  1.00  0.00           H  
ATOM   2259  C   LEU   147      64.629  49.297  46.559  1.00  0.00           C  
ATOM   2260  O   LEU   147      65.805  49.304  46.518  1.00  0.00           O  
ATOM   2261  N   VAL   148      63.935  48.206  46.465  1.00  0.00           N  
ATOM   2262  H   VAL   148      62.928  48.265  46.513  1.00  0.00           H  
ATOM   2263  CA  VAL   148      64.613  46.849  46.352  1.00  0.00           C  
ATOM   2264  HA  VAL   148      65.568  47.204  45.964  1.00  0.00           H  
ATOM   2265  CB  VAL   148      64.614  46.151  47.759  1.00  0.00           C  
ATOM   2266  HB  VAL   148      63.631  46.167  48.229  1.00  0.00           H  
ATOM   2267  CG1 VAL   148      65.042  44.717  47.580  1.00  0.00           C  
ATOM   2268 HG11 VAL   148      65.950  44.527  47.007  1.00  0.00           H  
ATOM   2269 HG12 VAL   148      64.274  44.169  47.034  1.00  0.00           H  
ATOM   2270 HG13 VAL   148      65.160  44.137  48.496  1.00  0.00           H  
ATOM   2271  CG2 VAL   148      65.507  46.918  48.817  1.00  0.00           C  
ATOM   2272 HG21 VAL   148      66.520  47.005  48.426  1.00  0.00           H  
ATOM   2273 HG22 VAL   148      65.523  46.367  49.757  1.00  0.00           H  
ATOM   2274 HG23 VAL   148      65.053  47.866  49.107  1.00  0.00           H  
ATOM   2275  C   VAL   148      63.738  46.045  45.434  1.00  0.00           C  
ATOM   2276  O   VAL   148      62.521  46.105  45.428  1.00  0.00           O  
ATOM   2277  N   VAL   149      64.365  45.296  44.615  1.00  0.00           N  
ATOM   2278  H   VAL   149      65.364  45.433  44.671  1.00  0.00           H  
ATOM   2279  CA  VAL   149      63.797  44.339  43.712  1.00  0.00           C  
ATOM   2280  HA  VAL   149      62.836  44.034  44.127  1.00  0.00           H  
ATOM   2281  CB  VAL   149      63.484  44.988  42.295  1.00  0.00           C  
ATOM   2282  HB  VAL   149      62.855  45.876  42.353  1.00  0.00           H  
ATOM   2283  CG1 VAL   149      64.744  45.584  41.601  1.00  0.00           C  
ATOM   2284 HG11 VAL   149      64.475  46.155  40.712  1.00  0.00           H  
ATOM   2285 HG12 VAL   149      65.489  44.863  41.262  1.00  0.00           H  
ATOM   2286 HG13 VAL   149      65.332  46.230  42.252  1.00  0.00           H  
ATOM   2287  CG2 VAL   149      62.961  44.100  41.230  1.00  0.00           C  
ATOM   2288 HG21 VAL   149      62.355  44.610  40.482  1.00  0.00           H  
ATOM   2289 HG22 VAL   149      62.269  43.349  41.612  1.00  0.00           H  
ATOM   2290 HG23 VAL   149      63.753  43.758  40.564  1.00  0.00           H  
ATOM   2291  C   VAL   149      64.532  43.031  43.557  1.00  0.00           C  
ATOM   2292  O   VAL   149      65.783  43.059  43.473  1.00  0.00           O  
ATOM   2293  N   GLN   150      63.751  41.975  43.561  1.00  0.00           N  
ATOM   2294  H   GLN   150      62.777  42.136  43.777  1.00  0.00           H  
ATOM   2295  CA  GLN   150      64.174  40.586  43.520  1.00  0.00           C  
ATOM   2296  HA  GLN   150      65.257  40.597  43.399  1.00  0.00           H  
ATOM   2297  CB  GLN   150      63.822  39.898  44.828  1.00  0.00           C  
ATOM   2298  HB2 GLN   150      64.178  40.359  45.750  1.00  0.00           H  
ATOM   2299  HB3 GLN   150      62.740  39.999  44.902  1.00  0.00           H  
ATOM   2300  CG  GLN   150      64.036  38.356  44.812  1.00  0.00           C  
ATOM   2301  HG2 GLN   150      65.089  38.090  44.720  1.00  0.00           H  
ATOM   2302  HG3 GLN   150      63.530  37.942  43.940  1.00  0.00           H  
ATOM   2303  CD  GLN   150      63.577  37.656  46.066  1.00  0.00           C  
ATOM   2304  OE1 GLN   150      63.455  38.251  47.092  1.00  0.00           O  
ATOM   2305  NE2 GLN   150      63.205  36.425  46.048  1.00  0.00           N  
ATOM   2306 HE21 GLN   150      63.035  36.092  45.110  1.00  0.00           H  
ATOM   2307 HE22 GLN   150      62.839  35.984  46.880  1.00  0.00           H  
ATOM   2308  C   GLN   150      63.513  39.952  42.294  1.00  0.00           C  
ATOM   2309  O   GLN   150      62.309  39.914  42.213  1.00  0.00           O  
ATOM   2310  N   VAL   151      64.263  39.375  41.383  1.00  0.00           N  
ATOM   2311  H   VAL   151      65.262  39.381  41.531  1.00  0.00           H  
ATOM   2312  CA  VAL   151      63.839  38.524  40.275  1.00  0.00           C  
ATOM   2313  HA  VAL   151      62.810  38.761  40.002  1.00  0.00           H  
ATOM   2314  CB  VAL   151      64.742  38.694  39.057  1.00  0.00           C  
ATOM   2315  HB  VAL   151      64.411  37.982  38.301  1.00  0.00           H  
ATOM   2316  CG1 VAL   151      64.573  40.077  38.399  1.00  0.00           C  
ATOM   2317 HG11 VAL   151      65.030  40.111  37.410  1.00  0.00           H  
ATOM   2318 HG12 VAL   151      65.019  40.919  38.928  1.00  0.00           H  
ATOM   2319 HG13 VAL   151      63.518  40.246  38.183  1.00  0.00           H  
ATOM   2320  CG2 VAL   151      66.258  38.443  39.141  1.00  0.00           C  
ATOM   2321 HG21 VAL   151      66.584  39.084  39.960  1.00  0.00           H  
ATOM   2322 HG22 VAL   151      66.703  38.694  38.178  1.00  0.00           H  
ATOM   2323 HG23 VAL   151      66.434  37.416  39.459  1.00  0.00           H  
ATOM   2324  C   VAL   151      63.933  37.152  40.877  1.00  0.00           C  
ATOM   2325  O   VAL   151      64.971  36.810  41.434  1.00  0.00           O  
ATOM   2326  N   THR   152      62.998  36.297  40.589  1.00  0.00           N  
ATOM   2327  H   THR   152      62.192  36.617  40.071  1.00  0.00           H  
ATOM   2328  CA  THR   152      63.021  34.889  40.870  1.00  0.00           C  
ATOM   2329  HA  THR   152      63.995  34.578  41.249  1.00  0.00           H  
ATOM   2330  CB  THR   152      62.088  34.540  42.088  1.00  0.00           C  
ATOM   2331  HB  THR   152      61.056  34.735  41.799  1.00  0.00           H  
ATOM   2332  CG2 THR   152      62.267  33.157  42.571  1.00  0.00           C  
ATOM   2333 HG21 THR   152      63.219  32.669  42.360  1.00  0.00           H  
ATOM   2334 HG22 THR   152      61.452  32.556  42.169  1.00  0.00           H  
ATOM   2335 HG23 THR   152      62.347  33.060  43.654  1.00  0.00           H  
ATOM   2336  OG1 THR   152      62.442  35.391  43.157  1.00  0.00           O  
ATOM   2337  HG1 THR   152      62.256  36.253  42.777  1.00  0.00           H  
ATOM   2338  C   THR   152      62.652  34.047  39.649  1.00  0.00           C  
ATOM   2339  O   THR   152      61.606  34.337  39.067  1.00  0.00           O  
ATOM   2340  N   GLU   153      63.399  33.005  39.338  1.00  0.00           N  
ATOM   2341  H   GLU   153      64.296  32.935  39.796  1.00  0.00           H  
ATOM   2342  CA  GLU   153      62.993  31.996  38.332  1.00  0.00           C  
ATOM   2343  HA  GLU   153      62.411  32.369  37.490  1.00  0.00           H  
ATOM   2344  CB  GLU   153      64.171  31.313  37.668  1.00  0.00           C  
ATOM   2345  HB2 GLU   153      63.741  30.609  36.955  1.00  0.00           H  
ATOM   2346  HB3 GLU   153      64.819  30.793  38.373  1.00  0.00           H  
ATOM   2347  CG  GLU   153      64.996  32.404  36.975  1.00  0.00           C  
ATOM   2348  HG2 GLU   153      64.441  32.733  36.096  1.00  0.00           H  
ATOM   2349  HG3 GLU   153      65.164  33.240  37.654  1.00  0.00           H  
ATOM   2350  CD  GLU   153      66.441  31.944  36.610  1.00  0.00           C  
ATOM   2351  OE1 GLU   153      66.729  30.721  36.455  1.00  0.00           O  
ATOM   2352  OE2 GLU   153      67.271  32.807  36.324  1.00  0.00           O  
ATOM   2353  C   GLU   153      62.055  30.971  38.897  1.00  0.00           C  
ATOM   2354  O   GLU   153      62.474  30.375  39.872  1.00  0.00           O  
ATOM   2355  N   LEU   154      60.931  30.768  38.332  1.00  0.00           N  
ATOM   2356  H   LEU   154      60.808  31.162  37.410  1.00  0.00           H  
ATOM   2357  CA  LEU   154      60.174  29.513  38.551  1.00  0.00           C  
ATOM   2358  HA  LEU   154      60.344  29.088  39.541  1.00  0.00           H  
ATOM   2359  CB  LEU   154      58.635  29.707  38.372  1.00  0.00           C  
ATOM   2360  HB2 LEU   154      58.550  30.077  37.350  1.00  0.00           H  
ATOM   2361  HB3 LEU   154      58.132  28.742  38.435  1.00  0.00           H  
ATOM   2362  CG  LEU   154      57.900  30.606  39.387  1.00  0.00           C  
ATOM   2363  HG  LEU   154      56.830  30.402  39.343  1.00  0.00           H  
ATOM   2364  CD1 LEU   154      58.239  30.398  40.809  1.00  0.00           C  
ATOM   2365 HD11 LEU   154      58.310  29.314  40.899  1.00  0.00           H  
ATOM   2366 HD12 LEU   154      57.395  30.681  41.439  1.00  0.00           H  
ATOM   2367 HD13 LEU   154      59.168  30.834  41.177  1.00  0.00           H  
ATOM   2368  CD2 LEU   154      58.016  32.034  39.052  1.00  0.00           C  
ATOM   2369 HD21 LEU   154      59.021  32.448  39.132  1.00  0.00           H  
ATOM   2370 HD22 LEU   154      57.338  32.634  39.659  1.00  0.00           H  
ATOM   2371 HD23 LEU   154      57.758  32.217  38.009  1.00  0.00           H  
ATOM   2372  C   LEU   154      60.675  28.416  37.557  1.00  0.00           C  
ATOM   2373  O   LEU   154      61.316  28.775  36.609  1.00  0.00           O  
ATOM   2374  N   VAL   155      60.263  27.128  37.748  1.00  0.00           N  
ATOM   2375  H   VAL   155      59.664  26.875  38.521  1.00  0.00           H  
ATOM   2376  CA  VAL   155      60.364  26.117  36.698  1.00  0.00           C  
ATOM   2377  HA  VAL   155      61.442  26.049  36.550  1.00  0.00           H  
ATOM   2378  CB  VAL   155      59.953  24.677  37.105  1.00  0.00           C  
ATOM   2379  HB  VAL   155      59.030  24.678  37.685  1.00  0.00           H  
ATOM   2380  CG1 VAL   155      59.848  23.800  35.897  1.00  0.00           C  
ATOM   2381 HG11 VAL   155      60.778  23.858  35.331  1.00  0.00           H  
ATOM   2382 HG12 VAL   155      59.126  24.059  35.123  1.00  0.00           H  
ATOM   2383 HG13 VAL   155      59.656  22.823  36.342  1.00  0.00           H  
ATOM   2384  CG2 VAL   155      61.077  24.188  38.082  1.00  0.00           C  
ATOM   2385 HG21 VAL   155      62.015  24.137  37.529  1.00  0.00           H  
ATOM   2386 HG22 VAL   155      61.065  24.863  38.937  1.00  0.00           H  
ATOM   2387 HG23 VAL   155      60.807  23.207  38.473  1.00  0.00           H  
ATOM   2388  C   VAL   155      59.759  26.644  35.353  1.00  0.00           C  
ATOM   2389  O   VAL   155      60.474  26.555  34.362  1.00  0.00           O  
ATOM   2390  N   ASP   156      58.532  27.043  35.257  1.00  0.00           N  
ATOM   2391  H   ASP   156      57.964  26.937  36.085  1.00  0.00           H  
ATOM   2392  CA  ASP   156      57.846  27.511  34.142  1.00  0.00           C  
ATOM   2393  HA  ASP   156      58.381  27.296  33.217  1.00  0.00           H  
ATOM   2394  CB  ASP   156      56.593  26.600  33.874  1.00  0.00           C  
ATOM   2395  HB2 ASP   156      56.127  26.897  32.935  1.00  0.00           H  
ATOM   2396  HB3 ASP   156      57.028  25.637  33.606  1.00  0.00           H  
ATOM   2397  CG  ASP   156      55.589  26.498  35.023  1.00  0.00           C  
ATOM   2398  OD1 ASP   156      54.367  26.316  34.800  1.00  0.00           O  
ATOM   2399  OD2 ASP   156      56.015  26.368  36.198  1.00  0.00           O  
ATOM   2400  C   ASP   156      57.535  29.043  34.172  1.00  0.00           C  
ATOM   2401  O   ASP   156      56.368  29.461  33.953  1.00  0.00           O  
ATOM   2402  N   GLY   157      58.472  29.870  34.553  1.00  0.00           N  
ATOM   2403  H   GLY   157      59.402  29.533  34.760  1.00  0.00           H  
ATOM   2404  CA  GLY   157      58.339  31.285  34.633  1.00  0.00           C  
ATOM   2405  HA2 GLY   157      57.508  31.532  35.294  1.00  0.00           H  
ATOM   2406  HA3 GLY   157      58.071  31.569  33.615  1.00  0.00           H  
ATOM   2407  C   GLY   157      59.417  32.166  35.283  1.00  0.00           C  
ATOM   2408  O   GLY   157      60.512  31.724  35.624  1.00  0.00           O  
ATOM   2409  N   ILE   158      59.116  33.369  35.583  1.00  0.00           N  
ATOM   2410  H   ILE   158      58.312  33.759  35.112  1.00  0.00           H  
ATOM   2411  CA  ILE   158      59.794  34.337  36.340  1.00  0.00           C  
ATOM   2412  HA  ILE   158      60.415  33.887  37.114  1.00  0.00           H  
ATOM   2413  CB  ILE   158      60.762  35.301  35.499  1.00  0.00           C  
ATOM   2414  HB  ILE   158      61.499  34.597  35.112  1.00  0.00           H  
ATOM   2415  CG2 ILE   158      59.956  36.050  34.332  1.00  0.00           C  
ATOM   2416 HG21 ILE   158      59.368  35.432  33.653  1.00  0.00           H  
ATOM   2417 HG22 ILE   158      59.371  36.898  34.689  1.00  0.00           H  
ATOM   2418 HG23 ILE   158      60.724  36.521  33.718  1.00  0.00           H  
ATOM   2419  CG1 ILE   158      61.494  36.336  36.295  1.00  0.00           C  
ATOM   2420 HG12 ILE   158      62.059  35.803  37.060  1.00  0.00           H  
ATOM   2421 HG13 ILE   158      60.793  37.022  36.770  1.00  0.00           H  
ATOM   2422  CD1 ILE   158      62.537  37.201  35.540  1.00  0.00           C  
ATOM   2423 HD11 ILE   158      63.065  36.637  34.771  1.00  0.00           H  
ATOM   2424 HD12 ILE   158      62.068  38.106  35.155  1.00  0.00           H  
ATOM   2425 HD13 ILE   158      63.255  37.486  36.310  1.00  0.00           H  
ATOM   2426  C   ILE   158      58.781  35.097  37.182  1.00  0.00           C  
ATOM   2427  O   ILE   158      57.733  35.418  36.725  1.00  0.00           O  
ATOM   2428  N   PHE   159      59.138  35.605  38.342  1.00  0.00           N  
ATOM   2429  H   PHE   159      60.009  35.223  38.681  1.00  0.00           H  
ATOM   2430  CA  PHE   159      58.452  36.518  39.229  1.00  0.00           C  
ATOM   2431  HA  PHE   159      57.616  36.861  38.619  1.00  0.00           H  
ATOM   2432  CB  PHE   159      57.969  35.751  40.480  1.00  0.00           C  
ATOM   2433  HB2 PHE   159      58.890  35.559  41.029  1.00  0.00           H  
ATOM   2434  HB3 PHE   159      57.524  34.783  40.251  1.00  0.00           H  
ATOM   2435  CG  PHE   159      57.105  36.609  41.424  1.00  0.00           C  
ATOM   2436  CD1 PHE   159      57.715  37.285  42.496  1.00  0.00           C  
ATOM   2437  HD1 PHE   159      58.749  37.059  42.710  1.00  0.00           H  
ATOM   2438  CE1 PHE   159      57.012  38.181  43.328  1.00  0.00           C  
ATOM   2439  HE1 PHE   159      57.483  38.631  44.190  1.00  0.00           H  
ATOM   2440  CZ  PHE   159      55.744  38.586  42.916  1.00  0.00           C  
ATOM   2441  HZ  PHE   159      55.115  39.249  43.493  1.00  0.00           H  
ATOM   2442  CE2 PHE   159      55.134  38.046  41.800  1.00  0.00           C  
ATOM   2443  HE2 PHE   159      54.129  38.320  41.515  1.00  0.00           H  
ATOM   2444  CD2 PHE   159      55.773  37.055  41.011  1.00  0.00           C  
ATOM   2445  HD2 PHE   159      55.303  36.587  40.159  1.00  0.00           H  
ATOM   2446  C   PHE   159      59.382  37.722  39.617  1.00  0.00           C  
ATOM   2447  O   PHE   159      60.600  37.572  39.812  1.00  0.00           O  
ATOM   2448  N   ILE   160      58.827  38.930  39.793  1.00  0.00           N  
ATOM   2449  H   ILE   160      57.820  38.980  39.838  1.00  0.00           H  
ATOM   2450  CA  ILE   160      59.577  40.190  40.072  1.00  0.00           C  
ATOM   2451  HA  ILE   160      60.639  40.053  40.275  1.00  0.00           H  
ATOM   2452  CB  ILE   160      59.565  41.212  38.830  1.00  0.00           C  
ATOM   2453  HB  ILE   160      58.510  41.432  38.665  1.00  0.00           H  
ATOM   2454  CG2 ILE   160      60.435  42.421  39.255  1.00  0.00           C  
ATOM   2455 HG21 ILE   160      61.466  42.072  39.320  1.00  0.00           H  
ATOM   2456 HG22 ILE   160      60.272  42.766  40.276  1.00  0.00           H  
ATOM   2457 HG23 ILE   160      60.213  43.300  38.651  1.00  0.00           H  
ATOM   2458  CG1 ILE   160      60.113  40.475  37.543  1.00  0.00           C  
ATOM   2459 HG12 ILE   160      59.536  39.567  37.370  1.00  0.00           H  
ATOM   2460 HG13 ILE   160      61.163  40.183  37.553  1.00  0.00           H  
ATOM   2461  CD1 ILE   160      59.914  41.308  36.269  1.00  0.00           C  
ATOM   2462 HD11 ILE   160      60.017  40.772  35.325  1.00  0.00           H  
ATOM   2463 HD12 ILE   160      60.672  42.085  36.373  1.00  0.00           H  
ATOM   2464 HD13 ILE   160      58.996  41.893  36.323  1.00  0.00           H  
ATOM   2465  C   ILE   160      58.970  40.863  41.310  1.00  0.00           C  
ATOM   2466  O   ILE   160      57.915  41.476  41.212  1.00  0.00           O  
ATOM   2467  N   GLY   161      59.589  40.505  42.454  1.00  0.00           N  
ATOM   2468  H   GLY   161      60.395  39.899  42.405  1.00  0.00           H  
ATOM   2469  CA  GLY   161      59.065  40.975  43.756  1.00  0.00           C  
ATOM   2470  HA2 GLY   161      59.242  40.288  44.583  1.00  0.00           H  
ATOM   2471  HA3 GLY   161      57.992  41.138  43.658  1.00  0.00           H  
ATOM   2472  C   GLY   161      59.681  42.299  44.181  1.00  0.00           C  
ATOM   2473  O   GLY   161      60.891  42.504  44.401  1.00  0.00           O  
ATOM   2474  N   LEU   162      58.932  43.427  44.158  1.00  0.00           N  
ATOM   2475  H   LEU   162      57.935  43.440  43.998  1.00  0.00           H  
ATOM   2476  CA  LEU   162      59.521  44.782  44.499  1.00  0.00           C  
ATOM   2477  HA  LEU   162      60.599  44.731  44.349  1.00  0.00           H  
ATOM   2478  CB  LEU   162      59.010  45.970  43.669  1.00  0.00           C  
ATOM   2479  HB2 LEU   162      57.928  46.104  43.689  1.00  0.00           H  
ATOM   2480  HB3 LEU   162      59.546  46.831  44.066  1.00  0.00           H  
ATOM   2481  CG  LEU   162      59.383  45.900  42.172  1.00  0.00           C  
ATOM   2482  HG  LEU   162      60.388  45.481  42.138  1.00  0.00           H  
ATOM   2483  CD1 LEU   162      58.471  45.074  41.268  1.00  0.00           C  
ATOM   2484 HD11 LEU   162      58.377  44.082  41.712  1.00  0.00           H  
ATOM   2485 HD12 LEU   162      58.912  44.998  40.274  1.00  0.00           H  
ATOM   2486 HD13 LEU   162      57.469  45.491  41.371  1.00  0.00           H  
ATOM   2487  CD2 LEU   162      59.375  47.300  41.528  1.00  0.00           C  
ATOM   2488 HD21 LEU   162      59.857  47.285  40.550  1.00  0.00           H  
ATOM   2489 HD22 LEU   162      58.401  47.785  41.462  1.00  0.00           H  
ATOM   2490 HD23 LEU   162      60.050  47.905  42.133  1.00  0.00           H  
ATOM   2491  C   LEU   162      59.277  45.177  45.942  1.00  0.00           C  
ATOM   2492  O   LEU   162      58.242  44.734  46.425  1.00  0.00           O  
ATOM   2493  N   THR   163      60.102  46.066  46.537  1.00  0.00           N  
ATOM   2494  H   THR   163      60.996  46.237  46.100  1.00  0.00           H  
ATOM   2495  CA  THR   163      59.794  46.634  47.879  1.00  0.00           C  
ATOM   2496  HA  THR   163      58.725  46.503  48.045  1.00  0.00           H  
ATOM   2497  CB  THR   163      60.655  45.850  48.926  1.00  0.00           C  
ATOM   2498  HB  THR   163      61.676  46.074  48.618  1.00  0.00           H  
ATOM   2499  CG2 THR   163      60.583  46.374  50.371  1.00  0.00           C  
ATOM   2500 HG21 THR   163      60.968  45.678  51.116  1.00  0.00           H  
ATOM   2501 HG22 THR   163      59.527  46.529  50.590  1.00  0.00           H  
ATOM   2502 HG23 THR   163      60.949  47.397  50.467  1.00  0.00           H  
ATOM   2503  OG1 THR   163      60.442  44.435  48.990  1.00  0.00           O  
ATOM   2504  HG1 THR   163      61.182  44.112  49.510  1.00  0.00           H  
ATOM   2505  C   THR   163      60.067  48.098  47.901  1.00  0.00           C  
ATOM   2506  O   THR   163      61.186  48.490  47.409  1.00  0.00           O  
ATOM   2507  N   VAL   164      59.200  49.023  48.377  1.00  0.00           N  
ATOM   2508  H   VAL   164      58.441  48.688  48.954  1.00  0.00           H  
ATOM   2509  CA  VAL   164      59.289  50.465  48.175  1.00  0.00           C  
ATOM   2510  HA  VAL   164      60.365  50.600  48.060  1.00  0.00           H  
ATOM   2511  CB  VAL   164      58.602  50.906  46.914  1.00  0.00           C  
ATOM   2512  HB  VAL   164      57.688  50.312  46.915  1.00  0.00           H  
ATOM   2513  CG1 VAL   164      58.243  52.365  46.762  1.00  0.00           C  
ATOM   2514 HG11 VAL   164      57.568  52.583  47.590  1.00  0.00           H  
ATOM   2515 HG12 VAL   164      59.192  52.892  46.857  1.00  0.00           H  
ATOM   2516 HG13 VAL   164      57.732  52.668  45.849  1.00  0.00           H  
ATOM   2517  CG2 VAL   164      59.517  50.681  45.630  1.00  0.00           C  
ATOM   2518 HG21 VAL   164      59.764  49.620  45.593  1.00  0.00           H  
ATOM   2519 HG22 VAL   164      60.460  51.214  45.753  1.00  0.00           H  
ATOM   2520 HG23 VAL   164      58.991  50.948  44.713  1.00  0.00           H  
ATOM   2521  C   VAL   164      58.934  51.296  49.360  1.00  0.00           C  
ATOM   2522  O   VAL   164      57.982  51.018  50.004  1.00  0.00           O  
ATOM   2523  N   ASN   165      59.682  52.293  49.732  1.00  0.00           N  
ATOM   2524  H   ASN   165      60.534  52.478  49.221  1.00  0.00           H  
ATOM   2525  CA  ASN   165      59.478  53.136  50.919  1.00  0.00           C  
ATOM   2526  HA  ASN   165      59.248  52.486  51.763  1.00  0.00           H  
ATOM   2527  CB  ASN   165      60.773  53.894  51.149  1.00  0.00           C  
ATOM   2528  HB2 ASN   165      61.596  53.180  51.189  1.00  0.00           H  
ATOM   2529  HB3 ASN   165      60.962  54.435  50.221  1.00  0.00           H  
ATOM   2530  CG  ASN   165      60.743  54.714  52.410  1.00  0.00           C  
ATOM   2531  OD1 ASN   165      60.131  55.719  52.494  1.00  0.00           O  
ATOM   2532  ND2 ASN   165      61.435  54.313  53.426  1.00  0.00           N  
ATOM   2533 HD21 ASN   165      61.621  54.883  54.239  1.00  0.00           H  
ATOM   2534 HD22 ASN   165      62.091  53.553  53.313  1.00  0.00           H  
ATOM   2535  C   ASN   165      58.205  54.040  50.792  1.00  0.00           C  
ATOM   2536  O   ASN   165      58.187  55.018  50.011  1.00  0.00           O  
ATOM   2537  N   HID   166      57.214  53.686  51.610  1.00  0.00           N  
ATOM   2538  H   HID   166      57.350  53.003  52.341  1.00  0.00           H  
ATOM   2539  CA  HID   166      55.907  54.489  51.673  1.00  0.00           C  
ATOM   2540  HA  HID   166      55.544  54.546  50.646  1.00  0.00           H  
ATOM   2541  CB  HID   166      54.821  53.746  52.471  1.00  0.00           C  
ATOM   2542  HB2 HID   166      54.835  54.001  53.530  1.00  0.00           H  
ATOM   2543  HB3 HID   166      55.217  52.732  52.519  1.00  0.00           H  
ATOM   2544  CG  HID   166      53.440  53.811  51.897  1.00  0.00           C  
ATOM   2545  ND1 HID   166      52.971  54.850  51.101  1.00  0.00           N  
ATOM   2546  HD1 HID   166      53.384  55.743  50.876  1.00  0.00           H  
ATOM   2547  CE1 HID   166      51.743  54.485  50.603  1.00  0.00           C  
ATOM   2548  HE1 HID   166      51.055  55.100  50.041  1.00  0.00           H  
ATOM   2549  NE2 HID   166      51.497  53.280  50.972  1.00  0.00           N  
ATOM   2550  CD2 HID   166      52.536  52.792  51.833  1.00  0.00           C  
ATOM   2551  HD2 HID   166      52.668  51.892  52.415  1.00  0.00           H  
ATOM   2552  C   HID   166      56.033  55.950  52.031  1.00  0.00           C  
ATOM   2553  O   HID   166      55.032  56.734  51.991  1.00  0.00           O  
ATOM   2554  N   VAL   167      57.225  56.477  52.306  1.00  0.00           N  
ATOM   2555  H   VAL   167      58.071  55.928  52.273  1.00  0.00           H  
ATOM   2556  CA  VAL   167      57.512  57.985  52.448  1.00  0.00           C  
ATOM   2557  HA  VAL   167      56.531  58.454  52.517  1.00  0.00           H  
ATOM   2558  CB  VAL   167      58.346  58.283  53.729  1.00  0.00           C  
ATOM   2559  HB  VAL   167      59.212  57.630  53.832  1.00  0.00           H  
ATOM   2560  CG1 VAL   167      58.834  59.789  53.875  1.00  0.00           C  
ATOM   2561 HG11 VAL   167      59.504  59.994  53.040  1.00  0.00           H  
ATOM   2562 HG12 VAL   167      57.980  60.455  53.751  1.00  0.00           H  
ATOM   2563 HG13 VAL   167      59.349  59.941  54.824  1.00  0.00           H  
ATOM   2564  CG2 VAL   167      57.441  58.010  54.946  1.00  0.00           C  
ATOM   2565 HG21 VAL   167      57.199  56.950  55.024  1.00  0.00           H  
ATOM   2566 HG22 VAL   167      56.500  58.540  54.799  1.00  0.00           H  
ATOM   2567 HG23 VAL   167      57.935  58.423  55.826  1.00  0.00           H  
ATOM   2568  C   VAL   167      58.097  58.656  51.192  1.00  0.00           C  
ATOM   2569  O   VAL   167      58.043  59.881  51.083  1.00  0.00           O  
ATOM   2570  N   VAL   168      58.681  57.879  50.287  1.00  0.00           N  
ATOM   2571  H   VAL   168      58.574  56.896  50.492  1.00  0.00           H  
ATOM   2572  CA  VAL   168      58.963  58.410  48.912  1.00  0.00           C  
ATOM   2573  HA  VAL   168      59.248  59.447  49.087  1.00  0.00           H  
ATOM   2574  CB  VAL   168      60.224  57.723  48.315  1.00  0.00           C  
ATOM   2575  HB  VAL   168      59.938  56.671  48.318  1.00  0.00           H  
ATOM   2576  CG1 VAL   168      60.418  58.068  46.844  1.00  0.00           C  
ATOM   2577 HG11 VAL   168      59.675  57.562  46.228  1.00  0.00           H  
ATOM   2578 HG12 VAL   168      61.392  57.753  46.471  1.00  0.00           H  
ATOM   2579 HG13 VAL   168      60.233  59.130  46.679  1.00  0.00           H  
ATOM   2580  CG2 VAL   168      61.457  57.880  49.108  1.00  0.00           C  
ATOM   2581 HG21 VAL   168      62.227  57.184  48.776  1.00  0.00           H  
ATOM   2582 HG22 VAL   168      61.265  57.726  50.170  1.00  0.00           H  
ATOM   2583 HG23 VAL   168      61.974  58.816  48.896  1.00  0.00           H  
ATOM   2584  C   VAL   168      57.697  58.396  48.076  1.00  0.00           C  
ATOM   2585  O   VAL   168      57.526  59.280  47.274  1.00  0.00           O  
ATOM   2586  N   ALA   169      56.894  57.323  48.127  1.00  0.00           N  
ATOM   2587  H   ALA   169      57.142  56.719  48.898  1.00  0.00           H  
ATOM   2588  CA  ALA   169      55.888  56.871  47.190  1.00  0.00           C  
ATOM   2589  HA  ALA   169      55.774  57.698  46.489  1.00  0.00           H  
ATOM   2590  CB  ALA   169      56.558  55.775  46.388  1.00  0.00           C  
ATOM   2591  HB1 ALA   169      55.845  55.448  45.631  1.00  0.00           H  
ATOM   2592  HB2 ALA   169      56.682  54.924  47.058  1.00  0.00           H  
ATOM   2593  HB3 ALA   169      57.497  56.202  46.036  1.00  0.00           H  
ATOM   2594  C   ALA   169      54.544  56.456  47.780  1.00  0.00           C  
ATOM   2595  O   ALA   169      54.435  56.282  49.001  1.00  0.00           O  
ATOM   2596  N   ASP   170      53.611  56.113  46.944  1.00  0.00           N  
ATOM   2597  H   ASP   170      53.799  56.290  45.968  1.00  0.00           H  
ATOM   2598  CA  ASP   170      52.299  55.451  47.165  1.00  0.00           C  
ATOM   2599  HA  ASP   170      52.395  54.799  48.033  1.00  0.00           H  
ATOM   2600  CB  ASP   170      51.299  56.587  47.335  1.00  0.00           C  
ATOM   2601  HB2 ASP   170      50.520  56.202  47.994  1.00  0.00           H  
ATOM   2602  HB3 ASP   170      51.798  57.387  47.882  1.00  0.00           H  
ATOM   2603  CG  ASP   170      50.718  57.208  46.044  1.00  0.00           C  
ATOM   2604  OD1 ASP   170      51.388  57.282  44.982  1.00  0.00           O  
ATOM   2605  OD2 ASP   170      49.520  57.558  46.041  1.00  0.00           O  
ATOM   2606  C   ASP   170      52.018  54.522  45.973  1.00  0.00           C  
ATOM   2607  O   ASP   170      52.810  54.493  44.999  1.00  0.00           O  
ATOM   2608  N   GLY   171      50.829  53.952  45.928  1.00  0.00           N  
ATOM   2609  H   GLY   171      50.080  54.204  46.556  1.00  0.00           H  
ATOM   2610  CA  GLY   171      50.459  53.092  44.755  1.00  0.00           C  
ATOM   2611  HA2 GLY   171      49.411  52.792  44.743  1.00  0.00           H  
ATOM   2612  HA3 GLY   171      51.083  52.198  44.788  1.00  0.00           H  
ATOM   2613  C   GLY   171      50.572  53.811  43.472  1.00  0.00           C  
ATOM   2614  O   GLY   171      51.235  53.299  42.557  1.00  0.00           O  
ATOM   2615  N   LYS   172      49.912  54.940  43.284  1.00  0.00           N  
ATOM   2616  H   LYS   172      49.378  55.261  44.078  1.00  0.00           H  
ATOM   2617  CA  LYS   172      49.767  55.713  42.033  1.00  0.00           C  
ATOM   2618  HA  LYS   172      49.356  54.995  41.323  1.00  0.00           H  
ATOM   2619  CB  LYS   172      48.813  56.931  42.089  1.00  0.00           C  
ATOM   2620  HB2 LYS   172      49.367  57.563  42.782  1.00  0.00           H  
ATOM   2621  HB3 LYS   172      47.918  56.582  42.604  1.00  0.00           H  
ATOM   2622  CG  LYS   172      48.366  57.521  40.776  1.00  0.00           C  
ATOM   2623  HG2 LYS   172      49.200  57.903  40.188  1.00  0.00           H  
ATOM   2624  HG3 LYS   172      47.940  56.742  40.144  1.00  0.00           H  
ATOM   2625  CD  LYS   172      47.261  58.555  40.992  1.00  0.00           C  
ATOM   2626  HD2 LYS   172      47.630  59.228  41.766  1.00  0.00           H  
ATOM   2627  HD3 LYS   172      46.348  58.062  41.327  1.00  0.00           H  
ATOM   2628  CE  LYS   172      47.102  59.310  39.626  1.00  0.00           C  
ATOM   2629  HE2 LYS   172      48.029  59.805  39.339  1.00  0.00           H  
ATOM   2630  HE3 LYS   172      46.986  58.618  38.792  1.00  0.00           H  
ATOM   2631  NZ  LYS   172      45.869  60.175  39.672  1.00  0.00           N  
ATOM   2632  HZ1 LYS   172      46.071  61.136  39.906  1.00  0.00           H  
ATOM   2633  HZ2 LYS   172      45.296  60.239  38.843  1.00  0.00           H  
ATOM   2634  HZ3 LYS   172      45.323  59.989  40.502  1.00  0.00           H  
ATOM   2635  C   LYS   172      51.134  56.078  41.540  1.00  0.00           C  
ATOM   2636  O   LYS   172      51.410  56.049  40.331  1.00  0.00           O  
ATOM   2637  N   SER   173      52.069  56.432  42.430  1.00  0.00           N  
ATOM   2638  H   SER   173      51.682  56.658  43.335  1.00  0.00           H  
ATOM   2639  CA  SER   173      53.506  56.743  42.124  1.00  0.00           C  
ATOM   2640  HA  SER   173      53.413  57.281  41.181  1.00  0.00           H  
ATOM   2641  CB  SER   173      54.279  57.589  43.195  1.00  0.00           C  
ATOM   2642  HB2 SER   173      55.156  58.119  42.822  1.00  0.00           H  
ATOM   2643  HB3 SER   173      54.505  56.931  44.034  1.00  0.00           H  
ATOM   2644  OG  SER   173      53.402  58.585  43.765  1.00  0.00           O  
ATOM   2645  HG  SER   173      52.770  58.085  44.288  1.00  0.00           H  
ATOM   2646  C   SER   173      54.283  55.387  41.851  1.00  0.00           C  
ATOM   2647  O   SER   173      55.129  55.319  40.932  1.00  0.00           O  
ATOM   2648  N   PHE   174      54.025  54.296  42.584  1.00  0.00           N  
ATOM   2649  H   PHE   174      53.528  54.474  43.445  1.00  0.00           H  
ATOM   2650  CA  PHE   174      54.725  53.036  42.505  1.00  0.00           C  
ATOM   2651  HA  PHE   174      55.805  53.173  42.566  1.00  0.00           H  
ATOM   2652  CB  PHE   174      54.415  52.246  43.750  1.00  0.00           C  
ATOM   2653  HB2 PHE   174      54.876  52.656  44.648  1.00  0.00           H  
ATOM   2654  HB3 PHE   174      53.337  52.229  43.913  1.00  0.00           H  
ATOM   2655  CG  PHE   174      54.807  50.782  43.698  1.00  0.00           C  
ATOM   2656  CD1 PHE   174      53.892  49.846  43.292  1.00  0.00           C  
ATOM   2657  HD1 PHE   174      52.854  50.093  43.125  1.00  0.00           H  
ATOM   2658  CE1 PHE   174      54.190  48.459  43.416  1.00  0.00           C  
ATOM   2659  HE1 PHE   174      53.526  47.732  42.971  1.00  0.00           H  
ATOM   2660  CZ  PHE   174      55.435  48.060  43.964  1.00  0.00           C  
ATOM   2661  HZ  PHE   174      55.721  47.019  44.003  1.00  0.00           H  
ATOM   2662  CE2 PHE   174      56.369  49.005  44.333  1.00  0.00           C  
ATOM   2663  HE2 PHE   174      57.346  48.721  44.693  1.00  0.00           H  
ATOM   2664  CD2 PHE   174      56.031  50.384  44.287  1.00  0.00           C  
ATOM   2665  HD2 PHE   174      56.716  51.187  44.516  1.00  0.00           H  
ATOM   2666  C   PHE   174      54.531  52.402  41.170  1.00  0.00           C  
ATOM   2667  O   PHE   174      55.444  52.058  40.466  1.00  0.00           O  
ATOM   2668  N   TRP   175      53.205  52.247  40.814  1.00  0.00           N  
ATOM   2669  H   TRP   175      52.559  52.445  41.565  1.00  0.00           H  
ATOM   2670  CA  TRP   175      52.787  51.787  39.558  1.00  0.00           C  
ATOM   2671  HA  TRP   175      53.357  50.911  39.248  1.00  0.00           H  
ATOM   2672  CB  TRP   175      51.316  51.305  39.675  1.00  0.00           C  
ATOM   2673  HB2 TRP   175      50.725  52.124  40.085  1.00  0.00           H  
ATOM   2674  HB3 TRP   175      50.919  51.116  38.678  1.00  0.00           H  
ATOM   2675  CG  TRP   175      50.998  50.084  40.428  1.00  0.00           C  
ATOM   2676  CD1 TRP   175      50.386  50.022  41.618  1.00  0.00           C  
ATOM   2677  HD1 TRP   175      49.974  50.905  42.083  1.00  0.00           H  
ATOM   2678  NE1 TRP   175      50.341  48.679  42.031  1.00  0.00           N  
ATOM   2679  HE1 TRP   175      50.019  48.353  42.932  1.00  0.00           H  
ATOM   2680  CE2 TRP   175      50.805  47.838  41.097  1.00  0.00           C  
ATOM   2681  CZ2 TRP   175      50.827  46.409  41.000  1.00  0.00           C  
ATOM   2682  HZ2 TRP   175      50.420  45.930  41.879  1.00  0.00           H  
ATOM   2683  CH2 TRP   175      51.233  45.787  39.794  1.00  0.00           C  
ATOM   2684  HH2 TRP   175      51.375  44.716  39.770  1.00  0.00           H  
ATOM   2685  CZ3 TRP   175      51.638  46.616  38.737  1.00  0.00           C  
ATOM   2686  HZ3 TRP   175      51.988  46.149  37.828  1.00  0.00           H  
ATOM   2687  CE3 TRP   175      51.559  48.049  38.786  1.00  0.00           C  
ATOM   2688  HE3 TRP   175      51.830  48.645  37.927  1.00  0.00           H  
ATOM   2689  CD2 TRP   175      51.176  48.705  40.008  1.00  0.00           C  
ATOM   2690  C   TRP   175      53.098  52.685  38.349  1.00  0.00           C  
ATOM   2691  O   TRP   175      53.421  52.042  37.345  1.00  0.00           O  
ATOM   2692  N   LEU   176      53.247  54.024  38.488  1.00  0.00           N  
ATOM   2693  H   LEU   176      53.099  54.429  39.401  1.00  0.00           H  
ATOM   2694  CA  LEU   176      53.753  54.986  37.483  1.00  0.00           C  
ATOM   2695  HA  LEU   176      53.172  54.749  36.592  1.00  0.00           H  
ATOM   2696  CB  LEU   176      53.502  56.440  37.896  1.00  0.00           C  
ATOM   2697  HB2 LEU   176      53.846  56.594  38.919  1.00  0.00           H  
ATOM   2698  HB3 LEU   176      52.425  56.532  38.039  1.00  0.00           H  
ATOM   2699  CG  LEU   176      54.107  57.516  36.994  1.00  0.00           C  
ATOM   2700  HG  LEU   176      55.191  57.526  37.103  1.00  0.00           H  
ATOM   2701  CD1 LEU   176      53.759  57.388  35.479  1.00  0.00           C  
ATOM   2702 HD11 LEU   176      54.162  56.455  35.086  1.00  0.00           H  
ATOM   2703 HD12 LEU   176      54.199  58.203  34.904  1.00  0.00           H  
ATOM   2704 HD13 LEU   176      52.672  57.387  35.390  1.00  0.00           H  
ATOM   2705  CD2 LEU   176      53.572  58.873  37.538  1.00  0.00           C  
ATOM   2706 HD21 LEU   176      54.043  59.100  38.495  1.00  0.00           H  
ATOM   2707 HD22 LEU   176      52.527  58.999  37.820  1.00  0.00           H  
ATOM   2708 HD23 LEU   176      53.877  59.713  36.913  1.00  0.00           H  
ATOM   2709  C   LEU   176      55.221  54.660  37.138  1.00  0.00           C  
ATOM   2710  O   LEU   176      55.545  54.591  35.925  1.00  0.00           O  
ATOM   2711  N   PHE   177      56.025  54.321  38.144  1.00  0.00           N  
ATOM   2712  H   PHE   177      55.640  54.340  39.077  1.00  0.00           H  
ATOM   2713  CA  PHE   177      57.397  53.885  37.955  1.00  0.00           C  
ATOM   2714  HA  PHE   177      57.912  54.574  37.285  1.00  0.00           H  
ATOM   2715  CB  PHE   177      58.125  53.829  39.282  1.00  0.00           C  
ATOM   2716  HB2 PHE   177      58.407  54.789  39.714  1.00  0.00           H  
ATOM   2717  HB3 PHE   177      57.479  53.446  40.071  1.00  0.00           H  
ATOM   2718  CG  PHE   177      59.405  53.053  39.347  1.00  0.00           C  
ATOM   2719  CD1 PHE   177      59.386  51.641  39.618  1.00  0.00           C  
ATOM   2720  HD1 PHE   177      58.480  51.082  39.796  1.00  0.00           H  
ATOM   2721  CE1 PHE   177      60.669  51.001  39.666  1.00  0.00           C  
ATOM   2722  HE1 PHE   177      60.753  49.930  39.551  1.00  0.00           H  
ATOM   2723  CZ  PHE   177      61.839  51.709  39.757  1.00  0.00           C  
ATOM   2724  HZ  PHE   177      62.766  51.162  39.848  1.00  0.00           H  
ATOM   2725  CE2 PHE   177      61.866  53.076  39.605  1.00  0.00           C  
ATOM   2726  HE2 PHE   177      62.803  53.609  39.673  1.00  0.00           H  
ATOM   2727  CD2 PHE   177      60.649  53.709  39.223  1.00  0.00           C  
ATOM   2728  HD2 PHE   177      60.538  54.778  39.118  1.00  0.00           H  
ATOM   2729  C   PHE   177      57.462  52.550  37.296  1.00  0.00           C  
ATOM   2730  O   PHE   177      58.209  52.420  36.344  1.00  0.00           O  
ATOM   2731  N   VAL   178      56.709  51.534  37.771  1.00  0.00           N  
ATOM   2732  H   VAL   178      56.085  51.743  38.537  1.00  0.00           H  
ATOM   2733  CA  VAL   178      56.743  50.165  37.143  1.00  0.00           C  
ATOM   2734  HA  VAL   178      57.744  49.778  37.331  1.00  0.00           H  
ATOM   2735  CB  VAL   178      55.870  49.136  37.906  1.00  0.00           C  
ATOM   2736  HB  VAL   178      54.987  49.715  38.175  1.00  0.00           H  
ATOM   2737  CG1 VAL   178      55.258  47.877  37.215  1.00  0.00           C  
ATOM   2738 HG11 VAL   178      54.252  48.197  36.940  1.00  0.00           H  
ATOM   2739 HG12 VAL   178      55.994  47.577  36.469  1.00  0.00           H  
ATOM   2740 HG13 VAL   178      54.997  47.071  37.901  1.00  0.00           H  
ATOM   2741  CG2 VAL   178      56.518  48.723  39.229  1.00  0.00           C  
ATOM   2742 HG21 VAL   178      57.228  47.909  39.081  1.00  0.00           H  
ATOM   2743 HG22 VAL   178      55.728  48.457  39.931  1.00  0.00           H  
ATOM   2744 HG23 VAL   178      56.959  49.575  39.748  1.00  0.00           H  
ATOM   2745  C   VAL   178      56.281  50.256  35.710  1.00  0.00           C  
ATOM   2746  O   VAL   178      56.974  49.742  34.882  1.00  0.00           O  
ATOM   2747  N   ASN   179      55.180  50.956  35.381  1.00  0.00           N  
ATOM   2748  H   ASN   179      54.715  51.465  36.119  1.00  0.00           H  
ATOM   2749  CA  ASN   179      54.665  51.075  34.052  1.00  0.00           C  
ATOM   2750  HA  ASN   179      54.441  50.058  33.732  1.00  0.00           H  
ATOM   2751  CB  ASN   179      53.416  52.057  34.118  1.00  0.00           C  
ATOM   2752  HB2 ASN   179      53.189  52.156  33.057  1.00  0.00           H  
ATOM   2753  HB3 ASN   179      53.621  53.044  34.533  1.00  0.00           H  
ATOM   2754  CG  ASN   179      52.200  51.332  34.695  1.00  0.00           C  
ATOM   2755  OD1 ASN   179      51.289  51.962  35.263  1.00  0.00           O  
ATOM   2756  ND2 ASN   179      52.131  50.063  34.501  1.00  0.00           N  
ATOM   2757 HD21 ASN   179      51.338  49.587  34.907  1.00  0.00           H  
ATOM   2758 HD22 ASN   179      52.865  49.550  34.034  1.00  0.00           H  
ATOM   2759  C   ASN   179      55.686  51.637  33.046  1.00  0.00           C  
ATOM   2760  O   ASN   179      55.752  51.217  31.880  1.00  0.00           O  
ATOM   2761  N   SER   180      56.476  52.590  33.523  1.00  0.00           N  
ATOM   2762  H   SER   180      56.313  52.907  34.468  1.00  0.00           H  
ATOM   2763  CA  SER   180      57.531  53.235  32.807  1.00  0.00           C  
ATOM   2764  HA  SER   180      57.215  53.510  31.801  1.00  0.00           H  
ATOM   2765  CB  SER   180      58.084  54.411  33.740  1.00  0.00           C  
ATOM   2766  HB2 SER   180      58.953  54.825  33.229  1.00  0.00           H  
ATOM   2767  HB3 SER   180      58.361  53.933  34.680  1.00  0.00           H  
ATOM   2768  OG  SER   180      57.188  55.478  34.068  1.00  0.00           O  
ATOM   2769  HG  SER   180      56.619  55.227  34.799  1.00  0.00           H  
ATOM   2770  C   SER   180      58.712  52.216  32.667  1.00  0.00           C  
ATOM   2771  O   SER   180      59.445  52.144  31.677  1.00  0.00           O  
ATOM   2772  N   TRP   181      58.981  51.440  33.682  1.00  0.00           N  
ATOM   2773  H   TRP   181      58.525  51.553  34.576  1.00  0.00           H  
ATOM   2774  CA  TRP   181      60.132  50.459  33.655  1.00  0.00           C  
ATOM   2775  HA  TRP   181      61.055  50.986  33.412  1.00  0.00           H  
ATOM   2776  CB  TRP   181      60.291  49.754  35.026  1.00  0.00           C  
ATOM   2777  HB2 TRP   181      60.558  50.436  35.834  1.00  0.00           H  
ATOM   2778  HB3 TRP   181      59.451  49.112  35.290  1.00  0.00           H  
ATOM   2779  CG  TRP   181      61.461  48.806  35.158  1.00  0.00           C  
ATOM   2780  CD1 TRP   181      62.625  48.797  34.510  1.00  0.00           C  
ATOM   2781  HD1 TRP   181      62.971  49.372  33.664  1.00  0.00           H  
ATOM   2782  NE1 TRP   181      63.437  47.821  35.008  1.00  0.00           N  
ATOM   2783  HE1 TRP   181      64.202  47.432  34.474  1.00  0.00           H  
ATOM   2784  CE2 TRP   181      62.830  47.042  36.013  1.00  0.00           C  
ATOM   2785  CZ2 TRP   181      63.128  45.834  36.643  1.00  0.00           C  
ATOM   2786  HZ2 TRP   181      64.040  45.286  36.458  1.00  0.00           H  
ATOM   2787  CH2 TRP   181      62.175  45.361  37.588  1.00  0.00           C  
ATOM   2788  HH2 TRP   181      62.518  44.533  38.191  1.00  0.00           H  
ATOM   2789  CZ3 TRP   181      60.981  45.991  37.807  1.00  0.00           C  
ATOM   2790  HZ3 TRP   181      60.272  45.612  38.529  1.00  0.00           H  
ATOM   2791  CE3 TRP   181      60.589  47.094  36.996  1.00  0.00           C  
ATOM   2792  HE3 TRP   181      59.657  47.589  37.223  1.00  0.00           H  
ATOM   2793  CD2 TRP   181      61.546  47.666  36.118  1.00  0.00           C  
ATOM   2794  C   TRP   181      59.891  49.344  32.635  1.00  0.00           C  
ATOM   2795  O   TRP   181      60.885  48.944  31.944  1.00  0.00           O  
ATOM   2796  N   ALA   182      58.667  48.967  32.469  1.00  0.00           N  
ATOM   2797  H   ALA   182      57.930  49.341  33.050  1.00  0.00           H  
ATOM   2798  CA  ALA   182      58.246  48.154  31.366  1.00  0.00           C  
ATOM   2799  HA  ALA   182      58.807  47.220  31.356  1.00  0.00           H  
ATOM   2800  CB  ALA   182      56.906  47.605  31.763  1.00  0.00           C  
ATOM   2801  HB1 ALA   182      56.239  48.458  31.894  1.00  0.00           H  
ATOM   2802  HB2 ALA   182      57.047  46.987  32.649  1.00  0.00           H  
ATOM   2803  HB3 ALA   182      56.394  46.942  31.066  1.00  0.00           H  
ATOM   2804  C   ALA   182      58.400  48.900  29.962  1.00  0.00           C  
ATOM   2805  O   ALA   182      58.867  48.208  29.022  1.00  0.00           O  
ATOM   2806  N   GLU   183      57.974  50.186  29.826  1.00  0.00           N  
ATOM   2807  H   GLU   183      57.380  50.596  30.532  1.00  0.00           H  
ATOM   2808  CA  GLU   183      57.936  50.966  28.609  1.00  0.00           C  
ATOM   2809  HA  GLU   183      57.444  50.534  27.738  1.00  0.00           H  
ATOM   2810  CB  GLU   183      57.136  52.202  28.937  1.00  0.00           C  
ATOM   2811  HB2 GLU   183      56.111  51.890  29.139  1.00  0.00           H  
ATOM   2812  HB3 GLU   183      57.390  52.728  29.858  1.00  0.00           H  
ATOM   2813  CG  GLU   183      57.313  53.087  27.726  1.00  0.00           C  
ATOM   2814  HG2 GLU   183      58.299  53.551  27.742  1.00  0.00           H  
ATOM   2815  HG3 GLU   183      57.279  52.504  26.805  1.00  0.00           H  
ATOM   2816  CD  GLU   183      56.345  54.225  27.682  1.00  0.00           C  
ATOM   2817  OE1 GLU   183      56.070  54.725  26.609  1.00  0.00           O  
ATOM   2818  OE2 GLU   183      55.770  54.600  28.778  1.00  0.00           O  
ATOM   2819  C   GLU   183      59.404  51.239  28.068  1.00  0.00           C  
ATOM   2820  O   GLU   183      59.752  51.024  26.957  1.00  0.00           O  
ATOM   2821  N   ILE   184      60.272  51.593  29.049  1.00  0.00           N  
ATOM   2822  H   ILE   184      59.989  51.654  30.017  1.00  0.00           H  
ATOM   2823  CA  ILE   184      61.794  51.678  28.920  1.00  0.00           C  
ATOM   2824  HA  ILE   184      61.811  52.368  28.076  1.00  0.00           H  
ATOM   2825  CB  ILE   184      62.519  52.255  30.175  1.00  0.00           C  
ATOM   2826  HB  ILE   184      62.099  51.865  31.102  1.00  0.00           H  
ATOM   2827  CG2 ILE   184      64.040  51.957  30.312  1.00  0.00           C  
ATOM   2828 HG21 ILE   184      64.199  50.879  30.286  1.00  0.00           H  
ATOM   2829 HG22 ILE   184      64.525  52.397  29.441  1.00  0.00           H  
ATOM   2830 HG23 ILE   184      64.412  52.347  31.260  1.00  0.00           H  
ATOM   2831  CG1 ILE   184      62.310  53.745  30.117  1.00  0.00           C  
ATOM   2832 HG12 ILE   184      63.120  54.222  29.566  1.00  0.00           H  
ATOM   2833 HG13 ILE   184      61.385  54.140  29.697  1.00  0.00           H  
ATOM   2834  CD1 ILE   184      62.396  54.331  31.590  1.00  0.00           C  
ATOM   2835 HD11 ILE   184      63.422  54.325  31.958  1.00  0.00           H  
ATOM   2836 HD12 ILE   184      61.667  53.893  32.272  1.00  0.00           H  
ATOM   2837 HD13 ILE   184      62.125  55.382  31.482  1.00  0.00           H  
ATOM   2838  C   ILE   184      62.463  50.392  28.418  1.00  0.00           C  
ATOM   2839  O   ILE   184      63.301  50.376  27.560  1.00  0.00           O  
ATOM   2840  N   SER   185      61.935  49.232  28.864  1.00  0.00           N  
ATOM   2841  H   SER   185      61.166  49.241  29.519  1.00  0.00           H  
ATOM   2842  CA  SER   185      62.452  47.944  28.375  1.00  0.00           C  
ATOM   2843  HA  SER   185      63.541  47.895  28.369  1.00  0.00           H  
ATOM   2844  CB  SER   185      62.096  46.903  29.393  1.00  0.00           C  
ATOM   2845  HB2 SER   185      61.012  46.844  29.488  1.00  0.00           H  
ATOM   2846  HB3 SER   185      62.521  45.949  29.079  1.00  0.00           H  
ATOM   2847  OG  SER   185      62.735  47.369  30.544  1.00  0.00           O  
ATOM   2848  HG  SER   185      62.167  47.941  31.065  1.00  0.00           H  
ATOM   2849  C   SER   185      61.908  47.476  27.013  1.00  0.00           C  
ATOM   2850  O   SER   185      62.683  46.839  26.271  1.00  0.00           O  
ATOM   2851  N   ARG   186      60.713  47.898  26.608  1.00  0.00           N  
ATOM   2852  H   ARG   186      60.050  48.345  27.224  1.00  0.00           H  
ATOM   2853  CA  ARG   186      60.349  47.800  25.136  1.00  0.00           C  
ATOM   2854  HA  ARG   186      60.546  46.782  24.803  1.00  0.00           H  
ATOM   2855  CB  ARG   186      58.869  48.105  24.884  1.00  0.00           C  
ATOM   2856  HB2 ARG   186      58.595  48.108  23.829  1.00  0.00           H  
ATOM   2857  HB3 ARG   186      58.722  49.127  25.232  1.00  0.00           H  
ATOM   2858  CG  ARG   186      57.950  47.155  25.716  1.00  0.00           C  
ATOM   2859  HG2 ARG   186      58.092  46.088  25.541  1.00  0.00           H  
ATOM   2860  HG3 ARG   186      58.088  47.444  26.758  1.00  0.00           H  
ATOM   2861  CD  ARG   186      56.497  47.509  25.416  1.00  0.00           C  
ATOM   2862  HD2 ARG   186      56.451  47.480  24.327  1.00  0.00           H  
ATOM   2863  HD3 ARG   186      55.961  46.630  25.773  1.00  0.00           H  
ATOM   2864  NE  ARG   186      56.056  48.688  26.000  1.00  0.00           N  
ATOM   2865  HE  ARG   186      55.865  49.436  25.349  1.00  0.00           H  
ATOM   2866  CZ  ARG   186      55.605  48.944  27.212  1.00  0.00           C  
ATOM   2867  NH1 ARG   186      55.604  48.068  28.192  1.00  0.00           N  
ATOM   2868 HH11 ARG   186      55.066  48.268  29.023  1.00  0.00           H  
ATOM   2869 HH12 ARG   186      56.142  47.227  28.043  1.00  0.00           H  
ATOM   2870  NH2 ARG   186      54.975  50.066  27.463  1.00  0.00           N  
ATOM   2871 HH21 ARG   186      54.805  50.661  26.664  1.00  0.00           H  
ATOM   2872 HH22 ARG   186      54.595  50.200  28.389  1.00  0.00           H  
ATOM   2873  C   ARG   186      61.198  48.816  24.202  1.00  0.00           C  
ATOM   2874  O   ARG   186      60.944  48.905  23.006  1.00  0.00           O  
ATOM   2875  N   GLY   187      62.227  49.449  24.832  1.00  0.00           N  
ATOM   2876  H   GLY   187      62.172  49.237  25.818  1.00  0.00           H  
ATOM   2877  CA  GLY   187      63.290  50.125  24.213  1.00  0.00           C  
ATOM   2878  HA2 GLY   187      64.091  50.062  24.949  1.00  0.00           H  
ATOM   2879  HA3 GLY   187      63.649  49.604  23.326  1.00  0.00           H  
ATOM   2880  C   GLY   187      63.078  51.621  24.020  1.00  0.00           C  
ATOM   2881  O   GLY   187      63.966  52.304  23.471  1.00  0.00           O  
ATOM   2882  N   PHE   188      61.997  52.206  24.448  1.00  0.00           N  
ATOM   2883  H   PHE   188      61.497  51.658  25.133  1.00  0.00           H  
ATOM   2884  CA  PHE   188      61.761  53.640  24.467  1.00  0.00           C  
ATOM   2885  HA  PHE   188      61.803  54.144  23.502  1.00  0.00           H  
ATOM   2886  CB  PHE   188      60.402  54.022  24.969  1.00  0.00           C  
ATOM   2887  HB2 PHE   188      60.401  55.098  25.141  1.00  0.00           H  
ATOM   2888  HB3 PHE   188      60.175  53.551  25.925  1.00  0.00           H  
ATOM   2889  CG  PHE   188      59.270  53.625  24.007  1.00  0.00           C  
ATOM   2890  CD1 PHE   188      58.755  52.255  23.977  1.00  0.00           C  
ATOM   2891  HD1 PHE   188      59.129  51.482  24.633  1.00  0.00           H  
ATOM   2892  CE1 PHE   188      57.701  51.975  23.119  1.00  0.00           C  
ATOM   2893  HE1 PHE   188      57.332  50.960  23.081  1.00  0.00           H  
ATOM   2894  CZ  PHE   188      57.090  52.912  22.290  1.00  0.00           C  
ATOM   2895  HZ  PHE   188      56.245  52.692  21.655  1.00  0.00           H  
ATOM   2896  CE2 PHE   188      57.689  54.208  22.236  1.00  0.00           C  
ATOM   2897  HE2 PHE   188      57.288  54.955  21.568  1.00  0.00           H  
ATOM   2898  CD2 PHE   188      58.716  54.557  23.111  1.00  0.00           C  
ATOM   2899  HD2 PHE   188      59.224  55.507  23.035  1.00  0.00           H  
ATOM   2900  C   PHE   188      62.865  54.422  25.173  1.00  0.00           C  
ATOM   2901  O   PHE   188      63.352  53.914  26.230  1.00  0.00           O  
ATOM   2902  N   GLN   189      63.343  55.538  24.630  1.00  0.00           N  
ATOM   2903  H   GLN   189      63.034  55.824  23.711  1.00  0.00           H  
ATOM   2904  CA  GLN   189      64.457  56.339  25.150  1.00  0.00           C  
ATOM   2905  HA  GLN   189      65.294  55.710  25.455  1.00  0.00           H  
ATOM   2906  CB  GLN   189      64.975  57.233  24.002  1.00  0.00           C  
ATOM   2907  HB2 GLN   189      64.183  57.806  23.520  1.00  0.00           H  
ATOM   2908  HB3 GLN   189      65.304  56.581  23.193  1.00  0.00           H  
ATOM   2909  CG  GLN   189      66.158  58.224  24.352  1.00  0.00           C  
ATOM   2910  HG2 GLN   189      67.065  57.660  24.571  1.00  0.00           H  
ATOM   2911  HG3 GLN   189      65.889  58.719  25.285  1.00  0.00           H  
ATOM   2912  CD  GLN   189      66.518  59.229  23.256  1.00  0.00           C  
ATOM   2913  OE1 GLN   189      65.945  59.194  22.123  1.00  0.00           O  
ATOM   2914  NE2 GLN   189      67.505  60.117  23.517  1.00  0.00           N  
ATOM   2915 HE21 GLN   189      67.659  60.871  22.863  1.00  0.00           H  
ATOM   2916 HE22 GLN   189      67.973  60.119  24.412  1.00  0.00           H  
ATOM   2917  C   GLN   189      64.046  57.091  26.413  1.00  0.00           C  
ATOM   2918  O   GLN   189      64.783  57.130  27.393  1.00  0.00           O  
ATOM   2919  N   LYS   190      62.779  57.515  26.420  1.00  0.00           N  
ATOM   2920  H   LYS   190      62.305  57.321  25.549  1.00  0.00           H  
ATOM   2921  CA  LYS   190      62.053  58.185  27.529  1.00  0.00           C  
ATOM   2922  HA  LYS   190      62.582  58.038  28.471  1.00  0.00           H  
ATOM   2923  CB  LYS   190      61.798  59.682  27.244  1.00  0.00           C  
ATOM   2924  HB2 LYS   190      61.117  59.764  26.397  1.00  0.00           H  
ATOM   2925  HB3 LYS   190      61.393  60.151  28.141  1.00  0.00           H  
ATOM   2926  CG  LYS   190      63.056  60.495  26.798  1.00  0.00           C  
ATOM   2927  HG2 LYS   190      63.870  60.247  27.479  1.00  0.00           H  
ATOM   2928  HG3 LYS   190      63.365  60.229  25.787  1.00  0.00           H  
ATOM   2929  CD  LYS   190      62.919  61.957  27.047  1.00  0.00           C  
ATOM   2930  HD2 LYS   190      62.066  62.365  26.505  1.00  0.00           H  
ATOM   2931  HD3 LYS   190      62.722  62.141  28.103  1.00  0.00           H  
ATOM   2932  CE  LYS   190      64.285  62.568  26.689  1.00  0.00           C  
ATOM   2933  HE2 LYS   190      64.982  61.955  27.261  1.00  0.00           H  
ATOM   2934  HE3 LYS   190      64.480  62.324  25.645  1.00  0.00           H  
ATOM   2935  NZ  LYS   190      64.430  64.003  26.953  1.00  0.00           N  
ATOM   2936  HZ1 LYS   190      65.139  64.453  26.391  1.00  0.00           H  
ATOM   2937  HZ2 LYS   190      63.531  64.433  26.788  1.00  0.00           H  
ATOM   2938  HZ3 LYS   190      64.699  64.223  27.902  1.00  0.00           H  
ATOM   2939  C   LYS   190      60.710  57.406  27.765  1.00  0.00           C  
ATOM   2940  O   LYS   190      60.221  56.802  26.786  1.00  0.00           O  
ATOM   2941  N   PRO   191      60.160  57.402  29.020  1.00  0.00           N  
ATOM   2942  CD  PRO   191      60.692  57.915  30.247  1.00  0.00           C  
ATOM   2943  HD2 PRO   191      60.817  58.998  30.231  1.00  0.00           H  
ATOM   2944  HD3 PRO   191      61.623  57.388  30.454  1.00  0.00           H  
ATOM   2945  CG  PRO   191      59.735  57.525  31.459  1.00  0.00           C  
ATOM   2946  HG2 PRO   191      60.234  57.151  32.354  1.00  0.00           H  
ATOM   2947  HG3 PRO   191      59.149  58.392  31.765  1.00  0.00           H  
ATOM   2948  CB  PRO   191      58.767  56.491  30.844  1.00  0.00           C  
ATOM   2949  HB2 PRO   191      59.147  55.488  31.037  1.00  0.00           H  
ATOM   2950  HB3 PRO   191      57.790  56.562  31.321  1.00  0.00           H  
ATOM   2951  CA  PRO   191      58.845  56.784  29.321  1.00  0.00           C  
ATOM   2952  HA  PRO   191      58.593  55.868  28.786  1.00  0.00           H  
ATOM   2953  C   PRO   191      57.738  57.742  28.973  1.00  0.00           C  
ATOM   2954  O   PRO   191      57.965  58.957  28.804  1.00  0.00           O  
ATOM   2955  N   SER   192      56.473  57.231  28.991  1.00  0.00           N  
ATOM   2956  H   SER   192      56.379  56.226  29.015  1.00  0.00           H  
ATOM   2957  CA  SER   192      55.324  58.026  28.485  1.00  0.00           C  
ATOM   2958  HA  SER   192      55.488  58.237  27.428  1.00  0.00           H  
ATOM   2959  CB  SER   192      54.020  57.265  28.643  1.00  0.00           C  
ATOM   2960  HB2 SER   192      53.165  57.940  28.604  1.00  0.00           H  
ATOM   2961  HB3 SER   192      54.057  56.805  29.631  1.00  0.00           H  
ATOM   2962  OG  SER   192      53.825  56.385  27.566  1.00  0.00           O  
ATOM   2963  HG  SER   192      54.528  55.733  27.601  1.00  0.00           H  
ATOM   2964  C   SER   192      55.028  59.398  29.149  1.00  0.00           C  
ATOM   2965  O   SER   192      54.286  60.152  28.490  1.00  0.00           O  
ATOM   2966  N   LYS   193      55.544  59.738  30.398  1.00  0.00           N  
ATOM   2967  H   LYS   193      56.261  59.108  30.730  1.00  0.00           H  
ATOM   2968  CA  LYS   193      55.449  61.004  31.085  1.00  0.00           C  
ATOM   2969  HA  LYS   193      55.662  61.853  30.437  1.00  0.00           H  
ATOM   2970  CB  LYS   193      54.002  61.193  31.645  1.00  0.00           C  
ATOM   2971  HB2 LYS   193      54.046  62.071  32.290  1.00  0.00           H  
ATOM   2972  HB3 LYS   193      53.374  61.378  30.774  1.00  0.00           H  
ATOM   2973  CG  LYS   193      53.387  60.062  32.530  1.00  0.00           C  
ATOM   2974  HG2 LYS   193      53.490  59.110  32.010  1.00  0.00           H  
ATOM   2975  HG3 LYS   193      54.017  60.151  33.415  1.00  0.00           H  
ATOM   2976  CD  LYS   193      51.964  60.456  32.809  1.00  0.00           C  
ATOM   2977  HD2 LYS   193      51.542  59.983  33.695  1.00  0.00           H  
ATOM   2978  HD3 LYS   193      51.936  61.533  32.977  1.00  0.00           H  
ATOM   2979  CE  LYS   193      51.104  59.986  31.599  1.00  0.00           C  
ATOM   2980  HE2 LYS   193      51.071  58.898  31.656  1.00  0.00           H  
ATOM   2981  HE3 LYS   193      51.584  60.280  30.665  1.00  0.00           H  
ATOM   2982  NZ  LYS   193      49.729  60.473  31.566  1.00  0.00           N  
ATOM   2983  HZ1 LYS   193      49.707  61.390  31.144  1.00  0.00           H  
ATOM   2984  HZ2 LYS   193      49.282  60.428  32.471  1.00  0.00           H  
ATOM   2985  HZ3 LYS   193      49.087  59.830  31.126  1.00  0.00           H  
ATOM   2986  C   LYS   193      56.462  60.936  32.216  1.00  0.00           C  
ATOM   2987  O   LYS   193      56.729  59.876  32.783  1.00  0.00           O  
ATOM   2988  N   LEU   194      56.986  62.134  32.571  1.00  0.00           N  
ATOM   2989  H   LEU   194      56.730  62.998  32.115  1.00  0.00           H  
ATOM   2990  CA  LEU   194      57.808  62.368  33.758  1.00  0.00           C  
ATOM   2991  HA  LEU   194      58.544  61.567  33.817  1.00  0.00           H  
ATOM   2992  CB  LEU   194      58.518  63.701  33.493  1.00  0.00           C  
ATOM   2993  HB2 LEU   194      57.873  64.408  32.970  1.00  0.00           H  
ATOM   2994  HB3 LEU   194      58.960  64.075  34.416  1.00  0.00           H  
ATOM   2995  CG  LEU   194      59.725  63.396  32.585  1.00  0.00           C  
ATOM   2996  HG  LEU   194      59.302  62.752  31.815  1.00  0.00           H  
ATOM   2997  CD1 LEU   194      60.348  64.555  31.847  1.00  0.00           C  
ATOM   2998 HD11 LEU   194      61.078  64.156  31.142  1.00  0.00           H  
ATOM   2999 HD12 LEU   194      59.607  65.045  31.215  1.00  0.00           H  
ATOM   3000 HD13 LEU   194      60.838  65.292  32.482  1.00  0.00           H  
ATOM   3001  CD2 LEU   194      60.885  62.756  33.357  1.00  0.00           C  
ATOM   3002 HD21 LEU   194      61.752  62.593  32.716  1.00  0.00           H  
ATOM   3003 HD22 LEU   194      60.567  61.777  33.715  1.00  0.00           H  
ATOM   3004 HD23 LEU   194      61.192  63.387  34.191  1.00  0.00           H  
ATOM   3005  C   LEU   194      56.860  62.530  35.026  1.00  0.00           C  
ATOM   3006  O   LEU   194      55.716  62.876  34.823  1.00  0.00           O  
ATOM   3007  N   PRO   195      57.416  62.183  36.221  1.00  0.00           N  
ATOM   3008  CD  PRO   195      58.638  61.478  36.441  1.00  0.00           C  
ATOM   3009  HD2 PRO   195      58.410  60.424  36.286  1.00  0.00           H  
ATOM   3010  HD3 PRO   195      59.466  61.833  35.827  1.00  0.00           H  
ATOM   3011  CG  PRO   195      58.927  61.751  37.901  1.00  0.00           C  
ATOM   3012  HG2 PRO   195      59.634  62.577  37.976  1.00  0.00           H  
ATOM   3013  HG3 PRO   195      59.481  60.901  38.301  1.00  0.00           H  
ATOM   3014  CB  PRO   195      57.608  61.948  38.615  1.00  0.00           C  
ATOM   3015  HB2 PRO   195      57.572  62.524  39.540  1.00  0.00           H  
ATOM   3016  HB3 PRO   195      57.106  60.989  38.740  1.00  0.00           H  
ATOM   3017  CA  PRO   195      56.812  62.599  37.507  1.00  0.00           C  
ATOM   3018  HA  PRO   195      55.770  62.280  37.544  1.00  0.00           H  
ATOM   3019  C   PRO   195      56.862  64.166  37.747  1.00  0.00           C  
ATOM   3020  O   PRO   195      57.733  64.863  37.243  1.00  0.00           O  
ATOM   3021  N   THR   196      55.981  64.613  38.696  1.00  0.00           N  
ATOM   3022  H   THR   196      55.294  63.928  38.978  1.00  0.00           H  
ATOM   3023  CA  THR   196      56.304  65.699  39.564  1.00  0.00           C  
ATOM   3024  HA  THR   196      57.164  66.172  39.090  1.00  0.00           H  
ATOM   3025  CB  THR   196      55.154  66.707  39.684  1.00  0.00           C  
ATOM   3026  HB  THR   196      54.203  66.238  39.936  1.00  0.00           H  
ATOM   3027  CG2 THR   196      55.445  67.666  40.821  1.00  0.00           C  
ATOM   3028 HG21 THR   196      54.883  68.578  40.623  1.00  0.00           H  
ATOM   3029 HG22 THR   196      55.072  67.211  41.739  1.00  0.00           H  
ATOM   3030 HG23 THR   196      56.507  67.875  40.944  1.00  0.00           H  
ATOM   3031  OG1 THR   196      55.015  67.366  38.427  1.00  0.00           O  
ATOM   3032  HG1 THR   196      54.559  66.723  37.878  1.00  0.00           H  
ATOM   3033  C   THR   196      56.851  65.090  40.899  1.00  0.00           C  
ATOM   3034  O   THR   196      56.078  64.405  41.518  1.00  0.00           O  
ATOM   3035  N   LEU   197      58.051  65.401  41.375  1.00  0.00           N  
ATOM   3036  H   LEU   197      58.656  66.048  40.889  1.00  0.00           H  
ATOM   3037  CA  LEU   197      58.532  64.912  42.743  1.00  0.00           C  
ATOM   3038  HA  LEU   197      58.062  63.928  42.777  1.00  0.00           H  
ATOM   3039  CB  LEU   197      60.052  64.894  42.747  1.00  0.00           C  
ATOM   3040  HB2 LEU   197      60.345  65.943  42.709  1.00  0.00           H  
ATOM   3041  HB3 LEU   197      60.422  64.447  43.670  1.00  0.00           H  
ATOM   3042  CG  LEU   197      60.754  64.257  41.588  1.00  0.00           C  
ATOM   3043  HG  LEU   197      60.588  64.906  40.728  1.00  0.00           H  
ATOM   3044  CD1 LEU   197      62.219  64.294  41.893  1.00  0.00           C  
ATOM   3045 HD11 LEU   197      62.840  63.782  41.158  1.00  0.00           H  
ATOM   3046 HD12 LEU   197      62.557  65.328  41.950  1.00  0.00           H  
ATOM   3047 HD13 LEU   197      62.424  63.893  42.885  1.00  0.00           H  
ATOM   3048  CD2 LEU   197      60.481  62.678  41.416  1.00  0.00           C  
ATOM   3049 HD21 LEU   197      60.410  62.204  42.395  1.00  0.00           H  
ATOM   3050 HD22 LEU   197      61.165  62.133  40.766  1.00  0.00           H  
ATOM   3051 HD23 LEU   197      59.499  62.555  40.960  1.00  0.00           H  
ATOM   3052  C   LEU   197      58.048  65.772  43.939  1.00  0.00           C  
ATOM   3053  O   LEU   197      57.914  65.326  45.092  1.00  0.00           O  
ATOM   3054  N   GLU   198      57.914  67.045  43.647  1.00  0.00           N  
ATOM   3055  H   GLU   198      58.186  67.359  42.727  1.00  0.00           H  
ATOM   3056  CA  GLU   198      57.562  68.058  44.593  1.00  0.00           C  
ATOM   3057  HA  GLU   198      58.225  67.907  45.445  1.00  0.00           H  
ATOM   3058  CB  GLU   198      57.696  69.471  44.075  1.00  0.00           C  
ATOM   3059  HB2 GLU   198      57.051  69.698  43.226  1.00  0.00           H  
ATOM   3060  HB3 GLU   198      57.442  70.174  44.867  1.00  0.00           H  
ATOM   3061  CG  GLU   198      59.143  69.758  43.627  1.00  0.00           C  
ATOM   3062  HG2 GLU   198      59.708  69.288  44.433  1.00  0.00           H  
ATOM   3063  HG3 GLU   198      59.365  70.816  43.769  1.00  0.00           H  
ATOM   3064  CD  GLU   198      59.705  69.267  42.341  1.00  0.00           C  
ATOM   3065  OE1 GLU   198      60.833  69.723  41.984  1.00  0.00           O  
ATOM   3066  OE2 GLU   198      59.051  68.545  41.581  1.00  0.00           O  
ATOM   3067  C   GLU   198      56.112  67.916  45.198  1.00  0.00           C  
ATOM   3068  O   GLU   198      55.071  67.806  44.615  1.00  0.00           O  
ATOM   3069  N   ARG   199      56.113  67.961  46.500  1.00  0.00           N  
ATOM   3070  H   ARG   199      57.040  67.835  46.880  1.00  0.00           H  
ATOM   3071  CA  ARG   199      54.876  68.056  47.377  1.00  0.00           C  
ATOM   3072  HA  ARG   199      54.120  67.331  47.074  1.00  0.00           H  
ATOM   3073  CB  ARG   199      55.328  67.681  48.802  1.00  0.00           C  
ATOM   3074  HB2 ARG   199      54.727  68.263  49.499  1.00  0.00           H  
ATOM   3075  HB3 ARG   199      56.303  68.146  48.947  1.00  0.00           H  
ATOM   3076  CG  ARG   199      55.308  66.191  49.055  1.00  0.00           C  
ATOM   3077  HG2 ARG   199      55.563  66.035  50.104  1.00  0.00           H  
ATOM   3078  HG3 ARG   199      54.295  65.878  48.801  1.00  0.00           H  
ATOM   3079  CD  ARG   199      56.298  65.397  48.207  1.00  0.00           C  
ATOM   3080  HD2 ARG   199      57.269  65.814  48.474  1.00  0.00           H  
ATOM   3081  HD3 ARG   199      56.218  65.577  47.135  1.00  0.00           H  
ATOM   3082  NE  ARG   199      56.272  63.979  48.545  1.00  0.00           N  
ATOM   3083  HE  ARG   199      55.637  63.674  49.268  1.00  0.00           H  
ATOM   3084  CZ  ARG   199      56.878  63.009  47.981  1.00  0.00           C  
ATOM   3085  NH1 ARG   199      57.732  63.231  47.041  1.00  0.00           N  
ATOM   3086 HH11 ARG   199      57.829  64.154  46.643  1.00  0.00           H  
ATOM   3087 HH12 ARG   199      58.101  62.491  46.461  1.00  0.00           H  
ATOM   3088  NH2 ARG   199      56.737  61.778  48.386  1.00  0.00           N  
ATOM   3089 HH21 ARG   199      56.007  61.590  49.059  1.00  0.00           H  
ATOM   3090 HH22 ARG   199      57.189  61.015  47.902  1.00  0.00           H  
ATOM   3091  C   ARG   199      54.098  69.319  47.373  1.00  0.00           C  
ATOM   3092  O   ARG   199      54.721  70.420  47.211  1.00  0.00           O  
ATOM   3093  N   TRP   200      52.740  69.135  47.595  1.00  0.00           N  
ATOM   3094  H   TRP   200      52.333  68.211  47.553  1.00  0.00           H  
ATOM   3095  CA  TRP   200      51.714  70.253  47.804  1.00  0.00           C  
ATOM   3096  HA  TRP   200      52.041  71.038  47.121  1.00  0.00           H  
ATOM   3097  CB  TRP   200      50.380  69.696  47.428  1.00  0.00           C  
ATOM   3098  HB2 TRP   200      50.194  68.808  48.033  1.00  0.00           H  
ATOM   3099  HB3 TRP   200      50.336  69.376  46.387  1.00  0.00           H  
ATOM   3100  CG  TRP   200      49.205  70.566  47.620  1.00  0.00           C  
ATOM   3101  CD1 TRP   200      48.628  71.451  46.774  1.00  0.00           C  
ATOM   3102  HD1 TRP   200      48.974  71.643  45.769  1.00  0.00           H  
ATOM   3103  NE1 TRP   200      47.605  72.035  47.416  1.00  0.00           N  
ATOM   3104  HE1 TRP   200      47.034  72.659  46.863  1.00  0.00           H  
ATOM   3105  CE2 TRP   200      47.506  71.757  48.762  1.00  0.00           C  
ATOM   3106  CZ2 TRP   200      46.665  72.199  49.835  1.00  0.00           C  
ATOM   3107  HZ2 TRP   200      45.837  72.882  49.720  1.00  0.00           H  
ATOM   3108  CH2 TRP   200      46.869  71.569  51.108  1.00  0.00           C  
ATOM   3109  HH2 TRP   200      46.242  71.819  51.951  1.00  0.00           H  
ATOM   3110  CZ3 TRP   200      47.727  70.452  51.226  1.00  0.00           C  
ATOM   3111  HZ3 TRP   200      47.782  69.887  52.145  1.00  0.00           H  
ATOM   3112  CE3 TRP   200      48.426  70.046  50.089  1.00  0.00           C  
ATOM   3113  HE3 TRP   200      49.048  69.165  50.133  1.00  0.00           H  
ATOM   3114  CD2 TRP   200      48.511  70.762  48.907  1.00  0.00           C  
ATOM   3115  C   TRP   200      51.649  70.780  49.218  1.00  0.00           C  
ATOM   3116  O   TRP   200      51.584  69.983  50.187  1.00  0.00           O  
ATOM   3117  N   PHE   201      51.408  72.050  49.378  1.00  0.00           N  
ATOM   3118  H   PHE   201      51.574  72.612  48.556  1.00  0.00           H  
ATOM   3119  CA  PHE   201      50.991  72.626  50.651  1.00  0.00           C  
ATOM   3120  HA  PHE   201      50.505  71.864  51.260  1.00  0.00           H  
ATOM   3121  CB  PHE   201      52.216  73.140  51.398  1.00  0.00           C  
ATOM   3122  HB2 PHE   201      51.948  73.367  52.430  1.00  0.00           H  
ATOM   3123  HB3 PHE   201      52.535  73.993  50.799  1.00  0.00           H  
ATOM   3124  CG  PHE   201      53.428  72.212  51.589  1.00  0.00           C  
ATOM   3125  CD1 PHE   201      53.541  71.482  52.770  1.00  0.00           C  
ATOM   3126  HD1 PHE   201      52.787  71.532  53.542  1.00  0.00           H  
ATOM   3127  CE1 PHE   201      54.704  70.673  52.957  1.00  0.00           C  
ATOM   3128  HE1 PHE   201      54.918  70.041  53.807  1.00  0.00           H  
ATOM   3129  CZ  PHE   201      55.619  70.479  51.877  1.00  0.00           C  
ATOM   3130  HZ  PHE   201      56.443  69.795  52.019  1.00  0.00           H  
ATOM   3131  CE2 PHE   201      55.517  71.279  50.794  1.00  0.00           C  
ATOM   3132  HE2 PHE   201      56.317  71.223  50.071  1.00  0.00           H  
ATOM   3133  CD2 PHE   201      54.508  72.198  50.643  1.00  0.00           C  
ATOM   3134  HD2 PHE   201      54.406  72.672  49.677  1.00  0.00           H  
ATOM   3135  C   PHE   201      50.013  73.776  50.429  1.00  0.00           C  
ATOM   3136  O   PHE   201      49.848  74.246  49.307  1.00  0.00           O  
ATOM   3137  N   LEU   202      49.304  74.302  51.435  1.00  0.00           N  
ATOM   3138  H   LEU   202      49.527  73.847  52.309  1.00  0.00           H  
ATOM   3139  CA  LEU   202      48.387  75.350  51.463  1.00  0.00           C  
ATOM   3140  HA  LEU   202      47.849  75.179  50.530  1.00  0.00           H  
ATOM   3141  CB  LEU   202      47.385  75.163  52.592  1.00  0.00           C  
ATOM   3142  HB2 LEU   202      47.886  75.387  53.534  1.00  0.00           H  
ATOM   3143  HB3 LEU   202      46.925  74.176  52.626  1.00  0.00           H  
ATOM   3144  CG  LEU   202      46.095  76.059  52.618  1.00  0.00           C  
ATOM   3145  HG  LEU   202      46.317  77.084  52.915  1.00  0.00           H  
ATOM   3146  CD1 LEU   202      45.412  76.019  51.250  1.00  0.00           C  
ATOM   3147 HD11 LEU   202      44.491  76.600  51.285  1.00  0.00           H  
ATOM   3148 HD12 LEU   202      45.176  75.013  50.903  1.00  0.00           H  
ATOM   3149 HD13 LEU   202      46.085  76.470  50.521  1.00  0.00           H  
ATOM   3150  CD2 LEU   202      45.085  75.604  53.666  1.00  0.00           C  
ATOM   3151 HD21 LEU   202      45.502  75.842  54.645  1.00  0.00           H  
ATOM   3152 HD22 LEU   202      45.012  74.528  53.513  1.00  0.00           H  
ATOM   3153 HD23 LEU   202      44.066  75.959  53.512  1.00  0.00           H  
ATOM   3154  C   LEU   202      48.967  76.727  51.370  1.00  0.00           C  
ATOM   3155  O   LEU   202      48.518  77.651  50.547  1.00  0.00           O  
ATOM   3156  N   ASN   203      50.082  76.953  52.155  1.00  0.00           N  
ATOM   3157  H   ASN   203      50.272  76.216  52.818  1.00  0.00           H  
ATOM   3158  CA  ASN   203      50.757  78.184  52.173  1.00  0.00           C  
ATOM   3159  HA  ASN   203      50.854  78.421  51.113  1.00  0.00           H  
ATOM   3160  CB  ASN   203      50.188  79.312  53.079  1.00  0.00           C  
ATOM   3161  HB2 ASN   203      50.229  78.986  54.119  1.00  0.00           H  
ATOM   3162  HB3 ASN   203      50.928  80.109  53.005  1.00  0.00           H  
ATOM   3163  CG  ASN   203      48.746  79.807  52.768  1.00  0.00           C  
ATOM   3164  OD1 ASN   203      48.610  80.697  51.983  1.00  0.00           O  
ATOM   3165  ND2 ASN   203      47.699  79.282  53.377  1.00  0.00           N  
ATOM   3166 HD21 ASN   203      46.860  79.599  52.913  1.00  0.00           H  
ATOM   3167 HD22 ASN   203      47.830  78.612  54.122  1.00  0.00           H  
ATOM   3168  C   ASN   203      52.231  78.017  52.437  1.00  0.00           C  
ATOM   3169  O   ASN   203      52.689  77.140  53.171  1.00  0.00           O  
ATOM   3170  N   ASP   204      53.056  78.932  51.883  1.00  0.00           N  
ATOM   3171  H   ASP   204      52.620  79.665  51.341  1.00  0.00           H  
ATOM   3172  CA  ASP   204      54.548  78.894  51.898  1.00  0.00           C  
ATOM   3173  HA  ASP   204      54.752  77.900  51.499  1.00  0.00           H  
ATOM   3174  CB  ASP   204      55.074  79.977  50.905  1.00  0.00           C  
ATOM   3175  HB2 ASP   204      54.652  79.727  49.931  1.00  0.00           H  
ATOM   3176  HB3 ASP   204      56.120  79.688  50.801  1.00  0.00           H  
ATOM   3177  CG  ASP   204      54.907  81.487  51.156  1.00  0.00           C  
ATOM   3178  OD1 ASP   204      53.991  81.811  51.911  1.00  0.00           O  
ATOM   3179  OD2 ASP   204      55.723  82.265  50.551  1.00  0.00           O  
ATOM   3180  C   ASP   204      55.165  79.075  53.298  1.00  0.00           C  
ATOM   3181  O   ASP   204      56.309  78.709  53.578  1.00  0.00           O  
ATOM   3182  N   THR   205      54.397  79.453  54.299  1.00  0.00           N  
ATOM   3183  H   THR   205      53.479  79.843  54.138  1.00  0.00           H  
ATOM   3184  CA  THR   205      54.763  79.557  55.690  1.00  0.00           C  
ATOM   3185  HA  THR   205      55.786  79.918  55.795  1.00  0.00           H  
ATOM   3186  CB  THR   205      53.982  80.740  56.255  1.00  0.00           C  
ATOM   3187  HB  THR   205      54.005  80.733  57.344  1.00  0.00           H  
ATOM   3188  CG2 THR   205      54.588  82.008  55.631  1.00  0.00           C  
ATOM   3189 HG21 THR   205      55.513  82.204  56.175  1.00  0.00           H  
ATOM   3190 HG22 THR   205      54.803  81.902  54.568  1.00  0.00           H  
ATOM   3191 HG23 THR   205      53.966  82.875  55.854  1.00  0.00           H  
ATOM   3192  OG1 THR   205      52.616  80.797  55.837  1.00  0.00           O  
ATOM   3193  HG1 THR   205      52.215  80.062  56.307  1.00  0.00           H  
ATOM   3194  C   THR   205      54.604  78.209  56.532  1.00  0.00           C  
ATOM   3195  O   THR   205      54.963  78.232  57.737  1.00  0.00           O  
ATOM   3196  N   ASP   206      53.987  77.129  55.898  1.00  0.00           N  
ATOM   3197  H   ASP   206      53.559  77.300  54.999  1.00  0.00           H  
ATOM   3198  CA  ASP   206      53.700  75.876  56.615  1.00  0.00           C  
ATOM   3199  HA  ASP   206      53.439  76.198  57.624  1.00  0.00           H  
ATOM   3200  CB  ASP   206      52.447  75.108  55.970  1.00  0.00           C  
ATOM   3201  HB2 ASP   206      52.261  74.236  56.597  1.00  0.00           H  
ATOM   3202  HB3 ASP   206      52.827  74.778  55.002  1.00  0.00           H  
ATOM   3203  CG  ASP   206      51.138  75.972  55.785  1.00  0.00           C  
ATOM   3204  OD1 ASP   206      50.952  76.882  56.616  1.00  0.00           O  
ATOM   3205  OD2 ASP   206      50.369  75.704  54.891  1.00  0.00           O  
ATOM   3206  C   ASP   206      54.991  75.008  56.703  1.00  0.00           C  
ATOM   3207  O   ASP   206      55.303  74.419  57.772  1.00  0.00           O  
ATOM   3208  N   HID   207      55.774  75.018  55.605  1.00  0.00           N  
ATOM   3209  H   HID   207      55.470  75.522  54.785  1.00  0.00           H  
ATOM   3210  CA  HID   207      56.821  74.058  55.396  1.00  0.00           C  
ATOM   3211  HA  HID   207      56.609  73.205  56.040  1.00  0.00           H  
ATOM   3212  CB  HID   207      56.740  73.510  53.928  1.00  0.00           C  
ATOM   3213  HB2 HID   207      55.720  73.171  53.749  1.00  0.00           H  
ATOM   3214  HB3 HID   207      57.356  72.616  53.830  1.00  0.00           H  
ATOM   3215  CG  HID   207      56.994  74.482  52.832  1.00  0.00           C  
ATOM   3216  ND1 HID   207      57.943  74.382  51.870  1.00  0.00           N  
ATOM   3217  HD1 HID   207      58.723  73.740  51.856  1.00  0.00           H  
ATOM   3218  CE1 HID   207      57.684  75.257  50.908  1.00  0.00           C  
ATOM   3219  HE1 HID   207      58.301  75.503  50.057  1.00  0.00           H  
ATOM   3220  NE2 HID   207      56.541  75.917  51.212  1.00  0.00           N  
ATOM   3221  CD2 HID   207      56.129  75.430  52.454  1.00  0.00           C  
ATOM   3222  HD2 HID   207      55.262  75.789  52.989  1.00  0.00           H  
ATOM   3223  C   HID   207      58.268  74.495  55.712  1.00  0.00           C  
ATOM   3224  O   HID   207      58.605  75.662  55.510  1.00  0.00           O  
ATOM   3225  N   PRO   208      59.197  73.643  56.176  1.00  0.00           N  
ATOM   3226  CD  PRO   208      60.560  73.953  56.534  1.00  0.00           C  
ATOM   3227  HD2 PRO   208      61.165  74.236  55.673  1.00  0.00           H  
ATOM   3228  HD3 PRO   208      60.623  74.695  57.331  1.00  0.00           H  
ATOM   3229  CG  PRO   208      61.157  72.650  56.993  1.00  0.00           C  
ATOM   3230  HG2 PRO   208      61.144  72.476  58.069  1.00  0.00           H  
ATOM   3231  HG3 PRO   208      62.209  72.471  56.768  1.00  0.00           H  
ATOM   3232  CB  PRO   208      60.321  71.657  56.232  1.00  0.00           C  
ATOM   3233  HB2 PRO   208      60.511  70.669  56.651  1.00  0.00           H  
ATOM   3234  HB3 PRO   208      60.499  71.638  55.156  1.00  0.00           H  
ATOM   3235  CA  PRO   208      58.964  72.233  56.493  1.00  0.00           C  
ATOM   3236  HA  PRO   208      58.280  71.886  55.719  1.00  0.00           H  
ATOM   3237  C   PRO   208      58.387  71.974  57.983  1.00  0.00           C  
ATOM   3238  O   PRO   208      58.565  72.832  58.817  1.00  0.00           O  
ATOM   3239  N   ILE   209      57.740  70.833  58.128  1.00  0.00           N  
ATOM   3240  H   ILE   209      57.792  70.227  57.322  1.00  0.00           H  
ATOM   3241  CA  ILE   209      56.882  70.539  59.348  1.00  0.00           C  
ATOM   3242  HA  ILE   209      56.545  71.476  59.788  1.00  0.00           H  
ATOM   3243  CB  ILE   209      55.541  69.869  58.954  1.00  0.00           C  
ATOM   3244  HB  ILE   209      55.769  68.887  58.540  1.00  0.00           H  
ATOM   3245  CG2 ILE   209      54.604  69.684  60.233  1.00  0.00           C  
ATOM   3246 HG21 ILE   209      53.582  69.468  59.919  1.00  0.00           H  
ATOM   3247 HG22 ILE   209      54.871  68.916  60.959  1.00  0.00           H  
ATOM   3248 HG23 ILE   209      54.639  70.613  60.802  1.00  0.00           H  
ATOM   3249  CG1 ILE   209      54.691  70.567  57.754  1.00  0.00           C  
ATOM   3250 HG12 ILE   209      55.370  70.979  57.006  1.00  0.00           H  
ATOM   3251 HG13 ILE   209      54.180  71.429  58.182  1.00  0.00           H  
ATOM   3252  CD1 ILE   209      53.703  69.712  57.038  1.00  0.00           C  
ATOM   3253 HD11 ILE   209      52.888  69.416  57.699  1.00  0.00           H  
ATOM   3254 HD12 ILE   209      53.146  70.378  56.378  1.00  0.00           H  
ATOM   3255 HD13 ILE   209      54.090  68.881  56.447  1.00  0.00           H  
ATOM   3256  C   ILE   209      57.544  69.799  60.491  1.00  0.00           C  
ATOM   3257  O   ILE   209      58.177  68.798  60.305  1.00  0.00           O  
ATOM   3258  N   ARG   210      57.445  70.293  61.726  1.00  0.00           N  
ATOM   3259  H   ARG   210      57.059  71.215  61.867  1.00  0.00           H  
ATOM   3260  CA  ARG   210      57.956  69.762  63.034  1.00  0.00           C  
ATOM   3261  HA  ARG   210      58.821  69.161  62.750  1.00  0.00           H  
ATOM   3262  CB  ARG   210      58.514  70.972  63.805  1.00  0.00           C  
ATOM   3263  HB2 ARG   210      58.508  70.824  64.885  1.00  0.00           H  
ATOM   3264  HB3 ARG   210      57.800  71.790  63.708  1.00  0.00           H  
ATOM   3265  CG  ARG   210      59.965  71.214  63.369  1.00  0.00           C  
ATOM   3266  HG2 ARG   210      60.626  70.413  63.702  1.00  0.00           H  
ATOM   3267  HG3 ARG   210      60.062  71.420  62.303  1.00  0.00           H  
ATOM   3268  CD  ARG   210      60.525  72.373  64.150  1.00  0.00           C  
ATOM   3269  HD2 ARG   210      59.931  73.283  64.061  1.00  0.00           H  
ATOM   3270  HD3 ARG   210      61.434  72.710  63.652  1.00  0.00           H  
ATOM   3271  NE  ARG   210      60.764  72.043  65.586  1.00  0.00           N  
ATOM   3272  HE  ARG   210      60.769  71.091  65.922  1.00  0.00           H  
ATOM   3273  CZ  ARG   210      61.160  72.959  66.474  1.00  0.00           C  
ATOM   3274  NH1 ARG   210      61.356  74.223  66.225  1.00  0.00           N  
ATOM   3275 HH11 ARG   210      61.250  74.515  65.264  1.00  0.00           H  
ATOM   3276 HH12 ARG   210      61.449  74.871  66.994  1.00  0.00           H  
ATOM   3277  NH2 ARG   210      61.412  72.610  67.661  1.00  0.00           N  
ATOM   3278 HH21 ARG   210      61.396  71.662  68.009  1.00  0.00           H  
ATOM   3279 HH22 ARG   210      61.533  73.362  68.325  1.00  0.00           H  
ATOM   3280  C   ARG   210      56.887  68.929  63.706  1.00  0.00           C  
ATOM   3281  O   ARG   210      55.977  69.453  64.346  1.00  0.00           O  
ATOM   3282  N   PHE   211      56.910  67.606  63.657  1.00  0.00           N  
ATOM   3283  H   PHE   211      57.543  67.295  62.934  1.00  0.00           H  
ATOM   3284  CA  PHE   211      55.974  66.692  64.276  1.00  0.00           C  
ATOM   3285  HA  PHE   211      55.014  67.133  64.541  1.00  0.00           H  
ATOM   3286  CB  PHE   211      55.551  65.534  63.343  1.00  0.00           C  
ATOM   3287  HB2 PHE   211      54.903  64.747  63.729  1.00  0.00           H  
ATOM   3288  HB3 PHE   211      55.136  65.960  62.430  1.00  0.00           H  
ATOM   3289  CG  PHE   211      56.750  64.753  62.715  1.00  0.00           C  
ATOM   3290  CD1 PHE   211      57.317  65.145  61.506  1.00  0.00           C  
ATOM   3291  HD1 PHE   211      57.125  66.062  60.969  1.00  0.00           H  
ATOM   3292  CE1 PHE   211      58.343  64.419  60.905  1.00  0.00           C  
ATOM   3293  HE1 PHE   211      58.730  64.754  59.954  1.00  0.00           H  
ATOM   3294  CZ  PHE   211      58.871  63.279  61.540  1.00  0.00           C  
ATOM   3295  HZ  PHE   211      59.778  62.877  61.115  1.00  0.00           H  
ATOM   3296  CE2 PHE   211      58.332  62.862  62.786  1.00  0.00           C  
ATOM   3297  HE2 PHE   211      58.792  62.088  63.384  1.00  0.00           H  
ATOM   3298  CD2 PHE   211      57.143  63.524  63.264  1.00  0.00           C  
ATOM   3299  HD2 PHE   211      56.670  63.030  64.100  1.00  0.00           H  
ATOM   3300  C   PHE   211      56.545  66.039  65.536  1.00  0.00           C  
ATOM   3301  O   PHE   211      57.787  65.990  65.756  1.00  0.00           O  
ATOM   3302  N   SER   212      55.679  65.590  66.497  1.00  0.00           N  
ATOM   3303  H   SER   212      54.679  65.567  66.358  1.00  0.00           H  
ATOM   3304  CA  SER   212      56.115  64.756  67.720  1.00  0.00           C  
ATOM   3305  HA  SER   212      57.180  64.813  67.947  1.00  0.00           H  
ATOM   3306  CB  SER   212      55.388  65.349  69.000  1.00  0.00           C  
ATOM   3307  HB2 SER   212      55.459  66.426  69.154  1.00  0.00           H  
ATOM   3308  HB3 SER   212      55.652  64.726  69.854  1.00  0.00           H  
ATOM   3309  OG  SER   212      54.032  65.108  68.882  1.00  0.00           O  
ATOM   3310  HG  SER   212      53.643  65.389  69.713  1.00  0.00           H  
ATOM   3311  C   SER   212      55.748  63.293  67.458  1.00  0.00           C  
ATOM   3312  O   SER   212      54.866  62.979  66.646  1.00  0.00           O  
ATOM   3313  N   PHE   213      56.303  62.418  68.313  1.00  0.00           N  
ATOM   3314  H   PHE   213      56.808  62.808  69.096  1.00  0.00           H  
ATOM   3315  CA  PHE   213      56.132  60.927  68.303  1.00  0.00           C  
ATOM   3316  HA  PHE   213      55.800  60.673  67.296  1.00  0.00           H  
ATOM   3317  CB  PHE   213      57.414  60.142  68.494  1.00  0.00           C  
ATOM   3318  HB2 PHE   213      57.101  59.113  68.321  1.00  0.00           H  
ATOM   3319  HB3 PHE   213      57.846  60.311  69.480  1.00  0.00           H  
ATOM   3320  CG  PHE   213      58.510  60.497  67.509  1.00  0.00           C  
ATOM   3321  CD1 PHE   213      58.749  59.598  66.474  1.00  0.00           C  
ATOM   3322  HD1 PHE   213      58.143  58.738  66.228  1.00  0.00           H  
ATOM   3323  CE1 PHE   213      59.737  59.966  65.556  1.00  0.00           C  
ATOM   3324  HE1 PHE   213      59.951  59.271  64.759  1.00  0.00           H  
ATOM   3325  CZ  PHE   213      60.492  61.078  65.675  1.00  0.00           C  
ATOM   3326  HZ  PHE   213      61.368  61.301  65.083  1.00  0.00           H  
ATOM   3327  CE2 PHE   213      60.420  61.866  66.828  1.00  0.00           C  
ATOM   3328  HE2 PHE   213      61.101  62.697  66.940  1.00  0.00           H  
ATOM   3329  CD2 PHE   213      59.321  61.605  67.765  1.00  0.00           C  
ATOM   3330  HD2 PHE   213      59.115  62.248  68.608  1.00  0.00           H  
ATOM   3331  C   PHE   213      55.038  60.550  69.218  1.00  0.00           C  
ATOM   3332  O   PHE   213      54.668  61.290  70.155  1.00  0.00           O  
ATOM   3333  N   SER   214      54.310  59.476  69.039  1.00  0.00           N  
ATOM   3334  H   SER   214      54.572  58.797  68.339  1.00  0.00           H  
ATOM   3335  CA  SER   214      53.096  59.036  69.847  1.00  0.00           C  
ATOM   3336  HA  SER   214      52.376  59.852  69.799  1.00  0.00           H  
ATOM   3337  CB  SER   214      52.529  57.725  69.213  1.00  0.00           C  
ATOM   3338  HB2 SER   214      52.157  57.952  68.214  1.00  0.00           H  
ATOM   3339  HB3 SER   214      53.370  57.032  69.193  1.00  0.00           H  
ATOM   3340  OG  SER   214      51.582  57.157  70.053  1.00  0.00           O  
ATOM   3341  HG  SER   214      50.702  57.495  69.869  1.00  0.00           H  
ATOM   3342  C   SER   214      53.490  58.882  71.294  1.00  0.00           C  
ATOM   3343  O   SER   214      54.668  58.481  71.598  1.00  0.00           O  
ATOM   3344  N   MET   215      52.608  59.317  72.178  1.00  0.00           N  
ATOM   3345  H   MET   215      51.739  59.698  71.832  1.00  0.00           H  
ATOM   3346  CA  MET   215      52.726  59.031  73.601  1.00  0.00           C  
ATOM   3347  HA  MET   215      53.765  59.053  73.931  1.00  0.00           H  
ATOM   3348  CB  MET   215      51.939  60.088  74.440  1.00  0.00           C  
ATOM   3349  HB2 MET   215      52.072  61.129  74.146  1.00  0.00           H  
ATOM   3350  HB3 MET   215      50.887  59.844  74.294  1.00  0.00           H  
ATOM   3351  CG  MET   215      52.208  60.164  75.975  1.00  0.00           C  
ATOM   3352  HG2 MET   215      53.228  60.472  76.203  1.00  0.00           H  
ATOM   3353  HG3 MET   215      52.150  59.113  76.257  1.00  0.00           H  
ATOM   3354  SD  MET   215      51.035  61.157  76.850  1.00  0.00           S  
ATOM   3355  CE  MET   215      51.929  61.024  78.354  1.00  0.00           C  
ATOM   3356  HE1 MET   215      52.929  61.418  78.174  1.00  0.00           H  
ATOM   3357  HE2 MET   215      51.442  61.687  79.069  1.00  0.00           H  
ATOM   3358  HE3 MET   215      52.014  59.993  78.696  1.00  0.00           H  
ATOM   3359  C   MET   215      52.111  57.656  74.045  1.00  0.00           C  
ATOM   3360  O   MET   215      52.430  57.146  75.149  1.00  0.00           O  
ATOM   3361  N   GLU   216      51.454  56.938  73.036  1.00  0.00           N  
ATOM   3362  H   GLU   216      51.296  57.415  72.160  1.00  0.00           H  
ATOM   3363  CA  GLU   216      50.989  55.560  73.187  1.00  0.00           C  
ATOM   3364  HA  GLU   216      50.570  55.521  74.193  1.00  0.00           H  
ATOM   3365  CB  GLU   216      49.969  55.148  72.139  1.00  0.00           C  
ATOM   3366  HB2 GLU   216      50.480  55.166  71.177  1.00  0.00           H  
ATOM   3367  HB3 GLU   216      49.559  54.169  72.388  1.00  0.00           H  
ATOM   3368  CG  GLU   216      48.773  56.061  72.005  1.00  0.00           C  
ATOM   3369  HG2 GLU   216      48.155  55.618  71.224  1.00  0.00           H  
ATOM   3370  HG3 GLU   216      48.931  57.115  71.779  1.00  0.00           H  
ATOM   3371  CD  GLU   216      47.919  56.026  73.303  1.00  0.00           C  
ATOM   3372  OE1 GLU   216      47.259  55.025  73.615  1.00  0.00           O  
ATOM   3373  OE2 GLU   216      47.900  57.021  74.095  1.00  0.00           O  
ATOM   3374  C   GLU   216      52.123  54.524  73.186  1.00  0.00           C  
ATOM   3375  O   GLU   216      53.228  54.779  72.568  1.00  0.00           O  
ATOM   3376  N   GLU   217      51.961  53.312  73.803  1.00  0.00           N  
ATOM   3377  H   GLU   217      51.130  53.130  74.348  1.00  0.00           H  
ATOM   3378  CA  GLU   217      52.693  52.152  73.474  1.00  0.00           C  
ATOM   3379  HA  GLU   217      53.754  52.384  73.376  1.00  0.00           H  
ATOM   3380  CB  GLU   217      52.409  51.264  74.752  1.00  0.00           C  
ATOM   3381  HB2 GLU   217      51.343  51.351  74.961  1.00  0.00           H  
ATOM   3382  HB3 GLU   217      52.724  50.268  74.439  1.00  0.00           H  
ATOM   3383  CG  GLU   217      53.200  51.825  75.978  1.00  0.00           C  
ATOM   3384  HG2 GLU   217      53.034  51.203  76.858  1.00  0.00           H  
ATOM   3385  HG3 GLU   217      52.956  52.878  76.118  1.00  0.00           H  
ATOM   3386  CD  GLU   217      54.737  51.687  75.688  1.00  0.00           C  
ATOM   3387  OE1 GLU   217      55.227  50.564  75.874  1.00  0.00           O  
ATOM   3388  OE2 GLU   217      55.394  52.742  75.428  1.00  0.00           O  
ATOM   3389  C   GLU   217      52.127  51.414  72.234  1.00  0.00           C  
ATOM   3390  O   GLU   217      51.124  51.795  71.661  1.00  0.00           O  
ATOM   3391  N   GLU   218      52.864  50.408  71.789  1.00  0.00           N  
ATOM   3392  H   GLU   218      53.688  50.158  72.317  1.00  0.00           H  
ATOM   3393  CA  GLU   218      52.345  49.385  70.867  1.00  0.00           C  
ATOM   3394  HA  GLU   218      51.946  50.058  70.107  1.00  0.00           H  
ATOM   3395  CB  GLU   218      53.459  48.506  70.292  1.00  0.00           C  
ATOM   3396  HB2 GLU   218      54.272  49.167  69.991  1.00  0.00           H  
ATOM   3397  HB3 GLU   218      53.129  47.965  69.405  1.00  0.00           H  
ATOM   3398  CG  GLU   218      53.935  47.399  71.348  1.00  0.00           C  
ATOM   3399  HG2 GLU   218      53.070  46.737  71.393  1.00  0.00           H  
ATOM   3400  HG3 GLU   218      54.010  47.789  72.363  1.00  0.00           H  
ATOM   3401  CD  GLU   218      55.272  46.647  71.060  1.00  0.00           C  
ATOM   3402  OE1 GLU   218      55.990  46.963  70.114  1.00  0.00           O  
ATOM   3403  OE2 GLU   218      55.545  45.686  71.817  1.00  0.00           O  
ATOM   3404  C   GLU   218      51.156  48.583  71.422  1.00  0.00           C  
ATOM   3405  O   GLU   218      51.176  48.300  72.629  1.00  0.00           O  
ATOM   3406  N   LYS   219      50.169  48.161  70.596  1.00  0.00           N  
ATOM   3407  H   LYS   219      50.284  48.225  69.595  1.00  0.00           H  
ATOM   3408  CA  LYS   219      48.851  47.658  71.017  1.00  0.00           C  
ATOM   3409  HA  LYS   219      48.911  47.581  72.103  1.00  0.00           H  
ATOM   3410  CB  LYS   219      47.767  48.632  70.566  1.00  0.00           C  
ATOM   3411  HB2 LYS   219      46.786  48.295  70.903  1.00  0.00           H  
ATOM   3412  HB3 LYS   219      47.685  48.704  69.482  1.00  0.00           H  
ATOM   3413  CG  LYS   219      47.976  50.081  71.011  1.00  0.00           C  
ATOM   3414  HG2 LYS   219      47.062  50.626  70.774  1.00  0.00           H  
ATOM   3415  HG3 LYS   219      48.826  50.552  70.516  1.00  0.00           H  
ATOM   3416  CD  LYS   219      48.113  50.183  72.560  1.00  0.00           C  
ATOM   3417  HD2 LYS   219      47.242  49.798  73.092  1.00  0.00           H  
ATOM   3418  HD3 LYS   219      49.002  49.653  72.900  1.00  0.00           H  
ATOM   3419  CE  LYS   219      48.382  51.614  73.066  1.00  0.00           C  
ATOM   3420  HE2 LYS   219      49.330  51.833  72.574  1.00  0.00           H  
ATOM   3421  HE3 LYS   219      48.540  51.410  74.125  1.00  0.00           H  
ATOM   3422  NZ  LYS   219      47.284  52.474  72.791  1.00  0.00           N  
ATOM   3423  HZ1 LYS   219      47.445  53.457  72.958  1.00  0.00           H  
ATOM   3424  HZ2 LYS   219      47.097  52.523  71.800  1.00  0.00           H  
ATOM   3425  HZ3 LYS   219      46.459  52.244  73.327  1.00  0.00           H  
ATOM   3426  C   LYS   219      48.557  46.171  70.530  1.00  0.00           C  
ATOM   3427  O   LYS   219      48.993  45.879  69.428  1.00  0.00           O  
ATOM   3428  N   LYS   220      47.973  45.294  71.365  1.00  0.00           N  
ATOM   3429  H   LYS   220      47.701  45.584  72.294  1.00  0.00           H  
ATOM   3430  CA  LYS   220      47.817  43.892  70.988  1.00  0.00           C  
ATOM   3431  HA  LYS   220      48.714  43.602  70.442  1.00  0.00           H  
ATOM   3432  CB  LYS   220      47.745  43.064  72.279  1.00  0.00           C  
ATOM   3433  HB2 LYS   220      47.098  43.482  73.050  1.00  0.00           H  
ATOM   3434  HB3 LYS   220      47.345  42.084  72.020  1.00  0.00           H  
ATOM   3435  CG  LYS   220      49.081  42.852  73.009  1.00  0.00           C  
ATOM   3436  HG2 LYS   220      48.758  42.516  73.994  1.00  0.00           H  
ATOM   3437  HG3 LYS   220      49.556  43.825  73.135  1.00  0.00           H  
ATOM   3438  CD  LYS   220      50.100  41.870  72.447  1.00  0.00           C  
ATOM   3439  HD2 LYS   220      50.261  42.210  71.424  1.00  0.00           H  
ATOM   3440  HD3 LYS   220      49.716  40.855  72.338  1.00  0.00           H  
ATOM   3441  CE  LYS   220      51.444  41.935  73.254  1.00  0.00           C  
ATOM   3442  HE2 LYS   220      51.894  42.921  73.146  1.00  0.00           H  
ATOM   3443  HE3 LYS   220      51.203  41.801  74.308  1.00  0.00           H  
ATOM   3444  NZ  LYS   220      52.453  40.927  72.705  1.00  0.00           N  
ATOM   3445  HZ1 LYS   220      51.997  40.035  72.581  1.00  0.00           H  
ATOM   3446  HZ2 LYS   220      52.649  41.153  71.741  1.00  0.00           H  
ATOM   3447  HZ3 LYS   220      53.317  40.826  73.218  1.00  0.00           H  
ATOM   3448  C   LYS   220      46.598  43.641  70.117  1.00  0.00           C  
ATOM   3449  O   LYS   220      45.483  43.700  70.526  1.00  0.00           O  
ATOM   3450  N   LYS   221      46.794  43.727  68.779  1.00  0.00           N  
ATOM   3451  H   LYS   221      47.684  43.962  68.361  1.00  0.00           H  
ATOM   3452  CA  LYS   221      45.782  43.522  67.685  1.00  0.00           C  
ATOM   3453  HA  LYS   221      44.989  44.264  67.777  1.00  0.00           H  
ATOM   3454  CB  LYS   221      46.392  43.931  66.289  1.00  0.00           C  
ATOM   3455  HB2 LYS   221      47.161  43.239  65.949  1.00  0.00           H  
ATOM   3456  HB3 LYS   221      45.566  43.901  65.579  1.00  0.00           H  
ATOM   3457  CG  LYS   221      46.970  45.388  66.170  1.00  0.00           C  
ATOM   3458  HG2 LYS   221      47.605  45.708  66.995  1.00  0.00           H  
ATOM   3459  HG3 LYS   221      46.072  46.002  66.238  1.00  0.00           H  
ATOM   3460  CD  LYS   221      47.669  45.616  64.821  1.00  0.00           C  
ATOM   3461  HD2 LYS   221      47.096  45.258  63.965  1.00  0.00           H  
ATOM   3462  HD3 LYS   221      48.707  45.285  64.800  1.00  0.00           H  
ATOM   3463  CE  LYS   221      47.633  47.141  64.534  1.00  0.00           C  
ATOM   3464  HE2 LYS   221      47.983  47.673  65.419  1.00  0.00           H  
ATOM   3465  HE3 LYS   221      46.580  47.392  64.414  1.00  0.00           H  
ATOM   3466  NZ  LYS   221      48.413  47.473  63.338  1.00  0.00           N  
ATOM   3467  HZ1 LYS   221      48.052  47.019  62.511  1.00  0.00           H  
ATOM   3468  HZ2 LYS   221      48.435  48.476  63.224  1.00  0.00           H  
ATOM   3469  HZ3 LYS   221      49.368  47.155  63.413  1.00  0.00           H  
ATOM   3470  C   LYS   221      45.186  42.133  67.593  1.00  0.00           C  
ATOM   3471  O   LYS   221      45.748  41.128  67.969  1.00  0.00           O  
ATOM   3472  N   PHE   222      43.991  41.967  67.072  1.00  0.00           N  
ATOM   3473  H   PHE   222      43.487  42.745  66.671  1.00  0.00           H  
ATOM   3474  CA  PHE   222      43.304  40.650  66.943  1.00  0.00           C  
ATOM   3475  HA  PHE   222      43.202  40.229  67.943  1.00  0.00           H  
ATOM   3476  CB  PHE   222      41.919  40.892  66.400  1.00  0.00           C  
ATOM   3477  HB2 PHE   222      41.501  41.774  66.885  1.00  0.00           H  
ATOM   3478  HB3 PHE   222      41.956  41.014  65.318  1.00  0.00           H  
ATOM   3479  CG  PHE   222      41.012  39.714  66.748  1.00  0.00           C  
ATOM   3480  CD1 PHE   222      40.517  38.826  65.744  1.00  0.00           C  
ATOM   3481  HD1 PHE   222      40.817  38.922  64.711  1.00  0.00           H  
ATOM   3482  CE1 PHE   222      39.637  37.850  66.137  1.00  0.00           C  
ATOM   3483  HE1 PHE   222      39.390  37.132  65.370  1.00  0.00           H  
ATOM   3484  CZ  PHE   222      39.361  37.575  67.504  1.00  0.00           C  
ATOM   3485  HZ  PHE   222      38.833  36.647  67.669  1.00  0.00           H  
ATOM   3486  CE2 PHE   222      39.839  38.432  68.577  1.00  0.00           C  
ATOM   3487  HE2 PHE   222      39.712  38.245  69.633  1.00  0.00           H  
ATOM   3488  CD2 PHE   222      40.657  39.510  68.133  1.00  0.00           C  
ATOM   3489  HD2 PHE   222      41.135  40.122  68.883  1.00  0.00           H  
ATOM   3490  C   PHE   222      44.078  39.575  66.117  1.00  0.00           C  
ATOM   3491  O   PHE   222      44.542  39.899  65.014  1.00  0.00           O  
ATOM   3492  N   GLN   223      44.279  38.398  66.656  1.00  0.00           N  
ATOM   3493  H   GLN   223      44.033  38.311  67.632  1.00  0.00           H  
ATOM   3494  CA  GLN   223      44.996  37.320  65.971  1.00  0.00           C  
ATOM   3495  HA  GLN   223      45.219  36.677  66.823  1.00  0.00           H  
ATOM   3496  CB  GLN   223      44.151  36.563  64.976  1.00  0.00           C  
ATOM   3497  HB2 GLN   223      43.797  37.323  64.279  1.00  0.00           H  
ATOM   3498  HB3 GLN   223      44.817  35.870  64.462  1.00  0.00           H  
ATOM   3499  CG  GLN   223      42.942  35.881  65.579  1.00  0.00           C  
ATOM   3500  HG2 GLN   223      42.495  36.500  66.357  1.00  0.00           H  
ATOM   3501  HG3 GLN   223      42.182  35.624  64.840  1.00  0.00           H  
ATOM   3502  CD  GLN   223      43.304  34.588  66.353  1.00  0.00           C  
ATOM   3503  OE1 GLN   223      44.449  34.264  66.631  1.00  0.00           O  
ATOM   3504  NE2 GLN   223      42.371  33.712  66.527  1.00  0.00           N  
ATOM   3505 HE21 GLN   223      41.488  33.930  66.089  1.00  0.00           H  
ATOM   3506 HE22 GLN   223      42.552  32.764  66.825  1.00  0.00           H  
ATOM   3507  C   GLN   223      46.411  37.686  65.460  1.00  0.00           C  
ATOM   3508  O   GLN   223      46.848  37.244  64.427  1.00  0.00           O  
ATOM   3509  N   SER   224      47.102  38.577  66.136  1.00  0.00           N  
ATOM   3510  H   SER   224      46.800  38.789  67.076  1.00  0.00           H  
ATOM   3511  CA  SER   224      48.291  39.166  65.575  1.00  0.00           C  
ATOM   3512  HA  SER   224      48.095  39.303  64.511  1.00  0.00           H  
ATOM   3513  CB  SER   224      48.395  40.537  66.209  1.00  0.00           C  
ATOM   3514  HB2 SER   224      47.408  40.979  66.078  1.00  0.00           H  
ATOM   3515  HB3 SER   224      48.606  40.475  67.276  1.00  0.00           H  
ATOM   3516  OG  SER   224      49.379  41.367  65.695  1.00  0.00           O  
ATOM   3517  HG  SER   224      49.557  42.074  66.321  1.00  0.00           H  
ATOM   3518  C   SER   224      49.575  38.327  65.519  1.00  0.00           C  
ATOM   3519  O   SER   224      49.858  37.660  66.475  1.00  0.00           O  
ATOM   3520  N   GLY   225      50.218  38.316  64.347  1.00  0.00           N  
ATOM   3521  H   GLY   225      49.957  38.985  63.636  1.00  0.00           H  
ATOM   3522  CA  GLY   225      51.190  37.348  63.903  1.00  0.00           C  
ATOM   3523  HA2 GLY   225      51.826  37.095  64.751  1.00  0.00           H  
ATOM   3524  HA3 GLY   225      51.755  37.796  63.085  1.00  0.00           H  
ATOM   3525  C   GLY   225      50.717  36.012  63.384  1.00  0.00           C  
ATOM   3526  O   GLY   225      51.497  35.177  62.863  1.00  0.00           O  
ATOM   3527  N   GLN   226      49.374  35.822  63.444  1.00  0.00           N  
ATOM   3528  H   GLN   226      48.818  36.491  63.956  1.00  0.00           H  
ATOM   3529  CA  GLN   226      48.717  34.565  63.142  1.00  0.00           C  
ATOM   3530  HA  GLN   226      49.457  33.957  62.622  1.00  0.00           H  
ATOM   3531  CB  GLN   226      48.331  33.838  64.413  1.00  0.00           C  
ATOM   3532  HB2 GLN   226      47.531  34.324  64.972  1.00  0.00           H  
ATOM   3533  HB3 GLN   226      48.014  32.820  64.188  1.00  0.00           H  
ATOM   3534  CG  GLN   226      49.549  33.661  65.408  1.00  0.00           C  
ATOM   3535  HG2 GLN   226      50.330  33.142  64.852  1.00  0.00           H  
ATOM   3536  HG3 GLN   226      49.958  34.662  65.542  1.00  0.00           H  
ATOM   3537  CD  GLN   226      49.266  32.914  66.701  1.00  0.00           C  
ATOM   3538  OE1 GLN   226      48.293  33.158  67.380  1.00  0.00           O  
ATOM   3539  NE2 GLN   226      50.144  32.079  67.058  1.00  0.00           N  
ATOM   3540 HE21 GLN   226      50.945  31.904  66.467  1.00  0.00           H  
ATOM   3541 HE22 GLN   226      49.895  31.442  67.801  1.00  0.00           H  
ATOM   3542  C   GLN   226      47.498  34.776  62.108  1.00  0.00           C  
ATOM   3543  O   GLN   226      46.525  34.060  62.158  1.00  0.00           O  
ATOM   3544  N   LEU   227      47.619  35.739  61.165  1.00  0.00           N  
ATOM   3545  H   LEU   227      48.458  36.301  61.175  1.00  0.00           H  
ATOM   3546  CA  LEU   227      46.699  35.981  60.012  1.00  0.00           C  
ATOM   3547  HA  LEU   227      45.684  35.765  60.348  1.00  0.00           H  
ATOM   3548  CB  LEU   227      46.504  37.409  59.570  1.00  0.00           C  
ATOM   3549  HB2 LEU   227      45.810  37.401  58.729  1.00  0.00           H  
ATOM   3550  HB3 LEU   227      47.487  37.809  59.318  1.00  0.00           H  
ATOM   3551  CG  LEU   227      45.915  38.276  60.643  1.00  0.00           C  
ATOM   3552  HG  LEU   227      46.503  38.108  61.546  1.00  0.00           H  
ATOM   3553  CD1 LEU   227      46.013  39.791  60.126  1.00  0.00           C  
ATOM   3554 HD11 LEU   227      46.404  40.397  60.944  1.00  0.00           H  
ATOM   3555 HD12 LEU   227      45.039  40.191  59.843  1.00  0.00           H  
ATOM   3556 HD13 LEU   227      46.557  40.016  59.209  1.00  0.00           H  
ATOM   3557  CD2 LEU   227      44.457  37.983  61.042  1.00  0.00           C  
ATOM   3558 HD21 LEU   227      44.167  36.991  61.388  1.00  0.00           H  
ATOM   3559 HD22 LEU   227      43.776  38.143  60.206  1.00  0.00           H  
ATOM   3560 HD23 LEU   227      44.051  38.663  61.792  1.00  0.00           H  
ATOM   3561  C   LEU   227      47.027  35.046  58.771  1.00  0.00           C  
ATOM   3562  O   LEU   227      48.116  34.500  58.619  1.00  0.00           O  
ATOM   3563  N   THR   228      46.068  34.793  57.881  1.00  0.00           N  
ATOM   3564  H   THR   228      45.232  35.354  57.962  1.00  0.00           H  
ATOM   3565  CA  THR   228      46.212  33.942  56.635  1.00  0.00           C  
ATOM   3566  HA  THR   228      47.241  33.618  56.482  1.00  0.00           H  
ATOM   3567  CB  THR   228      45.319  32.699  56.820  1.00  0.00           C  
ATOM   3568  HB  THR   228      44.317  33.060  57.053  1.00  0.00           H  
ATOM   3569  CG2 THR   228      45.216  31.891  55.562  1.00  0.00           C  
ATOM   3570 HG21 THR   228      44.606  31.021  55.806  1.00  0.00           H  
ATOM   3571 HG22 THR   228      46.196  31.544  55.235  1.00  0.00           H  
ATOM   3572 HG23 THR   228      44.755  32.444  54.743  1.00  0.00           H  
ATOM   3573  OG1 THR   228      45.900  31.967  57.777  1.00  0.00           O  
ATOM   3574  HG1 THR   228      45.736  32.458  58.585  1.00  0.00           H  
ATOM   3575  C   THR   228      45.773  34.847  55.481  1.00  0.00           C  
ATOM   3576  O   THR   228      44.953  35.726  55.762  1.00  0.00           O  
ATOM   3577  N   THR   229      46.292  34.596  54.298  1.00  0.00           N  
ATOM   3578  H   THR   229      46.969  33.846  54.279  1.00  0.00           H  
ATOM   3579  CA  THR   229      45.814  35.287  53.105  1.00  0.00           C  
ATOM   3580  HA  THR   229      45.057  36.028  53.361  1.00  0.00           H  
ATOM   3581  CB  THR   229      47.004  36.099  52.579  1.00  0.00           C  
ATOM   3582  HB  THR   229      47.775  35.395  52.267  1.00  0.00           H  
ATOM   3583  CG2 THR   229      46.802  37.005  51.380  1.00  0.00           C  
ATOM   3584 HG21 THR   229      47.761  37.352  50.995  1.00  0.00           H  
ATOM   3585 HG22 THR   229      46.290  37.906  51.718  1.00  0.00           H  
ATOM   3586 HG23 THR   229      46.312  36.463  50.572  1.00  0.00           H  
ATOM   3587  OG1 THR   229      47.488  37.041  53.552  1.00  0.00           O  
ATOM   3588  HG1 THR   229      48.285  36.692  53.959  1.00  0.00           H  
ATOM   3589  C   THR   229      45.175  34.437  52.001  1.00  0.00           C  
ATOM   3590  O   THR   229      45.679  33.404  51.569  1.00  0.00           O  
ATOM   3591  N   ARG   230      44.200  34.993  51.345  1.00  0.00           N  
ATOM   3592  H   ARG   230      43.895  35.944  51.494  1.00  0.00           H  
ATOM   3593  CA  ARG   230      43.408  34.250  50.312  1.00  0.00           C  
ATOM   3594  HA  ARG   230      44.129  33.654  49.752  1.00  0.00           H  
ATOM   3595  CB  ARG   230      42.375  33.401  51.073  1.00  0.00           C  
ATOM   3596  HB2 ARG   230      42.729  32.759  51.879  1.00  0.00           H  
ATOM   3597  HB3 ARG   230      41.551  34.009  51.446  1.00  0.00           H  
ATOM   3598  CG  ARG   230      41.709  32.508  49.969  1.00  0.00           C  
ATOM   3599  HG2 ARG   230      41.262  33.028  49.122  1.00  0.00           H  
ATOM   3600  HG3 ARG   230      42.521  31.895  49.575  1.00  0.00           H  
ATOM   3601  CD  ARG   230      40.590  31.668  50.673  1.00  0.00           C  
ATOM   3602  HD2 ARG   230      39.769  32.275  51.055  1.00  0.00           H  
ATOM   3603  HD3 ARG   230      41.055  31.256  51.568  1.00  0.00           H  
ATOM   3604  NE  ARG   230      40.095  30.639  49.803  1.00  0.00           N  
ATOM   3605  HE  ARG   230      40.469  29.756  50.119  1.00  0.00           H  
ATOM   3606  CZ  ARG   230      39.244  30.703  48.813  1.00  0.00           C  
ATOM   3607  NH1 ARG   230      38.948  31.842  48.282  1.00  0.00           N  
ATOM   3608 HH11 ARG   230      38.126  32.008  47.720  1.00  0.00           H  
ATOM   3609 HH12 ARG   230      39.550  32.628  48.483  1.00  0.00           H  
ATOM   3610  NH2 ARG   230      38.710  29.658  48.325  1.00  0.00           N  
ATOM   3611 HH21 ARG   230      38.869  28.721  48.669  1.00  0.00           H  
ATOM   3612 HH22 ARG   230      37.878  29.678  47.753  1.00  0.00           H  
ATOM   3613  C   ARG   230      42.953  35.152  49.134  1.00  0.00           C  
ATOM   3614  O   ARG   230      42.269  36.155  49.324  1.00  0.00           O  
ATOM   3615  N   PHE   231      43.155  34.815  47.812  1.00  0.00           N  
ATOM   3616  H   PHE   231      43.582  33.942  47.537  1.00  0.00           H  
ATOM   3617  CA  PHE   231      42.538  35.656  46.740  1.00  0.00           C  
ATOM   3618  HA  PHE   231      42.499  36.707  47.025  1.00  0.00           H  
ATOM   3619  CB  PHE   231      43.255  35.555  45.387  1.00  0.00           C  
ATOM   3620  HB2 PHE   231      43.731  34.574  45.381  1.00  0.00           H  
ATOM   3621  HB3 PHE   231      42.482  35.473  44.623  1.00  0.00           H  
ATOM   3622  CG  PHE   231      44.328  36.675  45.133  1.00  0.00           C  
ATOM   3623  CD1 PHE   231      44.073  37.649  44.115  1.00  0.00           C  
ATOM   3624  HD1 PHE   231      43.164  37.581  43.536  1.00  0.00           H  
ATOM   3625  CE1 PHE   231      44.942  38.720  43.926  1.00  0.00           C  
ATOM   3626  HE1 PHE   231      44.842  39.423  43.112  1.00  0.00           H  
ATOM   3627  CZ  PHE   231      46.085  38.879  44.750  1.00  0.00           C  
ATOM   3628  HZ  PHE   231      46.846  39.643  44.686  1.00  0.00           H  
ATOM   3629  CE2 PHE   231      46.323  37.910  45.727  1.00  0.00           C  
ATOM   3630  HE2 PHE   231      47.167  38.091  46.376  1.00  0.00           H  
ATOM   3631  CD2 PHE   231      45.498  36.822  45.946  1.00  0.00           C  
ATOM   3632  HD2 PHE   231      45.597  36.162  46.796  1.00  0.00           H  
ATOM   3633  C   PHE   231      41.090  35.308  46.516  1.00  0.00           C  
ATOM   3634  O   PHE   231      40.621  34.177  46.630  1.00  0.00           O  
ATOM   3635  N   PHE   232      40.356  36.335  46.091  1.00  0.00           N  
ATOM   3636  H   PHE   232      40.778  37.236  45.920  1.00  0.00           H  
ATOM   3637  CA  PHE   232      38.916  36.170  45.665  1.00  0.00           C  
ATOM   3638  HA  PHE   232      38.576  35.138  45.578  1.00  0.00           H  
ATOM   3639  CB  PHE   232      37.928  36.759  46.737  1.00  0.00           C  
ATOM   3640  HB2 PHE   232      36.917  36.773  46.332  1.00  0.00           H  
ATOM   3641  HB3 PHE   232      38.204  37.802  46.897  1.00  0.00           H  
ATOM   3642  CG  PHE   232      37.990  36.025  48.107  1.00  0.00           C  
ATOM   3643  CD1 PHE   232      36.890  35.281  48.484  1.00  0.00           C  
ATOM   3644  HD1 PHE   232      36.036  35.165  47.834  1.00  0.00           H  
ATOM   3645  CE1 PHE   232      36.850  34.617  49.715  1.00  0.00           C  
ATOM   3646  HE1 PHE   232      35.984  33.994  49.885  1.00  0.00           H  
ATOM   3647  CZ  PHE   232      37.922  34.751  50.598  1.00  0.00           C  
ATOM   3648  HZ  PHE   232      37.875  34.160  51.501  1.00  0.00           H  
ATOM   3649  CE2 PHE   232      39.096  35.425  50.268  1.00  0.00           C  
ATOM   3650  HE2 PHE   232      39.887  35.564  50.990  1.00  0.00           H  
ATOM   3651  CD2 PHE   232      39.090  36.101  49.003  1.00  0.00           C  
ATOM   3652  HD2 PHE   232      39.926  36.721  48.716  1.00  0.00           H  
ATOM   3653  C   PHE   232      38.721  36.913  44.276  1.00  0.00           C  
ATOM   3654  O   PHE   232      39.472  37.828  43.888  1.00  0.00           O  
ATOM   3655  N   HID   233      37.706  36.600  43.445  1.00  0.00           N  
ATOM   3656  H   HID   233      37.024  35.905  43.715  1.00  0.00           H  
ATOM   3657  CA  HID   233      37.455  37.334  42.183  1.00  0.00           C  
ATOM   3658  HA  HID   233      37.968  38.295  42.214  1.00  0.00           H  
ATOM   3659  CB  HID   233      37.992  36.440  41.071  1.00  0.00           C  
ATOM   3660  HB2 HID   233      37.434  35.504  41.043  1.00  0.00           H  
ATOM   3661  HB3 HID   233      38.977  36.029  41.294  1.00  0.00           H  
ATOM   3662  CG  HID   233      37.892  36.993  39.721  1.00  0.00           C  
ATOM   3663  ND1 HID   233      38.583  38.040  39.179  1.00  0.00           N  
ATOM   3664  HD1 HID   233      39.303  38.548  39.671  1.00  0.00           H  
ATOM   3665  CE1 HID   233      38.344  38.014  37.872  1.00  0.00           C  
ATOM   3666  HE1 HID   233      38.872  38.631  37.161  1.00  0.00           H  
ATOM   3667  NE2 HID   233      37.357  37.145  37.509  1.00  0.00           N  
ATOM   3668  CD2 HID   233      37.058  36.538  38.771  1.00  0.00           C  
ATOM   3669  HD2 HID   233      36.338  35.733  38.763  1.00  0.00           H  
ATOM   3670  C   HID   233      35.984  37.631  41.750  1.00  0.00           C  
ATOM   3671  O   HID   233      35.065  36.879  42.161  1.00  0.00           O  
ATOM   3672  N   PHE   234      35.787  38.721  40.974  1.00  0.00           N  
ATOM   3673  H   PHE   234      36.564  39.306  40.703  1.00  0.00           H  
ATOM   3674  CA  PHE   234      34.469  39.405  40.706  1.00  0.00           C  
ATOM   3675  HA  PHE   234      33.708  38.625  40.662  1.00  0.00           H  
ATOM   3676  CB  PHE   234      34.189  40.514  41.718  1.00  0.00           C  
ATOM   3677  HB2 PHE   234      33.251  40.978  41.412  1.00  0.00           H  
ATOM   3678  HB3 PHE   234      34.959  41.280  41.805  1.00  0.00           H  
ATOM   3679  CG  PHE   234      33.929  39.920  43.092  1.00  0.00           C  
ATOM   3680  CD1 PHE   234      32.621  39.475  43.383  1.00  0.00           C  
ATOM   3681  HD1 PHE   234      31.839  39.647  42.658  1.00  0.00           H  
ATOM   3682  CE1 PHE   234      32.336  38.943  44.664  1.00  0.00           C  
ATOM   3683  HE1 PHE   234      31.319  38.698  44.932  1.00  0.00           H  
ATOM   3684  CZ  PHE   234      33.260  38.953  45.645  1.00  0.00           C  
ATOM   3685  HZ  PHE   234      33.016  38.530  46.608  1.00  0.00           H  
ATOM   3686  CE2 PHE   234      34.586  39.373  45.399  1.00  0.00           C  
ATOM   3687  HE2 PHE   234      35.254  39.453  46.244  1.00  0.00           H  
ATOM   3688  CD2 PHE   234      34.930  39.877  44.111  1.00  0.00           C  
ATOM   3689  HD2 PHE   234      35.875  40.273  43.770  1.00  0.00           H  
ATOM   3690  C   PHE   234      34.522  39.940  39.256  1.00  0.00           C  
ATOM   3691  O   PHE   234      35.448  40.606  38.837  1.00  0.00           O  
ATOM   3692  N   THR   235      33.543  39.680  38.425  1.00  0.00           N  
ATOM   3693  H   THR   235      32.779  39.105  38.749  1.00  0.00           H  
ATOM   3694  CA  THR   235      33.465  40.134  36.980  1.00  0.00           C  
ATOM   3695  HA  THR   235      34.445  40.415  36.595  1.00  0.00           H  
ATOM   3696  CB  THR   235      33.239  38.808  36.178  1.00  0.00           C  
ATOM   3697  HB  THR   235      33.266  39.003  35.106  1.00  0.00           H  
ATOM   3698  CG2 THR   235      34.258  37.802  36.430  1.00  0.00           C  
ATOM   3699 HG21 THR   235      35.239  38.276  36.425  1.00  0.00           H  
ATOM   3700 HG22 THR   235      34.303  36.991  35.703  1.00  0.00           H  
ATOM   3701 HG23 THR   235      34.051  37.352  37.402  1.00  0.00           H  
ATOM   3702  OG1 THR   235      32.022  38.266  36.465  1.00  0.00           O  
ATOM   3703  HG1 THR   235      31.404  38.565  35.794  1.00  0.00           H  
ATOM   3704  C   THR   235      32.463  41.291  36.676  1.00  0.00           C  
ATOM   3705  O   THR   235      31.630  41.619  37.574  1.00  0.00           O  
ATOM   3706  N   ARG   236      32.632  41.881  35.478  1.00  0.00           N  
ATOM   3707  H   ARG   236      33.468  41.600  34.986  1.00  0.00           H  
ATOM   3708  CA  ARG   236      32.040  43.187  35.126  1.00  0.00           C  
ATOM   3709  HA  ARG   236      32.462  44.039  35.658  1.00  0.00           H  
ATOM   3710  CB  ARG   236      32.403  43.558  33.691  1.00  0.00           C  
ATOM   3711  HB2 ARG   236      33.473  43.401  33.554  1.00  0.00           H  
ATOM   3712  HB3 ARG   236      31.880  42.886  33.010  1.00  0.00           H  
ATOM   3713  CG  ARG   236      32.143  45.081  33.392  1.00  0.00           C  
ATOM   3714  HG2 ARG   236      32.484  45.706  34.218  1.00  0.00           H  
ATOM   3715  HG3 ARG   236      31.062  45.213  33.336  1.00  0.00           H  
ATOM   3716  CD  ARG   236      32.682  45.530  32.005  1.00  0.00           C  
ATOM   3717  HD2 ARG   236      33.725  45.216  32.018  1.00  0.00           H  
ATOM   3718  HD3 ARG   236      32.550  46.612  31.974  1.00  0.00           H  
ATOM   3719  NE  ARG   236      32.033  44.960  30.848  1.00  0.00           N  
ATOM   3720  HE  ARG   236      31.304  44.270  30.963  1.00  0.00           H  
ATOM   3721  CZ  ARG   236      32.371  45.103  29.597  1.00  0.00           C  
ATOM   3722  NH1 ARG   236      33.401  45.897  29.338  1.00  0.00           N  
ATOM   3723 HH11 ARG   236      33.783  45.943  28.404  1.00  0.00           H  
ATOM   3724 HH12 ARG   236      33.960  46.324  30.062  1.00  0.00           H  
ATOM   3725  NH2 ARG   236      31.779  44.400  28.663  1.00  0.00           N  
ATOM   3726 HH21 ARG   236      30.877  43.967  28.798  1.00  0.00           H  
ATOM   3727 HH22 ARG   236      32.032  44.464  27.687  1.00  0.00           H  
ATOM   3728  C   ARG   236      30.497  43.168  35.360  1.00  0.00           C  
ATOM   3729  O   ARG   236      29.961  43.971  36.119  1.00  0.00           O  
ATOM   3730  N   GLU   237      29.702  42.303  34.686  1.00  0.00           N  
ATOM   3731  H   GLU   237      30.096  41.771  33.923  1.00  0.00           H  
ATOM   3732  CA  GLU   237      28.229  42.174  34.881  1.00  0.00           C  
ATOM   3733  HA  GLU   237      27.724  43.111  34.645  1.00  0.00           H  
ATOM   3734  CB  GLU   237      27.673  41.229  33.796  1.00  0.00           C  
ATOM   3735  HB2 GLU   237      26.592  41.230  33.939  1.00  0.00           H  
ATOM   3736  HB3 GLU   237      27.903  41.747  32.865  1.00  0.00           H  
ATOM   3737  CG  GLU   237      28.084  39.843  33.688  1.00  0.00           C  
ATOM   3738  HG2 GLU   237      27.684  39.246  34.507  1.00  0.00           H  
ATOM   3739  HG3 GLU   237      27.801  39.444  32.714  1.00  0.00           H  
ATOM   3740  CD  GLU   237      29.667  39.621  33.734  1.00  0.00           C  
ATOM   3741  OE1 GLU   237      30.149  38.892  34.656  1.00  0.00           O  
ATOM   3742  OE2 GLU   237      30.325  40.158  32.835  1.00  0.00           O  
ATOM   3743  C   GLU   237      27.863  41.832  36.299  1.00  0.00           C  
ATOM   3744  O   GLU   237      26.885  42.406  36.780  1.00  0.00           O  
ATOM   3745  N   ASN   238      28.608  40.939  36.953  1.00  0.00           N  
ATOM   3746  H   ASN   238      29.287  40.405  36.430  1.00  0.00           H  
ATOM   3747  CA  ASN   238      28.329  40.576  38.326  1.00  0.00           C  
ATOM   3748  HA  ASN   238      27.246  40.469  38.385  1.00  0.00           H  
ATOM   3749  CB  ASN   238      29.126  39.351  38.624  1.00  0.00           C  
ATOM   3750  HB2 ASN   238      30.182  39.584  38.762  1.00  0.00           H  
ATOM   3751  HB3 ASN   238      29.098  38.556  37.879  1.00  0.00           H  
ATOM   3752  CG  ASN   238      28.742  38.594  39.866  1.00  0.00           C  
ATOM   3753  OD1 ASN   238      27.561  38.598  40.316  1.00  0.00           O  
ATOM   3754  ND2 ASN   238      29.661  37.863  40.466  1.00  0.00           N  
ATOM   3755 HD21 ASN   238      30.601  37.721  40.125  1.00  0.00           H  
ATOM   3756 HD22 ASN   238      29.472  37.566  41.413  1.00  0.00           H  
ATOM   3757  C   ASN   238      28.571  41.674  39.318  1.00  0.00           C  
ATOM   3758  O   ASN   238      27.619  42.035  40.075  1.00  0.00           O  
ATOM   3759  N   ILE   239      29.630  42.537  39.209  1.00  0.00           N  
ATOM   3760  H   ILE   239      30.294  42.378  38.464  1.00  0.00           H  
ATOM   3761  CA  ILE   239      29.703  43.841  39.843  1.00  0.00           C  
ATOM   3762  HA  ILE   239      29.501  43.627  40.893  1.00  0.00           H  
ATOM   3763  CB  ILE   239      31.149  44.304  39.755  1.00  0.00           C  
ATOM   3764  HB  ILE   239      31.425  44.443  38.710  1.00  0.00           H  
ATOM   3765  CG2 ILE   239      31.285  45.798  40.189  1.00  0.00           C  
ATOM   3766 HG21 ILE   239      30.639  46.035  41.034  1.00  0.00           H  
ATOM   3767 HG22 ILE   239      31.147  46.535  39.398  1.00  0.00           H  
ATOM   3768 HG23 ILE   239      32.299  46.006  40.534  1.00  0.00           H  
ATOM   3769  CG1 ILE   239      32.070  43.299  40.537  1.00  0.00           C  
ATOM   3770 HG12 ILE   239      31.871  42.248  40.328  1.00  0.00           H  
ATOM   3771 HG13 ILE   239      31.993  43.566  41.591  1.00  0.00           H  
ATOM   3772  CD1 ILE   239      33.475  43.456  40.015  1.00  0.00           C  
ATOM   3773 HD11 ILE   239      33.440  43.404  38.927  1.00  0.00           H  
ATOM   3774 HD12 ILE   239      33.777  44.484  40.214  1.00  0.00           H  
ATOM   3775 HD13 ILE   239      34.203  42.760  40.432  1.00  0.00           H  
ATOM   3776  C   ILE   239      28.656  44.902  39.336  1.00  0.00           C  
ATOM   3777  O   ILE   239      28.119  45.628  40.175  1.00  0.00           O  
ATOM   3778  N   ALA   240      28.255  44.936  38.058  1.00  0.00           N  
ATOM   3779  H   ALA   240      28.858  44.413  37.439  1.00  0.00           H  
ATOM   3780  CA  ALA   240      27.100  45.723  37.522  1.00  0.00           C  
ATOM   3781  HA  ALA   240      27.121  46.771  37.820  1.00  0.00           H  
ATOM   3782  CB  ALA   240      27.280  45.670  35.952  1.00  0.00           C  
ATOM   3783  HB1 ALA   240      28.276  45.962  35.618  1.00  0.00           H  
ATOM   3784  HB2 ALA   240      27.063  44.713  35.477  1.00  0.00           H  
ATOM   3785  HB3 ALA   240      26.571  46.327  35.450  1.00  0.00           H  
ATOM   3786  C   ALA   240      25.709  45.365  38.049  1.00  0.00           C  
ATOM   3787  O   ALA   240      24.894  46.237  38.346  1.00  0.00           O  
ATOM   3788  N   HID   241      25.475  44.064  38.354  1.00  0.00           N  
ATOM   3789  H   HID   241      26.060  43.320  38.002  1.00  0.00           H  
ATOM   3790  CA  HID   241      24.274  43.646  39.047  1.00  0.00           C  
ATOM   3791  HA  HID   241      23.495  44.285  38.632  1.00  0.00           H  
ATOM   3792  CB  HID   241      23.902  42.185  38.591  1.00  0.00           C  
ATOM   3793  HB2 HID   241      22.955  41.873  39.031  1.00  0.00           H  
ATOM   3794  HB3 HID   241      24.645  41.507  39.011  1.00  0.00           H  
ATOM   3795  CG  HID   241      23.811  41.882  37.163  1.00  0.00           C  
ATOM   3796  ND1 HID   241      24.004  40.670  36.472  1.00  0.00           N  
ATOM   3797  HD1 HID   241      24.413  39.877  36.944  1.00  0.00           H  
ATOM   3798  CE1 HID   241      23.705  40.855  35.130  1.00  0.00           C  
ATOM   3799  HE1 HID   241      23.848  40.092  34.380  1.00  0.00           H  
ATOM   3800  NE2 HID   241      23.394  42.142  34.898  1.00  0.00           N  
ATOM   3801  CD2 HID   241      23.533  42.772  36.145  1.00  0.00           C  
ATOM   3802  HD2 HID   241      23.362  43.824  36.321  1.00  0.00           H  
ATOM   3803  C   HID   241      24.382  43.897  40.571  1.00  0.00           C  
ATOM   3804  O   HID   241      23.436  44.455  41.103  1.00  0.00           O  
ATOM   3805  N   LEU   242      25.502  43.684  41.205  1.00  0.00           N  
ATOM   3806  H   LEU   242      26.271  43.261  40.706  1.00  0.00           H  
ATOM   3807  CA  LEU   242      25.774  44.170  42.568  1.00  0.00           C  
ATOM   3808  HA  LEU   242      25.094  43.653  43.245  1.00  0.00           H  
ATOM   3809  CB  LEU   242      27.229  43.726  42.966  1.00  0.00           C  
ATOM   3810  HB2 LEU   242      27.929  44.089  42.213  1.00  0.00           H  
ATOM   3811  HB3 LEU   242      27.420  44.312  43.865  1.00  0.00           H  
ATOM   3812  CG  LEU   242      27.432  42.324  43.302  1.00  0.00           C  
ATOM   3813  HG  LEU   242      26.828  41.743  42.605  1.00  0.00           H  
ATOM   3814  CD1 LEU   242      28.945  42.014  43.351  1.00  0.00           C  
ATOM   3815 HD11 LEU   242      29.327  42.253  44.343  1.00  0.00           H  
ATOM   3816 HD12 LEU   242      29.073  40.956  43.124  1.00  0.00           H  
ATOM   3817 HD13 LEU   242      29.496  42.721  42.730  1.00  0.00           H  
ATOM   3818  CD2 LEU   242      26.800  41.974  44.648  1.00  0.00           C  
ATOM   3819 HD21 LEU   242      25.800  42.396  44.740  1.00  0.00           H  
ATOM   3820 HD22 LEU   242      27.384  42.428  45.449  1.00  0.00           H  
ATOM   3821 HD23 LEU   242      26.752  40.886  44.621  1.00  0.00           H  
ATOM   3822  C   LEU   242      25.603  45.672  42.715  1.00  0.00           C  
ATOM   3823  O   LEU   242      24.976  46.195  43.684  1.00  0.00           O  
ATOM   3824  N   LYS   243      25.960  46.488  41.750  1.00  0.00           N  
ATOM   3825  H   LYS   243      26.399  46.050  40.952  1.00  0.00           H  
ATOM   3826  CA  LYS   243      25.752  48.024  41.821  1.00  0.00           C  
ATOM   3827  HA  LYS   243      25.950  48.416  42.818  1.00  0.00           H  
ATOM   3828  CB  LYS   243      26.545  48.596  40.601  1.00  0.00           C  
ATOM   3829  HB2 LYS   243      27.551  48.238  40.818  1.00  0.00           H  
ATOM   3830  HB3 LYS   243      26.125  48.278  39.647  1.00  0.00           H  
ATOM   3831  CG  LYS   243      26.575  50.113  40.630  1.00  0.00           C  
ATOM   3832  HG2 LYS   243      26.828  50.500  41.616  1.00  0.00           H  
ATOM   3833  HG3 LYS   243      25.571  50.507  40.474  1.00  0.00           H  
ATOM   3834  CD  LYS   243      27.403  50.698  39.445  1.00  0.00           C  
ATOM   3835  HD2 LYS   243      28.423  50.359  39.624  1.00  0.00           H  
ATOM   3836  HD3 LYS   243      27.103  50.187  38.530  1.00  0.00           H  
ATOM   3837  CE  LYS   243      27.482  52.228  39.419  1.00  0.00           C  
ATOM   3838  HE2 LYS   243      27.724  52.518  40.441  1.00  0.00           H  
ATOM   3839  HE3 LYS   243      26.469  52.535  39.158  1.00  0.00           H  
ATOM   3840  NZ  LYS   243      28.452  52.802  38.509  1.00  0.00           N  
ATOM   3841  HZ1 LYS   243      28.178  53.774  38.474  1.00  0.00           H  
ATOM   3842  HZ2 LYS   243      28.408  52.507  37.544  1.00  0.00           H  
ATOM   3843  HZ3 LYS   243      29.397  52.786  38.864  1.00  0.00           H  
ATOM   3844  C   LYS   243      24.312  48.338  41.594  1.00  0.00           C  
ATOM   3845  O   LYS   243      23.820  49.161  42.367  1.00  0.00           O  
ATOM   3846  N   SER   244      23.599  47.684  40.573  1.00  0.00           N  
ATOM   3847  H   SER   244      24.118  46.991  40.052  1.00  0.00           H  
ATOM   3848  CA  SER   244      22.170  47.707  40.456  1.00  0.00           C  
ATOM   3849  HA  SER   244      21.857  48.734  40.268  1.00  0.00           H  
ATOM   3850  CB  SER   244      21.793  46.844  39.205  1.00  0.00           C  
ATOM   3851  HB2 SER   244      22.062  45.811  39.426  1.00  0.00           H  
ATOM   3852  HB3 SER   244      20.719  46.901  39.030  1.00  0.00           H  
ATOM   3853  OG  SER   244      22.418  47.191  37.972  1.00  0.00           O  
ATOM   3854  HG  SER   244      23.325  46.878  37.955  1.00  0.00           H  
ATOM   3855  C   SER   244      21.413  47.252  41.654  1.00  0.00           C  
ATOM   3856  O   SER   244      20.356  47.760  41.921  1.00  0.00           O  
ATOM   3857  N   LYS   245      21.888  46.234  42.384  1.00  0.00           N  
ATOM   3858  H   LYS   245      22.653  45.665  42.051  1.00  0.00           H  
ATOM   3859  CA  LYS   245      21.161  45.725  43.588  1.00  0.00           C  
ATOM   3860  HA  LYS   245      20.115  45.515  43.366  1.00  0.00           H  
ATOM   3861  CB  LYS   245      21.808  44.451  44.164  1.00  0.00           C  
ATOM   3862  HB2 LYS   245      21.773  43.571  43.523  1.00  0.00           H  
ATOM   3863  HB3 LYS   245      22.870  44.662  44.290  1.00  0.00           H  
ATOM   3864  CG  LYS   245      21.159  44.055  45.573  1.00  0.00           C  
ATOM   3865  HG2 LYS   245      21.592  44.716  46.324  1.00  0.00           H  
ATOM   3866  HG3 LYS   245      20.087  44.249  45.570  1.00  0.00           H  
ATOM   3867  CD  LYS   245      21.488  42.585  45.978  1.00  0.00           C  
ATOM   3868  HD2 LYS   245      21.099  41.942  45.189  1.00  0.00           H  
ATOM   3869  HD3 LYS   245      22.575  42.519  46.029  1.00  0.00           H  
ATOM   3870  CE  LYS   245      21.007  42.108  47.321  1.00  0.00           C  
ATOM   3871  HE2 LYS   245      21.519  41.149  47.398  1.00  0.00           H  
ATOM   3872  HE3 LYS   245      21.381  42.730  48.134  1.00  0.00           H  
ATOM   3873  NZ  LYS   245      19.556  42.010  47.142  1.00  0.00           N  
ATOM   3874  HZ1 LYS   245      19.098  41.529  47.903  1.00  0.00           H  
ATOM   3875  HZ2 LYS   245      19.192  42.952  47.162  1.00  0.00           H  
ATOM   3876  HZ3 LYS   245      19.251  41.525  46.310  1.00  0.00           H  
ATOM   3877  C   LYS   245      21.142  46.826  44.657  1.00  0.00           C  
ATOM   3878  O   LYS   245      20.103  47.293  45.133  1.00  0.00           O  
ATOM   3879  N   ALA   246      22.356  47.368  44.956  1.00  0.00           N  
ATOM   3880  H   ALA   246      23.129  46.979  44.435  1.00  0.00           H  
ATOM   3881  CA  ALA   246      22.623  48.315  45.988  1.00  0.00           C  
ATOM   3882  HA  ALA   246      22.268  47.785  46.872  1.00  0.00           H  
ATOM   3883  CB  ALA   246      24.127  48.640  46.145  1.00  0.00           C  
ATOM   3884  HB1 ALA   246      24.353  49.023  47.140  1.00  0.00           H  
ATOM   3885  HB2 ALA   246      24.456  49.242  45.298  1.00  0.00           H  
ATOM   3886  HB3 ALA   246      24.536  47.630  46.154  1.00  0.00           H  
ATOM   3887  C   ALA   246      21.970  49.718  45.672  1.00  0.00           C  
ATOM   3888  O   ALA   246      21.349  50.279  46.564  1.00  0.00           O  
ATOM   3889  N   ASN   247      22.161  50.309  44.553  1.00  0.00           N  
ATOM   3890  H   ASN   247      22.592  49.691  43.881  1.00  0.00           H  
ATOM   3891  CA  ASN   247      21.556  51.555  44.022  1.00  0.00           C  
ATOM   3892  HA  ASN   247      21.716  52.326  44.776  1.00  0.00           H  
ATOM   3893  CB  ASN   247      22.211  51.952  42.721  1.00  0.00           C  
ATOM   3894  HB2 ASN   247      21.549  52.694  42.276  1.00  0.00           H  
ATOM   3895  HB3 ASN   247      22.372  51.170  41.980  1.00  0.00           H  
ATOM   3896  CG  ASN   247      23.513  52.646  42.937  1.00  0.00           C  
ATOM   3897  OD1 ASN   247      23.609  53.867  43.207  1.00  0.00           O  
ATOM   3898  ND2 ASN   247      24.591  51.905  42.812  1.00  0.00           N  
ATOM   3899 HD21 ASN   247      24.580  50.910  42.638  1.00  0.00           H  
ATOM   3900 HD22 ASN   247      25.418  52.483  42.829  1.00  0.00           H  
ATOM   3901  C   ASN   247      19.973  51.529  43.908  1.00  0.00           C  
ATOM   3902  O   ASN   247      19.313  52.548  44.242  1.00  0.00           O  
ATOM   3903  N   GLY   248      19.362  50.396  43.475  1.00  0.00           N  
ATOM   3904  H   GLY   248      19.965  49.691  43.075  1.00  0.00           H  
ATOM   3905  CA  GLY   248      17.895  50.209  43.615  1.00  0.00           C  
ATOM   3906  HA2 GLY   248      17.331  51.025  43.164  1.00  0.00           H  
ATOM   3907  HA3 GLY   248      17.561  49.249  43.221  1.00  0.00           H  
ATOM   3908  C   GLY   248      17.471  50.163  45.101  1.00  0.00           C  
ATOM   3909  O   GLY   248      16.604  50.845  45.524  1.00  0.00           O  
ATOM   3910  N   GLU   249      18.223  49.447  45.959  1.00  0.00           N  
ATOM   3911  H   GLU   249      18.865  48.758  45.595  1.00  0.00           H  
ATOM   3912  CA  GLU   249      17.988  49.400  47.390  1.00  0.00           C  
ATOM   3913  HA  GLU   249      16.952  49.177  47.646  1.00  0.00           H  
ATOM   3914  CB  GLU   249      18.671  48.162  48.013  1.00  0.00           C  
ATOM   3915  HB2 GLU   249      18.646  48.277  49.096  1.00  0.00           H  
ATOM   3916  HB3 GLU   249      19.724  48.094  47.739  1.00  0.00           H  
ATOM   3917  CG  GLU   249      17.980  46.873  47.592  1.00  0.00           C  
ATOM   3918  HG2 GLU   249      17.903  47.005  46.513  1.00  0.00           H  
ATOM   3919  HG3 GLU   249      16.990  46.826  48.046  1.00  0.00           H  
ATOM   3920  CD  GLU   249      18.743  45.627  47.998  1.00  0.00           C  
ATOM   3921  OE1 GLU   249      19.514  45.669  49.013  1.00  0.00           O  
ATOM   3922  OE2 GLU   249      18.423  44.483  47.501  1.00  0.00           O  
ATOM   3923  C   GLU   249      18.229  50.692  48.218  1.00  0.00           C  
ATOM   3924  O   GLU   249      18.131  50.696  49.433  1.00  0.00           O  
ATOM   3925  N   VAL   250      18.569  51.780  47.558  1.00  0.00           N  
ATOM   3926  H   VAL   250      18.748  51.642  46.574  1.00  0.00           H  
ATOM   3927  CA  VAL   250      18.527  53.177  48.158  1.00  0.00           C  
ATOM   3928  HA  VAL   250      18.930  53.168  49.171  1.00  0.00           H  
ATOM   3929  CB  VAL   250      19.325  54.126  47.311  1.00  0.00           C  
ATOM   3930  HB  VAL   250      18.900  54.072  46.309  1.00  0.00           H  
ATOM   3931  CG1 VAL   250      19.371  55.557  47.855  1.00  0.00           C  
ATOM   3932 HG11 VAL   250      19.664  55.474  48.901  1.00  0.00           H  
ATOM   3933 HG12 VAL   250      18.428  56.072  47.673  1.00  0.00           H  
ATOM   3934 HG13 VAL   250      20.164  56.194  47.462  1.00  0.00           H  
ATOM   3935  CG2 VAL   250      20.803  53.605  47.272  1.00  0.00           C  
ATOM   3936 HG21 VAL   250      21.317  54.345  46.659  1.00  0.00           H  
ATOM   3937 HG22 VAL   250      21.258  53.670  48.260  1.00  0.00           H  
ATOM   3938 HG23 VAL   250      20.820  52.625  46.794  1.00  0.00           H  
ATOM   3939  C   VAL   250      16.982  53.533  48.242  1.00  0.00           C  
ATOM   3940  O   VAL   250      16.224  53.462  47.195  1.00  0.00           O  
ATOM   3941  N   THR   251      16.549  53.827  49.472  1.00  0.00           N  
ATOM   3942  H   THR   251      17.246  53.813  50.203  1.00  0.00           H  
ATOM   3943  CA  THR   251      15.126  53.698  49.882  1.00  0.00           C  
ATOM   3944  HA  THR   251      14.411  53.745  49.061  1.00  0.00           H  
ATOM   3945  CB  THR   251      14.940  52.334  50.551  1.00  0.00           C  
ATOM   3946  HB  THR   251      14.098  52.377  51.243  1.00  0.00           H  
ATOM   3947  CG2 THR   251      14.623  51.248  49.529  1.00  0.00           C  
ATOM   3948 HG21 THR   251      15.186  51.369  48.603  1.00  0.00           H  
ATOM   3949 HG22 THR   251      13.558  51.335  49.312  1.00  0.00           H  
ATOM   3950 HG23 THR   251      14.685  50.235  49.926  1.00  0.00           H  
ATOM   3951  OG1 THR   251      16.089  51.932  51.329  1.00  0.00           O  
ATOM   3952  HG1 THR   251      16.609  51.362  50.757  1.00  0.00           H  
ATOM   3953  C   THR   251      14.758  54.782  50.833  1.00  0.00           C  
ATOM   3954  O   THR   251      13.647  55.302  50.643  1.00  0.00           O  
ATOM   3955  N   LEU   252      15.609  55.125  51.808  1.00  0.00           N  
ATOM   3956  H   LEU   252      16.555  54.773  51.770  1.00  0.00           H  
ATOM   3957  CA  LEU   252      15.393  56.225  52.676  1.00  0.00           C  
ATOM   3958  HA  LEU   252      14.468  56.215  53.252  1.00  0.00           H  
ATOM   3959  CB  LEU   252      16.553  56.343  53.710  1.00  0.00           C  
ATOM   3960  HB2 LEU   252      17.359  56.819  53.151  1.00  0.00           H  
ATOM   3961  HB3 LEU   252      16.194  57.085  54.423  1.00  0.00           H  
ATOM   3962  CG  LEU   252      16.882  55.173  54.619  1.00  0.00           C  
ATOM   3963  HG  LEU   252      16.998  54.297  53.981  1.00  0.00           H  
ATOM   3964  CD1 LEU   252      18.052  55.440  55.504  1.00  0.00           C  
ATOM   3965 HD11 LEU   252      18.853  55.831  54.878  1.00  0.00           H  
ATOM   3966 HD12 LEU   252      18.413  54.553  56.024  1.00  0.00           H  
ATOM   3967 HD13 LEU   252      17.718  56.244  56.160  1.00  0.00           H  
ATOM   3968  CD2 LEU   252      15.699  54.821  55.485  1.00  0.00           C  
ATOM   3969 HD21 LEU   252      14.881  54.599  54.799  1.00  0.00           H  
ATOM   3970 HD22 LEU   252      15.937  53.974  56.127  1.00  0.00           H  
ATOM   3971 HD23 LEU   252      15.566  55.668  56.158  1.00  0.00           H  
ATOM   3972  C   LEU   252      15.421  57.507  51.786  1.00  0.00           C  
ATOM   3973  O   LEU   252      16.247  57.714  50.867  1.00  0.00           O  
ATOM   3974  N   GLY   253      14.423  58.367  51.991  1.00  0.00           N  
ATOM   3975  H   GLY   253      13.674  58.213  52.651  1.00  0.00           H  
ATOM   3976  CA  GLY   253      14.119  59.531  51.204  1.00  0.00           C  
ATOM   3977  HA2 GLY   253      13.168  59.928  51.561  1.00  0.00           H  
ATOM   3978  HA3 GLY   253      13.947  59.195  50.181  1.00  0.00           H  
ATOM   3979  C   GLY   253      15.167  60.700  51.225  1.00  0.00           C  
ATOM   3980  O   GLY   253      15.966  60.811  52.180  1.00  0.00           O  
ATOM   3981  N   ASN   254      15.300  61.416  50.138  1.00  0.00           N  
ATOM   3982  H   ASN   254      14.657  61.335  49.363  1.00  0.00           H  
ATOM   3983  CA  ASN   254      16.446  62.405  49.892  1.00  0.00           C  
ATOM   3984  HA  ASN   254      16.215  62.887  48.943  1.00  0.00           H  
ATOM   3985  CB  ASN   254      16.510  63.631  50.872  1.00  0.00           C  
ATOM   3986  HB2 ASN   254      17.351  64.258  50.575  1.00  0.00           H  
ATOM   3987  HB3 ASN   254      16.677  63.288  51.893  1.00  0.00           H  
ATOM   3988  CG  ASN   254      15.207  64.351  50.858  1.00  0.00           C  
ATOM   3989  OD1 ASN   254      14.972  65.263  50.074  1.00  0.00           O  
ATOM   3990  ND2 ASN   254      14.341  64.137  51.822  1.00  0.00           N  
ATOM   3991 HD21 ASN   254      14.509  63.512  52.597  1.00  0.00           H  
ATOM   3992 HD22 ASN   254      13.734  64.939  51.913  1.00  0.00           H  
ATOM   3993  C   ASN   254      17.859  61.674  49.732  1.00  0.00           C  
ATOM   3994  O   ASN   254      18.716  62.469  49.211  1.00  0.00           O  
ATOM   3995  N   THR   255      18.058  60.381  50.047  1.00  0.00           N  
ATOM   3996  H   THR   255      17.305  60.004  50.605  1.00  0.00           H  
ATOM   3997  CA  THR   255      19.241  59.612  49.636  1.00  0.00           C  
ATOM   3998  HA  THR   255      20.056  60.321  49.783  1.00  0.00           H  
ATOM   3999  CB  THR   255      19.624  58.631  50.725  1.00  0.00           C  
ATOM   4000  HB  THR   255      20.567  58.170  50.431  1.00  0.00           H  
ATOM   4001  CG2 THR   255      19.824  59.383  52.058  1.00  0.00           C  
ATOM   4002 HG21 THR   255      20.751  59.956  52.066  1.00  0.00           H  
ATOM   4003 HG22 THR   255      20.014  58.750  52.924  1.00  0.00           H  
ATOM   4004 HG23 THR   255      19.024  60.070  52.335  1.00  0.00           H  
ATOM   4005  OG1 THR   255      18.889  57.456  50.835  1.00  0.00           O  
ATOM   4006  HG1 THR   255      18.009  57.721  51.114  1.00  0.00           H  
ATOM   4007  C   THR   255      19.148  58.985  48.263  1.00  0.00           C  
ATOM   4008  O   THR   255      18.038  58.617  47.854  1.00  0.00           O  
ATOM   4009  N   GLU   256      20.255  58.964  47.485  1.00  0.00           N  
ATOM   4010  H   GLU   256      21.150  58.942  47.952  1.00  0.00           H  
ATOM   4011  CA  GLU   256      20.157  58.976  46.055  1.00  0.00           C  
ATOM   4012  HA  GLU   256      19.189  58.615  45.710  1.00  0.00           H  
ATOM   4013  CB  GLU   256      20.265  60.437  45.609  1.00  0.00           C  
ATOM   4014  HB2 GLU   256      19.430  60.967  46.068  1.00  0.00           H  
ATOM   4015  HB3 GLU   256      20.015  60.415  44.548  1.00  0.00           H  
ATOM   4016  CG  GLU   256      21.640  61.068  45.860  1.00  0.00           C  
ATOM   4017  HG2 GLU   256      22.379  60.381  45.447  1.00  0.00           H  
ATOM   4018  HG3 GLU   256      21.714  61.217  46.937  1.00  0.00           H  
ATOM   4019  CD  GLU   256      21.712  62.413  45.165  1.00  0.00           C  
ATOM   4020  OE1 GLU   256      21.697  62.460  43.944  1.00  0.00           O  
ATOM   4021  OE2 GLU   256      21.715  63.391  45.872  1.00  0.00           O  
ATOM   4022  C   GLU   256      21.009  58.013  45.252  1.00  0.00           C  
ATOM   4023  O   GLU   256      21.762  57.264  45.876  1.00  0.00           O  
ATOM   4024  N   ARG   257      20.806  57.807  43.923  1.00  0.00           N  
ATOM   4025  H   ARG   257      19.956  58.192  43.539  1.00  0.00           H  
ATOM   4026  CA  ARG   257      21.397  56.639  43.191  1.00  0.00           C  
ATOM   4027  HA  ARG   257      21.397  55.747  43.816  1.00  0.00           H  
ATOM   4028  CB  ARG   257      20.473  56.373  41.910  1.00  0.00           C  
ATOM   4029  HB2 ARG   257      20.231  57.250  41.310  1.00  0.00           H  
ATOM   4030  HB3 ARG   257      21.022  55.706  41.245  1.00  0.00           H  
ATOM   4031  CG  ARG   257      19.180  55.698  42.231  1.00  0.00           C  
ATOM   4032  HG2 ARG   257      18.625  56.219  43.012  1.00  0.00           H  
ATOM   4033  HG3 ARG   257      19.321  54.673  42.575  1.00  0.00           H  
ATOM   4034  CD  ARG   257      18.304  55.713  40.999  1.00  0.00           C  
ATOM   4035  HD2 ARG   257      18.828  55.336  40.120  1.00  0.00           H  
ATOM   4036  HD3 ARG   257      17.844  56.668  40.748  1.00  0.00           H  
ATOM   4037  NE  ARG   257      17.165  54.755  41.202  1.00  0.00           N  
ATOM   4038  HE  ARG   257      16.341  55.234  41.536  1.00  0.00           H  
ATOM   4039  CZ  ARG   257      16.957  53.524  40.928  1.00  0.00           C  
ATOM   4040  NH1 ARG   257      17.823  52.691  40.455  1.00  0.00           N  
ATOM   4041 HH11 ARG   257      17.526  51.766  40.179  1.00  0.00           H  
ATOM   4042 HH12 ARG   257      18.747  53.001  40.193  1.00  0.00           H  
ATOM   4043  NH2 ARG   257      15.830  53.024  41.303  1.00  0.00           N  
ATOM   4044 HH21 ARG   257      15.270  53.507  41.991  1.00  0.00           H  
ATOM   4045 HH22 ARG   257      15.905  52.018  41.359  1.00  0.00           H  
ATOM   4046  C   ARG   257      22.896  56.867  42.874  1.00  0.00           C  
ATOM   4047  O   ARG   257      23.331  56.612  41.733  1.00  0.00           O  
ATOM   4048  N   ARG   258      23.701  57.406  43.809  1.00  0.00           N  
ATOM   4049  H   ARG   258      23.350  57.618  44.732  1.00  0.00           H  
ATOM   4050  CA  ARG   258      25.147  57.740  43.610  1.00  0.00           C  
ATOM   4051  HA  ARG   258      25.350  57.616  42.547  1.00  0.00           H  
ATOM   4052  CB  ARG   258      25.518  59.103  44.188  1.00  0.00           C  
ATOM   4053  HB2 ARG   258      25.419  59.084  45.273  1.00  0.00           H  
ATOM   4054  HB3 ARG   258      26.591  59.128  44.001  1.00  0.00           H  
ATOM   4055  CG  ARG   258      24.719  60.307  43.559  1.00  0.00           C  
ATOM   4056  HG2 ARG   258      23.656  60.201  43.774  1.00  0.00           H  
ATOM   4057  HG3 ARG   258      25.152  61.239  43.922  1.00  0.00           H  
ATOM   4058  CD  ARG   258      24.789  60.379  42.028  1.00  0.00           C  
ATOM   4059  HD2 ARG   258      24.841  61.433  41.756  1.00  0.00           H  
ATOM   4060  HD3 ARG   258      25.757  60.007  41.691  1.00  0.00           H  
ATOM   4061  NE  ARG   258      23.751  59.608  41.324  1.00  0.00           N  
ATOM   4062  HE  ARG   258      24.155  58.998  40.628  1.00  0.00           H  
ATOM   4063  CZ  ARG   258      22.439  59.776  41.248  1.00  0.00           C  
ATOM   4064  NH1 ARG   258      21.768  60.567  42.022  1.00  0.00           N  
ATOM   4065 HH11 ARG   258      22.132  61.204  42.716  1.00  0.00           H  
ATOM   4066 HH12 ARG   258      20.762  60.484  41.987  1.00  0.00           H  
ATOM   4067  NH2 ARG   258      21.750  59.122  40.365  1.00  0.00           N  
ATOM   4068 HH21 ARG   258      22.147  58.453  39.722  1.00  0.00           H  
ATOM   4069 HH22 ARG   258      20.750  59.259  40.409  1.00  0.00           H  
ATOM   4070  C   ARG   258      26.180  56.791  44.141  1.00  0.00           C  
ATOM   4071  O   ARG   258      27.333  56.970  44.086  1.00  0.00           O  
ATOM   4072  N   ILE   259      25.733  55.632  44.619  1.00  0.00           N  
ATOM   4073  H   ILE   259      24.744  55.429  44.605  1.00  0.00           H  
ATOM   4074  CA  ILE   259      26.605  54.555  45.028  1.00  0.00           C  
ATOM   4075  HA  ILE   259      27.254  54.965  45.801  1.00  0.00           H  
ATOM   4076  CB  ILE   259      25.794  53.454  45.763  1.00  0.00           C  
ATOM   4077  HB  ILE   259      24.880  53.359  45.176  1.00  0.00           H  
ATOM   4078  CG2 ILE   259      26.534  52.109  45.956  1.00  0.00           C  
ATOM   4079 HG21 ILE   259      27.419  52.222  46.582  1.00  0.00           H  
ATOM   4080 HG22 ILE   259      26.828  51.589  45.044  1.00  0.00           H  
ATOM   4081 HG23 ILE   259      25.779  51.445  46.375  1.00  0.00           H  
ATOM   4082  CG1 ILE   259      25.324  53.965  47.169  1.00  0.00           C  
ATOM   4083 HG12 ILE   259      26.103  53.725  47.893  1.00  0.00           H  
ATOM   4084 HG13 ILE   259      25.327  55.052  47.083  1.00  0.00           H  
ATOM   4085  CD1 ILE   259      23.979  53.455  47.637  1.00  0.00           C  
ATOM   4086 HD11 ILE   259      23.330  53.640  46.781  1.00  0.00           H  
ATOM   4087 HD12 ILE   259      23.718  54.050  48.512  1.00  0.00           H  
ATOM   4088 HD13 ILE   259      24.185  52.441  47.978  1.00  0.00           H  
ATOM   4089  C   ILE   259      27.378  53.960  43.782  1.00  0.00           C  
ATOM   4090  O   ILE   259      26.796  53.623  42.721  1.00  0.00           O  
ATOM   4091  N   SER   260      28.700  53.785  43.951  1.00  0.00           N  
ATOM   4092  H   SER   260      29.137  54.023  44.830  1.00  0.00           H  
ATOM   4093  CA  SER   260      29.549  53.220  42.840  1.00  0.00           C  
ATOM   4094  HA  SER   260      29.170  53.488  41.854  1.00  0.00           H  
ATOM   4095  CB  SER   260      31.000  53.754  42.879  1.00  0.00           C  
ATOM   4096  HB2 SER   260      31.460  53.662  41.896  1.00  0.00           H  
ATOM   4097  HB3 SER   260      30.955  54.829  43.053  1.00  0.00           H  
ATOM   4098  OG  SER   260      31.818  53.049  43.743  1.00  0.00           O  
ATOM   4099  HG  SER   260      32.627  53.563  43.783  1.00  0.00           H  
ATOM   4100  C   SER   260      29.601  51.682  42.744  1.00  0.00           C  
ATOM   4101  O   SER   260      29.113  50.989  43.637  1.00  0.00           O  
ATOM   4102  N   SER   261      30.184  51.200  41.629  1.00  0.00           N  
ATOM   4103  H   SER   261      30.366  51.844  40.873  1.00  0.00           H  
ATOM   4104  CA  SER   261      30.608  49.800  41.478  1.00  0.00           C  
ATOM   4105  HA  SER   261      29.698  49.201  41.518  1.00  0.00           H  
ATOM   4106  CB  SER   261      31.274  49.498  40.169  1.00  0.00           C  
ATOM   4107  HB2 SER   261      31.687  48.496  40.278  1.00  0.00           H  
ATOM   4108  HB3 SER   261      30.559  49.554  39.348  1.00  0.00           H  
ATOM   4109  OG  SER   261      32.367  50.316  39.820  1.00  0.00           O  
ATOM   4110  HG  SER   261      31.952  51.119  39.496  1.00  0.00           H  
ATOM   4111  C   SER   261      31.391  49.349  42.682  1.00  0.00           C  
ATOM   4112  O   SER   261      31.247  48.264  43.227  1.00  0.00           O  
ATOM   4113  N   LEU   262      32.321  50.149  43.110  1.00  0.00           N  
ATOM   4114  H   LEU   262      32.497  50.856  42.410  1.00  0.00           H  
ATOM   4115  CA  LEU   262      33.350  49.944  44.177  1.00  0.00           C  
ATOM   4116  HA  LEU   262      33.769  48.971  43.919  1.00  0.00           H  
ATOM   4117  CB  LEU   262      34.386  51.045  43.961  1.00  0.00           C  
ATOM   4118  HB2 LEU   262      33.982  52.050  44.082  1.00  0.00           H  
ATOM   4119  HB3 LEU   262      35.080  50.983  44.799  1.00  0.00           H  
ATOM   4120  CG  LEU   262      34.948  50.962  42.585  1.00  0.00           C  
ATOM   4121  HG  LEU   262      34.257  50.605  41.822  1.00  0.00           H  
ATOM   4122  CD1 LEU   262      35.619  52.232  42.148  1.00  0.00           C  
ATOM   4123 HD11 LEU   262      36.365  52.559  42.873  1.00  0.00           H  
ATOM   4124 HD12 LEU   262      34.944  53.083  42.052  1.00  0.00           H  
ATOM   4125 HD13 LEU   262      36.083  52.087  41.172  1.00  0.00           H  
ATOM   4126  CD2 LEU   262      36.079  49.909  42.506  1.00  0.00           C  
ATOM   4127 HD21 LEU   262      36.968  50.187  43.072  1.00  0.00           H  
ATOM   4128 HD22 LEU   262      35.698  48.987  42.943  1.00  0.00           H  
ATOM   4129 HD23 LEU   262      36.337  49.612  41.490  1.00  0.00           H  
ATOM   4130  C   LEU   262      32.637  49.951  45.538  1.00  0.00           C  
ATOM   4131  O   LEU   262      32.933  49.054  46.330  1.00  0.00           O  
ATOM   4132  N   GLN   263      31.674  50.815  45.772  1.00  0.00           N  
ATOM   4133  H   GLN   263      31.354  51.507  45.110  1.00  0.00           H  
ATOM   4134  CA  GLN   263      31.010  50.879  47.110  1.00  0.00           C  
ATOM   4135  HA  GLN   263      31.808  50.738  47.840  1.00  0.00           H  
ATOM   4136  CB  GLN   263      30.290  52.255  47.236  1.00  0.00           C  
ATOM   4137  HB2 GLN   263      29.780  52.318  48.197  1.00  0.00           H  
ATOM   4138  HB3 GLN   263      29.643  52.355  46.365  1.00  0.00           H  
ATOM   4139  CG  GLN   263      31.294  53.393  47.259  1.00  0.00           C  
ATOM   4140  HG2 GLN   263      31.457  53.599  48.317  1.00  0.00           H  
ATOM   4141  HG3 GLN   263      32.286  53.226  46.838  1.00  0.00           H  
ATOM   4142  CD  GLN   263      30.748  54.651  46.650  1.00  0.00           C  
ATOM   4143  OE1 GLN   263      29.554  54.982  46.865  1.00  0.00           O  
ATOM   4144  NE2 GLN   263      31.431  55.401  45.843  1.00  0.00           N  
ATOM   4145 HE21 GLN   263      30.870  56.101  45.377  1.00  0.00           H  
ATOM   4146 HE22 GLN   263      32.370  55.161  45.560  1.00  0.00           H  
ATOM   4147  C   GLN   263      29.963  49.752  47.299  1.00  0.00           C  
ATOM   4148  O   GLN   263      29.866  49.240  48.435  1.00  0.00           O  
ATOM   4149  N   ALA   264      29.293  49.351  46.251  1.00  0.00           N  
ATOM   4150  H   ALA   264      29.403  49.842  45.375  1.00  0.00           H  
ATOM   4151  CA  ALA   264      28.349  48.258  46.195  1.00  0.00           C  
ATOM   4152  HA  ALA   264      27.634  48.302  47.017  1.00  0.00           H  
ATOM   4153  CB  ALA   264      27.592  48.293  44.856  1.00  0.00           C  
ATOM   4154  HB1 ALA   264      27.350  49.332  44.630  1.00  0.00           H  
ATOM   4155  HB2 ALA   264      26.745  47.610  44.911  1.00  0.00           H  
ATOM   4156  HB3 ALA   264      28.346  48.021  44.117  1.00  0.00           H  
ATOM   4157  C   ALA   264      29.223  47.014  46.402  1.00  0.00           C  
ATOM   4158  O   ALA   264      28.887  46.134  47.262  1.00  0.00           O  
ATOM   4159  N   LEU   265      30.389  46.849  45.669  1.00  0.00           N  
ATOM   4160  H   LEU   265      30.779  47.624  45.153  1.00  0.00           H  
ATOM   4161  CA  LEU   265      31.114  45.557  45.773  1.00  0.00           C  
ATOM   4162  HA  LEU   265      30.325  44.808  45.848  1.00  0.00           H  
ATOM   4163  CB  LEU   265      32.180  45.385  44.631  1.00  0.00           C  
ATOM   4164  HB2 LEU   265      32.672  46.347  44.486  1.00  0.00           H  
ATOM   4165  HB3 LEU   265      31.523  45.069  43.820  1.00  0.00           H  
ATOM   4166  CG  LEU   265      33.292  44.318  44.857  1.00  0.00           C  
ATOM   4167  HG  LEU   265      33.716  44.503  45.844  1.00  0.00           H  
ATOM   4168  CD1 LEU   265      32.653  42.896  45.000  1.00  0.00           C  
ATOM   4169 HD11 LEU   265      32.287  42.575  44.025  1.00  0.00           H  
ATOM   4170 HD12 LEU   265      31.919  42.797  45.800  1.00  0.00           H  
ATOM   4171 HD13 LEU   265      33.472  42.228  45.265  1.00  0.00           H  
ATOM   4172  CD2 LEU   265      34.390  44.265  43.806  1.00  0.00           C  
ATOM   4173 HD21 LEU   265      33.826  44.381  42.881  1.00  0.00           H  
ATOM   4174 HD22 LEU   265      34.985  45.163  43.970  1.00  0.00           H  
ATOM   4175 HD23 LEU   265      34.984  43.353  43.875  1.00  0.00           H  
ATOM   4176  C   LEU   265      31.745  45.484  47.181  1.00  0.00           C  
ATOM   4177  O   LEU   265      31.684  44.467  47.891  1.00  0.00           O  
ATOM   4178  N   LEU   266      32.194  46.576  47.732  1.00  0.00           N  
ATOM   4179  H   LEU   266      32.312  47.431  47.208  1.00  0.00           H  
ATOM   4180  CA  LEU   266      32.688  46.647  49.146  1.00  0.00           C  
ATOM   4181  HA  LEU   266      33.236  45.730  49.364  1.00  0.00           H  
ATOM   4182  CB  LEU   266      33.598  47.816  49.388  1.00  0.00           C  
ATOM   4183  HB2 LEU   266      33.892  47.889  50.435  1.00  0.00           H  
ATOM   4184  HB3 LEU   266      33.033  48.681  49.041  1.00  0.00           H  
ATOM   4185  CG  LEU   266      34.973  47.775  48.686  1.00  0.00           C  
ATOM   4186  HG  LEU   266      34.742  47.540  47.647  1.00  0.00           H  
ATOM   4187  CD1 LEU   266      35.551  49.229  48.749  1.00  0.00           C  
ATOM   4188 HD11 LEU   266      36.604  49.178  48.475  1.00  0.00           H  
ATOM   4189 HD12 LEU   266      35.484  49.622  49.763  1.00  0.00           H  
ATOM   4190 HD13 LEU   266      35.018  49.841  48.021  1.00  0.00           H  
ATOM   4191  CD2 LEU   266      35.970  46.896  49.443  1.00  0.00           C  
ATOM   4192 HD21 LEU   266      35.532  45.901  49.356  1.00  0.00           H  
ATOM   4193 HD22 LEU   266      36.910  46.877  48.892  1.00  0.00           H  
ATOM   4194 HD23 LEU   266      36.004  47.063  50.520  1.00  0.00           H  
ATOM   4195  C   LEU   266      31.654  46.532  50.227  1.00  0.00           C  
ATOM   4196  O   LEU   266      31.988  45.998  51.268  1.00  0.00           O  
ATOM   4197  N   ALA   267      30.452  46.946  49.970  1.00  0.00           N  
ATOM   4198  H   ALA   267      30.236  47.436  49.114  1.00  0.00           H  
ATOM   4199  CA  ALA   267      29.414  46.832  51.019  1.00  0.00           C  
ATOM   4200  HA  ALA   267      29.735  47.184  51.999  1.00  0.00           H  
ATOM   4201  CB  ALA   267      28.267  47.762  50.669  1.00  0.00           C  
ATOM   4202  HB1 ALA   267      27.489  47.645  51.424  1.00  0.00           H  
ATOM   4203  HB2 ALA   267      28.746  48.740  50.711  1.00  0.00           H  
ATOM   4204  HB3 ALA   267      27.874  47.588  49.668  1.00  0.00           H  
ATOM   4205  C   ALA   267      28.976  45.405  51.088  1.00  0.00           C  
ATOM   4206  O   ALA   267      28.737  44.822  52.208  1.00  0.00           O  
ATOM   4207  N   HIE   268      28.897  44.677  49.906  1.00  0.00           N  
ATOM   4208  H   HIE   268      29.164  45.156  49.058  1.00  0.00           H  
ATOM   4209  CA  HIE   268      28.785  43.188  49.781  1.00  0.00           C  
ATOM   4210  HA  HIE   268      27.852  42.844  50.228  1.00  0.00           H  
ATOM   4211  CB  HIE   268      28.731  42.857  48.319  1.00  0.00           C  
ATOM   4212  HB2 HIE   268      28.094  43.546  47.764  1.00  0.00           H  
ATOM   4213  HB3 HIE   268      29.758  42.910  47.955  1.00  0.00           H  
ATOM   4214  CG  HIE   268      28.416  41.520  47.837  1.00  0.00           C  
ATOM   4215  ND1 HIE   268      27.264  40.771  48.031  1.00  0.00           N  
ATOM   4216  CE1 HIE   268      27.494  39.556  47.467  1.00  0.00           C  
ATOM   4217  HE1 HIE   268      26.734  38.801  47.330  1.00  0.00           H  
ATOM   4218  NE2 HIE   268      28.722  39.554  46.836  1.00  0.00           N  
ATOM   4219  HE2 HIE   268      29.059  38.925  46.122  1.00  0.00           H  
ATOM   4220  CD2 HIE   268      29.212  40.834  46.937  1.00  0.00           C  
ATOM   4221  HD2 HIE   268      30.177  41.125  46.551  1.00  0.00           H  
ATOM   4222  C   HIE   268      29.865  42.380  50.519  1.00  0.00           C  
ATOM   4223  O   HIE   268      29.536  41.461  51.258  1.00  0.00           O  
ATOM   4224  N   VAL   269      31.164  42.810  50.515  1.00  0.00           N  
ATOM   4225  H   VAL   269      31.305  43.554  49.847  1.00  0.00           H  
ATOM   4226  CA  VAL   269      32.293  42.222  51.325  1.00  0.00           C  
ATOM   4227  HA  VAL   269      32.227  41.134  51.333  1.00  0.00           H  
ATOM   4228  CB  VAL   269      33.708  42.609  50.826  1.00  0.00           C  
ATOM   4229  HB  VAL   269      33.819  43.682  50.987  1.00  0.00           H  
ATOM   4230  CG1 VAL   269      34.791  42.002  51.750  1.00  0.00           C  
ATOM   4231 HG11 VAL   269      34.702  40.916  51.778  1.00  0.00           H  
ATOM   4232 HG12 VAL   269      35.771  42.307  51.382  1.00  0.00           H  
ATOM   4233 HG13 VAL   269      34.719  42.396  52.764  1.00  0.00           H  
ATOM   4234  CG2 VAL   269      34.159  42.359  49.355  1.00  0.00           C  
ATOM   4235 HG21 VAL   269      33.403  42.825  48.723  1.00  0.00           H  
ATOM   4236 HG22 VAL   269      35.112  42.845  49.145  1.00  0.00           H  
ATOM   4237 HG23 VAL   269      34.188  41.314  49.046  1.00  0.00           H  
ATOM   4238  C   VAL   269      32.087  42.510  52.829  1.00  0.00           C  
ATOM   4239  O   VAL   269      32.015  41.493  53.563  1.00  0.00           O  
ATOM   4240  N   TRP   270      31.886  43.748  53.160  1.00  0.00           N  
ATOM   4241  H   TRP   270      31.859  44.471  52.455  1.00  0.00           H  
ATOM   4242  CA  TRP   270      31.682  44.191  54.598  1.00  0.00           C  
ATOM   4243  HA  TRP   270      32.591  43.883  55.114  1.00  0.00           H  
ATOM   4244  CB  TRP   270      31.424  45.682  54.623  1.00  0.00           C  
ATOM   4245  HB2 TRP   270      32.055  46.186  53.891  1.00  0.00           H  
ATOM   4246  HB3 TRP   270      30.342  45.753  54.517  1.00  0.00           H  
ATOM   4247  CG  TRP   270      31.623  46.386  55.934  1.00  0.00           C  
ATOM   4248  CD1 TRP   270      32.248  45.916  57.074  1.00  0.00           C  
ATOM   4249  HD1 TRP   270      32.569  44.894  57.210  1.00  0.00           H  
ATOM   4250  NE1 TRP   270      32.229  46.870  58.073  1.00  0.00           N  
ATOM   4251  HE1 TRP   270      32.698  46.785  58.963  1.00  0.00           H  
ATOM   4252  CE2 TRP   270      31.557  48.014  57.664  1.00  0.00           C  
ATOM   4253  CZ2 TRP   270      31.252  49.220  58.303  1.00  0.00           C  
ATOM   4254  HZ2 TRP   270      31.490  49.361  59.347  1.00  0.00           H  
ATOM   4255  CH2 TRP   270      30.700  50.239  57.544  1.00  0.00           C  
ATOM   4256  HH2 TRP   270      30.414  51.127  58.088  1.00  0.00           H  
ATOM   4257  CZ3 TRP   270      30.119  49.966  56.252  1.00  0.00           C  
ATOM   4258  HZ3 TRP   270      29.438  50.641  55.754  1.00  0.00           H  
ATOM   4259  CE3 TRP   270      30.520  48.791  55.576  1.00  0.00           C  
ATOM   4260  HE3 TRP   270      30.255  48.660  54.537  1.00  0.00           H  
ATOM   4261  CD2 TRP   270      31.126  47.721  56.313  1.00  0.00           C  
ATOM   4262  C   TRP   270      30.481  43.509  55.422  1.00  0.00           C  
ATOM   4263  O   TRP   270      30.760  43.108  56.531  1.00  0.00           O  
ATOM   4264  N   ARG   271      29.310  43.377  54.697  1.00  0.00           N  
ATOM   4265  H   ARG   271      29.172  43.722  53.758  1.00  0.00           H  
ATOM   4266  CA  ARG   271      28.253  42.457  55.169  1.00  0.00           C  
ATOM   4267  HA  ARG   271      27.999  42.851  56.153  1.00  0.00           H  
ATOM   4268  CB  ARG   271      27.085  42.627  54.149  1.00  0.00           C  
ATOM   4269  HB2 ARG   271      26.698  43.623  54.365  1.00  0.00           H  
ATOM   4270  HB3 ARG   271      27.458  42.545  53.128  1.00  0.00           H  
ATOM   4271  CG  ARG   271      25.986  41.535  54.369  1.00  0.00           C  
ATOM   4272  HG2 ARG   271      25.683  41.352  55.400  1.00  0.00           H  
ATOM   4273  HG3 ARG   271      26.406  40.617  53.959  1.00  0.00           H  
ATOM   4274  CD  ARG   271      24.855  42.026  53.488  1.00  0.00           C  
ATOM   4275  HD2 ARG   271      25.178  42.399  52.516  1.00  0.00           H  
ATOM   4276  HD3 ARG   271      24.318  42.828  53.995  1.00  0.00           H  
ATOM   4277  NE  ARG   271      23.832  40.996  53.241  1.00  0.00           N  
ATOM   4278  HE  ARG   271      23.904  40.476  52.378  1.00  0.00           H  
ATOM   4279  CZ  ARG   271      22.688  40.912  53.916  1.00  0.00           C  
ATOM   4280  NH1 ARG   271      22.386  41.631  55.021  1.00  0.00           N  
ATOM   4281 HH11 ARG   271      23.117  42.263  55.314  1.00  0.00           H  
ATOM   4282 HH12 ARG   271      21.471  41.533  55.437  1.00  0.00           H  
ATOM   4283  NH2 ARG   271      21.863  40.130  53.452  1.00  0.00           N  
ATOM   4284 HH21 ARG   271      21.022  39.961  53.985  1.00  0.00           H  
ATOM   4285 HH22 ARG   271      22.133  39.493  52.717  1.00  0.00           H  
ATOM   4286  C   ARG   271      28.753  41.008  55.351  1.00  0.00           C  
ATOM   4287  O   ARG   271      28.549  40.421  56.430  1.00  0.00           O  
ATOM   4288  N   SER   272      29.379  40.375  54.371  1.00  0.00           N  
ATOM   4289  H   SER   272      29.611  40.957  53.580  1.00  0.00           H  
ATOM   4290  CA  SER   272      29.871  38.977  54.330  1.00  0.00           C  
ATOM   4291  HA  SER   272      29.034  38.358  54.653  1.00  0.00           H  
ATOM   4292  CB  SER   272      30.202  38.499  52.965  1.00  0.00           C  
ATOM   4293  HB2 SER   272      29.424  38.821  52.272  1.00  0.00           H  
ATOM   4294  HB3 SER   272      31.094  39.073  52.714  1.00  0.00           H  
ATOM   4295  OG  SER   272      30.403  37.073  52.804  1.00  0.00           O  
ATOM   4296  HG  SER   272      29.550  36.640  52.888  1.00  0.00           H  
ATOM   4297  C   SER   272      31.016  38.587  55.281  1.00  0.00           C  
ATOM   4298  O   SER   272      31.077  37.535  55.951  1.00  0.00           O  
ATOM   4299  N   VAL   273      31.876  39.596  55.643  1.00  0.00           N  
ATOM   4300  H   VAL   273      31.665  40.398  55.066  1.00  0.00           H  
ATOM   4301  CA  VAL   273      32.985  39.507  56.619  1.00  0.00           C  
ATOM   4302  HA  VAL   273      33.493  38.555  56.467  1.00  0.00           H  
ATOM   4303  CB  VAL   273      34.080  40.564  56.274  1.00  0.00           C  
ATOM   4304  HB  VAL   273      33.555  41.501  56.092  1.00  0.00           H  
ATOM   4305  CG1 VAL   273      35.131  40.727  57.354  1.00  0.00           C  
ATOM   4306 HG11 VAL   273      35.574  39.748  57.533  1.00  0.00           H  
ATOM   4307 HG12 VAL   273      35.855  41.462  57.001  1.00  0.00           H  
ATOM   4308 HG13 VAL   273      34.646  41.083  58.263  1.00  0.00           H  
ATOM   4309  CG2 VAL   273      34.918  40.234  55.015  1.00  0.00           C  
ATOM   4310 HG21 VAL   273      35.471  39.296  54.954  1.00  0.00           H  
ATOM   4311 HG22 VAL   273      35.615  41.064  54.903  1.00  0.00           H  
ATOM   4312 HG23 VAL   273      34.326  40.300  54.103  1.00  0.00           H  
ATOM   4313  C   VAL   273      32.447  39.604  58.028  1.00  0.00           C  
ATOM   4314  O   VAL   273      32.772  38.640  58.742  1.00  0.00           O  
ATOM   4315  N   VAL   274      31.583  40.501  58.370  1.00  0.00           N  
ATOM   4316  H   VAL   274      31.360  41.159  57.637  1.00  0.00           H  
ATOM   4317  CA  VAL   274      30.742  40.525  59.573  1.00  0.00           C  
ATOM   4318  HA  VAL   274      31.387  40.448  60.448  1.00  0.00           H  
ATOM   4319  CB  VAL   274      29.901  41.795  59.635  1.00  0.00           C  
ATOM   4320  HB  VAL   274      29.283  41.781  58.737  1.00  0.00           H  
ATOM   4321  CG1 VAL   274      29.089  41.719  60.859  1.00  0.00           C  
ATOM   4322 HG11 VAL   274      29.756  41.511  61.695  1.00  0.00           H  
ATOM   4323 HG12 VAL   274      28.266  41.006  60.898  1.00  0.00           H  
ATOM   4324 HG13 VAL   274      28.628  42.663  61.148  1.00  0.00           H  
ATOM   4325  CG2 VAL   274      30.839  43.002  59.709  1.00  0.00           C  
ATOM   4326 HG21 VAL   274      31.329  42.967  60.682  1.00  0.00           H  
ATOM   4327 HG22 VAL   274      31.535  43.045  58.871  1.00  0.00           H  
ATOM   4328 HG23 VAL   274      30.169  43.861  59.730  1.00  0.00           H  
ATOM   4329  C   VAL   274      29.939  39.256  59.722  1.00  0.00           C  
ATOM   4330  O   VAL   274      29.794  38.705  60.824  1.00  0.00           O  
ATOM   4331  N   ARG   275      29.369  38.644  58.622  1.00  0.00           N  
ATOM   4332  H   ARG   275      29.417  39.158  57.754  1.00  0.00           H  
ATOM   4333  CA  ARG   275      28.547  37.344  58.833  1.00  0.00           C  
ATOM   4334  HA  ARG   275      27.956  37.392  59.748  1.00  0.00           H  
ATOM   4335  CB  ARG   275      27.554  37.315  57.619  1.00  0.00           C  
ATOM   4336  HB2 ARG   275      28.023  37.241  56.638  1.00  0.00           H  
ATOM   4337  HB3 ARG   275      27.004  38.251  57.524  1.00  0.00           H  
ATOM   4338  CG  ARG   275      26.379  36.275  57.728  1.00  0.00           C  
ATOM   4339  HG2 ARG   275      26.854  35.295  57.741  1.00  0.00           H  
ATOM   4340  HG3 ARG   275      25.810  36.207  58.655  1.00  0.00           H  
ATOM   4341  CD  ARG   275      25.283  36.380  56.637  1.00  0.00           C  
ATOM   4342  HD2 ARG   275      24.741  35.439  56.731  1.00  0.00           H  
ATOM   4343  HD3 ARG   275      24.631  37.233  56.825  1.00  0.00           H  
ATOM   4344  NE  ARG   275      25.927  36.416  55.302  1.00  0.00           N  
ATOM   4345  HE  ARG   275      26.846  36.007  55.212  1.00  0.00           H  
ATOM   4346  CZ  ARG   275      25.477  37.116  54.278  1.00  0.00           C  
ATOM   4347  NH1 ARG   275      24.422  37.852  54.186  1.00  0.00           N  
ATOM   4348 HH11 ARG   275      24.144  38.182  53.272  1.00  0.00           H  
ATOM   4349 HH12 ARG   275      23.758  37.728  54.937  1.00  0.00           H  
ATOM   4350  NH2 ARG   275      26.177  37.212  53.228  1.00  0.00           N  
ATOM   4351 HH21 ARG   275      26.952  36.594  53.033  1.00  0.00           H  
ATOM   4352 HH22 ARG   275      25.942  37.832  52.466  1.00  0.00           H  
ATOM   4353  C   ARG   275      29.339  36.054  59.074  1.00  0.00           C  
ATOM   4354  O   ARG   275      28.705  35.185  59.699  1.00  0.00           O  
ATOM   4355  N   CYS   276      30.612  35.942  58.724  1.00  0.00           N  
ATOM   4356  H   CYS   276      30.994  36.714  58.197  1.00  0.00           H  
ATOM   4357  CA  CYS   276      31.512  34.841  59.122  1.00  0.00           C  
ATOM   4358  HA  CYS   276      30.961  33.934  58.873  1.00  0.00           H  
ATOM   4359  CB  CYS   276      32.747  34.832  58.179  1.00  0.00           C  
ATOM   4360  HB2 CYS   276      33.369  35.720  58.289  1.00  0.00           H  
ATOM   4361  HB3 CYS   276      33.385  34.000  58.478  1.00  0.00           H  
ATOM   4362  SG  CYS   276      32.121  34.491  56.492  1.00  0.00           S  
ATOM   4363  HG  CYS   276      31.643  35.711  56.231  1.00  0.00           H  
ATOM   4364  C   CYS   276      31.955  34.840  60.579  1.00  0.00           C  
ATOM   4365  O   CYS   276      32.156  33.751  61.130  1.00  0.00           O  
ATOM   4366  N   GLU   277      32.148  36.022  61.170  1.00  0.00           N  
ATOM   4367  H   GLU   277      31.915  36.874  60.682  1.00  0.00           H  
ATOM   4368  CA  GLU   277      32.493  36.216  62.615  1.00  0.00           C  
ATOM   4369  HA  GLU   277      33.175  35.429  62.937  1.00  0.00           H  
ATOM   4370  CB  GLU   277      33.318  37.500  62.784  1.00  0.00           C  
ATOM   4371  HB2 GLU   277      33.959  37.634  61.912  1.00  0.00           H  
ATOM   4372  HB3 GLU   277      32.606  38.324  62.798  1.00  0.00           H  
ATOM   4373  CG  GLU   277      34.208  37.506  64.014  1.00  0.00           C  
ATOM   4374  HG2 GLU   277      34.656  36.518  64.128  1.00  0.00           H  
ATOM   4375  HG3 GLU   277      33.629  37.681  64.921  1.00  0.00           H  
ATOM   4376  CD  GLU   277      35.429  38.330  63.977  1.00  0.00           C  
ATOM   4377  OE1 GLU   277      36.521  38.010  64.550  1.00  0.00           O  
ATOM   4378  OE2 GLU   277      35.290  39.434  63.500  1.00  0.00           O  
ATOM   4379  C   GLU   277      31.284  36.121  63.566  1.00  0.00           C  
ATOM   4380  O   GLU   277      31.501  35.886  64.752  1.00  0.00           O  
ATOM   4381  N   ARG   278      30.091  36.286  63.001  1.00  0.00           N  
ATOM   4382  H   ARG   278      30.162  36.527  62.023  1.00  0.00           H  
ATOM   4383  CA  ARG   278      28.723  36.071  63.603  1.00  0.00           C  
ATOM   4384  HA  ARG   278      27.956  36.344  62.878  1.00  0.00           H  
ATOM   4385  CB  ARG   278      28.612  34.547  64.052  1.00  0.00           C  
ATOM   4386  HB2 ARG   278      29.487  34.204  64.603  1.00  0.00           H  
ATOM   4387  HB3 ARG   278      27.686  34.521  64.626  1.00  0.00           H  
ATOM   4388  CG  ARG   278      28.462  33.617  62.923  1.00  0.00           C  
ATOM   4389  HG2 ARG   278      27.470  33.721  62.483  1.00  0.00           H  
ATOM   4390  HG3 ARG   278      29.217  33.682  62.140  1.00  0.00           H  
ATOM   4391  CD  ARG   278      28.520  32.123  63.377  1.00  0.00           C  
ATOM   4392  HD2 ARG   278      28.890  31.470  62.587  1.00  0.00           H  
ATOM   4393  HD3 ARG   278      29.354  31.982  64.064  1.00  0.00           H  
ATOM   4394  NE  ARG   278      27.171  31.540  63.817  1.00  0.00           N  
ATOM   4395  HE  ARG   278      26.417  31.700  63.165  1.00  0.00           H  
ATOM   4396  CZ  ARG   278      26.882  31.188  65.020  1.00  0.00           C  
ATOM   4397  NH1 ARG   278      27.788  31.101  65.967  1.00  0.00           N  
ATOM   4398 HH11 ARG   278      28.748  31.094  65.655  1.00  0.00           H  
ATOM   4399 HH12 ARG   278      27.542  30.890  66.924  1.00  0.00           H  
ATOM   4400  NH2 ARG   278      25.697  30.869  65.380  1.00  0.00           N  
ATOM   4401 HH21 ARG   278      25.433  30.445  66.258  1.00  0.00           H  
ATOM   4402 HH22 ARG   278      24.975  31.063  64.701  1.00  0.00           H  
ATOM   4403  C   ARG   278      28.564  37.098  64.746  1.00  0.00           C  
ATOM   4404  O   ARG   278      27.995  36.705  65.796  1.00  0.00           O  
ATOM   4405  N   ILE   279      29.135  38.313  64.686  1.00  0.00           N  
ATOM   4406  H   ILE   279      29.674  38.667  63.909  1.00  0.00           H  
ATOM   4407  CA  ILE   279      29.008  39.318  65.692  1.00  0.00           C  
ATOM   4408  HA  ILE   279      29.458  38.887  66.586  1.00  0.00           H  
ATOM   4409  CB  ILE   279      29.832  40.509  65.062  1.00  0.00           C  
ATOM   4410  HB  ILE   279      29.403  40.657  64.070  1.00  0.00           H  
ATOM   4411  CG2 ILE   279      29.528  41.776  65.901  1.00  0.00           C  
ATOM   4412 HG21 ILE   279      28.521  42.149  65.714  1.00  0.00           H  
ATOM   4413 HG22 ILE   279      29.681  41.565  66.959  1.00  0.00           H  
ATOM   4414 HG23 ILE   279      30.151  42.594  65.538  1.00  0.00           H  
ATOM   4415  CG1 ILE   279      31.325  40.313  64.993  1.00  0.00           C  
ATOM   4416 HG12 ILE   279      31.482  39.356  64.494  1.00  0.00           H  
ATOM   4417 HG13 ILE   279      31.761  41.123  64.409  1.00  0.00           H  
ATOM   4418  CD1 ILE   279      32.075  40.129  66.345  1.00  0.00           C  
ATOM   4419 HD11 ILE   279      31.677  39.240  66.835  1.00  0.00           H  
ATOM   4420 HD12 ILE   279      31.824  40.969  66.993  1.00  0.00           H  
ATOM   4421 HD13 ILE   279      33.152  40.005  66.236  1.00  0.00           H  
ATOM   4422  C   ILE   279      27.574  39.667  66.135  1.00  0.00           C  
ATOM   4423  O   ILE   279      26.598  39.785  65.320  1.00  0.00           O  
ATOM   4424  N   ASP   280      27.415  39.848  67.439  1.00  0.00           N  
ATOM   4425  H   ASP   280      28.284  39.744  67.943  1.00  0.00           H  
ATOM   4426  CA  ASP   280      26.130  40.235  68.121  1.00  0.00           C  
ATOM   4427  HA  ASP   280      25.455  39.417  67.868  1.00  0.00           H  
ATOM   4428  CB  ASP   280      26.243  40.196  69.636  1.00  0.00           C  
ATOM   4429  HB2 ASP   280      26.927  40.997  69.915  1.00  0.00           H  
ATOM   4430  HB3 ASP   280      25.296  40.498  70.082  1.00  0.00           H  
ATOM   4431  CG  ASP   280      26.803  38.869  70.251  1.00  0.00           C  
ATOM   4432  OD1 ASP   280      26.813  37.798  69.544  1.00  0.00           O  
ATOM   4433  OD2 ASP   280      27.419  38.931  71.328  1.00  0.00           O  
ATOM   4434  C   ASP   280      25.612  41.590  67.613  1.00  0.00           C  
ATOM   4435  O   ASP   280      26.453  42.500  67.335  1.00  0.00           O  
ATOM   4436  N   PRO   281      24.290  41.869  67.632  1.00  0.00           N  
ATOM   4437  CD  PRO   281      23.115  41.194  68.168  1.00  0.00           C  
ATOM   4438  HD2 PRO   281      22.862  41.530  69.174  1.00  0.00           H  
ATOM   4439  HD3 PRO   281      23.164  40.110  68.269  1.00  0.00           H  
ATOM   4440  CG  PRO   281      21.945  41.397  67.203  1.00  0.00           C  
ATOM   4441  HG2 PRO   281      21.892  40.692  66.373  1.00  0.00           H  
ATOM   4442  HG3 PRO   281      21.043  41.369  67.815  1.00  0.00           H  
ATOM   4443  CB  PRO   281      22.247  42.745  66.729  1.00  0.00           C  
ATOM   4444  HB2 PRO   281      21.792  42.962  65.763  1.00  0.00           H  
ATOM   4445  HB3 PRO   281      21.922  43.507  67.437  1.00  0.00           H  
ATOM   4446  CA  PRO   281      23.774  42.937  66.752  1.00  0.00           C  
ATOM   4447  HA  PRO   281      24.110  42.792  65.725  1.00  0.00           H  
ATOM   4448  C   PRO   281      24.151  44.333  67.215  1.00  0.00           C  
ATOM   4449  O   PRO   281      24.358  45.149  66.366  1.00  0.00           O  
ATOM   4450  N   GLN   282      24.198  44.634  68.550  1.00  0.00           N  
ATOM   4451  H   GLN   282      24.053  43.859  69.180  1.00  0.00           H  
ATOM   4452  CA  GLN   282      24.523  45.919  69.070  1.00  0.00           C  
ATOM   4453  HA  GLN   282      23.916  46.696  68.606  1.00  0.00           H  
ATOM   4454  CB  GLN   282      24.198  45.932  70.558  1.00  0.00           C  
ATOM   4455  HB2 GLN   282      24.077  47.010  70.665  1.00  0.00           H  
ATOM   4456  HB3 GLN   282      23.206  45.514  70.729  1.00  0.00           H  
ATOM   4457  CG  GLN   282      25.250  45.341  71.591  1.00  0.00           C  
ATOM   4458  HG2 GLN   282      24.918  45.581  72.601  1.00  0.00           H  
ATOM   4459  HG3 GLN   282      26.226  45.790  71.407  1.00  0.00           H  
ATOM   4460  CD  GLN   282      25.376  43.807  71.486  1.00  0.00           C  
ATOM   4461  OE1 GLN   282      24.541  42.989  71.055  1.00  0.00           O  
ATOM   4462  NE2 GLN   282      26.542  43.239  71.664  1.00  0.00           N  
ATOM   4463 HE21 GLN   282      26.689  42.296  71.334  1.00  0.00           H  
ATOM   4464 HE22 GLN   282      27.336  43.859  71.733  1.00  0.00           H  
ATOM   4465  C   GLN   282      25.998  46.420  68.880  1.00  0.00           C  
ATOM   4466  O   GLN   282      26.208  47.622  68.942  1.00  0.00           O  
ATOM   4467  N   GLU   283      26.912  45.604  68.620  1.00  0.00           N  
ATOM   4468  H   GLU   283      26.620  44.658  68.422  1.00  0.00           H  
ATOM   4469  CA  GLU   283      28.324  45.856  68.274  1.00  0.00           C  
ATOM   4470  HA  GLU   283      28.753  46.288  69.178  1.00  0.00           H  
ATOM   4471  CB  GLU   283      29.105  44.508  68.062  1.00  0.00           C  
ATOM   4472  HB2 GLU   283      28.738  43.759  68.763  1.00  0.00           H  
ATOM   4473  HB3 GLU   283      28.980  44.130  67.047  1.00  0.00           H  
ATOM   4474  CG  GLU   283      30.635  44.660  68.260  1.00  0.00           C  
ATOM   4475  HG2 GLU   283      31.123  43.713  68.030  1.00  0.00           H  
ATOM   4476  HG3 GLU   283      30.988  45.431  67.575  1.00  0.00           H  
ATOM   4477  CD  GLU   283      31.003  45.174  69.680  1.00  0.00           C  
ATOM   4478  OE1 GLU   283      31.047  44.444  70.685  1.00  0.00           O  
ATOM   4479  OE2 GLU   283      31.225  46.396  69.794  1.00  0.00           O  
ATOM   4480  C   GLU   283      28.587  46.850  67.128  1.00  0.00           C  
ATOM   4481  O   GLU   283      27.877  46.779  66.194  1.00  0.00           O  
ATOM   4482  N   VAL   284      29.572  47.741  67.189  1.00  0.00           N  
ATOM   4483  H   VAL   284      30.092  47.723  68.056  1.00  0.00           H  
ATOM   4484  CA  VAL   284      29.945  48.714  66.222  1.00  0.00           C  
ATOM   4485  HA  VAL   284      29.141  48.808  65.492  1.00  0.00           H  
ATOM   4486  CB  VAL   284      29.903  50.078  66.822  1.00  0.00           C  
ATOM   4487  HB  VAL   284      28.945  50.220  67.323  1.00  0.00           H  
ATOM   4488  CG1 VAL   284      31.053  50.236  67.809  1.00  0.00           C  
ATOM   4489 HG11 VAL   284      30.921  49.547  68.643  1.00  0.00           H  
ATOM   4490 HG12 VAL   284      31.117  51.240  68.228  1.00  0.00           H  
ATOM   4491 HG13 VAL   284      32.078  50.065  67.480  1.00  0.00           H  
ATOM   4492  CG2 VAL   284      30.011  51.271  65.762  1.00  0.00           C  
ATOM   4493 HG21 VAL   284      31.024  51.227  65.361  1.00  0.00           H  
ATOM   4494 HG22 VAL   284      29.281  51.116  64.968  1.00  0.00           H  
ATOM   4495 HG23 VAL   284      29.827  52.248  66.208  1.00  0.00           H  
ATOM   4496  C   VAL   284      31.277  48.423  65.503  1.00  0.00           C  
ATOM   4497  O   VAL   284      32.221  47.854  66.128  1.00  0.00           O  
ATOM   4498  N   LEU   285      31.246  48.673  64.168  1.00  0.00           N  
ATOM   4499  H   LEU   285      30.372  49.046  63.824  1.00  0.00           H  
ATOM   4500  CA  LEU   285      32.132  48.271  63.136  1.00  0.00           C  
ATOM   4501  HA  LEU   285      32.935  47.640  63.515  1.00  0.00           H  
ATOM   4502  CB  LEU   285      31.246  47.535  62.049  1.00  0.00           C  
ATOM   4503  HB2 LEU   285      31.853  47.488  61.145  1.00  0.00           H  
ATOM   4504  HB3 LEU   285      30.407  48.175  61.774  1.00  0.00           H  
ATOM   4505  CG  LEU   285      30.846  46.093  62.419  1.00  0.00           C  
ATOM   4506  HG  LEU   285      30.722  45.526  61.496  1.00  0.00           H  
ATOM   4507  CD1 LEU   285      31.930  45.290  63.105  1.00  0.00           C  
ATOM   4508 HD11 LEU   285      32.860  45.359  62.541  1.00  0.00           H  
ATOM   4509 HD12 LEU   285      31.640  44.241  63.174  1.00  0.00           H  
ATOM   4510 HD13 LEU   285      32.117  45.668  64.110  1.00  0.00           H  
ATOM   4511  CD2 LEU   285      29.507  45.956  63.120  1.00  0.00           C  
ATOM   4512 HD21 LEU   285      29.297  44.887  63.084  1.00  0.00           H  
ATOM   4513 HD22 LEU   285      28.733  46.509  62.589  1.00  0.00           H  
ATOM   4514 HD23 LEU   285      29.575  46.292  64.155  1.00  0.00           H  
ATOM   4515  C   LEU   285      32.685  49.556  62.431  1.00  0.00           C  
ATOM   4516  O   LEU   285      31.930  50.395  62.041  1.00  0.00           O  
ATOM   4517  N   TYR   286      33.936  49.503  62.077  1.00  0.00           N  
ATOM   4518  H   TYR   286      34.466  48.716  62.424  1.00  0.00           H  
ATOM   4519  CA  TYR   286      34.843  50.566  61.537  1.00  0.00           C  
ATOM   4520  HA  TYR   286      34.324  51.521  61.455  1.00  0.00           H  
ATOM   4521  CB  TYR   286      35.945  50.869  62.586  1.00  0.00           C  
ATOM   4522  HB2 TYR   286      36.322  51.859  62.329  1.00  0.00           H  
ATOM   4523  HB3 TYR   286      36.621  50.029  62.421  1.00  0.00           H  
ATOM   4524  CG  TYR   286      35.569  50.730  64.066  1.00  0.00           C  
ATOM   4525  CD1 TYR   286      36.462  50.146  64.996  1.00  0.00           C  
ATOM   4526  HD1 TYR   286      37.354  49.698  64.583  1.00  0.00           H  
ATOM   4527  CE1 TYR   286      36.167  50.118  66.318  1.00  0.00           C  
ATOM   4528  HE1 TYR   286      36.849  49.646  67.009  1.00  0.00           H  
ATOM   4529  CZ  TYR   286      34.939  50.751  66.749  1.00  0.00           C  
ATOM   4530  OH  TYR   286      34.614  50.674  68.103  1.00  0.00           O  
ATOM   4531  HH  TYR   286      33.679  50.539  68.272  1.00  0.00           H  
ATOM   4532  CE2 TYR   286      34.084  51.439  65.885  1.00  0.00           C  
ATOM   4533  HE2 TYR   286      33.285  51.991  66.359  1.00  0.00           H  
ATOM   4534  CD2 TYR   286      34.399  51.342  64.489  1.00  0.00           C  
ATOM   4535  HD2 TYR   286      33.936  52.024  63.792  1.00  0.00           H  
ATOM   4536  C   TYR   286      35.445  50.253  60.204  1.00  0.00           C  
ATOM   4537  O   TYR   286      36.276  49.303  60.047  1.00  0.00           O  
ATOM   4538  N   TYR   287      35.060  50.892  59.110  1.00  0.00           N  
ATOM   4539  H   TYR   287      34.466  51.696  59.254  1.00  0.00           H  
ATOM   4540  CA  TYR   287      35.597  50.685  57.785  1.00  0.00           C  
ATOM   4541  HA  TYR   287      36.279  49.836  57.834  1.00  0.00           H  
ATOM   4542  CB  TYR   287      34.483  50.291  56.786  1.00  0.00           C  
ATOM   4543  HB2 TYR   287      34.223  51.234  56.305  1.00  0.00           H  
ATOM   4544  HB3 TYR   287      33.686  49.966  57.455  1.00  0.00           H  
ATOM   4545  CG  TYR   287      34.497  49.139  55.789  1.00  0.00           C  
ATOM   4546  CD1 TYR   287      34.532  49.404  54.371  1.00  0.00           C  
ATOM   4547  HD1 TYR   287      34.335  50.385  53.964  1.00  0.00           H  
ATOM   4548  CE1 TYR   287      34.638  48.362  53.433  1.00  0.00           C  
ATOM   4549  HE1 TYR   287      34.597  48.606  52.382  1.00  0.00           H  
ATOM   4550  CZ  TYR   287      34.697  46.968  53.872  1.00  0.00           C  
ATOM   4551  OH  TYR   287      34.729  45.939  52.899  1.00  0.00           O  
ATOM   4552  HH  TYR   287      33.921  45.989  52.383  1.00  0.00           H  
ATOM   4553  CE2 TYR   287      34.718  46.738  55.296  1.00  0.00           C  
ATOM   4554  HE2 TYR   287      34.771  45.732  55.686  1.00  0.00           H  
ATOM   4555  CD2 TYR   287      34.647  47.798  56.221  1.00  0.00           C  
ATOM   4556  HD2 TYR   287      34.601  47.504  57.259  1.00  0.00           H  
ATOM   4557  C   TYR   287      36.541  51.816  57.336  1.00  0.00           C  
ATOM   4558  O   TYR   287      36.218  52.978  57.538  1.00  0.00           O  
ATOM   4559  N   ILE   288      37.766  51.514  56.790  1.00  0.00           N  
ATOM   4560  H   ILE   288      38.060  50.550  56.869  1.00  0.00           H  
ATOM   4561  CA  ILE   288      38.831  52.443  56.592  1.00  0.00           C  
ATOM   4562  HA  ILE   288      38.498  53.419  56.946  1.00  0.00           H  
ATOM   4563  CB  ILE   288      40.035  52.086  57.460  1.00  0.00           C  
ATOM   4564  HB  ILE   288      40.593  51.242  57.054  1.00  0.00           H  
ATOM   4565  CG2 ILE   288      41.045  53.212  57.359  1.00  0.00           C  
ATOM   4566 HG21 ILE   288      40.666  54.175  57.703  1.00  0.00           H  
ATOM   4567 HG22 ILE   288      41.922  52.955  57.953  1.00  0.00           H  
ATOM   4568 HG23 ILE   288      41.464  53.222  56.353  1.00  0.00           H  
ATOM   4569  CG1 ILE   288      39.733  51.806  58.960  1.00  0.00           C  
ATOM   4570 HG12 ILE   288      39.194  50.859  58.980  1.00  0.00           H  
ATOM   4571 HG13 ILE   288      40.642  51.586  59.519  1.00  0.00           H  
ATOM   4572  CD1 ILE   288      38.967  52.913  59.675  1.00  0.00           C  
ATOM   4573 HD11 ILE   288      38.852  52.627  60.721  1.00  0.00           H  
ATOM   4574 HD12 ILE   288      39.608  53.790  59.583  1.00  0.00           H  
ATOM   4575 HD13 ILE   288      37.992  53.211  59.288  1.00  0.00           H  
ATOM   4576  C   ILE   288      39.047  52.621  55.067  1.00  0.00           C  
ATOM   4577  O   ILE   288      39.690  51.785  54.479  1.00  0.00           O  
ATOM   4578  N   LEU   289      38.399  53.670  54.563  1.00  0.00           N  
ATOM   4579  H   LEU   289      37.800  54.269  55.113  1.00  0.00           H  
ATOM   4580  CA  LEU   289      38.705  54.138  53.096  1.00  0.00           C  
ATOM   4581  HA  LEU   289      39.046  53.272  52.529  1.00  0.00           H  
ATOM   4582  CB  LEU   289      37.423  54.882  52.459  1.00  0.00           C  
ATOM   4583  HB2 LEU   289      37.564  55.034  51.389  1.00  0.00           H  
ATOM   4584  HB3 LEU   289      37.281  55.882  52.871  1.00  0.00           H  
ATOM   4585  CG  LEU   289      36.125  54.056  52.788  1.00  0.00           C  
ATOM   4586  HG  LEU   289      35.999  53.994  53.869  1.00  0.00           H  
ATOM   4587  CD1 LEU   289      35.043  54.789  52.097  1.00  0.00           C  
ATOM   4588 HD11 LEU   289      35.209  54.738  51.021  1.00  0.00           H  
ATOM   4589 HD12 LEU   289      34.957  55.801  52.492  1.00  0.00           H  
ATOM   4590 HD13 LEU   289      34.076  54.308  52.245  1.00  0.00           H  
ATOM   4591  CD2 LEU   289      36.041  52.633  52.285  1.00  0.00           C  
ATOM   4592 HD21 LEU   289      34.992  52.365  52.164  1.00  0.00           H  
ATOM   4593 HD22 LEU   289      36.513  51.969  53.009  1.00  0.00           H  
ATOM   4594 HD23 LEU   289      36.541  52.495  51.326  1.00  0.00           H  
ATOM   4595  C   LEU   289      39.940  55.076  53.045  1.00  0.00           C  
ATOM   4596  O   LEU   289      39.996  56.157  53.615  1.00  0.00           O  
ATOM   4597  N   LEU   290      40.993  54.608  52.371  1.00  0.00           N  
ATOM   4598  H   LEU   290      40.913  53.813  51.753  1.00  0.00           H  
ATOM   4599  CA  LEU   290      42.151  55.354  52.064  1.00  0.00           C  
ATOM   4600  HA  LEU   290      42.354  56.075  52.856  1.00  0.00           H  
ATOM   4601  CB  LEU   290      43.356  54.458  52.031  1.00  0.00           C  
ATOM   4602  HB2 LEU   290      44.271  55.022  51.851  1.00  0.00           H  
ATOM   4603  HB3 LEU   290      43.206  53.691  51.271  1.00  0.00           H  
ATOM   4604  CG  LEU   290      43.551  53.730  53.333  1.00  0.00           C  
ATOM   4605  HG  LEU   290      42.652  53.129  53.473  1.00  0.00           H  
ATOM   4606  CD1 LEU   290      44.744  52.772  53.144  1.00  0.00           C  
ATOM   4607 HD11 LEU   290      44.850  52.123  54.013  1.00  0.00           H  
ATOM   4608 HD12 LEU   290      45.637  53.389  53.047  1.00  0.00           H  
ATOM   4609 HD13 LEU   290      44.550  52.167  52.258  1.00  0.00           H  
ATOM   4610  CD2 LEU   290      43.801  54.603  54.657  1.00  0.00           C  
ATOM   4611 HD21 LEU   290      44.741  55.144  54.554  1.00  0.00           H  
ATOM   4612 HD22 LEU   290      43.911  53.981  55.545  1.00  0.00           H  
ATOM   4613 HD23 LEU   290      42.976  55.276  54.892  1.00  0.00           H  
ATOM   4614  C   LEU   290      41.967  56.250  50.815  1.00  0.00           C  
ATOM   4615  O   LEU   290      42.540  55.924  49.793  1.00  0.00           O  
ATOM   4616  N   ILE   291      41.106  57.304  50.899  1.00  0.00           N  
ATOM   4617  H   ILE   291      40.613  57.385  51.777  1.00  0.00           H  
ATOM   4618  CA  ILE   291      40.655  58.026  49.747  1.00  0.00           C  
ATOM   4619  HA  ILE   291      40.504  57.313  48.936  1.00  0.00           H  
ATOM   4620  CB  ILE   291      39.414  58.884  50.167  1.00  0.00           C  
ATOM   4621  HB  ILE   291      39.659  59.616  50.937  1.00  0.00           H  
ATOM   4622  CG2 ILE   291      38.823  59.668  49.004  1.00  0.00           C  
ATOM   4623 HG21 ILE   291      37.862  60.068  49.327  1.00  0.00           H  
ATOM   4624 HG22 ILE   291      39.402  60.569  48.802  1.00  0.00           H  
ATOM   4625 HG23 ILE   291      38.698  59.092  48.087  1.00  0.00           H  
ATOM   4626  CG1 ILE   291      38.228  57.985  50.717  1.00  0.00           C  
ATOM   4627 HG12 ILE   291      37.559  57.665  49.919  1.00  0.00           H  
ATOM   4628 HG13 ILE   291      38.612  57.051  51.126  1.00  0.00           H  
ATOM   4629  CD1 ILE   291      37.486  58.694  51.869  1.00  0.00           C  
ATOM   4630 HD11 ILE   291      38.272  58.960  52.575  1.00  0.00           H  
ATOM   4631 HD12 ILE   291      37.121  59.637  51.461  1.00  0.00           H  
ATOM   4632 HD13 ILE   291      36.661  58.100  52.261  1.00  0.00           H  
ATOM   4633  C   ILE   291      41.769  58.931  49.305  1.00  0.00           C  
ATOM   4634  O   ILE   291      42.408  59.644  50.072  1.00  0.00           O  
ATOM   4635  N   ASP   292      41.941  59.050  47.957  1.00  0.00           N  
ATOM   4636  H   ASP   292      41.394  58.457  47.351  1.00  0.00           H  
ATOM   4637  CA  ASP   292      42.883  59.947  47.261  1.00  0.00           C  
ATOM   4638  HA  ASP   292      43.763  59.849  47.896  1.00  0.00           H  
ATOM   4639  CB  ASP   292      43.159  59.415  45.851  1.00  0.00           C  
ATOM   4640  HB2 ASP   292      43.147  58.329  45.750  1.00  0.00           H  
ATOM   4641  HB3 ASP   292      42.327  59.801  45.263  1.00  0.00           H  
ATOM   4642  CG  ASP   292      44.439  59.957  45.150  1.00  0.00           C  
ATOM   4643  OD1 ASP   292      44.761  61.130  45.334  1.00  0.00           O  
ATOM   4644  OD2 ASP   292      45.110  59.242  44.379  1.00  0.00           O  
ATOM   4645  C   ASP   292      42.401  61.457  47.306  1.00  0.00           C  
ATOM   4646  O   ASP   292      41.254  61.737  46.952  1.00  0.00           O  
ATOM   4647  N   ALA   293      43.343  62.428  47.553  1.00  0.00           N  
ATOM   4648  H   ALA   293      44.194  62.072  47.965  1.00  0.00           H  
ATOM   4649  CA  ALA   293      43.123  63.868  47.498  1.00  0.00           C  
ATOM   4650  HA  ALA   293      42.090  64.119  47.737  1.00  0.00           H  
ATOM   4651  CB  ALA   293      43.899  64.551  48.692  1.00  0.00           C  
ATOM   4652  HB1 ALA   293      43.344  64.379  49.614  1.00  0.00           H  
ATOM   4653  HB2 ALA   293      43.978  65.620  48.491  1.00  0.00           H  
ATOM   4654  HB3 ALA   293      44.841  64.032  48.870  1.00  0.00           H  
ATOM   4655  C   ALA   293      43.456  64.530  46.073  1.00  0.00           C  
ATOM   4656  O   ALA   293      42.868  65.566  45.814  1.00  0.00           O  
ATOM   4657  N   ARG   294      44.207  63.817  45.183  1.00  0.00           N  
ATOM   4658  H   ARG   294      44.662  62.937  45.379  1.00  0.00           H  
ATOM   4659  CA  ARG   294      44.544  64.412  43.892  1.00  0.00           C  
ATOM   4660  HA  ARG   294      45.004  65.394  44.002  1.00  0.00           H  
ATOM   4661  CB  ARG   294      45.423  63.432  43.096  1.00  0.00           C  
ATOM   4662  HB2 ARG   294      45.657  63.836  42.111  1.00  0.00           H  
ATOM   4663  HB3 ARG   294      44.790  62.571  42.882  1.00  0.00           H  
ATOM   4664  CG  ARG   294      46.790  62.955  43.710  1.00  0.00           C  
ATOM   4665  HG2 ARG   294      46.673  62.822  44.785  1.00  0.00           H  
ATOM   4666  HG3 ARG   294      47.554  63.731  43.660  1.00  0.00           H  
ATOM   4667  CD  ARG   294      47.288  61.636  43.079  1.00  0.00           C  
ATOM   4668  HD2 ARG   294      47.196  61.891  42.024  1.00  0.00           H  
ATOM   4669  HD3 ARG   294      46.566  60.887  43.403  1.00  0.00           H  
ATOM   4670  NE  ARG   294      48.689  61.226  43.389  1.00  0.00           N  
ATOM   4671  HE  ARG   294      49.474  61.719  42.988  1.00  0.00           H  
ATOM   4672  CZ  ARG   294      48.973  60.101  43.996  1.00  0.00           C  
ATOM   4673  NH1 ARG   294      48.028  59.359  44.515  1.00  0.00           N  
ATOM   4674 HH11 ARG   294      47.044  59.535  44.370  1.00  0.00           H  
ATOM   4675 HH12 ARG   294      48.417  58.481  44.831  1.00  0.00           H  
ATOM   4676  NH2 ARG   294      50.192  59.672  44.021  1.00  0.00           N  
ATOM   4677 HH21 ARG   294      50.939  60.215  43.611  1.00  0.00           H  
ATOM   4678 HH22 ARG   294      50.439  58.849  44.551  1.00  0.00           H  
ATOM   4679  C   ARG   294      43.374  64.970  43.109  1.00  0.00           C  
ATOM   4680  O   ARG   294      43.419  66.068  42.500  1.00  0.00           O  
ATOM   4681  N   THR   295      42.214  64.369  43.204  1.00  0.00           N  
ATOM   4682  H   THR   295      42.239  63.689  43.950  1.00  0.00           H  
ATOM   4683  CA  THR   295      40.984  64.712  42.442  1.00  0.00           C  
ATOM   4684  HA  THR   295      41.191  65.241  41.512  1.00  0.00           H  
ATOM   4685  CB  THR   295      40.277  63.413  42.100  1.00  0.00           C  
ATOM   4686  HB  THR   295      39.426  63.732  41.498  1.00  0.00           H  
ATOM   4687  CG2 THR   295      41.162  62.499  41.180  1.00  0.00           C  
ATOM   4688 HG21 THR   295      40.623  61.585  40.931  1.00  0.00           H  
ATOM   4689 HG22 THR   295      41.452  62.971  40.242  1.00  0.00           H  
ATOM   4690 HG23 THR   295      42.005  62.003  41.663  1.00  0.00           H  
ATOM   4691  OG1 THR   295      39.908  62.658  43.184  1.00  0.00           O  
ATOM   4692  HG1 THR   295      39.016  62.442  42.904  1.00  0.00           H  
ATOM   4693  C   THR   295      39.975  65.597  43.143  1.00  0.00           C  
ATOM   4694  O   THR   295      39.086  66.211  42.482  1.00  0.00           O  
ATOM   4695  N   ARG   296      40.067  65.670  44.468  1.00  0.00           N  
ATOM   4696  H   ARG   296      40.932  65.361  44.887  1.00  0.00           H  
ATOM   4697  CA  ARG   296      39.104  66.274  45.407  1.00  0.00           C  
ATOM   4698  HA  ARG   296      38.117  66.141  44.964  1.00  0.00           H  
ATOM   4699  CB  ARG   296      39.222  65.511  46.723  1.00  0.00           C  
ATOM   4700  HB2 ARG   296      39.046  66.233  47.521  1.00  0.00           H  
ATOM   4701  HB3 ARG   296      40.201  65.113  46.992  1.00  0.00           H  
ATOM   4702  CG  ARG   296      38.147  64.446  46.897  1.00  0.00           C  
ATOM   4703  HG2 ARG   296      38.201  63.929  47.855  1.00  0.00           H  
ATOM   4704  HG3 ARG   296      37.139  64.858  46.833  1.00  0.00           H  
ATOM   4705  CD  ARG   296      38.420  63.400  45.867  1.00  0.00           C  
ATOM   4706  HD2 ARG   296      39.483  63.158  45.881  1.00  0.00           H  
ATOM   4707  HD3 ARG   296      38.158  63.867  44.917  1.00  0.00           H  
ATOM   4708  NE  ARG   296      37.451  62.322  46.072  1.00  0.00           N  
ATOM   4709  HE  ARG   296      36.513  62.482  46.412  1.00  0.00           H  
ATOM   4710  CZ  ARG   296      37.628  61.029  45.906  1.00  0.00           C  
ATOM   4711  NH1 ARG   296      38.883  60.593  45.610  1.00  0.00           N  
ATOM   4712 HH11 ARG   296      39.642  61.257  45.673  1.00  0.00           H  
ATOM   4713 HH12 ARG   296      39.129  59.625  45.458  1.00  0.00           H  
ATOM   4714  NH2 ARG   296      36.732  60.134  45.943  1.00  0.00           N  
ATOM   4715 HH21 ARG   296      36.841  59.197  45.583  1.00  0.00           H  
ATOM   4716 HH22 ARG   296      35.751  60.337  46.079  1.00  0.00           H  
ATOM   4717  C   ARG   296      39.431  67.830  45.589  1.00  0.00           C  
ATOM   4718  O   ARG   296      38.549  68.545  45.963  1.00  0.00           O  
ATOM   4719  N   LEU   297      40.699  68.256  45.364  1.00  0.00           N  
ATOM   4720  H   LEU   297      41.356  67.542  45.085  1.00  0.00           H  
ATOM   4721  CA  LEU   297      41.080  69.640  45.276  1.00  0.00           C  
ATOM   4722  HA  LEU   297      40.800  70.083  46.231  1.00  0.00           H  
ATOM   4723  CB  LEU   297      42.612  69.722  45.261  1.00  0.00           C  
ATOM   4724  HB2 LEU   297      42.963  70.745  45.125  1.00  0.00           H  
ATOM   4725  HB3 LEU   297      42.964  69.177  44.385  1.00  0.00           H  
ATOM   4726  CG  LEU   297      43.237  69.008  46.472  1.00  0.00           C  
ATOM   4727  HG  LEU   297      42.795  68.019  46.588  1.00  0.00           H  
ATOM   4728  CD1 LEU   297      44.787  69.038  46.368  1.00  0.00           C  
ATOM   4729 HD11 LEU   297      45.159  68.483  47.229  1.00  0.00           H  
ATOM   4730 HD12 LEU   297      45.099  70.080  46.444  1.00  0.00           H  
ATOM   4731 HD13 LEU   297      45.043  68.584  45.411  1.00  0.00           H  
ATOM   4732  CD2 LEU   297      42.871  69.699  47.861  1.00  0.00           C  
ATOM   4733 HD21 LEU   297      41.866  69.439  48.196  1.00  0.00           H  
ATOM   4734 HD22 LEU   297      43.033  70.774  47.778  1.00  0.00           H  
ATOM   4735 HD23 LEU   297      43.536  69.322  48.638  1.00  0.00           H  
ATOM   4736  C   LEU   297      40.458  70.542  44.133  1.00  0.00           C  
ATOM   4737  O   LEU   297      39.983  69.916  43.156  1.00  0.00           O  
ATOM   4738  N   ILE   298      40.434  71.869  44.349  1.00  0.00           N  
ATOM   4739  H   ILE   298      40.810  72.110  45.255  1.00  0.00           H  
ATOM   4740  CA  ILE   298      40.186  72.937  43.367  1.00  0.00           C  
ATOM   4741  HA  ILE   298      40.050  72.530  42.365  1.00  0.00           H  
ATOM   4742  CB  ILE   298      38.879  73.780  43.726  1.00  0.00           C  
ATOM   4743  HB  ILE   298      38.976  74.300  44.679  1.00  0.00           H  
ATOM   4744  CG2 ILE   298      38.598  74.790  42.632  1.00  0.00           C  
ATOM   4745 HG21 ILE   298      37.638  75.236  42.892  1.00  0.00           H  
ATOM   4746 HG22 ILE   298      39.407  75.519  42.591  1.00  0.00           H  
ATOM   4747 HG23 ILE   298      38.614  74.179  41.729  1.00  0.00           H  
ATOM   4748  CG1 ILE   298      37.619  72.776  43.828  1.00  0.00           C  
ATOM   4749 HG12 ILE   298      37.908  71.767  44.123  1.00  0.00           H  
ATOM   4750 HG13 ILE   298      37.243  72.562  42.827  1.00  0.00           H  
ATOM   4751  CD1 ILE   298      36.543  73.241  44.819  1.00  0.00           C  
ATOM   4752 HD11 ILE   298      36.248  74.253  44.545  1.00  0.00           H  
ATOM   4753 HD12 ILE   298      36.914  73.290  45.842  1.00  0.00           H  
ATOM   4754 HD13 ILE   298      35.698  72.554  44.870  1.00  0.00           H  
ATOM   4755  C   ILE   298      41.386  73.835  43.190  1.00  0.00           C  
ATOM   4756  O   ILE   298      41.641  74.629  44.140  1.00  0.00           O  
ATOM   4757  N   PRO   299      42.238  73.829  42.180  1.00  0.00           N  
ATOM   4758  CD  PRO   299      43.293  74.785  41.949  1.00  0.00           C  
ATOM   4759  HD2 PRO   299      44.082  74.676  42.692  1.00  0.00           H  
ATOM   4760  HD3 PRO   299      42.910  75.805  41.965  1.00  0.00           H  
ATOM   4761  CG  PRO   299      43.953  74.460  40.624  1.00  0.00           C  
ATOM   4762  HG2 PRO   299      44.858  73.882  40.813  1.00  0.00           H  
ATOM   4763  HG3 PRO   299      44.204  75.392  40.119  1.00  0.00           H  
ATOM   4764  CB  PRO   299      42.930  73.598  39.890  1.00  0.00           C  
ATOM   4765  HB2 PRO   299      42.323  74.252  39.264  1.00  0.00           H  
ATOM   4766  HB3 PRO   299      43.375  72.910  39.172  1.00  0.00           H  
ATOM   4767  CA  PRO   299      42.116  72.966  41.039  1.00  0.00           C  
ATOM   4768  HA  PRO   299      41.054  73.004  40.798  1.00  0.00           H  
ATOM   4769  C   PRO   299      42.715  71.522  41.493  1.00  0.00           C  
ATOM   4770  O   PRO   299      43.381  71.408  42.565  1.00  0.00           O  
ATOM   4771  N   PRO   300      42.426  70.482  40.703  1.00  0.00           N  
ATOM   4772  CD  PRO   300      41.510  70.527  39.560  1.00  0.00           C  
ATOM   4773  HD2 PRO   300      41.662  71.479  39.052  1.00  0.00           H  
ATOM   4774  HD3 PRO   300      40.476  70.521  39.906  1.00  0.00           H  
ATOM   4775  CG  PRO   300      41.845  69.282  38.787  1.00  0.00           C  
ATOM   4776  HG2 PRO   300      42.682  69.424  38.102  1.00  0.00           H  
ATOM   4777  HG3 PRO   300      40.924  68.969  38.295  1.00  0.00           H  
ATOM   4778  CB  PRO   300      42.182  68.339  39.893  1.00  0.00           C  
ATOM   4779  HB2 PRO   300      41.286  68.080  40.457  1.00  0.00           H  
ATOM   4780  HB3 PRO   300      42.823  67.557  39.484  1.00  0.00           H  
ATOM   4781  CA  PRO   300      42.979  69.223  40.844  1.00  0.00           C  
ATOM   4782  HA  PRO   300      42.915  68.866  41.872  1.00  0.00           H  
ATOM   4783  C   PRO   300      44.416  69.150  40.586  1.00  0.00           C  
ATOM   4784  O   PRO   300      44.988  69.947  39.791  1.00  0.00           O  
ATOM   4785  N   LEU   301      45.174  68.242  41.190  1.00  0.00           N  
ATOM   4786  H   LEU   301      44.707  67.647  41.860  1.00  0.00           H  
ATOM   4787  CA  LEU   301      46.590  67.905  40.831  1.00  0.00           C  
ATOM   4788  HA  LEU   301      47.155  68.823  40.670  1.00  0.00           H  
ATOM   4789  CB  LEU   301      47.229  67.113  41.950  1.00  0.00           C  
ATOM   4790  HB2 LEU   301      46.722  66.159  42.097  1.00  0.00           H  
ATOM   4791  HB3 LEU   301      48.282  67.026  41.683  1.00  0.00           H  
ATOM   4792  CG  LEU   301      47.116  67.894  43.334  1.00  0.00           C  
ATOM   4793  HG  LEU   301      46.059  67.934  43.598  1.00  0.00           H  
ATOM   4794  CD1 LEU   301      47.862  67.064  44.362  1.00  0.00           C  
ATOM   4795 HD11 LEU   301      47.932  67.554  45.333  1.00  0.00           H  
ATOM   4796 HD12 LEU   301      47.470  66.047  44.396  1.00  0.00           H  
ATOM   4797 HD13 LEU   301      48.928  66.979  44.151  1.00  0.00           H  
ATOM   4798  CD2 LEU   301      47.593  69.359  43.293  1.00  0.00           C  
ATOM   4799 HD21 LEU   301      46.873  69.987  42.767  1.00  0.00           H  
ATOM   4800 HD22 LEU   301      47.388  69.656  44.321  1.00  0.00           H  
ATOM   4801 HD23 LEU   301      48.651  69.579  43.150  1.00  0.00           H  
ATOM   4802  C   LEU   301      46.622  66.938  39.554  1.00  0.00           C  
ATOM   4803  O   LEU   301      45.856  65.965  39.530  1.00  0.00           O  
ATOM   4804  N   GLU   302      47.475  67.297  38.562  1.00  0.00           N  
ATOM   4805  H   GLU   302      47.882  68.218  38.640  1.00  0.00           H  
ATOM   4806  CA  GLU   302      47.779  66.397  37.381  1.00  0.00           C  
ATOM   4807  HA  GLU   302      46.922  66.375  36.708  1.00  0.00           H  
ATOM   4808  CB  GLU   302      48.911  67.094  36.570  1.00  0.00           C  
ATOM   4809  HB2 GLU   302      49.226  66.483  35.724  1.00  0.00           H  
ATOM   4810  HB3 GLU   302      49.728  67.396  37.226  1.00  0.00           H  
ATOM   4811  CG  GLU   302      48.512  68.494  35.948  1.00  0.00           C  
ATOM   4812  HG2 GLU   302      49.403  68.683  35.349  1.00  0.00           H  
ATOM   4813  HG3 GLU   302      47.627  68.356  35.326  1.00  0.00           H  
ATOM   4814  CD  GLU   302      48.268  69.594  36.928  1.00  0.00           C  
ATOM   4815  OE1 GLU   302      47.526  70.543  36.569  1.00  0.00           O  
ATOM   4816  OE2 GLU   302      48.836  69.600  38.047  1.00  0.00           O  
ATOM   4817  C   GLU   302      48.108  64.939  37.755  1.00  0.00           C  
ATOM   4818  O   GLU   302      48.461  64.597  38.888  1.00  0.00           O  
ATOM   4819  N   ASP   303      48.033  64.052  36.810  1.00  0.00           N  
ATOM   4820  H   ASP   303      47.556  64.324  35.962  1.00  0.00           H  
ATOM   4821  CA  ASP   303      48.145  62.584  37.030  1.00  0.00           C  
ATOM   4822  HA  ASP   303      47.563  62.325  37.915  1.00  0.00           H  
ATOM   4823  CB  ASP   303      47.502  61.816  35.865  1.00  0.00           C  
ATOM   4824  HB2 ASP   303      47.317  60.782  36.157  1.00  0.00           H  
ATOM   4825  HB3 ASP   303      46.533  62.308  35.794  1.00  0.00           H  
ATOM   4826  CG  ASP   303      48.250  61.836  34.553  1.00  0.00           C  
ATOM   4827  OD1 ASP   303      48.599  60.679  34.143  1.00  0.00           O  
ATOM   4828  OD2 ASP   303      48.639  62.863  33.960  1.00  0.00           O  
ATOM   4829  C   ASP   303      49.624  62.030  37.301  1.00  0.00           C  
ATOM   4830  O   ASP   303      49.823  60.855  37.618  1.00  0.00           O  
ATOM   4831  N   ASP   304      50.649  62.900  37.222  1.00  0.00           N  
ATOM   4832  H   ASP   304      50.490  63.870  36.989  1.00  0.00           H  
ATOM   4833  CA  ASP   304      52.036  62.576  37.507  1.00  0.00           C  
ATOM   4834  HA  ASP   304      52.202  61.523  37.277  1.00  0.00           H  
ATOM   4835  CB  ASP   304      52.993  63.377  36.618  1.00  0.00           C  
ATOM   4836  HB2 ASP   304      54.043  63.311  36.902  1.00  0.00           H  
ATOM   4837  HB3 ASP   304      53.052  63.016  35.591  1.00  0.00           H  
ATOM   4838  CG  ASP   304      52.844  64.921  36.684  1.00  0.00           C  
ATOM   4839  OD1 ASP   304      51.671  65.326  36.804  1.00  0.00           O  
ATOM   4840  OD2 ASP   304      53.862  65.683  36.633  1.00  0.00           O  
ATOM   4841  C   ASP   304      52.514  62.858  38.965  1.00  0.00           C  
ATOM   4842  O   ASP   304      53.687  62.813  39.235  1.00  0.00           O  
ATOM   4843  N   TYR   305      51.577  63.257  39.861  1.00  0.00           N  
ATOM   4844  H   TYR   305      50.596  63.188  39.632  1.00  0.00           H  
ATOM   4845  CA  TYR   305      51.997  63.584  41.286  1.00  0.00           C  
ATOM   4846  HA  TYR   305      52.719  64.401  41.305  1.00  0.00           H  
ATOM   4847  CB  TYR   305      50.774  64.111  42.053  1.00  0.00           C  
ATOM   4848  HB2 TYR   305      50.200  64.845  41.487  1.00  0.00           H  
ATOM   4849  HB3 TYR   305      50.070  63.307  42.269  1.00  0.00           H  
ATOM   4850  CG  TYR   305      51.018  64.647  43.462  1.00  0.00           C  
ATOM   4851  CD1 TYR   305      50.981  63.829  44.585  1.00  0.00           C  
ATOM   4852  HD1 TYR   305      50.956  62.749  44.574  1.00  0.00           H  
ATOM   4853  CE1 TYR   305      51.251  64.385  45.845  1.00  0.00           C  
ATOM   4854  HE1 TYR   305      51.437  63.778  46.719  1.00  0.00           H  
ATOM   4855  CZ  TYR   305      51.567  65.681  45.980  1.00  0.00           C  
ATOM   4856  OH  TYR   305      51.836  66.209  47.211  1.00  0.00           O  
ATOM   4857  HH  TYR   305      52.266  65.561  47.774  1.00  0.00           H  
ATOM   4858  CE2 TYR   305      51.547  66.537  44.780  1.00  0.00           C  
ATOM   4859  HE2 TYR   305      51.859  67.568  44.864  1.00  0.00           H  
ATOM   4860  CD2 TYR   305      51.274  65.947  43.514  1.00  0.00           C  
ATOM   4861  HD2 TYR   305      51.314  66.576  42.637  1.00  0.00           H  
ATOM   4862  C   TYR   305      52.624  62.471  42.069  1.00  0.00           C  
ATOM   4863  O   TYR   305      51.930  61.505  42.515  1.00  0.00           O  
ATOM   4864  N   PHE   306      53.973  62.504  42.163  1.00  0.00           N  
ATOM   4865  H   PHE   306      54.479  63.367  42.019  1.00  0.00           H  
ATOM   4866  CA  PHE   306      54.743  61.414  42.744  1.00  0.00           C  
ATOM   4867  HA  PHE   306      54.227  60.517  42.402  1.00  0.00           H  
ATOM   4868  CB  PHE   306      56.083  61.372  42.061  1.00  0.00           C  
ATOM   4869  HB2 PHE   306      55.988  61.807  41.066  1.00  0.00           H  
ATOM   4870  HB3 PHE   306      56.788  62.042  42.554  1.00  0.00           H  
ATOM   4871  CG  PHE   306      56.693  60.001  41.826  1.00  0.00           C  
ATOM   4872  CD1 PHE   306      57.832  59.550  42.440  1.00  0.00           C  
ATOM   4873  HD1 PHE   306      58.288  60.168  43.199  1.00  0.00           H  
ATOM   4874  CE1 PHE   306      58.363  58.293  42.090  1.00  0.00           C  
ATOM   4875  HE1 PHE   306      59.234  57.900  42.595  1.00  0.00           H  
ATOM   4876  CZ  PHE   306      57.690  57.422  41.250  1.00  0.00           C  
ATOM   4877  HZ  PHE   306      58.002  56.407  41.055  1.00  0.00           H  
ATOM   4878  CE2 PHE   306      56.623  57.979  40.536  1.00  0.00           C  
ATOM   4879  HE2 PHE   306      56.233  57.352  39.748  1.00  0.00           H  
ATOM   4880  CD2 PHE   306      56.107  59.270  40.765  1.00  0.00           C  
ATOM   4881  HD2 PHE   306      55.231  59.605  40.230  1.00  0.00           H  
ATOM   4882  C   PHE   306      54.913  61.288  44.238  1.00  0.00           C  
ATOM   4883  O   PHE   306      55.931  60.975  44.787  1.00  0.00           O  
ATOM   4884  N   GLY   307      53.876  61.638  44.964  1.00  0.00           N  
ATOM   4885  H   GLY   307      52.981  61.723  44.504  1.00  0.00           H  
ATOM   4886  CA  GLY   307      53.784  61.532  46.484  1.00  0.00           C  
ATOM   4887  HA2 GLY   307      54.615  60.899  46.795  1.00  0.00           H  
ATOM   4888  HA3 GLY   307      53.815  62.525  46.933  1.00  0.00           H  
ATOM   4889  C   GLY   307      52.424  60.920  46.982  1.00  0.00           C  
ATOM   4890  O   GLY   307      51.498  60.617  46.239  1.00  0.00           O  
ATOM   4891  N   ASN   308      52.394  60.669  48.268  1.00  0.00           N  
ATOM   4892  H   ASN   308      53.154  60.910  48.888  1.00  0.00           H  
ATOM   4893  CA  ASN   308      51.217  60.192  48.909  1.00  0.00           C  
ATOM   4894  HA  ASN   308      50.891  59.247  48.475  1.00  0.00           H  
ATOM   4895  CB  ASN   308      51.485  59.929  50.390  1.00  0.00           C  
ATOM   4896  HB2 ASN   308      51.942  60.806  50.850  1.00  0.00           H  
ATOM   4897  HB3 ASN   308      50.506  59.835  50.859  1.00  0.00           H  
ATOM   4898  CG  ASN   308      52.260  58.673  50.648  1.00  0.00           C  
ATOM   4899  OD1 ASN   308      51.666  57.644  50.866  1.00  0.00           O  
ATOM   4900  ND2 ASN   308      53.535  58.748  50.544  1.00  0.00           N  
ATOM   4901 HD21 ASN   308      53.847  59.607  50.113  1.00  0.00           H  
ATOM   4902 HD22 ASN   308      54.157  57.957  50.628  1.00  0.00           H  
ATOM   4903  C   ASN   308      50.068  61.243  48.712  1.00  0.00           C  
ATOM   4904  O   ASN   308      50.236  62.493  48.664  1.00  0.00           O  
ATOM   4905  N   ALA   309      48.826  60.748  48.775  1.00  0.00           N  
ATOM   4906  H   ALA   309      48.691  59.747  48.799  1.00  0.00           H  
ATOM   4907  CA  ALA   309      47.577  61.581  48.731  1.00  0.00           C  
ATOM   4908  HA  ALA   309      47.757  62.517  49.261  1.00  0.00           H  
ATOM   4909  CB  ALA   309      47.156  61.725  47.250  1.00  0.00           C  
ATOM   4910  HB1 ALA   309      46.125  62.060  47.142  1.00  0.00           H  
ATOM   4911  HB2 ALA   309      47.161  60.770  46.724  1.00  0.00           H  
ATOM   4912  HB3 ALA   309      47.905  62.298  46.703  1.00  0.00           H  
ATOM   4913  C   ALA   309      46.443  61.009  49.482  1.00  0.00           C  
ATOM   4914  O   ALA   309      45.460  61.733  49.656  1.00  0.00           O  
ATOM   4915  N   ARG   310      46.598  59.803  50.063  1.00  0.00           N  
ATOM   4916  H   ARG   310      47.396  59.250  49.783  1.00  0.00           H  
ATOM   4917  CA  ARG   310      45.493  59.273  50.870  1.00  0.00           C  
ATOM   4918  HA  ARG   310      44.597  59.608  50.348  1.00  0.00           H  
ATOM   4919  CB  ARG   310      45.476  57.723  50.739  1.00  0.00           C  
ATOM   4920  HB2 ARG   310      44.696  57.289  51.365  1.00  0.00           H  
ATOM   4921  HB3 ARG   310      45.195  57.464  49.719  1.00  0.00           H  
ATOM   4922  CG  ARG   310      46.792  56.973  51.018  1.00  0.00           C  
ATOM   4923  HG2 ARG   310      46.788  56.005  50.516  1.00  0.00           H  
ATOM   4924  HG3 ARG   310      47.642  57.571  50.689  1.00  0.00           H  
ATOM   4925  CD  ARG   310      46.778  56.727  52.540  1.00  0.00           C  
ATOM   4926  HD2 ARG   310      46.135  55.857  52.670  1.00  0.00           H  
ATOM   4927  HD3 ARG   310      46.421  57.580  53.117  1.00  0.00           H  
ATOM   4928  NE  ARG   310      48.154  56.371  52.943  1.00  0.00           N  
ATOM   4929  HE  ARG   310      48.441  55.406  52.860  1.00  0.00           H  
ATOM   4930  CZ  ARG   310      49.095  57.324  53.094  1.00  0.00           C  
ATOM   4931  NH1 ARG   310      48.923  58.550  52.953  1.00  0.00           N  
ATOM   4932 HH11 ARG   310      47.985  58.924  52.921  1.00  0.00           H  
ATOM   4933 HH12 ARG   310      49.734  59.150  52.994  1.00  0.00           H  
ATOM   4934  NH2 ARG   310      50.274  56.916  53.466  1.00  0.00           N  
ATOM   4935 HH21 ARG   310      50.490  55.959  53.706  1.00  0.00           H  
ATOM   4936 HH22 ARG   310      51.063  57.539  53.564  1.00  0.00           H  
ATOM   4937  C   ARG   310      45.475  59.895  52.248  1.00  0.00           C
[truncated: 7,970,823 more chars]
