# Supplementary material for: Characterization and structure-based protein engineering of a regiospecific saponin acetyltransferase from Astragalus membranaceus
Source: Nat Commun. 2023 Sep 25;14:5969. doi: 10.1038/s41467-023-41599-7 (PMC10519980; doi:10.1038/s41467-023-41599-7)
Supplement: Supplementary file 7 — Source Data [file 41467_2023_41599_MOESM7_ESM.zip › Source Data/MD configurations/A310R-start.txt]

CRYST1   97.719   98.586   97.257  90.00  90.00  90.00               1
ATOM      1  N   MET     1      45.138  18.509  51.101  1.00  0.00           N  
ATOM      2  H1  MET     1      44.658  18.201  51.935  1.00  0.00           H  
ATOM      3  H2  MET     1      45.338  17.716  50.508  1.00  0.00           H  
ATOM      4  H3  MET     1      44.504  19.041  50.522  1.00  0.00           H  
ATOM      5  CA  MET     1      46.411  19.234  51.375  1.00  0.00           C  
ATOM      6  HA  MET     1      46.082  19.877  52.192  1.00  0.00           H  
ATOM      7  CB  MET     1      47.494  18.404  52.124  1.00  0.00           C  
ATOM      8  HB2 MET     1      46.957  17.703  52.762  1.00  0.00           H  
ATOM      9  HB3 MET     1      47.927  17.820  51.312  1.00  0.00           H  
ATOM     10  CG  MET     1      48.424  19.248  52.951  1.00  0.00           C  
ATOM     11  HG2 MET     1      49.123  18.561  53.429  1.00  0.00           H  
ATOM     12  HG3 MET     1      49.097  19.856  52.347  1.00  0.00           H  
ATOM     13  SD  MET     1      47.657  20.188  54.355  1.00  0.00           S  
ATOM     14  CE  MET     1      47.325  18.948  55.544  1.00  0.00           C  
ATOM     15  HE1 MET     1      48.263  18.491  55.860  1.00  0.00           H  
ATOM     16  HE2 MET     1      46.894  19.429  56.422  1.00  0.00           H  
ATOM     17  HE3 MET     1      46.767  18.125  55.099  1.00  0.00           H  
ATOM     18  C   MET     1      46.867  20.162  50.230  1.00  0.00           C  
ATOM     19  O   MET     1      47.276  19.635  49.147  1.00  0.00           O  
ATOM     20  N   SER     2      46.770  21.510  50.409  1.00  0.00           N  
ATOM     21  H   SER     2      46.492  21.891  51.302  1.00  0.00           H  
ATOM     22  CA  SER     2      47.153  22.474  49.419  1.00  0.00           C  
ATOM     23  HA  SER     2      46.627  22.137  48.526  1.00  0.00           H  
ATOM     24  CB  SER     2      46.498  23.843  49.815  1.00  0.00           C  
ATOM     25  HB2 SER     2      45.411  23.781  49.880  1.00  0.00           H  
ATOM     26  HB3 SER     2      46.740  24.612  49.080  1.00  0.00           H  
ATOM     27  OG  SER     2      46.938  24.351  51.063  1.00  0.00           O  
ATOM     28  HG  SER     2      46.432  25.132  51.297  1.00  0.00           H  
ATOM     29  C   SER     2      48.656  22.566  49.234  1.00  0.00           C  
ATOM     30  O   SER     2      49.436  22.574  50.165  1.00  0.00           O  
ATOM     31  N   SER     3      49.112  22.776  47.968  1.00  0.00           N  
ATOM     32  H   SER     3      48.385  23.049  47.321  1.00  0.00           H  
ATOM     33  CA  SER     3      50.542  22.999  47.519  1.00  0.00           C  
ATOM     34  HA  SER     3      51.040  23.459  48.372  1.00  0.00           H  
ATOM     35  CB  SER     3      51.179  21.621  47.513  1.00  0.00           C  
ATOM     36  HB2 SER     3      50.595  20.976  46.858  1.00  0.00           H  
ATOM     37  HB3 SER     3      51.173  21.231  48.531  1.00  0.00           H  
ATOM     38  OG  SER     3      52.503  21.603  47.058  1.00  0.00           O  
ATOM     39  HG  SER     3      53.110  21.406  47.774  1.00  0.00           H  
ATOM     40  C   SER     3      50.729  23.885  46.293  1.00  0.00           C  
ATOM     41  O   SER     3      49.763  24.174  45.578  1.00  0.00           O  
ATOM     42  N   LEU     4      51.967  24.337  46.011  1.00  0.00           N  
ATOM     43  H   LEU     4      52.755  24.138  46.609  1.00  0.00           H  
ATOM     44  CA  LEU     4      52.329  25.170  44.821  1.00  0.00           C  
ATOM     45  HA  LEU     4      51.576  25.015  44.048  1.00  0.00           H  
ATOM     46  CB  LEU     4      52.259  26.651  45.217  1.00  0.00           C  
ATOM     47  HB2 LEU     4      52.973  26.990  45.967  1.00  0.00           H  
ATOM     48  HB3 LEU     4      51.289  26.800  45.691  1.00  0.00           H  
ATOM     49  CG  LEU     4      52.210  27.508  43.908  1.00  0.00           C  
ATOM     50  HG  LEU     4      51.856  26.949  43.042  1.00  0.00           H  
ATOM     51  CD1 LEU     4      51.336  28.750  44.154  1.00  0.00           C  
ATOM     52 HD11 LEU     4      51.282  29.336  43.236  1.00  0.00           H  
ATOM     53 HD12 LEU     4      50.337  28.444  44.463  1.00  0.00           H  
ATOM     54 HD13 LEU     4      51.707  29.381  44.961  1.00  0.00           H  
ATOM     55  CD2 LEU     4      53.575  28.230  43.578  1.00  0.00           C  
ATOM     56 HD21 LEU     4      54.412  27.534  43.629  1.00  0.00           H  
ATOM     57 HD22 LEU     4      53.881  28.954  44.334  1.00  0.00           H  
ATOM     58 HD23 LEU     4      53.452  28.560  42.547  1.00  0.00           H  
ATOM     59  C   LEU     4      53.698  24.764  44.304  1.00  0.00           C  
ATOM     60  O   LEU     4      54.558  24.287  45.011  1.00  0.00           O  
ATOM     61  N   ARG     5      53.971  24.984  42.976  1.00  0.00           N  
ATOM     62  H   ARG     5      53.252  25.430  42.425  1.00  0.00           H  
ATOM     63  CA  ARG     5      55.320  24.841  42.311  1.00  0.00           C  
ATOM     64  HA  ARG     5      56.003  25.191  43.085  1.00  0.00           H  
ATOM     65  CB  ARG     5      55.687  23.380  41.899  1.00  0.00           C  
ATOM     66  HB2 ARG     5      56.657  23.469  41.408  1.00  0.00           H  
ATOM     67  HB3 ARG     5      55.704  22.755  42.792  1.00  0.00           H  
ATOM     68  CG  ARG     5      54.741  22.646  41.026  1.00  0.00           C  
ATOM     69  HG2 ARG     5      53.870  22.571  41.678  1.00  0.00           H  
ATOM     70  HG3 ARG     5      54.546  23.254  40.143  1.00  0.00           H  
ATOM     71  CD  ARG     5      55.149  21.202  40.633  1.00  0.00           C  
ATOM     72  HD2 ARG     5      56.043  21.261  40.012  1.00  0.00           H  
ATOM     73  HD3 ARG     5      55.320  20.632  41.547  1.00  0.00           H  
ATOM     74  NE  ARG     5      53.965  20.642  39.905  1.00  0.00           N  
ATOM     75  HE  ARG     5      53.157  20.375  40.449  1.00  0.00           H  
ATOM     76  CZ  ARG     5      53.824  20.616  38.627  1.00  0.00           C  
ATOM     77  NH1 ARG     5      54.632  20.857  37.631  1.00  0.00           N  
ATOM     78 HH11 ARG     5      54.191  21.101  36.756  1.00  0.00           H  
ATOM     79 HH12 ARG     5      55.601  21.096  37.785  1.00  0.00           H  
ATOM     80  NH2 ARG     5      52.643  20.359  38.243  1.00  0.00           N  
ATOM     81 HH21 ARG     5      52.397  20.233  37.271  1.00  0.00           H  
ATOM     82 HH22 ARG     5      52.023  19.957  38.930  1.00  0.00           H  
ATOM     83  C   ARG     5      55.379  25.769  41.121  1.00  0.00           C  
ATOM     84  O   ARG     5      54.333  26.062  40.533  1.00  0.00           O  
ATOM     85  N   LEU     6      56.560  26.262  40.775  1.00  0.00           N  
ATOM     86  H   LEU     6      57.334  25.988  41.363  1.00  0.00           H  
ATOM     87  CA  LEU     6      56.907  26.950  39.518  1.00  0.00           C  
ATOM     88  HA  LEU     6      56.074  27.585  39.217  1.00  0.00           H  
ATOM     89  CB  LEU     6      58.100  27.976  39.622  1.00  0.00           C  
ATOM     90  HB2 LEU     6      58.937  27.503  40.136  1.00  0.00           H  
ATOM     91  HB3 LEU     6      58.466  28.233  38.628  1.00  0.00           H  
ATOM     92  CG  LEU     6      57.930  29.313  40.301  1.00  0.00           C  
ATOM     93  HG  LEU     6      57.164  29.905  39.800  1.00  0.00           H  
ATOM     94  CD1 LEU     6      57.442  29.305  41.769  1.00  0.00           C  
ATOM     95 HD11 LEU     6      56.428  28.913  41.843  1.00  0.00           H  
ATOM     96 HD12 LEU     6      57.566  30.239  42.316  1.00  0.00           H  
ATOM     97 HD13 LEU     6      58.061  28.637  42.368  1.00  0.00           H  
ATOM     98  CD2 LEU     6      59.275  30.082  40.128  1.00  0.00           C  
ATOM     99 HD21 LEU     6      59.625  30.108  39.096  1.00  0.00           H  
ATOM    100 HD22 LEU     6      59.936  29.555  40.817  1.00  0.00           H  
ATOM    101 HD23 LEU     6      59.097  31.088  40.507  1.00  0.00           H  
ATOM    102  C   LEU     6      57.142  25.984  38.417  1.00  0.00           C  
ATOM    103  O   LEU     6      57.719  24.923  38.650  1.00  0.00           O  
ATOM    104  N   VAL     7      56.857  26.384  37.151  1.00  0.00           N  
ATOM    105  H   VAL     7      56.365  27.257  37.027  1.00  0.00           H  
ATOM    106  CA  VAL     7      57.149  25.723  35.908  1.00  0.00           C  
ATOM    107  HA  VAL     7      57.504  24.713  36.113  1.00  0.00           H  
ATOM    108  CB  VAL     7      55.971  25.836  34.933  1.00  0.00           C  
ATOM    109  HB  VAL     7      55.665  26.830  34.606  1.00  0.00           H  
ATOM    110  CG1 VAL     7      56.095  24.982  33.650  1.00  0.00           C  
ATOM    111 HG11 VAL     7      57.033  25.326  33.213  1.00  0.00           H  
ATOM    112 HG12 VAL     7      56.210  23.916  33.843  1.00  0.00           H  
ATOM    113 HG13 VAL     7      55.183  24.998  33.054  1.00  0.00           H  
ATOM    114  CG2 VAL     7      54.725  25.268  35.651  1.00  0.00           C  
ATOM    115 HG21 VAL     7      54.443  25.839  36.535  1.00  0.00           H  
ATOM    116 HG22 VAL     7      53.791  25.346  35.094  1.00  0.00           H  
ATOM    117 HG23 VAL     7      54.780  24.233  35.989  1.00  0.00           H  
ATOM    118  C   VAL     7      58.348  26.418  35.211  1.00  0.00           C  
ATOM    119  O   VAL     7      59.204  25.647  34.766  1.00  0.00           O  
ATOM    120  N   SER     8      58.320  27.755  35.167  1.00  0.00           N  
ATOM    121  H   SER     8      57.490  28.172  35.565  1.00  0.00           H  
ATOM    122  CA  SER     8      59.418  28.522  34.561  1.00  0.00           C  
ATOM    123  HA  SER     8      60.374  28.114  34.889  1.00  0.00           H  
ATOM    124  CB  SER     8      59.398  28.315  33.059  1.00  0.00           C  
ATOM    125  HB2 SER     8      59.643  27.281  32.820  1.00  0.00           H  
ATOM    126  HB3 SER     8      58.451  28.603  32.602  1.00  0.00           H  
ATOM    127  OG  SER     8      60.469  29.061  32.510  1.00  0.00           O  
ATOM    128  HG  SER     8      60.579  28.792  31.595  1.00  0.00           H  
ATOM    129  C   SER     8      59.276  30.082  34.831  1.00  0.00           C  
ATOM    130  O   SER     8      58.169  30.585  34.792  1.00  0.00           O  
ATOM    131  N   SER     9      60.371  30.777  34.966  1.00  0.00           N  
ATOM    132  H   SER     9      61.240  30.273  35.071  1.00  0.00           H  
ATOM    133  CA  SER     9      60.467  32.236  34.819  1.00  0.00           C  
ATOM    134  HA  SER     9      59.486  32.704  34.731  1.00  0.00           H  
ATOM    135  CB  SER     9      60.972  32.924  36.076  1.00  0.00           C  
ATOM    136  HB2 SER     9      60.472  32.391  36.885  1.00  0.00           H  
ATOM    137  HB3 SER     9      60.684  33.974  36.039  1.00  0.00           H  
ATOM    138  OG  SER     9      62.397  32.674  36.147  1.00  0.00           O  
ATOM    139  HG  SER     9      62.702  32.485  37.038  1.00  0.00           H  
ATOM    140  C   SER     9      61.196  32.683  33.585  1.00  0.00           C  
ATOM    141  O   SER     9      62.341  32.260  33.282  1.00  0.00           O  
ATOM    142  N   SER    10      60.502  33.503  32.812  1.00  0.00           N  
ATOM    143  H   SER    10      59.646  33.905  33.167  1.00  0.00           H  
ATOM    144  CA  SER    10      60.897  33.978  31.535  1.00  0.00           C  
ATOM    145  HA  SER    10      61.928  33.639  31.435  1.00  0.00           H  
ATOM    146  CB  SER    10      59.992  33.230  30.549  1.00  0.00           C  
ATOM    147  HB2 SER    10      59.021  33.726  30.527  1.00  0.00           H  
ATOM    148  HB3 SER    10      60.492  33.348  29.588  1.00  0.00           H  
ATOM    149  OG  SER    10      59.923  31.827  30.791  1.00  0.00           O  
ATOM    150  HG  SER    10      60.806  31.458  30.726  1.00  0.00           H  
ATOM    151  C   SER    10      60.742  35.515  31.388  1.00  0.00           C  
ATOM    152  O   SER    10      59.825  36.189  31.854  1.00  0.00           O  
ATOM    153  N   THR    11      61.696  36.138  30.687  1.00  0.00           N  
ATOM    154  H   THR    11      62.402  35.616  30.188  1.00  0.00           H  
ATOM    155  CA  THR    11      61.845  37.589  30.600  1.00  0.00           C  
ATOM    156  HA  THR    11      61.477  38.039  31.522  1.00  0.00           H  
ATOM    157  CB  THR    11      63.324  37.993  30.479  1.00  0.00           C  
ATOM    158  HB  THR    11      63.834  37.475  29.667  1.00  0.00           H  
ATOM    159  CG2 THR    11      63.570  39.478  30.291  1.00  0.00           C  
ATOM    160 HG21 THR    11      63.327  39.826  29.287  1.00  0.00           H  
ATOM    161 HG22 THR    11      64.635  39.709  30.309  1.00  0.00           H  
ATOM    162 HG23 THR    11      62.951  40.003  31.018  1.00  0.00           H  
ATOM    163  OG1 THR    11      63.973  37.736  31.743  1.00  0.00           O  
ATOM    164  HG1 THR    11      64.142  36.791  31.747  1.00  0.00           H  
ATOM    165  C   THR    11      61.021  38.176  29.435  1.00  0.00           C  
ATOM    166  O   THR    11      61.003  37.553  28.351  1.00  0.00           O  
ATOM    167  N   ILE    12      60.347  39.276  29.627  1.00  0.00           N  
ATOM    168  H   ILE    12      60.239  39.568  30.588  1.00  0.00           H  
ATOM    169  CA  ILE    12      59.427  39.782  28.699  1.00  0.00           C  
ATOM    170  HA  ILE    12      59.508  39.210  27.774  1.00  0.00           H  
ATOM    171  CB  ILE    12      57.962  39.664  29.324  1.00  0.00           C  
ATOM    172  HB  ILE    12      57.950  40.279  30.224  1.00  0.00           H  
ATOM    173  CG2 ILE    12      56.910  40.405  28.479  1.00  0.00           C  
ATOM    174 HG21 ILE    12      55.925  40.354  28.942  1.00  0.00           H  
ATOM    175 HG22 ILE    12      56.798  39.921  27.509  1.00  0.00           H  
ATOM    176 HG23 ILE    12      57.127  41.470  28.401  1.00  0.00           H  
ATOM    177  CG1 ILE    12      57.501  38.252  29.772  1.00  0.00           C  
ATOM    178 HG12 ILE    12      58.145  37.954  30.600  1.00  0.00           H  
ATOM    179 HG13 ILE    12      56.491  38.248  30.181  1.00  0.00           H  
ATOM    180  CD1 ILE    12      57.544  37.258  28.631  1.00  0.00           C  
ATOM    181 HD11 ILE    12      56.613  37.442  28.095  1.00  0.00           H  
ATOM    182 HD12 ILE    12      57.613  36.285  29.119  1.00  0.00           H  
ATOM    183 HD13 ILE    12      58.392  37.387  27.958  1.00  0.00           H  
ATOM    184  C   ILE    12      59.746  41.231  28.341  1.00  0.00           C  
ATOM    185  O   ILE    12      60.205  42.000  29.101  1.00  0.00           O  
ATOM    186  N   GLN    13      59.562  41.512  27.045  1.00  0.00           N  
ATOM    187  H   GLN    13      59.116  40.827  26.451  1.00  0.00           H  
ATOM    188  CA  GLN    13      59.958  42.719  26.387  1.00  0.00           C  
ATOM    189  HA  GLN    13      60.200  43.519  27.086  1.00  0.00           H  
ATOM    190  CB  GLN    13      61.113  42.462  25.403  1.00  0.00           C  
ATOM    191  HB2 GLN    13      61.319  43.346  24.801  1.00  0.00           H  
ATOM    192  HB3 GLN    13      60.800  41.740  24.649  1.00  0.00           H  
ATOM    193  CG  GLN    13      62.394  41.982  26.148  1.00  0.00           C  
ATOM    194  HG2 GLN    13      62.249  41.167  26.858  1.00  0.00           H  
ATOM    195  HG3 GLN    13      63.121  41.636  25.414  1.00  0.00           H  
ATOM    196  CD  GLN    13      63.056  43.087  26.977  1.00  0.00           C  
ATOM    197  OE1 GLN    13      62.740  44.300  26.891  1.00  0.00           O  
ATOM    198  NE2 GLN    13      64.009  42.761  27.699  1.00  0.00           N  
ATOM    199 HE21 GLN    13      64.602  43.518  28.006  1.00  0.00           H  
ATOM    200 HE22 GLN    13      64.312  41.813  27.871  1.00  0.00           H  
ATOM    201  C   GLN    13      58.761  43.234  25.616  1.00  0.00           C  
ATOM    202  O   GLN    13      57.847  42.477  25.218  1.00  0.00           O  
ATOM    203  N   ALA    14      58.863  44.510  25.388  1.00  0.00           N  
ATOM    204  H   ALA    14      59.741  44.977  25.561  1.00  0.00           H  
ATOM    205  CA  ALA    14      57.818  45.411  24.863  1.00  0.00           C  
ATOM    206  HA  ALA    14      56.895  45.371  25.441  1.00  0.00           H  
ATOM    207  CB  ALA    14      58.357  46.877  24.908  1.00  0.00           C  
ATOM    208  HB1 ALA    14      57.502  47.546  25.007  1.00  0.00           H  
ATOM    209  HB2 ALA    14      58.994  47.112  25.760  1.00  0.00           H  
ATOM    210  HB3 ALA    14      58.834  47.058  23.944  1.00  0.00           H  
ATOM    211  C   ALA    14      57.539  44.948  23.430  1.00  0.00           C  
ATOM    212  O   ALA    14      58.495  44.706  22.629  1.00  0.00           O  
ATOM    213  N   ALA    15      56.226  45.000  23.017  1.00  0.00           N  
ATOM    214  H   ALA    15      55.571  45.317  23.718  1.00  0.00           H  
ATOM    215  CA  ALA    15      55.831  44.889  21.574  1.00  0.00           C  
ATOM    216  HA  ALA    15      56.286  43.947  21.266  1.00  0.00           H  
ATOM    217  CB  ALA    15      54.307  44.549  21.499  1.00  0.00           C  
ATOM    218  HB1 ALA    15      54.003  44.265  20.492  1.00  0.00           H  
ATOM    219  HB2 ALA    15      53.676  45.417  21.688  1.00  0.00           H  
ATOM    220  HB3 ALA    15      54.143  43.687  22.145  1.00  0.00           H  
ATOM    221  C   ALA    15      56.377  45.994  20.644  1.00  0.00           C  
ATOM    222  O   ALA    15      56.021  46.051  19.457  1.00  0.00           O  
ATOM    223  N   ASN    16      57.394  46.795  21.074  1.00  0.00           N  
ATOM    224  H   ASN    16      57.961  46.441  21.831  1.00  0.00           H  
ATOM    225  CA  ASN    16      58.066  47.846  20.285  1.00  0.00           C  
ATOM    226  HA  ASN    16      57.331  48.524  19.851  1.00  0.00           H  
ATOM    227  CB  ASN    16      59.022  48.636  21.112  1.00  0.00           C  
ATOM    228  HB2 ASN    16      59.930  48.062  21.297  1.00  0.00           H  
ATOM    229  HB3 ASN    16      59.355  49.447  20.464  1.00  0.00           H  
ATOM    230  CG  ASN    16      58.396  49.234  22.335  1.00  0.00           C  
ATOM    231  OD1 ASN    16      57.196  49.161  22.568  1.00  0.00           O  
ATOM    232  ND2 ASN    16      59.107  49.842  23.230  1.00  0.00           N  
ATOM    233 HD21 ASN    16      60.117  49.814  23.246  1.00  0.00           H  
ATOM    234 HD22 ASN    16      58.603  50.181  24.037  1.00  0.00           H  
ATOM    235  C   ASN    16      58.850  47.108  19.208  1.00  0.00           C  
ATOM    236  O   ASN    16      59.254  45.969  19.355  1.00  0.00           O  
ATOM    237  N   ASP    17      59.036  47.762  18.073  1.00  0.00           N  
ATOM    238  H   ASP    17      58.609  48.645  17.830  1.00  0.00           H  
ATOM    239  CA  ASP    17      59.832  47.232  16.957  1.00  0.00           C  
ATOM    240  HA  ASP    17      59.393  46.275  16.674  1.00  0.00           H  
ATOM    241  CB  ASP    17      59.574  48.183  15.759  1.00  0.00           C  
ATOM    242  HB2 ASP    17      58.505  48.277  15.567  1.00  0.00           H  
ATOM    243  HB3 ASP    17      59.931  49.159  16.086  1.00  0.00           H  
ATOM    244  CG  ASP    17      60.433  48.013  14.498  1.00  0.00           C  
ATOM    245  OD1 ASP    17      60.172  48.763  13.521  1.00  0.00           O  
ATOM    246  OD2 ASP    17      61.319  47.160  14.331  1.00  0.00           O  
ATOM    247  C   ASP    17      61.340  47.125  17.330  1.00  0.00           C  
ATOM    248  O   ASP    17      61.941  47.975  17.887  1.00  0.00           O  
ATOM    249  N   ASN    18      61.798  45.965  16.884  1.00  0.00           N  
ATOM    250  H   ASN    18      61.234  45.428  16.240  1.00  0.00           H  
ATOM    251  CA  ASN    18      63.103  45.420  17.213  1.00  0.00           C  
ATOM    252  HA  ASN    18      63.277  45.472  18.288  1.00  0.00           H  
ATOM    253  CB  ASN    18      63.122  43.905  16.877  1.00  0.00           C  
ATOM    254  HB2 ASN    18      62.466  43.432  17.608  1.00  0.00           H  
ATOM    255  HB3 ASN    18      62.811  43.787  15.839  1.00  0.00           H  
ATOM    256  CG  ASN    18      64.475  43.180  16.935  1.00  0.00           C  
ATOM    257  OD1 ASN    18      65.143  42.756  16.000  1.00  0.00           O  
ATOM    258  ND2 ASN    18      64.766  42.842  18.164  1.00  0.00           N  
ATOM    259 HD21 ASN    18      65.626  42.338  18.323  1.00  0.00           H  
ATOM    260 HD22 ASN    18      64.171  43.118  18.932  1.00  0.00           H  
ATOM    261  C   ASN    18      64.256  46.167  16.525  1.00  0.00           C  
ATOM    262  O   ASN    18      65.419  45.896  16.778  1.00  0.00           O  
ATOM    263  N   ASN    19      64.059  47.045  15.462  1.00  0.00           N  
ATOM    264  H   ASN    19      63.111  47.290  15.211  1.00  0.00           H  
ATOM    265  CA  ASN    19      65.119  47.754  14.794  1.00  0.00           C  
ATOM    266  HA  ASN    19      65.955  47.109  14.525  1.00  0.00           H  
ATOM    267  CB  ASN    19      64.480  48.406  13.539  1.00  0.00           C  
ATOM    268  HB2 ASN    19      63.624  49.001  13.858  1.00  0.00           H  
ATOM    269  HB3 ASN    19      64.190  47.607  12.857  1.00  0.00           H  
ATOM    270  CG  ASN    19      65.403  49.329  12.848  1.00  0.00           C  
ATOM    271  OD1 ASN    19      65.585  50.514  13.145  1.00  0.00           O  
ATOM    272  ND2 ASN    19      66.201  48.795  11.873  1.00  0.00           N  
ATOM    273 HD21 ASN    19      66.170  47.808  11.660  1.00  0.00           H  
ATOM    274 HD22 ASN    19      66.787  49.439  11.361  1.00  0.00           H  
ATOM    275  C   ASN    19      65.784  48.754  15.776  1.00  0.00           C  
ATOM    276  O   ASN    19      66.995  48.991  15.635  1.00  0.00           O  
ATOM    277  N   ASP    20      64.997  49.248  16.751  1.00  0.00           N  
ATOM    278  H   ASP    20      64.019  49.000  16.781  1.00  0.00           H  
ATOM    279  CA  ASP    20      65.387  50.374  17.653  1.00  0.00           C  
ATOM    280  HA  ASP    20      66.308  50.823  17.283  1.00  0.00           H  
ATOM    281  CB  ASP    20      64.382  51.516  17.499  1.00  0.00           C  
ATOM    282  HB2 ASP    20      64.145  51.882  16.500  1.00  0.00           H  
ATOM    283  HB3 ASP    20      63.449  51.178  17.950  1.00  0.00           H  
ATOM    284  CG  ASP    20      64.814  52.863  18.211  1.00  0.00           C  
ATOM    285  OD1 ASP    20      66.067  53.035  18.440  1.00  0.00           O  
ATOM    286  OD2 ASP    20      63.805  53.569  18.549  1.00  0.00           O  
ATOM    287  C   ASP    20      65.585  49.942  19.075  1.00  0.00           C  
ATOM    288  O   ASP    20      64.982  48.920  19.493  1.00  0.00           O  
ATOM    289  N   ASP    21      66.337  50.702  19.884  1.00  0.00           N  
ATOM    290  H   ASP    21      66.774  51.522  19.490  1.00  0.00           H  
ATOM    291  CA  ASP    21      66.561  50.385  21.301  1.00  0.00           C  
ATOM    292  HA  ASP    21      65.712  49.799  21.652  1.00  0.00           H  
ATOM    293  CB  ASP    21      67.867  49.547  21.573  1.00  0.00           C  
ATOM    294  HB2 ASP    21      67.718  48.490  21.353  1.00  0.00           H  
ATOM    295  HB3 ASP    21      68.054  49.318  22.622  1.00  0.00           H  
ATOM    296  CG  ASP    21      69.169  49.915  20.873  1.00  0.00           C  
ATOM    297  OD1 ASP    21      70.077  49.102  20.786  1.00  0.00           O  
ATOM    298  OD2 ASP    21      69.173  51.027  20.287  1.00  0.00           O  
ATOM    299  C   ASP    21      66.526  51.625  22.141  1.00  0.00           C  
ATOM    300  O   ASP    21      67.345  51.871  22.992  1.00  0.00           O  
ATOM    301  N   SER    22      65.613  52.562  21.792  1.00  0.00           N  
ATOM    302  H   SER    22      65.025  52.300  21.014  1.00  0.00           H  
ATOM    303  CA  SER    22      65.366  53.897  22.415  1.00  0.00           C  
ATOM    304  HA  SER    22      66.181  54.577  22.167  1.00  0.00           H  
ATOM    305  CB  SER    22      64.084  54.494  21.833  1.00  0.00           C  
ATOM    306  HB2 SER    22      63.213  53.841  21.879  1.00  0.00           H  
ATOM    307  HB3 SER    22      64.286  54.804  20.807  1.00  0.00           H  
ATOM    308  OG  SER    22      63.743  55.765  22.429  1.00  0.00           O  
ATOM    309  HG  SER    22      63.712  56.410  21.719  1.00  0.00           H  
ATOM    310  C   SER    22      65.087  53.670  23.930  1.00  0.00           C  
ATOM    311  O   SER    22      64.399  52.733  24.318  1.00  0.00           O  
ATOM    312  N   SER    23      65.696  54.583  24.637  1.00  0.00           N  
ATOM    313  H   SER    23      66.242  55.277  24.146  1.00  0.00           H  
ATOM    314  CA  SER    23      65.559  54.723  26.079  1.00  0.00           C  
ATOM    315  HA  SER    23      64.610  54.346  26.460  1.00  0.00           H  
ATOM    316  CB  SER    23      66.657  53.892  26.742  1.00  0.00           C  
ATOM    317  HB2 SER    23      67.548  54.408  26.384  1.00  0.00           H  
ATOM    318  HB3 SER    23      66.760  52.952  26.201  1.00  0.00           H  
ATOM    319  OG  SER    23      66.601  53.879  28.140  1.00  0.00           O  
ATOM    320  HG  SER    23      67.339  53.302  28.350  1.00  0.00           H  
ATOM    321  C   SER    23      65.552  56.190  26.587  1.00  0.00           C  
ATOM    322  O   SER    23      65.746  57.096  25.760  1.00  0.00           O  
ATOM    323  N   GLN    24      65.219  56.339  27.850  1.00  0.00           N  
ATOM    324  H   GLN    24      65.040  55.471  28.336  1.00  0.00           H  
ATOM    325  CA  GLN    24      65.086  57.698  28.471  1.00  0.00           C  
ATOM    326  HA  GLN    24      65.821  58.259  27.893  1.00  0.00           H  
ATOM    327  CB  GLN    24      63.676  58.436  28.148  1.00  0.00           C  
ATOM    328  HB2 GLN    24      63.648  59.383  28.686  1.00  0.00           H  
ATOM    329  HB3 GLN    24      63.605  58.489  27.061  1.00  0.00           H  
ATOM    330  CG  GLN    24      62.562  57.554  28.743  1.00  0.00           C  
ATOM    331  HG2 GLN    24      62.629  57.370  29.816  1.00  0.00           H  
ATOM    332  HG3 GLN    24      62.595  56.543  28.337  1.00  0.00           H  
ATOM    333  CD  GLN    24      61.199  58.193  28.375  1.00  0.00           C  
ATOM    334  OE1 GLN    24      60.821  59.311  28.731  1.00  0.00           O  
ATOM    335  NE2 GLN    24      60.521  57.425  27.545  1.00  0.00           N  
ATOM    336 HE21 GLN    24      60.786  56.460  27.409  1.00  0.00           H  
ATOM    337 HE22 GLN    24      59.558  57.686  27.388  1.00  0.00           H  
ATOM    338  C   GLN    24      65.436  57.598  29.999  1.00  0.00           C  
ATOM    339  O   GLN    24      65.688  56.530  30.472  1.00  0.00           O  
ATOM    340  N   LEU    25      65.507  58.651  30.682  1.00  0.00           N  
ATOM    341  H   LEU    25      65.272  59.538  30.260  1.00  0.00           H  
ATOM    342  CA  LEU    25      65.725  58.702  32.115  1.00  0.00           C  
ATOM    343  HA  LEU    25      65.832  57.688  32.501  1.00  0.00           H  
ATOM    344  CB  LEU    25      66.996  59.536  32.333  1.00  0.00           C  
ATOM    345  HB2 LEU    25      66.765  60.545  31.991  1.00  0.00           H  
ATOM    346  HB3 LEU    25      67.322  59.582  33.372  1.00  0.00           H  
ATOM    347  CG  LEU    25      68.236  59.016  31.527  1.00  0.00           C  
ATOM    348  HG  LEU    25      68.082  59.022  30.448  1.00  0.00           H  
ATOM    349  CD1 LEU    25      69.408  60.018  31.650  1.00  0.00           C  
ATOM    350 HD11 LEU    25      69.228  61.008  31.231  1.00  0.00           H  
ATOM    351 HD12 LEU    25      69.546  60.281  32.699  1.00  0.00           H  
ATOM    352 HD13 LEU    25      70.219  59.492  31.146  1.00  0.00           H  
ATOM    353  CD2 LEU    25      68.650  57.640  31.969  1.00  0.00           C  
ATOM    354 HD21 LEU    25      68.527  57.608  33.051  1.00  0.00           H  
ATOM    355 HD22 LEU    25      69.701  57.401  31.809  1.00  0.00           H  
ATOM    356 HD23 LEU    25      68.091  56.893  31.405  1.00  0.00           H  
ATOM    357  C   LEU    25      64.575  59.331  32.819  1.00  0.00           C  
ATOM    358  O   LEU    25      64.215  60.454  32.431  1.00  0.00           O  
ATOM    359  N   ILE    26      63.935  58.654  33.773  1.00  0.00           N  
ATOM    360  H   ILE    26      64.247  57.735  34.052  1.00  0.00           H  
ATOM    361  CA  ILE    26      62.922  59.259  34.630  1.00  0.00           C  
ATOM    362  HA  ILE    26      62.497  60.185  34.243  1.00  0.00           H  
ATOM    363  CB  ILE    26      61.816  58.208  34.869  1.00  0.00           C  
ATOM    364  HB  ILE    26      62.315  57.310  35.234  1.00  0.00           H  
ATOM    365  CG2 ILE    26      60.782  58.663  35.925  1.00  0.00           C  
ATOM    366 HG21 ILE    26      60.376  59.656  35.734  1.00  0.00           H  
ATOM    367 HG22 ILE    26      60.013  57.890  35.940  1.00  0.00           H  
ATOM    368 HG23 ILE    26      61.277  58.685  36.896  1.00  0.00           H  
ATOM    369  CG1 ILE    26      61.094  57.646  33.552  1.00  0.00           C  
ATOM    370 HG12 ILE    26      60.462  56.874  33.992  1.00  0.00           H  
ATOM    371 HG13 ILE    26      61.920  57.343  32.909  1.00  0.00           H  
ATOM    372  CD1 ILE    26      60.197  58.675  32.924  1.00  0.00           C  
ATOM    373 HD11 ILE    26      59.261  58.789  33.470  1.00  0.00           H  
ATOM    374 HD12 ILE    26      60.687  59.637  32.776  1.00  0.00           H  
ATOM    375 HD13 ILE    26      60.079  58.243  31.930  1.00  0.00           H  
ATOM    376  C   ILE    26      63.581  59.745  35.909  1.00  0.00           C  
ATOM    377  O   ILE    26      64.441  58.989  36.463  1.00  0.00           O  
ATOM    378  N   ASP    27      63.238  60.983  36.363  1.00  0.00           N  
ATOM    379  H   ASP    27      62.549  61.433  35.777  1.00  0.00           H  
ATOM    380  CA  ASP    27      63.678  61.689  37.554  1.00  0.00           C  
ATOM    381  HA  ASP    27      64.608  61.189  37.824  1.00  0.00           H  
ATOM    382  CB  ASP    27      63.993  63.139  37.261  1.00  0.00           C  
ATOM    383  HB2 ASP    27      63.045  63.646  37.079  1.00  0.00           H  
ATOM    384  HB3 ASP    27      64.512  63.552  38.127  1.00  0.00           H  
ATOM    385  CG  ASP    27      64.887  63.352  36.011  1.00  0.00           C  
ATOM    386  OD1 ASP    27      66.133  63.098  36.042  1.00  0.00           O  
ATOM    387  OD2 ASP    27      64.391  63.925  35.014  1.00  0.00           O  
ATOM    388  C   ASP    27      62.590  61.682  38.697  1.00  0.00           C  
ATOM    389  O   ASP    27      61.433  62.021  38.405  1.00  0.00           O  
ATOM    390  N   LEU    28      63.025  61.433  39.953  1.00  0.00           N  
ATOM    391  H   LEU    28      63.991  61.239  40.174  1.00  0.00           H  
ATOM    392  CA  LEU    28      62.230  60.956  41.045  1.00  0.00           C  
ATOM    393  HA  LEU    28      61.222  60.685  40.730  1.00  0.00           H  
ATOM    394  CB  LEU    28      62.843  59.689  41.554  1.00  0.00           C  
ATOM    395  HB2 LEU    28      63.851  59.946  41.880  1.00  0.00           H  
ATOM    396  HB3 LEU    28      62.270  59.425  42.443  1.00  0.00           H  
ATOM    397  CG  LEU    28      62.951  58.478  40.555  1.00  0.00           C  
ATOM    398  HG  LEU    28      63.581  58.724  39.701  1.00  0.00           H  
ATOM    399  CD1 LEU    28      63.579  57.368  41.403  1.00  0.00           C  
ATOM    400 HD11 LEU    28      64.578  57.651  41.735  1.00  0.00           H  
ATOM    401 HD12 LEU    28      63.491  56.393  40.923  1.00  0.00           H  
ATOM    402 HD13 LEU    28      62.990  57.305  42.318  1.00  0.00           H  
ATOM    403  CD2 LEU    28      61.520  58.085  40.221  1.00  0.00           C  
ATOM    404 HD21 LEU    28      61.359  57.175  39.642  1.00  0.00           H  
ATOM    405 HD22 LEU    28      61.150  58.947  39.667  1.00  0.00           H  
ATOM    406 HD23 LEU    28      60.958  57.985  41.150  1.00  0.00           H  
ATOM    407  C   LEU    28      62.096  62.088  42.071  1.00  0.00           C  
ATOM    408  O   LEU    28      63.021  62.841  42.483  1.00  0.00           O  
ATOM    409  N   THR    29      60.877  62.174  42.657  1.00  0.00           N  
ATOM    410  H   THR    29      60.197  61.436  42.544  1.00  0.00           H  
ATOM    411  CA  THR    29      60.511  63.084  43.772  1.00  0.00           C  
ATOM    412  HA  THR    29      61.189  63.937  43.785  1.00  0.00           H  
ATOM    413  CB  THR    29      59.212  63.882  43.462  1.00  0.00           C  
ATOM    414  HB  THR    29      59.214  64.221  42.426  1.00  0.00           H  
ATOM    415  CG2 THR    29      57.951  63.033  43.740  1.00  0.00           C  
ATOM    416 HG21 THR    29      58.051  62.640  44.752  1.00  0.00           H  
ATOM    417 HG22 THR    29      57.192  63.814  43.684  1.00  0.00           H  
ATOM    418 HG23 THR    29      57.874  62.297  42.940  1.00  0.00           H  
ATOM    419  OG1 THR    29      59.192  64.974  44.265  1.00  0.00           O  
ATOM    420  HG1 THR    29      58.861  65.634  43.651  1.00  0.00           H  
ATOM    421  C   THR    29      60.573  62.495  45.206  1.00  0.00           C  
ATOM    422  O   THR    29      60.769  61.320  45.399  1.00  0.00           O  
ATOM    423  N   VAL    30      60.472  63.399  46.244  1.00  0.00           N  
ATOM    424  H   VAL    30      60.281  64.350  45.963  1.00  0.00           H  
ATOM    425  CA  VAL    30      60.508  63.163  47.691  1.00  0.00           C  
ATOM    426  HA  VAL    30      61.581  63.067  47.857  1.00  0.00           H  
ATOM    427  CB  VAL    30      60.011  64.396  48.387  1.00  0.00           C  
ATOM    428  HB  VAL    30      59.116  64.694  47.842  1.00  0.00           H  
ATOM    429  CG1 VAL    30      59.700  64.113  49.883  1.00  0.00           C  
ATOM    430 HG11 VAL    30      60.444  63.437  50.306  1.00  0.00           H  
ATOM    431 HG12 VAL    30      59.642  65.122  50.290  1.00  0.00           H  
ATOM    432 HG13 VAL    30      58.688  63.736  50.031  1.00  0.00           H  
ATOM    433  CG2 VAL    30      61.049  65.541  48.140  1.00  0.00           C  
ATOM    434 HG21 VAL    30      60.744  66.488  48.584  1.00  0.00           H  
ATOM    435 HG22 VAL    30      62.025  65.311  48.566  1.00  0.00           H  
ATOM    436 HG23 VAL    30      61.184  65.766  47.082  1.00  0.00           H  
ATOM    437  C   VAL    30      59.730  61.866  47.931  1.00  0.00           C  
ATOM    438  O   VAL    30      60.379  60.904  48.423  1.00  0.00           O  
ATOM    439  N   TRP    31      58.449  61.940  47.601  1.00  0.00           N  
ATOM    440  H   TRP    31      58.066  62.836  47.338  1.00  0.00           H  
ATOM    441  CA  TRP    31      57.487  60.858  47.777  1.00  0.00           C  
ATOM    442  HA  TRP    31      57.246  60.731  48.833  1.00  0.00           H  
ATOM    443  CB  TRP    31      56.142  61.442  47.249  1.00  0.00           C  
ATOM    444  HB2 TRP    31      55.292  60.786  47.432  1.00  0.00           H  
ATOM    445  HB3 TRP    31      56.310  61.599  46.184  1.00  0.00           H  
ATOM    446  CG  TRP    31      55.586  62.767  47.800  1.00  0.00           C  
ATOM    447  CD1 TRP    31      55.608  63.006  49.132  1.00  0.00           C  
ATOM    448  HD1 TRP    31      55.781  62.290  49.922  1.00  0.00           H  
ATOM    449  NE1 TRP    31      55.344  64.313  49.358  1.00  0.00           N  
ATOM    450  HE1 TRP    31      55.481  64.756  50.255  1.00  0.00           H  
ATOM    451  CE2 TRP    31      55.017  65.018  48.170  1.00  0.00           C  
ATOM    452  CZ2 TRP    31      54.742  66.376  47.834  1.00  0.00           C  
ATOM    453  HZ2 TRP    31      54.736  67.147  48.590  1.00  0.00           H  
ATOM    454  CH2 TRP    31      54.413  66.696  46.484  1.00  0.00           C  
ATOM    455  HH2 TRP    31      54.198  67.697  46.142  1.00  0.00           H  
ATOM    456  CZ3 TRP    31      54.384  65.657  45.493  1.00  0.00           C  
ATOM    457  HZ3 TRP    31      54.279  65.797  44.428  1.00  0.00           H  
ATOM    458  CE3 TRP    31      54.770  64.342  45.864  1.00  0.00           C  
ATOM    459  HE3 TRP    31      54.809  63.574  45.106  1.00  0.00           H  
ATOM    460  CD2 TRP    31      55.084  63.958  47.144  1.00  0.00           C  
ATOM    461  C   TRP    31      57.850  59.452  47.216  1.00  0.00           C  
ATOM    462  O   TRP    31      57.565  58.408  47.841  1.00  0.00           O  
ATOM    463  N   ASP    32      58.464  59.424  46.040  1.00  0.00           N  
ATOM    464  H   ASP    32      58.575  60.312  45.571  1.00  0.00           H  
ATOM    465  CA  ASP    32      59.087  58.244  45.493  1.00  0.00           C  
ATOM    466  HA  ASP    32      58.328  57.465  45.566  1.00  0.00           H  
ATOM    467  CB  ASP    32      59.499  58.515  44.072  1.00  0.00           C  
ATOM    468  HB2 ASP    32      60.305  59.246  43.999  1.00  0.00           H  
ATOM    469  HB3 ASP    32      59.856  57.585  43.629  1.00  0.00           H  
ATOM    470  CG  ASP    32      58.359  58.920  43.117  1.00  0.00           C  
ATOM    471  OD1 ASP    32      57.268  58.363  43.128  1.00  0.00           O  
ATOM    472  OD2 ASP    32      58.618  59.753  42.243  1.00  0.00           O  
ATOM    473  C   ASP    32      60.309  57.689  46.271  1.00  0.00           C  
ATOM    474  O   ASP    32      60.338  56.591  46.769  1.00  0.00           O  
ATOM    475  N   LEU    33      61.347  58.420  46.402  1.00  0.00           N  
ATOM    476  H   LEU    33      61.246  59.390  46.142  1.00  0.00           H  
ATOM    477  CA  LEU    33      62.584  58.095  47.041  1.00  0.00           C  
ATOM    478  HA  LEU    33      63.131  57.280  46.566  1.00  0.00           H  
ATOM    479  CB  LEU    33      63.584  59.317  46.831  1.00  0.00           C  
ATOM    480  HB2 LEU    33      63.139  60.130  47.406  1.00  0.00           H  
ATOM    481  HB3 LEU    33      64.570  59.162  47.269  1.00  0.00           H  
ATOM    482  CG  LEU    33      63.800  59.590  45.305  1.00  0.00           C  
ATOM    483  HG  LEU    33      62.903  59.426  44.708  1.00  0.00           H  
ATOM    484  CD1 LEU    33      64.246  61.036  45.090  1.00  0.00           C  
ATOM    485 HD11 LEU    33      64.526  61.193  44.049  1.00  0.00           H  
ATOM    486 HD12 LEU    33      63.398  61.698  45.270  1.00  0.00           H  
ATOM    487 HD13 LEU    33      65.109  61.361  45.671  1.00  0.00           H  
ATOM    488  CD2 LEU    33      64.857  58.724  44.681  1.00  0.00           C  
ATOM    489 HD21 LEU    33      65.813  58.934  45.161  1.00  0.00           H  
ATOM    490 HD22 LEU    33      64.994  58.924  43.618  1.00  0.00           H  
ATOM    491 HD23 LEU    33      64.489  57.709  44.828  1.00  0.00           H  
ATOM    492  C   LEU    33      62.556  57.751  48.532  1.00  0.00           C  
ATOM    493  O   LEU    33      63.486  57.173  49.058  1.00  0.00           O  
ATOM    494  N   ILE    34      61.449  58.054  49.225  1.00  0.00           N  
ATOM    495  H   ILE    34      60.918  58.766  48.743  1.00  0.00           H  
ATOM    496  CA  ILE    34      61.058  57.517  50.557  1.00  0.00           C  
ATOM    497  HA  ILE    34      61.900  57.675  51.230  1.00  0.00           H  
ATOM    498  CB  ILE    34      59.758  58.321  50.981  1.00  0.00           C  
ATOM    499  HB  ILE    34      59.293  58.726  50.082  1.00  0.00           H  
ATOM    500  CG2 ILE    34      58.689  57.544  51.693  1.00  0.00           C  
ATOM    501 HG21 ILE    34      57.862  58.244  51.810  1.00  0.00           H  
ATOM    502 HG22 ILE    34      58.933  57.336  52.735  1.00  0.00           H  
ATOM    503 HG23 ILE    34      58.426  56.643  51.138  1.00  0.00           H  
ATOM    504  CG1 ILE    34      60.209  59.537  51.799  1.00  0.00           C  
ATOM    505 HG12 ILE    34      60.523  59.204  52.788  1.00  0.00           H  
ATOM    506 HG13 ILE    34      61.110  60.066  51.488  1.00  0.00           H  
ATOM    507  CD1 ILE    34      59.050  60.551  51.910  1.00  0.00           C  
ATOM    508 HD11 ILE    34      58.695  60.898  50.939  1.00  0.00           H  
ATOM    509 HD12 ILE    34      59.470  61.343  52.531  1.00  0.00           H  
ATOM    510 HD13 ILE    34      58.161  60.246  52.462  1.00  0.00           H  
ATOM    511  C   ILE    34      60.949  56.015  50.769  1.00  0.00           C  
ATOM    512  O   ILE    34      60.983  55.477  51.847  1.00  0.00           O  
ATOM    513  N   GLY    35      60.879  55.346  49.667  1.00  0.00           N  
ATOM    514  H   GLY    35      60.842  55.905  48.826  1.00  0.00           H  
ATOM    515  CA  GLY    35      60.456  53.909  49.514  1.00  0.00           C  
ATOM    516  HA2 GLY    35      60.101  53.633  50.507  1.00  0.00           H  
ATOM    517  HA3 GLY    35      59.692  53.746  48.754  1.00  0.00           H  
ATOM    518  C   GLY    35      61.591  52.898  49.255  1.00  0.00           C  
ATOM    519  O   GLY    35      61.305  51.785  48.854  1.00  0.00           O  
ATOM    520  N   LEU    36      62.834  53.338  49.161  1.00  0.00           N  
ATOM    521  H   LEU    36      63.068  54.271  49.466  1.00  0.00           H  
ATOM    522  CA  LEU    36      64.005  52.507  48.729  1.00  0.00           C  
ATOM    523  HA  LEU    36      63.831  52.150  47.714  1.00  0.00           H  
ATOM    524  CB  LEU    36      65.275  53.362  48.669  1.00  0.00           C  
ATOM    525  HB2 LEU    36      65.348  53.998  49.551  1.00  0.00           H  
ATOM    526  HB3 LEU    36      66.055  52.601  48.623  1.00  0.00           H  
ATOM    527  CG  LEU    36      65.415  54.405  47.558  1.00  0.00           C  
ATOM    528  HG  LEU    36      64.442  54.845  47.344  1.00  0.00           H  
ATOM    529  CD1 LEU    36      66.344  55.515  47.837  1.00  0.00           C  
ATOM    530 HD11 LEU    36      67.322  55.051  47.966  1.00  0.00           H  
ATOM    531 HD12 LEU    36      66.306  56.196  46.987  1.00  0.00           H  
ATOM    532 HD13 LEU    36      66.024  56.084  48.710  1.00  0.00           H  
ATOM    533  CD2 LEU    36      65.800  53.808  46.130  1.00  0.00           C  
ATOM    534 HD21 LEU    36      66.827  53.443  46.159  1.00  0.00           H  
ATOM    535 HD22 LEU    36      65.736  54.575  45.358  1.00  0.00           H  
ATOM    536 HD23 LEU    36      65.180  52.924  45.980  1.00  0.00           H  
ATOM    537  C   LEU    36      64.363  51.204  49.522  1.00  0.00           C  
ATOM    538  O   LEU    36      65.059  50.353  48.909  1.00  0.00           O  
ATOM    539  N   GLU    37      63.912  51.123  50.751  1.00  0.00           N  
ATOM    540  H   GLU    37      63.484  51.924  51.193  1.00  0.00           H  
ATOM    541  CA  GLU    37      64.268  50.015  51.673  1.00  0.00           C  
ATOM    542  HA  GLU    37      64.631  49.203  51.043  1.00  0.00           H  
ATOM    543  CB  GLU    37      65.376  50.364  52.665  1.00  0.00           C  
ATOM    544  HB2 GLU    37      65.571  49.487  53.282  1.00  0.00           H  
ATOM    545  HB3 GLU    37      65.076  51.189  53.312  1.00  0.00           H  
ATOM    546  CG  GLU    37      66.673  50.791  51.922  1.00  0.00           C  
ATOM    547  HG2 GLU    37      66.745  50.267  50.969  1.00  0.00           H  
ATOM    548  HG3 GLU    37      66.636  51.870  51.771  1.00  0.00           H  
ATOM    549  CD  GLU    37      67.973  50.450  52.637  1.00  0.00           C  
ATOM    550  OE1 GLU    37      68.864  49.702  52.066  1.00  0.00           O  
ATOM    551  OE2 GLU    37      68.160  50.999  53.764  1.00  0.00           O  
ATOM    552  C   GLU    37      63.084  49.372  52.375  1.00  0.00           C  
ATOM    553  O   GLU    37      63.172  48.306  52.975  1.00  0.00           O  
ATOM    554  N   ARG    38      61.864  49.940  52.166  1.00  0.00           N  
ATOM    555  H   ARG    38      61.849  50.810  51.653  1.00  0.00           H  
ATOM    556  CA  ARG    38      60.574  49.169  52.324  1.00  0.00           C  
ATOM    557  HA  ARG    38      60.585  48.653  53.284  1.00  0.00           H  
ATOM    558  CB  ARG    38      59.364  50.084  51.990  1.00  0.00           C  
ATOM    559  HB2 ARG    38      59.162  50.005  50.922  1.00  0.00           H  
ATOM    560  HB3 ARG    38      59.754  51.085  52.175  1.00  0.00           H  
ATOM    561  CG  ARG    38      58.051  49.861  52.736  1.00  0.00           C  
ATOM    562  HG2 ARG    38      57.269  50.234  52.074  1.00  0.00           H  
ATOM    563  HG3 ARG    38      57.949  48.789  52.901  1.00  0.00           H  
ATOM    564  CD  ARG    38      57.804  50.546  54.126  1.00  0.00           C  
ATOM    565  HD2 ARG    38      58.584  50.226  54.817  1.00  0.00           H  
ATOM    566  HD3 ARG    38      57.919  51.629  54.090  1.00  0.00           H  
ATOM    567  NE  ARG    38      56.452  50.255  54.586  1.00  0.00           N  
ATOM    568  HE  ARG    38      55.795  50.714  53.971  1.00  0.00           H  
ATOM    569  CZ  ARG    38      56.082  49.541  55.632  1.00  0.00           C  
ATOM    570  NH1 ARG    38      56.940  48.774  56.289  1.00  0.00           N  
ATOM    571 HH11 ARG    38      56.544  48.222  57.036  1.00  0.00           H  
ATOM    572 HH12 ARG    38      57.885  48.593  55.981  1.00  0.00           H  
ATOM    573  NH2 ARG    38      54.792  49.349  55.933  1.00  0.00           N  
ATOM    574 HH21 ARG    38      54.531  48.509  56.429  1.00  0.00           H  
ATOM    575 HH22 ARG    38      54.018  49.836  55.505  1.00  0.00           H  
ATOM    576  C   ARG    38      60.581  48.056  51.225  1.00  0.00           C  
ATOM    577  O   ARG    38      61.432  48.120  50.284  1.00  0.00           O  
ATOM    578  N   GLU    39      59.706  47.046  51.370  1.00  0.00           N  
ATOM    579  H   GLU    39      59.233  46.919  52.253  1.00  0.00           H  
ATOM    580  CA  GLU    39      59.477  45.996  50.372  1.00  0.00           C  
ATOM    581  HA  GLU    39      60.416  45.660  49.934  1.00  0.00           H  
ATOM    582  CB  GLU    39      58.824  44.761  50.954  1.00  0.00           C  
ATOM    583  HB2 GLU    39      58.776  43.985  50.190  1.00  0.00           H  
ATOM    584  HB3 GLU    39      57.816  44.956  51.319  1.00  0.00           H  
ATOM    585  CG  GLU    39      59.618  44.319  52.193  1.00  0.00           C  
ATOM    586  HG2 GLU    39      59.424  43.261  52.371  1.00  0.00           H  
ATOM    587  HG3 GLU    39      60.694  44.446  52.077  1.00  0.00           H  
ATOM    588  CD  GLU    39      59.201  45.076  53.523  1.00  0.00           C  
ATOM    589  OE1 GLU    39      59.741  44.662  54.555  1.00  0.00           O  
ATOM    590  OE2 GLU    39      58.569  46.113  53.530  1.00  0.00           O  
ATOM    591  C   GLU    39      58.658  46.511  49.184  1.00  0.00           C  
ATOM    592  O   GLU    39      58.197  47.683  49.202  1.00  0.00           O  
ATOM    593  N   SER    40      58.683  45.782  48.050  1.00  0.00           N  
ATOM    594  H   SER    40      59.174  44.899  48.057  1.00  0.00           H  
ATOM    595  CA  SER    40      57.884  46.036  46.847  1.00  0.00           C  
ATOM    596  HA  SER    40      57.910  47.083  46.544  1.00  0.00           H  
ATOM    597  CB  SER    40      58.431  45.107  45.781  1.00  0.00           C  
ATOM    598  HB2 SER    40      57.814  45.101  44.882  1.00  0.00           H  
ATOM    599  HB3 SER    40      58.358  44.072  46.114  1.00  0.00           H  
ATOM    600  OG  SER    40      59.790  45.385  45.497  1.00  0.00           O  
ATOM    601  HG  SER    40      60.057  46.154  46.006  1.00  0.00           H  
ATOM    602  C   SER    40      56.331  45.831  47.104  1.00  0.00           C  
ATOM    603  O   SER    40      55.981  45.129  48.048  1.00  0.00           O  
ATOM    604  N   ILE    41      55.395  46.471  46.342  1.00  0.00           N  
ATOM    605  H   ILE    41      55.743  47.099  45.633  1.00  0.00           H  
ATOM    606  CA  ILE    41      53.901  46.101  46.279  1.00  0.00           C  
ATOM    607  HA  ILE    41      53.486  46.105  47.286  1.00  0.00           H  
ATOM    608  CB  ILE    41      53.031  47.139  45.461  1.00  0.00           C  
ATOM    609  HB  ILE    41      53.240  46.835  44.435  1.00  0.00           H  
ATOM    610  CG2 ILE    41      51.559  47.061  45.885  1.00  0.00           C  
ATOM    611 HG21 ILE    41      50.880  47.659  45.277  1.00  0.00           H  
ATOM    612 HG22 ILE    41      51.558  47.319  46.944  1.00  0.00           H  
ATOM    613 HG23 ILE    41      51.250  46.040  45.660  1.00  0.00           H  
ATOM    614  CG1 ILE    41      53.520  48.629  45.506  1.00  0.00           C  
ATOM    615 HG12 ILE    41      54.587  48.676  45.287  1.00  0.00           H  
ATOM    616 HG13 ILE    41      53.513  48.840  46.575  1.00  0.00           H  
ATOM    617  CD1 ILE    41      52.796  49.614  44.566  1.00  0.00           C  
ATOM    618 HD11 ILE    41      53.643  50.071  44.054  1.00  0.00           H  
ATOM    619 HD12 ILE    41      52.223  50.402  45.054  1.00  0.00           H  
ATOM    620 HD13 ILE    41      52.156  49.122  43.833  1.00  0.00           H  
ATOM    621  C   ILE    41      53.588  44.741  45.765  1.00  0.00           C  
ATOM    622  O   ILE    41      53.960  44.440  44.628  1.00  0.00           O  
ATOM    623  N   GLN    42      52.744  43.968  46.475  1.00  0.00           N  
ATOM    624  H   GLN    42      52.471  44.262  47.402  1.00  0.00           H  
ATOM    625  CA  GLN    42      52.379  42.659  46.077  1.00  0.00           C  
ATOM    626  HA  GLN    42      52.755  42.540  45.061  1.00  0.00           H  
ATOM    627  CB  GLN    42      53.247  41.727  46.956  1.00  0.00           C  
ATOM    628  HB2 GLN    42      52.838  40.758  46.671  1.00  0.00           H  
ATOM    629  HB3 GLN    42      52.981  41.795  48.011  1.00  0.00           H  
ATOM    630  CG  GLN    42      54.765  41.861  46.714  1.00  0.00           C  
ATOM    631  HG2 GLN    42      54.880  41.846  45.630  1.00  0.00           H  
ATOM    632  HG3 GLN    42      55.057  42.809  47.166  1.00  0.00           H  
ATOM    633  CD  GLN    42      55.451  40.645  47.352  1.00  0.00           C  
ATOM    634  OE1 GLN    42      55.409  40.520  48.579  1.00  0.00           O  
ATOM    635  NE2 GLN    42      56.166  39.893  46.601  1.00  0.00           N  
ATOM    636 HE21 GLN    42      56.186  40.050  45.604  1.00  0.00           H  
ATOM    637 HE22 GLN    42      56.352  38.963  46.949  1.00  0.00           H  
ATOM    638  C   GLN    42      50.915  42.395  46.089  1.00  0.00           C  
ATOM    639  O   GLN    42      50.401  41.913  47.056  1.00  0.00           O  
ATOM    640  N   GLN    43      50.205  42.631  44.958  1.00  0.00           N  
ATOM    641  H   GLN    43      50.739  42.971  44.172  1.00  0.00           H  
ATOM    642  CA  GLN    43      48.731  42.555  44.786  1.00  0.00           C  
ATOM    643  HA  GLN    43      48.371  42.008  45.657  1.00  0.00           H  
ATOM    644  CB  GLN    43      48.052  43.974  44.890  1.00  0.00           C  
ATOM    645  HB2 GLN    43      48.549  44.494  44.071  1.00  0.00           H  
ATOM    646  HB3 GLN    43      46.995  43.735  44.778  1.00  0.00           H  
ATOM    647  CG  GLN    43      48.271  44.731  46.178  1.00  0.00           C  
ATOM    648  HG2 GLN    43      49.342  44.841  46.349  1.00  0.00           H  
ATOM    649  HG3 GLN    43      47.721  44.222  46.969  1.00  0.00           H  
ATOM    650  CD  GLN    43      47.838  46.218  46.001  1.00  0.00           C  
ATOM    651  OE1 GLN    43      47.226  46.623  45.070  1.00  0.00           O  
ATOM    652  NE2 GLN    43      48.015  47.020  47.019  1.00  0.00           N  
ATOM    653 HE21 GLN    43      48.479  46.645  47.834  1.00  0.00           H  
ATOM    654 HE22 GLN    43      47.639  47.955  46.951  1.00  0.00           H  
ATOM    655  C   GLN    43      48.205  41.842  43.556  1.00  0.00           C  
ATOM    656  O   GLN    43      48.933  41.736  42.550  1.00  0.00           O  
ATOM    657  N   GLY    44      47.044  41.261  43.617  1.00  0.00           N  
ATOM    658  H   GLY    44      46.522  41.183  44.478  1.00  0.00           H  
ATOM    659  CA  GLY    44      46.617  40.392  42.555  1.00  0.00           C  
ATOM    660  HA2 GLY    44      46.791  40.854  41.583  1.00  0.00           H  
ATOM    661  HA3 GLY    44      47.280  39.530  42.626  1.00  0.00           H  
ATOM    662  C   GLY    44      45.168  39.823  42.627  1.00  0.00           C  
ATOM    663  O   GLY    44      44.543  39.809  43.690  1.00  0.00           O  
ATOM    664  N   LEU    45      44.699  39.307  41.408  1.00  0.00           N  
ATOM    665  H   LEU    45      45.358  39.277  40.643  1.00  0.00           H  
ATOM    666  CA  LEU    45      43.292  38.925  41.116  1.00  0.00           C  
ATOM    667  HA  LEU    45      42.645  39.288  41.915  1.00  0.00           H  
ATOM    668  CB  LEU    45      42.945  39.611  39.835  1.00  0.00           C  
ATOM    669  HB2 LEU    45      43.577  39.191  39.052  1.00  0.00           H  
ATOM    670  HB3 LEU    45      41.979  39.236  39.498  1.00  0.00           H  
ATOM    671  CG  LEU    45      42.893  41.143  39.794  1.00  0.00           C  
ATOM    672  HG  LEU    45      43.726  41.593  40.335  1.00  0.00           H  
ATOM    673  CD1 LEU    45      42.904  41.649  38.398  1.00  0.00           C  
ATOM    674 HD11 LEU    45      42.989  42.735  38.418  1.00  0.00           H  
ATOM    675 HD12 LEU    45      41.996  41.381  37.859  1.00  0.00           H  
ATOM    676 HD13 LEU    45      43.724  41.306  37.766  1.00  0.00           H  
ATOM    677  CD2 LEU    45      41.619  41.702  40.523  1.00  0.00           C  
ATOM    678 HD21 LEU    45      41.458  42.768  40.358  1.00  0.00           H  
ATOM    679 HD22 LEU    45      40.746  41.075  40.344  1.00  0.00           H  
ATOM    680 HD23 LEU    45      41.744  41.629  41.604  1.00  0.00           H  
ATOM    681  C   LEU    45      43.055  37.428  40.920  1.00  0.00           C  
ATOM    682  O   LEU    45      43.712  36.831  40.145  1.00  0.00           O  
ATOM    683  N   LEU    46      41.996  36.808  41.562  1.00  0.00           N  
ATOM    684  H   LEU    46      41.374  37.388  42.106  1.00  0.00           H  
ATOM    685  CA  LEU    46      41.523  35.431  41.387  1.00  0.00           C  
ATOM    686  HA  LEU    46      42.346  34.864  40.952  1.00  0.00           H  
ATOM    687  CB  LEU    46      41.013  34.944  42.760  1.00  0.00           C  
ATOM    688  HB2 LEU    46      41.648  35.077  43.636  1.00  0.00           H  
ATOM    689  HB3 LEU    46      40.117  35.546  42.906  1.00  0.00           H  
ATOM    690  CG  LEU    46      40.755  33.459  42.876  1.00  0.00           C  
ATOM    691  HG  LEU    46      39.979  33.316  42.124  1.00  0.00           H  
ATOM    692  CD1 LEU    46      41.932  32.562  42.626  1.00  0.00           C  
ATOM    693 HD11 LEU    46      41.686  31.507  42.753  1.00  0.00           H  
ATOM    694 HD12 LEU    46      42.331  32.686  41.620  1.00  0.00           H  
ATOM    695 HD13 LEU    46      42.765  32.806  43.285  1.00  0.00           H  
ATOM    696  CD2 LEU    46      40.188  33.268  44.331  1.00  0.00           C  
ATOM    697 HD21 LEU    46      40.943  33.573  45.056  1.00  0.00           H  
ATOM    698 HD22 LEU    46      39.826  32.246  44.442  1.00  0.00           H  
ATOM    699 HD23 LEU    46      39.268  33.851  44.367  1.00  0.00           H  
ATOM    700  C   LEU    46      40.435  35.352  40.342  1.00  0.00           C  
ATOM    701  O   LEU    46      39.655  36.319  40.285  1.00  0.00           O  
ATOM    702  N   TYR    47      40.361  34.232  39.629  1.00  0.00           N  
ATOM    703  H   TYR    47      41.145  33.598  39.692  1.00  0.00           H  
ATOM    704  CA  TYR    47      39.280  33.907  38.643  1.00  0.00           C  
ATOM    705  HA  TYR    47      38.397  34.525  38.803  1.00  0.00           H  
ATOM    706  CB  TYR    47      39.721  34.109  37.234  1.00  0.00           C  
ATOM    707  HB2 TYR    47      38.869  33.893  36.589  1.00  0.00           H  
ATOM    708  HB3 TYR    47      40.526  33.395  37.062  1.00  0.00           H  
ATOM    709  CG  TYR    47      40.246  35.474  36.831  1.00  0.00           C  
ATOM    710  CD1 TYR    47      39.403  36.388  36.191  1.00  0.00           C  
ATOM    711  HD1 TYR    47      38.443  36.001  35.881  1.00  0.00           H  
ATOM    712  CE1 TYR    47      39.834  37.729  35.947  1.00  0.00           C  
ATOM    713  HE1 TYR    47      39.144  38.428  35.498  1.00  0.00           H  
ATOM    714  CZ  TYR    47      41.167  38.116  36.257  1.00  0.00           C  
ATOM    715  OH  TYR    47      41.544  39.393  36.186  1.00  0.00           O  
ATOM    716  HH  TYR    47      41.135  39.986  35.550  1.00  0.00           H  
ATOM    717  CE2 TYR    47      42.028  37.142  36.855  1.00  0.00           C  
ATOM    718  HE2 TYR    47      43.030  37.460  37.104  1.00  0.00           H  
ATOM    719  CD2 TYR    47      41.526  35.929  37.242  1.00  0.00           C  
ATOM    720  HD2 TYR    47      42.119  35.232  37.816  1.00  0.00           H  
ATOM    721  C   TYR    47      38.955  32.442  38.718  1.00  0.00           C  
ATOM    722  O   TYR    47      39.880  31.632  38.766  1.00  0.00           O  
ATOM    723  N   HID    48      37.694  31.951  38.690  1.00  0.00           N  
ATOM    724  H   HID    48      36.942  32.612  38.555  1.00  0.00           H  
ATOM    725  CA  HID    48      37.167  30.561  38.690  1.00  0.00           C  
ATOM    726  HA  HID    48      37.911  29.911  39.150  1.00  0.00           H  
ATOM    727  CB  HID    48      35.913  30.493  39.506  1.00  0.00           C  
ATOM    728  HB2 HID    48      36.131  30.660  40.561  1.00  0.00           H  
ATOM    729  HB3 HID    48      35.246  31.292  39.182  1.00  0.00           H  
ATOM    730  CG  HID    48      35.186  29.185  39.579  1.00  0.00           C  
ATOM    731  ND1 HID    48      35.758  27.929  39.735  1.00  0.00           N  
ATOM    732  HD1 HID    48      36.757  27.783  39.740  1.00  0.00           H  
ATOM    733  CE1 HID    48      34.746  27.006  39.831  1.00  0.00           C  
ATOM    734  HE1 HID    48      34.910  25.938  39.822  1.00  0.00           H  
ATOM    735  NE2 HID    48      33.584  27.612  39.679  1.00  0.00           N  
ATOM    736  CD2 HID    48      33.826  29.008  39.441  1.00  0.00           C  
ATOM    737  HD2 HID    48      33.067  29.771  39.352  1.00  0.00           H  
ATOM    738  C   HID    48      36.954  30.055  37.259  1.00  0.00           C  
ATOM    739  O   HID    48      36.591  30.854  36.400  1.00  0.00           O  
ATOM    740  N   HIE    49      37.269  28.792  36.986  1.00  0.00           N  
ATOM    741  H   HIE    49      37.713  28.192  37.666  1.00  0.00           H  
ATOM    742  CA  HIE    49      36.949  28.218  35.645  1.00  0.00           C  
ATOM    743  HA  HIE    49      36.502  28.941  34.962  1.00  0.00           H  
ATOM    744  CB  HIE    49      38.228  27.728  34.919  1.00  0.00           C  
ATOM    745  HB2 HIE    49      37.935  27.222  33.999  1.00  0.00           H  
ATOM    746  HB3 HIE    49      38.688  26.870  35.410  1.00  0.00           H  
ATOM    747  CG  HIE    49      39.297  28.779  34.754  1.00  0.00           C  
ATOM    748  ND1 HIE    49      40.624  28.549  34.617  1.00  0.00           N  
ATOM    749  CE1 HIE    49      41.089  29.727  34.230  1.00  0.00           C  
ATOM    750  HE1 HIE    49      42.101  29.913  33.902  1.00  0.00           H  
ATOM    751  NE2 HIE    49      40.174  30.665  34.090  1.00  0.00           N  
ATOM    752  HE2 HIE    49      40.278  31.662  33.963  1.00  0.00           H  
ATOM    753  CD2 HIE    49      39.026  30.104  34.476  1.00  0.00           C  
ATOM    754  HD2 HIE    49      38.037  30.539  34.484  1.00  0.00           H  
ATOM    755  C   HIE    49      35.899  27.185  35.868  1.00  0.00           C  
ATOM    756  O   HIE    49      36.216  26.145  36.418  1.00  0.00           O  
ATOM    757  N   PRO    50      34.558  27.547  35.913  1.00  0.00           N  
ATOM    758  CD  PRO    50      34.020  28.897  35.677  1.00  0.00           C  
ATOM    759  HD2 PRO    50      34.090  29.506  36.578  1.00  0.00           H  
ATOM    760  HD3 PRO    50      34.557  29.492  34.937  1.00  0.00           H  
ATOM    761  CG  PRO    50      32.563  28.713  35.287  1.00  0.00           C  
ATOM    762  HG2 PRO    50      32.472  28.343  34.265  1.00  0.00           H  
ATOM    763  HG3 PRO    50      31.982  29.624  35.428  1.00  0.00           H  
ATOM    764  CB  PRO    50      32.161  27.627  36.272  1.00  0.00           C  
ATOM    765  HB2 PRO    50      32.047  28.021  37.282  1.00  0.00           H  
ATOM    766  HB3 PRO    50      31.293  27.078  35.905  1.00  0.00           H  
ATOM    767  CA  PRO    50      33.400  26.701  36.290  1.00  0.00           C  
ATOM    768  HA  PRO    50      33.492  26.133  37.216  1.00  0.00           H  
ATOM    769  C   PRO    50      33.219  25.607  35.265  1.00  0.00           C  
ATOM    770  O   PRO    50      32.746  24.529  35.681  1.00  0.00           O  
ATOM    771  N   ASN    51      33.543  25.805  34.006  1.00  0.00           N  
ATOM    772  H   ASN    51      34.024  26.636  33.693  1.00  0.00           H  
ATOM    773  CA  ASN    51      33.604  24.741  33.026  1.00  0.00           C  
ATOM    774  HA  ASN    51      33.029  23.885  33.380  1.00  0.00           H  
ATOM    775  CB  ASN    51      32.766  25.260  31.804  1.00  0.00           C  
ATOM    776  HB2 ASN    51      33.353  26.047  31.331  1.00  0.00           H  
ATOM    777  HB3 ASN    51      31.784  25.531  32.191  1.00  0.00           H  
ATOM    778  CG  ASN    51      32.557  24.100  30.812  1.00  0.00           C  
ATOM    779  OD1 ASN    51      33.445  23.309  30.586  1.00  0.00           O  
ATOM    780  ND2 ASN    51      31.403  24.032  30.241  1.00  0.00           N  
ATOM    781 HD21 ASN    51      31.199  23.206  29.698  1.00  0.00           H  
ATOM    782 HD22 ASN    51      30.635  24.650  30.463  1.00  0.00           H  
ATOM    783  C   ASN    51      35.091  24.371  32.859  1.00  0.00           C  
ATOM    784  O   ASN    51      35.581  23.810  33.785  1.00  0.00           O  
ATOM    785  N   GLN    52      35.840  24.687  31.776  1.00  0.00           N  
ATOM    786  H   GLN    52      35.354  25.155  31.024  1.00  0.00           H  
ATOM    787  CA  GLN    52      37.289  24.366  31.543  1.00  0.00           C  
ATOM    788  HA  GLN    52      37.839  24.436  32.482  1.00  0.00           H  
ATOM    789  CB  GLN    52      37.433  22.969  31.020  1.00  0.00           C  
ATOM    790  HB2 GLN    52      37.037  22.840  30.013  1.00  0.00           H  
ATOM    791  HB3 GLN    52      36.868  22.353  31.719  1.00  0.00           H  
ATOM    792  CG  GLN    52      38.904  22.566  31.004  1.00  0.00           C  
ATOM    793  HG2 GLN    52      39.389  22.508  31.978  1.00  0.00           H  
ATOM    794  HG3 GLN    52      39.435  23.327  30.431  1.00  0.00           H  
ATOM    795  CD  GLN    52      39.177  21.213  30.365  1.00  0.00           C  
ATOM    796  OE1 GLN    52      38.243  20.565  29.946  1.00  0.00           O  
ATOM    797  NE2 GLN    52      40.418  20.753  30.294  1.00  0.00           N  
ATOM    798 HE21 GLN    52      41.133  21.397  30.601  1.00  0.00           H  
ATOM    799 HE22 GLN    52      40.678  19.883  29.852  1.00  0.00           H  
ATOM    800  C   GLN    52      37.783  25.320  30.445  1.00  0.00           C  
ATOM    801  O   GLN    52      37.472  25.312  29.225  1.00  0.00           O  
ATOM    802  N   VAL    53      38.702  26.130  30.835  1.00  0.00           N  
ATOM    803  H   VAL    53      38.984  26.021  31.799  1.00  0.00           H  
ATOM    804  CA  VAL    53      39.484  27.088  29.993  1.00  0.00           C  
ATOM    805  HA  VAL    53      38.930  27.309  29.081  1.00  0.00           H  
ATOM    806  CB  VAL    53      39.733  28.396  30.697  1.00  0.00           C  
ATOM    807  HB  VAL    53      40.190  28.126  31.648  1.00  0.00           H  
ATOM    808  CG1 VAL    53      40.693  29.367  29.968  1.00  0.00           C  
ATOM    809 HG11 VAL    53      41.663  28.903  29.792  1.00  0.00           H  
ATOM    810 HG12 VAL    53      40.394  29.686  28.969  1.00  0.00           H  
ATOM    811 HG13 VAL    53      40.912  30.255  30.561  1.00  0.00           H  
ATOM    812  CG2 VAL    53      38.371  29.138  30.832  1.00  0.00           C  
ATOM    813 HG21 VAL    53      38.455  30.123  31.290  1.00  0.00           H  
ATOM    814 HG22 VAL    53      37.642  28.534  31.374  1.00  0.00           H  
ATOM    815 HG23 VAL    53      38.062  29.289  29.798  1.00  0.00           H  
ATOM    816  C   VAL    53      40.794  26.459  29.439  1.00  0.00           C  
ATOM    817  O   VAL    53      41.318  25.493  29.993  1.00  0.00           O  
ATOM    818  N   ASP    54      41.316  26.970  28.305  1.00  0.00           N  
ATOM    819  H   ASP    54      40.798  27.716  27.862  1.00  0.00           H  
ATOM    820  CA  ASP    54      42.534  26.695  27.609  1.00  0.00           C  
ATOM    821  HA  ASP    54      42.778  25.633  27.633  1.00  0.00           H  
ATOM    822  CB  ASP    54      42.168  26.901  26.161  1.00  0.00           C  
ATOM    823  HB2 ASP    54      41.231  26.405  25.911  1.00  0.00           H  
ATOM    824  HB3 ASP    54      42.125  27.975  25.978  1.00  0.00           H  
ATOM    825  CG  ASP    54      43.185  26.391  25.050  1.00  0.00           C  
ATOM    826  OD1 ASP    54      44.119  25.605  25.331  1.00  0.00           O  
ATOM    827  OD2 ASP    54      43.058  27.014  23.962  1.00  0.00           O  
ATOM    828  C   ASP    54      43.703  27.542  28.132  1.00  0.00           C  
ATOM    829  O   ASP    54      44.160  28.483  27.504  1.00  0.00           O  
ATOM    830  N   THR    55      44.163  27.117  29.315  1.00  0.00           N  
ATOM    831  H   THR    55      43.857  26.215  29.652  1.00  0.00           H  
ATOM    832  CA  THR    55      45.262  27.826  30.050  1.00  0.00           C  
ATOM    833  HA  THR    55      44.975  28.871  30.169  1.00  0.00           H  
ATOM    834  CB  THR    55      45.512  27.180  31.403  1.00  0.00           C  
ATOM    835  HB  THR    55      46.326  27.715  31.892  1.00  0.00           H  
ATOM    836  CG2 THR    55      44.354  27.357  32.321  1.00  0.00           C  
ATOM    837 HG21 THR    55      43.608  26.629  32.003  1.00  0.00           H  
ATOM    838 HG22 THR    55      44.032  28.394  32.228  1.00  0.00           H  
ATOM    839 HG23 THR    55      44.663  27.182  33.352  1.00  0.00           H  
ATOM    840  OG1 THR    55      45.861  25.810  31.455  1.00  0.00           O  
ATOM    841  HG1 THR    55      46.310  25.766  32.303  1.00  0.00           H  
ATOM    842  C   THR    55      46.604  27.889  29.202  1.00  0.00           C  
ATOM    843  O   THR    55      47.182  28.982  29.234  1.00  0.00           O  
ATOM    844  N   PRO    56      46.967  26.930  28.301  1.00  0.00           N  
ATOM    845  CD  PRO    56      46.404  25.579  28.042  1.00  0.00           C  
ATOM    846  HD2 PRO    56      45.703  25.613  27.209  1.00  0.00           H  
ATOM    847  HD3 PRO    56      45.926  25.125  28.910  1.00  0.00           H  
ATOM    848  CG  PRO    56      47.622  24.735  27.789  1.00  0.00           C  
ATOM    849  HG2 PRO    56      48.127  24.614  28.748  1.00  0.00           H  
ATOM    850  HG3 PRO    56      47.416  23.750  27.369  1.00  0.00           H  
ATOM    851  CB  PRO    56      48.430  25.704  26.895  1.00  0.00           C  
ATOM    852  HB2 PRO    56      48.026  25.584  25.889  1.00  0.00           H  
ATOM    853  HB3 PRO    56      49.501  25.502  26.881  1.00  0.00           H  
ATOM    854  CA  PRO    56      48.149  27.088  27.489  1.00  0.00           C  
ATOM    855  HA  PRO    56      48.948  27.386  28.167  1.00  0.00           H  
ATOM    856  C   PRO    56      47.989  28.122  26.358  1.00  0.00           C  
ATOM    857  O   PRO    56      48.977  28.685  25.923  1.00  0.00           O  
ATOM    858  N   ASN    57      46.750  28.483  25.944  1.00  0.00           N  
ATOM    859  H   ASN    57      46.026  28.262  26.613  1.00  0.00           H  
ATOM    860  CA  ASN    57      46.455  29.638  25.149  1.00  0.00           C  
ATOM    861  HA  ASN    57      47.214  29.818  24.388  1.00  0.00           H  
ATOM    862  CB  ASN    57      45.265  29.300  24.235  1.00  0.00           C  
ATOM    863  HB2 ASN    57      44.359  29.522  24.799  1.00  0.00           H  
ATOM    864  HB3 ASN    57      45.248  28.280  23.851  1.00  0.00           H  
ATOM    865  CG  ASN    57      45.380  30.152  22.981  1.00  0.00           C  
ATOM    866  OD1 ASN    57      44.776  31.223  22.924  1.00  0.00           O  
ATOM    867  ND2 ASN    57      46.058  29.638  21.976  1.00  0.00           N  
ATOM    868 HD21 ASN    57      45.994  30.134  21.099  1.00  0.00           H  
ATOM    869 HD22 ASN    57      46.429  28.719  22.171  1.00  0.00           H  
ATOM    870  C   ASN    57      46.350  30.940  25.890  1.00  0.00           C  
ATOM    871  O   ASN    57      47.049  31.942  25.578  1.00  0.00           O  
ATOM    872  N   GLN    58      45.575  30.940  26.970  1.00  0.00           N  
ATOM    873  H   GLN    58      45.103  30.076  27.198  1.00  0.00           H  
ATOM    874  CA  GLN    58      45.412  32.006  27.943  1.00  0.00           C  
ATOM    875  HA  GLN    58      44.974  32.895  27.487  1.00  0.00           H  
ATOM    876  CB  GLN    58      44.490  31.566  29.084  1.00  0.00           C  
ATOM    877  HB2 GLN    58      44.926  30.751  29.662  1.00  0.00           H  
ATOM    878  HB3 GLN    58      43.600  31.250  28.542  1.00  0.00           H  
ATOM    879  CG  GLN    58      44.037  32.707  29.951  1.00  0.00           C  
ATOM    880  HG2 GLN    58      43.402  33.453  29.473  1.00  0.00           H  
ATOM    881  HG3 GLN    58      44.925  33.272  30.236  1.00  0.00           H  
ATOM    882  CD  GLN    58      43.221  32.254  31.124  1.00  0.00           C  
ATOM    883  OE1 GLN    58      43.200  31.091  31.559  1.00  0.00           O  
ATOM    884  NE2 GLN    58      42.725  33.169  31.881  1.00  0.00           N  
ATOM    885 HE21 GLN    58      42.830  34.125  31.571  1.00  0.00           H  
ATOM    886 HE22 GLN    58      42.371  32.896  32.786  1.00  0.00           H  
ATOM    887  C   GLN    58      46.741  32.508  28.376  1.00  0.00           C  
ATOM    888  O   GLN    58      46.945  33.689  28.282  1.00  0.00           O  
ATOM    889  N   ILE    59      47.653  31.679  28.937  1.00  0.00           N  
ATOM    890  H   ILE    59      47.549  30.679  28.841  1.00  0.00           H  
ATOM    891  CA  ILE    59      48.976  32.131  29.415  1.00  0.00           C  
ATOM    892  HA  ILE    59      48.693  32.897  30.137  1.00  0.00           H  
ATOM    893  CB  ILE    59      49.688  30.939  30.121  1.00  0.00           C  
ATOM    894  HB  ILE    59      49.542  30.075  29.472  1.00  0.00           H  
ATOM    895  CG2 ILE    59      51.249  31.080  30.306  1.00  0.00           C  
ATOM    896 HG21 ILE    59      51.590  30.131  30.720  1.00  0.00           H  
ATOM    897 HG22 ILE    59      51.791  31.202  29.369  1.00  0.00           H  
ATOM    898 HG23 ILE    59      51.443  31.852  31.050  1.00  0.00           H  
ATOM    899  CG1 ILE    59      49.028  30.822  31.478  1.00  0.00           C  
ATOM    900 HG12 ILE    59      47.958  30.678  31.326  1.00  0.00           H  
ATOM    901 HG13 ILE    59      49.138  31.763  32.016  1.00  0.00           H  
ATOM    902  CD1 ILE    59      49.532  29.682  32.334  1.00  0.00           C  
ATOM    903 HD11 ILE    59      50.539  29.875  32.703  1.00  0.00           H  
ATOM    904 HD12 ILE    59      49.151  29.685  33.356  1.00  0.00           H  
ATOM    905 HD13 ILE    59      49.459  28.683  31.903  1.00  0.00           H  
ATOM    906  C   ILE    59      49.812  32.796  28.359  1.00  0.00           C  
ATOM    907  O   ILE    59      50.641  33.682  28.626  1.00  0.00           O  
ATOM    908  N   GLN    60      49.634  32.438  27.048  1.00  0.00           N  
ATOM    909  H   GLN    60      48.878  31.780  26.920  1.00  0.00           H  
ATOM    910  CA  GLN    60      50.360  32.999  25.922  1.00  0.00           C  
ATOM    911  HA  GLN    60      51.332  33.238  26.353  1.00  0.00           H  
ATOM    912  CB  GLN    60      50.582  31.859  24.854  1.00  0.00           C  
ATOM    913  HB2 GLN    60      50.968  30.910  25.224  1.00  0.00           H  
ATOM    914  HB3 GLN    60      49.580  31.644  24.482  1.00  0.00           H  
ATOM    915  CG  GLN    60      51.413  32.399  23.716  1.00  0.00           C  
ATOM    916  HG2 GLN    60      51.379  31.579  23.000  1.00  0.00           H  
ATOM    917  HG3 GLN    60      51.012  33.305  23.261  1.00  0.00           H  
ATOM    918  CD  GLN    60      52.796  32.687  24.182  1.00  0.00           C  
ATOM    919  OE1 GLN    60      53.476  31.863  24.785  1.00  0.00           O  
ATOM    920  NE2 GLN    60      53.360  33.842  23.936  1.00  0.00           N  
ATOM    921 HE21 GLN    60      52.773  34.464  23.399  1.00  0.00           H  
ATOM    922 HE22 GLN    60      54.260  34.029  24.356  1.00  0.00           H  
ATOM    923  C   GLN    60      49.762  34.290  25.308  1.00  0.00           C  
ATOM    924  O   GLN    60      50.494  35.213  24.914  1.00  0.00           O  
ATOM    925  N   HIE    61      48.444  34.327  25.228  1.00  0.00           N  
ATOM    926  H   HIE    61      48.004  33.508  25.622  1.00  0.00           H  
ATOM    927  CA  HIE    61      47.733  35.589  25.034  1.00  0.00           C  
ATOM    928  HA  HIE    61      48.208  36.160  24.236  1.00  0.00           H  
ATOM    929  CB  HIE    61      46.199  35.393  24.730  1.00  0.00           C  
ATOM    930  HB2 HIE    61      46.149  34.958  23.732  1.00  0.00           H  
ATOM    931  HB3 HIE    61      45.760  34.684  25.432  1.00  0.00           H  
ATOM    932  CG  HIE    61      45.330  36.647  24.627  1.00  0.00           C  
ATOM    933  ND1 HIE    61      44.726  37.063  23.469  1.00  0.00           N  
ATOM    934  CE1 HIE    61      44.014  38.179  23.766  1.00  0.00           C  
ATOM    935  HE1 HIE    61      43.441  38.763  23.061  1.00  0.00           H  
ATOM    936  NE2 HIE    61      44.104  38.418  25.007  1.00  0.00           N  
ATOM    937  HE2 HIE    61      43.678  39.187  25.504  1.00  0.00           H  
ATOM    938  CD2 HIE    61      44.940  37.524  25.566  1.00  0.00           C  
ATOM    939  HD2 HIE    61      45.436  37.517  26.525  1.00  0.00           H  
ATOM    940  C   HIE    61      47.893  36.574  26.224  1.00  0.00           C  
ATOM    941  O   HIE    61      48.242  37.738  25.989  1.00  0.00           O  
ATOM    942  N   LEU    62      47.784  36.172  27.520  1.00  0.00           N  
ATOM    943  H   LEU    62      47.527  35.210  27.688  1.00  0.00           H  
ATOM    944  CA  LEU    62      48.209  37.020  28.670  1.00  0.00           C  
ATOM    945  HA  LEU    62      47.481  37.822  28.551  1.00  0.00           H  
ATOM    946  CB  LEU    62      48.133  36.292  30.046  1.00  0.00           C  
ATOM    947  HB2 LEU    62      48.813  36.780  30.745  1.00  0.00           H  
ATOM    948  HB3 LEU    62      48.665  35.366  29.829  1.00  0.00           H  
ATOM    949  CG  LEU    62      46.788  36.048  30.692  1.00  0.00           C  
ATOM    950  HG  LEU    62      46.175  35.729  29.849  1.00  0.00           H  
ATOM    951  CD1 LEU    62      46.896  35.169  31.928  1.00  0.00           C  
ATOM    952 HD11 LEU    62      47.028  34.124  31.646  1.00  0.00           H  
ATOM    953 HD12 LEU    62      47.704  35.327  32.643  1.00  0.00           H  
ATOM    954 HD13 LEU    62      45.918  35.250  32.401  1.00  0.00           H  
ATOM    955  CD2 LEU    62      46.352  37.376  31.294  1.00  0.00           C  
ATOM    956 HD21 LEU    62      47.070  37.707  32.044  1.00  0.00           H  
ATOM    957 HD22 LEU    62      46.188  38.139  30.534  1.00  0.00           H  
ATOM    958 HD23 LEU    62      45.403  37.270  31.818  1.00  0.00           H  
ATOM    959  C   LEU    62      49.642  37.648  28.448  1.00  0.00           C  
ATOM    960  O   LEU    62      49.842  38.837  28.578  1.00  0.00           O  
ATOM    961  N   LYS    63      50.641  36.848  28.020  1.00  0.00           N  
ATOM    962  H   LYS    63      50.365  35.880  27.925  1.00  0.00           H  
ATOM    963  CA  LYS    63      51.973  37.433  27.699  1.00  0.00           C  
ATOM    964  HA  LYS    63      52.416  37.944  28.554  1.00  0.00           H  
ATOM    965  CB  LYS    63      52.869  36.244  27.233  1.00  0.00           C  
ATOM    966  HB2 LYS    63      53.669  36.547  26.557  1.00  0.00           H  
ATOM    967  HB3 LYS    63      52.282  35.472  26.736  1.00  0.00           H  
ATOM    968  CG  LYS    63      53.495  35.774  28.603  1.00  0.00           C  
ATOM    969  HG2 LYS    63      54.020  36.675  28.922  1.00  0.00           H  
ATOM    970  HG3 LYS    63      52.691  35.655  29.328  1.00  0.00           H  
ATOM    971  CD  LYS    63      54.411  34.563  28.454  1.00  0.00           C  
ATOM    972  HD2 LYS    63      54.724  34.299  29.464  1.00  0.00           H  
ATOM    973  HD3 LYS    63      55.283  34.774  27.836  1.00  0.00           H  
ATOM    974  CE  LYS    63      53.693  33.390  27.872  1.00  0.00           C  
ATOM    975  HE2 LYS    63      53.594  33.496  26.792  1.00  0.00           H  
ATOM    976  HE3 LYS    63      52.638  33.272  28.118  1.00  0.00           H  
ATOM    977  NZ  LYS    63      54.406  32.107  28.047  1.00  0.00           N  
ATOM    978  HZ1 LYS    63      53.856  31.275  27.886  1.00  0.00           H  
ATOM    979  HZ2 LYS    63      54.702  31.948  29.000  1.00  0.00           H  
ATOM    980  HZ3 LYS    63      55.229  32.116  27.461  1.00  0.00           H  
ATOM    981  C   LYS    63      52.004  38.425  26.498  1.00  0.00           C  
ATOM    982  O   LYS    63      52.611  39.468  26.616  1.00  0.00           O  
ATOM    983  N   HID    64      51.328  38.132  25.422  1.00  0.00           N  
ATOM    984  H   HID    64      50.976  37.190  25.331  1.00  0.00           H  
ATOM    985  CA  HID    64      51.239  39.004  24.255  1.00  0.00           C  
ATOM    986  HA  HID    64      52.314  39.092  24.097  1.00  0.00           H  
ATOM    987  CB  HID    64      50.617  38.286  23.096  1.00  0.00           C  
ATOM    988  HB2 HID    64      49.606  38.011  23.398  1.00  0.00           H  
ATOM    989  HB3 HID    64      51.168  37.397  22.786  1.00  0.00           H  
ATOM    990  CG  HID    64      50.577  39.130  21.837  1.00  0.00           C  
ATOM    991  ND1 HID    64      49.572  39.981  21.500  1.00  0.00           N  
ATOM    992  HD1 HID    64      48.691  40.111  21.976  1.00  0.00           H  
ATOM    993  CE1 HID    64      49.941  40.605  20.418  1.00  0.00           C  
ATOM    994  HE1 HID    64      49.270  41.230  19.847  1.00  0.00           H  
ATOM    995  NE2 HID    64      51.220  40.243  20.066  1.00  0.00           N  
ATOM    996  CD2 HID    64      51.637  39.371  21.068  1.00  0.00           C  
ATOM    997  HD2 HID    64      52.613  38.910  21.123  1.00  0.00           H  
ATOM    998  C   HID    64      50.569  40.330  24.624  1.00  0.00           C  
ATOM    999  O   HID    64      51.031  41.447  24.284  1.00  0.00           O  
ATOM   1000  N   SER    65      49.467  40.272  25.378  1.00  0.00           N  
ATOM   1001  H   SER    65      49.049  39.410  25.698  1.00  0.00           H  
ATOM   1002  CA  SER    65      48.852  41.556  25.873  1.00  0.00           C  
ATOM   1003  HA  SER    65      48.800  42.234  25.021  1.00  0.00           H  
ATOM   1004  CB  SER    65      47.456  41.441  26.416  1.00  0.00           C  
ATOM   1005  HB2 SER    65      47.125  42.400  26.814  1.00  0.00           H  
ATOM   1006  HB3 SER    65      46.862  41.083  25.575  1.00  0.00           H  
ATOM   1007  OG  SER    65      47.663  40.440  27.468  1.00  0.00           O  
ATOM   1008  HG  SER    65      47.130  39.671  27.252  1.00  0.00           H  
ATOM   1009  C   SER    65      49.756  42.396  26.782  1.00  0.00           C  
ATOM   1010  O   SER    65      49.917  43.587  26.642  1.00  0.00           O  
ATOM   1011  N   LEU    66      50.513  41.807  27.630  1.00  0.00           N  
ATOM   1012  H   LEU    66      50.444  40.800  27.661  1.00  0.00           H  
ATOM   1013  CA  LEU    66      51.485  42.363  28.531  1.00  0.00           C  
ATOM   1014  HA  LEU    66      51.058  43.233  29.031  1.00  0.00           H  
ATOM   1015  CB  LEU    66      52.042  41.313  29.431  1.00  0.00           C  
ATOM   1016  HB2 LEU    66      51.224  40.968  30.062  1.00  0.00           H  
ATOM   1017  HB3 LEU    66      52.346  40.456  28.829  1.00  0.00           H  
ATOM   1018  CG  LEU    66      53.160  41.729  30.314  1.00  0.00           C  
ATOM   1019  HG  LEU    66      53.967  42.235  29.783  1.00  0.00           H  
ATOM   1020  CD1 LEU    66      52.637  42.653  31.397  1.00  0.00           C  
ATOM   1021 HD11 LEU    66      53.474  42.974  32.016  1.00  0.00           H  
ATOM   1022 HD12 LEU    66      51.782  42.268  31.952  1.00  0.00           H  
ATOM   1023 HD13 LEU    66      52.235  43.523  30.877  1.00  0.00           H  
ATOM   1024  CD2 LEU    66      53.865  40.495  31.031  1.00  0.00           C  
ATOM   1025 HD21 LEU    66      53.243  40.144  31.855  1.00  0.00           H  
ATOM   1026 HD22 LEU    66      54.826  40.822  31.429  1.00  0.00           H  
ATOM   1027 HD23 LEU    66      54.121  39.782  30.248  1.00  0.00           H  
ATOM   1028  C   LEU    66      52.638  43.055  27.733  1.00  0.00           C  
ATOM   1029  O   LEU    66      52.966  44.228  27.979  1.00  0.00           O  
ATOM   1030  N   SER    67      53.268  42.310  26.790  1.00  0.00           N  
ATOM   1031  H   SER    67      53.038  41.326  26.781  1.00  0.00           H  
ATOM   1032  CA  SER    67      54.146  42.772  25.773  1.00  0.00           C  
ATOM   1033  HA  SER    67      55.079  43.032  26.272  1.00  0.00           H  
ATOM   1034  CB  SER    67      54.412  41.622  24.838  1.00  0.00           C  
ATOM   1035  HB2 SER    67      54.720  40.759  25.428  1.00  0.00           H  
ATOM   1036  HB3 SER    67      53.453  41.314  24.421  1.00  0.00           H  
ATOM   1037  OG  SER    67      55.531  41.919  23.976  1.00  0.00           O  
ATOM   1038  HG  SER    67      56.334  41.909  24.503  1.00  0.00           H  
ATOM   1039  C   SER    67      53.598  44.035  25.067  1.00  0.00           C  
ATOM   1040  O   SER    67      54.324  45.111  24.925  1.00  0.00           O  
ATOM   1041  N   SER    68      52.336  43.964  24.540  1.00  0.00           N  
ATOM   1042  H   SER    68      51.958  43.029  24.491  1.00  0.00           H  
ATOM   1043  CA  SER    68      51.500  45.121  23.958  1.00  0.00           C  
ATOM   1044  HA  SER    68      52.116  45.565  23.175  1.00  0.00           H  
ATOM   1045  CB  SER    68      50.352  44.529  23.233  1.00  0.00           C  
ATOM   1046  HB2 SER    68      49.886  45.340  22.673  1.00  0.00           H  
ATOM   1047  HB3 SER    68      49.619  44.109  23.922  1.00  0.00           H  
ATOM   1048  OG  SER    68      50.686  43.471  22.287  1.00  0.00           O  
ATOM   1049  HG  SER    68      50.752  42.608  22.703  1.00  0.00           H  
ATOM   1050  C   SER    68      51.336  46.282  24.982  1.00  0.00           C  
ATOM   1051  O   SER    68      51.081  47.357  24.562  1.00  0.00           O  
ATOM   1052  N   THR    69      51.431  45.996  26.292  1.00  0.00           N  
ATOM   1053  H   THR    69      51.546  45.041  26.598  1.00  0.00           H  
ATOM   1054  CA  THR    69      51.240  47.034  27.340  1.00  0.00           C  
ATOM   1055  HA  THR    69      50.629  47.840  26.934  1.00  0.00           H  
ATOM   1056  CB  THR    69      50.542  46.539  28.621  1.00  0.00           C  
ATOM   1057  HB  THR    69      50.963  45.793  29.295  1.00  0.00           H  
ATOM   1058  CG2 THR    69      50.009  47.742  29.372  1.00  0.00           C  
ATOM   1059 HG21 THR    69      49.434  47.367  30.219  1.00  0.00           H  
ATOM   1060 HG22 THR    69      49.284  48.347  28.827  1.00  0.00           H  
ATOM   1061 HG23 THR    69      50.765  48.369  29.846  1.00  0.00           H  
ATOM   1062  OG1 THR    69      49.423  45.811  28.221  1.00  0.00           O  
ATOM   1063  HG1 THR    69      49.738  45.173  27.576  1.00  0.00           H  
ATOM   1064  C   THR    69      52.573  47.661  27.851  1.00  0.00           C  
ATOM   1065  O   THR    69      52.577  48.844  28.230  1.00  0.00           O  
ATOM   1066  N   LEU    70      53.741  46.912  27.955  1.00  0.00           N  
ATOM   1067  H   LEU    70      53.640  45.937  27.710  1.00  0.00           H  
ATOM   1068  CA  LEU    70      55.051  47.559  28.156  1.00  0.00           C  
ATOM   1069  HA  LEU    70      54.994  48.070  29.117  1.00  0.00           H  
ATOM   1070  CB  LEU    70      56.152  46.516  28.236  1.00  0.00           C  
ATOM   1071  HB2 LEU    70      57.086  47.073  28.308  1.00  0.00           H  
ATOM   1072  HB3 LEU    70      56.076  45.937  27.316  1.00  0.00           H  
ATOM   1073  CG  LEU    70      56.079  45.514  29.431  1.00  0.00           C  
ATOM   1074  HG  LEU    70      55.071  45.134  29.598  1.00  0.00           H  
ATOM   1075  CD1 LEU    70      56.915  44.311  28.848  1.00  0.00           C  
ATOM   1076 HD11 LEU    70      57.016  43.534  29.606  1.00  0.00           H  
ATOM   1077 HD12 LEU    70      56.351  43.915  28.003  1.00  0.00           H  
ATOM   1078 HD13 LEU    70      57.915  44.665  28.598  1.00  0.00           H  
ATOM   1079  CD2 LEU    70      56.713  46.115  30.741  1.00  0.00           C  
ATOM   1080 HD21 LEU    70      56.092  46.879  31.208  1.00  0.00           H  
ATOM   1081 HD22 LEU    70      57.723  46.458  30.513  1.00  0.00           H  
ATOM   1082 HD23 LEU    70      56.758  45.316  31.481  1.00  0.00           H  
ATOM   1083  C   LEU    70      55.367  48.750  27.127  1.00  0.00           C  
ATOM   1084  O   LEU    70      55.993  49.744  27.510  1.00  0.00           O  
ATOM   1085  N   SER    71      54.765  48.707  25.921  1.00  0.00           N  
ATOM   1086  H   SER    71      54.201  47.890  25.732  1.00  0.00           H  
ATOM   1087  CA  SER    71      54.836  49.770  24.997  1.00  0.00           C  
ATOM   1088  HA  SER    71      55.888  50.019  24.854  1.00  0.00           H  
ATOM   1089  CB  SER    71      54.194  49.438  23.644  1.00  0.00           C  
ATOM   1090  HB2 SER    71      53.114  49.318  23.728  1.00  0.00           H  
ATOM   1091  HB3 SER    71      54.376  50.244  22.933  1.00  0.00           H  
ATOM   1092  OG  SER    71      54.750  48.221  23.202  1.00  0.00           O  
ATOM   1093  HG  SER    71      55.602  48.493  22.853  1.00  0.00           H  
ATOM   1094  C   SER    71      54.070  51.057  25.419  1.00  0.00           C  
ATOM   1095  O   SER    71      53.971  51.998  24.585  1.00  0.00           O  
ATOM   1096  N   PHE    72      53.471  51.140  26.632  1.00  0.00           N  
ATOM   1097  H   PHE    72      53.463  50.265  27.135  1.00  0.00           H  
ATOM   1098  CA  PHE    72      52.882  52.331  27.272  1.00  0.00           C  
ATOM   1099  HA  PHE    72      53.130  53.215  26.684  1.00  0.00           H  
ATOM   1100  CB  PHE    72      51.356  52.147  27.323  1.00  0.00           C  
ATOM   1101  HB2 PHE    72      51.128  51.278  27.941  1.00  0.00           H  
ATOM   1102  HB3 PHE    72      50.958  53.116  27.623  1.00  0.00           H  
ATOM   1103  CG  PHE    72      50.841  51.939  25.888  1.00  0.00           C  
ATOM   1104  CD1 PHE    72      51.137  52.860  24.822  1.00  0.00           C  
ATOM   1105  HD1 PHE    72      51.647  53.791  25.022  1.00  0.00           H  
ATOM   1106  CE1 PHE    72      50.740  52.554  23.503  1.00  0.00           C  
ATOM   1107  HE1 PHE    72      50.942  53.329  22.778  1.00  0.00           H  
ATOM   1108  CZ  PHE    72      50.200  51.332  23.097  1.00  0.00           C  
ATOM   1109  HZ  PHE    72      49.853  50.995  22.132  1.00  0.00           H  
ATOM   1110  CE2 PHE    72      49.934  50.399  24.157  1.00  0.00           C  
ATOM   1111  HE2 PHE    72      49.494  49.440  23.926  1.00  0.00           H  
ATOM   1112  CD2 PHE    72      50.285  50.739  25.505  1.00  0.00           C  
ATOM   1113  HD2 PHE    72      50.155  50.038  26.316  1.00  0.00           H  
ATOM   1114  C   PHE    72      53.439  52.600  28.646  1.00  0.00           C  
ATOM   1115  O   PHE    72      53.374  53.696  29.099  1.00  0.00           O  
ATOM   1116  N   PHE    73      54.042  51.582  29.308  1.00  0.00           N  
ATOM   1117  H   PHE    73      53.915  50.641  28.965  1.00  0.00           H  
ATOM   1118  CA  PHE    73      54.891  51.785  30.523  1.00  0.00           C  
ATOM   1119  HA  PHE    73      54.834  52.840  30.793  1.00  0.00           H  
ATOM   1120  CB  PHE    73      54.149  51.015  31.623  1.00  0.00           C  
ATOM   1121  HB2 PHE    73      54.062  49.941  31.462  1.00  0.00           H  
ATOM   1122  HB3 PHE    73      54.675  51.180  32.564  1.00  0.00           H  
ATOM   1123  CG  PHE    73      52.701  51.527  31.850  1.00  0.00           C  
ATOM   1124  CD1 PHE    73      52.447  52.423  32.913  1.00  0.00           C  
ATOM   1125  HD1 PHE    73      53.232  52.601  33.632  1.00  0.00           H  
ATOM   1126  CE1 PHE    73      51.237  53.090  32.991  1.00  0.00           C  
ATOM   1127  HE1 PHE    73      50.944  53.842  33.709  1.00  0.00           H  
ATOM   1128  CZ  PHE    73      50.186  52.717  32.129  1.00  0.00           C  
ATOM   1129  HZ  PHE    73      49.226  53.212  32.149  1.00  0.00           H  
ATOM   1130  CE2 PHE    73      50.396  51.685  31.155  1.00  0.00           C  
ATOM   1131  HE2 PHE    73      49.573  51.478  30.488  1.00  0.00           H  
ATOM   1132  CD2 PHE    73      51.655  51.160  30.977  1.00  0.00           C  
ATOM   1133  HD2 PHE    73      51.897  50.579  30.100  1.00  0.00           H  
ATOM   1134  C   PHE    73      56.383  51.350  30.383  1.00  0.00           C  
ATOM   1135  O   PHE    73      56.826  50.400  31.062  1.00  0.00           O  
ATOM   1136  N   PRO    74      57.185  52.042  29.548  1.00  0.00           N  
ATOM   1137  CD  PRO    74      56.758  53.155  28.707  1.00  0.00           C  
ATOM   1138  HD2 PRO    74      56.152  53.806  29.337  1.00  0.00           H  
ATOM   1139  HD3 PRO    74      56.176  52.586  27.982  1.00  0.00           H  
ATOM   1140  CG  PRO    74      57.896  53.742  27.967  1.00  0.00           C  
ATOM   1141  HG2 PRO    74      58.016  53.387  26.943  1.00  0.00           H  
ATOM   1142  HG3 PRO    74      57.821  54.824  27.866  1.00  0.00           H  
ATOM   1143  CB  PRO    74      59.154  53.238  28.724  1.00  0.00           C  
ATOM   1144  HB2 PRO    74      59.408  54.121  29.311  1.00  0.00           H  
ATOM   1145  HB3 PRO    74      59.925  52.867  28.050  1.00  0.00           H  
ATOM   1146  CA  PRO    74      58.643  52.040  29.582  1.00  0.00           C  
ATOM   1147  HA  PRO    74      58.915  51.127  29.053  1.00  0.00           H  
ATOM   1148  C   PRO    74      59.318  51.924  31.039  1.00  0.00           C  
ATOM   1149  O   PRO    74      60.318  51.186  31.169  1.00  0.00           O  
ATOM   1150  N   PRO    75      58.723  52.571  32.087  1.00  0.00           N  
ATOM   1151  CD  PRO    75      58.033  53.880  32.090  1.00  0.00           C  
ATOM   1152  HD2 PRO    75      58.297  54.512  31.243  1.00  0.00           H  
ATOM   1153  HD3 PRO    75      56.946  53.828  32.024  1.00  0.00           H  
ATOM   1154  CG  PRO    75      58.329  54.576  33.382  1.00  0.00           C  
ATOM   1155  HG2 PRO    75      57.528  55.276  33.620  1.00  0.00           H  
ATOM   1156  HG3 PRO    75      59.240  55.152  33.219  1.00  0.00           H  
ATOM   1157  CB  PRO    75      58.602  53.385  34.377  1.00  0.00           C  
ATOM   1158  HB2 PRO    75      57.586  53.101  34.653  1.00  0.00           H  
ATOM   1159  HB3 PRO    75      59.218  53.633  35.241  1.00  0.00           H  
ATOM   1160  CA  PRO    75      59.236  52.321  33.455  1.00  0.00           C  
ATOM   1161  HA  PRO    75      60.319  52.433  33.396  1.00  0.00           H  
ATOM   1162  C   PRO    75      59.013  50.957  34.062  1.00  0.00           C  
ATOM   1163  O   PRO    75      59.379  50.808  35.199  1.00  0.00           O  
ATOM   1164  N   PHE    76      58.299  50.048  33.428  1.00  0.00           N  
ATOM   1165  H   PHE    76      57.674  50.260  32.663  1.00  0.00           H  
ATOM   1166  CA  PHE    76      58.521  48.641  33.732  1.00  0.00           C  
ATOM   1167  HA  PHE    76      59.054  48.508  34.674  1.00  0.00           H  
ATOM   1168  CB  PHE    76      57.233  47.882  33.970  1.00  0.00           C  
ATOM   1169  HB2 PHE    76      56.612  47.947  33.076  1.00  0.00           H  
ATOM   1170  HB3 PHE    76      57.389  46.807  34.055  1.00  0.00           H  
ATOM   1171  CG  PHE    76      56.377  48.424  35.083  1.00  0.00           C  
ATOM   1172  CD1 PHE    76      56.924  48.511  36.375  1.00  0.00           C  
ATOM   1173  HD1 PHE    76      57.941  48.209  36.578  1.00  0.00           H  
ATOM   1174  CE1 PHE    76      56.169  49.165  37.348  1.00  0.00           C  
ATOM   1175  HE1 PHE    76      56.666  49.480  38.253  1.00  0.00           H  
ATOM   1176  CZ  PHE    76      54.763  49.378  37.253  1.00  0.00           C  
ATOM   1177  HZ  PHE    76      54.181  49.738  38.089  1.00  0.00           H  
ATOM   1178  CE2 PHE    76      54.169  49.166  35.976  1.00  0.00           C  
ATOM   1179  HE2 PHE    76      53.112  49.260  35.778  1.00  0.00           H  
ATOM   1180  CD2 PHE    76      55.020  48.772  34.886  1.00  0.00           C  
ATOM   1181  HD2 PHE    76      54.617  48.576  33.903  1.00  0.00           H  
ATOM   1182  C   PHE    76      59.444  47.804  32.831  1.00  0.00           C  
ATOM   1183  O   PHE    76      59.851  46.704  33.233  1.00  0.00           O  
ATOM   1184  N   ALA    77      59.726  48.210  31.589  1.00  0.00           N  
ATOM   1185  H   ALA    77      59.566  49.164  31.301  1.00  0.00           H  
ATOM   1186  CA  ALA    77      60.854  47.494  30.875  1.00  0.00           C  
ATOM   1187  HA  ALA    77      60.716  46.427  31.050  1.00  0.00           H  
ATOM   1188  CB  ALA    77      60.796  47.802  29.399  1.00  0.00           C  
ATOM   1189  HB1 ALA    77      59.984  47.246  28.930  1.00  0.00           H  
ATOM   1190  HB2 ALA    77      60.747  48.888  29.319  1.00  0.00           H  
ATOM   1191  HB3 ALA    77      61.695  47.499  28.862  1.00  0.00           H  
ATOM   1192  C   ALA    77      62.287  47.887  31.346  1.00  0.00           C  
ATOM   1193  O   ALA    77      63.277  47.394  30.796  1.00  0.00           O  
ATOM   1194  N   GLY    78      62.402  48.855  32.282  1.00  0.00           N  
ATOM   1195  H   GLY    78      61.517  49.300  32.476  1.00  0.00           H  
ATOM   1196  CA  GLY    78      63.613  49.538  32.742  1.00  0.00           C  
ATOM   1197  HA2 GLY    78      64.347  49.511  31.936  1.00  0.00           H  
ATOM   1198  HA3 GLY    78      63.392  50.579  32.977  1.00  0.00           H  
ATOM   1199  C   GLY    78      64.337  48.915  33.955  1.00  0.00           C  
ATOM   1200  O   GLY    78      63.934  47.914  34.514  1.00  0.00           O  
ATOM   1201  N   ARG    79      65.408  49.638  34.460  1.00  0.00           N  
ATOM   1202  H   ARG    79      65.811  50.418  33.961  1.00  0.00           H  
ATOM   1203  CA  ARG    79      65.983  49.500  35.791  1.00  0.00           C  
ATOM   1204  HA  ARG    79      65.267  49.040  36.471  1.00  0.00           H  
ATOM   1205  CB  ARG    79      67.321  48.699  35.616  1.00  0.00           C  
ATOM   1206  HB2 ARG    79      67.876  48.673  36.554  1.00  0.00           H  
ATOM   1207  HB3 ARG    79      67.835  49.246  34.825  1.00  0.00           H  
ATOM   1208  CG  ARG    79      67.130  47.277  35.188  1.00  0.00           C  
ATOM   1209  HG2 ARG    79      68.064  46.724  35.083  1.00  0.00           H  
ATOM   1210  HG3 ARG    79      66.553  47.273  34.264  1.00  0.00           H  
ATOM   1211  CD  ARG    79      66.410  46.353  36.189  1.00  0.00           C  
ATOM   1212  HD2 ARG    79      66.977  46.279  37.117  1.00  0.00           H  
ATOM   1213  HD3 ARG    79      65.388  46.680  36.383  1.00  0.00           H  
ATOM   1214  NE  ARG    79      66.365  44.986  35.730  1.00  0.00           N  
ATOM   1215  HE  ARG    79      67.141  44.463  36.109  1.00  0.00           H  
ATOM   1216  CZ  ARG    79      65.431  44.282  35.133  1.00  0.00           C  
ATOM   1217  NH1 ARG    79      64.460  44.851  34.523  1.00  0.00           N  
ATOM   1218 HH11 ARG    79      63.835  44.248  34.009  1.00  0.00           H  
ATOM   1219 HH12 ARG    79      64.266  45.840  34.457  1.00  0.00           H  
ATOM   1220  NH2 ARG    79      65.641  43.047  35.025  1.00  0.00           N  
ATOM   1221 HH21 ARG    79      65.193  42.460  34.335  1.00  0.00           H  
ATOM   1222 HH22 ARG    79      66.497  42.609  35.334  1.00  0.00           H  
ATOM   1223  C   ARG    79      66.305  50.816  36.518  1.00  0.00           C  
ATOM   1224  O   ARG    79      66.278  51.875  35.854  1.00  0.00           O  
ATOM   1225  N   LEU    80      66.560  50.795  37.811  1.00  0.00           N  
ATOM   1226  H   LEU    80      66.468  49.938  38.338  1.00  0.00           H  
ATOM   1227  CA  LEU    80      67.067  51.941  38.499  1.00  0.00           C  
ATOM   1228  HA  LEU    80      66.571  52.822  38.092  1.00  0.00           H  
ATOM   1229  CB  LEU    80      66.515  51.798  39.935  1.00  0.00           C  
ATOM   1230  HB2 LEU    80      66.923  50.892  40.381  1.00  0.00           H  
ATOM   1231  HB3 LEU    80      66.903  52.601  40.562  1.00  0.00           H  
ATOM   1232  CG  LEU    80      65.030  51.864  40.190  1.00  0.00           C  
ATOM   1233  HG  LEU    80      64.588  50.909  39.908  1.00  0.00           H  
ATOM   1234  CD1 LEU    80      64.657  52.285  41.555  1.00  0.00           C  
ATOM   1235 HD11 LEU    80      63.570  52.219  41.582  1.00  0.00           H  
ATOM   1236 HD12 LEU    80      65.129  51.591  42.250  1.00  0.00           H  
ATOM   1237 HD13 LEU    80      64.918  53.337  41.664  1.00  0.00           H  
ATOM   1238  CD2 LEU    80      64.428  52.931  39.317  1.00  0.00           C  
ATOM   1239 HD21 LEU    80      64.359  52.563  38.293  1.00  0.00           H  
ATOM   1240 HD22 LEU    80      63.388  53.154  39.558  1.00  0.00           H  
ATOM   1241 HD23 LEU    80      64.874  53.903  39.530  1.00  0.00           H  
ATOM   1242  C   LEU    80      68.609  52.060  38.396  1.00  0.00           C  
ATOM   1243  O   LEU    80      69.353  51.140  38.076  1.00  0.00           O  
ATOM   1244  N   VAL    81      69.125  53.248  38.663  1.00  0.00           N  
ATOM   1245  H   VAL    81      68.439  53.990  38.635  1.00  0.00           H  
ATOM   1246  CA  VAL    81      70.601  53.536  38.762  1.00  0.00           C  
ATOM   1247  HA  VAL    81      71.184  52.661  39.050  1.00  0.00           H  
ATOM   1248  CB  VAL    81      71.081  54.166  37.416  1.00  0.00           C  
ATOM   1249  HB  VAL    81      70.553  55.115  37.324  1.00  0.00           H  
ATOM   1250  CG1 VAL    81      72.661  54.389  37.480  1.00  0.00           C  
ATOM   1251 HG11 VAL    81      73.092  53.401  37.639  1.00  0.00           H  
ATOM   1252 HG12 VAL    81      72.953  54.972  38.354  1.00  0.00           H  
ATOM   1253 HG13 VAL    81      73.048  54.804  36.549  1.00  0.00           H  
ATOM   1254  CG2 VAL    81      70.766  53.344  36.145  1.00  0.00           C  
ATOM   1255 HG21 VAL    81      71.139  52.321  36.202  1.00  0.00           H  
ATOM   1256 HG22 VAL    81      71.323  53.888  35.382  1.00  0.00           H  
ATOM   1257 HG23 VAL    81      69.717  53.293  35.852  1.00  0.00           H  
ATOM   1258  C   VAL    81      70.819  54.544  39.917  1.00  0.00           C  
ATOM   1259  O   VAL    81      70.103  55.522  40.104  1.00  0.00           O  
ATOM   1260  N   ILE    82      71.728  54.042  40.759  1.00  0.00           N  
ATOM   1261  H   ILE    82      72.194  53.173  40.541  1.00  0.00           H  
ATOM   1262  CA  ILE    82      71.915  54.561  42.067  1.00  0.00           C  
ATOM   1263  HA  ILE    82      71.292  55.445  42.206  1.00  0.00           H  
ATOM   1264  CB  ILE    82      71.287  53.631  43.126  1.00  0.00           C  
ATOM   1265  HB  ILE    82      71.765  52.652  43.175  1.00  0.00           H  
ATOM   1266  CG2 ILE    82      71.507  54.260  44.535  1.00  0.00           C  
ATOM   1267 HG21 ILE    82      71.292  53.517  45.302  1.00  0.00           H  
ATOM   1268 HG22 ILE    82      72.584  54.398  44.635  1.00  0.00           H  
ATOM   1269 HG23 ILE    82      70.986  55.205  44.691  1.00  0.00           H  
ATOM   1270  CG1 ILE    82      69.780  53.388  42.834  1.00  0.00           C  
ATOM   1271 HG12 ILE    82      69.756  52.745  41.954  1.00  0.00           H  
ATOM   1272 HG13 ILE    82      69.357  54.352  42.553  1.00  0.00           H  
ATOM   1273  CD1 ILE    82      68.890  52.749  43.896  1.00  0.00           C  
ATOM   1274 HD11 ILE    82      69.216  51.726  44.085  1.00  0.00           H  
ATOM   1275 HD12 ILE    82      67.831  52.650  43.655  1.00  0.00           H  
ATOM   1276 HD13 ILE    82      68.959  53.346  44.805  1.00  0.00           H  
ATOM   1277  C   ILE    82      73.311  55.016  42.314  1.00  0.00           C  
ATOM   1278  O   ILE    82      74.221  54.237  41.992  1.00  0.00           O  
ATOM   1279  N   THR    83      73.483  56.270  42.776  1.00  0.00           N  
ATOM   1280  H   THR    83      72.685  56.856  42.975  1.00  0.00           H  
ATOM   1281  CA  THR    83      74.907  56.867  42.747  1.00  0.00           C  
ATOM   1282  HA  THR    83      75.657  56.099  42.561  1.00  0.00           H  
ATOM   1283  CB  THR    83      75.016  57.983  41.666  1.00  0.00           C  
ATOM   1284  HB  THR    83      74.414  58.865  41.885  1.00  0.00           H  
ATOM   1285  CG2 THR    83      76.460  58.347  41.342  1.00  0.00           C  
ATOM   1286 HG21 THR    83      76.539  58.768  40.340  1.00  0.00           H  
ATOM   1287 HG22 THR    83      76.767  59.132  42.034  1.00  0.00           H  
ATOM   1288 HG23 THR    83      77.183  57.533  41.381  1.00  0.00           H  
ATOM   1289  OG1 THR    83      74.587  57.352  40.476  1.00  0.00           O  
ATOM   1290  HG1 THR    83      73.628  57.364  40.474  1.00  0.00           H  
ATOM   1291  C   THR    83      75.237  57.564  44.123  1.00  0.00           C  
ATOM   1292  O   THR    83      74.572  58.512  44.514  1.00  0.00           O  
ATOM   1293  N   GLU    84      76.422  57.295  44.673  1.00  0.00           N  
ATOM   1294  H   GLU    84      77.035  56.531  44.426  1.00  0.00           H  
ATOM   1295  CA  GLU    84      76.744  57.831  46.016  1.00  0.00           C  
ATOM   1296  HA  GLU    84      75.837  58.199  46.496  1.00  0.00           H  
ATOM   1297  CB  GLU    84      77.320  56.657  46.872  1.00  0.00           C  
ATOM   1298  HB2 GLU    84      77.384  57.126  47.853  1.00  0.00           H  
ATOM   1299  HB3 GLU    84      78.289  56.349  46.478  1.00  0.00           H  
ATOM   1300  CG  GLU    84      76.432  55.438  47.046  1.00  0.00           C  
ATOM   1301  HG2 GLU    84      77.080  54.837  47.684  1.00  0.00           H  
ATOM   1302  HG3 GLU    84      75.498  55.751  47.514  1.00  0.00           H  
ATOM   1303  CD  GLU    84      76.169  54.519  45.843  1.00  0.00           C  
ATOM   1304  OE1 GLU    84      77.101  54.448  44.971  1.00  0.00           O  
ATOM   1305  OE2 GLU    84      75.174  53.772  45.853  1.00  0.00           O  
ATOM   1306  C   GLU    84      77.747  58.982  45.997  1.00  0.00           C  
ATOM   1307  O   GLU    84      78.686  58.971  45.204  1.00  0.00           O  
ATOM   1308  N   TYR    85      77.550  60.010  46.807  1.00  0.00           N  
ATOM   1309  H   TYR    85      76.665  60.055  47.291  1.00  0.00           H  
ATOM   1310  CA  TYR    85      78.586  61.029  47.075  1.00  0.00           C  
ATOM   1311  HA  TYR    85      79.162  61.265  46.181  1.00  0.00           H  
ATOM   1312  CB  TYR    85      77.887  62.297  47.502  1.00  0.00           C  
ATOM   1313  HB2 TYR    85      78.636  63.032  47.795  1.00  0.00           H  
ATOM   1314  HB3 TYR    85      77.261  62.088  48.370  1.00  0.00           H  
ATOM   1315  CG  TYR    85      76.986  62.938  46.457  1.00  0.00           C  
ATOM   1316  CD1 TYR    85      77.532  63.586  45.334  1.00  0.00           C  
ATOM   1317  HD1 TYR    85      78.602  63.672  45.208  1.00  0.00           H  
ATOM   1318  CE1 TYR    85      76.716  64.266  44.393  1.00  0.00           C  
ATOM   1319  HE1 TYR    85      77.179  64.859  43.618  1.00  0.00           H  
ATOM   1320  CZ  TYR    85      75.335  64.305  44.540  1.00  0.00           C  
ATOM   1321  OH  TYR    85      74.528  64.915  43.610  1.00  0.00           O  
ATOM   1322  HH  TYR    85      73.676  65.078  44.022  1.00  0.00           H  
ATOM   1323  CE2 TYR    85      74.778  63.570  45.649  1.00  0.00           C  
ATOM   1324  HE2 TYR    85      73.707  63.546  45.792  1.00  0.00           H  
ATOM   1325  CD2 TYR    85      75.581  62.885  46.575  1.00  0.00           C  
ATOM   1326  HD2 TYR    85      75.131  62.406  47.432  1.00  0.00           H  
ATOM   1327  C   TYR    85      79.587  60.523  48.101  1.00  0.00           C  
ATOM   1328  O   TYR    85      79.435  59.402  48.622  1.00  0.00           O  
ATOM   1329  N   GLU    86      80.733  61.268  48.376  1.00  0.00           N  
ATOM   1330  H   GLU    86      80.879  62.152  47.911  1.00  0.00           H  
ATOM   1331  CA  GLU    86      81.739  60.937  49.378  1.00  0.00           C  
ATOM   1332  HA  GLU    86      82.199  60.043  48.957  1.00  0.00           H  
ATOM   1333  CB  GLU    86      82.710  62.097  49.411  1.00  0.00           C  
ATOM   1334  HB2 GLU    86      82.191  63.037  49.598  1.00  0.00           H  
ATOM   1335  HB3 GLU    86      83.170  62.066  48.424  1.00  0.00           H  
ATOM   1336  CG  GLU    86      83.706  62.028  50.493  1.00  0.00           C  
ATOM   1337  HG2 GLU    86      84.298  62.941  50.417  1.00  0.00           H  
ATOM   1338  HG3 GLU    86      83.235  62.202  51.461  1.00  0.00           H  
ATOM   1339  CD  GLU    86      84.561  60.828  50.660  1.00  0.00           C  
ATOM   1340  OE1 GLU    86      84.856  60.328  51.772  1.00  0.00           O  
ATOM   1341  OE2 GLU    86      84.949  60.216  49.613  1.00  0.00           O  
ATOM   1342  C   GLU    86      81.241  60.625  50.824  1.00  0.00           C  
ATOM   1343  O   GLU    86      81.639  59.650  51.447  1.00  0.00           O  
ATOM   1344  N   ASP    87      80.240  61.335  51.339  1.00  0.00           N  
ATOM   1345  H   ASP    87      79.736  62.040  50.821  1.00  0.00           H  
ATOM   1346  CA  ASP    87      79.587  60.983  52.580  1.00  0.00           C  
ATOM   1347  HA  ASP    87      80.316  60.610  53.299  1.00  0.00           H  
ATOM   1348  CB  ASP    87      79.049  62.288  53.157  1.00  0.00           C  
ATOM   1349  HB2 ASP    87      79.907  62.875  53.486  1.00  0.00           H  
ATOM   1350  HB3 ASP    87      78.611  62.106  54.138  1.00  0.00           H  
ATOM   1351  CG  ASP    87      78.091  63.135  52.345  1.00  0.00           C  
ATOM   1352  OD1 ASP    87      77.632  62.765  51.264  1.00  0.00           O  
ATOM   1353  OD2 ASP    87      77.766  64.276  52.825  1.00  0.00           O  
ATOM   1354  C   ASP    87      78.498  59.939  52.539  1.00  0.00           C  
ATOM   1355  O   ASP    87      77.588  59.833  53.408  1.00  0.00           O  
ATOM   1356  N   ASN    88      78.498  59.120  51.485  1.00  0.00           N  
ATOM   1357  H   ASN    88      79.243  59.255  50.817  1.00  0.00           H  
ATOM   1358  CA  ASN    88      77.503  58.100  51.250  1.00  0.00           C  
ATOM   1359  HA  ASN    88      77.487  57.985  50.166  1.00  0.00           H  
ATOM   1360  CB  ASN    88      77.918  56.778  51.843  1.00  0.00           C  
ATOM   1361  HB2 ASN    88      77.163  56.021  51.630  1.00  0.00           H  
ATOM   1362  HB3 ASN    88      77.972  56.982  52.912  1.00  0.00           H  
ATOM   1363  CG  ASN    88      79.188  56.123  51.298  1.00  0.00           C  
ATOM   1364  OD1 ASN    88      79.230  55.559  50.205  1.00  0.00           O  
ATOM   1365  ND2 ASN    88      80.178  56.080  52.165  1.00  0.00           N  
ATOM   1366 HD21 ASN    88      80.961  55.493  51.915  1.00  0.00           H  
ATOM   1367 HD22 ASN    88      80.185  56.532  53.068  1.00  0.00           H  
ATOM   1368  C   ASN    88      76.016  58.552  51.481  1.00  0.00           C  
ATOM   1369  O   ASN    88      75.145  57.763  51.778  1.00  0.00           O  
ATOM   1370  N   THR    89      75.779  59.838  51.241  1.00  0.00           N  
ATOM   1371  H   THR    89      76.583  60.446  51.180  1.00  0.00           H  
ATOM   1372  CA  THR    89      74.462  60.297  50.750  1.00  0.00           C  
ATOM   1373  HA  THR    89      73.692  59.874  51.396  1.00  0.00           H  
ATOM   1374  CB  THR    89      74.326  61.831  50.711  1.00  0.00           C  
ATOM   1375  HB  THR    89      73.366  62.063  50.249  1.00  0.00           H  
ATOM   1376  CG2 THR    89      74.293  62.517  52.046  1.00  0.00           C  
ATOM   1377 HG21 THR    89      73.416  62.071  52.514  1.00  0.00           H  
ATOM   1378 HG22 THR    89      74.139  63.591  51.944  1.00  0.00           H  
ATOM   1379 HG23 THR    89      75.187  62.307  52.633  1.00  0.00           H  
ATOM   1380  OG1 THR    89      75.271  62.561  50.014  1.00  0.00           O  
ATOM   1381  HG1 THR    89      76.088  62.676  50.506  1.00  0.00           H  
ATOM   1382  C   THR    89      74.332  59.850  49.223  1.00  0.00           C  
ATOM   1383  O   THR    89      75.346  59.803  48.526  1.00  0.00           O  
ATOM   1384  N   ALA    90      73.183  59.432  48.783  1.00  0.00           N  
ATOM   1385  H   ALA    90      72.357  59.542  49.354  1.00  0.00           H  
ATOM   1386  CA  ALA    90      72.888  58.816  47.501  1.00  0.00           C  
ATOM   1387  HA  ALA    90      73.815  58.780  46.928  1.00  0.00           H  
ATOM   1388  CB  ALA    90      72.373  57.406  47.761  1.00  0.00           C  
ATOM   1389  HB1 ALA    90      71.491  57.426  48.402  1.00  0.00           H  
ATOM   1390  HB2 ALA    90      72.150  56.900  46.821  1.00  0.00           H  
ATOM   1391  HB3 ALA    90      73.151  56.804  48.229  1.00  0.00           H  
ATOM   1392  C   ALA    90      71.863  59.744  46.662  1.00  0.00           C  
ATOM   1393  O   ALA    90      71.299  60.765  47.043  1.00  0.00           O  
ATOM   1394  N   THR    91      71.800  59.295  45.407  1.00  0.00           N  
ATOM   1395  H   THR    91      72.433  58.517  45.289  1.00  0.00           H  
ATOM   1396  CA  THR    91      70.890  59.781  44.292  1.00  0.00           C  
ATOM   1397  HA  THR    91      70.026  60.247  44.766  1.00  0.00           H  
ATOM   1398  CB  THR    91      71.498  60.797  43.316  1.00  0.00           C  
ATOM   1399  HB  THR    91      70.677  61.054  42.647  1.00  0.00           H  
ATOM   1400  CG2 THR    91      71.838  62.066  44.122  1.00  0.00           C  
ATOM   1401 HG21 THR    91      70.908  62.175  44.680  1.00  0.00           H  
ATOM   1402 HG22 THR    91      72.085  62.894  43.457  1.00  0.00           H  
ATOM   1403 HG23 THR    91      72.636  61.954  44.855  1.00  0.00           H  
ATOM   1404  OG1 THR    91      72.482  60.277  42.538  1.00  0.00           O  
ATOM   1405  HG1 THR    91      73.310  60.136  43.002  1.00  0.00           H  
ATOM   1406  C   THR    91      70.423  58.631  43.493  1.00  0.00           C  
ATOM   1407  O   THR    91      71.043  57.573  43.434  1.00  0.00           O  
ATOM   1408  N   CYS    92      69.235  58.762  42.807  1.00  0.00           N  
ATOM   1409  H   CYS    92      68.754  59.615  43.056  1.00  0.00           H  
ATOM   1410  CA  CYS    92      68.540  57.650  42.176  1.00  0.00           C  
ATOM   1411  HA  CYS    92      69.288  57.047  41.661  1.00  0.00           H  
ATOM   1412  CB  CYS    92      67.759  56.948  43.362  1.00  0.00           C  
ATOM   1413  HB2 CYS    92      68.512  56.518  44.022  1.00  0.00           H  
ATOM   1414  HB3 CYS    92      67.122  57.676  43.865  1.00  0.00           H  
ATOM   1415  SG  CYS    92      66.890  55.503  42.714  1.00  0.00           S  
ATOM   1416  HG  CYS    92      67.982  54.772  42.475  1.00  0.00           H  
ATOM   1417  C   CYS    92      67.687  58.106  41.033  1.00  0.00           C  
ATOM   1418  O   CYS    92      66.947  59.033  41.120  1.00  0.00           O  
ATOM   1419  N   PHE    93      67.654  57.401  39.927  1.00  0.00           N  
ATOM   1420  H   PHE    93      68.236  56.585  39.807  1.00  0.00           H  
ATOM   1421  CA  PHE    93      66.857  57.638  38.807  1.00  0.00           C  
ATOM   1422  HA  PHE    93      65.897  58.022  39.153  1.00  0.00           H  
ATOM   1423  CB  PHE    93      67.458  58.687  37.882  1.00  0.00           C  
ATOM   1424  HB2 PHE    93      66.932  58.963  36.968  1.00  0.00           H  
ATOM   1425  HB3 PHE    93      67.532  59.694  38.292  1.00  0.00           H  
ATOM   1426  CG  PHE    93      68.774  58.317  37.220  1.00  0.00           C  
ATOM   1427  CD1 PHE    93      69.943  58.756  37.858  1.00  0.00           C  
ATOM   1428  HD1 PHE    93      69.854  59.445  38.685  1.00  0.00           H  
ATOM   1429  CE1 PHE    93      71.186  58.590  37.368  1.00  0.00           C  
ATOM   1430  HE1 PHE    93      72.036  59.048  37.852  1.00  0.00           H  
ATOM   1431  CZ  PHE    93      71.273  57.775  36.240  1.00  0.00           C  
ATOM   1432  HZ  PHE    93      72.242  57.507  35.845  1.00  0.00           H  
ATOM   1433  CE2 PHE    93      70.204  57.224  35.571  1.00  0.00           C  
ATOM   1434  HE2 PHE    93      70.322  56.664  34.655  1.00  0.00           H  
ATOM   1435  CD2 PHE    93      68.895  57.490  36.099  1.00  0.00           C  
ATOM   1436  HD2 PHE    93      67.986  57.170  35.611  1.00  0.00           H  
ATOM   1437  C   PHE    93      66.596  56.313  38.003  1.00  0.00           C  
ATOM   1438  O   PHE    93      67.262  55.299  38.318  1.00  0.00           O  
ATOM   1439  N   ILE    94      65.613  56.276  37.120  1.00  0.00           N  
ATOM   1440  H   ILE    94      65.079  57.113  36.935  1.00  0.00           H  
ATOM   1441  CA  ILE    94      65.251  55.157  36.264  1.00  0.00           C  
ATOM   1442  HA  ILE    94      65.580  54.269  36.804  1.00  0.00           H  
ATOM   1443  CB  ILE    94      63.720  54.959  36.088  1.00  0.00           C  
ATOM   1444  HB  ILE    94      63.367  55.560  35.250  1.00  0.00           H  
ATOM   1445  CG2 ILE    94      63.477  53.484  35.635  1.00  0.00           C  
ATOM   1446 HG21 ILE    94      62.418  53.333  35.426  1.00  0.00           H  
ATOM   1447 HG22 ILE    94      64.118  53.313  34.771  1.00  0.00           H  
ATOM   1448 HG23 ILE    94      63.779  52.769  36.400  1.00  0.00           H  
ATOM   1449  CG1 ILE    94      62.833  55.306  37.310  1.00  0.00           C  
ATOM   1450 HG12 ILE    94      63.349  54.841  38.150  1.00  0.00           H  
ATOM   1451 HG13 ILE    94      62.922  56.368  37.539  1.00  0.00           H  
ATOM   1452  CD1 ILE    94      61.376  54.865  37.234  1.00  0.00           C  
ATOM   1453 HD11 ILE    94      60.771  55.404  36.505  1.00  0.00           H  
ATOM   1454 HD12 ILE    94      61.204  53.790  37.165  1.00  0.00           H  
ATOM   1455 HD13 ILE    94      60.890  55.002  38.199  1.00  0.00           H  
ATOM   1456  C   ILE    94      65.973  55.325  34.837  1.00  0.00           C  
ATOM   1457  O   ILE    94      65.936  56.433  34.384  1.00  0.00           O  
ATOM   1458  N   ALA    95      66.439  54.236  34.236  1.00  0.00           N  
ATOM   1459  H   ALA    95      66.389  53.356  34.730  1.00  0.00           H  
ATOM   1460  CA  ALA    95      66.704  54.118  32.819  1.00  0.00           C  
ATOM   1461  HA  ALA    95      66.571  55.095  32.354  1.00  0.00           H  
ATOM   1462  CB  ALA    95      68.096  53.675  32.556  1.00  0.00           C  
ATOM   1463  HB1 ALA    95      68.274  52.771  33.139  1.00  0.00           H  
ATOM   1464  HB2 ALA    95      68.238  53.344  31.528  1.00  0.00           H  
ATOM   1465  HB3 ALA    95      68.824  54.457  32.774  1.00  0.00           H  
ATOM   1466  C   ALA    95      65.762  53.186  32.193  1.00  0.00           C  
ATOM   1467  O   ALA    95      65.450  52.129  32.706  1.00  0.00           O  
ATOM   1468  N   CYS    96      65.141  53.592  31.095  1.00  0.00           N  
ATOM   1469  H   CYS    96      65.377  54.493  30.704  1.00  0.00           H  
ATOM   1470  CA  CYS    96      64.109  52.830  30.391  1.00  0.00           C  
ATOM   1471  HA  CYS    96      63.617  52.173  31.108  1.00  0.00           H  
ATOM   1472  CB  CYS    96      63.107  53.794  29.762  1.00  0.00           C  
ATOM   1473  HB2 CYS    96      63.638  54.531  29.159  1.00  0.00           H  
ATOM   1474  HB3 CYS    96      62.482  53.195  29.101  1.00  0.00           H  
ATOM   1475  SG  CYS    96      62.041  54.619  30.994  1.00  0.00           S  
ATOM   1476  HG  CYS    96      62.944  55.428  31.554  1.00  0.00           H  
ATOM   1477  C   CYS    96      64.706  51.808  29.426  1.00  0.00           C  
ATOM   1478  O   CYS    96      64.367  51.703  28.252  1.00  0.00           O  
ATOM   1479  N   ASN    97      65.644  51.059  29.971  1.00  0.00           N  
ATOM   1480  H   ASN    97      65.755  51.167  30.969  1.00  0.00           H  
ATOM   1481  CA  ASN    97      66.749  50.380  29.369  1.00  0.00           C  
ATOM   1482  HA  ASN    97      67.179  51.032  28.610  1.00  0.00           H  
ATOM   1483  CB  ASN    97      67.816  50.278  30.465  1.00  0.00           C  
ATOM   1484  HB2 ASN    97      67.954  51.168  31.079  1.00  0.00           H  
ATOM   1485  HB3 ASN    97      68.793  50.162  29.995  1.00  0.00           H  
ATOM   1486  CG  ASN    97      67.657  49.091  31.379  1.00  0.00           C  
ATOM   1487  OD1 ASN    97      66.546  48.669  31.748  1.00  0.00           O  
ATOM   1488  ND2 ASN    97      68.729  48.388  31.736  1.00  0.00           N  
ATOM   1489 HD21 ASN    97      68.580  47.597  32.346  1.00  0.00           H  
ATOM   1490 HD22 ASN    97      69.607  48.666  31.321  1.00  0.00           H  
ATOM   1491  C   ASN    97      66.467  49.091  28.672  1.00  0.00           C  
ATOM   1492  O   ASN    97      67.407  48.384  28.259  1.00  0.00           O  
ATOM   1493  N   ASN    98      65.186  48.749  28.508  1.00  0.00           N  
ATOM   1494  H   ASN    98      64.493  49.352  28.928  1.00  0.00           H  
ATOM   1495  CA  ASN    98      64.925  47.521  27.777  1.00  0.00           C  
ATOM   1496  HA  ASN    98      63.843  47.431  27.868  1.00  0.00           H  
ATOM   1497  CB  ASN    98      65.106  47.689  26.247  1.00  0.00           C  
ATOM   1498  HB2 ASN    98      66.150  47.680  25.932  1.00  0.00           H  
ATOM   1499  HB3 ASN    98      64.631  46.878  25.694  1.00  0.00           H  
ATOM   1500  CG  ASN    98      64.455  48.947  25.718  1.00  0.00           C  
ATOM   1501  OD1 ASN    98      63.237  49.109  25.600  1.00  0.00           O  
ATOM   1502  ND2 ASN    98      65.248  49.916  25.230  1.00  0.00           N  
ATOM   1503 HD21 ASN    98      64.703  50.635  24.776  1.00  0.00           H  
ATOM   1504 HD22 ASN    98      66.252  49.941  25.343  1.00  0.00           H  
ATOM   1505  C   ASN    98      65.511  46.234  28.493  1.00  0.00           C  
ATOM   1506  O   ASN    98      65.604  45.206  27.813  1.00  0.00           O  
ATOM   1507  N   ALA    99      65.891  46.140  29.753  1.00  0.00           N  
ATOM   1508  H   ALA    99      66.172  47.055  30.075  1.00  0.00           H  
ATOM   1509  CA  ALA    99      66.133  44.922  30.570  1.00  0.00           C  
ATOM   1510  HA  ALA    99      66.889  44.342  30.041  1.00  0.00           H  
ATOM   1511  CB  ALA    99      66.621  45.406  31.886  1.00  0.00           C  
ATOM   1512  HB1 ALA    99      67.081  44.522  32.328  1.00  0.00           H  
ATOM   1513  HB2 ALA    99      67.489  46.057  31.987  1.00  0.00           H  
ATOM   1514  HB3 ALA    99      65.803  45.763  32.511  1.00  0.00           H  
ATOM   1515  C   ALA    99      64.901  43.915  30.566  1.00  0.00           C  
ATOM   1516  O   ALA    99      65.026  42.644  30.695  1.00  0.00           O  
ATOM   1517  N   GLY   100      63.733  44.463  30.384  1.00  0.00           N  
ATOM   1518  H   GLY   100      63.741  45.462  30.536  1.00  0.00           H  
ATOM   1519  CA  GLY   100      62.383  43.736  30.337  1.00  0.00           C  
ATOM   1520  HA2 GLY   100      62.536  42.705  30.017  1.00  0.00           H  
ATOM   1521  HA3 GLY   100      61.789  44.251  29.583  1.00  0.00           H  
ATOM   1522  C   GLY   100      61.666  43.615  31.692  1.00  0.00           C  
ATOM   1523  O   GLY   100      62.078  44.148  32.734  1.00  0.00           O  
ATOM   1524  N   ALA   101      60.442  43.094  31.742  1.00  0.00           N  
ATOM   1525  H   ALA   101      60.149  42.692  30.863  1.00  0.00           H  
ATOM   1526  CA  ALA   101      59.827  42.509  32.942  1.00  0.00           C  
ATOM   1527  HA  ALA   101      60.210  42.998  33.837  1.00  0.00           H  
ATOM   1528  CB  ALA   101      58.309  42.817  32.907  1.00  0.00           C  
ATOM   1529  HB1 ALA   101      57.810  42.498  33.821  1.00  0.00           H  
ATOM   1530  HB2 ALA   101      57.850  42.158  32.170  1.00  0.00           H  
ATOM   1531  HB3 ALA   101      58.292  43.886  32.694  1.00  0.00           H  
ATOM   1532  C   ALA   101      60.144  41.015  33.046  1.00  0.00           C  
ATOM   1533  O   ALA   101      60.426  40.418  31.998  1.00  0.00           O  
ATOM   1534  N   LEU   102      59.977  40.462  34.235  1.00  0.00           N  
ATOM   1535  H   LEU   102      59.606  41.027  34.986  1.00  0.00           H  
ATOM   1536  CA  LEU   102      59.811  39.007  34.384  1.00  0.00           C  
ATOM   1537  HA  LEU   102      60.238  38.528  33.503  1.00  0.00           H  
ATOM   1538  CB  LEU   102      60.677  38.560  35.506  1.00  0.00           C  
ATOM   1539  HB2 LEU   102      61.537  39.220  35.616  1.00  0.00           H  
ATOM   1540  HB3 LEU   102      60.275  38.760  36.500  1.00  0.00           H  
ATOM   1541  CG  LEU   102      61.211  37.109  35.470  1.00  0.00           C  
ATOM   1542  HG  LEU   102      60.378  36.462  35.194  1.00  0.00           H  
ATOM   1543  CD1 LEU   102      62.413  36.871  34.525  1.00  0.00           C  
ATOM   1544 HD11 LEU   102      62.174  37.064  33.480  1.00  0.00           H  
ATOM   1545 HD12 LEU   102      62.745  35.838  34.634  1.00  0.00           H  
ATOM   1546 HD13 LEU   102      63.160  37.578  34.885  1.00  0.00           H  
ATOM   1547  CD2 LEU   102      61.714  36.713  36.874  1.00  0.00           C  
ATOM   1548 HD21 LEU   102      62.595  37.306  37.120  1.00  0.00           H  
ATOM   1549 HD22 LEU   102      60.822  36.716  37.501  1.00  0.00           H  
ATOM   1550 HD23 LEU   102      62.056  35.678  36.852  1.00  0.00           H  
ATOM   1551  C   LEU   102      58.345  38.640  34.396  1.00  0.00           C  
ATOM   1552  O   LEU   102      57.515  39.255  35.083  1.00  0.00           O  
ATOM   1553  N   PHE   103      58.081  37.491  33.823  1.00  0.00           N  
ATOM   1554  H   PHE   103      58.783  37.100  33.210  1.00  0.00           H  
ATOM   1555  CA  PHE   103      56.848  36.780  33.930  1.00  0.00           C  
ATOM   1556  HA  PHE   103      56.253  37.196  34.743  1.00  0.00           H  
ATOM   1557  CB  PHE   103      56.031  36.905  32.641  1.00  0.00           C  
ATOM   1558  HB2 PHE   103      56.734  36.663  31.844  1.00  0.00           H  
ATOM   1559  HB3 PHE   103      55.817  37.972  32.565  1.00  0.00           H  
ATOM   1560  CG  PHE   103      54.734  36.197  32.453  1.00  0.00           C  
ATOM   1561  CD1 PHE   103      54.693  34.822  32.066  1.00  0.00           C  
ATOM   1562  HD1 PHE   103      55.566  34.188  32.053  1.00  0.00           H  
ATOM   1563  CE1 PHE   103      53.481  34.187  31.847  1.00  0.00           C  
ATOM   1564  HE1 PHE   103      53.349  33.120  31.744  1.00  0.00           H  
ATOM   1565  CZ  PHE   103      52.302  34.958  31.768  1.00  0.00           C  
ATOM   1566  HZ  PHE   103      51.455  34.372  31.443  1.00  0.00           H  
ATOM   1567  CE2 PHE   103      52.270  36.321  32.023  1.00  0.00           C  
ATOM   1568  HE2 PHE   103      51.331  36.855  32.030  1.00  0.00           H  
ATOM   1569  CD2 PHE   103      53.487  36.900  32.383  1.00  0.00           C  
ATOM   1570  HD2 PHE   103      53.477  37.979  32.415  1.00  0.00           H  
ATOM   1571  C   PHE   103      57.147  35.335  34.315  1.00  0.00           C  
ATOM   1572  O   PHE   103      58.102  34.753  33.784  1.00  0.00           O  
ATOM   1573  N   VAL   104      56.370  34.753  35.193  1.00  0.00           N  
ATOM   1574  H   VAL   104      55.684  35.345  35.641  1.00  0.00           H  
ATOM   1575  CA  VAL   104      56.561  33.448  35.906  1.00  0.00           C  
ATOM   1576  HA  VAL   104      57.312  32.829  35.416  1.00  0.00           H  
ATOM   1577  CB  VAL   104      56.977  33.657  37.380  1.00  0.00           C  
ATOM   1578  HB  VAL   104      56.084  33.930  37.941  1.00  0.00           H  
ATOM   1579  CG1 VAL   104      57.394  32.285  37.943  1.00  0.00           C  
ATOM   1580 HG11 VAL   104      58.164  31.807  37.338  1.00  0.00           H  
ATOM   1581 HG12 VAL   104      57.813  32.330  38.948  1.00  0.00           H  
ATOM   1582 HG13 VAL   104      56.571  31.571  37.896  1.00  0.00           H  
ATOM   1583  CG2 VAL   104      58.017  34.737  37.715  1.00  0.00           C  
ATOM   1584 HG21 VAL   104      58.491  34.577  38.683  1.00  0.00           H  
ATOM   1585 HG22 VAL   104      58.809  34.702  36.967  1.00  0.00           H  
ATOM   1586 HG23 VAL   104      57.601  35.722  37.501  1.00  0.00           H  
ATOM   1587  C   VAL   104      55.285  32.593  35.783  1.00  0.00           C  
ATOM   1588  O   VAL   104      54.244  32.938  36.330  1.00  0.00           O  
ATOM   1589  N   HIE   105      55.385  31.407  35.195  1.00  0.00           N  
ATOM   1590  H   HIE   105      56.312  31.156  34.880  1.00  0.00           H  
ATOM   1591  CA  HIE   105      54.276  30.366  35.181  1.00  0.00           C  
ATOM   1592  HA  HIE   105      53.307  30.865  35.169  1.00  0.00           H  
ATOM   1593  CB  HIE   105      54.334  29.555  33.909  1.00  0.00           C  
ATOM   1594  HB2 HIE   105      54.319  30.259  33.076  1.00  0.00           H  
ATOM   1595  HB3 HIE   105      55.366  29.207  33.858  1.00  0.00           H  
ATOM   1596  CG  HIE   105      53.460  28.335  33.712  1.00  0.00           C  
ATOM   1597  ND1 HIE   105      53.619  27.355  32.712  1.00  0.00           N  
ATOM   1598  CE1 HIE   105      52.525  26.546  32.769  1.00  0.00           C  
ATOM   1599  HE1 HIE   105      52.374  25.656  32.175  1.00  0.00           H  
ATOM   1600  NE2 HIE   105      51.729  27.021  33.731  1.00  0.00           N  
ATOM   1601  HE2 HIE   105      50.842  26.576  33.920  1.00  0.00           H  
ATOM   1602  CD2 HIE   105      52.251  28.180  34.252  1.00  0.00           C  
ATOM   1603  HD2 HIE   105      51.779  28.854  34.951  1.00  0.00           H  
ATOM   1604  C   HIE   105      54.364  29.470  36.410  1.00  0.00           C  
ATOM   1605  O   HIE   105      55.445  28.910  36.654  1.00  0.00           O  
ATOM   1606  N   ALA   106      53.217  29.225  37.106  1.00  0.00           N  
ATOM   1607  H   ALA   106      52.328  29.602  36.812  1.00  0.00           H  
ATOM   1608  CA  ALA   106      53.034  28.487  38.307  1.00  0.00           C  
ATOM   1609  HA  ALA   106      53.829  27.742  38.331  1.00  0.00           H  
ATOM   1610  CB  ALA   106      53.165  29.437  39.493  1.00  0.00           C  
ATOM   1611  HB1 ALA   106      52.971  28.851  40.391  1.00  0.00           H  
ATOM   1612  HB2 ALA   106      54.178  29.801  39.669  1.00  0.00           H  
ATOM   1613  HB3 ALA   106      52.550  30.324  39.339  1.00  0.00           H  
ATOM   1614  C   ALA   106      51.706  27.769  38.276  1.00  0.00           C  
ATOM   1615  O   ALA   106      50.803  27.985  37.463  1.00  0.00           O  
ATOM   1616  N   VAL   107      51.605  26.792  39.216  1.00  0.00           N  
ATOM   1617  H   VAL   107      52.402  26.640  39.817  1.00  0.00           H  
ATOM   1618  CA  VAL   107      50.482  25.833  39.248  1.00  0.00           C  
ATOM   1619  HA  VAL   107      49.597  26.394  38.947  1.00  0.00           H  
ATOM   1620  CB  VAL   107      50.651  24.706  38.177  1.00  0.00           C  
ATOM   1621  HB  VAL   107      50.601  25.289  37.258  1.00  0.00           H  
ATOM   1622  CG1 VAL   107      52.010  23.980  38.331  1.00  0.00           C  
ATOM   1623 HG11 VAL   107      52.109  23.324  37.466  1.00  0.00           H  
ATOM   1624 HG12 VAL   107      52.057  23.446  39.280  1.00  0.00           H  
ATOM   1625 HG13 VAL   107      52.830  24.698  38.335  1.00  0.00           H  
ATOM   1626  CG2 VAL   107      49.573  23.686  38.149  1.00  0.00           C  
ATOM   1627 HG21 VAL   107      48.591  24.158  38.194  1.00  0.00           H  
ATOM   1628 HG22 VAL   107      49.616  23.088  39.059  1.00  0.00           H  
ATOM   1629 HG23 VAL   107      49.643  22.929  37.368  1.00  0.00           H  
ATOM   1630  C   VAL   107      50.285  25.234  40.664  1.00  0.00           C  
ATOM   1631  O   VAL   107      51.261  24.900  41.356  1.00  0.00           O  
ATOM   1632  N   ALA   108      49.069  25.292  41.151  1.00  0.00           N  
ATOM   1633  H   ALA   108      48.334  25.703  40.593  1.00  0.00           H  
ATOM   1634  CA  ALA   108      48.728  25.077  42.548  1.00  0.00           C  
ATOM   1635  HA  ALA   108      49.573  25.344  43.183  1.00  0.00           H  
ATOM   1636  CB  ALA   108      47.676  26.190  42.870  1.00  0.00           C  
ATOM   1637  HB1 ALA   108      48.096  27.160  42.603  1.00  0.00           H  
ATOM   1638  HB2 ALA   108      47.639  26.226  43.959  1.00  0.00           H  
ATOM   1639  HB3 ALA   108      46.725  25.851  42.460  1.00  0.00           H  
ATOM   1640  C   ALA   108      48.268  23.536  42.719  1.00  0.00           C  
ATOM   1641  O   ALA   108      47.073  23.226  42.664  1.00  0.00           O  
ATOM   1642  N   GLU   109      49.133  22.555  43.050  1.00  0.00           N  
ATOM   1643  H   GLU   109      50.010  22.911  43.405  1.00  0.00           H  
ATOM   1644  CA  GLU   109      48.918  21.121  43.103  1.00  0.00           C  
ATOM   1645  HA  GLU   109      48.625  20.727  42.130  1.00  0.00           H  
ATOM   1646  CB  GLU   109      50.188  20.446  43.462  1.00  0.00           C  
ATOM   1647  HB2 GLU   109      49.929  19.392  43.566  1.00  0.00           H  
ATOM   1648  HB3 GLU   109      50.725  20.870  44.310  1.00  0.00           H  
ATOM   1649  CG  GLU   109      51.269  20.476  42.259  1.00  0.00           C  
ATOM   1650  HG2 GLU   109      51.180  21.460  41.799  1.00  0.00           H  
ATOM   1651  HG3 GLU   109      52.275  20.440  42.678  1.00  0.00           H  
ATOM   1652  CD  GLU   109      50.946  19.396  41.171  1.00  0.00           C  
ATOM   1653  OE1 GLU   109      51.888  18.991  40.467  1.00  0.00           O  
ATOM   1654  OE2 GLU   109      49.774  18.921  41.076  1.00  0.00           O  
ATOM   1655  C   GLU   109      47.877  20.761  44.106  1.00  0.00           C  
ATOM   1656  O   GLU   109      47.839  21.246  45.210  1.00  0.00           O  
ATOM   1657  N   ASN   110      46.809  20.055  43.716  1.00  0.00           N  
ATOM   1658  H   ASN   110      46.779  19.665  42.785  1.00  0.00           H  
ATOM   1659  CA  ASN   110      45.663  19.718  44.606  1.00  0.00           C  
ATOM   1660  HA  ASN   110      44.900  19.393  43.899  1.00  0.00           H  
ATOM   1661  CB  ASN   110      45.986  18.725  45.740  1.00  0.00           C  
ATOM   1662  HB2 ASN   110      45.047  18.461  46.226  1.00  0.00           H  
ATOM   1663  HB3 ASN   110      46.563  19.285  46.476  1.00  0.00           H  
ATOM   1664  CG  ASN   110      46.687  17.458  45.226  1.00  0.00           C  
ATOM   1665  OD1 ASN   110      47.880  17.287  45.176  1.00  0.00           O  
ATOM   1666  ND2 ASN   110      45.812  16.534  44.829  1.00  0.00           N  
ATOM   1667 HD21 ASN   110      46.227  15.650  44.574  1.00  0.00           H  
ATOM   1668 HD22 ASN   110      44.838  16.573  45.096  1.00  0.00           H  
ATOM   1669  C   ASN   110      44.929  20.910  45.149  1.00  0.00           C  
ATOM   1670  O   ASN   110      44.283  20.700  46.174  1.00  0.00           O  
ATOM   1671  N   THR   111      44.942  22.072  44.591  1.00  0.00           N  
ATOM   1672  H   THR   111      45.561  22.206  43.804  1.00  0.00           H  
ATOM   1673  CA  THR   111      44.474  23.310  45.212  1.00  0.00           C  
ATOM   1674  HA  THR   111      43.960  23.060  46.141  1.00  0.00           H  
ATOM   1675  CB  THR   111      45.729  24.235  45.516  1.00  0.00           C  
ATOM   1676  HB  THR   111      46.237  24.482  44.584  1.00  0.00           H  
ATOM   1677  CG2 THR   111      45.318  25.472  46.275  1.00  0.00           C  
ATOM   1678 HG21 THR   111      44.734  26.081  45.585  1.00  0.00           H  
ATOM   1679 HG22 THR   111      44.892  25.234  47.250  1.00  0.00           H  
ATOM   1680 HG23 THR   111      46.237  26.033  46.443  1.00  0.00           H  
ATOM   1681  OG1 THR   111      46.614  23.592  46.415  1.00  0.00           O  
ATOM   1682  HG1 THR   111      46.976  22.903  45.854  1.00  0.00           H  
ATOM   1683  C   THR   111      43.437  24.080  44.379  1.00  0.00           C  
ATOM   1684  O   THR   111      43.409  23.968  43.191  1.00  0.00           O  
ATOM   1685  N   THR   112      42.442  24.593  45.096  1.00  0.00           N  
ATOM   1686  H   THR   112      42.344  24.426  46.087  1.00  0.00           H  
ATOM   1687  CA  THR   112      41.181  25.103  44.435  1.00  0.00           C  
ATOM   1688  HA  THR   112      41.319  25.196  43.358  1.00  0.00           H  
ATOM   1689  CB  THR   112      39.996  24.180  44.700  1.00  0.00           C  
ATOM   1690  HB  THR   112      39.149  24.670  44.220  1.00  0.00           H  
ATOM   1691  CG2 THR   112      40.107  22.774  44.097  1.00  0.00           C  
ATOM   1692 HG21 THR   112      40.108  22.963  43.023  1.00  0.00           H  
ATOM   1693 HG22 THR   112      41.025  22.348  44.502  1.00  0.00           H  
ATOM   1694 HG23 THR   112      39.173  22.291  44.383  1.00  0.00           H  
ATOM   1695  OG1 THR   112      39.650  24.125  46.071  1.00  0.00           O  
ATOM   1696  HG1 THR   112      40.399  23.682  46.476  1.00  0.00           H  
ATOM   1697  C   THR   112      40.841  26.486  44.934  1.00  0.00           C  
ATOM   1698  O   THR   112      41.359  27.008  45.923  1.00  0.00           O  
ATOM   1699  N   ILE   113      39.821  27.132  44.313  1.00  0.00           N  
ATOM   1700  H   ILE   113      39.481  26.812  43.418  1.00  0.00           H  
ATOM   1701  CA  ILE   113      39.172  28.283  44.934  1.00  0.00           C  
ATOM   1702  HA  ILE   113      39.877  29.101  44.781  1.00  0.00           H  
ATOM   1703  CB  ILE   113      37.908  28.717  44.132  1.00  0.00           C  
ATOM   1704  HB  ILE   113      37.255  27.865  44.324  1.00  0.00           H  
ATOM   1705  CG2 ILE   113      37.174  29.963  44.734  1.00  0.00           C  
ATOM   1706 HG21 ILE   113      37.702  30.908  44.859  1.00  0.00           H  
ATOM   1707 HG22 ILE   113      36.717  29.658  45.675  1.00  0.00           H  
ATOM   1708 HG23 ILE   113      36.317  30.244  44.122  1.00  0.00           H  
ATOM   1709  CG1 ILE   113      38.036  28.965  42.662  1.00  0.00           C  
ATOM   1710 HG12 ILE   113      38.094  27.971  42.218  1.00  0.00           H  
ATOM   1711 HG13 ILE   113      37.066  29.232  42.245  1.00  0.00           H  
ATOM   1712  CD1 ILE   113      39.189  29.896  42.201  1.00  0.00           C  
ATOM   1713 HD11 ILE   113      39.056  30.940  42.483  1.00  0.00           H  
ATOM   1714 HD12 ILE   113      39.340  29.856  41.123  1.00  0.00           H  
ATOM   1715 HD13 ILE   113      40.111  29.515  42.641  1.00  0.00           H  
ATOM   1716  C   ILE   113      38.908  28.158  46.449  1.00  0.00           C  
ATOM   1717  O   ILE   113      39.224  29.106  47.173  1.00  0.00           O  
ATOM   1718  N   SER   114      38.465  26.998  46.956  1.00  0.00           N  
ATOM   1719  H   SER   114      38.313  26.264  46.279  1.00  0.00           H  
ATOM   1720  CA  SER   114      38.177  26.714  48.395  1.00  0.00           C  
ATOM   1721  HA  SER   114      37.505  27.416  48.887  1.00  0.00           H  
ATOM   1722  CB  SER   114      37.660  25.267  48.505  1.00  0.00           C  
ATOM   1723  HB2 SER   114      37.510  25.157  49.579  1.00  0.00           H  
ATOM   1724  HB3 SER   114      38.421  24.543  48.214  1.00  0.00           H  
ATOM   1725  OG  SER   114      36.418  25.177  47.763  1.00  0.00           O  
ATOM   1726  HG  SER   114      36.581  25.434  46.853  1.00  0.00           H  
ATOM   1727  C   SER   114      39.449  26.662  49.260  1.00  0.00           C  
ATOM   1728  O   SER   114      39.380  26.703  50.496  1.00  0.00           O  
ATOM   1729  N   ASP   115      40.587  26.640  48.688  1.00  0.00           N  
ATOM   1730  H   ASP   115      40.560  26.749  47.684  1.00  0.00           H  
ATOM   1731  CA  ASP   115      41.883  26.575  49.309  1.00  0.00           C  
ATOM   1732  HA  ASP   115      41.786  26.356  50.372  1.00  0.00           H  
ATOM   1733  CB  ASP   115      42.719  25.492  48.744  1.00  0.00           C  
ATOM   1734  HB2 ASP   115      43.690  25.481  49.239  1.00  0.00           H  
ATOM   1735  HB3 ASP   115      42.832  25.699  47.680  1.00  0.00           H  
ATOM   1736  CG  ASP   115      41.953  24.141  48.742  1.00  0.00           C  
ATOM   1737  OD1 ASP   115      41.809  23.489  47.645  1.00  0.00           O  
ATOM   1738  OD2 ASP   115      41.504  23.757  49.876  1.00  0.00           O  
ATOM   1739  C   ASP   115      42.564  27.956  49.262  1.00  0.00           C  
ATOM   1740  O   ASP   115      43.629  28.236  49.871  1.00  0.00           O  
ATOM   1741  N   ILE   116      41.926  29.010  48.673  1.00  0.00           N  
ATOM   1742  H   ILE   116      41.046  28.787  48.231  1.00  0.00           H  
ATOM   1743  CA  ILE   116      42.195  30.469  48.811  1.00  0.00           C  
ATOM   1744  HA  ILE   116      43.152  30.557  49.325  1.00  0.00           H  
ATOM   1745  CB  ILE   116      42.538  31.096  47.461  1.00  0.00           C  
ATOM   1746  HB  ILE   116      41.657  30.785  46.900  1.00  0.00           H  
ATOM   1747  CG2 ILE   116      42.378  32.634  47.357  1.00  0.00           C  
ATOM   1748 HG21 ILE   116      42.445  32.878  46.297  1.00  0.00           H  
ATOM   1749 HG22 ILE   116      41.349  32.890  47.612  1.00  0.00           H  
ATOM   1750 HG23 ILE   116      43.122  33.143  47.970  1.00  0.00           H  
ATOM   1751  CG1 ILE   116      43.913  30.554  46.986  1.00  0.00           C  
ATOM   1752 HG12 ILE   116      44.034  29.502  47.242  1.00  0.00           H  
ATOM   1753 HG13 ILE   116      44.637  31.060  47.624  1.00  0.00           H  
ATOM   1754  CD1 ILE   116      44.140  30.507  45.501  1.00  0.00           C  
ATOM   1755 HD11 ILE   116      45.061  30.054  45.133  1.00  0.00           H  
ATOM   1756 HD12 ILE   116      43.318  29.970  45.027  1.00  0.00           H  
ATOM   1757 HD13 ILE   116      44.266  31.552  45.221  1.00  0.00           H  
ATOM   1758  C   ILE   116      41.109  31.233  49.664  1.00  0.00           C  
ATOM   1759  O   ILE   116      41.432  31.965  50.545  1.00  0.00           O  
ATOM   1760  N   LEU   117      39.831  30.945  49.383  1.00  0.00           N  
ATOM   1761  H   LEU   117      39.618  30.245  48.686  1.00  0.00           H  
ATOM   1762  CA  LEU   117      38.721  31.415  50.208  1.00  0.00           C  
ATOM   1763  HA  LEU   117      38.978  32.173  50.948  1.00  0.00           H  
ATOM   1764  CB  LEU   117      37.648  32.104  49.288  1.00  0.00           C  
ATOM   1765  HB2 LEU   117      37.164  31.266  48.787  1.00  0.00           H  
ATOM   1766  HB3 LEU   117      36.818  32.412  49.925  1.00  0.00           H  
ATOM   1767  CG  LEU   117      38.115  33.166  48.276  1.00  0.00           C  
ATOM   1768  HG  LEU   117      38.856  32.710  47.619  1.00  0.00           H  
ATOM   1769  CD1 LEU   117      36.985  33.507  47.313  1.00  0.00           C  
ATOM   1770 HD11 LEU   117      36.605  32.524  47.034  1.00  0.00           H  
ATOM   1771 HD12 LEU   117      36.283  34.062  47.935  1.00  0.00           H  
ATOM   1772 HD13 LEU   117      37.301  34.066  46.432  1.00  0.00           H  
ATOM   1773  CD2 LEU   117      38.740  34.434  48.783  1.00  0.00           C  
ATOM   1774 HD21 LEU   117      39.754  34.300  49.158  1.00  0.00           H  
ATOM   1775 HD22 LEU   117      38.825  35.217  48.029  1.00  0.00           H  
ATOM   1776 HD23 LEU   117      38.088  34.760  49.594  1.00  0.00           H  
ATOM   1777  C   LEU   117      38.098  30.336  51.069  1.00  0.00           C  
ATOM   1778  O   LEU   117      37.750  29.225  50.629  1.00  0.00           O  
ATOM   1779  N   GLN   118      37.725  30.721  52.317  1.00  0.00           N  
ATOM   1780  H   GLN   118      37.949  31.676  52.555  1.00  0.00           H  
ATOM   1781  CA  GLN   118      37.087  29.959  53.364  1.00  0.00           C  
ATOM   1782  HA  GLN   118      36.748  29.071  52.830  1.00  0.00           H  
ATOM   1783  CB  GLN   118      38.073  29.537  54.433  1.00  0.00           C  
ATOM   1784  HB2 GLN   118      37.446  29.034  55.170  1.00  0.00           H  
ATOM   1785  HB3 GLN   118      38.628  30.318  54.952  1.00  0.00           H  
ATOM   1786  CG  GLN   118      39.093  28.539  53.874  1.00  0.00           C  
ATOM   1787  HG2 GLN   118      39.650  28.106  54.705  1.00  0.00           H  
ATOM   1788  HG3 GLN   118      38.605  27.784  53.258  1.00  0.00           H  
ATOM   1789  CD  GLN   118      40.239  29.202  53.090  1.00  0.00           C  
ATOM   1790  OE1 GLN   118      40.791  30.258  53.406  1.00  0.00           O  
ATOM   1791  NE2 GLN   118      40.794  28.665  52.070  1.00  0.00           N  
ATOM   1792 HE21 GLN   118      41.558  29.237  51.742  1.00  0.00           H  
ATOM   1793 HE22 GLN   118      40.267  28.025  51.493  1.00  0.00           H  
ATOM   1794  C   GLN   118      35.972  30.787  54.011  1.00  0.00           C  
ATOM   1795  O   GLN   118      36.166  32.009  54.076  1.00  0.00           O  
ATOM   1796  N   PRO   119      34.852  30.189  54.525  1.00  0.00           N  
ATOM   1797  CD  PRO   119      34.437  28.869  54.322  1.00  0.00           C  
ATOM   1798  HD2 PRO   119      34.870  28.213  55.078  1.00  0.00           H  
ATOM   1799  HD3 PRO   119      34.769  28.586  53.324  1.00  0.00           H  
ATOM   1800  CG  PRO   119      32.985  28.745  54.401  1.00  0.00           C  
ATOM   1801  HG2 PRO   119      32.511  28.937  53.439  1.00  0.00           H  
ATOM   1802  HG3 PRO   119      32.704  27.808  54.880  1.00  0.00           H  
ATOM   1803  CB  PRO   119      32.663  29.921  55.345  1.00  0.00           C  
ATOM   1804  HB2 PRO   119      32.668  29.425  56.315  1.00  0.00           H  
ATOM   1805  HB3 PRO   119      31.667  30.278  55.084  1.00  0.00           H  
ATOM   1806  CA  PRO   119      33.783  30.939  55.112  1.00  0.00           C  
ATOM   1807  HA  PRO   119      33.469  31.579  54.287  1.00  0.00           H  
ATOM   1808  C   PRO   119      34.087  31.666  56.429  1.00  0.00           C  
ATOM   1809  O   PRO   119      33.408  32.662  56.684  1.00  0.00           O  
ATOM   1810  N   ASN   120      35.139  31.298  57.168  1.00  0.00           N  
ATOM   1811  H   ASN   120      35.719  30.545  56.825  1.00  0.00           H  
ATOM   1812  CA  ASN   120      35.683  32.038  58.297  1.00  0.00           C  
ATOM   1813  HA  ASN   120      34.854  32.390  58.910  1.00  0.00           H  
ATOM   1814  CB  ASN   120      36.494  31.115  59.223  1.00  0.00           C  
ATOM   1815  HB2 ASN   120      35.925  30.201  59.390  1.00  0.00           H  
ATOM   1816  HB3 ASN   120      36.645  31.523  60.223  1.00  0.00           H  
ATOM   1817  CG  ASN   120      37.806  30.664  58.663  1.00  0.00           C  
ATOM   1818  OD1 ASN   120      38.147  30.911  57.511  1.00  0.00           O  
ATOM   1819  ND2 ASN   120      38.625  30.051  59.465  1.00  0.00           N  
ATOM   1820 HD21 ASN   120      38.354  30.065  60.438  1.00  0.00           H  
ATOM   1821 HD22 ASN   120      39.517  29.839  59.042  1.00  0.00           H  
ATOM   1822  C   ASN   120      36.520  33.205  57.828  1.00  0.00           C  
ATOM   1823  O   ASN   120      36.649  34.112  58.638  1.00  0.00           O  
ATOM   1824  N   LYS   121      37.012  33.356  56.589  1.00  0.00           N  
ATOM   1825  H   LYS   121      36.970  32.598  55.922  1.00  0.00           H  
ATOM   1826  CA  LYS   121      37.565  34.500  56.013  1.00  0.00           C  
ATOM   1827  HA  LYS   121      37.944  34.119  55.065  1.00  0.00           H  
ATOM   1828  CB  LYS   121      36.557  35.638  55.750  1.00  0.00           C  
ATOM   1829  HB2 LYS   121      36.550  36.188  56.691  1.00  0.00           H  
ATOM   1830  HB3 LYS   121      36.865  36.421  55.056  1.00  0.00           H  
ATOM   1831  CG  LYS   121      35.063  35.208  55.537  1.00  0.00           C  
ATOM   1832  HG2 LYS   121      34.718  34.452  56.242  1.00  0.00           H  
ATOM   1833  HG3 LYS   121      35.000  34.722  54.564  1.00  0.00           H  
ATOM   1834  CD  LYS   121      34.101  36.377  55.538  1.00  0.00           C  
ATOM   1835  HD2 LYS   121      33.068  36.031  55.501  1.00  0.00           H  
ATOM   1836  HD3 LYS   121      34.353  37.078  54.743  1.00  0.00           H  
ATOM   1837  CE  LYS   121      34.302  37.189  56.802  1.00  0.00           C  
ATOM   1838  HE2 LYS   121      35.213  37.785  56.745  1.00  0.00           H  
ATOM   1839  HE3 LYS   121      34.436  36.515  57.649  1.00  0.00           H  
ATOM   1840  NZ  LYS   121      33.250  38.175  57.116  1.00  0.00           N  
ATOM   1841  HZ1 LYS   121      33.241  38.917  56.430  1.00  0.00           H  
ATOM   1842  HZ2 LYS   121      33.443  38.647  57.988  1.00  0.00           H  
ATOM   1843  HZ3 LYS   121      32.366  37.688  57.159  1.00  0.00           H  
ATOM   1844  C   LYS   121      38.899  34.963  56.595  1.00  0.00           C  
ATOM   1845  O   LYS   121      39.198  36.147  56.468  1.00  0.00           O  
ATOM   1846  N   TYR   122      39.696  34.102  57.227  1.00  0.00           N  
ATOM   1847  H   TYR   122      39.360  33.150  57.195  1.00  0.00           H  
ATOM   1848  CA  TYR   122      41.197  34.243  57.293  1.00  0.00           C  
ATOM   1849  HA  TYR   122      41.458  35.291  57.443  1.00  0.00           H  
ATOM   1850  CB  TYR   122      41.851  33.437  58.377  1.00  0.00           C  
ATOM   1851  HB2 TYR   122      42.933  33.541  58.296  1.00  0.00           H  
ATOM   1852  HB3 TYR   122      41.494  32.425  58.188  1.00  0.00           H  
ATOM   1853  CG  TYR   122      41.248  33.809  59.753  1.00  0.00           C  
ATOM   1854  CD1 TYR   122      41.994  34.686  60.524  1.00  0.00           C  
ATOM   1855  HD1 TYR   122      42.755  35.323  60.097  1.00  0.00           H  
ATOM   1856  CE1 TYR   122      41.465  34.975  61.845  1.00  0.00           C  
ATOM   1857  HE1 TYR   122      41.919  35.708  62.495  1.00  0.00           H  
ATOM   1858  CZ  TYR   122      40.315  34.363  62.360  1.00  0.00           C  
ATOM   1859  OH  TYR   122      39.883  34.757  63.611  1.00  0.00           O  
ATOM   1860  HH  TYR   122      39.367  34.126  64.118  1.00  0.00           H  
ATOM   1861  CE2 TYR   122      39.587  33.508  61.497  1.00  0.00           C  
ATOM   1862  HE2 TYR   122      38.614  33.216  61.865  1.00  0.00           H  
ATOM   1863  CD2 TYR   122      40.098  33.221  60.238  1.00  0.00           C  
ATOM   1864  HD2 TYR   122      39.473  32.547  59.671  1.00  0.00           H  
ATOM   1865  C   TYR   122      41.839  33.873  55.920  1.00  0.00           C  
ATOM   1866  O   TYR   122      41.462  32.876  55.358  1.00  0.00           O  
ATOM   1867  N   VAL   123      42.885  34.633  55.596  1.00  0.00           N  
ATOM   1868  H   VAL   123      43.184  35.314  56.279  1.00  0.00           H  
ATOM   1869  CA  VAL   123      43.655  34.504  54.386  1.00  0.00           C  
ATOM   1870  HA  VAL   123      42.926  34.313  53.599  1.00  0.00           H  
ATOM   1871  CB  VAL   123      44.270  35.827  53.968  1.00  0.00           C  
ATOM   1872  HB  VAL   123      44.991  36.198  54.696  1.00  0.00           H  
ATOM   1873  CG1 VAL   123      45.067  35.577  52.659  1.00  0.00           C  
ATOM   1874 HG11 VAL   123      45.650  36.444  52.349  1.00  0.00           H  
ATOM   1875 HG12 VAL   123      45.819  34.810  52.841  1.00  0.00           H  
ATOM   1876 HG13 VAL   123      44.418  35.407  51.800  1.00  0.00           H  
ATOM   1877  CG2 VAL   123      43.316  36.970  53.708  1.00  0.00           C  
ATOM   1878 HG21 VAL   123      43.879  37.847  53.388  1.00  0.00           H  
ATOM   1879 HG22 VAL   123      42.581  36.761  52.931  1.00  0.00           H  
ATOM   1880 HG23 VAL   123      42.830  37.232  54.648  1.00  0.00           H  
ATOM   1881  C   VAL   123      44.713  33.373  54.551  1.00  0.00           C  
ATOM   1882  O   VAL   123      45.514  33.536  55.483  1.00  0.00           O  
ATOM   1883  N   PRO   124      44.605  32.278  53.757  1.00  0.00           N  
ATOM   1884  CD  PRO   124      43.625  31.942  52.799  1.00  0.00           C  
ATOM   1885  HD2 PRO   124      42.637  31.932  53.260  1.00  0.00           H  
ATOM   1886  HD3 PRO   124      43.563  32.646  51.969  1.00  0.00           H  
ATOM   1887  CG  PRO   124      44.046  30.567  52.183  1.00  0.00           C  
ATOM   1888  HG2 PRO   124      44.709  30.759  51.340  1.00  0.00           H  
ATOM   1889  HG3 PRO   124      43.212  29.989  51.785  1.00  0.00           H  
ATOM   1890  CB  PRO   124      44.810  29.959  53.310  1.00  0.00           C  
ATOM   1891  HB2 PRO   124      44.160  29.329  53.918  1.00  0.00           H  
ATOM   1892  HB3 PRO   124      45.634  29.363  52.917  1.00  0.00           H  
ATOM   1893  CA  PRO   124      45.413  31.128  54.079  1.00  0.00           C  
ATOM   1894  HA  PRO   124      45.383  30.959  55.155  1.00  0.00           H  
ATOM   1895  C   PRO   124      46.856  31.317  53.664  1.00  0.00           C  
ATOM   1896  O   PRO   124      47.099  32.197  52.763  1.00  0.00           O  
ATOM   1897  N   PRO   125      47.863  30.612  54.261  1.00  0.00           N  
ATOM   1898  CD  PRO   125      47.658  29.982  55.614  1.00  0.00           C  
ATOM   1899  HD2 PRO   125      47.066  29.073  55.506  1.00  0.00           H  
ATOM   1900  HD3 PRO   125      47.180  30.687  56.294  1.00  0.00           H  
ATOM   1901  CG  PRO   125      49.040  29.674  56.141  1.00  0.00           C  
ATOM   1902  HG2 PRO   125      49.319  30.273  57.007  1.00  0.00           H  
ATOM   1903  HG3 PRO   125      49.145  28.653  56.510  1.00  0.00           H  
ATOM   1904  CB  PRO   125      50.024  29.777  54.963  1.00  0.00           C  
ATOM   1905  HB2 PRO   125      49.998  28.814  54.453  1.00  0.00           H  
ATOM   1906  HB3 PRO   125      51.031  30.152  55.145  1.00  0.00           H  
ATOM   1907  CA  PRO   125      49.297  30.801  54.073  1.00  0.00           C  
ATOM   1908  HA  PRO   125      49.570  31.741  54.553  1.00  0.00           H  
ATOM   1909  C   PRO   125      49.744  30.832  52.617  1.00  0.00           C  
ATOM   1910  O   PRO   125      50.618  31.529  52.261  1.00  0.00           O  
ATOM   1911  N   ILE   126      49.063  30.021  51.774  1.00  0.00           N  
ATOM   1912  H   ILE   126      48.325  29.407  52.089  1.00  0.00           H  
ATOM   1913  CA  ILE   126      49.312  29.844  50.335  1.00  0.00           C  
ATOM   1914  HA  ILE   126      50.328  29.510  50.124  1.00  0.00           H  
ATOM   1915  CB  ILE   126      48.342  28.755  49.775  1.00  0.00           C  
ATOM   1916  HB  ILE   126      48.562  27.982  50.511  1.00  0.00           H  
ATOM   1917  CG2 ILE   126      46.850  29.164  49.806  1.00  0.00           C  
ATOM   1918 HG21 ILE   126      46.569  29.465  50.815  1.00  0.00           H  
ATOM   1919 HG22 ILE   126      46.233  28.290  49.597  1.00  0.00           H  
ATOM   1920 HG23 ILE   126      46.612  29.853  48.996  1.00  0.00           H  
ATOM   1921  CG1 ILE   126      48.869  28.236  48.367  1.00  0.00           C  
ATOM   1922 HG12 ILE   126      49.948  28.178  48.226  1.00  0.00           H  
ATOM   1923 HG13 ILE   126      48.426  28.895  47.620  1.00  0.00           H  
ATOM   1924  CD1 ILE   126      48.414  26.806  48.143  1.00  0.00           C  
ATOM   1925 HD11 ILE   126      47.331  26.924  48.179  1.00  0.00           H  
ATOM   1926 HD12 ILE   126      48.815  26.152  48.917  1.00  0.00           H  
ATOM   1927 HD13 ILE   126      48.746  26.415  47.181  1.00  0.00           H  
ATOM   1928  C   ILE   126      49.245  31.072  49.480  1.00  0.00           C  
ATOM   1929  O   ILE   126      49.835  31.140  48.414  1.00  0.00           O  
ATOM   1930  N   VAL   127      48.398  32.070  49.874  1.00  0.00           N  
ATOM   1931  H   VAL   127      47.974  31.912  50.777  1.00  0.00           H  
ATOM   1932  CA  VAL   127      48.130  33.296  49.070  1.00  0.00           C  
ATOM   1933  HA  VAL   127      47.866  32.907  48.086  1.00  0.00           H  
ATOM   1934  CB  VAL   127      46.975  34.088  49.603  1.00  0.00           C  
ATOM   1935  HB  VAL   127      47.170  34.191  50.671  1.00  0.00           H  
ATOM   1936  CG1 VAL   127      46.873  35.487  49.117  1.00  0.00           C  
ATOM   1937 HG11 VAL   127      46.818  35.533  48.029  1.00  0.00           H  
ATOM   1938 HG12 VAL   127      45.942  35.956  49.437  1.00  0.00           H  
ATOM   1939 HG13 VAL   127      47.713  36.039  49.538  1.00  0.00           H  
ATOM   1940  CG2 VAL   127      45.672  33.365  49.218  1.00  0.00           C  
ATOM   1941 HG21 VAL   127      45.622  33.401  48.129  1.00  0.00           H  
ATOM   1942 HG22 VAL   127      44.756  33.801  49.617  1.00  0.00           H  
ATOM   1943 HG23 VAL   127      45.742  32.316  49.506  1.00  0.00           H  
ATOM   1944  C   VAL   127      49.484  34.040  48.828  1.00  0.00           C  
ATOM   1945  O   VAL   127      49.605  34.698  47.835  1.00  0.00           O  
ATOM   1946  N   ASN   128      50.488  33.878  49.714  1.00  0.00           N  
ATOM   1947  H   ASN   128      50.314  33.280  50.509  1.00  0.00           H  
ATOM   1948  CA  ASN   128      51.872  34.416  49.456  1.00  0.00           C  
ATOM   1949  HA  ASN   128      51.856  35.398  48.982  1.00  0.00           H  
ATOM   1950  CB  ASN   128      52.585  34.537  50.810  1.00  0.00           C  
ATOM   1951  HB2 ASN   128      52.476  33.563  51.286  1.00  0.00           H  
ATOM   1952  HB3 ASN   128      53.531  34.975  50.491  1.00  0.00           H  
ATOM   1953  CG  ASN   128      51.978  35.481  51.846  1.00  0.00           C  
ATOM   1954  OD1 ASN   128      50.853  36.010  51.687  1.00  0.00           O  
ATOM   1955  ND2 ASN   128      52.644  35.695  52.960  1.00  0.00           N  
ATOM   1956 HD21 ASN   128      52.138  36.282  53.607  1.00  0.00           H  
ATOM   1957 HD22 ASN   128      53.563  35.299  53.099  1.00  0.00           H  
ATOM   1958  C   ASN   128      52.812  33.649  48.516  1.00  0.00           C  
ATOM   1959  O   ASN   128      53.727  34.166  47.855  1.00  0.00           O  
ATOM   1960  N   SER   129      52.568  32.318  48.375  1.00  0.00           N  
ATOM   1961  H   SER   129      51.883  31.928  49.007  1.00  0.00           H  
ATOM   1962  CA  SER   129      53.028  31.531  47.198  1.00  0.00           C  
ATOM   1963  HA  SER   129      54.074  31.772  47.011  1.00  0.00           H  
ATOM   1964  CB  SER   129      52.933  29.978  47.525  1.00  0.00           C  
ATOM   1965  HB2 SER   129      53.350  29.415  46.690  1.00  0.00           H  
ATOM   1966  HB3 SER   129      51.892  29.762  47.767  1.00  0.00           H  
ATOM   1967  OG  SER   129      53.686  29.585  48.628  1.00  0.00           O  
ATOM   1968  HG  SER   129      53.628  30.265  49.303  1.00  0.00           H  
ATOM   1969  C   SER   129      52.461  31.827  45.819  1.00  0.00           C  
ATOM   1970  O   SER   129      53.037  31.389  44.827  1.00  0.00           O  
ATOM   1971  N   LEU   130      51.429  32.676  45.748  1.00  0.00           N  
ATOM   1972  H   LEU   130      50.958  32.955  46.596  1.00  0.00           H  
ATOM   1973  CA  LEU   130      50.948  33.207  44.483  1.00  0.00           C  
ATOM   1974  HA  LEU   130      50.929  32.441  43.708  1.00  0.00           H  
ATOM   1975  CB  LEU   130      49.485  33.733  44.544  1.00  0.00           C  
ATOM   1976  HB2 LEU   130      49.239  34.047  43.530  1.00  0.00           H  
ATOM   1977  HB3 LEU   130      49.397  34.584  45.220  1.00  0.00           H  
ATOM   1978  CG  LEU   130      48.511  32.650  45.081  1.00  0.00           C  
ATOM   1979  HG  LEU   130      48.850  32.259  46.040  1.00  0.00           H  
ATOM   1980  CD1 LEU   130      47.181  33.385  45.307  1.00  0.00           C  
ATOM   1981 HD11 LEU   130      47.219  33.915  46.259  1.00  0.00           H  
ATOM   1982 HD12 LEU   130      46.998  34.094  44.499  1.00  0.00           H  
ATOM   1983 HD13 LEU   130      46.314  32.730  45.390  1.00  0.00           H  
ATOM   1984  CD2 LEU   130      48.282  31.461  44.124  1.00  0.00           C  
ATOM   1985 HD21 LEU   130      49.260  31.001  43.984  1.00  0.00           H  
ATOM   1986 HD22 LEU   130      48.067  31.843  43.126  1.00  0.00           H  
ATOM   1987 HD23 LEU   130      47.605  30.672  44.452  1.00  0.00           H  
ATOM   1988  C   LEU   130      51.832  34.317  43.890  1.00  0.00           C  
ATOM   1989  O   LEU   130      51.449  34.941  42.928  1.00  0.00           O  
ATOM   1990  N   PHE   131      53.104  34.579  44.422  1.00  0.00           N  
ATOM   1991  H   PHE   131      53.504  33.935  45.089  1.00  0.00           H  
ATOM   1992  CA  PHE   131      53.937  35.780  44.308  1.00  0.00           C  
ATOM   1993  HA  PHE   131      53.747  36.373  43.414  1.00  0.00           H  
ATOM   1994  CB  PHE   131      53.592  36.808  45.417  1.00  0.00           C  
ATOM   1995  HB2 PHE   131      53.771  36.398  46.411  1.00  0.00           H  
ATOM   1996  HB3 PHE   131      54.296  37.628  45.272  1.00  0.00           H  
ATOM   1997  CG  PHE   131      52.279  37.475  45.317  1.00  0.00           C  
ATOM   1998  CD1 PHE   131      52.140  38.649  44.566  1.00  0.00           C  
ATOM   1999  HD1 PHE   131      52.989  38.976  43.984  1.00  0.00           H  
ATOM   2000  CE1 PHE   131      50.896  39.337  44.450  1.00  0.00           C  
ATOM   2001  HE1 PHE   131      50.873  40.318  43.999  1.00  0.00           H  
ATOM   2002  CZ  PHE   131      49.784  38.855  45.155  1.00  0.00           C  
ATOM   2003  HZ  PHE   131      48.856  39.406  45.172  1.00  0.00           H  
ATOM   2004  CE2 PHE   131      49.869  37.615  45.838  1.00  0.00           C  
ATOM   2005  HE2 PHE   131      49.053  37.392  46.510  1.00  0.00           H  
ATOM   2006  CD2 PHE   131      51.098  36.939  45.891  1.00  0.00           C  
ATOM   2007  HD2 PHE   131      51.138  36.097  46.565  1.00  0.00           H  
ATOM   2008  C   PHE   131      55.418  35.325  44.288  1.00  0.00           C  
ATOM   2009  O   PHE   131      55.759  34.396  45.037  1.00  0.00           O  
ATOM   2010  N   SER   132      56.254  36.091  43.548  1.00  0.00           N  
ATOM   2011  H   SER   132      55.825  36.835  43.018  1.00  0.00           H  
ATOM   2012  CA  SER   132      57.680  35.912  43.280  1.00  0.00           C  
ATOM   2013  HA  SER   132      58.053  35.129  43.939  1.00  0.00           H  
ATOM   2014  CB  SER   132      57.850  35.601  41.787  1.00  0.00           C  
ATOM   2015  HB2 SER   132      57.136  36.190  41.212  1.00  0.00           H  
ATOM   2016  HB3 SER   132      58.878  35.762  41.462  1.00  0.00           H  
ATOM   2017  OG  SER   132      57.594  34.312  41.486  1.00  0.00           O  
ATOM   2018  HG  SER   132      56.719  34.086  41.809  1.00  0.00           H  
ATOM   2019  C   SER   132      58.493  37.153  43.650  1.00  0.00           C  
ATOM   2020  O   SER   132      57.938  38.269  43.658  1.00  0.00           O  
ATOM   2021  N   LEU   133      59.695  37.013  44.105  1.00  0.00           N  
ATOM   2022  H   LEU   133      60.087  36.087  44.198  1.00  0.00           H  
ATOM   2023  CA  LEU   133      60.428  38.070  44.858  1.00  0.00           C  
ATOM   2024  HA  LEU   133      61.325  37.510  45.123  1.00  0.00           H  
ATOM   2025  CB  LEU   133      60.749  39.254  43.903  1.00  0.00           C  
ATOM   2026  HB2 LEU   133      59.883  39.875  43.676  1.00  0.00           H  
ATOM   2027  HB3 LEU   133      61.291  39.966  44.526  1.00  0.00           H  
ATOM   2028  CG  LEU   133      61.558  39.015  42.609  1.00  0.00           C  
ATOM   2029  HG  LEU   133      60.914  38.640  41.813  1.00  0.00           H  
ATOM   2030  CD1 LEU   133      61.959  40.460  42.134  1.00  0.00           C  
ATOM   2031 HD11 LEU   133      61.099  41.081  41.886  1.00  0.00           H  
ATOM   2032 HD12 LEU   133      62.415  40.320  41.154  1.00  0.00           H  
ATOM   2033 HD13 LEU   133      62.699  40.907  42.798  1.00  0.00           H  
ATOM   2034  CD2 LEU   133      62.720  38.034  42.649  1.00  0.00           C  
ATOM   2035 HD21 LEU   133      63.512  38.339  43.333  1.00  0.00           H  
ATOM   2036 HD22 LEU   133      62.345  37.039  42.891  1.00  0.00           H  
ATOM   2037 HD23 LEU   133      63.132  37.982  41.642  1.00  0.00           H  
ATOM   2038  C   LEU   133      59.742  38.571  46.148  1.00  0.00           C  
ATOM   2039  O   LEU   133      59.844  39.736  46.515  1.00  0.00           O  
ATOM   2040  N   ASN   134      59.072  37.756  46.905  1.00  0.00           N  
ATOM   2041  H   ASN   134      58.850  36.809  46.635  1.00  0.00           H  
ATOM   2042  CA  ASN   134      58.743  38.063  48.296  1.00  0.00           C  
ATOM   2043  HA  ASN   134      58.091  38.936  48.329  1.00  0.00           H  
ATOM   2044  CB  ASN   134      58.062  37.011  48.967  1.00  0.00           C  
ATOM   2045  HB2 ASN   134      57.774  37.463  49.916  1.00  0.00           H  
ATOM   2046  HB3 ASN   134      58.721  36.148  49.067  1.00  0.00           H  
ATOM   2047  CG  ASN   134      56.774  36.576  48.229  1.00  0.00           C  
ATOM   2048  OD1 ASN   134      55.819  37.328  48.158  1.00  0.00           O  
ATOM   2049  ND2 ASN   134      56.874  35.527  47.509  1.00  0.00           N  
ATOM   2050 HD21 ASN   134      57.750  35.025  47.539  1.00  0.00           H  
ATOM   2051 HD22 ASN   134      56.151  35.250  46.860  1.00  0.00           H  
ATOM   2052  C   ASN   134      60.053  38.435  49.060  1.00  0.00           C  
ATOM   2053  O   ASN   134      61.180  37.934  48.849  1.00  0.00           O  
ATOM   2054  N   GLY   135      59.835  39.441  49.892  1.00  0.00           N  
ATOM   2055  H   GLY   135      58.927  39.883  49.928  1.00  0.00           H  
ATOM   2056  CA  GLY   135      60.788  39.951  50.899  1.00  0.00           C  
ATOM   2057  HA2 GLY   135      61.080  39.145  51.573  1.00  0.00           H  
ATOM   2058  HA3 GLY   135      60.191  40.538  51.597  1.00  0.00           H  
ATOM   2059  C   GLY   135      61.950  40.787  50.345  1.00  0.00           C  
ATOM   2060  O   GLY   135      62.709  41.388  51.063  1.00  0.00           O  
ATOM   2061  N   VAL   136      61.962  41.012  49.028  1.00  0.00           N  
ATOM   2062  H   VAL   136      61.214  40.654  48.453  1.00  0.00           H  
ATOM   2063  CA  VAL   136      62.917  41.892  48.331  1.00  0.00           C  
ATOM   2064  HA  VAL   136      63.825  41.606  48.862  1.00  0.00           H  
ATOM   2065  CB  VAL   136      63.082  41.476  46.878  1.00  0.00           C  
ATOM   2066  HB  VAL   136      62.137  41.221  46.399  1.00  0.00           H  
ATOM   2067  CG1 VAL   136      63.705  42.536  46.086  1.00  0.00           C  
ATOM   2068 HG11 VAL   136      62.887  43.243  45.948  1.00  0.00           H  
ATOM   2069 HG12 VAL   136      64.027  42.197  45.102  1.00  0.00           H  
ATOM   2070 HG13 VAL   136      64.607  42.917  46.566  1.00  0.00           H  
ATOM   2071  CG2 VAL   136      63.822  40.132  46.822  1.00  0.00           C  
ATOM   2072 HG21 VAL   136      64.884  40.271  47.023  1.00  0.00           H  
ATOM   2073 HG22 VAL   136      63.700  39.752  45.808  1.00  0.00           H  
ATOM   2074 HG23 VAL   136      63.376  39.444  47.541  1.00  0.00           H  
ATOM   2075  C   VAL   136      62.665  43.383  48.507  1.00  0.00           C  
ATOM   2076  O   VAL   136      61.474  43.841  48.406  1.00  0.00           O  
ATOM   2077  N   LYS   137      63.677  44.153  48.857  1.00  0.00           N  
ATOM   2078  H   LYS   137      64.585  43.769  49.079  1.00  0.00           H  
ATOM   2079  CA  LYS   137      63.705  45.566  49.026  1.00  0.00           C  
ATOM   2080  HA  LYS   137      62.773  45.879  49.496  1.00  0.00           H  
ATOM   2081  CB  LYS   137      64.838  46.003  49.945  1.00  0.00           C  
ATOM   2082  HB2 LYS   137      65.771  45.495  49.702  1.00  0.00           H  
ATOM   2083  HB3 LYS   137      65.099  47.061  49.971  1.00  0.00           H  
ATOM   2084  CG  LYS   137      64.638  45.672  51.454  1.00  0.00           C  
ATOM   2085  HG2 LYS   137      63.623  46.017  51.651  1.00  0.00           H  
ATOM   2086  HG3 LYS   137      64.617  44.584  51.513  1.00  0.00           H  
ATOM   2087  CD  LYS   137      65.715  46.269  52.449  1.00  0.00           C  
ATOM   2088  HD2 LYS   137      66.668  45.899  52.071  1.00  0.00           H  
ATOM   2089  HD3 LYS   137      65.674  47.354  52.554  1.00  0.00           H  
ATOM   2090  CE  LYS   137      65.449  45.804  53.903  1.00  0.00           C  
ATOM   2091  HE2 LYS   137      64.518  46.314  54.150  1.00  0.00           H  
ATOM   2092  HE3 LYS   137      65.309  44.726  53.825  1.00  0.00           H  
ATOM   2093  NZ  LYS   137      66.545  46.234  54.822  1.00  0.00           N  
ATOM   2094  HZ1 LYS   137      67.430  45.856  54.516  1.00  0.00           H  
ATOM   2095  HZ2 LYS   137      66.368  45.783  55.709  1.00  0.00           H  
ATOM   2096  HZ3 LYS   137      66.624  47.234  54.939  1.00  0.00           H  
ATOM   2097  C   LYS   137      63.791  46.318  47.683  1.00  0.00           C  
ATOM   2098  O   LYS   137      64.392  45.926  46.746  1.00  0.00           O  
ATOM   2099  N   ASN   138      63.232  47.557  47.653  1.00  0.00           N  
ATOM   2100  H   ASN   138      62.697  47.808  48.472  1.00  0.00           H  
ATOM   2101  CA  ASN   138      63.204  48.273  46.359  1.00  0.00           C  
ATOM   2102  HA  ASN   138      62.835  47.581  45.603  1.00  0.00           H  
ATOM   2103  CB  ASN   138      62.168  49.390  46.547  1.00  0.00           C  
ATOM   2104  HB2 ASN   138      62.462  50.037  47.373  1.00  0.00           H  
ATOM   2105  HB3 ASN   138      62.057  50.084  45.714  1.00  0.00           H  
ATOM   2106  CG  ASN   138      60.805  48.891  46.873  1.00  0.00           C  
ATOM   2107  OD1 ASN   138      60.297  47.930  46.239  1.00  0.00           O  
ATOM   2108  ND2 ASN   138      60.061  49.503  47.722  1.00  0.00           N  
ATOM   2109 HD21 ASN   138      60.483  50.285  48.203  1.00  0.00           H  
ATOM   2110 HD22 ASN   138      59.234  48.976  47.962  1.00  0.00           H  
ATOM   2111  C   ASN   138      64.588  48.709  45.842  1.00  0.00           C  
ATOM   2112  O   ASN   138      64.749  48.907  44.634  1.00  0.00           O  
ATOM   2113  N   ARG   139      65.654  48.782  46.688  1.00  0.00           N  
ATOM   2114  H   ARG   139      65.426  48.852  47.670  1.00  0.00           H  
ATOM   2115  CA  ARG   139      67.042  49.076  46.153  1.00  0.00           C  
ATOM   2116  HA  ARG   139      67.060  50.072  45.709  1.00  0.00           H  
ATOM   2117  CB  ARG   139      67.938  49.237  47.349  1.00  0.00           C  
ATOM   2118  HB2 ARG   139      67.698  50.091  47.981  1.00  0.00           H  
ATOM   2119  HB3 ARG   139      68.928  49.534  47.002  1.00  0.00           H  
ATOM   2120  CG  ARG   139      68.025  48.013  48.241  1.00  0.00           C  
ATOM   2121  HG2 ARG   139      67.112  47.869  48.818  1.00  0.00           H  
ATOM   2122  HG3 ARG   139      68.407  47.083  47.820  1.00  0.00           H  
ATOM   2123  CD  ARG   139      69.013  48.320  49.412  1.00  0.00           C  
ATOM   2124  HD2 ARG   139      68.899  47.558  50.184  1.00  0.00           H  
ATOM   2125  HD3 ARG   139      68.673  49.254  49.859  1.00  0.00           H  
ATOM   2126  NE  ARG   139      70.389  48.423  48.948  1.00  0.00           N  
ATOM   2127  HE  ARG   139      70.702  47.830  48.193  1.00  0.00           H  
ATOM   2128  CZ  ARG   139      71.192  49.388  49.286  1.00  0.00           C  
ATOM   2129  NH1 ARG   139      70.921  50.161  50.378  1.00  0.00           N  
ATOM   2130 HH11 ARG   139      71.379  51.060  50.345  1.00  0.00           H  
ATOM   2131 HH12 ARG   139      70.168  49.910  51.003  1.00  0.00           H  
ATOM   2132  NH2 ARG   139      72.178  49.697  48.581  1.00  0.00           N  
ATOM   2133 HH21 ARG   139      72.814  50.360  49.000  1.00  0.00           H  
ATOM   2134 HH22 ARG   139      72.426  49.184  47.747  1.00  0.00           H  
ATOM   2135  C   ARG   139      67.622  48.075  45.148  1.00  0.00           C  
ATOM   2136  O   ARG   139      68.624  48.414  44.598  1.00  0.00           O  
ATOM   2137  N   GLU   140      67.130  46.841  45.043  1.00  0.00           N  
ATOM   2138  H   GLU   140      66.413  46.525  45.681  1.00  0.00           H  
ATOM   2139  CA  GLU   140      67.768  45.819  44.197  1.00  0.00           C  
ATOM   2140  HA  GLU   140      68.831  46.058  44.164  1.00  0.00           H  
ATOM   2141  CB  GLU   140      67.548  44.445  44.786  1.00  0.00           C  
ATOM   2142  HB2 GLU   140      68.097  43.637  44.301  1.00  0.00           H  
ATOM   2143  HB3 GLU   140      66.517  44.155  44.581  1.00  0.00           H  
ATOM   2144  CG  GLU   140      67.885  44.116  46.249  1.00  0.00           C  
ATOM   2145  HG2 GLU   140      67.450  44.857  46.919  1.00  0.00           H  
ATOM   2146  HG3 GLU   140      67.354  43.200  46.509  1.00  0.00           H  
ATOM   2147  CD  GLU   140      69.339  43.842  46.664  1.00  0.00           C  
ATOM   2148  OE1 GLU   140      69.844  44.505  47.573  1.00  0.00           O  
ATOM   2149  OE2 GLU   140      69.841  42.793  46.096  1.00  0.00           O  
ATOM   2150  C   GLU   140      67.319  45.759  42.731  1.00  0.00           C  
ATOM   2151  O   GLU   140      67.976  45.200  41.831  1.00  0.00           O  
ATOM   2152  N   GLY   141      66.246  46.557  42.456  1.00  0.00           N  
ATOM   2153  H   GLY   141      65.712  46.929  43.228  1.00  0.00           H  
ATOM   2154  CA  GLY   141      65.738  46.910  41.155  1.00  0.00           C  
ATOM   2155  HA2 GLY   141      65.348  46.037  40.632  1.00  0.00           H  
ATOM   2156  HA3 GLY   141      64.781  47.380  41.380  1.00  0.00           H  
ATOM   2157  C   GLY   141      66.694  47.733  40.232  1.00  0.00           C  
ATOM   2158  O   GLY   141      66.330  48.059  39.088  1.00  0.00           O  
ATOM   2159  N   THR   142      67.943  48.051  40.734  1.00  0.00           N  
ATOM   2160  H   THR   142      68.225  47.843  41.681  1.00  0.00           H  
ATOM   2161  CA  THR   142      69.000  48.318  39.805  1.00  0.00           C  
ATOM   2162  HA  THR   142      68.775  49.208  39.217  1.00  0.00           H  
ATOM   2163  CB  THR   142      70.352  48.638  40.418  1.00  0.00           C  
ATOM   2164  HB  THR   142      71.149  48.716  39.679  1.00  0.00           H  
ATOM   2165  CG2 THR   142      70.157  49.874  41.242  1.00  0.00           C  
ATOM   2166 HG21 THR   142      70.138  50.686  40.516  1.00  0.00           H  
ATOM   2167 HG22 THR   142      69.202  49.867  41.768  1.00  0.00           H  
ATOM   2168 HG23 THR   142      70.937  50.104  41.968  1.00  0.00           H  
ATOM   2169  OG1 THR   142      70.681  47.643  41.367  1.00  0.00           O  
ATOM   2170  HG1 THR   142      71.627  47.640  41.533  1.00  0.00           H  
ATOM   2171  C   THR   142      69.323  47.161  38.771  1.00  0.00           C  
ATOM   2172  O   THR   142      69.771  47.428  37.701  1.00  0.00           O  
ATOM   2173  N   ILE   143      68.986  45.882  39.093  1.00  0.00           N  
ATOM   2174  H   ILE   143      68.724  45.695  40.051  1.00  0.00           H  
ATOM   2175  CA  ILE   143      69.268  44.665  38.287  1.00  0.00           C  
ATOM   2176  HA  ILE   143      69.330  44.926  37.230  1.00  0.00           H  
ATOM   2177  CB  ILE   143      70.552  43.933  38.770  1.00  0.00           C  
ATOM   2178  HB  ILE   143      70.375  43.404  39.707  1.00  0.00           H  
ATOM   2179  CG2 ILE   143      70.840  42.960  37.568  1.00  0.00           C  
ATOM   2180 HG21 ILE   143      70.039  42.230  37.450  1.00  0.00           H  
ATOM   2181 HG22 ILE   143      71.810  42.473  37.678  1.00  0.00           H  
ATOM   2182 HG23 ILE   143      70.851  43.591  36.680  1.00  0.00           H  
ATOM   2183  CG1 ILE   143      71.783  44.889  38.975  1.00  0.00           C  
ATOM   2184 HG12 ILE   143      71.688  45.466  39.895  1.00  0.00           H  
ATOM   2185 HG13 ILE   143      71.830  45.639  38.187  1.00  0.00           H  
ATOM   2186  CD1 ILE   143      73.076  44.067  39.090  1.00  0.00           C  
ATOM   2187 HD11 ILE   143      72.924  43.178  39.702  1.00  0.00           H  
ATOM   2188 HD12 ILE   143      73.573  43.699  38.193  1.00  0.00           H  
ATOM   2189 HD13 ILE   143      73.822  44.725  39.535  1.00  0.00           H  
ATOM   2190  C   ILE   143      68.147  43.656  38.433  1.00  0.00           C  
ATOM   2191  O   ILE   143      67.840  43.042  37.418  1.00  0.00           O  
ATOM   2192  N   GLN   144      67.402  43.452  39.524  1.00  0.00           N  
ATOM   2193  H   GLN   144      67.607  43.868  40.421  1.00  0.00           H  
ATOM   2194  CA  GLN   144      66.151  42.728  39.570  1.00  0.00           C  
ATOM   2195  HA  GLN   144      66.254  41.727  39.150  1.00  0.00           H  
ATOM   2196  CB  GLN   144      65.598  42.661  41.013  1.00  0.00           C  
ATOM   2197  HB2 GLN   144      64.618  42.192  40.921  1.00  0.00           H  
ATOM   2198  HB3 GLN   144      65.549  43.682  41.390  1.00  0.00           H  
ATOM   2199  CG  GLN   144      66.437  41.784  41.959  1.00  0.00           C  
ATOM   2200  HG2 GLN   144      66.128  42.098  42.956  1.00  0.00           H  
ATOM   2201  HG3 GLN   144      67.505  41.997  41.912  1.00  0.00           H  
ATOM   2202  CD  GLN   144      66.230  40.276  41.903  1.00  0.00           C  
ATOM   2203  OE1 GLN   144      65.379  39.643  41.242  1.00  0.00           O  
ATOM   2204  NE2 GLN   144      67.145  39.548  42.590  1.00  0.00           N  
ATOM   2205 HE21 GLN   144      67.223  38.542  42.542  1.00  0.00           H  
ATOM   2206 HE22 GLN   144      67.761  40.042  43.220  1.00  0.00           H  
ATOM   2207  C   GLN   144      65.106  43.529  38.756  1.00  0.00           C  
ATOM   2208  O   GLN   144      65.334  44.758  38.543  1.00  0.00           O  
ATOM   2209  N   PRO   145      64.061  42.880  38.202  1.00  0.00           N  
ATOM   2210  CD  PRO   145      63.842  41.436  37.988  1.00  0.00           C  
ATOM   2211  HD2 PRO   145      64.757  40.862  37.840  1.00  0.00           H  
ATOM   2212  HD3 PRO   145      63.403  40.995  38.882  1.00  0.00           H  
ATOM   2213  CG  PRO   145      62.889  41.250  36.856  1.00  0.00           C  
ATOM   2214  HG2 PRO   145      62.332  40.332  37.044  1.00  0.00           H  
ATOM   2215  HG3 PRO   145      63.442  41.065  35.935  1.00  0.00           H  
ATOM   2216  CB  PRO   145      62.121  42.536  36.916  1.00  0.00           C  
ATOM   2217  HB2 PRO   145      61.226  42.390  37.520  1.00  0.00           H  
ATOM   2218  HB3 PRO   145      61.870  42.809  35.891  1.00  0.00           H  
ATOM   2219  CA  PRO   145      63.045  43.637  37.481  1.00  0.00           C  
ATOM   2220  HA  PRO   145      63.531  44.233  36.708  1.00  0.00           H  
ATOM   2221  C   PRO   145      62.281  44.604  38.364  1.00  0.00           C  
ATOM   2222  O   PRO   145      62.134  44.348  39.561  1.00  0.00           O  
ATOM   2223  N   LEU   146      61.780  45.707  37.799  1.00  0.00           N  
ATOM   2224  H   LEU   146      61.959  45.779  36.807  1.00  0.00           H  
ATOM   2225  CA  LEU   146      60.857  46.614  38.430  1.00  0.00           C  
ATOM   2226  HA  LEU   146      61.166  46.788  39.461  1.00  0.00           H  
ATOM   2227  CB  LEU   146      60.814  47.966  37.729  1.00  0.00           C  
ATOM   2228  HB2 LEU   146      60.306  48.700  38.355  1.00  0.00           H  
ATOM   2229  HB3 LEU   146      60.260  47.884  36.794  1.00  0.00           H  
ATOM   2230  CG  LEU   146      62.236  48.486  37.446  1.00  0.00           C  
ATOM   2231  HG  LEU   146      62.774  47.797  36.796  1.00  0.00           H  
ATOM   2232  CD1 LEU   146      62.047  49.811  36.603  1.00  0.00           C  
ATOM   2233 HD11 LEU   146      63.068  50.168  36.470  1.00  0.00           H  
ATOM   2234 HD12 LEU   146      61.412  50.481  37.184  1.00  0.00           H  
ATOM   2235 HD13 LEU   146      61.673  49.540  35.615  1.00  0.00           H  
ATOM   2236  CD2 LEU   146      62.950  48.665  38.780  1.00  0.00           C  
ATOM   2237 HD21 LEU   146      63.855  49.263  38.675  1.00  0.00           H  
ATOM   2238 HD22 LEU   146      62.409  49.278  39.501  1.00  0.00           H  
ATOM   2239 HD23 LEU   146      63.272  47.754  39.285  1.00  0.00           H  
ATOM   2240  C   LEU   146      59.397  46.016  38.524  1.00  0.00           C  
ATOM   2241  O   LEU   146      58.430  46.608  39.015  1.00  0.00           O  
ATOM   2242  N   LEU   147      59.246  44.831  37.900  1.00  0.00           N  
ATOM   2243  H   LEU   147      60.044  44.455  37.407  1.00  0.00           H  
ATOM   2244  CA  LEU   147      57.916  44.221  37.701  1.00  0.00           C  
ATOM   2245  HA  LEU   147      57.270  44.528  38.524  1.00  0.00           H  
ATOM   2246  CB  LEU   147      57.230  44.838  36.408  1.00  0.00           C  
ATOM   2247  HB2 LEU   147      57.132  45.918  36.520  1.00  0.00           H  
ATOM   2248  HB3 LEU   147      57.968  44.723  35.614  1.00  0.00           H  
ATOM   2249  CG  LEU   147      55.954  44.054  36.030  1.00  0.00           C  
ATOM   2250  HG  LEU   147      56.229  43.018  35.834  1.00  0.00           H  
ATOM   2251  CD1 LEU   147      54.859  44.065  37.072  1.00  0.00           C  
ATOM   2252 HD11 LEU   147      53.929  43.643  36.691  1.00  0.00           H  
ATOM   2253 HD12 LEU   147      54.694  45.123  37.277  1.00  0.00           H  
ATOM   2254 HD13 LEU   147      55.177  43.544  37.976  1.00  0.00           H  
ATOM   2255  CD2 LEU   147      55.319  44.705  34.706  1.00  0.00           C  
ATOM   2256 HD21 LEU   147      54.404  44.214  34.376  1.00  0.00           H  
ATOM   2257 HD22 LEU   147      55.978  44.610  33.843  1.00  0.00           H  
ATOM   2258 HD23 LEU   147      55.037  45.746  34.862  1.00  0.00           H  
ATOM   2259  C   LEU   147      58.094  42.705  37.534  1.00  0.00           C  
ATOM   2260  O   LEU   147      58.625  42.180  36.546  1.00  0.00           O  
ATOM   2261  N   VAL   148      57.496  41.876  38.411  1.00  0.00           N  
ATOM   2262  H   VAL   148      57.168  42.311  39.261  1.00  0.00           H  
ATOM   2263  CA  VAL   148      57.537  40.429  38.349  1.00  0.00           C  
ATOM   2264  HA  VAL   148      57.946  40.034  37.419  1.00  0.00           H  
ATOM   2265  CB  VAL   148      58.521  39.798  39.395  1.00  0.00           C  
ATOM   2266  HB  VAL   148      58.213  40.056  40.408  1.00  0.00           H  
ATOM   2267  CG1 VAL   148      58.617  38.230  39.228  1.00  0.00           C  
ATOM   2268 HG11 VAL   148      57.736  37.779  39.685  1.00  0.00           H  
ATOM   2269 HG12 VAL   148      59.450  37.966  39.879  1.00  0.00           H  
ATOM   2270 HG13 VAL   148      58.669  37.898  38.192  1.00  0.00           H  
ATOM   2271  CG2 VAL   148      59.952  40.313  39.268  1.00  0.00           C  
ATOM   2272 HG21 VAL   148      60.525  39.693  39.957  1.00  0.00           H  
ATOM   2273 HG22 VAL   148      60.028  41.355  39.582  1.00  0.00           H  
ATOM   2274 HG23 VAL   148      60.215  40.188  38.218  1.00  0.00           H  
ATOM   2275  C   VAL   148      56.137  39.799  38.436  1.00  0.00           C  
ATOM   2276  O   VAL   148      55.520  39.693  39.539  1.00  0.00           O  
ATOM   2277  N   VAL   149      55.694  39.418  37.301  1.00  0.00           N  
ATOM   2278  H   VAL   149      56.295  39.502  36.493  1.00  0.00           H  
ATOM   2279  CA  VAL   149      54.335  38.926  37.190  1.00  0.00           C  
ATOM   2280  HA  VAL   149      53.762  39.458  37.950  1.00  0.00           H  
ATOM   2281  CB  VAL   149      53.811  39.382  35.722  1.00  0.00           C  
ATOM   2282  HB  VAL   149      54.276  38.744  34.971  1.00  0.00           H  
ATOM   2283  CG1 VAL   149      52.282  39.131  35.716  1.00  0.00           C  
ATOM   2284 HG11 VAL   149      51.944  39.231  34.685  1.00  0.00           H  
ATOM   2285 HG12 VAL   149      51.767  39.804  36.402  1.00  0.00           H  
ATOM   2286 HG13 VAL   149      52.066  38.108  36.024  1.00  0.00           H  
ATOM   2287  CG2 VAL   149      54.002  40.868  35.424  1.00  0.00           C  
ATOM   2288 HG21 VAL   149      55.078  40.809  35.261  1.00  0.00           H  
ATOM   2289 HG22 VAL   149      53.723  41.449  36.303  1.00  0.00           H  
ATOM   2290 HG23 VAL   149      53.362  41.264  34.635  1.00  0.00           H  
ATOM   2291  C   VAL   149      54.299  37.438  37.372  1.00  0.00           C  
ATOM   2292  O   VAL   149      54.909  36.721  36.599  1.00  0.00           O  
ATOM   2293  N   GLN   150      53.520  36.952  38.353  1.00  0.00           N  
ATOM   2294  H   GLN   150      53.090  37.540  39.053  1.00  0.00           H  
ATOM   2295  CA  GLN   150      53.293  35.544  38.505  1.00  0.00           C  
ATOM   2296  HA  GLN   150      53.924  35.030  37.781  1.00  0.00           H  
ATOM   2297  CB  GLN   150      53.694  35.021  40.003  1.00  0.00           C  
ATOM   2298  HB2 GLN   150      54.711  35.362  40.199  1.00  0.00           H  
ATOM   2299  HB3 GLN   150      52.910  35.360  40.680  1.00  0.00           H  
ATOM   2300  CG  GLN   150      53.685  33.478  40.118  1.00  0.00           C  
ATOM   2301  HG2 GLN   150      54.393  33.021  39.426  1.00  0.00           H  
ATOM   2302  HG3 GLN   150      52.672  33.119  39.936  1.00  0.00           H  
ATOM   2303  CD  GLN   150      54.012  33.070  41.546  1.00  0.00           C  
ATOM   2304  OE1 GLN   150      54.949  33.601  42.153  1.00  0.00           O  
ATOM   2305  NE2 GLN   150      53.448  32.013  42.154  1.00  0.00           N  
ATOM   2306 HE21 GLN   150      52.700  31.590  41.623  1.00  0.00           H  
ATOM   2307 HE22 GLN   150      53.625  31.805  43.126  1.00  0.00           H  
ATOM   2308  C   GLN   150      51.845  35.161  38.295  1.00  0.00           C  
ATOM   2309  O   GLN   150      50.926  35.740  38.809  1.00  0.00           O  
ATOM   2310  N   VAL   151      51.667  34.175  37.449  1.00  0.00           N  
ATOM   2311  H   VAL   151      52.439  33.707  36.995  1.00  0.00           H  
ATOM   2312  CA  VAL   151      50.395  33.697  36.938  1.00  0.00           C  
ATOM   2313  HA  VAL   151      49.610  34.254  37.449  1.00  0.00           H  
ATOM   2314  CB  VAL   151      50.274  33.927  35.437  1.00  0.00           C  
ATOM   2315  HB  VAL   151      51.100  33.527  34.849  1.00  0.00           H  
ATOM   2316  CG1 VAL   151      49.011  33.175  34.870  1.00  0.00           C  
ATOM   2317 HG11 VAL   151      48.808  33.474  33.842  1.00  0.00           H  
ATOM   2318 HG12 VAL   151      48.163  33.411  35.512  1.00  0.00           H  
ATOM   2319 HG13 VAL   151      49.200  32.102  34.896  1.00  0.00           H  
ATOM   2320  CG2 VAL   151      50.133  35.386  35.092  1.00  0.00           C  
ATOM   2321 HG21 VAL   151      50.179  35.529  34.013  1.00  0.00           H  
ATOM   2322 HG22 VAL   151      50.898  35.975  35.597  1.00  0.00           H  
ATOM   2323 HG23 VAL   151      49.156  35.832  35.277  1.00  0.00           H  
ATOM   2324  C   VAL   151      50.293  32.192  37.261  1.00  0.00           C  
ATOM   2325  O   VAL   151      51.187  31.367  36.946  1.00  0.00           O  
ATOM   2326  N   THR   152      49.282  31.889  38.092  1.00  0.00           N  
ATOM   2327  H   THR   152      48.667  32.625  38.410  1.00  0.00           H  
ATOM   2328  CA  THR   152      49.141  30.577  38.748  1.00  0.00           C  
ATOM   2329  HA  THR   152      50.008  29.981  38.466  1.00  0.00           H  
ATOM   2330  CB  THR   152      49.247  30.698  40.281  1.00  0.00           C  
ATOM   2331  HB  THR   152      48.508  31.361  40.731  1.00  0.00           H  
ATOM   2332  CG2 THR   152      49.162  29.347  40.969  1.00  0.00           C  
ATOM   2333 HG21 THR   152      49.998  28.702  40.696  1.00  0.00           H  
ATOM   2334 HG22 THR   152      48.225  28.905  40.632  1.00  0.00           H  
ATOM   2335 HG23 THR   152      49.310  29.457  42.044  1.00  0.00           H  
ATOM   2336  OG1 THR   152      50.547  31.145  40.643  1.00  0.00           O  
ATOM   2337  HG1 THR   152      50.538  32.097  40.525  1.00  0.00           H  
ATOM   2338  C   THR   152      47.962  29.833  38.281  1.00  0.00           C  
ATOM   2339  O   THR   152      46.861  30.424  38.463  1.00  0.00           O  
ATOM   2340  N   GLU   153      48.085  28.582  37.806  1.00  0.00           N  
ATOM   2341  H   GLU   153      49.006  28.191  37.672  1.00  0.00           H  
ATOM   2342  CA  GLU   153      46.942  27.694  37.496  1.00  0.00           C  
ATOM   2343  HA  GLU   153      46.124  28.258  37.047  1.00  0.00           H  
ATOM   2344  CB  GLU   153      47.489  26.496  36.593  1.00  0.00           C  
ATOM   2345  HB2 GLU   153      46.765  25.685  36.519  1.00  0.00           H  
ATOM   2346  HB3 GLU   153      48.478  26.152  36.895  1.00  0.00           H  
ATOM   2347  CG  GLU   153      47.597  27.154  35.199  1.00  0.00           C  
ATOM   2348  HG2 GLU   153      46.645  27.598  34.906  1.00  0.00           H  
ATOM   2349  HG3 GLU   153      48.354  27.938  35.165  1.00  0.00           H  
ATOM   2350  CD  GLU   153      47.946  26.087  34.199  1.00  0.00           C  
ATOM   2351  OE1 GLU   153      49.165  25.899  33.899  1.00  0.00           O  
ATOM   2352  OE2 GLU   153      47.052  25.420  33.594  1.00  0.00           O  
ATOM   2353  C   GLU   153      46.481  27.156  38.834  1.00  0.00           C  
ATOM   2354  O   GLU   153      47.319  26.615  39.578  1.00  0.00           O  
ATOM   2355  N   LEU   154      45.188  27.098  39.094  1.00  0.00           N  
ATOM   2356  H   LEU   154      44.602  27.658  38.491  1.00  0.00           H  
ATOM   2357  CA  LEU   154      44.467  26.247  40.057  1.00  0.00           C  
ATOM   2358  HA  LEU   154      45.148  25.765  40.759  1.00  0.00           H  
ATOM   2359  CB  LEU   154      43.527  27.129  40.891  1.00  0.00           C  
ATOM   2360  HB2 LEU   154      42.974  27.763  40.197  1.00  0.00           H  
ATOM   2361  HB3 LEU   154      42.774  26.590  41.466  1.00  0.00           H  
ATOM   2362  CG  LEU   154      44.394  27.954  41.846  1.00  0.00           C  
ATOM   2363  HG  LEU   154      45.449  27.852  41.594  1.00  0.00           H  
ATOM   2364  CD1 LEU   154      44.021  29.465  41.893  1.00  0.00           C  
ATOM   2365 HD11 LEU   154      42.981  29.505  42.216  1.00  0.00           H  
ATOM   2366 HD12 LEU   154      44.208  29.817  40.879  1.00  0.00           H  
ATOM   2367 HD13 LEU   154      44.685  29.999  42.573  1.00  0.00           H  
ATOM   2368  CD2 LEU   154      44.289  27.468  43.284  1.00  0.00           C  
ATOM   2369 HD21 LEU   154      45.190  27.777  43.814  1.00  0.00           H  
ATOM   2370 HD22 LEU   154      44.273  26.382  43.368  1.00  0.00           H  
ATOM   2371 HD23 LEU   154      43.375  27.801  43.774  1.00  0.00           H  
ATOM   2372  C   LEU   154      43.671  25.049  39.438  1.00  0.00           C  
ATOM   2373  O   LEU   154      43.426  24.957  38.211  1.00  0.00           O  
ATOM   2374  N   VAL   155      43.205  24.082  40.196  1.00  0.00           N  
ATOM   2375  H   VAL   155      43.572  23.977  41.131  1.00  0.00           H  
ATOM   2376  CA  VAL   155      42.392  22.967  39.771  1.00  0.00           C  
ATOM   2377  HA  VAL   155      42.911  22.567  38.900  1.00  0.00           H  
ATOM   2378  CB  VAL   155      42.423  21.812  40.779  1.00  0.00           C  
ATOM   2379  HB  VAL   155      42.109  22.074  41.790  1.00  0.00           H  
ATOM   2380  CG1 VAL   155      41.764  20.492  40.281  1.00  0.00           C  
ATOM   2381 HG11 VAL   155      42.054  19.620  40.867  1.00  0.00           H  
ATOM   2382 HG12 VAL   155      42.045  20.281  39.249  1.00  0.00           H  
ATOM   2383 HG13 VAL   155      40.685  20.604  40.383  1.00  0.00           H  
ATOM   2384  CG2 VAL   155      43.914  21.458  40.933  1.00  0.00           C  
ATOM   2385 HG21 VAL   155      44.348  21.244  39.956  1.00  0.00           H  
ATOM   2386 HG22 VAL   155      44.523  22.187  41.468  1.00  0.00           H  
ATOM   2387 HG23 VAL   155      43.965  20.548  41.531  1.00  0.00           H  
ATOM   2388  C   VAL   155      41.008  23.413  39.205  1.00  0.00           C  
ATOM   2389  O   VAL   155      40.369  22.655  38.531  1.00  0.00           O  
ATOM   2390  N   ASP   156      40.541  24.657  39.524  1.00  0.00           N  
ATOM   2391  H   ASP   156      40.852  25.086  40.384  1.00  0.00           H  
ATOM   2392  CA  ASP   156      39.298  25.214  39.028  1.00  0.00           C  
ATOM   2393  HA  ASP   156      38.973  24.725  38.109  1.00  0.00           H  
ATOM   2394  CB  ASP   156      38.200  24.850  40.090  1.00  0.00           C  
ATOM   2395  HB2 ASP   156      37.241  25.195  39.704  1.00  0.00           H  
ATOM   2396  HB3 ASP   156      38.064  23.769  40.117  1.00  0.00           H  
ATOM   2397  CG  ASP   156      38.462  25.315  41.542  1.00  0.00           C  
ATOM   2398  OD1 ASP   156      39.552  25.745  41.888  1.00  0.00           O  
ATOM   2399  OD2 ASP   156      37.492  25.169  42.380  1.00  0.00           O  
ATOM   2400  C   ASP   156      39.467  26.762  38.758  1.00  0.00           C  
ATOM   2401  O   ASP   156      38.593  27.486  39.051  1.00  0.00           O  
ATOM   2402  N   GLY   157      40.626  27.203  38.245  1.00  0.00           N  
ATOM   2403  H   GLY   157      41.316  26.515  37.980  1.00  0.00           H  
ATOM   2404  CA  GLY   157      40.741  28.654  38.046  1.00  0.00           C  
ATOM   2405  HA2 GLY   157      40.323  29.133  38.931  1.00  0.00           H  
ATOM   2406  HA3 GLY   157      40.063  28.983  37.259  1.00  0.00           H  
ATOM   2407  C   GLY   157      42.195  29.135  37.799  1.00  0.00           C  
ATOM   2408  O   GLY   157      43.032  28.360  37.490  1.00  0.00           O  
ATOM   2409  N   ILE   158      42.500  30.424  37.996  1.00  0.00           N  
ATOM   2410  H   ILE   158      41.707  30.963  38.313  1.00  0.00           H  
ATOM   2411  CA  ILE   158      43.737  31.102  37.790  1.00  0.00           C  
ATOM   2412  HA  ILE   158      44.547  30.426  38.064  1.00  0.00           H  
ATOM   2413  CB  ILE   158      43.892  31.376  36.291  1.00  0.00           C  
ATOM   2414  HB  ILE   158      43.765  30.396  35.831  1.00  0.00           H  
ATOM   2415  CG2 ILE   158      42.803  32.312  35.789  1.00  0.00           C  
ATOM   2416 HG21 ILE   158      42.694  33.281  36.277  1.00  0.00           H  
ATOM   2417 HG22 ILE   158      42.751  32.255  34.702  1.00  0.00           H  
ATOM   2418 HG23 ILE   158      41.836  31.830  35.929  1.00  0.00           H  
ATOM   2419  CG1 ILE   158      45.306  31.830  35.881  1.00  0.00           C  
ATOM   2420 HG12 ILE   158      46.020  31.037  36.105  1.00  0.00           H  
ATOM   2421 HG13 ILE   158      45.637  32.710  36.432  1.00  0.00           H  
ATOM   2422  CD1 ILE   158      45.369  32.019  34.400  1.00  0.00           C  
ATOM   2423 HD11 ILE   158      44.796  32.895  34.096  1.00  0.00           H  
ATOM   2424 HD12 ILE   158      46.388  32.314  34.151  1.00  0.00           H  
ATOM   2425 HD13 ILE   158      45.236  31.075  33.872  1.00  0.00           H  
ATOM   2426  C   ILE   158      43.971  32.389  38.687  1.00  0.00           C  
ATOM   2427  O   ILE   158      42.946  33.064  39.032  1.00  0.00           O  
ATOM   2428  N   PHE   159      45.218  32.812  38.941  1.00  0.00           N  
ATOM   2429  H   PHE   159      46.032  32.276  38.677  1.00  0.00           H  
ATOM   2430  CA  PHE   159      45.513  34.026  39.714  1.00  0.00           C  
ATOM   2431  HA  PHE   159      44.618  34.648  39.691  1.00  0.00           H  
ATOM   2432  CB  PHE   159      45.727  33.647  41.158  1.00  0.00           C  
ATOM   2433  HB2 PHE   159      46.630  33.037  41.120  1.00  0.00           H  
ATOM   2434  HB3 PHE   159      44.867  33.178  41.636  1.00  0.00           H  
ATOM   2435  CG  PHE   159      45.976  34.794  42.098  1.00  0.00           C  
ATOM   2436  CD1 PHE   159      47.237  35.389  42.242  1.00  0.00           C  
ATOM   2437  HD1 PHE   159      48.062  34.918  41.728  1.00  0.00           H  
ATOM   2438  CE1 PHE   159      47.316  36.535  43.027  1.00  0.00           C  
ATOM   2439  HE1 PHE   159      48.277  36.973  43.255  1.00  0.00           H  
ATOM   2440  CZ  PHE   159      46.269  36.929  43.817  1.00  0.00           C  
ATOM   2441  HZ  PHE   159      46.448  37.724  44.526  1.00  0.00           H  
ATOM   2442  CE2 PHE   159      45.008  36.253  43.826  1.00  0.00           C  
ATOM   2443  HE2 PHE   159      44.228  36.590  44.492  1.00  0.00           H  
ATOM   2444  CD2 PHE   159      44.853  35.158  42.927  1.00  0.00           C  
ATOM   2445  HD2 PHE   159      43.844  34.805  42.767  1.00  0.00           H  
ATOM   2446  C   PHE   159      46.671  34.819  39.130  1.00  0.00           C  
ATOM   2447  O   PHE   159      47.504  34.223  38.449  1.00  0.00           O  
ATOM   2448  N   ILE   160      46.608  36.155  39.205  1.00  0.00           N  
ATOM   2449  H   ILE   160      45.830  36.524  39.732  1.00  0.00           H  
ATOM   2450  CA  ILE   160      47.360  37.060  38.392  1.00  0.00           C  
ATOM   2451  HA  ILE   160      48.202  36.569  37.904  1.00  0.00           H  
ATOM   2452  CB  ILE   160      46.447  37.702  37.280  1.00  0.00           C  
ATOM   2453  HB  ILE   160      45.633  38.336  37.633  1.00  0.00           H  
ATOM   2454  CG2 ILE   160      47.278  38.710  36.381  1.00  0.00           C  
ATOM   2455 HG21 ILE   160      47.768  39.441  37.024  1.00  0.00           H  
ATOM   2456 HG22 ILE   160      46.551  39.306  35.829  1.00  0.00           H  
ATOM   2457 HG23 ILE   160      47.968  38.324  35.631  1.00  0.00           H  
ATOM   2458  CG1 ILE   160      45.827  36.499  36.441  1.00  0.00           C  
ATOM   2459 HG12 ILE   160      45.121  35.952  37.066  1.00  0.00           H  
ATOM   2460 HG13 ILE   160      46.664  35.837  36.220  1.00  0.00           H  
ATOM   2461  CD1 ILE   160      45.134  36.715  35.076  1.00  0.00           C  
ATOM   2462 HD11 ILE   160      44.916  35.726  34.673  1.00  0.00           H  
ATOM   2463 HD12 ILE   160      45.917  37.194  34.488  1.00  0.00           H  
ATOM   2464 HD13 ILE   160      44.190  37.247  35.188  1.00  0.00           H  
ATOM   2465  C   ILE   160      47.879  38.108  39.316  1.00  0.00           C  
ATOM   2466  O   ILE   160      47.123  39.055  39.627  1.00  0.00           O  
ATOM   2467  N   GLY   161      49.013  37.708  39.937  1.00  0.00           N  
ATOM   2468  H   GLY   161      49.527  36.904  39.608  1.00  0.00           H  
ATOM   2469  CA  GLY   161      49.690  38.580  40.889  1.00  0.00           C  
ATOM   2470  HA2 GLY   161      50.031  37.954  41.714  1.00  0.00           H  
ATOM   2471  HA3 GLY   161      49.076  39.375  41.311  1.00  0.00           H  
ATOM   2472  C   GLY   161      50.904  39.312  40.163  1.00  0.00           C  
ATOM   2473  O   GLY   161      51.515  38.847  39.199  1.00  0.00           O  
ATOM   2474  N   LEU   162      51.179  40.532  40.619  1.00  0.00           N  
ATOM   2475  H   LEU   162      50.679  41.014  41.352  1.00  0.00           H  
ATOM   2476  CA  LEU   162      52.272  41.373  40.108  1.00  0.00           C  
ATOM   2477  HA  LEU   162      53.078  40.888  39.557  1.00  0.00           H  
ATOM   2478  CB  LEU   162      51.858  42.587  39.231  1.00  0.00           C  
ATOM   2479  HB2 LEU   162      51.421  43.331  39.897  1.00  0.00           H  
ATOM   2480  HB3 LEU   162      52.769  43.051  38.853  1.00  0.00           H  
ATOM   2481  CG  LEU   162      50.819  42.279  38.176  1.00  0.00           C  
ATOM   2482  HG  LEU   162      50.871  41.270  37.768  1.00  0.00           H  
ATOM   2483  CD1 LEU   162      49.392  42.407  38.722  1.00  0.00           C  
ATOM   2484 HD11 LEU   162      49.226  41.858  39.649  1.00  0.00           H  
ATOM   2485 HD12 LEU   162      48.703  42.163  37.914  1.00  0.00           H  
ATOM   2486 HD13 LEU   162      49.200  43.458  38.934  1.00  0.00           H  
ATOM   2487  CD2 LEU   162      50.941  43.237  37.011  1.00  0.00           C  
ATOM   2488 HD21 LEU   162      51.072  44.222  37.460  1.00  0.00           H  
ATOM   2489 HD22 LEU   162      51.856  42.903  36.522  1.00  0.00           H  
ATOM   2490 HD23 LEU   162      50.080  43.191  36.343  1.00  0.00           H  
ATOM   2491  C   LEU   162      53.055  41.751  41.335  1.00  0.00           C  
ATOM   2492  O   LEU   162      52.450  42.340  42.255  1.00  0.00           O  
ATOM   2493  N   THR   163      54.363  41.538  41.415  1.00  0.00           N  
ATOM   2494  H   THR   163      54.790  41.051  40.640  1.00  0.00           H  
ATOM   2495  CA  THR   163      55.295  42.212  42.418  1.00  0.00           C  
ATOM   2496  HA  THR   163      54.744  42.606  43.272  1.00  0.00           H  
ATOM   2497  CB  THR   163      56.508  41.310  42.882  1.00  0.00           C  
ATOM   2498  HB  THR   163      56.957  40.815  42.021  1.00  0.00           H  
ATOM   2499  CG2 THR   163      57.529  42.107  43.727  1.00  0.00           C  
ATOM   2500 HG21 THR   163      58.255  41.418  44.158  1.00  0.00           H  
ATOM   2501 HG22 THR   163      57.028  42.664  44.519  1.00  0.00           H  
ATOM   2502 HG23 THR   163      58.041  42.791  43.051  1.00  0.00           H  
ATOM   2503  OG1 THR   163      56.072  40.198  43.633  1.00  0.00           O  
ATOM   2504  HG1 THR   163      56.754  39.526  43.561  1.00  0.00           H  
ATOM   2505  C   THR   163      55.860  43.407  41.659  1.00  0.00           C  
ATOM   2506  O   THR   163      56.482  43.310  40.594  1.00  0.00           O  
ATOM   2507  N   VAL   164      55.724  44.567  42.224  1.00  0.00           N  
ATOM   2508  H   VAL   164      55.179  44.684  43.066  1.00  0.00           H  
ATOM   2509  CA  VAL   164      56.190  45.893  41.663  1.00  0.00           C  
ATOM   2510  HA  VAL   164      56.879  45.661  40.852  1.00  0.00           H  
ATOM   2511  CB  VAL   164      55.014  46.788  41.130  1.00  0.00           C  
ATOM   2512  HB  VAL   164      54.165  46.670  41.802  1.00  0.00           H  
ATOM   2513  CG1 VAL   164      55.298  48.294  40.928  1.00  0.00           C  
ATOM   2514 HG11 VAL   164      55.354  48.735  41.923  1.00  0.00           H  
ATOM   2515 HG12 VAL   164      56.252  48.506  40.445  1.00  0.00           H  
ATOM   2516 HG13 VAL   164      54.477  48.781  40.402  1.00  0.00           H  
ATOM   2517  CG2 VAL   164      54.661  46.264  39.757  1.00  0.00           C  
ATOM   2518 HG21 VAL   164      55.522  45.975  39.153  1.00  0.00           H  
ATOM   2519 HG22 VAL   164      54.090  47.015  39.213  1.00  0.00           H  
ATOM   2520 HG23 VAL   164      53.923  45.473  39.890  1.00  0.00           H  
ATOM   2521  C   VAL   164      56.956  46.705  42.633  1.00  0.00           C  
ATOM   2522  O   VAL   164      56.485  46.919  43.771  1.00  0.00           O  
ATOM   2523  N   ASN   165      58.127  47.097  42.143  1.00  0.00           N  
ATOM   2524  H   ASN   165      58.466  46.694  41.282  1.00  0.00           H  
ATOM   2525  CA  ASN   165      59.003  48.080  42.887  1.00  0.00           C  
ATOM   2526  HA  ASN   165      59.338  47.507  43.752  1.00  0.00           H  
ATOM   2527  CB  ASN   165      60.204  48.306  41.954  1.00  0.00           C  
ATOM   2528  HB2 ASN   165      60.571  47.308  41.713  1.00  0.00           H  
ATOM   2529  HB3 ASN   165      59.902  48.940  41.121  1.00  0.00           H  
ATOM   2530  CG  ASN   165      61.341  49.108  42.636  1.00  0.00           C  
ATOM   2531  OD1 ASN   165      61.220  50.253  42.952  1.00  0.00           O  
ATOM   2532  ND2 ASN   165      62.527  48.605  42.573  1.00  0.00           N  
ATOM   2533 HD21 ASN   165      63.271  49.195  42.916  1.00  0.00           H  
ATOM   2534 HD22 ASN   165      62.675  47.684  42.186  1.00  0.00           H  
ATOM   2535  C   ASN   165      58.340  49.324  43.290  1.00  0.00           C  
ATOM   2536  O   ASN   165      57.952  50.086  42.409  1.00  0.00           O  
ATOM   2537  N   HID   166      58.272  49.616  44.593  1.00  0.00           N  
ATOM   2538  H   HID   166      58.606  48.917  45.240  1.00  0.00           H  
ATOM   2539  CA  HID   166      57.379  50.673  45.103  1.00  0.00           C  
ATOM   2540  HA  HID   166      56.496  50.785  44.474  1.00  0.00           H  
ATOM   2541  CB  HID   166      56.955  50.412  46.543  1.00  0.00           C  
ATOM   2542  HB2 HID   166      57.747  50.352  47.289  1.00  0.00           H  
ATOM   2543  HB3 HID   166      56.585  49.387  46.511  1.00  0.00           H  
ATOM   2544  CG  HID   166      55.876  51.280  47.126  1.00  0.00           C  
ATOM   2545  ND1 HID   166      54.857  51.883  46.390  1.00  0.00           N  
ATOM   2546  HD1 HID   166      54.738  51.875  45.387  1.00  0.00           H  
ATOM   2547  CE1 HID   166      54.281  52.749  47.215  1.00  0.00           C  
ATOM   2548  HE1 HID   166      53.538  53.491  46.962  1.00  0.00           H  
ATOM   2549  NE2 HID   166      54.869  52.808  48.399  1.00  0.00           N  
ATOM   2550  CD2 HID   166      55.857  51.838  48.390  1.00  0.00           C  
ATOM   2551  HD2 HID   166      56.578  51.642  49.171  1.00  0.00           H  
ATOM   2552  C   HID   166      58.005  52.121  44.948  1.00  0.00           C  
ATOM   2553  O   HID   166      57.368  53.079  45.261  1.00  0.00           O  
ATOM   2554  N   VAL   167      59.210  52.323  44.381  1.00  0.00           N  
ATOM   2555  H   VAL   167      59.578  51.530  43.877  1.00  0.00           H  
ATOM   2556  CA  VAL   167      59.818  53.638  43.967  1.00  0.00           C  
ATOM   2557  HA  VAL   167      59.494  54.404  44.671  1.00  0.00           H  
ATOM   2558  CB  VAL   167      61.328  53.517  43.927  1.00  0.00           C  
ATOM   2559  HB  VAL   167      61.579  52.791  43.154  1.00  0.00           H  
ATOM   2560  CG1 VAL   167      62.050  54.762  43.510  1.00  0.00           C  
ATOM   2561 HG11 VAL   167      61.593  55.643  43.960  1.00  0.00           H  
ATOM   2562 HG12 VAL   167      63.121  54.808  43.708  1.00  0.00           H  
ATOM   2563 HG13 VAL   167      62.066  54.840  42.423  1.00  0.00           H  
ATOM   2564  CG2 VAL   167      61.925  53.068  45.309  1.00  0.00           C  
ATOM   2565 HG21 VAL   167      62.996  52.910  45.188  1.00  0.00           H  
ATOM   2566 HG22 VAL   167      61.506  52.121  45.649  1.00  0.00           H  
ATOM   2567 HG23 VAL   167      61.919  53.860  46.057  1.00  0.00           H  
ATOM   2568  C   VAL   167      59.345  54.100  42.613  1.00  0.00           C  
ATOM   2569  O   VAL   167      59.176  55.334  42.411  1.00  0.00           O  
ATOM   2570  N   VAL   168      59.147  53.147  41.700  1.00  0.00           N  
ATOM   2571  H   VAL   168      59.290  52.166  41.892  1.00  0.00           H  
ATOM   2572  CA  VAL   168      58.439  53.443  40.481  1.00  0.00           C  
ATOM   2573  HA  VAL   168      59.043  54.228  40.027  1.00  0.00           H  
ATOM   2574  CB  VAL   168      58.398  52.209  39.549  1.00  0.00           C  
ATOM   2575  HB  VAL   168      57.789  51.498  40.107  1.00  0.00           H  
ATOM   2576  CG1 VAL   168      57.875  52.382  38.152  1.00  0.00           C  
ATOM   2577 HG11 VAL   168      56.787  52.338  38.198  1.00  0.00           H  
ATOM   2578 HG12 VAL   168      58.148  51.556  37.495  1.00  0.00           H  
ATOM   2579 HG13 VAL   168      58.158  53.316  37.667  1.00  0.00           H  
ATOM   2580  CG2 VAL   168      59.745  51.648  39.383  1.00  0.00           C  
ATOM   2581 HG21 VAL   168      60.287  51.396  40.295  1.00  0.00           H  
ATOM   2582 HG22 VAL   168      60.422  52.297  38.828  1.00  0.00           H  
ATOM   2583 HG23 VAL   168      59.652  50.765  38.752  1.00  0.00           H  
ATOM   2584  C   VAL   168      57.024  54.036  40.565  1.00  0.00           C  
ATOM   2585  O   VAL   168      56.610  54.818  39.685  1.00  0.00           O  
ATOM   2586  N   ALA   169      56.279  53.569  41.547  1.00  0.00           N  
ATOM   2587  H   ALA   169      56.698  52.917  42.193  1.00  0.00           H  
ATOM   2588  CA  ALA   169      54.890  53.368  41.373  1.00  0.00           C  
ATOM   2589  HA  ALA   169      54.453  54.148  40.750  1.00  0.00           H  
ATOM   2590  CB  ALA   169      54.792  51.996  40.569  1.00  0.00           C  
ATOM   2591  HB1 ALA   169      55.226  52.042  39.570  1.00  0.00           H  
ATOM   2592  HB2 ALA   169      53.754  51.662  40.550  1.00  0.00           H  
ATOM   2593  HB3 ALA   169      55.287  51.273  41.217  1.00  0.00           H  
ATOM   2594  C   ALA   169      54.182  53.231  42.715  1.00  0.00           C  
ATOM   2595  O   ALA   169      54.717  52.551  43.639  1.00  0.00           O  
ATOM   2596  N   ASP   170      52.985  53.801  42.805  1.00  0.00           N  
ATOM   2597  H   ASP   170      52.726  54.317  41.976  1.00  0.00           H  
ATOM   2598  CA  ASP   170      51.965  53.596  43.888  1.00  0.00           C  
ATOM   2599  HA  ASP   170      52.456  53.092  44.721  1.00  0.00           H  
ATOM   2600  CB  ASP   170      51.499  54.953  44.502  1.00  0.00           C  
ATOM   2601  HB2 ASP   170      50.997  54.823  45.461  1.00  0.00           H  
ATOM   2602  HB3 ASP   170      52.380  55.523  44.799  1.00  0.00           H  
ATOM   2603  CG  ASP   170      50.604  55.780  43.543  1.00  0.00           C  
ATOM   2604  OD1 ASP   170      50.504  55.444  42.321  1.00  0.00           O  
ATOM   2605  OD2 ASP   170      50.018  56.754  44.036  1.00  0.00           O  
ATOM   2606  C   ASP   170      50.749  52.693  43.498  1.00  0.00           C  
ATOM   2607  O   ASP   170      50.700  52.049  42.437  1.00  0.00           O  
ATOM   2608  N   GLY   171      49.685  52.775  44.321  1.00  0.00           N  
ATOM   2609  H   GLY   171      49.664  53.424  45.095  1.00  0.00           H  
ATOM   2610  CA  GLY   171      48.461  52.129  44.040  1.00  0.00           C  
ATOM   2611  HA2 GLY   171      47.705  52.339  44.797  1.00  0.00           H  
ATOM   2612  HA3 GLY   171      48.453  51.057  44.239  1.00  0.00           H  
ATOM   2613  C   GLY   171      47.813  52.559  42.670  1.00  0.00           C  
ATOM   2614  O   GLY   171      47.721  51.773  41.704  1.00  0.00           O  
ATOM   2615  N   LYS   172      47.676  53.921  42.489  1.00  0.00           N  
ATOM   2616  H   LYS   172      47.822  54.500  43.304  1.00  0.00           H  
ATOM   2617  CA  LYS   172      47.175  54.556  41.291  1.00  0.00           C  
ATOM   2618  HA  LYS   172      46.176  54.217  41.017  1.00  0.00           H  
ATOM   2619  CB  LYS   172      47.159  56.068  41.604  1.00  0.00           C  
ATOM   2620  HB2 LYS   172      48.143  56.511  41.445  1.00  0.00           H  
ATOM   2621  HB3 LYS   172      46.808  56.396  42.582  1.00  0.00           H  
ATOM   2622  CG  LYS   172      46.215  56.812  40.650  1.00  0.00           C  
ATOM   2623  HG2 LYS   172      46.443  57.872  40.764  1.00  0.00           H  
ATOM   2624  HG3 LYS   172      46.368  56.561  39.601  1.00  0.00           H  
ATOM   2625  CD  LYS   172      44.777  56.884  41.057  1.00  0.00           C  
ATOM   2626  HD2 LYS   172      44.856  57.264  42.075  1.00  0.00           H  
ATOM   2627  HD3 LYS   172      44.369  55.884  41.199  1.00  0.00           H  
ATOM   2628  CE  LYS   172      43.895  57.809  40.162  1.00  0.00           C  
ATOM   2629  HE2 LYS   172      44.336  58.789  39.979  1.00  0.00           H  
ATOM   2630  HE3 LYS   172      43.889  57.331  39.182  1.00  0.00           H  
ATOM   2631  NZ  LYS   172      42.485  57.892  40.579  1.00  0.00           N  
ATOM   2632  HZ1 LYS   172      42.201  57.175  41.231  1.00  0.00           H  
ATOM   2633  HZ2 LYS   172      42.249  58.683  41.160  1.00  0.00           H  
ATOM   2634  HZ3 LYS   172      41.864  57.920  39.783  1.00  0.00           H  
ATOM   2635  C   LYS   172      47.939  54.129  40.059  1.00  0.00           C  
ATOM   2636  O   LYS   172      47.262  53.961  39.080  1.00  0.00           O  
ATOM   2637  N   SER   173      49.265  53.998  40.208  1.00  0.00           N  
ATOM   2638  H   SER   173      49.661  54.384  41.053  1.00  0.00           H  
ATOM   2639  CA  SER   173      50.211  53.599  39.174  1.00  0.00           C  
ATOM   2640  HA  SER   173      50.077  54.138  38.236  1.00  0.00           H  
ATOM   2641  CB  SER   173      51.655  53.893  39.794  1.00  0.00           C  
ATOM   2642  HB2 SER   173      52.347  53.615  39.000  1.00  0.00           H  
ATOM   2643  HB3 SER   173      51.819  53.118  40.542  1.00  0.00           H  
ATOM   2644  OG  SER   173      51.951  55.172  40.219  1.00  0.00           O  
ATOM   2645  HG  SER   173      51.378  55.354  40.967  1.00  0.00           H  
ATOM   2646  C   SER   173      50.026  52.094  38.871  1.00  0.00           C  
ATOM   2647  O   SER   173      49.865  51.671  37.732  1.00  0.00           O  
ATOM   2648  N   PHE   174      49.989  51.217  39.863  1.00  0.00           N  
ATOM   2649  H   PHE   174      50.186  51.541  40.799  1.00  0.00           H  
ATOM   2650  CA  PHE   174      49.917  49.766  39.696  1.00  0.00           C  
ATOM   2651  HA  PHE   174      50.809  49.306  39.271  1.00  0.00           H  
ATOM   2652  CB  PHE   174      49.982  49.170  41.102  1.00  0.00           C  
ATOM   2653  HB2 PHE   174      50.930  49.503  41.526  1.00  0.00           H  
ATOM   2654  HB3 PHE   174      49.177  49.479  41.769  1.00  0.00           H  
ATOM   2655  CG  PHE   174      49.996  47.677  41.254  1.00  0.00           C  
ATOM   2656  CD1 PHE   174      51.247  47.100  41.565  1.00  0.00           C  
ATOM   2657  HD1 PHE   174      52.126  47.719  41.674  1.00  0.00           H  
ATOM   2658  CE1 PHE   174      51.223  45.671  41.744  1.00  0.00           C  
ATOM   2659  HE1 PHE   174      52.093  45.098  42.031  1.00  0.00           H  
ATOM   2660  CZ  PHE   174      50.049  45.003  41.581  1.00  0.00           C  
ATOM   2661  HZ  PHE   174      50.063  43.956  41.844  1.00  0.00           H  
ATOM   2662  CE2 PHE   174      48.871  45.583  41.197  1.00  0.00           C  
ATOM   2663  HE2 PHE   174      47.996  44.956  41.117  1.00  0.00           H  
ATOM   2664  CD2 PHE   174      48.810  46.975  40.965  1.00  0.00           C  
ATOM   2665  HD2 PHE   174      47.838  47.367  40.706  1.00  0.00           H  
ATOM   2666  C   PHE   174      48.618  49.433  38.998  1.00  0.00           C  
ATOM   2667  O   PHE   174      48.645  48.787  37.982  1.00  0.00           O  
ATOM   2668  N   TRP   175      47.515  49.991  39.441  1.00  0.00           N  
ATOM   2669  H   TRP   175      47.610  50.617  40.228  1.00  0.00           H  
ATOM   2670  CA  TRP   175      46.150  49.658  38.980  1.00  0.00           C  
ATOM   2671  HA  TRP   175      46.201  48.569  38.953  1.00  0.00           H  
ATOM   2672  CB  TRP   175      45.098  49.893  40.004  1.00  0.00           C  
ATOM   2673  HB2 TRP   175      45.252  50.861  40.482  1.00  0.00           H  
ATOM   2674  HB3 TRP   175      44.106  49.979  39.559  1.00  0.00           H  
ATOM   2675  CG  TRP   175      45.139  48.847  41.091  1.00  0.00           C  
ATOM   2676  CD1 TRP   175      45.810  49.060  42.279  1.00  0.00           C  
ATOM   2677  HD1 TRP   175      46.329  49.953  42.596  1.00  0.00           H  
ATOM   2678  NE1 TRP   175      45.741  47.947  43.049  1.00  0.00           N  
ATOM   2679  HE1 TRP   175      46.342  47.881  43.858  1.00  0.00           H  
ATOM   2680  CE2 TRP   175      45.126  46.867  42.378  1.00  0.00           C  
ATOM   2681  CZ2 TRP   175      44.811  45.550  42.792  1.00  0.00           C  
ATOM   2682  HZ2 TRP   175      45.268  45.079  43.650  1.00  0.00           H  
ATOM   2683  CH2 TRP   175      44.037  44.765  41.910  1.00  0.00           C  
ATOM   2684  HH2 TRP   175      43.983  43.692  42.016  1.00  0.00           H  
ATOM   2685  CZ3 TRP   175      43.428  45.364  40.805  1.00  0.00           C  
ATOM   2686  HZ3 TRP   175      42.828  44.771  40.129  1.00  0.00           H  
ATOM   2687  CE3 TRP   175      43.727  46.728  40.382  1.00  0.00           C  
ATOM   2688  HE3 TRP   175      43.307  47.153  39.482  1.00  0.00           H  
ATOM   2689  CD2 TRP   175      44.626  47.503  41.187  1.00  0.00           C  
ATOM   2690  C   TRP   175      45.881  50.242  37.583  1.00  0.00           C  
ATOM   2691  O   TRP   175      45.289  49.555  36.782  1.00  0.00           O  
ATOM   2692  N   LEU   176      46.445  51.438  37.313  1.00  0.00           N  
ATOM   2693  H   LEU   176      46.902  51.919  38.074  1.00  0.00           H  
ATOM   2694  CA  LEU   176      46.413  51.968  35.926  1.00  0.00           C  
ATOM   2695  HA  LEU   176      45.410  52.060  35.510  1.00  0.00           H  
ATOM   2696  CB  LEU   176      47.118  53.310  36.048  1.00  0.00           C  
ATOM   2697  HB2 LEU   176      48.105  53.191  36.493  1.00  0.00           H  
ATOM   2698  HB3 LEU   176      46.543  53.977  36.691  1.00  0.00           H  
ATOM   2699  CG  LEU   176      47.420  54.122  34.802  1.00  0.00           C  
ATOM   2700  HG  LEU   176      48.141  53.625  34.152  1.00  0.00           H  
ATOM   2701  CD1 LEU   176      46.155  54.441  34.007  1.00  0.00           C  
ATOM   2702 HD11 LEU   176      45.682  53.547  33.602  1.00  0.00           H  
ATOM   2703 HD12 LEU   176      46.461  55.054  33.159  1.00  0.00           H  
ATOM   2704 HD13 LEU   176      45.408  54.933  34.630  1.00  0.00           H  
ATOM   2705  CD2 LEU   176      48.091  55.471  35.152  1.00  0.00           C  
ATOM   2706 HD21 LEU   176      48.311  55.865  34.160  1.00  0.00           H  
ATOM   2707 HD22 LEU   176      48.995  55.363  35.752  1.00  0.00           H  
ATOM   2708 HD23 LEU   176      47.352  56.122  35.619  1.00  0.00           H  
ATOM   2709  C   LEU   176      47.180  51.058  34.969  1.00  0.00           C  
ATOM   2710  O   LEU   176      46.836  50.990  33.816  1.00  0.00           O  
ATOM   2711  N   PHE   177      48.285  50.444  35.387  1.00  0.00           N  
ATOM   2712  H   PHE   177      48.643  50.534  36.327  1.00  0.00           H  
ATOM   2713  CA  PHE   177      49.001  49.439  34.567  1.00  0.00           C  
ATOM   2714  HA  PHE   177      49.192  49.833  33.569  1.00  0.00           H  
ATOM   2715  CB  PHE   177      50.467  49.204  35.075  1.00  0.00           C  
ATOM   2716  HB2 PHE   177      50.945  50.182  35.006  1.00  0.00           H  
ATOM   2717  HB3 PHE   177      50.494  48.961  36.137  1.00  0.00           H  
ATOM   2718  CG  PHE   177      51.250  48.154  34.364  1.00  0.00           C  
ATOM   2719  CD1 PHE   177      51.307  46.814  34.986  1.00  0.00           C  
ATOM   2720  HD1 PHE   177      50.839  46.620  35.940  1.00  0.00           H  
ATOM   2721  CE1 PHE   177      51.961  45.829  34.184  1.00  0.00           C  
ATOM   2722  HE1 PHE   177      52.056  44.848  34.626  1.00  0.00           H  
ATOM   2723  CZ  PHE   177      52.629  46.166  32.964  1.00  0.00           C  
ATOM   2724  HZ  PHE   177      53.130  45.376  32.425  1.00  0.00           H  
ATOM   2725  CE2 PHE   177      52.452  47.378  32.400  1.00  0.00           C  
ATOM   2726  HE2 PHE   177      52.831  47.583  31.410  1.00  0.00           H  
ATOM   2727  CD2 PHE   177      51.760  48.415  33.112  1.00  0.00           C  
ATOM   2728  HD2 PHE   177      51.570  49.355  32.616  1.00  0.00           H  
ATOM   2729  C   PHE   177      48.286  48.104  34.416  1.00  0.00           C  
ATOM   2730  O   PHE   177      48.241  47.528  33.335  1.00  0.00           O  
ATOM   2731  N   VAL   178      47.678  47.674  35.536  1.00  0.00           N  
ATOM   2732  H   VAL   178      47.810  48.184  36.398  1.00  0.00           H  
ATOM   2733  CA  VAL   178      46.792  46.487  35.511  1.00  0.00           C  
ATOM   2734  HA  VAL   178      47.296  45.631  35.060  1.00  0.00           H  
ATOM   2735  CB  VAL   178      46.338  46.056  36.942  1.00  0.00           C  
ATOM   2736  HB  VAL   178      46.176  46.875  37.644  1.00  0.00           H  
ATOM   2737  CG1 VAL   178      45.152  45.096  37.063  1.00  0.00           C  
ATOM   2738 HG11 VAL   178      44.283  45.658  36.721  1.00  0.00           H  
ATOM   2739 HG12 VAL   178      45.215  44.252  36.377  1.00  0.00           H  
ATOM   2740 HG13 VAL   178      45.125  44.645  38.055  1.00  0.00           H  
ATOM   2741  CG2 VAL   178      47.594  45.296  37.561  1.00  0.00           C  
ATOM   2742 HG21 VAL   178      48.550  45.819  37.602  1.00  0.00           H  
ATOM   2743 HG22 VAL   178      47.794  44.354  37.051  1.00  0.00           H  
ATOM   2744 HG23 VAL   178      47.379  45.115  38.614  1.00  0.00           H  
ATOM   2745  C   VAL   178      45.568  46.604  34.606  1.00  0.00           C  
ATOM   2746  O   VAL   178      45.191  45.647  33.870  1.00  0.00           O  
ATOM   2747  N   ASN   179      44.956  47.775  34.660  1.00  0.00           N  
ATOM   2748  H   ASN   179      45.298  48.537  35.228  1.00  0.00           H  
ATOM   2749  CA  ASN   179      43.727  48.156  33.764  1.00  0.00           C  
ATOM   2750  HA  ASN   179      43.023  47.328  33.851  1.00  0.00           H  
ATOM   2751  CB  ASN   179      43.130  49.475  34.302  1.00  0.00           C  
ATOM   2752  HB2 ASN   179      43.750  50.305  33.963  1.00  0.00           H  
ATOM   2753  HB3 ASN   179      43.144  49.456  35.391  1.00  0.00           H  
ATOM   2754  CG  ASN   179      41.800  49.703  33.688  1.00  0.00           C  
ATOM   2755  OD1 ASN   179      41.723  50.577  32.783  1.00  0.00           O  
ATOM   2756  ND2 ASN   179      40.744  49.097  34.046  1.00  0.00           N  
ATOM   2757 HD21 ASN   179      39.810  49.370  33.775  1.00  0.00           H  
ATOM   2758 HD22 ASN   179      40.891  48.245  34.568  1.00  0.00           H  
ATOM   2759  C   ASN   179      44.157  48.375  32.326  1.00  0.00           C  
ATOM   2760  O   ASN   179      43.398  47.861  31.485  1.00  0.00           O  
ATOM   2761  N   SER   180      45.270  49.019  31.996  1.00  0.00           N  
ATOM   2762  H   SER   180      45.963  49.311  32.670  1.00  0.00           H  
ATOM   2763  CA  SER   180      45.773  49.011  30.660  1.00  0.00           C  
ATOM   2764  HA  SER   180      44.957  49.488  30.118  1.00  0.00           H  
ATOM   2765  CB  SER   180      47.096  49.875  30.622  1.00  0.00           C  
ATOM   2766  HB2 SER   180      47.516  49.859  29.616  1.00  0.00           H  
ATOM   2767  HB3 SER   180      47.901  49.434  31.210  1.00  0.00           H  
ATOM   2768  OG  SER   180      46.949  51.224  30.974  1.00  0.00           O  
ATOM   2769  HG  SER   180      46.889  51.316  31.928  1.00  0.00           H  
ATOM   2770  C   SER   180      46.045  47.576  30.138  1.00  0.00           C  
ATOM   2771  O   SER   180      45.674  47.229  28.983  1.00  0.00           O  
ATOM   2772  N   TRP   181      46.773  46.704  30.887  1.00  0.00           N  
ATOM   2773  H   TRP   181      47.188  47.027  31.749  1.00  0.00           H  
ATOM   2774  CA  TRP   181      46.944  45.355  30.376  1.00  0.00           C  
ATOM   2775  HA  TRP   181      47.428  45.394  29.400  1.00  0.00           H  
ATOM   2776  CB  TRP   181      47.992  44.677  31.285  1.00  0.00           C  
ATOM   2777  HB2 TRP   181      48.968  45.139  31.132  1.00  0.00           H  
ATOM   2778  HB3 TRP   181      47.648  44.878  32.300  1.00  0.00           H  
ATOM   2779  CG  TRP   181      48.209  43.152  31.158  1.00  0.00           C  
ATOM   2780  CD1 TRP   181      47.998  42.415  30.018  1.00  0.00           C  
ATOM   2781  HD1 TRP   181      47.554  42.830  29.125  1.00  0.00           H  
ATOM   2782  NE1 TRP   181      48.479  41.138  30.216  1.00  0.00           N  
ATOM   2783  HE1 TRP   181      48.593  40.489  29.450  1.00  0.00           H  
ATOM   2784  CE2 TRP   181      48.873  40.952  31.498  1.00  0.00           C  
ATOM   2785  CZ2 TRP   181      49.263  39.826  32.213  1.00  0.00           C  
ATOM   2786  HZ2 TRP   181      49.621  38.951  31.691  1.00  0.00           H  
ATOM   2787  CH2 TRP   181      49.528  39.902  33.576  1.00  0.00           C  
ATOM   2788  HH2 TRP   181      49.897  38.974  33.989  1.00  0.00           H  
ATOM   2789  CZ3 TRP   181      49.267  41.030  34.290  1.00  0.00           C  
ATOM   2790  HZ3 TRP   181      49.563  41.156  35.321  1.00  0.00           H  
ATOM   2791  CE3 TRP   181      48.755  42.163  33.596  1.00  0.00           C  
ATOM   2792  HE3 TRP   181      48.450  43.042  34.144  1.00  0.00           H  
ATOM   2793  CD2 TRP   181      48.613  42.178  32.176  1.00  0.00           C  
ATOM   2794  C   TRP   181      45.643  44.572  30.186  1.00  0.00           C  
ATOM   2795  O   TRP   181      45.564  43.767  29.234  1.00  0.00           O  
ATOM   2796  N   ALA   182      44.627  44.823  31.006  1.00  0.00           N  
ATOM   2797  H   ALA   182      44.803  45.418  31.803  1.00  0.00           H  
ATOM   2798  CA  ALA   182      43.250  44.205  30.774  1.00  0.00           C  
ATOM   2799  HA  ALA   182      43.340  43.131  30.614  1.00  0.00           H  
ATOM   2800  CB  ALA   182      42.382  44.502  31.953  1.00  0.00           C  
ATOM   2801  HB1 ALA   182      41.498  43.875  32.071  1.00  0.00           H  
ATOM   2802  HB2 ALA   182      42.224  45.577  32.043  1.00  0.00           H  
ATOM   2803  HB3 ALA   182      43.033  44.127  32.743  1.00  0.00           H  
ATOM   2804  C   ALA   182      42.691  44.802  29.419  1.00  0.00           C  
ATOM   2805  O   ALA   182      42.286  43.972  28.637  1.00  0.00           O  
ATOM   2806  N   GLU   183      42.688  46.114  29.206  1.00  0.00           N  
ATOM   2807  H   GLU   183      43.001  46.804  29.873  1.00  0.00           H  
ATOM   2808  CA  GLU   183      42.151  46.624  27.923  1.00  0.00           C  
ATOM   2809  HA  GLU   183      41.090  46.374  27.886  1.00  0.00           H  
ATOM   2810  CB  GLU   183      42.278  48.219  27.911  1.00  0.00           C  
ATOM   2811  HB2 GLU   183      41.943  48.649  28.855  1.00  0.00           H  
ATOM   2812  HB3 GLU   183      43.334  48.452  27.776  1.00  0.00           H  
ATOM   2813  CG  GLU   183      41.450  48.944  26.800  1.00  0.00           C  
ATOM   2814  HG2 GLU   183      41.914  48.658  25.856  1.00  0.00           H  
ATOM   2815  HG3 GLU   183      40.415  48.619  26.697  1.00  0.00           H  
ATOM   2816  CD  GLU   183      41.531  50.451  26.954  1.00  0.00           C  
ATOM   2817  OE1 GLU   183      42.619  51.040  27.267  1.00  0.00           O  
ATOM   2818  OE2 GLU   183      40.475  51.096  26.645  1.00  0.00           O  
ATOM   2819  C   GLU   183      42.736  46.164  26.621  1.00  0.00           C  
ATOM   2820  O   GLU   183      41.971  45.704  25.696  1.00  0.00           O  
ATOM   2821  N   ILE   184      44.076  46.017  26.607  1.00  0.00           N  
ATOM   2822  H   ILE   184      44.557  46.503  27.351  1.00  0.00           H  
ATOM   2823  CA  ILE   184      44.859  45.508  25.493  1.00  0.00           C  
ATOM   2824  HA  ILE   184      44.514  45.911  24.541  1.00  0.00           H  
ATOM   2825  CB  ILE   184      46.311  45.944  25.787  1.00  0.00           C  
ATOM   2826  HB  ILE   184      46.544  45.651  26.810  1.00  0.00           H  
ATOM   2827  CG2 ILE   184      47.270  45.219  24.871  1.00  0.00           C  
ATOM   2828 HG21 ILE   184      47.728  44.414  25.446  1.00  0.00           H  
ATOM   2829 HG22 ILE   184      46.744  44.891  23.974  1.00  0.00           H  
ATOM   2830 HG23 ILE   184      48.136  45.806  24.565  1.00  0.00           H  
ATOM   2831  CG1 ILE   184      46.445  47.477  25.617  1.00  0.00           C  
ATOM   2832 HG12 ILE   184      46.424  47.761  24.565  1.00  0.00           H  
ATOM   2833 HG13 ILE   184      45.569  47.921  26.089  1.00  0.00           H  
ATOM   2834  CD1 ILE   184      47.677  48.069  26.297  1.00  0.00           C  
ATOM   2835 HD11 ILE   184      48.615  47.625  25.964  1.00  0.00           H  
ATOM   2836 HD12 ILE   184      47.616  47.823  27.357  1.00  0.00           H  
ATOM   2837 HD13 ILE   184      47.640  49.138  26.089  1.00  0.00           H  
ATOM   2838  C   ILE   184      44.752  43.992  25.326  1.00  0.00           C  
ATOM   2839  O   ILE   184      44.558  43.482  24.232  1.00  0.00           O  
ATOM   2840  N   SER   185      44.660  43.225  26.439  1.00  0.00           N  
ATOM   2841  H   SER   185      44.671  43.629  27.364  1.00  0.00           H  
ATOM   2842  CA  SER   185      44.230  41.804  26.414  1.00  0.00           C  
ATOM   2843  HA  SER   185      44.843  41.227  25.721  1.00  0.00           H  
ATOM   2844  CB  SER   185      44.321  41.246  27.811  1.00  0.00           C  
ATOM   2845  HB2 SER   185      45.267  41.428  28.322  1.00  0.00           H  
ATOM   2846  HB3 SER   185      43.509  41.538  28.477  1.00  0.00           H  
ATOM   2847  OG  SER   185      44.330  39.853  27.737  1.00  0.00           O  
ATOM   2848  HG  SER   185      43.414  39.652  27.943  1.00  0.00           H  
ATOM   2849  C   SER   185      42.791  41.638  25.898  1.00  0.00           C  
ATOM   2850  O   SER   185      42.580  40.794  25.020  1.00  0.00           O  
ATOM   2851  N   ARG   186      41.873  42.402  26.372  1.00  0.00           N  
ATOM   2852  H   ARG   186      42.175  42.955  27.161  1.00  0.00           H  
ATOM   2853  CA  ARG   186      40.507  42.593  25.796  1.00  0.00           C  
ATOM   2854  HA  ARG   186      40.116  41.581  25.901  1.00  0.00           H  
ATOM   2855  CB  ARG   186      39.791  43.632  26.634  1.00  0.00           C  
ATOM   2856  HB2 ARG   186      39.859  44.635  26.212  1.00  0.00           H  
ATOM   2857  HB3 ARG   186      40.080  43.560  27.682  1.00  0.00           H  
ATOM   2858  CG  ARG   186      38.269  43.242  26.687  1.00  0.00           C  
ATOM   2859  HG2 ARG   186      37.723  43.558  25.799  1.00  0.00           H  
ATOM   2860  HG3 ARG   186      38.163  42.178  26.900  1.00  0.00           H  
ATOM   2861  CD  ARG   186      37.649  43.867  27.916  1.00  0.00           C  
ATOM   2862  HD2 ARG   186      36.590  43.704  27.718  1.00  0.00           H  
ATOM   2863  HD3 ARG   186      38.166  43.413  28.761  1.00  0.00           H  
ATOM   2864  NE  ARG   186      37.891  45.329  27.988  1.00  0.00           N  
ATOM   2865  HE  ARG   186      37.432  45.865  27.265  1.00  0.00           H  
ATOM   2866  CZ  ARG   186      38.644  46.069  28.850  1.00  0.00           C  
ATOM   2867  NH1 ARG   186      39.504  45.522  29.705  1.00  0.00           N  
ATOM   2868 HH11 ARG   186      40.061  46.278  30.076  1.00  0.00           H  
ATOM   2869 HH12 ARG   186      39.674  44.528  29.753  1.00  0.00           H  
ATOM   2870  NH2 ARG   186      38.693  47.315  28.742  1.00  0.00           N  
ATOM   2871 HH21 ARG   186      38.034  47.852  28.196  1.00  0.00           H  
ATOM   2872 HH22 ARG   186      39.155  47.867  29.451  1.00  0.00           H  
ATOM   2873  C   ARG   186      40.387  43.034  24.287  1.00  0.00           C  
ATOM   2874  O   ARG   186      39.274  42.982  23.747  1.00  0.00           O  
ATOM   2875  N   GLY   187      41.474  43.505  23.667  1.00  0.00           N  
ATOM   2876  H   GLY   187      42.281  43.603  24.267  1.00  0.00           H  
ATOM   2877  CA  GLY   187      41.625  43.633  22.196  1.00  0.00           C  
ATOM   2878  HA2 GLY   187      42.278  42.787  21.981  1.00  0.00           H  
ATOM   2879  HA3 GLY   187      40.655  43.602  21.699  1.00  0.00           H  
ATOM   2880  C   GLY   187      42.369  44.885  21.598  1.00  0.00           C  
ATOM   2881  O   GLY   187      42.972  44.750  20.507  1.00  0.00           O  
ATOM   2882  N   PHE   188      42.439  45.950  22.454  1.00  0.00           N  
ATOM   2883  H   PHE   188      42.387  45.785  23.449  1.00  0.00           H  
ATOM   2884  CA  PHE   188      42.835  47.197  21.781  1.00  0.00           C  
ATOM   2885  HA  PHE   188      42.458  47.133  20.761  1.00  0.00           H  
ATOM   2886  CB  PHE   188      42.202  48.417  22.447  1.00  0.00           C  
ATOM   2887  HB2 PHE   188      42.542  49.317  21.935  1.00  0.00           H  
ATOM   2888  HB3 PHE   188      42.736  48.510  23.392  1.00  0.00           H  
ATOM   2889  CG  PHE   188      40.687  48.452  22.584  1.00  0.00           C  
ATOM   2890  CD1 PHE   188      39.969  49.161  21.589  1.00  0.00           C  
ATOM   2891  HD1 PHE   188      40.493  49.603  20.756  1.00  0.00           H  
ATOM   2892  CE1 PHE   188      38.571  49.345  21.791  1.00  0.00           C  
ATOM   2893  HE1 PHE   188      38.064  49.927  21.035  1.00  0.00           H  
ATOM   2894  CZ  PHE   188      37.961  48.924  22.983  1.00  0.00           C  
ATOM   2895  HZ  PHE   188      36.900  49.078  23.109  1.00  0.00           H  
ATOM   2896  CE2 PHE   188      38.724  48.210  23.901  1.00  0.00           C  
ATOM   2897  HE2 PHE   188      38.232  47.836  24.787  1.00  0.00           H  
ATOM   2898  CD2 PHE   188      40.074  47.969  23.659  1.00  0.00           C  
ATOM   2899  HD2 PHE   188      40.700  47.468  24.383  1.00  0.00           H  
ATOM   2900  C   PHE   188      44.417  47.216  21.678  1.00  0.00           C  
ATOM   2901  O   PHE   188      45.138  46.692  22.556  1.00  0.00           O  
ATOM   2902  N   GLN   189      45.025  47.901  20.644  1.00  0.00           N  
ATOM   2903  H   GLN   189      44.425  48.412  20.013  1.00  0.00           H  
ATOM   2904  CA  GLN   189      46.470  48.019  20.440  1.00  0.00           C  
ATOM   2905  HA  GLN   189      46.878  47.101  20.861  1.00  0.00           H  
ATOM   2906  CB  GLN   189      46.771  47.879  18.948  1.00  0.00           C  
ATOM   2907  HB2 GLN   189      47.837  47.706  18.798  1.00  0.00           H  
ATOM   2908  HB3 GLN   189      46.395  48.806  18.514  1.00  0.00           H  
ATOM   2909  CG  GLN   189      46.052  46.686  18.271  1.00  0.00           C  
ATOM   2910  HG2 GLN   189      46.016  45.838  18.955  1.00  0.00           H  
ATOM   2911  HG3 GLN   189      46.699  46.422  17.434  1.00  0.00           H  
ATOM   2912  CD  GLN   189      44.717  46.960  17.705  1.00  0.00           C  
ATOM   2913  OE1 GLN   189      44.588  47.591  16.604  1.00  0.00           O  
ATOM   2914  NE2 GLN   189      43.651  46.398  18.245  1.00  0.00           N  
ATOM   2915 HE21 GLN   189      42.753  46.712  17.906  1.00  0.00           H  
ATOM   2916 HE22 GLN   189      43.728  45.707  18.977  1.00  0.00           H  
ATOM   2917  C   GLN   189      47.132  49.186  21.084  1.00  0.00           C  
ATOM   2918  O   GLN   189      48.271  49.099  21.663  1.00  0.00           O  
ATOM   2919  N   LYS   190      46.405  50.246  21.152  1.00  0.00           N  
ATOM   2920  H   LYS   190      45.515  50.195  20.678  1.00  0.00           H  
ATOM   2921  CA  LYS   190      46.660  51.464  22.016  1.00  0.00           C  
ATOM   2922  HA  LYS   190      47.504  51.256  22.674  1.00  0.00           H  
ATOM   2923  CB  LYS   190      47.169  52.654  21.042  1.00  0.00           C  
ATOM   2924  HB2 LYS   190      48.074  52.340  20.521  1.00  0.00           H  
ATOM   2925  HB3 LYS   190      46.323  52.857  20.385  1.00  0.00           H  
ATOM   2926  CG  LYS   190      47.613  53.883  21.726  1.00  0.00           C  
ATOM   2927  HG2 LYS   190      46.773  54.328  22.259  1.00  0.00           H  
ATOM   2928  HG3 LYS   190      48.202  53.557  22.584  1.00  0.00           H  
ATOM   2929  CD  LYS   190      48.270  54.916  20.850  1.00  0.00           C  
ATOM   2930  HD2 LYS   190      48.809  55.719  21.352  1.00  0.00           H  
ATOM   2931  HD3 LYS   190      48.981  54.382  20.220  1.00  0.00           H  
ATOM   2932  CE  LYS   190      47.309  55.508  19.854  1.00  0.00           C  
ATOM   2933  HE2 LYS   190      47.857  56.054  19.086  1.00  0.00           H  
ATOM   2934  HE3 LYS   190      46.818  54.726  19.275  1.00  0.00           H  
ATOM   2935  NZ  LYS   190      46.424  56.405  20.528  1.00  0.00           N  
ATOM   2936  HZ1 LYS   190      45.789  56.741  19.819  1.00  0.00           H  
ATOM   2937  HZ2 LYS   190      45.802  56.017  21.223  1.00  0.00           H  
ATOM   2938  HZ3 LYS   190      46.859  57.241  20.891  1.00  0.00           H  
ATOM   2939  C   LYS   190      45.522  51.803  22.916  1.00  0.00           C  
ATOM   2940  O   LYS   190      44.361  51.850  22.469  1.00  0.00           O  
ATOM   2941  N   PRO   191      45.730  51.832  24.263  1.00  0.00           N  
ATOM   2942  CD  PRO   191      47.006  51.790  24.991  1.00  0.00           C  
ATOM   2943  HD2 PRO   191      47.844  52.382  24.624  1.00  0.00           H  
ATOM   2944  HD3 PRO   191      47.281  50.736  24.981  1.00  0.00           H  
ATOM   2945  CG  PRO   191      46.673  52.341  26.379  1.00  0.00           C  
ATOM   2946  HG2 PRO   191      47.357  51.950  27.132  1.00  0.00           H  
ATOM   2947  HG3 PRO   191      46.702  53.429  26.425  1.00  0.00           H  
ATOM   2948  CB  PRO   191      45.211  51.924  26.556  1.00  0.00           C  
ATOM   2949  HB2 PRO   191      45.351  50.912  26.934  1.00  0.00           H  
ATOM   2950  HB3 PRO   191      44.670  52.529  27.285  1.00  0.00           H  
ATOM   2951  CA  PRO   191      44.609  52.037  25.156  1.00  0.00           C  
ATOM   2952  HA  PRO   191      43.744  51.389  25.017  1.00  0.00           H  
ATOM   2953  C   PRO   191      43.854  53.392  25.000  1.00  0.00           C  
ATOM   2954  O   PRO   191      44.374  54.384  24.478  1.00  0.00           O  
ATOM   2955  N   SER   192      42.583  53.361  25.466  1.00  0.00           N  
ATOM   2956  H   SER   192      42.294  52.576  26.032  1.00  0.00           H  
ATOM   2957  CA  SER   192      41.672  54.532  25.582  1.00  0.00           C  
ATOM   2958  HA  SER   192      41.373  54.920  24.608  1.00  0.00           H  
ATOM   2959  CB  SER   192      40.389  54.234  26.386  1.00  0.00           C  
ATOM   2960  HB2 SER   192      39.748  53.580  25.795  1.00  0.00           H  
ATOM   2961  HB3 SER   192      39.736  55.103  26.469  1.00  0.00           H  
ATOM   2962  OG  SER   192      40.663  53.791  27.734  1.00  0.00           O  
ATOM   2963  HG  SER   192      40.716  52.846  27.572  1.00  0.00           H  
ATOM   2964  C   SER   192      42.188  55.815  26.301  1.00  0.00           C  
ATOM   2965  O   SER   192      41.861  56.938  25.870  1.00  0.00           O  
ATOM   2966  N   LYS   193      43.093  55.680  27.276  1.00  0.00           N  
ATOM   2967  H   LYS   193      43.387  54.783  27.634  1.00  0.00           H  
ATOM   2968  CA  LYS   193      43.960  56.845  27.842  1.00  0.00           C  
ATOM   2969  HA  LYS   193      43.850  57.734  27.221  1.00  0.00           H  
ATOM   2970  CB  LYS   193      43.389  57.193  29.210  1.00  0.00           C  
ATOM   2971  HB2 LYS   193      43.966  58.018  29.628  1.00  0.00           H  
ATOM   2972  HB3 LYS   193      42.393  57.604  29.045  1.00  0.00           H  
ATOM   2973  CG  LYS   193      43.413  56.034  30.218  1.00  0.00           C  
ATOM   2974  HG2 LYS   193      42.743  55.216  29.955  1.00  0.00           H  
ATOM   2975  HG3 LYS   193      44.438  55.671  30.288  1.00  0.00           H  
ATOM   2976  CD  LYS   193      43.210  56.575  31.633  1.00  0.00           C  
ATOM   2977  HD2 LYS   193      43.172  55.685  32.262  1.00  0.00           H  
ATOM   2978  HD3 LYS   193      44.105  57.071  32.007  1.00  0.00           H  
ATOM   2979  CE  LYS   193      41.910  57.405  31.757  1.00  0.00           C  
ATOM   2980  HE2 LYS   193      41.112  56.826  31.294  1.00  0.00           H  
ATOM   2981  HE3 LYS   193      41.987  58.380  31.274  1.00  0.00           H  
ATOM   2982  NZ  LYS   193      41.616  57.600  33.183  1.00  0.00           N  
ATOM   2983  HZ1 LYS   193      42.362  58.037  33.705  1.00  0.00           H  
ATOM   2984  HZ2 LYS   193      41.443  56.737  33.679  1.00  0.00           H  
ATOM   2985  HZ3 LYS   193      40.849  58.252  33.263  1.00  0.00           H  
ATOM   2986  C   LYS   193      45.436  56.450  27.817  1.00  0.00           C  
ATOM   2987  O   LYS   193      45.802  55.256  27.911  1.00  0.00           O  
ATOM   2988  N   LEU   194      46.352  57.462  27.784  1.00  0.00           N  
ATOM   2989  H   LEU   194      45.982  58.402  27.759  1.00  0.00           H  
ATOM   2990  CA  LEU   194      47.769  57.275  28.126  1.00  0.00           C  
ATOM   2991  HA  LEU   194      47.964  56.217  28.300  1.00  0.00           H  
ATOM   2992  CB  LEU   194      48.540  57.499  26.809  1.00  0.00           C  
ATOM   2993  HB2 LEU   194      48.363  58.498  26.411  1.00  0.00           H  
ATOM   2994  HB3 LEU   194      49.583  57.522  27.123  1.00  0.00           H  
ATOM   2995  CG  LEU   194      48.452  56.443  25.740  1.00  0.00           C  
ATOM   2996  HG  LEU   194      47.435  56.228  25.413  1.00  0.00           H  
ATOM   2997  CD1 LEU   194      49.159  56.973  24.490  1.00  0.00           C  
ATOM   2998 HD11 LEU   194      48.584  57.868  24.252  1.00  0.00           H  
ATOM   2999 HD12 LEU   194      50.185  57.251  24.729  1.00  0.00           H  
ATOM   3000 HD13 LEU   194      49.044  56.161  23.772  1.00  0.00           H  
ATOM   3001  CD2 LEU   194      49.074  55.119  26.282  1.00  0.00           C  
ATOM   3002 HD21 LEU   194      50.121  55.278  26.540  1.00  0.00           H  
ATOM   3003 HD22 LEU   194      49.016  54.429  25.440  1.00  0.00           H  
ATOM   3004 HD23 LEU   194      48.573  54.729  27.168  1.00  0.00           H  
ATOM   3005  C   LEU   194      48.164  58.071  29.361  1.00  0.00           C  
ATOM   3006  O   LEU   194      47.564  59.047  29.728  1.00  0.00           O  
ATOM   3007  N   PRO   195      49.300  57.757  30.051  1.00  0.00           N  
ATOM   3008  CD  PRO   195      50.212  56.645  29.805  1.00  0.00           C  
ATOM   3009  HD2 PRO   195      49.607  55.762  29.603  1.00  0.00           H  
ATOM   3010  HD3 PRO   195      50.920  56.899  29.015  1.00  0.00           H  
ATOM   3011  CG  PRO   195      50.976  56.369  31.110  1.00  0.00           C  
ATOM   3012  HG2 PRO   195      51.996  56.054  30.892  1.00  0.00           H  
ATOM   3013  HG3 PRO   195      50.352  55.670  31.667  1.00  0.00           H  
ATOM   3014  CB  PRO   195      50.945  57.635  31.927  1.00  0.00           C  
ATOM   3015  HB2 PRO   195      51.770  58.230  31.536  1.00  0.00           H  
ATOM   3016  HB3 PRO   195      50.896  57.500  33.007  1.00  0.00           H  
ATOM   3017  CA  PRO   195      49.688  58.357  31.374  1.00  0.00           C  
ATOM   3018  HA  PRO   195      48.873  58.132  32.061  1.00  0.00           H  
ATOM   3019  C   PRO   195      50.032  59.869  31.384  1.00  0.00           C  
ATOM   3020  O   PRO   195      50.436  60.391  30.355  1.00  0.00           O  
ATOM   3021  N   THR   196      50.079  60.551  32.581  1.00  0.00           N  
ATOM   3022  H   THR   196      49.611  60.117  33.364  1.00  0.00           H  
ATOM   3023  CA  THR   196      51.225  61.478  32.950  1.00  0.00           C  
ATOM   3024  HA  THR   196      51.607  62.015  32.081  1.00  0.00           H  
ATOM   3025  CB  THR   196      50.726  62.681  33.794  1.00  0.00           C  
ATOM   3026  HB  THR   196      50.305  62.260  34.707  1.00  0.00           H  
ATOM   3027  CG2 THR   196      51.852  63.646  33.997  1.00  0.00           C  
ATOM   3028 HG21 THR   196      51.442  64.616  34.279  1.00  0.00           H  
ATOM   3029 HG22 THR   196      52.517  63.193  34.732  1.00  0.00           H  
ATOM   3030 HG23 THR   196      52.414  63.870  33.089  1.00  0.00           H  
ATOM   3031  OG1 THR   196      49.701  63.296  33.122  1.00  0.00           O  
ATOM   3032  HG1 THR   196      49.029  62.642  33.325  1.00  0.00           H  
ATOM   3033  C   THR   196      52.391  60.717  33.608  1.00  0.00           C  
ATOM   3034  O   THR   196      52.319  60.250  34.722  1.00  0.00           O  
ATOM   3035  N   LEU   197      53.565  60.613  33.027  1.00  0.00           N  
ATOM   3036  H   LEU   197      53.698  60.947  32.083  1.00  0.00           H  
ATOM   3037  CA  LEU   197      54.797  60.162  33.746  1.00  0.00           C  
ATOM   3038  HA  LEU   197      54.495  59.485  34.546  1.00  0.00           H  
ATOM   3039  CB  LEU   197      55.704  59.475  32.680  1.00  0.00           C  
ATOM   3040  HB2 LEU   197      56.043  60.207  31.947  1.00  0.00           H  
ATOM   3041  HB3 LEU   197      56.659  59.173  33.112  1.00  0.00           H  
ATOM   3042  CG  LEU   197      55.124  58.349  31.835  1.00  0.00           C  
ATOM   3043  HG  LEU   197      54.272  58.749  31.285  1.00  0.00           H  
ATOM   3044  CD1 LEU   197      56.233  57.828  30.923  1.00  0.00           C  
ATOM   3045 HD11 LEU   197      57.049  57.328  31.444  1.00  0.00           H  
ATOM   3046 HD12 LEU   197      55.825  57.062  30.262  1.00  0.00           H  
ATOM   3047 HD13 LEU   197      56.567  58.545  30.173  1.00  0.00           H  
ATOM   3048  CD2 LEU   197      54.694  57.153  32.674  1.00  0.00           C  
ATOM   3049 HD21 LEU   197      54.240  56.372  32.065  1.00  0.00           H  
ATOM   3050 HD22 LEU   197      53.904  57.351  33.398  1.00  0.00           H  
ATOM   3051 HD23 LEU   197      55.614  56.798  33.139  1.00  0.00           H  
ATOM   3052  C   LEU   197      55.582  61.258  34.379  1.00  0.00           C  
ATOM   3053  O   LEU   197      56.420  60.949  35.214  1.00  0.00           O  
ATOM   3054  N   GLU   198      55.353  62.513  34.167  1.00  0.00           N  
ATOM   3055  H   GLU   198      54.636  62.753  33.497  1.00  0.00           H  
ATOM   3056  CA  GLU   198      56.249  63.676  34.517  1.00  0.00           C  
ATOM   3057  HA  GLU   198      57.263  63.281  34.451  1.00  0.00           H  
ATOM   3058  CB  GLU   198      56.049  64.824  33.495  1.00  0.00           C  
ATOM   3059  HB2 GLU   198      56.246  64.521  32.466  1.00  0.00           H  
ATOM   3060  HB3 GLU   198      55.064  65.284  33.575  1.00  0.00           H  
ATOM   3061  CG  GLU   198      56.993  65.994  33.643  1.00  0.00           C  
ATOM   3062  HG2 GLU   198      57.989  65.681  33.957  1.00  0.00           H  
ATOM   3063  HG3 GLU   198      56.560  66.671  34.380  1.00  0.00           H  
ATOM   3064  CD  GLU   198      57.168  66.778  32.397  1.00  0.00           C  
ATOM   3065  OE1 GLU   198      58.337  66.812  31.981  1.00  0.00           O  
ATOM   3066  OE2 GLU   198      56.148  67.131  31.730  1.00  0.00           O  
ATOM   3067  C   GLU   198      56.077  64.048  35.941  1.00  0.00           C  
ATOM   3068  O   GLU   198      55.025  64.518  36.311  1.00  0.00           O  
ATOM   3069  N   ARG   199      57.121  63.804  36.778  1.00  0.00           N  
ATOM   3070  H   ARG   199      58.039  63.548  36.443  1.00  0.00           H  
ATOM   3071  CA  ARG   199      56.971  63.874  38.270  1.00  0.00           C  
ATOM   3072  HA  ARG   199      55.982  63.455  38.461  1.00  0.00           H  
ATOM   3073  CB  ARG   199      57.934  62.834  38.863  1.00  0.00           C  
ATOM   3074  HB2 ARG   199      57.833  62.880  39.947  1.00  0.00           H  
ATOM   3075  HB3 ARG   199      58.956  63.104  38.598  1.00  0.00           H  
ATOM   3076  CG  ARG   199      57.715  61.412  38.296  1.00  0.00           C  
ATOM   3077  HG2 ARG   199      56.675  61.193  38.056  1.00  0.00           H  
ATOM   3078  HG3 ARG   199      58.153  61.302  37.304  1.00  0.00           H  
ATOM   3079  CD  ARG   199      58.271  60.331  39.157  1.00  0.00           C  
ATOM   3080  HD2 ARG   199      57.778  60.428  40.124  1.00  0.00           H  
ATOM   3081  HD3 ARG   199      59.352  60.407  39.276  1.00  0.00           H  
ATOM   3082  NE  ARG   199      57.972  59.091  38.534  1.00  0.00           N  
ATOM   3083  HE  ARG   199      57.804  59.134  37.539  1.00  0.00           H  
ATOM   3084  CZ  ARG   199      57.890  57.918  39.095  1.00  0.00           C  
ATOM   3085  NH1 ARG   199      57.912  57.737  40.369  1.00  0.00           N  
ATOM   3086 HH11 ARG   199      57.945  58.452  41.082  1.00  0.00           H  
ATOM   3087 HH12 ARG   199      58.209  56.829  40.697  1.00  0.00           H  
ATOM   3088  NH2 ARG   199      57.806  56.878  38.412  1.00  0.00           N  
ATOM   3089 HH21 ARG   199      57.766  57.025  37.413  1.00  0.00           H  
ATOM   3090 HH22 ARG   199      57.367  56.086  38.858  1.00  0.00           H  
ATOM   3091  C   ARG   199      57.007  65.300  38.770  1.00  0.00           C  
ATOM   3092  O   ARG   199      57.722  66.115  38.213  1.00  0.00           O  
ATOM   3093  N   TRP   200      56.283  65.611  39.891  1.00  0.00           N  
ATOM   3094  H   TRP   200      55.778  64.821  40.266  1.00  0.00           H  
ATOM   3095  CA  TRP   200      56.148  66.911  40.558  1.00  0.00           C  
ATOM   3096  HA  TRP   200      56.097  67.687  39.793  1.00  0.00           H  
ATOM   3097  CB  TRP   200      54.886  67.064  41.361  1.00  0.00           C  
ATOM   3098  HB2 TRP   200      54.993  66.513  42.295  1.00  0.00           H  
ATOM   3099  HB3 TRP   200      54.147  66.649  40.675  1.00  0.00           H  
ATOM   3100  CG  TRP   200      54.612  68.447  41.787  1.00  0.00           C  
ATOM   3101  CD1 TRP   200      53.657  69.238  41.328  1.00  0.00           C  
ATOM   3102  HD1 TRP   200      52.921  68.984  40.579  1.00  0.00           H  
ATOM   3103  NE1 TRP   200      53.833  70.442  41.949  1.00  0.00           N  
ATOM   3104  HE1 TRP   200      53.174  71.192  41.795  1.00  0.00           H  
ATOM   3105  CE2 TRP   200      54.634  70.398  43.044  1.00  0.00           C  
ATOM   3106  CZ2 TRP   200      54.971  71.247  44.064  1.00  0.00           C  
ATOM   3107  HZ2 TRP   200      54.486  72.201  44.209  1.00  0.00           H  
ATOM   3108  CH2 TRP   200      55.989  70.952  44.973  1.00  0.00           C  
ATOM   3109  HH2 TRP   200      56.314  71.696  45.684  1.00  0.00           H  
ATOM   3110  CZ3 TRP   200      56.556  69.664  44.965  1.00  0.00           C  
ATOM   3111  HZ3 TRP   200      57.312  69.321  45.656  1.00  0.00           H  
ATOM   3112  CE3 TRP   200      56.199  68.825  43.891  1.00  0.00           C  
ATOM   3113  HE3 TRP   200      56.602  67.830  43.780  1.00  0.00           H  
ATOM   3114  CD2 TRP   200      55.264  69.132  42.940  1.00  0.00           C  
ATOM   3115  C   TRP   200      57.361  67.286  41.423  1.00  0.00           C  
ATOM   3116  O   TRP   200      57.714  66.467  42.259  1.00  0.00           O  
ATOM   3117  N   PHE   201      57.947  68.459  41.210  1.00  0.00           N  
ATOM   3118  H   PHE   201      57.568  69.088  40.515  1.00  0.00           H  
ATOM   3119  CA  PHE   201      59.000  69.166  42.017  1.00  0.00           C  
ATOM   3120  HA  PHE   201      59.029  68.773  43.033  1.00  0.00           H  
ATOM   3121  CB  PHE   201      60.408  68.981  41.391  1.00  0.00           C  
ATOM   3122  HB2 PHE   201      61.185  69.507  41.947  1.00  0.00           H  
ATOM   3123  HB3 PHE   201      60.402  69.413  40.390  1.00  0.00           H  
ATOM   3124  CG  PHE   201      60.944  67.614  41.151  1.00  0.00           C  
ATOM   3125  CD1 PHE   201      61.998  67.105  41.918  1.00  0.00           C  
ATOM   3126  HD1 PHE   201      62.279  67.598  42.837  1.00  0.00           H  
ATOM   3127  CE1 PHE   201      62.614  65.916  41.552  1.00  0.00           C  
ATOM   3128  HE1 PHE   201      63.433  65.521  42.134  1.00  0.00           H  
ATOM   3129  CZ  PHE   201      62.149  65.219  40.417  1.00  0.00           C  
ATOM   3130  HZ  PHE   201      62.723  64.320  40.246  1.00  0.00           H  
ATOM   3131  CE2 PHE   201      61.045  65.638  39.715  1.00  0.00           C  
ATOM   3132  HE2 PHE   201      60.736  64.986  38.912  1.00  0.00           H  
ATOM   3133  CD2 PHE   201      60.412  66.822  40.119  1.00  0.00           C  
ATOM   3134  HD2 PHE   201      59.610  67.206  39.506  1.00  0.00           H  
ATOM   3135  C   PHE   201      58.593  70.619  42.091  1.00  0.00           C  
ATOM   3136  O   PHE   201      57.991  71.215  41.150  1.00  0.00           O  
ATOM   3137  N   LEU   202      58.993  71.255  43.197  1.00  0.00           N  
ATOM   3138  H   LEU   202      59.482  70.738  43.914  1.00  0.00           H  
ATOM   3139  CA  LEU   202      58.741  72.628  43.548  1.00  0.00           C  
ATOM   3140  HA  LEU   202      57.654  72.699  43.573  1.00  0.00           H  
ATOM   3141  CB  LEU   202      59.194  72.803  45.027  1.00  0.00           C  
ATOM   3142  HB2 LEU   202      60.230  72.496  45.171  1.00  0.00           H  
ATOM   3143  HB3 LEU   202      58.518  72.198  45.631  1.00  0.00           H  
ATOM   3144  CG  LEU   202      59.053  74.234  45.513  1.00  0.00           C  
ATOM   3145  HG  LEU   202      59.458  74.972  44.821  1.00  0.00           H  
ATOM   3146  CD1 LEU   202      57.611  74.592  45.764  1.00  0.00           C  
ATOM   3147 HD11 LEU   202      56.951  74.362  44.928  1.00  0.00           H  
ATOM   3148 HD12 LEU   202      57.397  75.634  46.005  1.00  0.00           H  
ATOM   3149 HD13 LEU   202      57.301  73.915  46.560  1.00  0.00           H  
ATOM   3150  CD2 LEU   202      59.731  74.525  46.846  1.00  0.00           C  
ATOM   3151 HD21 LEU   202      59.489  75.552  47.116  1.00  0.00           H  
ATOM   3152 HD22 LEU   202      60.804  74.351  46.764  1.00  0.00           H  
ATOM   3153 HD23 LEU   202      59.325  73.888  47.632  1.00  0.00           H  
ATOM   3154  C   LEU   202      59.436  73.636  42.631  1.00  0.00           C  
ATOM   3155  O   LEU   202      58.860  74.614  42.193  1.00  0.00           O  
ATOM   3156  N   ASN   203      60.741  73.318  42.262  1.00  0.00           N  
ATOM   3157  H   ASN   203      61.078  72.439  42.629  1.00  0.00           H  
ATOM   3158  CA  ASN   203      61.542  73.932  41.280  1.00  0.00           C  
ATOM   3159  HA  ASN   203      60.902  74.522  40.624  1.00  0.00           H  
ATOM   3160  CB  ASN   203      62.546  74.938  41.873  1.00  0.00           C  
ATOM   3161  HB2 ASN   203      63.475  74.418  42.108  1.00  0.00           H  
ATOM   3162  HB3 ASN   203      62.854  75.641  41.099  1.00  0.00           H  
ATOM   3163  CG  ASN   203      62.134  75.682  43.164  1.00  0.00           C  
ATOM   3164  OD1 ASN   203      61.609  76.791  43.159  1.00  0.00           O  
ATOM   3165  ND2 ASN   203      62.425  75.152  44.320  1.00  0.00           N  
ATOM   3166 HD21 ASN   203      62.108  75.648  45.141  1.00  0.00           H  
ATOM   3167 HD22 ASN   203      62.654  74.173  44.419  1.00  0.00           H  
ATOM   3168  C   ASN   203      62.226  72.781  40.479  1.00  0.00           C  
ATOM   3169  O   ASN   203      62.585  71.684  41.003  1.00  0.00           O  
ATOM   3170  N   ASP   204      62.415  73.031  39.199  1.00  0.00           N  
ATOM   3171  H   ASP   204      61.911  73.803  38.785  1.00  0.00           H  
ATOM   3172  CA  ASP   204      63.257  72.180  38.350  1.00  0.00           C  
ATOM   3173  HA  ASP   204      62.853  71.175  38.471  1.00  0.00           H  
ATOM   3174  CB  ASP   204      63.122  72.612  36.869  1.00  0.00           C  
ATOM   3175  HB2 ASP   204      63.482  71.802  36.235  1.00  0.00           H  
ATOM   3176  HB3 ASP   204      63.799  73.449  36.696  1.00  0.00           H  
ATOM   3177  CG  ASP   204      61.646  72.884  36.276  1.00  0.00           C  
ATOM   3178  OD1 ASP   204      60.800  72.000  36.391  1.00  0.00           O  
ATOM   3179  OD2 ASP   204      61.471  73.953  35.608  1.00  0.00           O  
ATOM   3180  C   ASP   204      64.718  72.162  38.880  1.00  0.00           C  
ATOM   3181  O   ASP   204      65.361  71.172  38.707  1.00  0.00           O  
ATOM   3182  N   THR   205      65.242  73.203  39.598  1.00  0.00           N  
ATOM   3183  H   THR   205      64.706  74.057  39.663  1.00  0.00           H  
ATOM   3184  CA  THR   205      66.518  73.150  40.350  1.00  0.00           C  
ATOM   3185  HA  THR   205      67.275  72.803  39.645  1.00  0.00           H  
ATOM   3186  CB  THR   205      66.877  74.559  40.767  1.00  0.00           C  
ATOM   3187  HB  THR   205      67.697  74.480  41.481  1.00  0.00           H  
ATOM   3188  CG2 THR   205      67.488  75.436  39.757  1.00  0.00           C  
ATOM   3189 HG21 THR   205      67.205  75.182  38.735  1.00  0.00           H  
ATOM   3190 HG22 THR   205      67.267  76.442  40.114  1.00  0.00           H  
ATOM   3191 HG23 THR   205      68.554  75.328  39.956  1.00  0.00           H  
ATOM   3192  OG1 THR   205      65.790  75.276  41.376  1.00  0.00           O  
ATOM   3193  HG1 THR   205      65.594  74.790  42.181  1.00  0.00           H  
ATOM   3194  C   THR   205      66.488  72.169  41.528  1.00  0.00           C  
ATOM   3195  O   THR   205      67.454  72.101  42.342  1.00  0.00           O  
ATOM   3196  N   ASP   206      65.375  71.473  41.850  1.00  0.00           N  
ATOM   3197  H   ASP   206      64.548  71.542  41.274  1.00  0.00           H  
ATOM   3198  CA  ASP   206      65.384  70.501  42.959  1.00  0.00           C  
ATOM   3199  HA  ASP   206      65.956  70.957  43.767  1.00  0.00           H  
ATOM   3200  CB  ASP   206      63.942  70.149  43.477  1.00  0.00           C  
ATOM   3201  HB2 ASP   206      63.998  69.424  44.289  1.00  0.00           H  
ATOM   3202  HB3 ASP   206      63.382  69.566  42.747  1.00  0.00           H  
ATOM   3203  CG  ASP   206      63.084  71.299  43.938  1.00  0.00           C  
ATOM   3204  OD1 ASP   206      63.545  72.401  44.288  1.00  0.00           O  
ATOM   3205  OD2 ASP   206      61.870  71.063  44.024  1.00  0.00           O  
ATOM   3206  C   ASP   206      66.141  69.166  42.682  1.00  0.00           C  
ATOM   3207  O   ASP   206      66.852  68.703  43.618  1.00  0.00           O  
ATOM   3208  N   HID   207      66.110  68.623  41.469  1.00  0.00           N  
ATOM   3209  H   HID   207      65.584  69.170  40.802  1.00  0.00           H  
ATOM   3210  CA  HID   207      66.621  67.329  41.190  1.00  0.00           C  
ATOM   3211  HA  HID   207      66.421  66.797  42.120  1.00  0.00           H  
ATOM   3212  CB  HID   207      65.802  66.666  40.058  1.00  0.00           C  
ATOM   3213  HB2 HID   207      64.743  66.815  40.266  1.00  0.00           H  
ATOM   3214  HB3 HID   207      66.061  65.608  40.090  1.00  0.00           H  
ATOM   3215  CG  HID   207      65.912  67.156  38.637  1.00  0.00           C  
ATOM   3216  ND1 HID   207      65.546  68.414  38.212  1.00  0.00           N  
ATOM   3217  HD1 HID   207      65.051  69.073  38.797  1.00  0.00           H  
ATOM   3218  CE1 HID   207      65.901  68.499  36.940  1.00  0.00           C  
ATOM   3219  HE1 HID   207      65.747  69.383  36.340  1.00  0.00           H  
ATOM   3220  NE2 HID   207      66.428  67.302  36.485  1.00  0.00           N  
ATOM   3221  CD2 HID   207      66.528  66.486  37.603  1.00  0.00           C  
ATOM   3222  HD2 HID   207      66.843  65.452  37.607  1.00  0.00           H  
ATOM   3223  C   HID   207      68.146  67.313  40.868  1.00  0.00           C  
ATOM   3224  O   HID   207      68.621  68.142  40.052  1.00  0.00           O  
ATOM   3225  N   PRO   208      68.909  66.262  41.130  1.00  0.00           N  
ATOM   3226  CD  PRO   208      70.088  65.930  40.305  1.00  0.00           C  
ATOM   3227  HD2 PRO   208      69.686  65.656  39.329  1.00  0.00           H  
ATOM   3228  HD3 PRO   208      70.846  66.694  40.137  1.00  0.00           H  
ATOM   3229  CG  PRO   208      70.658  64.727  40.972  1.00  0.00           C  
ATOM   3230  HG2 PRO   208      71.096  65.134  41.883  1.00  0.00           H  
ATOM   3231  HG3 PRO   208      71.299  64.182  40.280  1.00  0.00           H  
ATOM   3232  CB  PRO   208      69.372  63.988  41.501  1.00  0.00           C  
ATOM   3233  HB2 PRO   208      69.624  63.239  42.251  1.00  0.00           H  
ATOM   3234  HB3 PRO   208      68.835  63.631  40.622  1.00  0.00           H  
ATOM   3235  CA  PRO   208      68.495  65.144  41.983  1.00  0.00           C  
ATOM   3236  HA  PRO   208      67.453  64.876  41.810  1.00  0.00           H  
ATOM   3237  C   PRO   208      68.658  65.367  43.498  1.00  0.00           C  
ATOM   3238  O   PRO   208      69.685  66.000  43.855  1.00  0.00           O  
ATOM   3239  N   ILE   209      67.833  64.705  44.312  1.00  0.00           N  
ATOM   3240  H   ILE   209      67.044  64.285  43.841  1.00  0.00           H  
ATOM   3241  CA  ILE   209      67.728  64.775  45.759  1.00  0.00           C  
ATOM   3242  HA  ILE   209      67.775  65.783  46.170  1.00  0.00           H  
ATOM   3243  CB  ILE   209      66.345  64.314  46.232  1.00  0.00           C  
ATOM   3244  HB  ILE   209      66.222  63.260  45.984  1.00  0.00           H  
ATOM   3245  CG2 ILE   209      66.468  64.376  47.817  1.00  0.00           C  
ATOM   3246 HG21 ILE   209      66.754  65.365  48.177  1.00  0.00           H  
ATOM   3247 HG22 ILE   209      65.469  64.228  48.226  1.00  0.00           H  
ATOM   3248 HG23 ILE   209      67.126  63.629  48.261  1.00  0.00           H  
ATOM   3249  CG1 ILE   209      65.250  65.226  45.610  1.00  0.00           C  
ATOM   3250 HG12 ILE   209      65.400  65.409  44.546  1.00  0.00           H  
ATOM   3251 HG13 ILE   209      65.360  66.212  46.062  1.00  0.00           H  
ATOM   3252  CD1 ILE   209      63.832  64.635  45.891  1.00  0.00           C  
ATOM   3253 HD11 ILE   209      63.034  65.280  45.522  1.00  0.00           H  
ATOM   3254 HD12 ILE   209      63.750  63.701  45.336  1.00  0.00           H  
ATOM   3255 HD13 ILE   209      63.567  64.405  46.923  1.00  0.00           H  
ATOM   3256  C   ILE   209      68.985  64.009  46.336  1.00  0.00           C  
ATOM   3257  O   ILE   209      69.016  62.804  46.071  1.00  0.00           O  
ATOM   3258  N   ARG   210      69.848  64.685  47.151  1.00  0.00           N  
ATOM   3259  H   ARG   210      69.552  65.641  47.292  1.00  0.00           H  
ATOM   3260  CA  ARG   210      70.968  64.233  48.008  1.00  0.00           C  
ATOM   3261  HA  ARG   210      71.459  63.402  47.501  1.00  0.00           H  
ATOM   3262  CB  ARG   210      71.935  65.419  48.086  1.00  0.00           C  
ATOM   3263  HB2 ARG   210      71.522  66.175  48.752  1.00  0.00           H  
ATOM   3264  HB3 ARG   210      72.083  65.852  47.096  1.00  0.00           H  
ATOM   3265  CG  ARG   210      73.224  64.929  48.645  1.00  0.00           C  
ATOM   3266  HG2 ARG   210      73.036  64.525  49.640  1.00  0.00           H  
ATOM   3267  HG3 ARG   210      73.660  64.133  48.040  1.00  0.00           H  
ATOM   3268  CD  ARG   210      74.351  65.963  48.706  1.00  0.00           C  
ATOM   3269  HD2 ARG   210      74.026  66.815  49.303  1.00  0.00           H  
ATOM   3270  HD3 ARG   210      74.545  66.351  47.705  1.00  0.00           H  
ATOM   3271  NE  ARG   210      75.558  65.517  49.408  1.00  0.00           N  
ATOM   3272  HE  ARG   210      75.354  64.986  50.243  1.00  0.00           H  
ATOM   3273  CZ  ARG   210      76.794  65.643  49.039  1.00  0.00           C  
ATOM   3274  NH1 ARG   210      77.166  66.428  48.074  1.00  0.00           N  
ATOM   3275 HH11 ARG   210      76.483  66.904  47.502  1.00  0.00           H  
ATOM   3276 HH12 ARG   210      78.086  66.287  47.681  1.00  0.00           H  
ATOM   3277  NH2 ARG   210      77.707  65.047  49.621  1.00  0.00           N  
ATOM   3278 HH21 ARG   210      77.462  64.412  50.367  1.00  0.00           H  
ATOM   3279 HH22 ARG   210      78.619  65.024  49.186  1.00  0.00           H  
ATOM   3280  C   ARG   210      70.456  63.499  49.315  1.00  0.00           C  
ATOM   3281  O   ARG   210      70.750  64.019  50.374  1.00  0.00           O  
ATOM   3282  N   PHE   211      69.680  62.397  49.278  1.00  0.00           N  
ATOM   3283  H   PHE   211      69.496  61.899  48.419  1.00  0.00           H  
ATOM   3284  CA  PHE   211      69.190  61.780  50.494  1.00  0.00           C  
ATOM   3285  HA  PHE   211      68.743  62.523  51.154  1.00  0.00           H  
ATOM   3286  CB  PHE   211      68.070  60.820  50.125  1.00  0.00           C  
ATOM   3287  HB2 PHE   211      67.701  60.405  51.062  1.00  0.00           H  
ATOM   3288  HB3 PHE   211      67.280  61.436  49.696  1.00  0.00           H  
ATOM   3289  CG  PHE   211      68.398  59.611  49.311  1.00  0.00           C  
ATOM   3290  CD1 PHE   211      68.082  59.588  47.937  1.00  0.00           C  
ATOM   3291  HD1 PHE   211      67.625  60.418  47.417  1.00  0.00           H  
ATOM   3292  CE1 PHE   211      68.481  58.472  47.204  1.00  0.00           C  
ATOM   3293  HE1 PHE   211      68.276  58.518  46.145  1.00  0.00           H  
ATOM   3294  CZ  PHE   211      68.965  57.356  47.798  1.00  0.00           C  
ATOM   3295  HZ  PHE   211      69.138  56.458  47.223  1.00  0.00           H  
ATOM   3296  CE2 PHE   211      69.145  57.300  49.229  1.00  0.00           C  
ATOM   3297  HE2 PHE   211      69.647  56.424  49.612  1.00  0.00           H  
ATOM   3298  CD2 PHE   211      68.880  58.428  49.979  1.00  0.00           C  
ATOM   3299  HD2 PHE   211      69.015  58.528  51.046  1.00  0.00           H  
ATOM   3300  C   PHE   211      70.361  61.024  51.203  1.00  0.00           C  
ATOM   3301  O   PHE   211      71.191  60.450  50.545  1.00  0.00           O  
ATOM   3302  N   SER   212      70.306  60.950  52.526  1.00  0.00           N  
ATOM   3303  H   SER   212      69.593  61.492  52.994  1.00  0.00           H  
ATOM   3304  CA  SER   212      70.918  59.904  53.305  1.00  0.00           C  
ATOM   3305  HA  SER   212      71.779  59.613  52.702  1.00  0.00           H  
ATOM   3306  CB  SER   212      71.692  60.358  54.478  1.00  0.00           C  
ATOM   3307  HB2 SER   212      71.008  60.741  55.236  1.00  0.00           H  
ATOM   3308  HB3 SER   212      72.285  61.197  54.114  1.00  0.00           H  
ATOM   3309  OG  SER   212      72.561  59.318  54.921  1.00  0.00           O  
ATOM   3310  HG  SER   212      73.407  59.483  54.497  1.00  0.00           H  
ATOM   3311  C   SER   212      70.025  58.728  53.732  1.00  0.00           C  
ATOM   3312  O   SER   212      68.809  58.881  54.039  1.00  0.00           O  
ATOM   3313  N   PHE   213      70.637  57.527  53.774  1.00  0.00           N  
ATOM   3314  H   PHE   213      71.621  57.545  53.545  1.00  0.00           H  
ATOM   3315  CA  PHE   213      69.987  56.336  54.320  1.00  0.00           C  
ATOM   3316  HA  PHE   213      68.991  56.209  53.896  1.00  0.00           H  
ATOM   3317  CB  PHE   213      70.788  55.021  54.126  1.00  0.00           C  
ATOM   3318  HB2 PHE   213      70.359  54.147  54.617  1.00  0.00           H  
ATOM   3319  HB3 PHE   213      71.799  55.214  54.485  1.00  0.00           H  
ATOM   3320  CG  PHE   213      70.800  54.600  52.659  1.00  0.00           C  
ATOM   3321  CD1 PHE   213      69.852  53.736  52.161  1.00  0.00           C  
ATOM   3322  HD1 PHE   213      69.117  53.285  52.811  1.00  0.00           H  
ATOM   3323  CE1 PHE   213      69.829  53.380  50.813  1.00  0.00           C  
ATOM   3324  HE1 PHE   213      69.078  52.664  50.513  1.00  0.00           H  
ATOM   3325  CZ  PHE   213      70.805  53.906  49.893  1.00  0.00           C  
ATOM   3326  HZ  PHE   213      70.798  53.711  48.831  1.00  0.00           H  
ATOM   3327  CE2 PHE   213      71.834  54.720  50.467  1.00  0.00           C  
ATOM   3328  HE2 PHE   213      72.555  55.137  49.779  1.00  0.00           H  
ATOM   3329  CD2 PHE   213      71.825  55.066  51.811  1.00  0.00           C  
ATOM   3330  HD2 PHE   213      72.484  55.794  52.261  1.00  0.00           H  
ATOM   3331  C   PHE   213      69.673  56.510  55.864  1.00  0.00           C  
ATOM   3332  O   PHE   213      70.251  57.399  56.486  1.00  0.00           O  
ATOM   3333  N   SER   214      68.809  55.715  56.408  1.00  0.00           N  
ATOM   3334  H   SER   214      68.329  55.062  55.805  1.00  0.00           H  
ATOM   3335  CA  SER   214      68.412  55.813  57.866  1.00  0.00           C  
ATOM   3336  HA  SER   214      68.173  56.858  58.065  1.00  0.00           H  
ATOM   3337  CB  SER   214      67.077  55.211  58.215  1.00  0.00           C  
ATOM   3338  HB2 SER   214      66.239  55.598  57.635  1.00  0.00           H  
ATOM   3339  HB3 SER   214      67.117  54.133  58.058  1.00  0.00           H  
ATOM   3340  OG  SER   214      66.834  55.323  59.648  1.00  0.00           O  
ATOM   3341  HG  SER   214      66.311  54.532  59.796  1.00  0.00           H  
ATOM   3342  C   SER   214      69.525  55.288  58.806  1.00  0.00           C  
ATOM   3343  O   SER   214      69.948  54.119  58.753  1.00  0.00           O  
ATOM   3344  N   MET   215      70.053  56.147  59.724  1.00  0.00           N  
ATOM   3345  H   MET   215      69.769  57.116  59.709  1.00  0.00           H  
ATOM   3346  CA  MET   215      70.968  55.709  60.811  1.00  0.00           C  
ATOM   3347  HA  MET   215      71.588  54.893  60.440  1.00  0.00           H  
ATOM   3348  CB  MET   215      71.838  56.973  61.266  1.00  0.00           C  
ATOM   3349  HB2 MET   215      71.207  57.832  61.491  1.00  0.00           H  
ATOM   3350  HB3 MET   215      72.443  56.651  62.114  1.00  0.00           H  
ATOM   3351  CG  MET   215      72.804  57.341  60.123  1.00  0.00           C  
ATOM   3352  HG2 MET   215      72.264  57.795  59.292  1.00  0.00           H  
ATOM   3353  HG3 MET   215      73.413  56.544  59.695  1.00  0.00           H  
ATOM   3354  SD  MET   215      73.959  58.643  60.781  1.00  0.00           S  
ATOM   3355  CE  MET   215      75.287  58.683  59.590  1.00  0.00           C  
ATOM   3356  HE1 MET   215      75.953  57.823  59.650  1.00  0.00           H  
ATOM   3357  HE2 MET   215      74.843  58.764  58.598  1.00  0.00           H  
ATOM   3358  HE3 MET   215      75.958  59.500  59.856  1.00  0.00           H  
ATOM   3359  C   MET   215      70.111  55.216  61.991  1.00  0.00           C  
ATOM   3360  O   MET   215      70.707  54.837  63.020  1.00  0.00           O  
ATOM   3361  N   GLU   216      68.768  55.203  61.972  1.00  0.00           N  
ATOM   3362  H   GLU   216      68.271  55.713  61.256  1.00  0.00           H  
ATOM   3363  CA  GLU   216      67.948  54.548  63.019  1.00  0.00           C  
ATOM   3364  HA  GLU   216      68.311  54.733  64.030  1.00  0.00           H  
ATOM   3365  CB  GLU   216      66.494  55.065  63.002  1.00  0.00           C  
ATOM   3366  HB2 GLU   216      66.054  54.816  62.037  1.00  0.00           H  
ATOM   3367  HB3 GLU   216      65.906  54.590  63.788  1.00  0.00           H  
ATOM   3368  CG  GLU   216      66.366  56.547  63.346  1.00  0.00           C  
ATOM   3369  HG2 GLU   216      65.301  56.769  63.406  1.00  0.00           H  
ATOM   3370  HG3 GLU   216      66.876  57.267  62.705  1.00  0.00           H  
ATOM   3371  CD  GLU   216      66.918  56.877  64.755  1.00  0.00           C  
ATOM   3372  OE1 GLU   216      67.385  58.026  64.857  1.00  0.00           O  
ATOM   3373  OE2 GLU   216      66.811  56.038  65.680  1.00  0.00           O  
ATOM   3374  C   GLU   216      68.032  53.025  62.758  1.00  0.00           C  
ATOM   3375  O   GLU   216      68.097  52.493  61.686  1.00  0.00           O  
ATOM   3376  N   GLU   217      68.041  52.244  63.821  1.00  0.00           N  
ATOM   3377  H   GLU   217      68.144  52.717  64.708  1.00  0.00           H  
ATOM   3378  CA  GLU   217      67.806  50.782  63.782  1.00  0.00           C  
ATOM   3379  HA  GLU   217      68.211  50.486  62.815  1.00  0.00           H  
ATOM   3380  CB  GLU   217      68.662  50.124  64.906  1.00  0.00           C  
ATOM   3381  HB2 GLU   217      69.672  50.485  64.712  1.00  0.00           H  
ATOM   3382  HB3 GLU   217      68.348  50.629  65.819  1.00  0.00           H  
ATOM   3383  CG  GLU   217      68.738  48.561  65.206  1.00  0.00           C  
ATOM   3384  HG2 GLU   217      67.754  48.428  65.655  1.00  0.00           H  
ATOM   3385  HG3 GLU   217      69.470  48.252  65.952  1.00  0.00           H  
ATOM   3386  CD  GLU   217      68.832  47.654  63.967  1.00  0.00           C  
ATOM   3387  OE1 GLU   217      69.359  46.522  64.028  1.00  0.00           O  
ATOM   3388  OE2 GLU   217      68.408  48.034  62.806  1.00  0.00           O  
ATOM   3389  C   GLU   217      66.335  50.355  63.908  1.00  0.00           C  
ATOM   3390  O   GLU   217      65.461  50.996  64.517  1.00  0.00           O  
ATOM   3391  N   GLU   218      66.035  49.429  63.010  1.00  0.00           N  
ATOM   3392  H   GLU   218      66.708  49.031  62.371  1.00  0.00           H  
ATOM   3393  CA  GLU   218      64.692  48.819  62.934  1.00  0.00           C  
ATOM   3394  HA  GLU   218      64.009  49.651  63.112  1.00  0.00           H  
ATOM   3395  CB  GLU   218      64.487  48.370  61.487  1.00  0.00           C  
ATOM   3396  HB2 GLU   218      63.633  47.694  61.541  1.00  0.00           H  
ATOM   3397  HB3 GLU   218      65.298  47.809  61.022  1.00  0.00           H  
ATOM   3398  CG  GLU   218      64.222  49.597  60.568  1.00  0.00           C  
ATOM   3399  HG2 GLU   218      64.064  49.333  59.522  1.00  0.00           H  
ATOM   3400  HG3 GLU   218      65.135  50.187  60.644  1.00  0.00           H  
ATOM   3401  CD  GLU   218      63.082  50.476  61.036  1.00  0.00           C  
ATOM   3402  OE1 GLU   218      63.156  51.721  61.003  1.00  0.00           O  
ATOM   3403  OE2 GLU   218      62.122  49.849  61.518  1.00  0.00           O  
ATOM   3404  C   GLU   218      64.602  47.703  64.078  1.00  0.00           C  
ATOM   3405  O   GLU   218      64.959  46.540  63.750  1.00  0.00           O  
ATOM   3406  N   LYS   219      64.174  48.215  65.258  1.00  0.00           N  
ATOM   3407  H   LYS   219      63.766  49.136  65.328  1.00  0.00           H  
ATOM   3408  CA  LYS   219      64.002  47.467  66.526  1.00  0.00           C  
ATOM   3409  HA  LYS   219      64.913  46.871  66.481  1.00  0.00           H  
ATOM   3410  CB  LYS   219      64.257  48.457  67.735  1.00  0.00           C  
ATOM   3411  HB2 LYS   219      64.057  47.887  68.642  1.00  0.00           H  
ATOM   3412  HB3 LYS   219      63.567  49.298  67.672  1.00  0.00           H  
ATOM   3413  CG  LYS   219      65.706  48.943  67.700  1.00  0.00           C  
ATOM   3414  HG2 LYS   219      65.836  49.327  66.689  1.00  0.00           H  
ATOM   3415  HG3 LYS   219      66.357  48.072  67.776  1.00  0.00           H  
ATOM   3416  CD  LYS   219      65.973  50.004  68.760  1.00  0.00           C  
ATOM   3417  HD2 LYS   219      65.394  50.926  68.720  1.00  0.00           H  
ATOM   3418  HD3 LYS   219      65.781  49.445  69.675  1.00  0.00           H  
ATOM   3419  CE  LYS   219      67.467  50.327  68.672  1.00  0.00           C  
ATOM   3420  HE2 LYS   219      67.566  50.857  67.724  1.00  0.00           H  
ATOM   3421  HE3 LYS   219      68.051  49.409  68.627  1.00  0.00           H  
ATOM   3422  NZ  LYS   219      67.952  51.124  69.788  1.00  0.00           N  
ATOM   3423  HZ1 LYS   219      68.961  51.137  69.751  1.00  0.00           H  
ATOM   3424  HZ2 LYS   219      67.636  52.077  69.676  1.00  0.00           H  
ATOM   3425  HZ3 LYS   219      67.571  50.840  70.679  1.00  0.00           H  
ATOM   3426  C   LYS   219      62.785  46.607  66.617  1.00  0.00           C  
ATOM   3427  O   LYS   219      61.861  46.713  65.762  1.00  0.00           O  
ATOM   3428  N   LYS   220      62.762  45.802  67.684  1.00  0.00           N  
ATOM   3429  H   LYS   220      63.431  45.827  68.440  1.00  0.00           H  
ATOM   3430  CA  LYS   220      61.845  44.648  67.819  1.00  0.00           C  
ATOM   3431  HA  LYS   220      61.896  44.107  66.874  1.00  0.00           H  
ATOM   3432  CB  LYS   220      62.495  43.647  68.735  1.00  0.00           C  
ATOM   3433  HB2 LYS   220      63.479  43.450  68.310  1.00  0.00           H  
ATOM   3434  HB3 LYS   220      62.660  44.128  69.699  1.00  0.00           H  
ATOM   3435  CG  LYS   220      61.664  42.281  69.024  1.00  0.00           C  
ATOM   3436  HG2 LYS   220      61.669  41.792  68.050  1.00  0.00           H  
ATOM   3437  HG3 LYS   220      60.679  42.537  69.415  1.00  0.00           H  
ATOM   3438  CD  LYS   220      62.318  41.430  70.029  1.00  0.00           C  
ATOM   3439  HD2 LYS   220      62.324  41.897  71.014  1.00  0.00           H  
ATOM   3440  HD3 LYS   220      63.334  41.293  69.659  1.00  0.00           H  
ATOM   3441  CE  LYS   220      61.512  40.117  70.081  1.00  0.00           C  
ATOM   3442  HE2 LYS   220      60.534  40.419  70.454  1.00  0.00           H  
ATOM   3443  HE3 LYS   220      61.346  39.626  69.122  1.00  0.00           H  
ATOM   3444  NZ  LYS   220      62.041  39.104  70.954  1.00  0.00           N  
ATOM   3445  HZ1 LYS   220      63.000  38.835  70.788  1.00  0.00           H  
ATOM   3446  HZ2 LYS   220      62.071  39.638  71.811  1.00  0.00           H  
ATOM   3447  HZ3 LYS   220      61.467  38.281  70.843  1.00  0.00           H  
ATOM   3448  C   LYS   220      60.409  45.042  68.191  1.00  0.00           C  
ATOM   3449  O   LYS   220      59.996  45.346  69.235  1.00  0.00           O  
ATOM   3450  N   LYS   221      59.559  45.070  67.105  1.00  0.00           N  
ATOM   3451  H   LYS   221      59.936  45.071  66.168  1.00  0.00           H  
ATOM   3452  CA  LYS   221      58.101  45.393  67.215  1.00  0.00           C  
ATOM   3453  HA  LYS   221      58.045  46.210  67.935  1.00  0.00           H  
ATOM   3454  CB  LYS   221      57.515  45.809  65.764  1.00  0.00           C  
ATOM   3455  HB2 LYS   221      57.653  44.932  65.132  1.00  0.00           H  
ATOM   3456  HB3 LYS   221      56.472  46.095  65.902  1.00  0.00           H  
ATOM   3457  CG  LYS   221      58.265  47.078  65.176  1.00  0.00           C  
ATOM   3458  HG2 LYS   221      59.249  46.936  64.729  1.00  0.00           H  
ATOM   3459  HG3 LYS   221      58.294  47.814  65.979  1.00  0.00           H  
ATOM   3460  CD  LYS   221      57.550  47.711  63.990  1.00  0.00           C  
ATOM   3461  HD2 LYS   221      56.540  47.897  64.353  1.00  0.00           H  
ATOM   3462  HD3 LYS   221      57.642  46.997  63.171  1.00  0.00           H  
ATOM   3463  CE  LYS   221      57.939  49.137  63.596  1.00  0.00           C  
ATOM   3464  HE2 LYS   221      58.964  49.215  63.233  1.00  0.00           H  
ATOM   3465  HE3 LYS   221      57.937  49.763  64.488  1.00  0.00           H  
ATOM   3466  NZ  LYS   221      56.953  49.613  62.564  1.00  0.00           N  
ATOM   3467  HZ1 LYS   221      57.118  50.487  62.086  1.00  0.00           H  
ATOM   3468  HZ2 LYS   221      56.782  48.931  61.839  1.00  0.00           H  
ATOM   3469  HZ3 LYS   221      56.016  49.617  62.941  1.00  0.00           H  
ATOM   3470  C   LYS   221      57.230  44.329  67.943  1.00  0.00           C  
ATOM   3471  O   LYS   221      57.743  43.209  68.053  1.00  0.00           O  
ATOM   3472  N   PHE   222      55.990  44.655  68.265  1.00  0.00           N  
ATOM   3473  H   PHE   222      55.771  45.641  68.253  1.00  0.00           H  
ATOM   3474  CA  PHE   222      55.054  43.782  68.822  1.00  0.00           C  
ATOM   3475  HA  PHE   222      55.468  43.309  69.713  1.00  0.00           H  
ATOM   3476  CB  PHE   222      53.836  44.634  69.354  1.00  0.00           C  
ATOM   3477  HB2 PHE   222      54.157  45.411  70.048  1.00  0.00           H  
ATOM   3478  HB3 PHE   222      53.356  45.100  68.494  1.00  0.00           H  
ATOM   3479  CG  PHE   222      52.885  43.782  70.115  1.00  0.00           C  
ATOM   3480  CD1 PHE   222      51.654  43.342  69.550  1.00  0.00           C  
ATOM   3481  HD1 PHE   222      51.363  43.540  68.529  1.00  0.00           H  
ATOM   3482  CE1 PHE   222      50.795  42.550  70.335  1.00  0.00           C  
ATOM   3483  HE1 PHE   222      49.915  42.107  69.893  1.00  0.00           H  
ATOM   3484  CZ  PHE   222      51.203  42.213  71.622  1.00  0.00           C  
ATOM   3485  HZ  PHE   222      50.577  41.542  72.191  1.00  0.00           H  
ATOM   3486  CE2 PHE   222      52.381  42.628  72.200  1.00  0.00           C  
ATOM   3487  HE2 PHE   222      52.710  42.340  73.188  1.00  0.00           H  
ATOM   3488  CD2 PHE   222      53.239  43.477  71.480  1.00  0.00           C  
ATOM   3489  HD2 PHE   222      54.131  43.825  71.978  1.00  0.00           H  
ATOM   3490  C   PHE   222      54.487  42.724  67.858  1.00  0.00           C  
ATOM   3491  O   PHE   222      53.968  43.018  66.764  1.00  0.00           O  
ATOM   3492  N   GLN   223      54.439  41.418  68.313  1.00  0.00           N  
ATOM   3493  H   GLN   223      54.904  41.245  69.192  1.00  0.00           H  
ATOM   3494  CA  GLN   223      53.966  40.170  67.645  1.00  0.00           C  
ATOM   3495  HA  GLN   223      54.262  39.295  68.224  1.00  0.00           H  
ATOM   3496  CB  GLN   223      52.434  40.156  67.700  1.00  0.00           C  
ATOM   3497  HB2 GLN   223      52.086  41.123  67.336  1.00  0.00           H  
ATOM   3498  HB3 GLN   223      51.984  39.446  67.006  1.00  0.00           H  
ATOM   3499  CG  GLN   223      51.846  39.729  69.058  1.00  0.00           C  
ATOM   3500  HG2 GLN   223      52.548  39.983  69.852  1.00  0.00           H  
ATOM   3501  HG3 GLN   223      50.964  40.347  69.223  1.00  0.00           H  
ATOM   3502  CD  GLN   223      51.739  38.228  69.219  1.00  0.00           C  
ATOM   3503  OE1 GLN   223      52.678  37.509  69.165  1.00  0.00           O  
ATOM   3504  NE2 GLN   223      50.664  37.824  69.801  1.00  0.00           N  
ATOM   3505 HE21 GLN   223      49.942  38.487  70.045  1.00  0.00           H  
ATOM   3506 HE22 GLN   223      50.515  36.854  70.040  1.00  0.00           H  
ATOM   3507  C   GLN   223      54.541  39.961  66.184  1.00  0.00           C  
ATOM   3508  O   GLN   223      53.907  39.480  65.249  1.00  0.00           O  
ATOM   3509  N   SER   224      55.788  40.476  65.977  1.00  0.00           N  
ATOM   3510  H   SER   224      56.286  40.876  66.760  1.00  0.00           H  
ATOM   3511  CA  SER   224      56.497  40.383  64.680  1.00  0.00           C  
ATOM   3512  HA  SER   224      55.835  41.050  64.127  1.00  0.00           H  
ATOM   3513  CB  SER   224      57.820  41.128  64.725  1.00  0.00           C  
ATOM   3514  HB2 SER   224      57.476  42.157  64.829  1.00  0.00           H  
ATOM   3515  HB3 SER   224      58.451  40.873  65.576  1.00  0.00           H  
ATOM   3516  OG  SER   224      58.509  40.968  63.532  1.00  0.00           O  
ATOM   3517  HG  SER   224      59.036  40.182  63.374  1.00  0.00           H  
ATOM   3518  C   SER   224      56.533  38.974  64.202  1.00  0.00           C  
ATOM   3519  O   SER   224      57.078  38.127  64.899  1.00  0.00           O  
ATOM   3520  N   GLY   225      55.849  38.661  63.116  1.00  0.00           N  
ATOM   3521  H   GLY   225      55.327  39.425  62.711  1.00  0.00           H  
ATOM   3522  CA  GLY   225      55.794  37.365  62.461  1.00  0.00           C  
ATOM   3523  HA2 GLY   225      56.758  36.860  62.532  1.00  0.00           H  
ATOM   3524  HA3 GLY   225      55.752  37.460  61.376  1.00  0.00           H  
ATOM   3525  C   GLY   225      54.727  36.442  62.923  1.00  0.00           C  
ATOM   3526  O   GLY   225      54.183  35.638  62.202  1.00  0.00           O  
ATOM   3527  N   GLN   226      54.238  36.727  64.137  1.00  0.00           N  
ATOM   3528  H   GLN   226      54.707  37.523  64.543  1.00  0.00           H  
ATOM   3529  CA  GLN   226      53.018  36.172  64.761  1.00  0.00           C  
ATOM   3530  HA  GLN   226      52.887  35.141  64.433  1.00  0.00           H  
ATOM   3531  CB  GLN   226      53.046  36.187  66.309  1.00  0.00           C  
ATOM   3532  HB2 GLN   226      53.200  37.203  66.670  1.00  0.00           H  
ATOM   3533  HB3 GLN   226      52.100  35.799  66.688  1.00  0.00           H  
ATOM   3534  CG  GLN   226      54.171  35.334  66.848  1.00  0.00           C  
ATOM   3535  HG2 GLN   226      54.657  34.707  66.101  1.00  0.00           H  
ATOM   3536  HG3 GLN   226      54.956  35.970  67.257  1.00  0.00           H  
ATOM   3537  CD  GLN   226      53.730  34.287  67.891  1.00  0.00           C  
ATOM   3538  OE1 GLN   226      53.793  33.040  67.695  1.00  0.00           O  
ATOM   3539  NE2 GLN   226      53.075  34.755  68.977  1.00  0.00           N  
ATOM   3540 HE21 GLN   226      52.939  35.739  69.161  1.00  0.00           H  
ATOM   3541 HE22 GLN   226      52.718  34.074  69.631  1.00  0.00           H  
ATOM   3542  C   GLN   226      51.711  36.803  64.267  1.00  0.00           C  
ATOM   3543  O   GLN   226      50.640  36.627  64.803  1.00  0.00           O  
ATOM   3544  N   LEU   227      51.785  37.735  63.321  1.00  0.00           N  
ATOM   3545  H   LEU   227      52.663  38.164  63.066  1.00  0.00           H  
ATOM   3546  CA  LEU   227      50.608  38.185  62.562  1.00  0.00           C  
ATOM   3547  HA  LEU   227      49.790  38.415  63.245  1.00  0.00           H  
ATOM   3548  CB  LEU   227      50.958  39.566  61.865  1.00  0.00           C  
ATOM   3549  HB2 LEU   227      50.028  39.960  61.455  1.00  0.00           H  
ATOM   3550  HB3 LEU   227      51.624  39.347  61.031  1.00  0.00           H  
ATOM   3551  CG  LEU   227      51.595  40.714  62.692  1.00  0.00           C  
ATOM   3552  HG  LEU   227      52.600  40.425  62.999  1.00  0.00           H  
ATOM   3553  CD1 LEU   227      51.898  41.987  61.956  1.00  0.00           C  
ATOM   3554 HD11 LEU   227      52.365  41.763  60.996  1.00  0.00           H  
ATOM   3555 HD12 LEU   227      52.623  42.558  62.536  1.00  0.00           H  
ATOM   3556 HD13 LEU   227      50.960  42.472  61.682  1.00  0.00           H  
ATOM   3557  CD2 LEU   227      50.852  41.120  63.923  1.00  0.00           C  
ATOM   3558 HD21 LEU   227      50.626  40.245  64.532  1.00  0.00           H  
ATOM   3559 HD22 LEU   227      49.962  41.640  63.567  1.00  0.00           H  
ATOM   3560 HD23 LEU   227      51.370  41.913  64.462  1.00  0.00           H  
ATOM   3561  C   LEU   227      49.948  37.237  61.572  1.00  0.00           C  
ATOM   3562  O   LEU   227      50.551  36.370  60.944  1.00  0.00           O  
ATOM   3563  N   THR   228      48.613  37.295  61.402  1.00  0.00           N  
ATOM   3564  H   THR   228      48.139  37.998  61.950  1.00  0.00           H  
ATOM   3565  CA  THR   228      47.892  36.571  60.397  1.00  0.00           C  
ATOM   3566  HA  THR   228      48.471  36.248  59.532  1.00  0.00           H  
ATOM   3567  CB  THR   228      47.226  35.351  61.107  1.00  0.00           C  
ATOM   3568  HB  THR   228      46.692  34.861  60.293  1.00  0.00           H  
ATOM   3569  CG2 THR   228      48.095  34.523  62.034  1.00  0.00           C  
ATOM   3570 HG21 THR   228      48.930  34.189  61.417  1.00  0.00           H  
ATOM   3571 HG22 THR   228      47.527  33.641  62.329  1.00  0.00           H  
ATOM   3572 HG23 THR   228      48.461  35.153  62.844  1.00  0.00           H  
ATOM   3573  OG1 THR   228      46.205  35.764  61.941  1.00  0.00           O  
ATOM   3574  HG1 THR   228      45.596  35.045  62.122  1.00  0.00           H  
ATOM   3575  C   THR   228      46.912  37.643  59.811  1.00  0.00           C  
ATOM   3576  O   THR   228      47.017  38.838  60.079  1.00  0.00           O  
ATOM   3577  N   THR   229      46.094  37.321  58.838  1.00  0.00           N  
ATOM   3578  H   THR   229      46.031  36.323  58.695  1.00  0.00           H  
ATOM   3579  CA  THR   229      45.267  38.222  58.017  1.00  0.00           C  
ATOM   3580  HA  THR   229      45.287  39.207  58.483  1.00  0.00           H  
ATOM   3581  CB  THR   229      45.811  38.465  56.599  1.00  0.00           C  
ATOM   3582  HB  THR   229      45.591  37.600  55.974  1.00  0.00           H  
ATOM   3583  CG2 THR   229      45.073  39.619  55.817  1.00  0.00           C  
ATOM   3584 HG21 THR   229      45.218  40.571  56.329  1.00  0.00           H  
ATOM   3585 HG22 THR   229      44.016  39.395  55.671  1.00  0.00           H  
ATOM   3586 HG23 THR   229      45.614  39.713  54.876  1.00  0.00           H  
ATOM   3587  OG1 THR   229      47.213  38.591  56.550  1.00  0.00           O  
ATOM   3588  HG1 THR   229      47.684  37.755  56.555  1.00  0.00           H  
ATOM   3589  C   THR   229      43.764  37.802  57.993  1.00  0.00           C  
ATOM   3590  O   THR   229      43.432  36.599  57.990  1.00  0.00           O  
ATOM   3591  N   ARG   230      42.756  38.727  58.044  1.00  0.00           N  
ATOM   3592  H   ARG   230      43.095  39.674  58.134  1.00  0.00           H  
ATOM   3593  CA  ARG   230      41.197  38.493  58.003  1.00  0.00           C  
ATOM   3594  HA  ARG   230      40.979  37.506  57.595  1.00  0.00           H  
ATOM   3595  CB  ARG   230      40.821  38.271  59.473  1.00  0.00           C  
ATOM   3596  HB2 ARG   230      41.230  37.375  59.938  1.00  0.00           H  
ATOM   3597  HB3 ARG   230      41.108  39.132  60.077  1.00  0.00           H  
ATOM   3598  CG  ARG   230      39.274  38.134  59.594  1.00  0.00           C  
ATOM   3599  HG2 ARG   230      38.762  39.091  59.496  1.00  0.00           H  
ATOM   3600  HG3 ARG   230      39.057  37.371  58.846  1.00  0.00           H  
ATOM   3601  CD  ARG   230      38.835  37.681  61.072  1.00  0.00           C  
ATOM   3602  HD2 ARG   230      38.878  38.515  61.771  1.00  0.00           H  
ATOM   3603  HD3 ARG   230      39.600  36.985  61.415  1.00  0.00           H  
ATOM   3604  NE  ARG   230      37.536  37.028  60.886  1.00  0.00           N  
ATOM   3605  HE  ARG   230      37.138  37.125  59.963  1.00  0.00           H  
ATOM   3606  CZ  ARG   230      36.904  36.176  61.631  1.00  0.00           C  
ATOM   3607  NH1 ARG   230      37.338  35.673  62.753  1.00  0.00           N  
ATOM   3608 HH11 ARG   230      36.695  35.152  63.331  1.00  0.00           H  
ATOM   3609 HH12 ARG   230      38.262  35.899  63.094  1.00  0.00           H  
ATOM   3610  NH2 ARG   230      35.729  35.804  61.306  1.00  0.00           N  
ATOM   3611 HH21 ARG   230      35.263  36.143  60.476  1.00  0.00           H  
ATOM   3612 HH22 ARG   230      35.198  35.335  62.026  1.00  0.00           H  
ATOM   3613  C   ARG   230      40.391  39.630  57.315  1.00  0.00           C  
ATOM   3614  O   ARG   230      40.760  40.767  57.343  1.00  0.00           O  
ATOM   3615  N   PHE   231      39.307  39.217  56.715  1.00  0.00           N  
ATOM   3616  H   PHE   231      39.140  38.227  56.604  1.00  0.00           H  
ATOM   3617  CA  PHE   231      38.446  40.156  55.926  1.00  0.00           C  
ATOM   3618  HA  PHE   231      38.934  41.118  55.774  1.00  0.00           H  
ATOM   3619  CB  PHE   231      38.440  39.447  54.507  1.00  0.00           C  
ATOM   3620  HB2 PHE   231      38.531  38.362  54.546  1.00  0.00           H  
ATOM   3621  HB3 PHE   231      37.495  39.650  54.004  1.00  0.00           H  
ATOM   3622  CG  PHE   231      39.463  40.020  53.574  1.00  0.00           C  
ATOM   3623  CD1 PHE   231      39.258  41.251  52.937  1.00  0.00           C  
ATOM   3624  HD1 PHE   231      38.423  41.865  53.241  1.00  0.00           H  
ATOM   3625  CE1 PHE   231      40.243  41.756  51.998  1.00  0.00           C  
ATOM   3626  HE1 PHE   231      40.080  42.725  51.551  1.00  0.00           H  
ATOM   3627  CZ  PHE   231      41.408  40.951  51.706  1.00  0.00           C  
ATOM   3628  HZ  PHE   231      42.207  41.408  51.141  1.00  0.00           H  
ATOM   3629  CE2 PHE   231      41.619  39.725  52.430  1.00  0.00           C  
ATOM   3630  HE2 PHE   231      42.554  39.202  52.290  1.00  0.00           H  
ATOM   3631  CD2 PHE   231      40.663  39.304  53.389  1.00  0.00           C  
ATOM   3632  HD2 PHE   231      40.861  38.450  54.020  1.00  0.00           H  
ATOM   3633  C   PHE   231      37.002  40.446  56.436  1.00  0.00           C  
ATOM   3634  O   PHE   231      36.370  39.581  57.082  1.00  0.00           O  
ATOM   3635  N   PHE   232      36.510  41.629  56.124  1.00  0.00           N  
ATOM   3636  H   PHE   232      36.997  42.172  55.426  1.00  0.00           H  
ATOM   3637  CA  PHE   232      35.178  42.160  56.505  1.00  0.00           C  
ATOM   3638  HA  PHE   232      34.470  41.350  56.683  1.00  0.00           H  
ATOM   3639  CB  PHE   232      35.324  42.925  57.824  1.00  0.00           C  
ATOM   3640  HB2 PHE   232      34.358  43.292  58.170  1.00  0.00           H  
ATOM   3641  HB3 PHE   232      35.891  43.817  57.557  1.00  0.00           H  
ATOM   3642  CG  PHE   232      36.080  42.303  58.929  1.00  0.00           C  
ATOM   3643  CD1 PHE   232      35.403  41.588  59.883  1.00  0.00           C  
ATOM   3644  HD1 PHE   232      34.343  41.427  59.749  1.00  0.00           H  
ATOM   3645  CE1 PHE   232      36.064  40.859  60.938  1.00  0.00           C  
ATOM   3646  HE1 PHE   232      35.546  40.198  61.617  1.00  0.00           H  
ATOM   3647  CZ  PHE   232      37.417  41.144  61.132  1.00  0.00           C  
ATOM   3648  HZ  PHE   232      38.022  40.645  61.875  1.00  0.00           H  
ATOM   3649  CE2 PHE   232      38.072  41.960  60.236  1.00  0.00           C  
ATOM   3650  HE2 PHE   232      39.148  42.057  60.249  1.00  0.00           H  
ATOM   3651  CD2 PHE   232      37.443  42.539  59.141  1.00  0.00           C  
ATOM   3652  HD2 PHE   232      38.041  43.098  58.436  1.00  0.00           H  
ATOM   3653  C   PHE   232      34.583  43.077  55.447  1.00  0.00           C  
ATOM   3654  O   PHE   232      35.339  43.766  54.701  1.00  0.00           O  
ATOM   3655  N   HID   233      33.298  43.035  55.260  1.00  0.00           N  
ATOM   3656  H   HID   233      32.705  42.458  55.840  1.00  0.00           H  
ATOM   3657  CA  HID   233      32.517  43.653  54.219  1.00  0.00           C  
ATOM   3658  HA  HID   233      33.197  43.994  53.438  1.00  0.00           H  
ATOM   3659  CB  HID   233      31.686  42.528  53.602  1.00  0.00           C  
ATOM   3660  HB2 HID   233      30.955  42.180  54.331  1.00  0.00           H  
ATOM   3661  HB3 HID   233      32.332  41.679  53.376  1.00  0.00           H  
ATOM   3662  CG  HID   233      31.029  42.698  52.267  1.00  0.00           C  
ATOM   3663  ND1 HID   233      31.696  43.237  51.184  1.00  0.00           N  
ATOM   3664  HD1 HID   233      32.693  43.390  51.238  1.00  0.00           H  
ATOM   3665  CE1 HID   233      30.908  43.327  50.136  1.00  0.00           C  
ATOM   3666  HE1 HID   233      31.170  43.822  49.213  1.00  0.00           H  
ATOM   3667  NE2 HID   233      29.664  42.905  50.485  1.00  0.00           N  
ATOM   3668  CD2 HID   233      29.716  42.671  51.854  1.00  0.00           C  
ATOM   3669  HD2 HID   233      28.863  42.448  52.479  1.00  0.00           H  
ATOM   3670  C   HID   233      31.664  44.758  54.843  1.00  0.00           C  
ATOM   3671  O   HID   233      30.953  44.489  55.868  1.00  0.00           O  
ATOM   3672  N   PHE   234      31.632  45.894  54.150  1.00  0.00           N  
ATOM   3673  H   PHE   234      32.202  45.864  53.316  1.00  0.00           H  
ATOM   3674  CA  PHE   234      30.719  46.957  54.268  1.00  0.00           C  
ATOM   3675  HA  PHE   234      29.850  46.571  54.800  1.00  0.00           H  
ATOM   3676  CB  PHE   234      31.346  48.158  55.116  1.00  0.00           C  
ATOM   3677  HB2 PHE   234      30.719  49.032  54.937  1.00  0.00           H  
ATOM   3678  HB3 PHE   234      32.317  48.437  54.706  1.00  0.00           H  
ATOM   3679  CG  PHE   234      31.529  47.768  56.558  1.00  0.00           C  
ATOM   3680  CD1 PHE   234      30.670  48.179  57.509  1.00  0.00           C  
ATOM   3681  HD1 PHE   234      29.935  48.935  57.274  1.00  0.00           H  
ATOM   3682  CE1 PHE   234      30.899  47.849  58.823  1.00  0.00           C  
ATOM   3683  HE1 PHE   234      30.120  48.130  59.516  1.00  0.00           H  
ATOM   3684  CZ  PHE   234      32.046  47.157  59.270  1.00  0.00           C  
ATOM   3685  HZ  PHE   234      32.258  47.038  60.322  1.00  0.00           H  
ATOM   3686  CE2 PHE   234      33.006  46.709  58.256  1.00  0.00           C  
ATOM   3687  HE2 PHE   234      33.825  46.062  58.534  1.00  0.00           H  
ATOM   3688  CD2 PHE   234      32.661  47.029  56.935  1.00  0.00           C  
ATOM   3689  HD2 PHE   234      33.383  46.695  56.204  1.00  0.00           H  
ATOM   3690  C   PHE   234      30.189  47.422  52.936  1.00  0.00           C  
ATOM   3691  O   PHE   234      30.849  47.379  51.900  1.00  0.00           O  
ATOM   3692  N   THR   235      28.976  47.889  52.994  1.00  0.00           N  
ATOM   3693  H   THR   235      28.447  47.773  53.846  1.00  0.00           H  
ATOM   3694  CA  THR   235      28.176  48.105  51.827  1.00  0.00           C  
ATOM   3695  HA  THR   235      28.802  48.232  50.944  1.00  0.00           H  
ATOM   3696  CB  THR   235      27.175  46.947  51.569  1.00  0.00           C  
ATOM   3697  HB  THR   235      26.456  47.216  50.795  1.00  0.00           H  
ATOM   3698  CG2 THR   235      28.017  45.707  51.131  1.00  0.00           C  
ATOM   3699 HG21 THR   235      28.781  45.351  51.822  1.00  0.00           H  
ATOM   3700 HG22 THR   235      28.460  45.797  50.139  1.00  0.00           H  
ATOM   3701 HG23 THR   235      27.273  44.935  50.932  1.00  0.00           H  
ATOM   3702  OG1 THR   235      26.397  46.585  52.746  1.00  0.00           O  
ATOM   3703  HG1 THR   235      25.743  47.281  52.847  1.00  0.00           H  
ATOM   3704  C   THR   235      27.498  49.426  51.937  1.00  0.00           C  
ATOM   3705  O   THR   235      27.557  49.988  53.061  1.00  0.00           O  
ATOM   3706  N   ARG   236      27.030  50.023  50.888  1.00  0.00           N  
ATOM   3707  H   ARG   236      27.241  49.519  50.038  1.00  0.00           H  
ATOM   3708  CA  ARG   236      26.579  51.459  50.655  1.00  0.00           C  
ATOM   3709  HA  ARG   236      27.393  52.184  50.655  1.00  0.00           H  
ATOM   3710  CB  ARG   236      25.911  51.685  49.274  1.00  0.00           C  
ATOM   3711  HB2 ARG   236      26.721  51.357  48.623  1.00  0.00           H  
ATOM   3712  HB3 ARG   236      25.012  51.116  49.036  1.00  0.00           H  
ATOM   3713  CG  ARG   236      25.646  53.199  49.066  1.00  0.00           C  
ATOM   3714  HG2 ARG   236      26.594  53.699  49.259  1.00  0.00           H  
ATOM   3715  HG3 ARG   236      24.973  53.539  49.853  1.00  0.00           H  
ATOM   3716  CD  ARG   236      25.253  53.424  47.555  1.00  0.00           C  
ATOM   3717  HD2 ARG   236      24.837  54.407  47.338  1.00  0.00           H  
ATOM   3718  HD3 ARG   236      24.466  52.723  47.276  1.00  0.00           H  
ATOM   3719  NE  ARG   236      26.345  53.197  46.625  1.00  0.00           N  
ATOM   3720  HE  ARG   236      27.245  53.522  46.949  1.00  0.00           H  
ATOM   3721  CZ  ARG   236      26.214  52.748  45.362  1.00  0.00           C  
ATOM   3722  NH1 ARG   236      25.183  52.071  44.873  1.00  0.00           N  
ATOM   3723 HH11 ARG   236      25.483  51.603  44.029  1.00  0.00           H  
ATOM   3724 HH12 ARG   236      24.536  51.670  45.536  1.00  0.00           H  
ATOM   3725  NH2 ARG   236      27.162  52.834  44.483  1.00  0.00           N  
ATOM   3726 HH21 ARG   236      28.053  53.194  44.793  1.00  0.00           H  
ATOM   3727 HH22 ARG   236      27.135  52.476  43.539  1.00  0.00           H  
ATOM   3728  C   ARG   236      25.684  51.931  51.866  1.00  0.00           C  
ATOM   3729  O   ARG   236      25.807  53.053  52.384  1.00  0.00           O  
ATOM   3730  N   GLU   237      24.756  51.051  52.287  1.00  0.00           N  
ATOM   3731  H   GLU   237      24.884  50.105  51.958  1.00  0.00           H  
ATOM   3732  CA  GLU   237      23.720  51.342  53.281  1.00  0.00           C  
ATOM   3733  HA  GLU   237      23.426  52.374  53.095  1.00  0.00           H  
ATOM   3734  CB  GLU   237      22.498  50.469  52.937  1.00  0.00           C  
ATOM   3735  HB2 GLU   237      21.582  50.896  53.344  1.00  0.00           H  
ATOM   3736  HB3 GLU   237      22.345  50.529  51.859  1.00  0.00           H  
ATOM   3737  CG  GLU   237      22.378  48.982  53.239  1.00  0.00           C  
ATOM   3738  HG2 GLU   237      21.813  48.804  54.154  1.00  0.00           H  
ATOM   3739  HG3 GLU   237      21.737  48.509  52.494  1.00  0.00           H  
ATOM   3740  CD  GLU   237      23.709  48.250  53.308  1.00  0.00           C  
ATOM   3741  OE1 GLU   237      24.014  47.761  54.379  1.00  0.00           O  
ATOM   3742  OE2 GLU   237      24.406  48.116  52.285  1.00  0.00           O  
ATOM   3743  C   GLU   237      24.232  51.293  54.762  1.00  0.00           C  
ATOM   3744  O   GLU   237      23.790  52.071  55.624  1.00  0.00           O  
ATOM   3745  N   ASN   238      25.149  50.405  55.045  1.00  0.00           N  
ATOM   3746  H   ASN   238      25.135  49.517  54.564  1.00  0.00           H  
ATOM   3747  CA  ASN   238      25.902  50.382  56.290  1.00  0.00           C  
ATOM   3748  HA  ASN   238      25.128  50.358  57.058  1.00  0.00           H  
ATOM   3749  CB  ASN   238      26.807  49.088  56.276  1.00  0.00           C  
ATOM   3750  HB2 ASN   238      27.693  49.276  55.671  1.00  0.00           H  
ATOM   3751  HB3 ASN   238      26.363  48.226  55.779  1.00  0.00           H  
ATOM   3752  CG  ASN   238      27.182  48.628  57.701  1.00  0.00           C  
ATOM   3753  OD1 ASN   238      27.323  49.440  58.590  1.00  0.00           O  
ATOM   3754  ND2 ASN   238      27.285  47.335  57.949  1.00  0.00           N  
ATOM   3755 HD21 ASN   238      27.235  46.710  57.157  1.00  0.00           H  
ATOM   3756 HD22 ASN   238      27.401  46.985  58.890  1.00  0.00           H  
ATOM   3757  C   ASN   238      26.903  51.549  56.405  1.00  0.00           C  
ATOM   3758  O   ASN   238      27.107  52.168  57.484  1.00  0.00           O  
ATOM   3759  N   ILE   239      27.500  51.960  55.269  1.00  0.00           N  
ATOM   3760  H   ILE   239      27.336  51.519  54.376  1.00  0.00           H  
ATOM   3761  CA  ILE   239      28.440  53.108  55.316  1.00  0.00           C  
ATOM   3762  HA  ILE   239      29.040  53.087  56.227  1.00  0.00           H  
ATOM   3763  CB  ILE   239      29.430  53.053  54.112  1.00  0.00           C  
ATOM   3764  HB  ILE   239      28.821  52.916  53.218  1.00  0.00           H  
ATOM   3765  CG2 ILE   239      30.247  54.322  54.088  1.00  0.00           C  
ATOM   3766 HG21 ILE   239      31.029  54.363  53.330  1.00  0.00           H  
ATOM   3767 HG22 ILE   239      30.723  54.329  55.068  1.00  0.00           H  
ATOM   3768 HG23 ILE   239      29.585  55.184  53.999  1.00  0.00           H  
ATOM   3769  CG1 ILE   239      30.239  51.787  54.217  1.00  0.00           C  
ATOM   3770 HG12 ILE   239      29.549  50.957  54.364  1.00  0.00           H  
ATOM   3771 HG13 ILE   239      30.836  51.786  55.129  1.00  0.00           H  
ATOM   3772  CD1 ILE   239      31.032  51.648  52.909  1.00  0.00           C  
ATOM   3773 HD11 ILE   239      31.703  50.798  53.032  1.00  0.00           H  
ATOM   3774 HD12 ILE   239      30.373  51.443  52.066  1.00  0.00           H  
ATOM   3775 HD13 ILE   239      31.635  52.517  52.644  1.00  0.00           H  
ATOM   3776  C   ILE   239      27.573  54.387  55.379  1.00  0.00           C  
ATOM   3777  O   ILE   239      28.080  55.423  55.922  1.00  0.00           O  
ATOM   3778  N   ALA   240      26.319  54.396  54.853  1.00  0.00           N  
ATOM   3779  H   ALA   240      25.942  53.530  54.497  1.00  0.00           H  
ATOM   3780  CA  ALA   240      25.469  55.470  55.040  1.00  0.00           C  
ATOM   3781  HA  ALA   240      25.995  56.411  54.878  1.00  0.00           H  
ATOM   3782  CB  ALA   240      24.181  55.354  54.235  1.00  0.00           C  
ATOM   3783  HB1 ALA   240      23.687  56.326  54.224  1.00  0.00           H  
ATOM   3784  HB2 ALA   240      24.448  55.009  53.236  1.00  0.00           H  
ATOM   3785  HB3 ALA   240      23.526  54.609  54.687  1.00  0.00           H  
ATOM   3786  C   ALA   240      24.968  55.506  56.486  1.00  0.00           C  
ATOM   3787  O   ALA   240      25.012  56.573  57.092  1.00  0.00           O  
ATOM   3788  N   HID   241      24.590  54.384  57.141  1.00  0.00           N  
ATOM   3789  H   HID   241      24.381  53.527  56.649  1.00  0.00           H  
ATOM   3790  CA  HID   241      24.177  54.358  58.507  1.00  0.00           C  
ATOM   3791  HA  HID   241      23.359  55.045  58.725  1.00  0.00           H  
ATOM   3792  CB  HID   241      23.814  52.959  58.965  1.00  0.00           C  
ATOM   3793  HB2 HID   241      24.589  52.206  58.825  1.00  0.00           H  
ATOM   3794  HB3 HID   241      23.031  52.614  58.290  1.00  0.00           H  
ATOM   3795  CG  HID   241      23.292  52.834  60.316  1.00  0.00           C  
ATOM   3796  ND1 HID   241      23.586  51.901  61.333  1.00  0.00           N  
ATOM   3797  HD1 HID   241      24.264  51.162  61.215  1.00  0.00           H  
ATOM   3798  CE1 HID   241      22.679  52.015  62.330  1.00  0.00           C  
ATOM   3799  HE1 HID   241      22.600  51.478  63.264  1.00  0.00           H  
ATOM   3800  NE2 HID   241      21.807  53.027  62.019  1.00  0.00           N  
ATOM   3801  CD2 HID   241      22.211  53.503  60.782  1.00  0.00           C  
ATOM   3802  HD2 HID   241      21.623  54.137  60.135  1.00  0.00           H  
ATOM   3803  C   HID   241      25.258  54.850  59.433  1.00  0.00           C  
ATOM   3804  O   HID   241      24.964  55.635  60.351  1.00  0.00           O  
ATOM   3805  N   LEU   242      26.544  54.482  59.164  1.00  0.00           N  
ATOM   3806  H   LEU   242      26.682  53.701  58.539  1.00  0.00           H  
ATOM   3807  CA  LEU   242      27.716  55.080  59.849  1.00  0.00           C  
ATOM   3808  HA  LEU   242      27.526  54.998  60.920  1.00  0.00           H  
ATOM   3809  CB  LEU   242      28.946  54.286  59.581  1.00  0.00           C  
ATOM   3810  HB2 LEU   242      29.234  54.414  58.538  1.00  0.00           H  
ATOM   3811  HB3 LEU   242      29.871  54.721  59.959  1.00  0.00           H  
ATOM   3812  CG  LEU   242      28.919  52.809  60.028  1.00  0.00           C  
ATOM   3813  HG  LEU   242      27.918  52.417  59.844  1.00  0.00           H  
ATOM   3814  CD1 LEU   242      29.913  52.050  59.155  1.00  0.00           C  
ATOM   3815 HD11 LEU   242      30.932  52.415  59.284  1.00  0.00           H  
ATOM   3816 HD12 LEU   242      30.069  51.064  59.592  1.00  0.00           H  
ATOM   3817 HD13 LEU   242      29.586  51.930  58.122  1.00  0.00           H  
ATOM   3818  CD2 LEU   242      29.247  52.524  61.441  1.00  0.00           C  
ATOM   3819 HD21 LEU   242      28.414  52.603  62.139  1.00  0.00           H  
ATOM   3820 HD22 LEU   242      30.209  52.964  61.708  1.00  0.00           H  
ATOM   3821 HD23 LEU   242      29.363  51.455  61.616  1.00  0.00           H  
ATOM   3822  C   LEU   242      27.941  56.536  59.604  1.00  0.00           C  
ATOM   3823  O   LEU   242      28.199  57.315  60.581  1.00  0.00           O  
ATOM   3824  N   LYS   243      27.877  57.007  58.342  1.00  0.00           N  
ATOM   3825  H   LYS   243      27.677  56.414  57.550  1.00  0.00           H  
ATOM   3826  CA  LYS   243      28.051  58.496  58.162  1.00  0.00           C  
ATOM   3827  HA  LYS   243      28.995  58.692  58.671  1.00  0.00           H  
ATOM   3828  CB  LYS   243      28.154  58.794  56.691  1.00  0.00           C  
ATOM   3829  HB2 LYS   243      28.764  58.107  56.105  1.00  0.00           H  
ATOM   3830  HB3 LYS   243      27.157  58.716  56.258  1.00  0.00           H  
ATOM   3831  CG  LYS   243      28.556  60.197  56.322  1.00  0.00           C  
ATOM   3832  HG2 LYS   243      29.552  60.368  56.732  1.00  0.00           H  
ATOM   3833  HG3 LYS   243      27.820  60.849  56.792  1.00  0.00           H  
ATOM   3834  CD  LYS   243      28.593  60.484  54.804  1.00  0.00           C  
ATOM   3835  HD2 LYS   243      29.162  59.708  54.292  1.00  0.00           H  
ATOM   3836  HD3 LYS   243      27.545  60.570  54.517  1.00  0.00           H  
ATOM   3837  CE  LYS   243      29.229  61.837  54.462  1.00  0.00           C  
ATOM   3838  HE2 LYS   243      30.317  61.853  54.514  1.00  0.00           H  
ATOM   3839  HE3 LYS   243      28.923  62.528  55.249  1.00  0.00           H  
ATOM   3840  NZ  LYS   243      28.822  62.414  53.235  1.00  0.00           N  
ATOM   3841  HZ1 LYS   243      29.080  61.944  52.379  1.00  0.00           H  
ATOM   3842  HZ2 LYS   243      29.074  63.378  53.069  1.00  0.00           H  
ATOM   3843  HZ3 LYS   243      27.816  62.352  53.175  1.00  0.00           H  
ATOM   3844  C   LYS   243      26.966  59.246  58.797  1.00  0.00           C  
ATOM   3845  O   LYS   243      27.201  60.363  59.295  1.00  0.00           O  
ATOM   3846  N   SER   244      25.759  58.653  58.808  1.00  0.00           N  
ATOM   3847  H   SER   244      25.592  57.776  58.336  1.00  0.00           H  
ATOM   3848  CA  SER   244      24.697  59.270  59.548  1.00  0.00           C  
ATOM   3849  HA  SER   244      24.535  60.270  59.147  1.00  0.00           H  
ATOM   3850  CB  SER   244      23.358  58.558  59.305  1.00  0.00           C  
ATOM   3851  HB2 SER   244      23.469  57.611  59.833  1.00  0.00           H  
ATOM   3852  HB3 SER   244      22.583  59.189  59.740  1.00  0.00           H  
ATOM   3853  OG  SER   244      23.094  58.528  57.913  1.00  0.00           O  
ATOM   3854  HG  SER   244      23.797  58.028  57.492  1.00  0.00           H  
ATOM   3855  C   SER   244      24.944  59.363  61.037  1.00  0.00           C  
ATOM   3856  O   SER   244      24.502  60.294  61.643  1.00  0.00           O  
ATOM   3857  N   LYS   245      25.597  58.317  61.627  1.00  0.00           N  
ATOM   3858  H   LYS   245      25.716  57.500  61.046  1.00  0.00           H  
ATOM   3859  CA  LYS   245      26.046  58.315  63.047  1.00  0.00           C  
ATOM   3860  HA  LYS   245      25.109  58.638  63.499  1.00  0.00           H  
ATOM   3861  CB  LYS   245      26.427  56.890  63.618  1.00  0.00           C  
ATOM   3862  HB2 LYS   245      27.221  56.529  62.964  1.00  0.00           H  
ATOM   3863  HB3 LYS   245      26.794  57.094  64.624  1.00  0.00           H  
ATOM   3864  CG  LYS   245      25.299  55.904  63.658  1.00  0.00           C  
ATOM   3865  HG2 LYS   245      24.924  55.534  62.703  1.00  0.00           H  
ATOM   3866  HG3 LYS   245      25.710  54.984  64.073  1.00  0.00           H  
ATOM   3867  CD  LYS   245      23.993  56.155  64.414  1.00  0.00           C  
ATOM   3868  HD2 LYS   245      24.280  56.319  65.453  1.00  0.00           H  
ATOM   3869  HD3 LYS   245      23.461  57.068  64.146  1.00  0.00           H  
ATOM   3870  CE  LYS   245      23.029  55.005  64.458  1.00  0.00           C  
ATOM   3871  HE2 LYS   245      22.585  55.017  63.463  1.00  0.00           H  
ATOM   3872  HE3 LYS   245      23.529  54.037  64.454  1.00  0.00           H  
ATOM   3873  NZ  LYS   245      22.021  55.135  65.525  1.00  0.00           N  
ATOM   3874  HZ1 LYS   245      21.309  54.430  65.395  1.00  0.00           H  
ATOM   3875  HZ2 LYS   245      22.419  55.065  66.450  1.00  0.00           H  
ATOM   3876  HZ3 LYS   245      21.504  55.984  65.346  1.00  0.00           H  
ATOM   3877  C   LYS   245      27.163  59.307  63.329  1.00  0.00           C  
ATOM   3878  O   LYS   245      26.993  60.264  64.089  1.00  0.00           O  
ATOM   3879  N   ALA   246      28.246  59.190  62.567  1.00  0.00           N  
ATOM   3880  H   ALA   246      28.320  58.371  61.982  1.00  0.00           H  
ATOM   3881  CA  ALA   246      29.542  59.989  62.776  1.00  0.00           C  
ATOM   3882  HA  ALA   246      29.802  59.788  63.815  1.00  0.00           H  
ATOM   3883  CB  ALA   246      30.653  59.386  61.953  1.00  0.00           C  
ATOM   3884  HB1 ALA   246      30.353  59.459  60.908  1.00  0.00           H  
ATOM   3885  HB2 ALA   246      30.713  58.333  62.229  1.00  0.00           H  
ATOM   3886  HB3 ALA   246      31.632  59.817  62.161  1.00  0.00           H  
ATOM   3887  C   ALA   246      29.360  61.483  62.653  1.00  0.00           C  
ATOM   3888  O   ALA   246      29.797  62.228  63.483  1.00  0.00           O  
ATOM   3889  N   ASN   247      28.477  61.949  61.809  1.00  0.00           N  
ATOM   3890  H   ASN   247      28.000  61.282  61.220  1.00  0.00           H  
ATOM   3891  CA  ASN   247      28.061  63.347  61.821  1.00  0.00           C  
ATOM   3892  HA  ASN   247      28.953  63.972  61.854  1.00  0.00           H  
ATOM   3893  CB  ASN   247      27.291  63.754  60.542  1.00  0.00           C  
ATOM   3894  HB2 ASN   247      26.793  64.715  60.668  1.00  0.00           H  
ATOM   3895  HB3 ASN   247      26.576  63.017  60.178  1.00  0.00           H  
ATOM   3896  CG  ASN   247      28.332  63.945  59.414  1.00  0.00           C  
ATOM   3897  OD1 ASN   247      29.143  64.826  59.333  1.00  0.00           O  
ATOM   3898  ND2 ASN   247      28.362  62.987  58.489  1.00  0.00           N  
ATOM   3899 HD21 ASN   247      27.526  62.421  58.534  1.00  0.00           H  
ATOM   3900 HD22 ASN   247      29.017  62.917  57.723  1.00  0.00           H  
ATOM   3901  C   ASN   247      27.229  63.812  63.078  1.00  0.00           C  
ATOM   3902  O   ASN   247      27.508  64.794  63.702  1.00  0.00           O  
ATOM   3903  N   GLY   248      26.180  63.043  63.312  1.00  0.00           N  
ATOM   3904  H   GLY   248      26.022  62.219  62.750  1.00  0.00           H  
ATOM   3905  CA  GLY   248      25.215  63.300  64.437  1.00  0.00           C  
ATOM   3906  HA2 GLY   248      24.843  64.320  64.337  1.00  0.00           H  
ATOM   3907  HA3 GLY   248      24.407  62.569  64.411  1.00  0.00           H  
ATOM   3908  C   GLY   248      25.821  63.268  65.821  1.00  0.00           C  
ATOM   3909  O   GLY   248      25.426  64.056  66.679  1.00  0.00           O  
ATOM   3910  N   GLU   249      26.881  62.524  65.968  1.00  0.00           N  
ATOM   3911  H   GLU   249      27.168  62.045  65.127  1.00  0.00           H  
ATOM   3912  CA  GLU   249      27.662  62.444  67.225  1.00  0.00           C  
ATOM   3913  HA  GLU   249      27.001  62.257  68.071  1.00  0.00           H  
ATOM   3914  CB  GLU   249      28.594  61.164  67.213  1.00  0.00           C  
ATOM   3915  HB2 GLU   249      29.280  61.267  68.054  1.00  0.00           H  
ATOM   3916  HB3 GLU   249      29.133  61.261  66.271  1.00  0.00           H  
ATOM   3917  CG  GLU   249      27.958  59.837  67.299  1.00  0.00           C  
ATOM   3918  HG2 GLU   249      28.787  59.130  67.334  1.00  0.00           H  
ATOM   3919  HG3 GLU   249      27.323  59.556  66.459  1.00  0.00           H  
ATOM   3920  CD  GLU   249      27.129  59.672  68.616  1.00  0.00           C  
ATOM   3921  OE1 GLU   249      25.941  60.113  68.649  1.00  0.00           O  
ATOM   3922  OE2 GLU   249      27.604  59.034  69.529  1.00  0.00           O  
ATOM   3923  C   GLU   249      28.535  63.605  67.548  1.00  0.00           C  
ATOM   3924  O   GLU   249      28.977  63.622  68.702  1.00  0.00           O  
ATOM   3925  N   VAL   250      28.856  64.476  66.535  1.00  0.00           N  
ATOM   3926  H   VAL   250      28.439  64.266  65.639  1.00  0.00           H  
ATOM   3927  CA  VAL   250      29.884  65.621  66.665  1.00  0.00           C  
ATOM   3928  HA  VAL   250      30.625  65.128  67.294  1.00  0.00           H  
ATOM   3929  CB  VAL   250      30.591  66.106  65.381  1.00  0.00           C  
ATOM   3930  HB  VAL   250      29.766  66.089  64.669  1.00  0.00           H  
ATOM   3931  CG1 VAL   250      31.276  67.435  65.407  1.00  0.00           C  
ATOM   3932 HG11 VAL   250      32.127  67.385  66.086  1.00  0.00           H  
ATOM   3933 HG12 VAL   250      30.662  68.193  65.895  1.00  0.00           H  
ATOM   3934 HG13 VAL   250      31.586  67.649  64.385  1.00  0.00           H  
ATOM   3935  CG2 VAL   250      31.452  64.811  64.962  1.00  0.00           C  
ATOM   3936 HG21 VAL   250      32.290  64.722  65.652  1.00  0.00           H  
ATOM   3937 HG22 VAL   250      30.926  63.877  65.161  1.00  0.00           H  
ATOM   3938 HG23 VAL   250      31.716  64.856  63.905  1.00  0.00           H  
ATOM   3939  C   VAL   250      29.324  66.735  67.519  1.00  0.00           C  
ATOM   3940  O   VAL   250      28.215  67.268  67.243  1.00  0.00           O  
ATOM   3941  N   THR   251      30.047  67.199  68.592  1.00  0.00           N  
ATOM   3942  H   THR   251      30.784  66.565  68.868  1.00  0.00           H  
ATOM   3943  CA  THR   251      29.498  68.124  69.564  1.00  0.00           C  
ATOM   3944  HA  THR   251      28.475  67.805  69.765  1.00  0.00           H  
ATOM   3945  CB  THR   251      30.221  67.988  71.000  1.00  0.00           C  
ATOM   3946  HB  THR   251      29.701  68.689  71.653  1.00  0.00           H  
ATOM   3947  CG2 THR   251      30.119  66.589  71.643  1.00  0.00           C  
ATOM   3948 HG21 THR   251      30.318  66.573  72.714  1.00  0.00           H  
ATOM   3949 HG22 THR   251      30.740  65.915  71.052  1.00  0.00           H  
ATOM   3950 HG23 THR   251      29.133  66.182  71.421  1.00  0.00           H  
ATOM   3951  OG1 THR   251      31.569  68.436  70.891  1.00  0.00           O  
ATOM   3952  HG1 THR   251      31.843  68.523  71.807  1.00  0.00           H  
ATOM   3953  C   THR   251      29.462  69.666  69.204  1.00  0.00           C  
ATOM   3954  O   THR   251      28.902  70.505  69.953  1.00  0.00           O  
ATOM   3955  N   LEU   252      29.972  70.014  68.023  1.00  0.00           N  
ATOM   3956  H   LEU   252      30.295  69.201  67.519  1.00  0.00           H  
ATOM   3957  CA  LEU   252      29.930  71.286  67.402  1.00  0.00           C  
ATOM   3958  HA  LEU   252      30.386  71.983  68.104  1.00  0.00           H  
ATOM   3959  CB  LEU   252      30.897  71.270  66.152  1.00  0.00           C  
ATOM   3960  HB2 LEU   252      30.475  70.446  65.577  1.00  0.00           H  
ATOM   3961  HB3 LEU   252      30.980  72.219  65.623  1.00  0.00           H  
ATOM   3962  CG  LEU   252      32.361  70.923  66.559  1.00  0.00           C  
ATOM   3963  HG  LEU   252      32.300  69.902  66.936  1.00  0.00           H  
ATOM   3964  CD1 LEU   252      33.298  70.782  65.315  1.00  0.00           C  
ATOM   3965 HD11 LEU   252      33.084  71.565  64.588  1.00  0.00           H  
ATOM   3966 HD12 LEU   252      33.391  69.793  64.865  1.00  0.00           H  
ATOM   3967 HD13 LEU   252      34.310  70.879  65.709  1.00  0.00           H  
ATOM   3968  CD2 LEU   252      33.095  71.949  67.459  1.00  0.00           C  
ATOM   3969 HD21 LEU   252      33.210  72.904  66.947  1.00  0.00           H  
ATOM   3970 HD22 LEU   252      32.530  72.194  68.358  1.00  0.00           H  
ATOM   3971 HD23 LEU   252      34.066  71.555  67.759  1.00  0.00           H  
ATOM   3972  C   LEU   252      28.538  71.709  67.043  1.00  0.00           C  
ATOM   3973  O   LEU   252      28.024  71.358  66.018  1.00  0.00           O  
ATOM   3974  N   GLY   253      27.937  72.502  67.940  1.00  0.00           N  
ATOM   3975  H   GLY   253      28.527  72.891  68.661  1.00  0.00           H  
ATOM   3976  CA  GLY   253      26.441  72.601  67.982  1.00  0.00           C  
ATOM   3977  HA2 GLY   253      26.240  73.224  68.853  1.00  0.00           H  
ATOM   3978  HA3 GLY   253      26.080  71.578  68.082  1.00  0.00           H  
ATOM   3979  C   GLY   253      25.738  73.305  66.734  1.00  0.00           C  
ATOM   3980  O   GLY   253      26.202  74.362  66.316  1.00  0.00           O  
ATOM   3981  N   ASN   254      24.668  72.603  66.161  1.00  0.00           N  
ATOM   3982  H   ASN   254      24.333  71.750  66.586  1.00  0.00           H  
ATOM   3983  CA  ASN   254      23.962  72.962  64.959  1.00  0.00           C  
ATOM   3984  HA  ASN   254      23.213  72.173  64.886  1.00  0.00           H  
ATOM   3985  CB  ASN   254      23.199  74.209  65.329  1.00  0.00           C  
ATOM   3986  HB2 ASN   254      23.970  74.979  65.360  1.00  0.00           H  
ATOM   3987  HB3 ASN   254      22.770  74.092  66.325  1.00  0.00           H  
ATOM   3988  CG  ASN   254      22.094  74.547  64.295  1.00  0.00           C  
ATOM   3989  OD1 ASN   254      22.123  75.560  63.644  1.00  0.00           O  
ATOM   3990  ND2 ASN   254      21.409  73.604  63.901  1.00  0.00           N  
ATOM   3991 HD21 ASN   254      21.297  72.720  64.377  1.00  0.00           H  
ATOM   3992 HD22 ASN   254      20.713  73.919  63.240  1.00  0.00           H  
ATOM   3993  C   ASN   254      24.674  72.951  63.574  1.00  0.00           C  
ATOM   3994  O   ASN   254      24.053  73.082  62.511  1.00  0.00           O  
ATOM   3995  N   THR   255      25.949  72.680  63.604  1.00  0.00           N  
ATOM   3996  H   THR   255      26.393  72.446  64.481  1.00  0.00           H  
ATOM   3997  CA  THR   255      26.872  72.695  62.474  1.00  0.00           C  
ATOM   3998  HA  THR   255      26.951  73.663  61.979  1.00  0.00           H  
ATOM   3999  CB  THR   255      28.293  72.462  63.002  1.00  0.00           C  
ATOM   4000  HB  THR   255      28.880  72.495  62.084  1.00  0.00           H  
ATOM   4001  CG2 THR   255      28.771  73.687  63.857  1.00  0.00           C  
ATOM   4002 HG21 THR   255      28.821  74.561  63.208  1.00  0.00           H  
ATOM   4003 HG22 THR   255      29.798  73.448  64.132  1.00  0.00           H  
ATOM   4004 HG23 THR   255      28.160  74.024  64.695  1.00  0.00           H  
ATOM   4005  OG1 THR   255      28.552  71.215  63.559  1.00  0.00           O  
ATOM   4006  HG1 THR   255      28.569  71.123  64.515  1.00  0.00           H  
ATOM   4007  C   THR   255      26.585  71.613  61.435  1.00  0.00           C  
ATOM   4008  O   THR   255      25.865  70.645  61.565  1.00  0.00           O  
ATOM   4009  N   GLU   256      27.235  71.925  60.301  1.00  0.00           N  
ATOM   4010  H   GLU   256      27.754  72.791  60.350  1.00  0.00           H  
ATOM   4011  CA  GLU   256      27.251  71.303  58.944  1.00  0.00           C  
ATOM   4012  HA  GLU   256      26.258  71.290  58.495  1.00  0.00           H  
ATOM   4013  CB  GLU   256      28.050  72.173  57.929  1.00  0.00           C  
ATOM   4014  HB2 GLU   256      27.570  73.140  57.781  1.00  0.00           H  
ATOM   4015  HB3 GLU   256      27.941  71.649  56.979  1.00  0.00           H  
ATOM   4016  CG  GLU   256      29.534  72.230  58.222  1.00  0.00           C  
ATOM   4017  HG2 GLU   256      29.766  71.176  58.374  1.00  0.00           H  
ATOM   4018  HG3 GLU   256      29.662  72.725  59.185  1.00  0.00           H  
ATOM   4019  CD  GLU   256      30.264  72.917  57.099  1.00  0.00           C  
ATOM   4020  OE1 GLU   256      29.686  73.740  56.320  1.00  0.00           O  
ATOM   4021  OE2 GLU   256      31.475  72.615  56.826  1.00  0.00           O  
ATOM   4022  C   GLU   256      27.688  69.807  59.024  1.00  0.00           C  
ATOM   4023  O   GLU   256      28.498  69.430  59.889  1.00  0.00           O  
ATOM   4024  N   ARG   257      27.304  68.917  58.068  1.00  0.00           N  
ATOM   4025  H   ARG   257      26.690  69.292  57.358  1.00  0.00           H  
ATOM   4026  CA  ARG   257      27.609  67.493  57.971  1.00  0.00           C  
ATOM   4027  HA  ARG   257      27.735  67.106  58.982  1.00  0.00           H  
ATOM   4028  CB  ARG   257      26.428  66.726  57.408  1.00  0.00           C  
ATOM   4029  HB2 ARG   257      26.303  67.047  56.374  1.00  0.00           H  
ATOM   4030  HB3 ARG   257      26.699  65.679  57.546  1.00  0.00           H  
ATOM   4031  CG  ARG   257      25.036  66.932  58.165  1.00  0.00           C  
ATOM   4032  HG2 ARG   257      24.759  67.980  58.282  1.00  0.00           H  
ATOM   4033  HG3 ARG   257      25.125  66.420  59.123  1.00  0.00           H  
ATOM   4034  CD  ARG   257      23.932  66.182  57.465  1.00  0.00           C  
ATOM   4035  HD2 ARG   257      24.102  65.107  57.510  1.00  0.00           H  
ATOM   4036  HD3 ARG   257      23.928  66.418  56.401  1.00  0.00           H  
ATOM   4037  NE  ARG   257      22.642  66.453  58.119  1.00  0.00           N  
ATOM   4038  HE  ARG   257      22.695  66.923  59.012  1.00  0.00           H  
ATOM   4039  CZ  ARG   257      21.356  66.114  57.766  1.00  0.00           C  
ATOM   4040  NH1 ARG   257      21.045  65.633  56.549  1.00  0.00           N  
ATOM   4041 HH11 ARG   257      20.086  65.326  56.468  1.00  0.00           H  
ATOM   4042 HH12 ARG   257      21.733  65.280  55.899  1.00  0.00           H  
ATOM   4043  NH2 ARG   257      20.322  66.196  58.585  1.00  0.00           N  
ATOM   4044 HH21 ARG   257      20.502  66.506  59.529  1.00  0.00           H  
ATOM   4045 HH22 ARG   257      19.371  65.965  58.336  1.00  0.00           H  
ATOM   4046  C   ARG   257      28.913  67.145  57.275  1.00  0.00           C  
ATOM   4047  O   ARG   257      28.980  66.396  56.276  1.00  0.00           O  
ATOM   4048  N   ARG   258      30.066  67.787  57.715  1.00  0.00           N  
ATOM   4049  H   ARG   258      29.898  68.411  58.492  1.00  0.00           H  
ATOM   4050  CA  ARG   258      31.449  67.696  57.128  1.00  0.00           C  
ATOM   4051  HA  ARG   258      31.382  67.801  56.045  1.00  0.00           H  
ATOM   4052  CB  ARG   258      32.180  68.917  57.690  1.00  0.00           C  
ATOM   4053  HB2 ARG   258      31.651  69.849  57.493  1.00  0.00           H  
ATOM   4054  HB3 ARG   258      32.077  68.842  58.773  1.00  0.00           H  
ATOM   4055  CG  ARG   258      33.699  68.989  57.339  1.00  0.00           C  
ATOM   4056  HG2 ARG   258      34.099  69.794  57.955  1.00  0.00           H  
ATOM   4057  HG3 ARG   258      34.312  68.120  57.578  1.00  0.00           H  
ATOM   4058  CD  ARG   258      33.989  69.493  55.969  1.00  0.00           C  
ATOM   4059  HD2 ARG   258      35.069  69.458  55.826  1.00  0.00           H  
ATOM   4060  HD3 ARG   258      33.536  68.856  55.209  1.00  0.00           H  
ATOM   4061  NE  ARG   258      33.569  70.912  55.933  1.00  0.00           N  
ATOM   4062  HE  ARG   258      32.706  71.184  56.381  1.00  0.00           H  
ATOM   4063  CZ  ARG   258      34.018  71.759  55.013  1.00  0.00           C  
ATOM   4064  NH1 ARG   258      35.058  71.531  54.220  1.00  0.00           N  
ATOM   4065 HH11 ARG   258      35.573  70.663  54.259  1.00  0.00           H  
ATOM   4066 HH12 ARG   258      35.458  72.356  53.797  1.00  0.00           H  
ATOM   4067  NH2 ARG   258      33.501  72.942  55.058  1.00  0.00           N  
ATOM   4068 HH21 ARG   258      32.615  73.121  55.507  1.00  0.00           H  
ATOM   4069 HH22 ARG   258      34.042  73.608  54.524  1.00  0.00           H  
ATOM   4070  C   ARG   258      32.236  66.380  57.218  1.00  0.00           C  
ATOM   4071  O   ARG   258      33.058  66.108  56.339  1.00  0.00           O  
ATOM   4072  N   ILE   259      32.046  65.438  58.193  1.00  0.00           N  
ATOM   4073  H   ILE   259      31.359  65.731  58.872  1.00  0.00           H  
ATOM   4074  CA  ILE   259      32.671  64.080  58.304  1.00  0.00           C  
ATOM   4075  HA  ILE   259      33.753  64.126  58.183  1.00  0.00           H  
ATOM   4076  CB  ILE   259      32.352  63.400  59.630  1.00  0.00           C  
ATOM   4077  HB  ILE   259      31.273  63.257  59.681  1.00  0.00           H  
ATOM   4078  CG2 ILE   259      32.919  61.961  59.568  1.00  0.00           C  
ATOM   4079 HG21 ILE   259      32.568  61.341  58.743  1.00  0.00           H  
ATOM   4080 HG22 ILE   259      32.766  61.382  60.479  1.00  0.00           H  
ATOM   4081 HG23 ILE   259      33.994  62.084  59.435  1.00  0.00           H  
ATOM   4082  CG1 ILE   259      32.757  64.137  60.897  1.00  0.00           C  
ATOM   4083 HG12 ILE   259      32.037  64.954  60.930  1.00  0.00           H  
ATOM   4084 HG13 ILE   259      32.546  63.497  61.753  1.00  0.00           H  
ATOM   4085  CD1 ILE   259      34.250  64.676  61.017  1.00  0.00           C  
ATOM   4086 HD11 ILE   259      34.775  63.898  60.463  1.00  0.00           H  
ATOM   4087 HD12 ILE   259      34.555  64.885  62.043  1.00  0.00           H  
ATOM   4088 HD13 ILE   259      34.339  65.606  60.456  1.00  0.00           H  
ATOM   4089  C   ILE   259      32.279  63.225  57.092  1.00  0.00           C  
ATOM   4090  O   ILE   259      31.149  63.119  56.713  1.00  0.00           O  
ATOM   4091  N   SER   260      33.289  62.530  56.549  1.00  0.00           N  
ATOM   4092  H   SER   260      34.257  62.744  56.742  1.00  0.00           H  
ATOM   4093  CA  SER   260      32.993  61.768  55.259  1.00  0.00           C  
ATOM   4094  HA  SER   260      32.284  62.323  54.646  1.00  0.00           H  
ATOM   4095  CB  SER   260      34.258  61.835  54.361  1.00  0.00           C  
ATOM   4096  HB2 SER   260      34.066  61.634  53.307  1.00  0.00           H  
ATOM   4097  HB3 SER   260      34.571  62.868  54.509  1.00  0.00           H  
ATOM   4098  OG  SER   260      35.283  60.978  54.770  1.00  0.00           O  
ATOM   4099  HG  SER   260      36.077  61.267  54.315  1.00  0.00           H  
ATOM   4100  C   SER   260      32.554  60.381  55.553  1.00  0.00           C  
ATOM   4101  O   SER   260      32.852  59.815  56.666  1.00  0.00           O  
ATOM   4102  N   SER   261      32.128  59.724  54.475  1.00  0.00           N  
ATOM   4103  H   SER   261      32.060  60.264  53.624  1.00  0.00           H  
ATOM   4104  CA  SER   261      31.787  58.262  54.434  1.00  0.00           C  
ATOM   4105  HA  SER   261      30.907  58.103  55.058  1.00  0.00           H  
ATOM   4106  CB  SER   261      31.329  57.993  53.053  1.00  0.00           C  
ATOM   4107  HB2 SER   261      31.023  56.949  52.985  1.00  0.00           H  
ATOM   4108  HB3 SER   261      30.464  58.623  52.847  1.00  0.00           H  
ATOM   4109  OG  SER   261      32.415  58.224  52.152  1.00  0.00           O  
ATOM   4110  HG  SER   261      32.055  58.742  51.429  1.00  0.00           H  
ATOM   4111  C   SER   261      32.937  57.361  54.890  1.00  0.00           C  
ATOM   4112  O   SER   261      32.713  56.408  55.681  1.00  0.00           O  
ATOM   4113  N   LEU   262      34.200  57.683  54.489  1.00  0.00           N  
ATOM   4114  H   LEU   262      34.338  58.596  54.079  1.00  0.00           H  
ATOM   4115  CA  LEU   262      35.447  56.929  54.883  1.00  0.00           C  
ATOM   4116  HA  LEU   262      35.120  55.890  54.905  1.00  0.00           H  
ATOM   4117  CB  LEU   262      36.584  57.069  53.809  1.00  0.00           C  
ATOM   4118  HB2 LEU   262      36.571  58.125  53.539  1.00  0.00           H  
ATOM   4119  HB3 LEU   262      37.563  56.869  54.245  1.00  0.00           H  
ATOM   4120  CG  LEU   262      36.276  56.348  52.461  1.00  0.00           C  
ATOM   4121  HG  LEU   262      35.419  56.753  51.922  1.00  0.00           H  
ATOM   4122  CD1 LEU   262      37.519  56.363  51.549  1.00  0.00           C  
ATOM   4123 HD11 LEU   262      37.525  57.410  51.243  1.00  0.00           H  
ATOM   4124 HD12 LEU   262      37.252  55.954  50.574  1.00  0.00           H  
ATOM   4125 HD13 LEU   262      38.451  55.917  51.894  1.00  0.00           H  
ATOM   4126  CD2 LEU   262      35.968  54.856  52.647  1.00  0.00           C  
ATOM   4127 HD21 LEU   262      36.692  54.537  53.396  1.00  0.00           H  
ATOM   4128 HD22 LEU   262      35.008  54.597  53.094  1.00  0.00           H  
ATOM   4129 HD23 LEU   262      36.033  54.281  51.723  1.00  0.00           H  
ATOM   4130  C   LEU   262      35.963  57.358  56.239  1.00  0.00           C  
ATOM   4131  O   LEU   262      36.319  56.465  57.035  1.00  0.00           O  
ATOM   4132  N   GLN   263      35.851  58.666  56.552  1.00  0.00           N  
ATOM   4133  H   GLN   263      35.396  59.367  55.984  1.00  0.00           H  
ATOM   4134  CA  GLN   263      36.220  59.176  57.904  1.00  0.00           C  
ATOM   4135  HA  GLN   263      37.261  59.027  58.190  1.00  0.00           H  
ATOM   4136  CB  GLN   263      35.976  60.689  57.983  1.00  0.00           C  
ATOM   4137  HB2 GLN   263      35.978  60.906  59.051  1.00  0.00           H  
ATOM   4138  HB3 GLN   263      35.010  60.962  57.557  1.00  0.00           H  
ATOM   4139  CG  GLN   263      37.150  61.391  57.278  1.00  0.00           C  
ATOM   4140  HG2 GLN   263      38.031  61.235  57.900  1.00  0.00           H  
ATOM   4141  HG3 GLN   263      37.434  61.003  56.300  1.00  0.00           H  
ATOM   4142  CD  GLN   263      36.934  62.871  57.149  1.00  0.00           C  
ATOM   4143  OE1 GLN   263      36.113  63.456  57.760  1.00  0.00           O  
ATOM   4144  NE2 GLN   263      37.542  63.516  56.152  1.00  0.00           N  
ATOM   4145 HE21 GLN   263      37.223  64.449  55.932  1.00  0.00           H  
ATOM   4146 HE22 GLN   263      38.166  63.031  55.522  1.00  0.00           H  
ATOM   4147  C   GLN   263      35.328  58.473  58.954  1.00  0.00           C  
ATOM   4148  O   GLN   263      35.861  57.991  59.965  1.00  0.00           O  
ATOM   4149  N   ALA   264      34.048  58.263  58.689  1.00  0.00           N  
ATOM   4150  H   ALA   264      33.674  58.583  57.807  1.00  0.00           H  
ATOM   4151  CA  ALA   264      33.072  57.544  59.548  1.00  0.00           C  
ATOM   4152  HA  ALA   264      33.023  58.059  60.508  1.00  0.00           H  
ATOM   4153  CB  ALA   264      31.655  57.625  58.994  1.00  0.00           C  
ATOM   4154  HB1 ALA   264      31.246  58.635  58.972  1.00  0.00           H  
ATOM   4155  HB2 ALA   264      30.988  57.046  59.633  1.00  0.00           H  
ATOM   4156  HB3 ALA   264      31.736  57.337  57.946  1.00  0.00           H  
ATOM   4157  C   ALA   264      33.351  56.047  59.724  1.00  0.00           C  
ATOM   4158  O   ALA   264      33.224  55.505  60.820  1.00  0.00           O  
ATOM   4159  N   LEU   265      33.700  55.286  58.676  1.00  0.00           N  
ATOM   4160  H   LEU   265      33.716  55.821  57.819  1.00  0.00           H  
ATOM   4161  CA  LEU   265      34.133  53.914  58.812  1.00  0.00           C  
ATOM   4162  HA  LEU   265      33.484  53.503  59.586  1.00  0.00           H  
ATOM   4163  CB  LEU   265      33.860  53.159  57.461  1.00  0.00           C  
ATOM   4164  HB2 LEU   265      34.426  53.738  56.732  1.00  0.00           H  
ATOM   4165  HB3 LEU   265      32.844  53.196  57.067  1.00  0.00           H  
ATOM   4166  CG  LEU   265      34.361  51.701  57.395  1.00  0.00           C  
ATOM   4167  HG  LEU   265      35.378  51.774  57.780  1.00  0.00           H  
ATOM   4168  CD1 LEU   265      33.679  50.713  58.324  1.00  0.00           C  
ATOM   4169 HD11 LEU   265      34.349  49.910  58.631  1.00  0.00           H  
ATOM   4170 HD12 LEU   265      32.723  50.430  57.884  1.00  0.00           H  
ATOM   4171 HD13 LEU   265      33.445  51.167  59.287  1.00  0.00           H  
ATOM   4172  CD2 LEU   265      34.415  51.154  55.984  1.00  0.00           C  
ATOM   4173 HD21 LEU   265      34.911  51.912  55.378  1.00  0.00           H  
ATOM   4174 HD22 LEU   265      35.085  50.308  55.826  1.00  0.00           H  
ATOM   4175 HD23 LEU   265      33.455  50.903  55.535  1.00  0.00           H  
ATOM   4176  C   LEU   265      35.505  53.716  59.431  1.00  0.00           C  
ATOM   4177  O   LEU   265      35.581  52.869  60.330  1.00  0.00           O  
ATOM   4178  N   LEU   266      36.466  54.545  59.124  1.00  0.00           N  
ATOM   4179  H   LEU   266      36.286  55.185  58.363  1.00  0.00           H  
ATOM   4180  CA  LEU   266      37.810  54.487  59.719  1.00  0.00           C  
ATOM   4181  HA  LEU   266      38.029  53.422  59.643  1.00  0.00           H  
ATOM   4182  CB  LEU   266      38.883  55.357  59.006  1.00  0.00           C  
ATOM   4183  HB2 LEU   266      39.732  55.478  59.678  1.00  0.00           H  
ATOM   4184  HB3 LEU   266      38.424  56.343  58.935  1.00  0.00           H  
ATOM   4185  CG  LEU   266      39.438  54.747  57.660  1.00  0.00           C  
ATOM   4186  HG  LEU   266      38.525  54.719  57.064  1.00  0.00           H  
ATOM   4187  CD1 LEU   266      40.433  55.737  57.112  1.00  0.00           C  
ATOM   4188 HD11 LEU   266      40.166  56.764  57.364  1.00  0.00           H  
ATOM   4189 HD12 LEU   266      40.618  55.489  56.067  1.00  0.00           H  
ATOM   4190 HD13 LEU   266      41.347  55.626  57.695  1.00  0.00           H  
ATOM   4191  CD2 LEU   266      40.061  53.387  57.910  1.00  0.00           C  
ATOM   4192 HD21 LEU   266      40.740  53.374  58.762  1.00  0.00           H  
ATOM   4193 HD22 LEU   266      39.304  52.608  58.003  1.00  0.00           H  
ATOM   4194 HD23 LEU   266      40.542  53.130  56.966  1.00  0.00           H  
ATOM   4195  C   LEU   266      37.779  54.842  61.225  1.00  0.00           C  
ATOM   4196  O   LEU   266      38.490  54.184  61.983  1.00  0.00           O  
ATOM   4197  N   ALA   267      36.877  55.716  61.655  1.00  0.00           N  
ATOM   4198  H   ALA   267      36.419  56.300  60.971  1.00  0.00           H  
ATOM   4199  CA  ALA   267      36.596  55.861  63.047  1.00  0.00           C  
ATOM   4200  HA  ALA   267      37.464  56.147  63.641  1.00  0.00           H  
ATOM   4201  CB  ALA   267      35.647  57.055  63.227  1.00  0.00           C  
ATOM   4202  HB1 ALA   267      34.722  56.864  62.683  1.00  0.00           H  
ATOM   4203  HB2 ALA   267      35.369  57.265  64.260  1.00  0.00           H  
ATOM   4204  HB3 ALA   267      36.143  57.949  62.850  1.00  0.00           H  
ATOM   4205  C   ALA   267      35.998  54.631  63.704  1.00  0.00           C  
ATOM   4206  O   ALA   267      36.389  54.204  64.745  1.00  0.00           O  
ATOM   4207  N   HIE   268      34.999  53.927  63.099  1.00  0.00           N  
ATOM   4208  H   HIE   268      34.630  54.406  62.290  1.00  0.00           H  
ATOM   4209  CA  HIE   268      34.399  52.652  63.550  1.00  0.00           C  
ATOM   4210  HA  HIE   268      34.051  52.653  64.583  1.00  0.00           H  
ATOM   4211  CB  HIE   268      33.230  52.278  62.668  1.00  0.00           C  
ATOM   4212  HB2 HIE   268      32.510  53.089  62.562  1.00  0.00           H  
ATOM   4213  HB3 HIE   268      33.654  52.154  61.672  1.00  0.00           H  
ATOM   4214  CG  HIE   268      32.513  50.987  63.026  1.00  0.00           C  
ATOM   4215  ND1 HIE   268      31.984  50.648  64.305  1.00  0.00           N  
ATOM   4216  CE1 HIE   268      31.243  49.508  64.044  1.00  0.00           C  
ATOM   4217  HE1 HIE   268      30.565  49.000  64.714  1.00  0.00           H  
ATOM   4218  NE2 HIE   268      31.341  49.106  62.742  1.00  0.00           N  
ATOM   4219  HE2 HIE   268      30.706  48.435  62.334  1.00  0.00           H  
ATOM   4220  CD2 HIE   268      32.121  50.051  62.145  1.00  0.00           C  
ATOM   4221  HD2 HIE   268      32.451  50.038  61.117  1.00  0.00           H  
ATOM   4222  C   HIE   268      35.477  51.559  63.593  1.00  0.00           C  
ATOM   4223  O   HIE   268      35.552  50.815  64.580  1.00  0.00           O  
ATOM   4224  N   VAL   269      36.379  51.433  62.538  1.00  0.00           N  
ATOM   4225  H   VAL   269      36.345  51.953  61.673  1.00  0.00           H  
ATOM   4226  CA  VAL   269      37.549  50.508  62.692  1.00  0.00           C  
ATOM   4227  HA  VAL   269      37.162  49.504  62.865  1.00  0.00           H  
ATOM   4228  CB  VAL   269      38.352  50.535  61.398  1.00  0.00           C  
ATOM   4229  HB  VAL   269      38.481  51.551  61.027  1.00  0.00           H  
ATOM   4230  CG1 VAL   269      39.849  50.059  61.479  1.00  0.00           C  
ATOM   4231 HG11 VAL   269      40.410  50.929  61.821  1.00  0.00           H  
ATOM   4232 HG12 VAL   269      39.963  49.237  62.187  1.00  0.00           H  
ATOM   4233 HG13 VAL   269      40.148  49.778  60.469  1.00  0.00           H  
ATOM   4234  CG2 VAL   269      37.661  49.785  60.274  1.00  0.00           C  
ATOM   4235 HG21 VAL   269      38.233  49.853  59.349  1.00  0.00           H  
ATOM   4236 HG22 VAL   269      37.594  48.721  60.502  1.00  0.00           H  
ATOM   4237 HG23 VAL   269      36.671  50.201  60.085  1.00  0.00           H  
ATOM   4238  C   VAL   269      38.402  50.866  63.966  1.00  0.00           C  
ATOM   4239  O   VAL   269      38.603  49.968  64.742  1.00  0.00           O  
ATOM   4240  N   TRP   270      38.884  52.115  64.140  1.00  0.00           N  
ATOM   4241  H   TRP   270      38.904  52.724  63.335  1.00  0.00           H  
ATOM   4242  CA  TRP   270      39.884  52.371  65.228  1.00  0.00           C  
ATOM   4243  HA  TRP   270      40.755  51.747  65.027  1.00  0.00           H  
ATOM   4244  CB  TRP   270      40.418  53.802  65.248  1.00  0.00           C  
ATOM   4245  HB2 TRP   270      40.709  54.059  64.230  1.00  0.00           H  
ATOM   4246  HB3 TRP   270      39.571  54.440  65.502  1.00  0.00           H  
ATOM   4247  CG  TRP   270      41.638  54.158  66.053  1.00  0.00           C  
ATOM   4248  CD1 TRP   270      42.560  53.346  66.415  1.00  0.00           C  
ATOM   4249  HD1 TRP   270      42.636  52.289  66.208  1.00  0.00           H  
ATOM   4250  NE1 TRP   270      43.589  54.040  66.950  1.00  0.00           N  
ATOM   4251  HE1 TRP   270      44.485  53.618  67.145  1.00  0.00           H  
ATOM   4252  CE2 TRP   270      43.427  55.344  66.903  1.00  0.00           C  
ATOM   4253  CZ2 TRP   270      44.252  56.462  67.220  1.00  0.00           C  
ATOM   4254  HZ2 TRP   270      45.265  56.314  67.564  1.00  0.00           H  
ATOM   4255  CH2 TRP   270      43.836  57.733  66.953  1.00  0.00           C  
ATOM   4256  HH2 TRP   270      44.494  58.505  67.321  1.00  0.00           H  
ATOM   4257  CZ3 TRP   270      42.530  57.910  66.395  1.00  0.00           C  
ATOM   4258  HZ3 TRP   270      42.114  58.889  66.209  1.00  0.00           H  
ATOM   4259  CE3 TRP   270      41.757  56.794  65.982  1.00  0.00           C  
ATOM   4260  HE3 TRP   270      40.837  56.974  65.447  1.00  0.00           H  
ATOM   4261  CD2 TRP   270      42.160  55.489  66.255  1.00  0.00           C  
ATOM   4262  C   TRP   270      39.409  51.981  66.633  1.00  0.00           C  
ATOM   4263  O   TRP   270      39.962  51.128  67.289  1.00  0.00           O  
ATOM   4264  N   ARG   271      38.177  52.388  66.862  1.00  0.00           N  
ATOM   4265  H   ARG   271      37.787  53.033  66.189  1.00  0.00           H  
ATOM   4266  CA  ARG   271      37.448  52.003  68.044  1.00  0.00           C  
ATOM   4267  HA  ARG   271      37.983  52.370  68.920  1.00  0.00           H  
ATOM   4268  CB  ARG   271      36.092  52.660  67.989  1.00  0.00           C  
ATOM   4269  HB2 ARG   271      35.639  52.371  67.040  1.00  0.00           H  
ATOM   4270  HB3 ARG   271      35.463  52.310  68.807  1.00  0.00           H  
ATOM   4271  CG  ARG   271      36.213  54.219  68.068  1.00  0.00           C  
ATOM   4272  HG2 ARG   271      36.981  54.618  67.405  1.00  0.00           H  
ATOM   4273  HG3 ARG   271      36.610  54.493  69.045  1.00  0.00           H  
ATOM   4274  CD  ARG   271      35.012  55.019  67.672  1.00  0.00           C  
ATOM   4275  HD2 ARG   271      34.943  54.954  66.587  1.00  0.00           H  
ATOM   4276  HD3 ARG   271      35.170  56.096  67.736  1.00  0.00           H  
ATOM   4277  NE  ARG   271      33.706  54.660  68.301  1.00  0.00           N  
ATOM   4278  HE  ARG   271      32.982  54.172  67.793  1.00  0.00           H  
ATOM   4279  CZ  ARG   271      33.309  54.945  69.556  1.00  0.00           C  
ATOM   4280  NH1 ARG   271      34.077  55.603  70.376  1.00  0.00           N  
ATOM   4281 HH11 ARG   271      35.042  55.699  70.096  1.00  0.00           H  
ATOM   4282 HH12 ARG   271      33.705  55.891  71.270  1.00  0.00           H  
ATOM   4283  NH2 ARG   271      32.081  54.683  69.969  1.00  0.00           N  
ATOM   4284 HH21 ARG   271      31.836  54.988  70.900  1.00  0.00           H  
ATOM   4285 HH22 ARG   271      31.387  54.241  69.383  1.00  0.00           H  
ATOM   4286  C   ARG   271      37.200  50.496  68.103  1.00  0.00           C  
ATOM   4287  O   ARG   271      37.543  49.924  69.115  1.00  0.00           O  
ATOM   4288  N   SER   272      36.791  49.783  67.075  1.00  0.00           N  
ATOM   4289  H   SER   272      36.399  50.288  66.293  1.00  0.00           H  
ATOM   4290  CA  SER   272      36.672  48.316  67.208  1.00  0.00           C  
ATOM   4291  HA  SER   272      35.968  47.977  67.968  1.00  0.00           H  
ATOM   4292  CB  SER   272      36.083  47.746  65.936  1.00  0.00           C  
ATOM   4293  HB2 SER   272      36.722  48.009  65.093  1.00  0.00           H  
ATOM   4294  HB3 SER   272      36.111  46.658  65.995  1.00  0.00           H  
ATOM   4295  OG  SER   272      34.791  48.263  65.739  1.00  0.00           O  
ATOM   4296  HG  SER   272      34.916  49.096  65.279  1.00  0.00           H  
ATOM   4297  C   SER   272      38.032  47.671  67.533  1.00  0.00           C  
ATOM   4298  O   SER   272      38.098  46.617  68.217  1.00  0.00           O  
ATOM   4299  N   VAL   273      39.212  48.158  67.008  1.00  0.00           N  
ATOM   4300  H   VAL   273      39.183  49.006  66.461  1.00  0.00           H  
ATOM   4301  CA  VAL   273      40.572  47.489  67.323  1.00  0.00           C  
ATOM   4302  HA  VAL   273      40.373  46.432  67.147  1.00  0.00           H  
ATOM   4303  CB  VAL   273      41.736  47.868  66.362  1.00  0.00           C  
ATOM   4304  HB  VAL   273      41.856  48.951  66.352  1.00  0.00           H  
ATOM   4305  CG1 VAL   273      43.092  47.221  66.611  1.00  0.00           C  
ATOM   4306 HG11 VAL   273      43.641  47.156  65.672  1.00  0.00           H  
ATOM   4307 HG12 VAL   273      43.695  47.867  67.250  1.00  0.00           H  
ATOM   4308 HG13 VAL   273      42.850  46.290  67.123  1.00  0.00           H  
ATOM   4309  CG2 VAL   273      41.377  47.431  64.910  1.00  0.00           C  
ATOM   4310 HG21 VAL   273      41.259  46.348  64.872  1.00  0.00           H  
ATOM   4311 HG22 VAL   273      42.082  47.669  64.114  1.00  0.00           H  
ATOM   4312 HG23 VAL   273      40.453  47.960  64.677  1.00  0.00           H  
ATOM   4313  C   VAL   273      40.846  47.750  68.787  1.00  0.00           C  
ATOM   4314  O   VAL   273      41.239  46.870  69.558  1.00  0.00           O  
ATOM   4315  N   VAL   274      40.616  49.004  69.186  1.00  0.00           N  
ATOM   4316  H   VAL   274      40.388  49.739  68.532  1.00  0.00           H  
ATOM   4317  CA  VAL   274      40.890  49.458  70.563  1.00  0.00           C  
ATOM   4318  HA  VAL   274      41.886  49.120  70.850  1.00  0.00           H  
ATOM   4319  CB  VAL   274      40.872  51.002  70.644  1.00  0.00           C  
ATOM   4320  HB  VAL   274      39.975  51.399  70.168  1.00  0.00           H  
ATOM   4321  CG1 VAL   274      40.820  51.469  72.085  1.00  0.00           C  
ATOM   4322 HG11 VAL   274      39.851  51.290  72.552  1.00  0.00           H  
ATOM   4323 HG12 VAL   274      41.068  52.529  72.126  1.00  0.00           H  
ATOM   4324 HG13 VAL   274      41.571  50.921  72.655  1.00  0.00           H  
ATOM   4325  CG2 VAL   274      42.137  51.647  69.991  1.00  0.00           C  
ATOM   4326 HG21 VAL   274      42.113  52.724  69.825  1.00  0.00           H  
ATOM   4327 HG22 VAL   274      42.932  51.420  70.701  1.00  0.00           H  
ATOM   4328 HG23 VAL   274      42.336  51.096  69.072  1.00  0.00           H  
ATOM   4329  C   VAL   274      39.919  48.773  71.572  1.00  0.00           C  
ATOM   4330  O   VAL   274      40.434  48.408  72.641  1.00  0.00           O  
ATOM   4331  N   ARG   275      38.642  48.511  71.281  1.00  0.00           N  
ATOM   4332  H   ARG   275      38.409  48.771  70.333  1.00  0.00           H  
ATOM   4333  CA  ARG   275      37.723  47.731  72.080  1.00  0.00           C  
ATOM   4334  HA  ARG   275      37.843  48.207  73.054  1.00  0.00           H  
ATOM   4335  CB  ARG   275      36.290  47.996  71.460  1.00  0.00           C  
ATOM   4336  HB2 ARG   275      36.301  47.409  70.541  1.00  0.00           H  
ATOM   4337  HB3 ARG   275      36.132  49.054  71.247  1.00  0.00           H  
ATOM   4338  CG  ARG   275      35.120  47.477  72.256  1.00  0.00           C  
ATOM   4339  HG2 ARG   275      35.107  46.388  72.208  1.00  0.00           H  
ATOM   4340  HG3 ARG   275      35.353  47.790  73.274  1.00  0.00           H  
ATOM   4341  CD  ARG   275      33.802  48.048  71.785  1.00  0.00           C  
ATOM   4342  HD2 ARG   275      32.996  47.734  72.450  1.00  0.00           H  
ATOM   4343  HD3 ARG   275      33.890  49.132  71.861  1.00  0.00           H  
ATOM   4344  NE  ARG   275      33.437  47.519  70.477  1.00  0.00           N  
ATOM   4345  HE  ARG   275      33.036  46.592  70.441  1.00  0.00           H  
ATOM   4346  CZ  ARG   275      33.517  48.193  69.316  1.00  0.00           C  
ATOM   4347  NH1 ARG   275      33.916  49.436  69.284  1.00  0.00           N  
ATOM   4348 HH11 ARG   275      34.005  49.972  68.433  1.00  0.00           H  
ATOM   4349 HH12 ARG   275      33.980  49.873  70.192  1.00  0.00           H  
ATOM   4350  NH2 ARG   275      33.243  47.669  68.202  1.00  0.00           N  
ATOM   4351 HH21 ARG   275      32.871  46.730  68.203  1.00  0.00           H  
ATOM   4352 HH22 ARG   275      33.345  48.135  67.312  1.00  0.00           H  
ATOM   4353  C   ARG   275      37.991  46.213  71.979  1.00  0.00           C  
ATOM   4354  O   ARG   275      37.746  45.482  72.909  1.00  0.00           O  
ATOM   4355  N   CYS   276      38.644  45.708  70.915  1.00  0.00           N  
ATOM   4356  H   CYS   276      38.883  46.330  70.156  1.00  0.00           H  
ATOM   4357  CA  CYS   276      39.135  44.321  70.824  1.00  0.00           C  
ATOM   4358  HA  CYS   276      38.302  43.763  71.252  1.00  0.00           H  
ATOM   4359  CB  CYS   276      39.210  43.825  69.364  1.00  0.00           C  
ATOM   4360  HB2 CYS   276      39.683  44.543  68.694  1.00  0.00           H  
ATOM   4361  HB3 CYS   276      39.632  42.819  69.367  1.00  0.00           H  
ATOM   4362  SG  CYS   276      37.493  43.699  68.765  1.00  0.00           S  
ATOM   4363  HG  CYS   276      37.323  45.020  68.866  1.00  0.00           H  
ATOM   4364  C   CYS   276      40.375  44.012  71.659  1.00  0.00           C  
ATOM   4365  O   CYS   276      40.406  42.925  72.211  1.00  0.00           O  
ATOM   4366  N   GLU   277      41.330  44.905  71.766  1.00  0.00           N  
ATOM   4367  H   GLU   277      41.318  45.664  71.099  1.00  0.00           H  
ATOM   4368  CA  GLU   277      42.516  44.757  72.603  1.00  0.00           C  
ATOM   4369  HA  GLU   277      42.900  43.738  72.648  1.00  0.00           H  
ATOM   4370  CB  GLU   277      43.732  45.469  71.957  1.00  0.00           C  
ATOM   4371  HB2 GLU   277      43.691  45.340  70.876  1.00  0.00           H  
ATOM   4372  HB3 GLU   277      43.728  46.550  72.098  1.00  0.00           H  
ATOM   4373  CG  GLU   277      45.097  44.887  72.453  1.00  0.00           C  
ATOM   4374  HG2 GLU   277      45.079  43.798  72.429  1.00  0.00           H  
ATOM   4375  HG3 GLU   277      45.196  45.271  73.468  1.00  0.00           H  
ATOM   4376  CD  GLU   277      46.332  45.339  71.657  1.00  0.00           C  
ATOM   4377  OE1 GLU   277      47.342  44.585  71.641  1.00  0.00           O  
ATOM   4378  OE2 GLU   277      46.316  46.472  71.167  1.00  0.00           O  
ATOM   4379  C   GLU   277      42.331  45.055  74.108  1.00  0.00           C  
ATOM   4380  O   GLU   277      43.080  44.706  75.035  1.00  0.00           O  
ATOM   4381  N   ARG   278      41.274  45.825  74.478  1.00  0.00           N  
ATOM   4382  H   ARG   278      40.811  46.205  73.665  1.00  0.00           H  
ATOM   4383  CA  ARG   278      40.882  46.302  75.866  1.00  0.00           C  
ATOM   4384  HA  ARG   278      40.132  47.084  75.742  1.00  0.00           H  
ATOM   4385  CB  ARG   278      40.121  45.217  76.598  1.00  0.00           C  
ATOM   4386  HB2 ARG   278      40.741  44.347  76.814  1.00  0.00           H  
ATOM   4387  HB3 ARG   278      39.891  45.636  77.578  1.00  0.00           H  
ATOM   4388  CG  ARG   278      38.849  44.888  75.831  1.00  0.00           C  
ATOM   4389  HG2 ARG   278      37.978  44.891  76.486  1.00  0.00           H  
ATOM   4390  HG3 ARG   278      38.656  45.725  75.159  1.00  0.00           H  
ATOM   4391  CD  ARG   278      38.898  43.613  75.040  1.00  0.00           C  
ATOM   4392  HD2 ARG   278      38.028  43.358  74.437  1.00  0.00           H  
ATOM   4393  HD3 ARG   278      39.683  43.657  74.284  1.00  0.00           H  
ATOM   4394  NE  ARG   278      39.157  42.489  75.919  1.00  0.00           N  
ATOM   4395  HE  ARG   278      38.904  42.543  76.896  1.00  0.00           H  
ATOM   4396  CZ  ARG   278      39.907  41.409  75.654  1.00  0.00           C  
ATOM   4397  NH1 ARG   278      40.354  41.140  74.495  1.00  0.00           N  
ATOM   4398 HH11 ARG   278      40.151  41.698  73.677  1.00  0.00           H  
ATOM   4399 HH12 ARG   278      40.867  40.286  74.330  1.00  0.00           H  
ATOM   4400  NH2 ARG   278      40.138  40.541  76.539  1.00  0.00           N  
ATOM   4401 HH21 ARG   278      40.767  39.767  76.379  1.00  0.00           H  
ATOM   4402 HH22 ARG   278      39.816  40.739  77.476  1.00  0.00           H  
ATOM   4403  C   ARG   278      42.087  46.751  76.840  1.00  0.00           C  
ATOM   4404  O   ARG   278      42.235  46.400  78.054  1.00  0.00           O  
ATOM   4405  N   ILE   279      42.909  47.647  76.298  1.00  0.00           N  
ATOM   4406  H   ILE   279      42.689  47.981  75.371  1.00  0.00           H  
ATOM   4407  CA  ILE   279      44.111  48.153  76.985  1.00  0.00           C  
ATOM   4408  HA  ILE   279      44.642  47.412  77.582  1.00  0.00           H  
ATOM   4409  CB  ILE   279      45.053  48.711  75.970  1.00  0.00           C  
ATOM   4410  HB  ILE   279      45.851  49.053  76.629  1.00  0.00           H  
ATOM   4411  CG2 ILE   279      45.605  47.624  75.032  1.00  0.00           C  
ATOM   4412 HG21 ILE   279      46.052  46.784  75.564  1.00  0.00           H  
ATOM   4413 HG22 ILE   279      44.778  47.129  74.524  1.00  0.00           H  
ATOM   4414 HG23 ILE   279      46.261  48.117  74.315  1.00  0.00           H  
ATOM   4415  CG1 ILE   279      44.682  50.016  75.166  1.00  0.00           C  
ATOM   4416 HG12 ILE   279      44.080  50.686  75.780  1.00  0.00           H  
ATOM   4417 HG13 ILE   279      45.526  50.643  74.881  1.00  0.00           H  
ATOM   4418  CD1 ILE   279      43.967  49.804  73.832  1.00  0.00           C  
ATOM   4419 HD11 ILE   279      44.492  49.117  73.169  1.00  0.00           H  
ATOM   4420 HD12 ILE   279      44.010  50.757  73.304  1.00  0.00           H  
ATOM   4421 HD13 ILE   279      42.953  49.429  73.971  1.00  0.00           H  
ATOM   4422  C   ILE   279      43.804  49.186  78.069  1.00  0.00           C  
ATOM   4423  O   ILE   279      42.680  49.715  78.181  1.00  0.00           O  
ATOM   4424  N   ASP   280      44.725  49.469  78.986  1.00  0.00           N  
ATOM   4425  H   ASP   280      45.668  49.192  78.753  1.00  0.00           H  
ATOM   4426  CA  ASP   280      44.653  50.446  80.071  1.00  0.00           C  
ATOM   4427  HA  ASP   280      43.756  50.184  80.632  1.00  0.00           H  
ATOM   4428  CB  ASP   280      45.797  50.299  81.091  1.00  0.00           C  
ATOM   4429  HB2 ASP   280      46.747  50.353  80.559  1.00  0.00           H  
ATOM   4430  HB3 ASP   280      45.708  51.054  81.872  1.00  0.00           H  
ATOM   4431  CG  ASP   280      45.770  48.884  81.703  1.00  0.00           C  
ATOM   4432  OD1 ASP   280      46.773  48.546  82.353  1.00  0.00           O  
ATOM   4433  OD2 ASP   280      44.664  48.230  81.698  1.00  0.00           O  
ATOM   4434  C   ASP   280      44.597  51.823  79.310  1.00  0.00           C  
ATOM   4435  O   ASP   280      45.124  51.914  78.184  1.00  0.00           O  
ATOM   4436  N   PRO   281      43.897  52.875  79.844  1.00  0.00           N  
ATOM   4437  CD  PRO   281      43.332  52.875  81.171  1.00  0.00           C  
ATOM   4438  HD2 PRO   281      44.052  52.878  81.989  1.00  0.00           H  
ATOM   4439  HD3 PRO   281      42.747  51.977  81.371  1.00  0.00           H  
ATOM   4440  CG  PRO   281      42.463  54.149  81.362  1.00  0.00           C  
ATOM   4441  HG2 PRO   281      41.620  53.914  82.011  1.00  0.00           H  
ATOM   4442  HG3 PRO   281      43.024  54.960  81.828  1.00  0.00           H  
ATOM   4443  CB  PRO   281      42.131  54.462  79.890  1.00  0.00           C  
ATOM   4444  HB2 PRO   281      41.303  53.837  79.555  1.00  0.00           H  
ATOM   4445  HB3 PRO   281      41.809  55.479  79.666  1.00  0.00           H  
ATOM   4446  CA  PRO   281      43.414  54.025  79.145  1.00  0.00           C  
ATOM   4447  HA  PRO   281      43.208  53.819  78.095  1.00  0.00           H  
ATOM   4448  C   PRO   281      44.370  55.188  79.010  1.00  0.00           C  
ATOM   4449  O   PRO   281      44.155  56.060  78.187  1.00  0.00           O  
ATOM   4450  N   GLN   282      45.461  55.250  79.838  1.00  0.00           N  
ATOM   4451  H   GLN   282      45.739  54.408  80.321  1.00  0.00           H  
ATOM   4452  CA  GLN   282      46.437  56.338  79.884  1.00  0.00           C  
ATOM   4453  HA  GLN   282      45.912  57.290  79.801  1.00  0.00           H  
ATOM   4454  CB  GLN   282      47.227  56.349  81.205  1.00  0.00           C  
ATOM   4455  HB2 GLN   282      48.075  55.678  81.070  1.00  0.00           H  
ATOM   4456  HB3 GLN   282      47.716  57.319  81.303  1.00  0.00           H  
ATOM   4457  CG  GLN   282      46.558  55.932  82.565  1.00  0.00           C  
ATOM   4458  HG2 GLN   282      45.525  56.278  82.575  1.00  0.00           H  
ATOM   4459  HG3 GLN   282      47.054  56.314  83.457  1.00  0.00           H  
ATOM   4460  CD  GLN   282      46.491  54.362  82.701  1.00  0.00           C  
ATOM   4461  OE1 GLN   282      46.645  53.588  81.767  1.00  0.00           O  
ATOM   4462  NE2 GLN   282      46.015  53.895  83.852  1.00  0.00           N  
ATOM   4463 HE21 GLN   282      45.871  52.902  83.968  1.00  0.00           H  
ATOM   4464 HE22 GLN   282      45.907  54.546  84.617  1.00  0.00           H  
ATOM   4465  C   GLN   282      47.417  56.299  78.766  1.00  0.00           C  
ATOM   4466  O   GLN   282      48.150  57.239  78.548  1.00  0.00           O  
ATOM   4467  N   GLU   283      47.337  55.239  77.955  1.00  0.00           N  
ATOM   4468  H   GLU   283      46.717  54.507  78.271  1.00  0.00           H  
ATOM   4469  CA  GLU   283      48.171  55.120  76.758  1.00  0.00           C  
ATOM   4470  HA  GLU   283      49.189  55.358  77.067  1.00  0.00           H  
ATOM   4471  CB  GLU   283      48.029  53.664  76.244  1.00  0.00           C  
ATOM   4472  HB2 GLU   283      46.980  53.535  75.980  1.00  0.00           H  
ATOM   4473  HB3 GLU   283      48.666  53.517  75.372  1.00  0.00           H  
ATOM   4474  CG  GLU   283      48.522  52.654  77.188  1.00  0.00           C  
ATOM   4475  HG2 GLU   283      47.783  52.417  77.954  1.00  0.00           H  
ATOM   4476  HG3 GLU   283      48.710  51.720  76.659  1.00  0.00           H  
ATOM   4477  CD  GLU   283      49.725  53.112  78.073  1.00  0.00           C  
ATOM   4478  OE1 GLU   283      50.775  53.436  77.477  1.00  0.00           O  
ATOM   4479  OE2 GLU   283      49.720  53.093  79.299  1.00  0.00           O  
ATOM   4480  C   GLU   283      47.810  56.026  75.601  1.00  0.00           C  
ATOM   4481  O   GLU   283      46.656  56.484  75.460  1.00  0.00           O  
ATOM   4482  N   VAL   284      48.814  56.220  74.719  1.00  0.00           N  
ATOM   4483  H   VAL   284      49.716  55.807  74.906  1.00  0.00           H  
ATOM   4484  CA  VAL   284      48.615  57.086  73.466  1.00  0.00           C  
ATOM   4485  HA  VAL   284      47.670  57.623  73.552  1.00  0.00           H  
ATOM   4486  CB  VAL   284      49.733  58.158  73.384  1.00  0.00           C  
ATOM   4487  HB  VAL   284      50.631  57.540  73.403  1.00  0.00           H  
ATOM   4488  CG1 VAL   284      49.692  58.970  72.075  1.00  0.00           C  
ATOM   4489 HG11 VAL   284      50.136  58.394  71.263  1.00  0.00           H  
ATOM   4490 HG12 VAL   284      50.297  59.844  72.316  1.00  0.00           H  
ATOM   4491 HG13 VAL   284      48.697  59.306  71.787  1.00  0.00           H  
ATOM   4492  CG2 VAL   284      49.624  59.007  74.643  1.00  0.00           C  
ATOM   4493 HG21 VAL   284      48.630  59.454  74.657  1.00  0.00           H  
ATOM   4494 HG22 VAL   284      49.624  58.397  75.546  1.00  0.00           H  
ATOM   4495 HG23 VAL   284      50.382  59.790  74.670  1.00  0.00           H  
ATOM   4496  C   VAL   284      48.601  56.163  72.241  1.00  0.00           C  
ATOM   4497  O   VAL   284      49.398  55.193  72.190  1.00  0.00           O  
ATOM   4498  N   LEU   285      47.695  56.371  71.292  1.00  0.00           N  
ATOM   4499  H   LEU   285      47.098  57.167  71.465  1.00  0.00           H  
ATOM   4500  CA  LEU   285      47.627  55.560  70.074  1.00  0.00           C  
ATOM   4501  HA  LEU   285      48.261  54.675  70.135  1.00  0.00           H  
ATOM   4502  CB  LEU   285      46.172  55.118  69.905  1.00  0.00           C  
ATOM   4503  HB2 LEU   285      45.986  54.682  68.924  1.00  0.00           H  
ATOM   4504  HB3 LEU   285      45.579  56.028  69.991  1.00  0.00           H  
ATOM   4505  CG  LEU   285      45.633  54.070  70.852  1.00  0.00           C  
ATOM   4506  HG  LEU   285      46.143  54.302  71.787  1.00  0.00           H  
ATOM   4507  CD1 LEU   285      44.155  54.335  71.009  1.00  0.00           C  
ATOM   4508 HD11 LEU   285      43.772  54.237  69.993  1.00  0.00           H  
ATOM   4509 HD12 LEU   285      43.898  55.349  71.316  1.00  0.00           H  
ATOM   4510 HD13 LEU   285      43.712  53.567  71.643  1.00  0.00           H  
ATOM   4511  CD2 LEU   285      45.818  52.660  70.462  1.00  0.00           C  
ATOM   4512 HD21 LEU   285      46.863  52.453  70.229  1.00  0.00           H  
ATOM   4513 HD22 LEU   285      45.357  52.266  69.557  1.00  0.00           H  
ATOM   4514 HD23 LEU   285      45.481  52.090  71.328  1.00  0.00           H  
ATOM   4515  C   LEU   285      48.069  56.399  68.853  1.00  0.00           C  
ATOM   4516  O   LEU   285      47.702  57.577  68.725  1.00  0.00           O  
ATOM   4517  N   TYR   286      48.587  55.731  67.827  1.00  0.00           N  
ATOM   4518  H   TYR   286      48.671  54.733  67.963  1.00  0.00           H  
ATOM   4519  CA  TYR   286      49.072  56.345  66.555  1.00  0.00           C  
ATOM   4520  HA  TYR   286      48.650  57.349  66.500  1.00  0.00           H  
ATOM   4521  CB  TYR   286      50.685  56.340  66.519  1.00  0.00           C  
ATOM   4522  HB2 TYR   286      50.903  56.749  65.533  1.00  0.00           H  
ATOM   4523  HB3 TYR   286      50.904  55.272  66.540  1.00  0.00           H  
ATOM   4524  CG  TYR   286      51.396  57.075  67.643  1.00  0.00           C  
ATOM   4525  CD1 TYR   286      51.771  58.442  67.645  1.00  0.00           C  
ATOM   4526  HD1 TYR   286      51.513  59.040  66.783  1.00  0.00           H  
ATOM   4527  CE1 TYR   286      52.558  58.937  68.689  1.00  0.00           C  
ATOM   4528  HE1 TYR   286      52.923  59.949  68.593  1.00  0.00           H  
ATOM   4529  CZ  TYR   286      52.827  58.167  69.807  1.00  0.00           C  
ATOM   4530  OH  TYR   286      53.503  58.629  70.840  1.00  0.00           O  
ATOM   4531  HH  TYR   286      53.861  59.500  70.653  1.00  0.00           H  
ATOM   4532  CE2 TYR   286      52.271  56.846  69.854  1.00  0.00           C  
ATOM   4533  HE2 TYR   286      52.316  56.166  70.692  1.00  0.00           H  
ATOM   4534  CD2 TYR   286      51.581  56.262  68.780  1.00  0.00           C  
ATOM   4535  HD2 TYR   286      51.206  55.256  68.899  1.00  0.00           H  
ATOM   4536  C   TYR   286      48.353  55.694  65.351  1.00  0.00           C  
ATOM   4537  O   TYR   286      48.336  54.502  65.286  1.00  0.00           O  
ATOM   4538  N   TYR   287      47.916  56.467  64.384  1.00  0.00           N  
ATOM   4539  H   TYR   287      47.909  57.473  64.472  1.00  0.00           H  
ATOM   4540  CA  TYR   287      47.076  55.919  63.274  1.00  0.00           C  
ATOM   4541  HA  TYR   287      47.310  54.865  63.119  1.00  0.00           H  
ATOM   4542  CB  TYR   287      45.610  56.124  63.687  1.00  0.00           C  
ATOM   4543  HB2 TYR   287      45.400  57.192  63.622  1.00  0.00           H  
ATOM   4544  HB3 TYR   287      45.546  55.901  64.752  1.00  0.00           H  
ATOM   4545  CG  TYR   287      44.524  55.337  62.934  1.00  0.00           C  
ATOM   4546  CD1 TYR   287      43.754  56.018  61.997  1.00  0.00           C  
ATOM   4547  HD1 TYR   287      43.883  57.040  61.673  1.00  0.00           H  
ATOM   4548  CE1 TYR   287      42.607  55.375  61.478  1.00  0.00           C  
ATOM   4549  HE1 TYR   287      42.171  55.885  60.631  1.00  0.00           H  
ATOM   4550  CZ  TYR   287      42.242  54.083  61.916  1.00  0.00           C  
ATOM   4551  OH  TYR   287      41.179  53.451  61.238  1.00  0.00           O  
ATOM   4552  HH  TYR   287      40.396  54.005  61.270  1.00  0.00           H  
ATOM   4553  CE2 TYR   287      43.097  53.386  62.784  1.00  0.00           C  
ATOM   4554  HE2 TYR   287      42.845  52.374  63.064  1.00  0.00           H  
ATOM   4555  CD2 TYR   287      44.198  54.076  63.395  1.00  0.00           C  
ATOM   4556  HD2 TYR   287      44.723  53.695  64.258  1.00  0.00           H  
ATOM   4557  C   TYR   287      47.386  56.627  61.942  1.00  0.00           C  
ATOM   4558  O   TYR   287      47.333  57.863  61.932  1.00  0.00           O  
ATOM   4559  N   ILE   288      47.762  55.885  60.867  1.00  0.00           N  
ATOM   4560  H   ILE   288      47.944  54.914  61.077  1.00  0.00           H  
ATOM   4561  CA  ILE   288      48.484  56.460  59.747  1.00  0.00           C  
ATOM   4562  HA  ILE   288      48.716  57.508  59.936  1.00  0.00           H  
ATOM   4563  CB  ILE   288      49.914  55.742  59.609  1.00  0.00           C  
ATOM   4564  HB  ILE   288      49.666  54.684  59.526  1.00  0.00           H  
ATOM   4565  CG2 ILE   288      50.767  56.158  58.382  1.00  0.00           C  
ATOM   4566 HG21 ILE   288      51.678  55.570  58.267  1.00  0.00           H  
ATOM   4567 HG22 ILE   288      50.237  55.879  57.471  1.00  0.00           H  
ATOM   4568 HG23 ILE   288      50.963  57.230  58.364  1.00  0.00           H  
ATOM   4569  CG1 ILE   288      50.700  55.783  60.957  1.00  0.00           C  
ATOM   4570 HG12 ILE   288      50.230  55.062  61.626  1.00  0.00           H  
ATOM   4571 HG13 ILE   288      51.708  55.430  60.741  1.00  0.00           H  
ATOM   4572  CD1 ILE   288      50.787  57.186  61.572  1.00  0.00           C  
ATOM   4573 HD11 ILE   288      50.786  57.996  60.842  1.00  0.00           H  
ATOM   4574 HD12 ILE   288      50.041  57.342  62.351  1.00  0.00           H  
ATOM   4575 HD13 ILE   288      51.715  57.179  62.144  1.00  0.00           H  
ATOM   4576  C   ILE   288      47.596  56.325  58.473  1.00  0.00           C  
ATOM   4577  O   ILE   288      47.497  55.249  57.825  1.00  0.00           O  
ATOM   4578  N   LEU   289      46.782  57.368  58.171  1.00  0.00           N  
ATOM   4579  H   LEU   289      46.878  58.185  58.757  1.00  0.00           H  
ATOM   4580  CA  LEU   289      46.114  57.601  56.932  1.00  0.00           C  
ATOM   4581  HA  LEU   289      45.508  56.778  56.554  1.00  0.00           H  
ATOM   4582  CB  LEU   289      45.141  58.766  57.057  1.00  0.00           C  
ATOM   4583  HB2 LEU   289      44.466  58.678  56.206  1.00  0.00           H  
ATOM   4584  HB3 LEU   289      45.703  59.698  56.996  1.00  0.00           H  
ATOM   4585  CG  LEU   289      44.273  58.827  58.348  1.00  0.00           C  
ATOM   4586  HG  LEU   289      44.889  58.755  59.244  1.00  0.00           H  
ATOM   4587  CD1 LEU   289      43.404  60.085  58.275  1.00  0.00           C  
ATOM   4588 HD11 LEU   289      43.953  60.898  57.797  1.00  0.00           H  
ATOM   4589 HD12 LEU   289      43.023  60.463  59.224  1.00  0.00           H  
ATOM   4590 HD13 LEU   289      42.591  59.892  57.576  1.00  0.00           H  
ATOM   4591  CD2 LEU   289      43.255  57.679  58.428  1.00  0.00           C  
ATOM   4592 HD21 LEU   289      43.723  56.699  58.523  1.00  0.00           H  
ATOM   4593 HD22 LEU   289      42.826  57.769  57.430  1.00  0.00           H  
ATOM   4594 HD23 LEU   289      42.494  57.932  59.166  1.00  0.00           H  
ATOM   4595  C   LEU   289      47.189  57.891  55.840  1.00  0.00           C  
ATOM   4596  O   LEU   289      47.942  58.854  55.950  1.00  0.00           O  
ATOM   4597  N   LEU   290      47.265  57.030  54.799  1.00  0.00           N  
ATOM   4598  H   LEU   290      46.731  56.175  54.857  1.00  0.00           H  
ATOM   4599  CA  LEU   290      48.033  57.354  53.624  1.00  0.00           C  
ATOM   4600  HA  LEU   290      48.906  57.938  53.917  1.00  0.00           H  
ATOM   4601  CB  LEU   290      48.596  56.016  53.035  1.00  0.00           C  
ATOM   4602  HB2 LEU   290      49.259  56.272  52.208  1.00  0.00           H  
ATOM   4603  HB3 LEU   290      47.727  55.408  52.783  1.00  0.00           H  
ATOM   4604  CG  LEU   290      49.509  55.256  54.028  1.00  0.00           C  
ATOM   4605  HG  LEU   290      48.951  55.095  54.950  1.00  0.00           H  
ATOM   4606  CD1 LEU   290      49.875  53.922  53.484  1.00  0.00           C  
ATOM   4607 HD11 LEU   290      50.408  53.985  52.535  1.00  0.00           H  
ATOM   4608 HD12 LEU   290      48.998  53.281  53.395  1.00  0.00           H  
ATOM   4609 HD13 LEU   290      50.559  53.400  54.153  1.00  0.00           H  
ATOM   4610  CD2 LEU   290      50.785  56.024  54.418  1.00  0.00           C  
ATOM   4611 HD21 LEU   290      50.460  56.894  54.989  1.00  0.00           H  
ATOM   4612 HD22 LEU   290      51.217  56.311  53.460  1.00  0.00           H  
ATOM   4613 HD23 LEU   290      51.489  55.444  55.015  1.00  0.00           H  
ATOM   4614  C   LEU   290      47.224  58.219  52.617  1.00  0.00           C  
ATOM   4615  O   LEU   290      46.426  57.703  51.839  1.00  0.00           O  
ATOM   4616  N   ILE   291      47.445  59.544  52.692  1.00  0.00           N  
ATOM   4617  H   ILE   291      48.143  59.956  53.296  1.00  0.00           H  
ATOM   4618  CA  ILE   291      46.718  60.553  51.921  1.00  0.00           C  
ATOM   4619  HA  ILE   291      45.723  60.139  51.753  1.00  0.00           H  
ATOM   4620  CB  ILE   291      46.689  61.882  52.753  1.00  0.00           C  
ATOM   4621  HB  ILE   291      47.740  62.166  52.817  1.00  0.00           H  
ATOM   4622  CG2 ILE   291      45.910  62.933  51.932  1.00  0.00           C  
ATOM   4623 HG21 ILE   291      44.924  62.529  51.705  1.00  0.00           H  
ATOM   4624 HG22 ILE   291      45.858  63.788  52.605  1.00  0.00           H  
ATOM   4625 HG23 ILE   291      46.406  63.272  51.022  1.00  0.00           H  
ATOM   4626  CG1 ILE   291      46.267  61.759  54.261  1.00  0.00           C  
ATOM   4627 HG12 ILE   291      46.876  61.058  54.831  1.00  0.00           H  
ATOM   4628 HG13 ILE   291      46.456  62.702  54.775  1.00  0.00           H  
ATOM   4629  CD1 ILE   291      44.796  61.284  54.344  1.00  0.00           C  
ATOM   4630 HD11 ILE   291      44.177  61.938  53.730  1.00  0.00           H  
ATOM   4631 HD12 ILE   291      44.739  60.275  53.934  1.00  0.00           H  
ATOM   4632 HD13 ILE   291      44.494  61.432  55.381  1.00  0.00           H  
ATOM   4633  C   ILE   291      47.379  60.718  50.566  1.00  0.00           C  
ATOM   4634  O   ILE   291      48.564  60.945  50.549  1.00  0.00           O  
ATOM   4635  N   ASP   292      46.624  60.617  49.456  1.00  0.00           N  
ATOM   4636  H   ASP   292      45.645  60.399  49.576  1.00  0.00           H  
ATOM   4637  CA  ASP   292      47.143  60.866  48.118  1.00  0.00           C  
ATOM   4638  HA  ASP   292      48.133  60.425  48.003  1.00  0.00           H  
ATOM   4639  CB  ASP   292      46.261  60.191  47.017  1.00  0.00           C  
ATOM   4640  HB2 ASP   292      46.256  59.123  47.235  1.00  0.00           H  
ATOM   4641  HB3 ASP   292      45.274  60.636  47.144  1.00  0.00           H  
ATOM   4642  CG  ASP   292      46.753  60.445  45.576  1.00  0.00           C  
ATOM   4643  OD1 ASP   292      46.117  59.802  44.698  1.00  0.00           O  
ATOM   4644  OD2 ASP   292      47.765  61.103  45.366  1.00  0.00           O  
ATOM   4645  C   ASP   292      47.179  62.401  47.839  1.00  0.00           C  
ATOM   4646  O   ASP   292      46.186  63.086  47.927  1.00  0.00           O  
ATOM   4647  N   ALA   293      48.279  62.965  47.362  1.00  0.00           N  
ATOM   4648  H   ALA   293      49.141  62.442  47.430  1.00  0.00           H  
ATOM   4649  CA  ALA   293      48.377  64.441  47.166  1.00  0.00           C  
ATOM   4650  HA  ALA   293      47.958  64.963  48.026  1.00  0.00           H  
ATOM   4651  CB  ALA   293      49.847  64.920  47.212  1.00  0.00           C  
ATOM   4652  HB1 ALA   293      49.769  65.988  47.007  1.00  0.00           H  
ATOM   4653  HB2 ALA   293      50.456  64.371  46.495  1.00  0.00           H  
ATOM   4654  HB3 ALA   293      50.277  64.707  48.191  1.00  0.00           H  
ATOM   4655  C   ALA   293      47.806  65.013  45.900  1.00  0.00           C  
ATOM   4656  O   ALA   293      47.483  66.243  45.846  1.00  0.00           O  
ATOM   4657  N   ARG   294      47.627  64.184  44.866  1.00  0.00           N  
ATOM   4658  H   ARG   294      47.785  63.197  45.010  1.00  0.00           H  
ATOM   4659  CA  ARG   294      47.174  64.507  43.488  1.00  0.00           C  
ATOM   4660  HA  ARG   294      48.004  65.084  43.078  1.00  0.00           H  
ATOM   4661  CB  ARG   294      46.695  63.241  42.683  1.00  0.00           C  
ATOM   4662  HB2 ARG   294      46.345  63.584  41.709  1.00  0.00           H  
ATOM   4663  HB3 ARG   294      45.936  62.754  43.295  1.00  0.00           H  
ATOM   4664  CG  ARG   294      47.797  62.219  42.361  1.00  0.00           C  
ATOM   4665  HG2 ARG   294      48.376  61.979  43.253  1.00  0.00           H  
ATOM   4666  HG3 ARG   294      48.485  62.722  41.681  1.00  0.00           H  
ATOM   4667  CD  ARG   294      47.260  60.976  41.546  1.00  0.00           C  
ATOM   4668  HD2 ARG   294      46.756  61.363  40.660  1.00  0.00           H  
ATOM   4669  HD3 ARG   294      46.504  60.451  42.130  1.00  0.00           H  
ATOM   4670  NE  ARG   294      48.352  60.058  41.217  1.00  0.00           N  
ATOM   4671  HE  ARG   294      48.847  60.264  40.361  1.00  0.00           H  
ATOM   4672  CZ  ARG   294      48.796  59.077  41.918  1.00  0.00           C  
ATOM   4673  NH1 ARG   294      48.375  58.670  43.049  1.00  0.00           N  
ATOM   4674 HH11 ARG   294      47.624  59.109  43.563  1.00  0.00           H  
ATOM   4675 HH12 ARG   294      48.816  57.900  43.531  1.00  0.00           H  
ATOM   4676  NH2 ARG   294      49.732  58.368  41.471  1.00  0.00           N  
ATOM   4677 HH21 ARG   294      50.175  58.619  40.598  1.00  0.00           H  
ATOM   4678 HH22 ARG   294      50.299  57.802  42.085  1.00  0.00           H  
ATOM   4679  C   ARG   294      46.064  65.556  43.363  1.00  0.00           C  
ATOM   4680  O   ARG   294      46.245  66.429  42.469  1.00  0.00           O  
ATOM   4681  N   THR   295      45.096  65.642  44.218  1.00  0.00           N  
ATOM   4682  H   THR   295      44.931  64.813  44.769  1.00  0.00           H  
ATOM   4683  CA  THR   295      44.011  66.587  44.058  1.00  0.00           C  
ATOM   4684  HA  THR   295      43.853  66.855  43.013  1.00  0.00           H  
ATOM   4685  CB  THR   295      42.641  65.978  44.423  1.00  0.00           C  
ATOM   4686  HB  THR   295      42.004  66.830  44.185  1.00  0.00           H  
ATOM   4687  CG2 THR   295      42.188  64.730  43.714  1.00  0.00           C  
ATOM   4688 HG21 THR   295      41.360  64.231  44.218  1.00  0.00           H  
ATOM   4689 HG22 THR   295      41.865  64.810  42.676  1.00  0.00           H  
ATOM   4690 HG23 THR   295      42.984  63.989  43.651  1.00  0.00           H  
ATOM   4691  OG1 THR   295      42.550  65.594  45.765  1.00  0.00           O  
ATOM   4692  HG1 THR   295      43.055  64.778  45.721  1.00  0.00           H  
ATOM   4693  C   THR   295      44.083  67.859  44.982  1.00  0.00           C  
ATOM   4694  O   THR   295      43.291  68.766  44.819  1.00  0.00           O  
ATOM   4695  N   ARG   296      45.056  67.787  45.948  1.00  0.00           N  
ATOM   4696  H   ARG   296      45.705  67.020  46.043  1.00  0.00           H  
ATOM   4697  CA  ARG   296      45.282  68.837  46.947  1.00  0.00           C  
ATOM   4698  HA  ARG   296      44.326  69.292  47.206  1.00  0.00           H  
ATOM   4699  CB  ARG   296      45.798  68.116  48.222  1.00  0.00           C  
ATOM   4700  HB2 ARG   296      46.071  68.849  48.981  1.00  0.00           H  
ATOM   4701  HB3 ARG   296      46.581  67.456  47.848  1.00  0.00           H  
ATOM   4702  CG  ARG   296      44.627  67.292  48.809  1.00  0.00           C  
ATOM   4703  HG2 ARG   296      43.920  67.971  49.286  1.00  0.00           H  
ATOM   4704  HG3 ARG   296      44.056  66.805  48.018  1.00  0.00           H  
ATOM   4705  CD  ARG   296      45.079  66.119  49.652  1.00  0.00           C  
ATOM   4706  HD2 ARG   296      45.940  66.414  50.253  1.00  0.00           H  
ATOM   4707  HD3 ARG   296      45.448  65.364  48.958  1.00  0.00           H  
ATOM   4708  NE  ARG   296      44.025  65.564  50.510  1.00  0.00           N  
ATOM   4709  HE  ARG   296      43.809  66.095  51.342  1.00  0.00           H  
ATOM   4710  CZ  ARG   296      43.253  64.511  50.325  1.00  0.00           C  
ATOM   4711  NH1 ARG   296      43.430  63.733  49.333  1.00  0.00           N  
ATOM   4712 HH11 ARG   296      44.317  63.866  48.869  1.00  0.00           H  
ATOM   4713 HH12 ARG   296      42.856  62.948  49.060  1.00  0.00           H  
ATOM   4714  NH2 ARG   296      42.298  64.317  51.196  1.00  0.00           N  
ATOM   4715 HH21 ARG   296      41.567  63.633  51.066  1.00  0.00           H  
ATOM   4716 HH22 ARG   296      41.969  65.101  51.740  1.00  0.00           H  
ATOM   4717  C   ARG   296      46.192  69.953  46.529  1.00  0.00           C  
ATOM   4718  O   ARG   296      46.186  71.015  47.159  1.00  0.00           O  
ATOM   4719  N   LEU   297      46.943  69.792  45.430  1.00  0.00           N  
ATOM   4720  H   LEU   297      46.980  68.906  44.948  1.00  0.00           H  
ATOM   4721  CA  LEU   297      47.827  70.814  44.858  1.00  0.00           C  
ATOM   4722  HA  LEU   297      48.275  71.400  45.660  1.00  0.00           H  
ATOM   4723  CB  LEU   297      48.963  70.133  44.107  1.00  0.00           C  
ATOM   4724  HB2 LEU   297      49.406  70.848  43.414  1.00  0.00           H  
ATOM   4725  HB3 LEU   297      48.621  69.363  43.415  1.00  0.00           H  
ATOM   4726  CG  LEU   297      49.973  69.489  44.993  1.00  0.00           C  
ATOM   4727  HG  LEU   297      49.506  68.771  45.666  1.00  0.00           H  
ATOM   4728  CD1 LEU   297      50.864  68.549  44.269  1.00  0.00           C  
ATOM   4729 HD11 LEU   297      51.512  69.074  43.567  1.00  0.00           H  
ATOM   4730 HD12 LEU   297      50.396  67.781  43.654  1.00  0.00           H  
ATOM   4731 HD13 LEU   297      51.490  67.988  44.964  1.00  0.00           H  
ATOM   4732  CD2 LEU   297      50.876  70.443  45.764  1.00  0.00           C  
ATOM   4733 HD21 LEU   297      50.294  70.857  46.587  1.00  0.00           H  
ATOM   4734 HD22 LEU   297      51.404  71.201  45.184  1.00  0.00           H  
ATOM   4735 HD23 LEU   297      51.539  69.815  46.358  1.00  0.00           H  
ATOM   4736  C   LEU   297      47.014  71.774  43.997  1.00  0.00           C  
ATOM   4737  O   LEU   297      45.947  71.464  43.501  1.00  0.00           O  
ATOM   4738  N   ILE   298      47.595  72.985  43.816  1.00  0.00           N  
ATOM   4739  H   ILE   298      48.458  73.162  44.312  1.00  0.00           H  
ATOM   4740  CA  ILE   298      47.054  73.959  42.928  1.00  0.00           C  
ATOM   4741  HA  ILE   298      46.251  73.448  42.397  1.00  0.00           H  
ATOM   4742  CB  ILE   298      46.356  75.135  43.661  1.00  0.00           C  
ATOM   4743  HB  ILE   298      47.065  75.590  44.353  1.00  0.00           H  
ATOM   4744  CG2 ILE   298      45.977  76.239  42.661  1.00  0.00           C  
ATOM   4745 HG21 ILE   298      45.258  75.814  41.961  1.00  0.00           H  
ATOM   4746 HG22 ILE   298      45.472  77.107  43.086  1.00  0.00           H  
ATOM   4747 HG23 ILE   298      46.803  76.620  42.060  1.00  0.00           H  
ATOM   4748  CG1 ILE   298      45.196  74.694  44.514  1.00  0.00           C  
ATOM   4749 HG12 ILE   298      45.593  73.934  45.188  1.00  0.00           H  
ATOM   4750 HG13 ILE   298      44.471  74.259  43.827  1.00  0.00           H  
ATOM   4751  CD1 ILE   298      44.451  75.766  45.350  1.00  0.00           C  
ATOM   4752 HD11 ILE   298      43.877  76.335  44.619  1.00  0.00           H  
ATOM   4753 HD12 ILE   298      45.186  76.378  45.873  1.00  0.00           H  
ATOM   4754 HD13 ILE   298      43.766  75.264  46.033  1.00  0.00           H  
ATOM   4755  C   ILE   298      48.206  74.453  41.993  1.00  0.00           C  
ATOM   4756  O   ILE   298      49.148  75.026  42.453  1.00  0.00           O  
ATOM   4757  N   PRO   299      48.107  74.135  40.652  1.00  0.00           N  
ATOM   4758  CD  PRO   299      49.037  74.533  39.667  1.00  0.00           C  
ATOM   4759  HD2 PRO   299      50.030  74.416  40.102  1.00  0.00           H  
ATOM   4760  HD3 PRO   299      48.996  75.582  39.375  1.00  0.00           H  
ATOM   4761  CG  PRO   299      48.914  73.686  38.470  1.00  0.00           C  
ATOM   4762  HG2 PRO   299      49.535  72.801  38.609  1.00  0.00           H  
ATOM   4763  HG3 PRO   299      49.103  74.296  37.587  1.00  0.00           H  
ATOM   4764  CB  PRO   299      47.390  73.322  38.548  1.00  0.00           C  
ATOM   4765  HB2 PRO   299      46.747  74.162  38.283  1.00  0.00           H  
ATOM   4766  HB3 PRO   299      47.141  72.459  37.932  1.00  0.00           H  
ATOM   4767  CA  PRO   299      47.218  73.158  40.068  1.00  0.00           C  
ATOM   4768  HA  PRO   299      46.180  73.397  40.300  1.00  0.00           H  
ATOM   4769  C   PRO   299      47.465  71.731  40.571  1.00  0.00           C  
ATOM   4770  O   PRO   299      48.585  71.478  41.004  1.00  0.00           O  
ATOM   4771  N   PRO   300      46.433  70.848  40.545  1.00  0.00           N  
ATOM   4772  CD  PRO   300      45.026  71.118  40.254  1.00  0.00           C  
ATOM   4773  HD2 PRO   300      44.853  71.636  39.311  1.00  0.00           H  
ATOM   4774  HD3 PRO   300      44.526  71.730  41.004  1.00  0.00           H  
ATOM   4775  CG  PRO   300      44.373  69.768  40.149  1.00  0.00           C  
ATOM   4776  HG2 PRO   300      44.479  69.181  39.236  1.00  0.00           H  
ATOM   4777  HG3 PRO   300      43.376  69.774  40.589  1.00  0.00           H  
ATOM   4778  CB  PRO   300      45.264  68.992  41.184  1.00  0.00           C  
ATOM   4779  HB2 PRO   300      44.812  69.233  42.147  1.00  0.00           H  
ATOM   4780  HB3 PRO   300      45.173  67.942  40.909  1.00  0.00           H  
ATOM   4781  CA  PRO   300      46.725  69.502  40.919  1.00  0.00           C  
ATOM   4782  HA  PRO   300      47.343  69.397  41.811  1.00  0.00           H  
ATOM   4783  C   PRO   300      47.294  68.632  39.759  1.00  0.00           C  
ATOM   4784  O   PRO   300      47.487  69.077  38.599  1.00  0.00           O  
ATOM   4785  N   LEU   301      47.754  67.452  40.099  1.00  0.00           N  
ATOM   4786  H   LEU   301      47.286  67.043  40.895  1.00  0.00           H  
ATOM   4787  CA  LEU   301      48.323  66.402  39.223  1.00  0.00           C  
ATOM   4788  HA  LEU   301      48.935  66.862  38.447  1.00  0.00           H  
ATOM   4789  CB  LEU   301      49.153  65.365  39.977  1.00  0.00           C  
ATOM   4790  HB2 LEU   301      48.428  64.715  40.467  1.00  0.00           H  
ATOM   4791  HB3 LEU   301      49.706  64.762  39.256  1.00  0.00           H  
ATOM   4792  CG  LEU   301      50.202  65.860  41.016  1.00  0.00           C  
ATOM   4793  HG  LEU   301      49.674  66.485  41.737  1.00  0.00           H  
ATOM   4794  CD1 LEU   301      50.828  64.770  41.788  1.00  0.00           C  
ATOM   4795 HD11 LEU   301      50.942  63.934  41.097  1.00  0.00           H  
ATOM   4796 HD12 LEU   301      51.755  65.074  42.274  1.00  0.00           H  
ATOM   4797 HD13 LEU   301      50.135  64.363  42.524  1.00  0.00           H  
ATOM   4798  CD2 LEU   301      51.301  66.691  40.294  1.00  0.00           C  
ATOM   4799 HD21 LEU   301      51.027  67.350  39.470  1.00  0.00           H  
ATOM   4800 HD22 LEU   301      51.730  67.295  41.093  1.00  0.00           H  
ATOM   4801 HD23 LEU   301      52.024  65.941  39.974  1.00  0.00           H  
ATOM   4802  C   LEU   301      47.272  65.759  38.429  1.00  0.00           C  
ATOM   4803  O   LEU   301      46.152  65.594  38.898  1.00  0.00           O  
ATOM   4804  N   GLU   302      47.620  65.241  37.273  1.00  0.00           N  
ATOM   4805  H   GLU   302      48.556  65.428  36.943  1.00  0.00           H  
ATOM   4806  CA  GLU   302      46.626  64.454  36.484  1.00  0.00           C  
ATOM   4807  HA  GLU   302      45.726  65.046  36.316  1.00  0.00           H  
ATOM   4808  CB  GLU   302      47.289  64.019  35.130  1.00  0.00           C  
ATOM   4809  HB2 GLU   302      48.040  63.240  35.262  1.00  0.00           H  
ATOM   4810  HB3 GLU   302      47.881  64.860  34.769  1.00  0.00           H  
ATOM   4811  CG  GLU   302      46.384  63.386  34.037  1.00  0.00           C  
ATOM   4812  HG2 GLU   302      46.941  63.248  33.111  1.00  0.00           H  
ATOM   4813  HG3 GLU   302      46.122  62.385  34.380  1.00  0.00           H  
ATOM   4814  CD  GLU   302      45.120  64.202  33.656  1.00  0.00           C  
ATOM   4815  OE1 GLU   302      45.220  65.357  33.137  1.00  0.00           O  
ATOM   4816  OE2 GLU   302      43.976  63.635  33.790  1.00  0.00           O  
ATOM   4817  C   GLU   302      46.161  63.269  37.297  1.00  0.00           C  
ATOM   4818  O   GLU   302      46.911  62.654  38.049  1.00  0.00           O  
ATOM   4819  N   ASP   303      44.895  62.854  37.109  1.00  0.00           N  
ATOM   4820  H   ASP   303      44.268  63.351  36.493  1.00  0.00           H  
ATOM   4821  CA  ASP   303      44.363  61.642  37.847  1.00  0.00           C  
ATOM   4822  HA  ASP   303      44.648  61.714  38.897  1.00  0.00           H  
ATOM   4823  CB  ASP   303      42.869  61.567  37.687  1.00  0.00           C  
ATOM   4824  HB2 ASP   303      42.371  62.535  37.641  1.00  0.00           H  
ATOM   4825  HB3 ASP   303      42.501  61.103  36.771  1.00  0.00           H  
ATOM   4826  CG  ASP   303      42.124  60.932  38.839  1.00  0.00           C  
ATOM   4827  OD1 ASP   303      42.684  60.801  39.914  1.00  0.00           O  
ATOM   4828  OD2 ASP   303      40.924  60.552  38.725  1.00  0.00           O  
ATOM   4829  C   ASP   303      45.043  60.391  37.257  1.00  0.00           C  
ATOM   4830  O   ASP   303      44.707  59.279  37.665  1.00  0.00           O  
ATOM   4831  N   ASP   304      45.825  60.440  36.173  1.00  0.00           N  
ATOM   4832  H   ASP   304      45.982  61.317  35.697  1.00  0.00           H  
ATOM   4833  CA  ASP   304      46.659  59.380  35.617  1.00  0.00           C  
ATOM   4834  HA  ASP   304      46.548  58.464  36.196  1.00  0.00           H  
ATOM   4835  CB  ASP   304      46.238  59.002  34.119  1.00  0.00           C  
ATOM   4836  HB2 ASP   304      46.556  59.822  33.475  1.00  0.00           H  
ATOM   4837  HB3 ASP   304      46.892  58.190  33.802  1.00  0.00           H  
ATOM   4838  CG  ASP   304      44.791  58.584  33.957  1.00  0.00           C  
ATOM   4839  OD1 ASP   304      44.379  57.608  34.674  1.00  0.00           O  
ATOM   4840  OD2 ASP   304      44.063  59.270  33.227  1.00  0.00           O  
ATOM   4841  C   ASP   304      48.186  59.678  35.743  1.00  0.00           C  
ATOM   4842  O   ASP   304      48.984  59.196  34.936  1.00  0.00           O  
ATOM   4843  N   TYR   305      48.598  60.438  36.744  1.00  0.00           N  
ATOM   4844  H   TYR   305      47.846  60.885  37.250  1.00  0.00           H  
ATOM   4845  CA  TYR   305      49.867  60.770  37.291  1.00  0.00           C  
ATOM   4846  HA  TYR   305      50.526  61.028  36.462  1.00  0.00           H  
ATOM   4847  CB  TYR   305      49.754  61.941  38.324  1.00  0.00           C  
ATOM   4848  HB2 TYR   305      49.435  62.733  37.646  1.00  0.00           H  
ATOM   4849  HB3 TYR   305      49.055  61.631  39.102  1.00  0.00           H  
ATOM   4850  CG  TYR   305      51.021  62.242  39.007  1.00  0.00           C  
ATOM   4851  CD1 TYR   305      51.568  61.409  40.005  1.00  0.00           C  
ATOM   4852  HD1 TYR   305      51.083  60.476  40.253  1.00  0.00           H  
ATOM   4853  CE1 TYR   305      52.884  61.729  40.567  1.00  0.00           C  
ATOM   4854  HE1 TYR   305      53.392  61.038  41.224  1.00  0.00           H  
ATOM   4855  CZ  TYR   305      53.585  62.850  40.066  1.00  0.00           C  
ATOM   4856  OH  TYR   305      54.836  63.030  40.653  1.00  0.00           O  
ATOM   4857  HH  TYR   305      55.093  62.130  40.863  1.00  0.00           H  
ATOM   4858  CE2 TYR   305      53.096  63.643  39.074  1.00  0.00           C  
ATOM   4859  HE2 TYR   305      53.589  64.552  38.764  1.00  0.00           H  
ATOM   4860  CD2 TYR   305      51.804  63.367  38.550  1.00  0.00           C  
ATOM   4861  HD2 TYR   305      51.377  64.046  37.827  1.00  0.00           H  
ATOM   4862  C   TYR   305      50.433  59.454  37.792  1.00  0.00           C  
ATOM   4863  O   TYR   305      50.004  58.909  38.786  1.00  0.00           O  
ATOM   4864  N   PHE   306      51.453  58.947  37.071  1.00  0.00           N  
ATOM   4865  H   PHE   306      51.900  59.461  36.325  1.00  0.00           H  
ATOM   4866  CA  PHE   306      52.015  57.625  37.414  1.00  0.00           C  
ATOM   4867  HA  PHE   306      51.324  57.021  38.002  1.00  0.00           H  
ATOM   4868  CB  PHE   306      52.330  56.845  36.163  1.00  0.00           C  
ATOM   4869  HB2 PHE   306      51.353  56.712  35.697  1.00  0.00           H  
ATOM   4870  HB3 PHE   306      52.955  57.437  35.495  1.00  0.00           H  
ATOM   4871  CG  PHE   306      53.081  55.508  36.233  1.00  0.00           C  
ATOM   4872  CD1 PHE   306      54.457  55.478  36.361  1.00  0.00           C  
ATOM   4873  HD1 PHE   306      55.042  56.374  36.215  1.00  0.00           H  
ATOM   4874  CE1 PHE   306      55.140  54.240  36.533  1.00  0.00           C  
ATOM   4875  HE1 PHE   306      56.211  54.105  36.497  1.00  0.00           H  
ATOM   4876  CZ  PHE   306      54.411  53.088  36.664  1.00  0.00           C  
ATOM   4877  HZ  PHE   306      54.885  52.119  36.720  1.00  0.00           H  
ATOM   4878  CE2 PHE   306      53.039  53.051  36.523  1.00  0.00           C  
ATOM   4879  HE2 PHE   306      52.510  52.112  36.592  1.00  0.00           H  
ATOM   4880  CD2 PHE   306      52.309  54.274  36.363  1.00  0.00           C  
ATOM   4881  HD2 PHE   306      51.239  54.276  36.220  1.00  0.00           H  
ATOM   4882  C   PHE   306      53.303  57.962  38.260  1.00  0.00           C  
ATOM   4883  O   PHE   306      54.244  58.593  37.712  1.00  0.00           O  
ATOM   4884  N   GLY   307      53.457  57.424  39.447  1.00  0.00           N  
ATOM   4885  H   GLY   307      52.677  56.993  39.924  1.00  0.00           H  
ATOM   4886  CA  GLY   307      54.493  57.656  40.433  1.00  0.00           C  
ATOM   4887  HA2 GLY   307      55.143  56.782  40.432  1.00  0.00           H  
ATOM   4888  HA3 GLY   307      54.964  58.628  40.290  1.00  0.00           H  
ATOM   4889  C   GLY   307      53.790  57.843  41.798  1.00  0.00           C  
ATOM   4890  O   GLY   307      52.605  57.928  41.855  1.00  0.00           O  
ATOM   4891  N   ASN   308      54.558  57.899  42.909  1.00  0.00           N  
ATOM   4892  H   ASN   308      55.544  58.098  42.816  1.00  0.00           H  
ATOM   4893  CA  ASN   308      53.945  58.179  44.223  1.00  0.00           C  
ATOM   4894  HA  ASN   308      53.082  57.536  44.397  1.00  0.00           H  
ATOM   4895  CB  ASN   308      54.851  57.684  45.369  1.00  0.00           C  
ATOM   4896  HB2 ASN   308      55.773  58.264  45.387  1.00  0.00           H  
ATOM   4897  HB3 ASN   308      54.552  57.880  46.399  1.00  0.00           H  
ATOM   4898  CG  ASN   308      55.105  56.174  45.318  1.00  0.00           C  
ATOM   4899  OD1 ASN   308      54.368  55.418  45.921  1.00  0.00           O  
ATOM   4900  ND2 ASN   308      56.172  55.727  44.649  1.00  0.00           N  
ATOM   4901 HD21 ASN   308      56.720  56.386  44.114  1.00  0.00           H  
ATOM   4902 HD22 ASN   308      56.349  54.734  44.688  1.00  0.00           H  
ATOM   4903  C   ASN   308      53.492  59.616  44.422  1.00  0.00           C  
ATOM   4904  O   ASN   308      54.134  60.513  43.817  1.00  0.00           O  
ATOM   4905  N   ALA   309      52.503  59.765  45.283  1.00  0.00           N  
ATOM   4906  H   ALA   309      51.971  58.947  45.544  1.00  0.00           H  
ATOM   4907  CA  ALA   309      52.163  61.049  45.936  1.00  0.00           C  
ATOM   4908  HA  ALA   309      53.022  61.711  46.045  1.00  0.00           H  
ATOM   4909  CB  ALA   309      51.122  61.629  44.908  1.00  0.00           C  
ATOM   4910  HB1 ALA   309      51.737  61.931  44.060  1.00  0.00           H  
ATOM   4911  HB2 ALA   309      50.713  62.584  45.237  1.00  0.00           H  
ATOM   4912  HB3 ALA   309      50.269  61.029  44.589  1.00  0.00           H  
ATOM   4913  C   ALA   309      51.611  60.881  47.351  1.00  0.00           C  
ATOM   4914  O   ALA   309      50.994  61.816  47.835  1.00  0.00           O  
ATOM   4915  N   ARG   310      51.803  59.681  47.993  1.00  0.00           N  
ATOM   4916  H   ARG   310      52.249  58.977  47.423  1.00  0.00           H  
ATOM   4917  CA  ARG   310      51.295  59.332  49.355  1.00  0.00           C  
ATOM   4918  HA  ARG   310      50.251  59.636  49.423  1.00  0.00           H  
ATOM   4919  CB  ARG   310      51.257  57.864  49.616  1.00  0.00           C  
ATOM   4920  HB2 ARG   310      50.971  57.627  50.641  1.00  0.00           H  
ATOM   4921  HB3 ARG   310      50.438  57.468  49.016  1.00  0.00           H  
ATOM   4922  CG  ARG   310      52.474  56.962  49.222  1.00  0.00           C  
ATOM   4923  HG2 ARG   310      52.022  56.089  48.751  1.00  0.00           H  
ATOM   4924  HG3 ARG   310      53.162  57.414  48.509  1.00  0.00           H  
ATOM   4925  CD  ARG   310      53.194  56.515  50.537  1.00  0.00           C  
ATOM   4926  HD2 ARG   310      52.715  55.999  51.370  1.00  0.00           H  
ATOM   4927  HD3 ARG   310      53.671  57.395  50.969  1.00  0.00           H  
ATOM   4928  NE  ARG   310      54.292  55.608  50.224  1.00  0.00           N  
ATOM   4929  HE  ARG   310      54.332  54.633  50.486  1.00  0.00           H  
ATOM   4930  CZ  ARG   310      55.445  56.007  49.718  1.00  0.00           C  
ATOM   4931  NH1 ARG   310      55.903  57.258  49.714  1.00  0.00           N  
ATOM   4932 HH11 ARG   310      55.412  57.987  50.211  1.00  0.00           H  
ATOM   4933 HH12 ARG   310      56.792  57.420  49.263  1.00  0.00           H  
ATOM   4934  NH2 ARG   310      56.217  55.147  49.202  1.00  0.00           N  
ATOM   4935 HH21 ARG   310      55.813  54.252  48.965  1.00  0.00           H  
ATOM   4936 HH22 ARG   310      57.209  55.287  49.075  1.00  0.00           H  
ATOM   4937  C   ARG   310      52.101  59.932  50.462  1.00  0.00           C
[truncated: 7,970,823 more chars]
