# Supplementary material for: Characterization and structure-based protein engineering of a regiospecific saponin acetyltransferase from Astragalus membranaceus
Source: Nat Commun. 2023 Sep 25;14:5969. doi: 10.1038/s41467-023-41599-7 (PMC10519980; doi:10.1038/s41467-023-41599-7)
Supplement: Supplementary file 7 — Source Data [file 41467_2023_41599_MOESM7_ESM.zip › Source Data/MD configurations/A310W-final.txt]

CRYST1  121.787  120.093  119.814  90.00  90.00  90.00               1
ATOM      1  N   MET     1      65.481  73.019  36.907  1.00  0.00           N  
ATOM      2  H1  MET     1      64.781  73.572  36.435  1.00  0.00           H  
ATOM      3  H2  MET     1      66.044  73.711  37.382  1.00  0.00           H  
ATOM      4  H3  MET     1      65.062  72.382  37.570  1.00  0.00           H  
ATOM      5  CA  MET     1      66.462  72.377  35.998  1.00  0.00           C  
ATOM      6  HA  MET     1      65.922  71.570  35.501  1.00  0.00           H  
ATOM      7  CB  MET     1      66.925  73.351  34.932  1.00  0.00           C  
ATOM      8  HB2 MET     1      66.073  73.596  34.299  1.00  0.00           H  
ATOM      9  HB3 MET     1      67.437  74.190  35.403  1.00  0.00           H  
ATOM     10  CG  MET     1      67.834  72.695  33.871  1.00  0.00           C  
ATOM     11  HG2 MET     1      68.801  72.313  34.198  1.00  0.00           H  
ATOM     12  HG3 MET     1      67.360  71.776  33.525  1.00  0.00           H  
ATOM     13  SD  MET     1      68.122  73.703  32.375  1.00  0.00           S  
ATOM     14  CE  MET     1      69.056  75.069  33.014  1.00  0.00           C  
ATOM     15  HE1 MET     1      69.399  75.661  32.165  1.00  0.00           H  
ATOM     16  HE2 MET     1      68.402  75.668  33.648  1.00  0.00           H  
ATOM     17  HE3 MET     1      69.903  74.625  33.537  1.00  0.00           H  
ATOM     18  C   MET     1      67.626  71.749  36.858  1.00  0.00           C  
ATOM     19  O   MET     1      68.752  72.253  36.878  1.00  0.00           O  
ATOM     20  N   SER     2      67.400  70.656  37.509  1.00  0.00           N  
ATOM     21  H   SER     2      66.483  70.299  37.737  1.00  0.00           H  
ATOM     22  CA  SER     2      68.525  69.924  38.131  1.00  0.00           C  
ATOM     23  HA  SER     2      68.947  70.556  38.913  1.00  0.00           H  
ATOM     24  CB  SER     2      68.045  68.665  38.885  1.00  0.00           C  
ATOM     25  HB2 SER     2      67.227  69.049  39.495  1.00  0.00           H  
ATOM     26  HB3 SER     2      67.649  67.944  38.169  1.00  0.00           H  
ATOM     27  OG  SER     2      68.971  67.998  39.698  1.00  0.00           O  
ATOM     28  HG  SER     2      68.550  67.376  40.295  1.00  0.00           H  
ATOM     29  C   SER     2      69.654  69.440  37.226  1.00  0.00           C  
ATOM     30  O   SER     2      69.488  68.758  36.252  1.00  0.00           O  
ATOM     31  N   SER     3      70.923  69.753  37.648  1.00  0.00           N  
ATOM     32  H   SER     3      70.936  70.290  38.503  1.00  0.00           H  
ATOM     33  CA  SER     3      72.178  69.231  37.129  1.00  0.00           C  
ATOM     34  HA  SER     3      72.340  69.580  36.110  1.00  0.00           H  
ATOM     35  CB  SER     3      73.396  69.789  37.927  1.00  0.00           C  
ATOM     36  HB2 SER     3      73.383  69.331  38.916  1.00  0.00           H  
ATOM     37  HB3 SER     3      74.402  69.620  37.544  1.00  0.00           H  
ATOM     38  OG  SER     3      73.240  71.183  38.141  1.00  0.00           O  
ATOM     39  HG  SER     3      73.037  71.263  39.076  1.00  0.00           H  
ATOM     40  C   SER     3      72.362  67.742  37.227  1.00  0.00           C  
ATOM     41  O   SER     3      73.332  67.161  36.694  1.00  0.00           O  
ATOM     42  N   LEU     4      71.480  67.043  37.993  1.00  0.00           N  
ATOM     43  H   LEU     4      70.680  67.462  38.444  1.00  0.00           H  
ATOM     44  CA  LEU     4      71.707  65.601  38.257  1.00  0.00           C  
ATOM     45  HA  LEU     4      72.687  65.552  38.731  1.00  0.00           H  
ATOM     46  CB  LEU     4      70.822  65.109  39.419  1.00  0.00           C  
ATOM     47  HB2 LEU     4      70.979  65.853  40.200  1.00  0.00           H  
ATOM     48  HB3 LEU     4      69.749  65.097  39.227  1.00  0.00           H  
ATOM     49  CG  LEU     4      71.328  63.715  39.944  1.00  0.00           C  
ATOM     50  HG  LEU     4      72.324  63.543  39.535  1.00  0.00           H  
ATOM     51  CD1 LEU     4      71.518  63.524  41.464  1.00  0.00           C  
ATOM     52 HD11 LEU     4      72.041  64.339  41.963  1.00  0.00           H  
ATOM     53 HD12 LEU     4      70.612  63.465  42.067  1.00  0.00           H  
ATOM     54 HD13 LEU     4      72.140  62.646  41.641  1.00  0.00           H  
ATOM     55  CD2 LEU     4      70.414  62.581  39.534  1.00  0.00           C  
ATOM     56 HD21 LEU     4      70.843  61.588  39.662  1.00  0.00           H  
ATOM     57 HD22 LEU     4      69.541  62.549  40.186  1.00  0.00           H  
ATOM     58 HD23 LEU     4      70.110  62.718  38.496  1.00  0.00           H  
ATOM     59  C   LEU     4      71.559  64.791  36.948  1.00  0.00           C  
ATOM     60  O   LEU     4      70.714  65.073  36.093  1.00  0.00           O  
ATOM     61  N   ARG     5      72.413  63.714  36.827  1.00  0.00           N  
ATOM     62  H   ARG     5      73.166  63.648  37.496  1.00  0.00           H  
ATOM     63  CA  ARG     5      72.165  62.566  35.993  1.00  0.00           C  
ATOM     64  HA  ARG     5      71.170  62.573  35.547  1.00  0.00           H  
ATOM     65  CB  ARG     5      73.009  62.734  34.739  1.00  0.00           C  
ATOM     66  HB2 ARG     5      72.710  62.204  33.835  1.00  0.00           H  
ATOM     67  HB3 ARG     5      72.908  63.789  34.485  1.00  0.00           H  
ATOM     68  CG  ARG     5      74.497  62.424  34.995  1.00  0.00           C  
ATOM     69  HG2 ARG     5      74.814  63.119  35.772  1.00  0.00           H  
ATOM     70  HG3 ARG     5      74.614  61.420  35.404  1.00  0.00           H  
ATOM     71  CD  ARG     5      75.189  62.565  33.571  1.00  0.00           C  
ATOM     72  HD2 ARG     5      75.022  61.714  32.911  1.00  0.00           H  
ATOM     73  HD3 ARG     5      74.864  63.495  33.105  1.00  0.00           H  
ATOM     74  NE  ARG     5      76.617  62.696  33.711  1.00  0.00           N  
ATOM     75  HE  ARG     5      76.996  63.631  33.742  1.00  0.00           H  
ATOM     76  CZ  ARG     5      77.548  61.798  33.580  1.00  0.00           C  
ATOM     77  NH1 ARG     5      77.185  60.590  33.373  1.00  0.00           N  
ATOM     78 HH11 ARG     5      76.211  60.387  33.201  1.00  0.00           H  
ATOM     79 HH12 ARG     5      77.849  59.915  33.019  1.00  0.00           H  
ATOM     80  NH2 ARG     5      78.783  62.186  33.742  1.00  0.00           N  
ATOM     81 HH21 ARG     5      78.928  63.164  33.949  1.00  0.00           H  
ATOM     82 HH22 ARG     5      79.528  61.609  33.379  1.00  0.00           H  
ATOM     83  C   ARG     5      72.372  61.168  36.525  1.00  0.00           C  
ATOM     84  O   ARG     5      73.080  60.927  37.543  1.00  0.00           O  
ATOM     85  N   LEU     6      71.632  60.246  35.964  1.00  0.00           N  
ATOM     86  H   LEU     6      71.111  60.359  35.107  1.00  0.00           H  
ATOM     87  CA  LEU     6      71.661  58.829  36.390  1.00  0.00           C  
ATOM     88  HA  LEU     6      72.014  58.705  37.414  1.00  0.00           H  
ATOM     89  CB  LEU     6      70.303  58.171  36.353  1.00  0.00           C  
ATOM     90  HB2 LEU     6      69.980  58.416  35.341  1.00  0.00           H  
ATOM     91  HB3 LEU     6      70.425  57.098  36.504  1.00  0.00           H  
ATOM     92  CG  LEU     6      69.421  58.820  37.463  1.00  0.00           C  
ATOM     93  HG  LEU     6      69.513  59.905  37.497  1.00  0.00           H  
ATOM     94  CD1 LEU     6      67.969  58.457  37.269  1.00  0.00           C  
ATOM     95 HD11 LEU     6      67.585  58.655  36.268  1.00  0.00           H  
ATOM     96 HD12 LEU     6      67.858  57.415  37.571  1.00  0.00           H  
ATOM     97 HD13 LEU     6      67.293  59.033  37.900  1.00  0.00           H  
ATOM     98  CD2 LEU     6      69.839  58.220  38.834  1.00  0.00           C  
ATOM     99 HD21 LEU     6      69.691  57.146  38.721  1.00  0.00           H  
ATOM    100 HD22 LEU     6      70.881  58.489  39.007  1.00  0.00           H  
ATOM    101 HD23 LEU     6      69.264  58.691  39.631  1.00  0.00           H  
ATOM    102  C   LEU     6      72.716  58.128  35.504  1.00  0.00           C  
ATOM    103  O   LEU     6      72.888  58.506  34.369  1.00  0.00           O  
ATOM    104  N   VAL     7      73.460  57.148  36.046  1.00  0.00           N  
ATOM    105  H   VAL     7      73.266  56.961  37.020  1.00  0.00           H  
ATOM    106  CA  VAL     7      74.663  56.433  35.480  1.00  0.00           C  
ATOM    107  HA  VAL     7      74.956  56.882  34.531  1.00  0.00           H  
ATOM    108  CB  VAL     7      75.862  56.693  36.424  1.00  0.00           C  
ATOM    109  HB  VAL     7      75.591  56.535  37.468  1.00  0.00           H  
ATOM    110  CG1 VAL     7      77.189  55.907  36.052  1.00  0.00           C  
ATOM    111 HG11 VAL     7      77.541  56.094  35.038  1.00  0.00           H  
ATOM    112 HG12 VAL     7      77.980  56.123  36.771  1.00  0.00           H  
ATOM    113 HG13 VAL     7      77.102  54.846  36.287  1.00  0.00           H  
ATOM    114  CG2 VAL     7      76.277  58.148  36.285  1.00  0.00           C  
ATOM    115 HG21 VAL     7      76.548  58.208  35.231  1.00  0.00           H  
ATOM    116 HG22 VAL     7      75.597  58.952  36.567  1.00  0.00           H  
ATOM    117 HG23 VAL     7      77.174  58.287  36.889  1.00  0.00           H  
ATOM    118  C   VAL     7      74.508  54.970  35.403  1.00  0.00           C  
ATOM    119  O   VAL     7      74.804  54.454  34.346  1.00  0.00           O  
ATOM    120  N   SER     8      74.001  54.303  36.484  1.00  0.00           N  
ATOM    121  H   SER     8      73.595  54.822  37.250  1.00  0.00           H  
ATOM    122  CA  SER     8      73.843  52.820  36.456  1.00  0.00           C  
ATOM    123  HA  SER     8      73.458  52.551  35.473  1.00  0.00           H  
ATOM    124  CB  SER     8      75.156  52.097  36.649  1.00  0.00           C  
ATOM    125  HB2 SER     8      75.851  52.593  35.971  1.00  0.00           H  
ATOM    126  HB3 SER     8      75.520  52.137  37.676  1.00  0.00           H  
ATOM    127  OG  SER     8      75.105  50.769  36.269  1.00  0.00           O  
ATOM    128  HG  SER     8      76.013  50.456  36.283  1.00  0.00           H  
ATOM    129  C   SER     8      72.784  52.263  37.415  1.00  0.00           C  
ATOM    130  O   SER     8      72.418  53.005  38.398  1.00  0.00           O  
ATOM    131  N   SER     9      72.472  50.973  37.394  1.00  0.00           N  
ATOM    132  H   SER     9      72.918  50.370  36.717  1.00  0.00           H  
ATOM    133  CA  SER     9      71.449  50.341  38.284  1.00  0.00           C  
ATOM    134  HA  SER     9      71.443  50.806  39.270  1.00  0.00           H  
ATOM    135  CB  SER     9      70.085  50.587  37.693  1.00  0.00           C  
ATOM    136  HB2 SER     9      69.303  50.370  38.420  1.00  0.00           H  
ATOM    137  HB3 SER     9      69.847  51.573  37.293  1.00  0.00           H  
ATOM    138  OG  SER     9      69.664  49.641  36.729  1.00  0.00           O  
ATOM    139  HG  SER     9      69.930  49.834  35.827  1.00  0.00           H  
ATOM    140  C   SER     9      71.724  48.801  38.408  1.00  0.00           C  
ATOM    141  O   SER     9      72.272  48.133  37.575  1.00  0.00           O  
ATOM    142  N   SER    10      71.200  48.171  39.502  1.00  0.00           N  
ATOM    143  H   SER    10      70.716  48.753  40.171  1.00  0.00           H  
ATOM    144  CA  SER    10      71.507  46.749  39.772  1.00  0.00           C  
ATOM    145  HA  SER    10      71.561  46.193  38.835  1.00  0.00           H  
ATOM    146  CB  SER    10      72.953  46.653  40.447  1.00  0.00           C  
ATOM    147  HB2 SER    10      73.723  47.247  39.954  1.00  0.00           H  
ATOM    148  HB3 SER    10      72.886  47.058  41.457  1.00  0.00           H  
ATOM    149  OG  SER    10      73.331  45.336  40.464  1.00  0.00           O  
ATOM    150  HG  SER    10      73.591  45.174  39.554  1.00  0.00           H  
ATOM    151  C   SER    10      70.376  46.151  40.610  1.00  0.00           C  
ATOM    152  O   SER    10      69.854  46.800  41.499  1.00  0.00           O  
ATOM    153  N   THR    11      70.068  44.884  40.363  1.00  0.00           N  
ATOM    154  H   THR    11      70.423  44.435  39.531  1.00  0.00           H  
ATOM    155  CA  THR    11      69.156  44.077  41.195  1.00  0.00           C  
ATOM    156  HA  THR    11      68.414  44.772  41.587  1.00  0.00           H  
ATOM    157  CB  THR    11      68.539  42.973  40.241  1.00  0.00           C  
ATOM    158  HB  THR    11      69.262  42.191  40.011  1.00  0.00           H  
ATOM    159  CG2 THR    11      67.319  42.267  40.949  1.00  0.00           C  
ATOM    160 HG21 THR    11      67.734  41.644  41.741  1.00  0.00           H  
ATOM    161 HG22 THR    11      66.752  43.044  41.463  1.00  0.00           H  
ATOM    162 HG23 THR    11      66.684  41.753  40.228  1.00  0.00           H  
ATOM    163  OG1 THR    11      67.927  43.538  39.156  1.00  0.00           O  
ATOM    164  HG1 THR    11      68.672  43.780  38.600  1.00  0.00           H  
ATOM    165  C   THR    11      69.917  43.361  42.284  1.00  0.00           C  
ATOM    166  O   THR    11      71.071  42.985  41.997  1.00  0.00           O  
ATOM    167  N   ILE    12      69.357  43.268  43.429  1.00  0.00           N  
ATOM    168  H   ILE    12      68.542  43.828  43.639  1.00  0.00           H  
ATOM    169  CA  ILE    12      70.172  42.815  44.670  1.00  0.00           C  
ATOM    170  HA  ILE    12      71.051  42.232  44.397  1.00  0.00           H  
ATOM    171  CB  ILE    12      70.838  43.950  45.527  1.00  0.00           C  
ATOM    172  HB  ILE    12      70.149  44.708  45.899  1.00  0.00           H  
ATOM    173  CG2 ILE    12      71.651  43.327  46.625  1.00  0.00           C  
ATOM    174 HG21 ILE    12      71.038  42.730  47.300  1.00  0.00           H  
ATOM    175 HG22 ILE    12      72.408  42.721  46.128  1.00  0.00           H  
ATOM    176 HG23 ILE    12      72.128  44.149  47.159  1.00  0.00           H  
ATOM    177  CG1 ILE    12      71.738  44.787  44.602  1.00  0.00           C  
ATOM    178 HG12 ILE    12      71.263  45.029  43.651  1.00  0.00           H  
ATOM    179 HG13 ILE    12      71.793  45.790  45.023  1.00  0.00           H  
ATOM    180  CD1 ILE    12      73.139  44.271  44.225  1.00  0.00           C  
ATOM    181 HD11 ILE    12      73.552  44.846  43.396  1.00  0.00           H  
ATOM    182 HD12 ILE    12      73.816  44.589  45.018  1.00  0.00           H  
ATOM    183 HD13 ILE    12      73.244  43.187  44.177  1.00  0.00           H  
ATOM    184  C   ILE    12      69.305  41.892  45.531  1.00  0.00           C  
ATOM    185  O   ILE    12      68.094  42.177  45.702  1.00  0.00           O  
ATOM    186  N   GLN    13      69.821  40.668  45.851  1.00  0.00           N  
ATOM    187  H   GLN    13      70.821  40.527  45.871  1.00  0.00           H  
ATOM    188  CA  GLN    13      68.989  39.545  46.308  1.00  0.00           C  
ATOM    189  HA  GLN    13      67.939  39.836  46.290  1.00  0.00           H  
ATOM    190  CB  GLN    13      69.069  38.442  45.279  1.00  0.00           C  
ATOM    191  HB2 GLN    13      70.042  38.001  45.058  1.00  0.00           H  
ATOM    192  HB3 GLN    13      68.480  37.625  45.698  1.00  0.00           H  
ATOM    193  CG  GLN    13      68.482  38.674  43.833  1.00  0.00           C  
ATOM    194  HG2 GLN    13      67.898  37.818  43.494  1.00  0.00           H  
ATOM    195  HG3 GLN    13      67.856  39.556  43.695  1.00  0.00           H  
ATOM    196  CD  GLN    13      69.558  39.009  42.809  1.00  0.00           C  
ATOM    197  OE1 GLN    13      70.613  39.431  43.108  1.00  0.00           O  
ATOM    198  NE2 GLN    13      69.269  38.863  41.555  1.00  0.00           N  
ATOM    199 HE21 GLN    13      69.860  39.237  40.827  1.00  0.00           H  
ATOM    200 HE22 GLN    13      68.331  38.581  41.309  1.00  0.00           H  
ATOM    201  C   GLN    13      69.187  39.064  47.736  1.00  0.00           C  
ATOM    202  O   GLN    13      70.298  39.096  48.256  1.00  0.00           O  
ATOM    203  N   ALA    14      68.098  38.599  48.336  1.00  0.00           N  
ATOM    204  H   ALA    14      67.168  38.728  47.962  1.00  0.00           H  
ATOM    205  CA  ALA    14      68.138  37.573  49.346  1.00  0.00           C  
ATOM    206  HA  ALA    14      68.812  36.762  49.074  1.00  0.00           H  
ATOM    207  CB  ALA    14      68.654  38.090  50.670  1.00  0.00           C  
ATOM    208  HB1 ALA    14      69.711  38.302  50.512  1.00  0.00           H  
ATOM    209  HB2 ALA    14      68.123  39.004  50.935  1.00  0.00           H  
ATOM    210  HB3 ALA    14      68.646  37.249  51.363  1.00  0.00           H  
ATOM    211  C   ALA    14      66.875  36.758  49.515  1.00  0.00           C  
ATOM    212  O   ALA    14      65.801  37.278  49.796  1.00  0.00           O  
ATOM    213  N   ALA    15      66.980  35.410  49.393  1.00  0.00           N  
ATOM    214  H   ALA    15      67.952  35.142  49.457  1.00  0.00           H  
ATOM    215  CA  ALA    15      65.937  34.450  49.748  1.00  0.00           C  
ATOM    216  HA  ALA    15      64.989  34.906  49.463  1.00  0.00           H  
ATOM    217  CB  ALA    15      66.158  33.214  48.965  1.00  0.00           C  
ATOM    218  HB1 ALA    15      66.971  32.572  49.305  1.00  0.00           H  
ATOM    219  HB2 ALA    15      65.256  32.621  49.116  1.00  0.00           H  
ATOM    220  HB3 ALA    15      66.233  33.459  47.905  1.00  0.00           H  
ATOM    221  C   ALA    15      65.844  34.151  51.261  1.00  0.00           C  
ATOM    222  O   ALA    15      66.856  34.140  51.964  1.00  0.00           O  
ATOM    223  N   ASN    16      64.637  33.917  51.839  1.00  0.00           N  
ATOM    224  H   ASN    16      63.848  33.786  51.222  1.00  0.00           H  
ATOM    225  CA  ASN    16      64.361  33.326  53.180  1.00  0.00           C  
ATOM    226  HA  ASN    16      65.189  32.637  53.345  1.00  0.00           H  
ATOM    227  CB  ASN    16      64.416  34.459  54.237  1.00  0.00           C  
ATOM    228  HB2 ASN    16      65.183  35.179  53.952  1.00  0.00           H  
ATOM    229  HB3 ASN    16      63.597  35.140  54.003  1.00  0.00           H  
ATOM    230  CG  ASN    16      64.280  34.097  55.698  1.00  0.00           C  
ATOM    231  OD1 ASN    16      63.178  33.708  56.120  1.00  0.00           O  
ATOM    232  ND2 ASN    16      65.308  34.282  56.429  1.00  0.00           N  
ATOM    233 HD21 ASN    16      65.217  34.181  57.430  1.00  0.00           H  
ATOM    234 HD22 ASN    16      66.196  34.604  56.070  1.00  0.00           H  
ATOM    235  C   ASN    16      62.918  32.695  53.176  1.00  0.00           C  
ATOM    236  O   ASN    16      61.967  33.116  52.526  1.00  0.00           O  
ATOM    237  N   SER    17      62.704  31.662  53.982  1.00  0.00           N  
ATOM    238  H   SER    17      63.431  31.272  54.564  1.00  0.00           H  
ATOM    239  CA  SER    17      61.306  31.076  54.135  1.00  0.00           C  
ATOM    240  HA  SER    17      61.323  30.246  54.842  1.00  0.00           H  
ATOM    241  CB  SER    17      60.838  30.373  52.814  1.00  0.00           C  
ATOM    242  HB2 SER    17      59.959  29.732  52.882  1.00  0.00           H  
ATOM    243  HB3 SER    17      60.678  31.150  52.066  1.00  0.00           H  
ATOM    244  OG  SER    17      61.927  29.627  52.337  1.00  0.00           O  
ATOM    245  HG  SER    17      62.049  29.815  51.404  1.00  0.00           H  
ATOM    246  C   SER    17      60.210  32.003  54.666  1.00  0.00           C  
ATOM    247  O   SER    17      59.050  31.772  54.307  1.00  0.00           O  
ATOM    248  N   GLN    18      60.455  33.055  55.480  1.00  0.00           N  
ATOM    249  H   GLN    18      61.438  33.243  55.616  1.00  0.00           H  
ATOM    250  CA  GLN    18      59.503  33.799  56.300  1.00  0.00           C  
ATOM    251  HA  GLN    18      58.936  33.104  56.919  1.00  0.00           H  
ATOM    252  CB  GLN    18      60.389  34.734  57.127  1.00  0.00           C  
ATOM    253  HB2 GLN    18      61.037  34.136  57.768  1.00  0.00           H  
ATOM    254  HB3 GLN    18      61.056  35.249  56.435  1.00  0.00           H  
ATOM    255  CG  GLN    18      59.791  35.769  57.996  1.00  0.00           C  
ATOM    256  HG2 GLN    18      59.887  36.763  57.560  1.00  0.00           H  
ATOM    257  HG3 GLN    18      58.723  35.559  58.051  1.00  0.00           H  
ATOM    258  CD  GLN    18      60.317  35.879  59.431  1.00  0.00           C  
ATOM    259  OE1 GLN    18      61.382  35.424  59.860  1.00  0.00           O  
ATOM    260  NE2 GLN    18      59.589  36.556  60.315  1.00  0.00           N  
ATOM    261 HE21 GLN    18      59.852  36.574  61.290  1.00  0.00           H  
ATOM    262 HE22 GLN    18      58.612  36.722  60.121  1.00  0.00           H  
ATOM    263  C   GLN    18      58.469  34.699  55.547  1.00  0.00           C  
ATOM    264  O   GLN    18      58.697  35.301  54.567  1.00  0.00           O  
ATOM    265  N   LEU    19      57.206  34.719  56.065  1.00  0.00           N  
ATOM    266  H   LEU    19      56.988  34.200  56.904  1.00  0.00           H  
ATOM    267  CA  LEU    19      56.075  35.565  55.575  1.00  0.00           C  
ATOM    268  HA  LEU    19      56.496  36.326  54.917  1.00  0.00           H  
ATOM    269  CB  LEU    19      54.960  34.663  54.938  1.00  0.00           C  
ATOM    270  HB2 LEU    19      54.478  34.112  55.746  1.00  0.00           H  
ATOM    271  HB3 LEU    19      54.310  35.359  54.410  1.00  0.00           H  
ATOM    272  CG  LEU    19      55.368  33.680  53.867  1.00  0.00           C  
ATOM    273  HG  LEU    19      56.019  32.910  54.281  1.00  0.00           H  
ATOM    274  CD1 LEU    19      54.146  32.856  53.478  1.00  0.00           C  
ATOM    275 HD11 LEU    19      54.431  32.211  52.647  1.00  0.00           H  
ATOM    276 HD12 LEU    19      53.606  32.395  54.304  1.00  0.00           H  
ATOM    277 HD13 LEU    19      53.397  33.572  53.140  1.00  0.00           H  
ATOM    278  CD2 LEU    19      55.924  34.414  52.576  1.00  0.00           C  
ATOM    279 HD21 LEU    19      55.215  35.116  52.136  1.00  0.00           H  
ATOM    280 HD22 LEU    19      56.795  35.028  52.804  1.00  0.00           H  
ATOM    281 HD23 LEU    19      56.185  33.677  51.817  1.00  0.00           H  
ATOM    282  C   LEU    19      55.526  36.459  56.760  1.00  0.00           C  
ATOM    283  O   LEU    19      54.917  35.904  57.729  1.00  0.00           O  
ATOM    284  N   ILE    20      55.783  37.738  56.648  1.00  0.00           N  
ATOM    285  H   ILE    20      55.987  38.119  55.735  1.00  0.00           H  
ATOM    286  CA  ILE    20      55.606  38.707  57.744  1.00  0.00           C  
ATOM    287  HA  ILE    20      55.738  38.203  58.701  1.00  0.00           H  
ATOM    288  CB  ILE    20      56.545  39.883  57.589  1.00  0.00           C  
ATOM    289  HB  ILE    20      56.413  40.255  56.573  1.00  0.00           H  
ATOM    290  CG2 ILE    20      56.194  41.020  58.624  1.00  0.00           C  
ATOM    291 HG21 ILE    20      56.348  40.804  59.681  1.00  0.00           H  
ATOM    292 HG22 ILE    20      56.730  41.928  58.348  1.00  0.00           H  
ATOM    293 HG23 ILE    20      55.169  41.334  58.425  1.00  0.00           H  
ATOM    294  CG1 ILE    20      58.000  39.377  57.732  1.00  0.00           C  
ATOM    295 HG12 ILE    20      58.016  38.415  58.244  1.00  0.00           H  
ATOM    296 HG13 ILE    20      58.380  39.143  56.737  1.00  0.00           H  
ATOM    297  CD1 ILE    20      59.070  40.301  58.359  1.00  0.00           C  
ATOM    298 HD11 ILE    20      59.028  40.437  59.439  1.00  0.00           H  
ATOM    299 HD12 ILE    20      60.048  39.919  58.064  1.00  0.00           H  
ATOM    300 HD13 ILE    20      59.026  41.272  57.864  1.00  0.00           H  
ATOM    301  C   ILE    20      54.124  39.273  57.723  1.00  0.00           C  
ATOM    302  O   ILE    20      53.748  40.058  56.879  1.00  0.00           O  
ATOM    303  N   ASP    21      53.299  38.927  58.744  1.00  0.00           N  
ATOM    304  H   ASP    21      53.750  38.399  59.477  1.00  0.00           H  
ATOM    305  CA  ASP    21      52.022  39.496  59.021  1.00  0.00           C  
ATOM    306  HA  ASP    21      51.600  39.794  58.061  1.00  0.00           H  
ATOM    307  CB  ASP    21      51.067  38.504  59.687  1.00  0.00           C  
ATOM    308  HB2 ASP    21      51.292  38.476  60.753  1.00  0.00           H  
ATOM    309  HB3 ASP    21      50.067  38.892  59.491  1.00  0.00           H  
ATOM    310  CG  ASP    21      51.098  37.131  59.088  1.00  0.00           C  
ATOM    311  OD1 ASP    21      50.337  36.787  58.158  1.00  0.00           O  
ATOM    312  OD2 ASP    21      51.863  36.310  59.685  1.00  0.00           O  
ATOM    313  C   ASP    21      52.060  40.871  59.803  1.00  0.00           C  
ATOM    314  O   ASP    21      52.868  40.991  60.763  1.00  0.00           O  
ATOM    315  N   LEU    22      51.209  41.771  59.340  1.00  0.00           N  
ATOM    316  H   LEU    22      50.407  41.504  58.788  1.00  0.00           H  
ATOM    317  CA  LEU    22      51.170  43.168  59.594  1.00  0.00           C  
ATOM    318  HA  LEU    22      52.210  43.441  59.768  1.00  0.00           H  
ATOM    319  CB  LEU    22      50.820  43.901  58.230  1.00  0.00           C  
ATOM    320  HB2 LEU    22      49.787  43.724  57.930  1.00  0.00           H  
ATOM    321  HB3 LEU    22      50.719  44.967  58.432  1.00  0.00           H  
ATOM    322  CG  LEU    22      51.847  43.828  57.090  1.00  0.00           C  
ATOM    323  HG  LEU    22      52.002  42.814  56.724  1.00  0.00           H  
ATOM    324  CD1 LEU    22      51.226  44.603  55.966  1.00  0.00           C  
ATOM    325 HD11 LEU    22      51.902  44.642  55.111  1.00  0.00           H  
ATOM    326 HD12 LEU    22      50.357  44.076  55.574  1.00  0.00           H  
ATOM    327 HD13 LEU    22      51.024  45.663  56.119  1.00  0.00           H  
ATOM    328  CD2 LEU    22      53.188  44.452  57.439  1.00  0.00           C  
ATOM    329 HD21 LEU    22      53.674  43.881  58.230  1.00  0.00           H  
ATOM    330 HD22 LEU    22      53.874  44.640  56.613  1.00  0.00           H  
ATOM    331 HD23 LEU    22      53.151  45.448  57.880  1.00  0.00           H  
ATOM    332  C   LEU    22      50.365  43.626  60.779  1.00  0.00           C  
ATOM    333  O   LEU    22      49.304  43.014  60.964  1.00  0.00           O  
ATOM    334  N   THR    23      50.694  44.698  61.545  1.00  0.00           N  
ATOM    335  H   THR    23      51.401  45.323  61.185  1.00  0.00           H  
ATOM    336  CA  THR    23      49.797  45.261  62.543  1.00  0.00           C  
ATOM    337  HA  THR    23      48.917  44.617  62.539  1.00  0.00           H  
ATOM    338  CB  THR    23      50.342  45.193  63.936  1.00  0.00           C  
ATOM    339  HB  THR    23      50.729  44.175  63.977  1.00  0.00           H  
ATOM    340  CG2 THR    23      51.554  46.086  64.200  1.00  0.00           C  
ATOM    341 HG21 THR    23      52.452  45.719  63.703  1.00  0.00           H  
ATOM    342 HG22 THR    23      51.455  47.098  63.806  1.00  0.00           H  
ATOM    343 HG23 THR    23      51.747  46.194  65.267  1.00  0.00           H  
ATOM    344  OG1 THR    23      49.373  45.405  64.904  1.00  0.00           O  
ATOM    345  HG1 THR    23      49.744  44.940  65.657  1.00  0.00           H  
ATOM    346  C   THR    23      49.350  46.737  62.145  1.00  0.00           C  
ATOM    347  O   THR    23      49.775  47.269  61.088  1.00  0.00           O  
ATOM    348  N   VAL    24      48.465  47.329  62.924  1.00  0.00           N  
ATOM    349  H   VAL    24      48.199  46.828  63.760  1.00  0.00           H  
ATOM    350  CA  VAL    24      47.582  48.491  62.598  1.00  0.00           C  
ATOM    351  HA  VAL    24      46.810  48.212  61.882  1.00  0.00           H  
ATOM    352  CB  VAL    24      46.840  48.810  63.910  1.00  0.00           C  
ATOM    353  HB  VAL    24      47.529  48.693  64.746  1.00  0.00           H  
ATOM    354  CG1 VAL    24      46.147  50.172  64.003  1.00  0.00           C  
ATOM    355 HG11 VAL    24      46.892  50.936  64.224  1.00  0.00           H  
ATOM    356 HG12 VAL    24      45.588  50.368  63.088  1.00  0.00           H  
ATOM    357 HG13 VAL    24      45.503  50.203  64.883  1.00  0.00           H  
ATOM    358  CG2 VAL    24      45.693  47.811  64.237  1.00  0.00           C  
ATOM    359 HG21 VAL    24      44.893  47.815  63.497  1.00  0.00           H  
ATOM    360 HG22 VAL    24      46.054  46.791  64.370  1.00  0.00           H  
ATOM    361 HG23 VAL    24      45.230  48.103  65.179  1.00  0.00           H  
ATOM    362  C   VAL    24      48.360  49.694  61.982  1.00  0.00           C  
ATOM    363  O   VAL    24      48.024  50.106  60.915  1.00  0.00           O  
ATOM    364  N   TRP    25      49.428  50.124  62.692  1.00  0.00           N  
ATOM    365  H   TRP    25      49.485  49.879  63.671  1.00  0.00           H  
ATOM    366  CA  TRP    25      50.270  51.322  62.264  1.00  0.00           C  
ATOM    367  HA  TRP    25      49.622  52.163  62.018  1.00  0.00           H  
ATOM    368  CB  TRP    25      51.141  51.887  63.387  1.00  0.00           C  
ATOM    369  HB2 TRP    25      52.060  51.322  63.545  1.00  0.00           H  
ATOM    370  HB3 TRP    25      51.505  52.880  63.123  1.00  0.00           H  
ATOM    371  CG  TRP    25      50.357  51.946  64.681  1.00  0.00           C  
ATOM    372  CD1 TRP    25      49.677  53.023  65.212  1.00  0.00           C  
ATOM    373  HD1 TRP    25      49.654  54.025  64.810  1.00  0.00           H  
ATOM    374  NE1 TRP    25      49.080  52.654  66.376  1.00  0.00           N  
ATOM    375  HE1 TRP    25      48.528  53.274  66.952  1.00  0.00           H  
ATOM    376  CE2 TRP    25      49.304  51.269  66.706  1.00  0.00           C  
ATOM    377  CZ2 TRP    25      48.845  50.347  67.728  1.00  0.00           C  
ATOM    378  HZ2 TRP    25      48.167  50.775  68.452  1.00  0.00           H  
ATOM    379  CH2 TRP    25      49.277  49.021  67.654  1.00  0.00           C  
ATOM    380  HH2 TRP    25      48.998  48.218  68.320  1.00  0.00           H  
ATOM    381  CZ3 TRP    25      50.138  48.579  66.698  1.00  0.00           C  
ATOM    382  HZ3 TRP    25      50.342  47.525  66.579  1.00  0.00           H  
ATOM    383  CE3 TRP    25      50.693  49.517  65.768  1.00  0.00           C  
ATOM    384  HE3 TRP    25      51.325  49.109  64.993  1.00  0.00           H  
ATOM    385  CD2 TRP    25      50.228  50.849  65.643  1.00  0.00           C  
ATOM    386  C   TRP    25      51.108  51.116  61.019  1.00  0.00           C  
ATOM    387  O   TRP    25      51.632  52.035  60.437  1.00  0.00           O  
ATOM    388  N   ASP    26      51.355  49.828  60.733  1.00  0.00           N  
ATOM    389  H   ASP    26      50.958  49.076  61.278  1.00  0.00           H  
ATOM    390  CA  ASP    26      51.929  49.404  59.459  1.00  0.00           C  
ATOM    391  HA  ASP    26      52.829  50.007  59.339  1.00  0.00           H  
ATOM    392  CB  ASP    26      52.319  47.885  59.488  1.00  0.00           C  
ATOM    393  HB2 ASP    26      51.459  47.217  59.541  1.00  0.00           H  
ATOM    394  HB3 ASP    26      52.729  47.639  58.508  1.00  0.00           H  
ATOM    395  CG  ASP    26      53.339  47.519  60.572  1.00  0.00           C  
ATOM    396  OD1 ASP    26      54.247  48.297  60.883  1.00  0.00           O  
ATOM    397  OD2 ASP    26      53.260  46.384  61.048  1.00  0.00           O  
ATOM    398  C   ASP    26      50.888  49.564  58.275  1.00  0.00           C  
ATOM    399  O   ASP    26      51.091  50.040  57.217  1.00  0.00           O  
ATOM    400  N   LEU    27      49.651  49.108  58.619  1.00  0.00           N  
ATOM    401  H   LEU    27      49.476  48.559  59.449  1.00  0.00           H  
ATOM    402  CA  LEU    27      48.520  49.228  57.638  1.00  0.00           C  
ATOM    403  HA  LEU    27      48.783  48.916  56.627  1.00  0.00           H  
ATOM    404  CB  LEU    27      47.259  48.335  58.025  1.00  0.00           C  
ATOM    405  HB2 LEU    27      46.972  48.667  59.023  1.00  0.00           H  
ATOM    406  HB3 LEU    27      46.497  48.500  57.264  1.00  0.00           H  
ATOM    407  CG  LEU    27      47.639  46.851  57.995  1.00  0.00           C  
ATOM    408  HG  LEU    27      48.609  46.720  58.473  1.00  0.00           H  
ATOM    409  CD1 LEU    27      46.717  45.991  58.812  1.00  0.00           C  
ATOM    410 HD11 LEU    27      45.681  46.103  58.491  1.00  0.00           H  
ATOM    411 HD12 LEU    27      47.183  45.016  58.677  1.00  0.00           H  
ATOM    412 HD13 LEU    27      46.899  46.342  59.828  1.00  0.00           H  
ATOM    413  CD2 LEU    27      47.831  46.300  56.606  1.00  0.00           C  
ATOM    414 HD21 LEU    27      48.729  46.715  56.149  1.00  0.00           H  
ATOM    415 HD22 LEU    27      47.953  45.218  56.660  1.00  0.00           H  
ATOM    416 HD23 LEU    27      46.939  46.496  56.010  1.00  0.00           H  
ATOM    417  C   LEU    27      48.141  50.720  57.398  1.00  0.00           C  
ATOM    418  O   LEU    27      48.002  51.248  56.302  1.00  0.00           O  
ATOM    419  N   ILE    28      48.016  51.463  58.444  1.00  0.00           N  
ATOM    420  H   ILE    28      48.045  51.040  59.361  1.00  0.00           H  
ATOM    421  CA  ILE    28      47.981  52.963  58.463  1.00  0.00           C  
ATOM    422  HA  ILE    28      47.055  53.345  58.033  1.00  0.00           H  
ATOM    423  CB  ILE    28      48.006  53.484  59.870  1.00  0.00           C  
ATOM    424  HB  ILE    28      48.691  52.852  60.435  1.00  0.00           H  
ATOM    425  CG2 ILE    28      48.384  54.963  60.092  1.00  0.00           C  
ATOM    426 HG21 ILE    28      48.264  55.400  61.083  1.00  0.00           H  
ATOM    427 HG22 ILE    28      49.467  54.930  59.978  1.00  0.00           H  
ATOM    428 HG23 ILE    28      48.070  55.639  59.296  1.00  0.00           H  
ATOM    429  CG1 ILE    28      46.658  53.400  60.613  1.00  0.00           C  
ATOM    430 HG12 ILE    28      46.089  54.276  60.301  1.00  0.00           H  
ATOM    431 HG13 ILE    28      46.095  52.576  60.176  1.00  0.00           H  
ATOM    432  CD1 ILE    28      46.822  53.154  62.134  1.00  0.00           C  
ATOM    433 HD11 ILE    28      45.857  53.211  62.636  1.00  0.00           H  
ATOM    434 HD12 ILE    28      47.464  52.301  62.357  1.00  0.00           H  
ATOM    435 HD13 ILE    28      47.308  54.055  62.509  1.00  0.00           H  
ATOM    436  C   ILE    28      49.073  53.647  57.630  1.00  0.00           C  
ATOM    437  O   ILE    28      48.894  54.662  56.973  1.00  0.00           O  
ATOM    438  N   GLY    29      50.213  52.965  57.644  1.00  0.00           N  
ATOM    439  H   GLY    29      50.390  52.225  58.307  1.00  0.00           H  
ATOM    440  CA  GLY    29      51.329  53.364  56.783  1.00  0.00           C  
ATOM    441  HA2 GLY    29      51.644  54.345  57.137  1.00  0.00           H  
ATOM    442  HA3 GLY    29      52.163  52.671  56.891  1.00  0.00           H  
ATOM    443  C   GLY    29      50.995  53.362  55.254  1.00  0.00           C  
ATOM    444  O   GLY    29      51.645  54.076  54.517  1.00  0.00           O  
ATOM    445  N   LEU    30      50.074  52.478  54.821  1.00  0.00           N  
ATOM    446  H   LEU    30      49.593  51.882  55.478  1.00  0.00           H  
ATOM    447  CA  LEU    30      49.850  52.302  53.351  1.00  0.00           C  
ATOM    448  HA  LEU    30      50.710  51.887  52.825  1.00  0.00           H  
ATOM    449  CB  LEU    30      48.653  51.390  52.991  1.00  0.00           C  
ATOM    450  HB2 LEU    30      47.680  51.722  53.354  1.00  0.00           H  
ATOM    451  HB3 LEU    30      48.527  51.260  51.916  1.00  0.00           H  
ATOM    452  CG  LEU    30      48.925  49.862  53.380  1.00  0.00           C  
ATOM    453  HG  LEU    30      49.439  49.750  54.334  1.00  0.00           H  
ATOM    454  CD1 LEU    30      47.594  49.185  53.458  1.00  0.00           C  
ATOM    455 HD11 LEU    30      47.727  48.208  53.922  1.00  0.00           H  
ATOM    456 HD12 LEU    30      46.936  49.813  54.059  1.00  0.00           H  
ATOM    457 HD13 LEU    30      47.218  48.995  52.453  1.00  0.00           H  
ATOM    458  CD2 LEU    30      49.789  49.168  52.359  1.00  0.00           C  
ATOM    459 HD21 LEU    30      49.918  48.101  52.544  1.00  0.00           H  
ATOM    460 HD22 LEU    30      49.383  49.209  51.348  1.00  0.00           H  
ATOM    461 HD23 LEU    30      50.763  49.650  52.272  1.00  0.00           H  
ATOM    462  C   LEU    30      49.552  53.670  52.728  1.00  0.00           C  
ATOM    463  O   LEU    30      49.902  53.923  51.533  1.00  0.00           O  
ATOM    464  N   GLU    31      48.774  54.552  53.400  1.00  0.00           N  
ATOM    465  H   GLU    31      48.429  54.189  54.277  1.00  0.00           H  
ATOM    466  CA  GLU    31      48.377  55.837  52.878  1.00  0.00           C  
ATOM    467  HA  GLU    31      48.164  55.624  51.831  1.00  0.00           H  
ATOM    468  CB  GLU    31      47.006  56.177  53.585  1.00  0.00           C  
ATOM    469  HB2 GLU    31      46.470  55.337  53.144  1.00  0.00           H  
ATOM    470  HB3 GLU    31      47.032  55.954  54.652  1.00  0.00           H  
ATOM    471  CG  GLU    31      46.337  57.524  53.525  1.00  0.00           C  
ATOM    472  HG2 GLU    31      45.316  57.364  53.872  1.00  0.00           H  
ATOM    473  HG3 GLU    31      46.998  58.152  54.122  1.00  0.00           H  
ATOM    474  CD  GLU    31      46.300  58.031  52.094  1.00  0.00           C  
ATOM    475  OE1 GLU    31      46.108  57.353  51.025  1.00  0.00           O  
ATOM    476  OE2 GLU    31      46.570  59.220  51.936  1.00  0.00           O  
ATOM    477  C   GLU    31      49.453  56.953  52.959  1.00  0.00           C  
ATOM    478  O   GLU    31      49.237  58.031  52.437  1.00  0.00           O  
ATOM    479  N   ARG    32      50.570  56.619  53.575  1.00  0.00           N  
ATOM    480  H   ARG    32      50.785  55.697  53.929  1.00  0.00           H  
ATOM    481  CA  ARG    32      51.757  57.526  53.680  1.00  0.00           C  
ATOM    482  HA  ARG    32      51.483  58.554  53.443  1.00  0.00           H  
ATOM    483  CB  ARG    32      52.312  57.584  55.117  1.00  0.00           C  
ATOM    484  HB2 ARG    32      52.785  56.652  55.427  1.00  0.00           H  
ATOM    485  HB3 ARG    32      53.109  58.319  55.004  1.00  0.00           H  
ATOM    486  CG  ARG    32      51.463  58.277  56.192  1.00  0.00           C  
ATOM    487  HG2 ARG    32      50.927  57.429  56.617  1.00  0.00           H  
ATOM    488  HG3 ARG    32      52.290  58.503  56.864  1.00  0.00           H  
ATOM    489  CD  ARG    32      50.563  59.481  55.835  1.00  0.00           C  
ATOM    490  HD2 ARG    32      49.860  59.307  55.020  1.00  0.00           H  
ATOM    491  HD3 ARG    32      49.934  59.751  56.683  1.00  0.00           H  
ATOM    492  NE  ARG    32      51.370  60.636  55.337  1.00  0.00           N  
ATOM    493  HE  ARG    32      52.058  60.542  54.604  1.00  0.00           H  
ATOM    494  CZ  ARG    32      51.197  61.904  55.659  1.00  0.00           C  
ATOM    495  NH1 ARG    32      50.183  62.268  56.391  1.00  0.00           N  
ATOM    496 HH11 ARG    32      49.486  61.649  56.778  1.00  0.00           H  
ATOM    497 HH12 ARG    32      50.118  63.240  56.660  1.00  0.00           H  
ATOM    498  NH2 ARG    32      51.992  62.833  55.240  1.00  0.00           N  
ATOM    499 HH21 ARG    32      52.843  62.494  54.815  1.00  0.00           H  
ATOM    500 HH22 ARG    32      51.863  63.713  55.719  1.00  0.00           H  
ATOM    501  C   ARG    32      52.736  57.291  52.600  1.00  0.00           C  
ATOM    502  O   ARG    32      52.673  56.283  51.932  1.00  0.00           O  
ATOM    503  N   GLU    33      53.748  58.169  52.499  1.00  0.00           N  
ATOM    504  H   GLU    33      53.672  58.977  53.100  1.00  0.00           H  
ATOM    505  CA  GLU    33      54.933  58.183  51.669  1.00  0.00           C  
ATOM    506  HA  GLU    33      54.727  57.682  50.723  1.00  0.00           H  
ATOM    507  CB  GLU    33      55.372  59.671  51.429  1.00  0.00           C  
ATOM    508  HB2 GLU    33      56.243  59.708  50.774  1.00  0.00           H  
ATOM    509  HB3 GLU    33      54.510  60.078  50.900  1.00  0.00           H  
ATOM    510  CG  GLU    33      55.507  60.572  52.702  1.00  0.00           C  
ATOM    511  HG2 GLU    33      55.989  60.021  53.509  1.00  0.00           H  
ATOM    512  HG3 GLU    33      56.139  61.431  52.476  1.00  0.00           H  
ATOM    513  CD  GLU    33      54.340  61.187  53.394  1.00  0.00           C  
ATOM    514  OE1 GLU    33      53.158  60.820  53.229  1.00  0.00           O  
ATOM    515  OE2 GLU    33      54.474  62.178  54.145  1.00  0.00           O  
ATOM    516  C   GLU    33      56.153  57.491  52.283  1.00  0.00           C  
ATOM    517  O   GLU    33      56.138  57.265  53.497  1.00  0.00           O  
ATOM    518  N   SER    34      57.207  57.168  51.477  1.00  0.00           N  
ATOM    519  H   SER    34      57.177  57.372  50.489  1.00  0.00           H  
ATOM    520  CA  SER    34      58.388  56.490  52.034  1.00  0.00           C  
ATOM    521  HA  SER    34      58.097  55.587  52.571  1.00  0.00           H  
ATOM    522  CB  SER    34      59.379  56.081  50.872  1.00  0.00           C  
ATOM    523  HB2 SER    34      59.880  56.913  50.379  1.00  0.00           H  
ATOM    524  HB3 SER    34      60.173  55.418  51.216  1.00  0.00           H  
ATOM    525  OG  SER    34      58.574  55.459  49.863  1.00  0.00           O  
ATOM    526  HG  SER    34      58.491  56.142  49.194  1.00  0.00           H  
ATOM    527  C   SER    34      59.270  57.318  53.027  1.00  0.00           C  
ATOM    528  O   SER    34      59.321  58.559  52.925  1.00  0.00           O  
ATOM    529  N   ILE    35      59.947  56.618  53.931  1.00  0.00           N  
ATOM    530  H   ILE    35      59.836  55.614  53.903  1.00  0.00           H  
ATOM    531  CA  ILE    35      61.170  57.217  54.537  1.00  0.00           C  
ATOM    532  HA  ILE    35      60.913  58.164  55.011  1.00  0.00           H  
ATOM    533  CB  ILE    35      61.782  56.285  55.588  1.00  0.00           C  
ATOM    534  HB  ILE    35      61.927  55.312  55.118  1.00  0.00           H  
ATOM    535  CG2 ILE    35      63.152  56.786  56.126  1.00  0.00           C  
ATOM    536 HG21 ILE    35      63.926  56.778  55.358  1.00  0.00           H  
ATOM    537 HG22 ILE    35      63.090  57.761  56.608  1.00  0.00           H  
ATOM    538 HG23 ILE    35      63.401  56.115  56.948  1.00  0.00           H  
ATOM    539  CG1 ILE    35      60.786  56.056  56.801  1.00  0.00           C  
ATOM    540 HG12 ILE    35      60.725  56.846  57.549  1.00  0.00           H  
ATOM    541 HG13 ILE    35      59.799  55.918  56.359  1.00  0.00           H  
ATOM    542  CD1 ILE    35      61.001  54.827  57.648  1.00  0.00           C  
ATOM    543 HD11 ILE    35      60.993  53.975  56.967  1.00  0.00           H  
ATOM    544 HD12 ILE    35      61.921  54.965  58.216  1.00  0.00           H  
ATOM    545 HD13 ILE    35      60.177  54.775  58.358  1.00  0.00           H  
ATOM    546  C   ILE    35      62.190  57.480  53.429  1.00  0.00           C  
ATOM    547  O   ILE    35      62.577  56.575  52.748  1.00  0.00           O  
ATOM    548  N   GLN    36      62.715  58.714  53.395  1.00  0.00           N  
ATOM    549  H   GLN    36      62.305  59.364  54.051  1.00  0.00           H  
ATOM    550  CA  GLN    36      63.696  59.293  52.497  1.00  0.00           C  
ATOM    551  HA  GLN    36      64.130  58.438  51.979  1.00  0.00           H  
ATOM    552  CB  GLN    36      63.079  60.271  51.578  1.00  0.00           C  
ATOM    553  HB2 GLN    36      62.647  61.065  52.186  1.00  0.00           H  
ATOM    554  HB3 GLN    36      63.800  60.702  50.884  1.00  0.00           H  
ATOM    555  CG  GLN    36      61.856  59.695  50.774  1.00  0.00           C  
ATOM    556  HG2 GLN    36      61.460  58.796  51.246  1.00  0.00           H  
ATOM    557  HG3 GLN    36      61.154  60.522  50.666  1.00  0.00           H  
ATOM    558  CD  GLN    36      62.310  59.321  49.365  1.00  0.00           C  
ATOM    559  OE1 GLN    36      63.206  58.528  49.238  1.00  0.00           O  
ATOM    560  NE2 GLN    36      61.729  59.790  48.352  1.00  0.00           N  
ATOM    561 HE21 GLN    36      61.905  59.235  47.528  1.00  0.00           H  
ATOM    562 HE22 GLN    36      61.223  60.664  48.324  1.00  0.00           H  
ATOM    563  C   GLN    36      64.919  60.016  53.223  1.00  0.00           C  
ATOM    564  O   GLN    36      64.941  61.236  53.272  1.00  0.00           O  
ATOM    565  N   GLN    37      65.950  59.375  53.778  1.00  0.00           N  
ATOM    566  H   GLN    37      65.917  58.385  53.577  1.00  0.00           H  
ATOM    567  CA  GLN    37      67.084  59.907  54.537  1.00  0.00           C  
ATOM    568  HA  GLN    37      67.075  60.989  54.407  1.00  0.00           H  
ATOM    569  CB  GLN    37      66.947  59.506  56.079  1.00  0.00           C  
ATOM    570  HB2 GLN    37      66.975  58.432  56.265  1.00  0.00           H  
ATOM    571  HB3 GLN    37      67.619  60.036  56.753  1.00  0.00           H  
ATOM    572  CG  GLN    37      65.529  59.846  56.685  1.00  0.00           C  
ATOM    573  HG2 GLN    37      65.410  60.929  56.641  1.00  0.00           H  
ATOM    574  HG3 GLN    37      64.794  59.197  56.209  1.00  0.00           H  
ATOM    575  CD  GLN    37      65.444  59.551  58.118  1.00  0.00           C  
ATOM    576  OE1 GLN    37      66.203  58.859  58.808  1.00  0.00           O  
ATOM    577  NE2 GLN    37      64.419  60.123  58.735  1.00  0.00           N  
ATOM    578 HE21 GLN    37      64.495  59.965  59.730  1.00  0.00           H  
ATOM    579 HE22 GLN    37      63.684  60.618  58.250  1.00  0.00           H  
ATOM    580  C   GLN    37      68.377  59.340  53.994  1.00  0.00           C  
ATOM    581  O   GLN    37      68.410  58.191  53.518  1.00  0.00           O  
ATOM    582  N   GLY    38      69.461  60.192  53.970  1.00  0.00           N  
ATOM    583  H   GLY    38      69.275  61.127  54.303  1.00  0.00           H  
ATOM    584  CA  GLY    38      70.762  59.831  53.411  1.00  0.00           C  
ATOM    585  HA2 GLY    38      71.010  58.788  53.611  1.00  0.00           H  
ATOM    586  HA3 GLY    38      70.860  59.918  52.329  1.00  0.00           H  
ATOM    587  C   GLY    38      71.901  60.504  54.094  1.00  0.00           C  
ATOM    588  O   GLY    38      71.784  61.413  54.841  1.00  0.00           O  
ATOM    589  N   LEU    39      73.081  59.995  53.818  1.00  0.00           N  
ATOM    590  H   LEU    39      73.066  59.354  53.037  1.00  0.00           H  
ATOM    591  CA  LEU    39      74.304  60.306  54.552  1.00  0.00           C  
ATOM    592  HA  LEU    39      74.016  61.028  55.315  1.00  0.00           H  
ATOM    593  CB  LEU    39      74.893  58.978  55.224  1.00  0.00           C  
ATOM    594  HB2 LEU    39      75.048  58.230  54.446  1.00  0.00           H  
ATOM    595  HB3 LEU    39      75.903  59.178  55.581  1.00  0.00           H  
ATOM    596  CG  LEU    39      74.088  58.449  56.405  1.00  0.00           C  
ATOM    597  HG  LEU    39      73.031  58.262  56.214  1.00  0.00           H  
ATOM    598  CD1 LEU    39      74.687  57.076  56.725  1.00  0.00           C  
ATOM    599 HD11 LEU    39      74.549  56.351  55.923  1.00  0.00           H  
ATOM    600 HD12 LEU    39      75.757  57.141  56.923  1.00  0.00           H  
ATOM    601 HD13 LEU    39      74.089  56.660  57.536  1.00  0.00           H  
ATOM    602  CD2 LEU    39      74.187  59.273  57.675  1.00  0.00           C  
ATOM    603 HD21 LEU    39      73.620  58.858  58.508  1.00  0.00           H  
ATOM    604 HD22 LEU    39      75.204  59.524  57.975  1.00  0.00           H  
ATOM    605 HD23 LEU    39      73.677  60.225  57.526  1.00  0.00           H  
ATOM    606  C   LEU    39      75.308  60.899  53.526  1.00  0.00           C  
ATOM    607  O   LEU    39      75.762  60.197  52.648  1.00  0.00           O  
ATOM    608  N   LEU    40      75.600  62.186  53.663  1.00  0.00           N  
ATOM    609  H   LEU    40      74.982  62.695  54.279  1.00  0.00           H  
ATOM    610  CA  LEU    40      76.772  62.876  53.050  1.00  0.00           C  
ATOM    611  HA  LEU    40      76.842  62.638  51.988  1.00  0.00           H  
ATOM    612  CB  LEU    40      76.761  64.454  53.304  1.00  0.00           C  
ATOM    613  HB2 LEU    40      76.557  64.474  54.374  1.00  0.00           H  
ATOM    614  HB3 LEU    40      77.645  64.979  52.942  1.00  0.00           H  
ATOM    615  CG  LEU    40      75.551  65.256  52.784  1.00  0.00           C  
ATOM    616  HG  LEU    40      74.630  64.674  52.809  1.00  0.00           H  
ATOM    617  CD1 LEU    40      75.438  66.486  53.653  1.00  0.00           C  
ATOM    618 HD11 LEU    40      74.587  67.097  53.352  1.00  0.00           H  
ATOM    619 HD12 LEU    40      75.274  66.099  54.659  1.00  0.00           H  
ATOM    620 HD13 LEU    40      76.361  67.066  53.633  1.00  0.00           H  
ATOM    621  CD2 LEU    40      75.810  65.752  51.396  1.00  0.00           C  
ATOM    622 HD21 LEU    40      76.535  66.565  51.444  1.00  0.00           H  
ATOM    623 HD22 LEU    40      76.364  65.050  50.773  1.00  0.00           H  
ATOM    624 HD23 LEU    40      74.916  66.231  50.998  1.00  0.00           H  
ATOM    625  C   LEU    40      78.089  62.338  53.603  1.00  0.00           C  
ATOM    626  O   LEU    40      78.400  62.526  54.800  1.00  0.00           O  
ATOM    627  N   TYR    41      79.008  61.972  52.794  1.00  0.00           N  
ATOM    628  H   TYR    41      78.681  61.839  51.848  1.00  0.00           H  
ATOM    629  CA  TYR    41      80.358  61.816  53.192  1.00  0.00           C  
ATOM    630  HA  TYR    41      80.459  62.032  54.255  1.00  0.00           H  
ATOM    631  CB  TYR    41      80.751  60.419  52.845  1.00  0.00           C  
ATOM    632  HB2 TYR    41      80.526  60.256  51.791  1.00  0.00           H  
ATOM    633  HB3 TYR    41      81.835  60.319  52.911  1.00  0.00           H  
ATOM    634  CG  TYR    41      80.091  59.275  53.655  1.00  0.00           C  
ATOM    635  CD1 TYR    41      80.596  58.899  54.919  1.00  0.00           C  
ATOM    636  HD1 TYR    41      81.439  59.460  55.296  1.00  0.00           H  
ATOM    637  CE1 TYR    41      79.883  57.922  55.738  1.00  0.00           C  
ATOM    638  HE1 TYR    41      80.245  57.692  56.729  1.00  0.00           H  
ATOM    639  CZ  TYR    41      78.620  57.404  55.281  1.00  0.00           C  
ATOM    640  OH  TYR    41      77.917  56.602  56.075  1.00  0.00           O  
ATOM    641  HH  TYR    41      78.319  56.279  56.884  1.00  0.00           H  
ATOM    642  CE2 TYR    41      78.171  57.786  53.963  1.00  0.00           C  
ATOM    643  HE2 TYR    41      77.287  57.297  53.580  1.00  0.00           H  
ATOM    644  CD2 TYR    41      78.883  58.725  53.197  1.00  0.00           C  
ATOM    645  HD2 TYR    41      78.565  59.093  52.233  1.00  0.00           H  
ATOM    646  C   TYR    41      81.317  62.741  52.383  1.00  0.00           C  
ATOM    647  O   TYR    41      81.153  62.805  51.153  1.00  0.00           O  
ATOM    648  N   HID    42      82.276  63.342  53.046  1.00  0.00           N  
ATOM    649  H   HID    42      82.308  63.077  54.020  1.00  0.00           H  
ATOM    650  CA  HID    42      83.269  64.295  52.489  1.00  0.00           C  
ATOM    651  HA  HID    42      83.155  64.294  51.405  1.00  0.00           H  
ATOM    652  CB  HID    42      82.721  65.698  53.010  1.00  0.00           C  
ATOM    653  HB2 HID    42      81.727  65.897  52.609  1.00  0.00           H  
ATOM    654  HB3 HID    42      82.580  65.550  54.081  1.00  0.00           H  
ATOM    655  CG  HID    42      83.586  66.891  52.615  1.00  0.00           C  
ATOM    656  ND1 HID    42      84.064  67.243  51.374  1.00  0.00           N  
ATOM    657  HD1 HID    42      83.807  66.867  50.472  1.00  0.00           H  
ATOM    658  CE1 HID    42      84.919  68.276  51.567  1.00  0.00           C  
ATOM    659  HE1 HID    42      85.502  68.704  50.764  1.00  0.00           H  
ATOM    660  NE2 HID    42      84.897  68.704  52.871  1.00  0.00           N  
ATOM    661  CD2 HID    42      84.087  67.785  53.540  1.00  0.00           C  
ATOM    662  HD2 HID    42      83.849  67.807  54.593  1.00  0.00           H  
ATOM    663  C   HID    42      84.741  64.095  52.882  1.00  0.00           C  
ATOM    664  O   HID    42      85.667  64.518  52.214  1.00  0.00           O  
ATOM    665  N   HID    43      84.909  63.449  54.015  1.00  0.00           N  
ATOM    666  H   HID    43      84.082  63.003  54.386  1.00  0.00           H  
ATOM    667  CA  HID    43      86.215  62.994  54.607  1.00  0.00           C  
ATOM    668  HA  HID    43      86.799  63.836  54.980  1.00  0.00           H  
ATOM    669  CB  HID    43      85.939  62.082  55.875  1.00  0.00           C  
ATOM    670  HB2 HID    43      85.509  62.664  56.691  1.00  0.00           H  
ATOM    671  HB3 HID    43      85.362  61.213  55.558  1.00  0.00           H  
ATOM    672  CG  HID    43      87.089  61.356  56.554  1.00  0.00           C  
ATOM    673  ND1 HID    43      87.821  60.265  56.132  1.00  0.00           N  
ATOM    674  HD1 HID    43      87.593  59.561  55.445  1.00  0.00           H  
ATOM    675  CE1 HID    43      88.828  60.005  56.972  1.00  0.00           C  
ATOM    676  HE1 HID    43      89.567  59.239  56.791  1.00  0.00           H  
ATOM    677  NE2 HID    43      88.888  60.983  57.824  1.00  0.00           N  
ATOM    678  CD2 HID    43      87.855  61.890  57.574  1.00  0.00           C  
ATOM    679  HD2 HID    43      87.586  62.767  58.145  1.00  0.00           H  
ATOM    680  C   HID    43      87.000  62.220  53.508  1.00  0.00           C  
ATOM    681  O   HID    43      86.435  61.401  52.756  1.00  0.00           O  
ATOM    682  N   PRO    44      88.338  62.406  53.516  1.00  0.00           N  
ATOM    683  CD  PRO    44      89.180  63.254  54.374  1.00  0.00           C  
ATOM    684  HD2 PRO    44      89.124  63.112  55.453  1.00  0.00           H  
ATOM    685  HD3 PRO    44      89.015  64.324  54.253  1.00  0.00           H  
ATOM    686  CG  PRO    44      90.677  62.916  53.996  1.00  0.00           C  
ATOM    687  HG2 PRO    44      91.049  62.070  54.573  1.00  0.00           H  
ATOM    688  HG3 PRO    44      91.291  63.803  54.155  1.00  0.00           H  
ATOM    689  CB  PRO    44      90.556  62.390  52.579  1.00  0.00           C  
ATOM    690  HB2 PRO    44      91.429  61.779  52.351  1.00  0.00           H  
ATOM    691  HB3 PRO    44      90.449  63.263  51.935  1.00  0.00           H  
ATOM    692  CA  PRO    44      89.213  61.686  52.584  1.00  0.00           C  
ATOM    693  HA  PRO    44      88.720  61.887  51.633  1.00  0.00           H  
ATOM    694  C   PRO    44      89.251  60.188  52.712  1.00  0.00           C  
ATOM    695  O   PRO    44      90.003  59.629  53.526  1.00  0.00           O  
ATOM    696  N   ASN    45      88.470  59.547  51.891  1.00  0.00           N  
ATOM    697  H   ASN    45      87.884  60.162  51.346  1.00  0.00           H  
ATOM    698  CA  ASN    45      88.347  58.094  51.908  1.00  0.00           C  
ATOM    699  HA  ASN    45      88.287  57.725  52.932  1.00  0.00           H  
ATOM    700  CB  ASN    45      87.045  57.795  51.204  1.00  0.00           C  
ATOM    701  HB2 ASN    45      86.235  58.226  51.791  1.00  0.00           H  
ATOM    702  HB3 ASN    45      87.092  58.196  50.191  1.00  0.00           H  
ATOM    703  CG  ASN    45      86.657  56.338  51.227  1.00  0.00           C  
ATOM    704  OD1 ASN    45      87.414  55.433  51.600  1.00  0.00           O  
ATOM    705  ND2 ASN    45      85.472  56.052  50.598  1.00  0.00           N  
ATOM    706 HD21 ASN    45      85.155  55.093  50.586  1.00  0.00           H  
ATOM    707 HD22 ASN    45      85.023  56.771  50.049  1.00  0.00           H  
ATOM    708  C   ASN    45      89.507  57.457  51.139  1.00  0.00           C  
ATOM    709  O   ASN    45      89.893  58.002  50.141  1.00  0.00           O  
ATOM    710  N   GLN    46      89.992  56.312  51.655  1.00  0.00           N  
ATOM    711  H   GLN    46      89.378  55.750  52.226  1.00  0.00           H  
ATOM    712  CA  GLN    46      91.060  55.558  51.014  1.00  0.00           C  
ATOM    713  HA  GLN    46      91.769  56.270  50.592  1.00  0.00           H  
ATOM    714  CB  GLN    46      91.832  54.727  52.049  1.00  0.00           C  
ATOM    715  HB2 GLN    46      92.673  54.246  51.550  1.00  0.00           H  
ATOM    716  HB3 GLN    46      92.207  55.508  52.711  1.00  0.00           H  
ATOM    717  CG  GLN    46      90.943  53.693  52.841  1.00  0.00           C  
ATOM    718  HG2 GLN    46      90.433  52.963  52.212  1.00  0.00           H  
ATOM    719  HG3 GLN    46      91.657  53.083  53.396  1.00  0.00           H  
ATOM    720  CD  GLN    46      89.876  54.141  53.848  1.00  0.00           C  
ATOM    721  OE1 GLN    46      89.818  55.261  54.407  1.00  0.00           O  
ATOM    722  NE2 GLN    46      89.142  53.152  54.282  1.00  0.00           N  
ATOM    723 HE21 GLN    46      88.351  53.337  54.882  1.00  0.00           H  
ATOM    724 HE22 GLN    46      89.417  52.242  53.941  1.00  0.00           H  
ATOM    725  C   GLN    46      90.539  54.702  49.882  1.00  0.00           C  
ATOM    726  O   GLN    46      91.210  54.542  48.850  1.00  0.00           O  
ATOM    727  N   VAL    47      89.300  54.204  50.042  1.00  0.00           N  
ATOM    728  H   VAL    47      88.777  54.353  50.893  1.00  0.00           H  
ATOM    729  CA  VAL    47      88.600  53.439  49.002  1.00  0.00           C  
ATOM    730  HA  VAL    47      89.308  52.642  48.774  1.00  0.00           H  
ATOM    731  CB  VAL    47      87.301  52.780  49.517  1.00  0.00           C  
ATOM    732  HB  VAL    47      86.592  53.598  49.647  1.00  0.00           H  
ATOM    733  CG1 VAL    47      86.709  51.729  48.515  1.00  0.00           C  
ATOM    734 HG11 VAL    47      86.770  52.185  47.527  1.00  0.00           H  
ATOM    735 HG12 VAL    47      87.335  50.837  48.530  1.00  0.00           H  
ATOM    736 HG13 VAL    47      85.699  51.512  48.862  1.00  0.00           H  
ATOM    737  CG2 VAL    47      87.520  51.905  50.751  1.00  0.00           C  
ATOM    738 HG21 VAL    47      88.004  52.549  51.486  1.00  0.00           H  
ATOM    739 HG22 VAL    47      86.605  51.488  51.172  1.00  0.00           H  
ATOM    740 HG23 VAL    47      88.133  51.018  50.589  1.00  0.00           H  
ATOM    741  C   VAL    47      88.354  54.254  47.700  1.00  0.00           C  
ATOM    742  O   VAL    47      87.957  55.421  47.698  1.00  0.00           O  
ATOM    743  N   ASP    48      88.724  53.659  46.573  1.00  0.00           N  
ATOM    744  H   ASP    48      89.159  52.751  46.652  1.00  0.00           H  
ATOM    745  CA  ASP    48      88.491  54.156  45.270  1.00  0.00           C  
ATOM    746  HA  ASP    48      88.708  55.222  45.333  1.00  0.00           H  
ATOM    747  CB  ASP    48      89.366  53.503  44.251  1.00  0.00           C  
ATOM    748  HB2 ASP    48      90.364  53.338  44.657  1.00  0.00           H  
ATOM    749  HB3 ASP    48      88.975  52.505  44.055  1.00  0.00           H  
ATOM    750  CG  ASP    48      89.425  54.188  42.851  1.00  0.00           C  
ATOM    751  OD1 ASP    48      89.261  55.440  42.733  1.00  0.00           O  
ATOM    752  OD2 ASP    48      89.853  53.537  41.890  1.00  0.00           O  
ATOM    753  C   ASP    48      87.004  54.043  44.926  1.00  0.00           C  
ATOM    754  O   ASP    48      86.437  53.026  45.247  1.00  0.00           O  
ATOM    755  N   THR    49      86.446  54.980  44.204  1.00  0.00           N  
ATOM    756  H   THR    49      86.947  55.810  43.919  1.00  0.00           H  
ATOM    757  CA  THR    49      85.002  55.011  43.903  1.00  0.00           C  
ATOM    758  HA  THR    49      84.572  55.035  44.904  1.00  0.00           H  
ATOM    759  CB  THR    49      84.487  56.313  43.225  1.00  0.00           C  
ATOM    760  HB  THR    49      84.573  56.278  42.139  1.00  0.00           H  
ATOM    761  CG2 THR    49      83.014  56.594  43.675  1.00  0.00           C  
ATOM    762 HG21 THR    49      82.246  56.122  43.061  1.00  0.00           H  
ATOM    763 HG22 THR    49      82.889  56.457  44.749  1.00  0.00           H  
ATOM    764 HG23 THR    49      82.749  57.638  43.511  1.00  0.00           H  
ATOM    765  OG1 THR    49      85.098  57.492  43.675  1.00  0.00           O  
ATOM    766  HG1 THR    49      86.018  57.421  43.411  1.00  0.00           H  
ATOM    767  C   THR    49      84.511  53.723  43.180  1.00  0.00           C  
ATOM    768  O   THR    49      83.541  53.168  43.720  1.00  0.00           O  
ATOM    769  N   PRO    50      85.119  53.169  42.156  1.00  0.00           N  
ATOM    770  CD  PRO    50      86.285  53.688  41.471  1.00  0.00           C  
ATOM    771  HD2 PRO    50      87.174  53.302  41.971  1.00  0.00           H  
ATOM    772  HD3 PRO    50      86.241  54.774  41.392  1.00  0.00           H  
ATOM    773  CG  PRO    50      86.153  53.129  40.129  1.00  0.00           C  
ATOM    774  HG2 PRO    50      87.118  53.039  39.630  1.00  0.00           H  
ATOM    775  HG3 PRO    50      85.473  53.703  39.499  1.00  0.00           H  
ATOM    776  CB  PRO    50      85.627  51.719  40.339  1.00  0.00           C  
ATOM    777  HB2 PRO    50      86.449  51.052  40.595  1.00  0.00           H  
ATOM    778  HB3 PRO    50      85.081  51.301  39.493  1.00  0.00           H  
ATOM    779  CA  PRO    50      84.704  51.952  41.505  1.00  0.00           C  
ATOM    780  HA  PRO    50      83.693  52.027  41.103  1.00  0.00           H  
ATOM    781  C   PRO    50      84.736  50.704  42.458  1.00  0.00           C  
ATOM    782  O   PRO    50      83.951  49.778  42.338  1.00  0.00           O  
ATOM    783  N   ASN    51      85.674  50.741  43.368  1.00  0.00           N  
ATOM    784  H   ASN    51      86.120  51.644  43.447  1.00  0.00           H  
ATOM    785  CA  ASN    51      85.807  49.752  44.397  1.00  0.00           C  
ATOM    786  HA  ASN    51      85.660  48.757  43.977  1.00  0.00           H  
ATOM    787  CB  ASN    51      87.225  49.857  44.974  1.00  0.00           C  
ATOM    788  HB2 ASN    51      87.921  49.750  44.142  1.00  0.00           H  
ATOM    789  HB3 ASN    51      87.401  50.824  45.445  1.00  0.00           H  
ATOM    790  CG  ASN    51      87.681  48.739  45.910  1.00  0.00           C  
ATOM    791  OD1 ASN    51      87.181  48.641  47.023  1.00  0.00           O  
ATOM    792  ND2 ASN    51      88.592  47.899  45.498  1.00  0.00           N  
ATOM    793 HD21 ASN    51      88.992  47.419  46.291  1.00  0.00           H  
ATOM    794 HD22 ASN    51      88.846  47.815  44.524  1.00  0.00           H  
ATOM    795  C   ASN    51      84.716  49.847  45.457  1.00  0.00           C  
ATOM    796  O   ASN    51      84.215  48.796  45.908  1.00  0.00           O  
ATOM    797  N   GLN    52      84.409  51.081  45.838  1.00  0.00           N  
ATOM    798  H   GLN    52      84.955  51.900  45.610  1.00  0.00           H  
ATOM    799  CA  GLN    52      83.292  51.308  46.756  1.00  0.00           C  
ATOM    800  HA  GLN    52      83.480  50.776  47.689  1.00  0.00           H  
ATOM    801  CB  GLN    52      83.502  52.805  47.243  1.00  0.00           C  
ATOM    802  HB2 GLN    52      84.577  52.938  47.371  1.00  0.00           H  
ATOM    803  HB3 GLN    52      83.224  53.428  46.393  1.00  0.00           H  
ATOM    804  CG  GLN    52      82.809  53.342  48.496  1.00  0.00           C  
ATOM    805  HG2 GLN    52      81.723  53.346  48.408  1.00  0.00           H  
ATOM    806  HG3 GLN    52      83.157  52.777  49.360  1.00  0.00           H  
ATOM    807  CD  GLN    52      83.038  54.873  48.683  1.00  0.00           C  
ATOM    808  OE1 GLN    52      83.758  55.494  47.903  1.00  0.00           O  
ATOM    809  NE2 GLN    52      82.583  55.536  49.723  1.00  0.00           N  
ATOM    810 HE21 GLN    52      82.944  56.480  49.712  1.00  0.00           H  
ATOM    811 HE22 GLN    52      81.983  55.159  50.442  1.00  0.00           H  
ATOM    812  C   GLN    52      81.862  51.033  46.205  1.00  0.00           C  
ATOM    813  O   GLN    52      80.956  50.497  46.892  1.00  0.00           O  
ATOM    814  N   ILE    53      81.661  51.230  44.914  1.00  0.00           N  
ATOM    815  H   ILE    53      82.264  51.812  44.350  1.00  0.00           H  
ATOM    816  CA  ILE    53      80.451  50.806  44.246  1.00  0.00           C  
ATOM    817  HA  ILE    53      79.605  51.049  44.889  1.00  0.00           H  
ATOM    818  CB  ILE    53      80.288  51.554  42.918  1.00  0.00           C  
ATOM    819  HB  ILE    53      81.247  51.371  42.434  1.00  0.00           H  
ATOM    820  CG2 ILE    53      79.228  50.979  41.923  1.00  0.00           C  
ATOM    821 HG21 ILE    53      78.294  50.743  42.433  1.00  0.00           H  
ATOM    822 HG22 ILE    53      78.991  51.747  41.187  1.00  0.00           H  
ATOM    823 HG23 ILE    53      79.685  50.137  41.402  1.00  0.00           H  
ATOM    824  CG1 ILE    53      80.005  53.080  43.137  1.00  0.00           C  
ATOM    825 HG12 ILE    53      80.727  53.390  43.893  1.00  0.00           H  
ATOM    826 HG13 ILE    53      80.430  53.619  42.290  1.00  0.00           H  
ATOM    827  CD1 ILE    53      78.642  53.597  43.626  1.00  0.00           C  
ATOM    828 HD11 ILE    53      77.947  53.562  42.787  1.00  0.00           H  
ATOM    829 HD12 ILE    53      78.325  53.042  44.509  1.00  0.00           H  
ATOM    830 HD13 ILE    53      78.833  54.644  43.858  1.00  0.00           H  
ATOM    831  C   ILE    53      80.391  49.238  44.048  1.00  0.00           C  
ATOM    832  O   ILE    53      79.290  48.723  44.132  1.00  0.00           O  
ATOM    833  N   GLN    54      81.499  48.487  43.936  1.00  0.00           N  
ATOM    834  H   GLN    54      82.383  48.932  43.733  1.00  0.00           H  
ATOM    835  CA  GLN    54      81.463  46.992  44.098  1.00  0.00           C  
ATOM    836  HA  GLN    54      80.638  46.648  43.474  1.00  0.00           H  
ATOM    837  CB  GLN    54      82.739  46.350  43.532  1.00  0.00           C  
ATOM    838  HB2 GLN    54      82.915  46.647  42.498  1.00  0.00           H  
ATOM    839  HB3 GLN    54      83.522  46.787  44.151  1.00  0.00           H  
ATOM    840  CG  GLN    54      82.808  44.806  43.578  1.00  0.00           C  
ATOM    841  HG2 GLN    54      83.858  44.572  43.404  1.00  0.00           H  
ATOM    842  HG3 GLN    54      82.579  44.397  44.562  1.00  0.00           H  
ATOM    843  CD  GLN    54      82.030  44.140  42.489  1.00  0.00           C  
ATOM    844  OE1 GLN    54      80.990  44.658  42.104  1.00  0.00           O  
ATOM    845  NE2 GLN    54      82.486  43.084  41.891  1.00  0.00           N  
ATOM    846 HE21 GLN    54      82.069  42.761  41.030  1.00  0.00           H  
ATOM    847 HE22 GLN    54      83.380  42.780  42.250  1.00  0.00           H  
ATOM    848  C   GLN    54      81.148  46.461  45.465  1.00  0.00           C  
ATOM    849  O   GLN    54      80.295  45.635  45.661  1.00  0.00           O  
ATOM    850  N   HIE    55      81.883  47.020  46.415  1.00  0.00           N  
ATOM    851  H   HIE    55      82.563  47.739  46.214  1.00  0.00           H  
ATOM    852  CA  HIE    55      81.733  46.698  47.862  1.00  0.00           C  
ATOM    853  HA  HIE    55      81.899  45.634  48.030  1.00  0.00           H  
ATOM    854  CB  HIE    55      82.779  47.508  48.580  1.00  0.00           C  
ATOM    855  HB2 HIE    55      83.691  47.524  47.984  1.00  0.00           H  
ATOM    856  HB3 HIE    55      82.386  48.524  48.625  1.00  0.00           H  
ATOM    857  CG  HIE    55      83.103  47.101  49.931  1.00  0.00           C  
ATOM    858  ND1 HIE    55      82.496  47.817  51.038  1.00  0.00           N  
ATOM    859  CE1 HIE    55      82.973  47.138  52.116  1.00  0.00           C  
ATOM    860  HE1 HIE    55      82.697  47.417  53.122  1.00  0.00           H  
ATOM    861  NE2 HIE    55      83.819  46.138  51.721  1.00  0.00           N  
ATOM    862  HE2 HIE    55      84.046  45.346  52.306  1.00  0.00           H  
ATOM    863  CD2 HIE    55      83.849  46.077  50.374  1.00  0.00           C  
ATOM    864  HD2 HIE    55      84.374  45.323  49.806  1.00  0.00           H  
ATOM    865  C   HIE    55      80.329  47.029  48.344  1.00  0.00           C  
ATOM    866  O   HIE    55      79.710  46.263  48.985  1.00  0.00           O  
ATOM    867  N   LEU    56      79.718  48.185  47.934  1.00  0.00           N  
ATOM    868  H   LEU    56      80.297  48.936  47.587  1.00  0.00           H  
ATOM    869  CA  LEU    56      78.350  48.515  48.248  1.00  0.00           C  
ATOM    870  HA  LEU    56      78.265  48.477  49.334  1.00  0.00           H  
ATOM    871  CB  LEU    56      77.999  49.921  47.796  1.00  0.00           C  
ATOM    872  HB2 LEU    56      78.546  50.129  46.876  1.00  0.00           H  
ATOM    873  HB3 LEU    56      76.927  49.942  47.599  1.00  0.00           H  
ATOM    874  CG  LEU    56      78.402  50.977  48.832  1.00  0.00           C  
ATOM    875  HG  LEU    56      79.346  50.744  49.323  1.00  0.00           H  
ATOM    876  CD1 LEU    56      78.468  52.288  48.052  1.00  0.00           C  
ATOM    877 HD11 LEU    56      78.623  53.106  48.756  1.00  0.00           H  
ATOM    878 HD12 LEU    56      79.253  52.293  47.296  1.00  0.00           H  
ATOM    879 HD13 LEU    56      77.553  52.391  47.468  1.00  0.00           H  
ATOM    880  CD2 LEU    56      77.417  51.051  49.938  1.00  0.00           C  
ATOM    881 HD21 LEU    56      76.451  51.320  49.511  1.00  0.00           H  
ATOM    882 HD22 LEU    56      77.420  50.178  50.591  1.00  0.00           H  
ATOM    883 HD23 LEU    56      77.692  51.906  50.556  1.00  0.00           H  
ATOM    884  C   LEU    56      77.269  47.572  47.740  1.00  0.00           C  
ATOM    885  O   LEU    56      76.089  47.718  48.185  1.00  0.00           O  
ATOM    886  N   LYS    57      77.649  46.720  46.783  1.00  0.00           N  
ATOM    887  H   LYS    57      78.611  46.605  46.496  1.00  0.00           H  
ATOM    888  CA  LYS    57      76.709  45.632  46.379  1.00  0.00           C  
ATOM    889  HA  LYS    57      75.698  46.037  46.359  1.00  0.00           H  
ATOM    890  CB  LYS    57      77.028  45.230  44.920  1.00  0.00           C  
ATOM    891  HB2 LYS    57      78.046  44.848  44.839  1.00  0.00           H  
ATOM    892  HB3 LYS    57      76.299  44.462  44.660  1.00  0.00           H  
ATOM    893  CG  LYS    57      76.648  46.413  43.980  1.00  0.00           C  
ATOM    894  HG2 LYS    57      75.580  46.482  44.185  1.00  0.00           H  
ATOM    895  HG3 LYS    57      77.206  47.314  44.234  1.00  0.00           H  
ATOM    896  CD  LYS    57      76.839  45.954  42.543  1.00  0.00           C  
ATOM    897  HD2 LYS    57      76.813  44.876  42.381  1.00  0.00           H  
ATOM    898  HD3 LYS    57      76.134  46.531  41.944  1.00  0.00           H  
ATOM    899  CE  LYS    57      78.170  46.532  42.169  1.00  0.00           C  
ATOM    900  HE2 LYS    57      78.119  47.578  42.471  1.00  0.00           H  
ATOM    901  HE3 LYS    57      78.948  46.038  42.750  1.00  0.00           H  
ATOM    902  NZ  LYS    57      78.356  46.340  40.787  1.00  0.00           N  
ATOM    903  HZ1 LYS    57      77.549  46.699  40.297  1.00  0.00           H  
ATOM    904  HZ2 LYS    57      79.133  46.829  40.367  1.00  0.00           H  
ATOM    905  HZ3 LYS    57      78.369  45.371  40.505  1.00  0.00           H  
ATOM    906  C   LYS    57      76.690  44.384  47.243  1.00  0.00           C  
ATOM    907  O   LYS    57      75.623  43.808  47.487  1.00  0.00           O  
ATOM    908  N   HID    58      77.931  43.920  47.524  1.00  0.00           N  
ATOM    909  H   HID    58      78.723  44.458  47.202  1.00  0.00           H  
ATOM    910  CA  HID    58      78.170  42.765  48.335  1.00  0.00           C  
ATOM    911  HA  HID    58      77.387  42.050  48.086  1.00  0.00           H  
ATOM    912  CB  HID    58      79.585  42.138  48.024  1.00  0.00           C  
ATOM    913  HB2 HID    58      80.267  42.914  48.372  1.00  0.00           H  
ATOM    914  HB3 HID    58      79.661  41.198  48.569  1.00  0.00           H  
ATOM    915  CG  HID    58      79.802  41.865  46.588  1.00  0.00           C  
ATOM    916  ND1 HID    58      79.989  42.812  45.625  1.00  0.00           N  
ATOM    917  HD1 HID    58      80.070  43.807  45.779  1.00  0.00           H  
ATOM    918  CE1 HID    58      79.891  42.112  44.464  1.00  0.00           C  
ATOM    919  HE1 HID    58      80.034  42.568  43.496  1.00  0.00           H  
ATOM    920  NE2 HID    58      79.742  40.815  44.613  1.00  0.00           N  
ATOM    921  CD2 HID    58      79.799  40.634  46.002  1.00  0.00           C  
ATOM    922  HD2 HID    58      79.503  39.723  46.501  1.00  0.00           H  
ATOM    923  C   HID    58      77.940  43.087  49.819  1.00  0.00           C  
ATOM    924  O   HID    58      77.309  42.222  50.475  1.00  0.00           O  
ATOM    925  N   SER    59      78.248  44.304  50.380  1.00  0.00           N  
ATOM    926  H   SER    59      78.949  44.903  49.967  1.00  0.00           H  
ATOM    927  CA  SER    59      77.672  44.681  51.677  1.00  0.00           C  
ATOM    928  HA  SER    59      78.041  43.835  52.258  1.00  0.00           H  
ATOM    929  CB  SER    59      78.245  46.001  52.164  1.00  0.00           C  
ATOM    930  HB2 SER    59      77.979  46.032  53.221  1.00  0.00           H  
ATOM    931  HB3 SER    59      79.326  45.917  52.052  1.00  0.00           H  
ATOM    932  OG  SER    59      77.698  47.156  51.405  1.00  0.00           O  
ATOM    933  HG  SER    59      78.457  47.744  51.378  1.00  0.00           H  
ATOM    934  C   SER    59      76.157  44.513  51.828  1.00  0.00           C  
ATOM    935  O   SER    59      75.540  43.945  52.702  1.00  0.00           O  
ATOM    936  N   LEU    60      75.470  44.998  50.756  1.00  0.00           N  
ATOM    937  H   LEU    60      75.894  45.507  49.993  1.00  0.00           H  
ATOM    938  CA  LEU    60      74.014  45.140  50.727  1.00  0.00           C  
ATOM    939  HA  LEU    60      73.706  45.688  51.618  1.00  0.00           H  
ATOM    940  CB  LEU    60      73.481  45.924  49.507  1.00  0.00           C  
ATOM    941  HB2 LEU    60      73.898  46.925  49.400  1.00  0.00           H  
ATOM    942  HB3 LEU    60      73.806  45.362  48.631  1.00  0.00           H  
ATOM    943  CG  LEU    60      71.944  46.008  49.409  1.00  0.00           C  
ATOM    944  HG  LEU    60      71.600  44.976  49.333  1.00  0.00           H  
ATOM    945  CD1 LEU    60      71.225  46.754  50.540  1.00  0.00           C  
ATOM    946 HD11 LEU    60      71.557  47.787  50.638  1.00  0.00           H  
ATOM    947 HD12 LEU    60      70.146  46.748  50.384  1.00  0.00           H  
ATOM    948 HD13 LEU    60      71.340  46.212  51.479  1.00  0.00           H  
ATOM    949  CD2 LEU    60      71.541  46.661  48.146  1.00  0.00           C  
ATOM    950 HD21 LEU    60      72.112  47.571  47.962  1.00  0.00           H  
ATOM    951 HD22 LEU    60      71.795  46.054  47.277  1.00  0.00           H  
ATOM    952 HD23 LEU    60      70.458  46.779  48.104  1.00  0.00           H  
ATOM    953  C   LEU    60      73.378  43.736  50.743  1.00  0.00           C  
ATOM    954  O   LEU    60      72.619  43.400  51.643  1.00  0.00           O  
ATOM    955  N   SER    61      73.832  42.790  49.871  1.00  0.00           N  
ATOM    956  H   SER    61      74.622  42.917  49.254  1.00  0.00           H  
ATOM    957  CA  SER    61      73.225  41.453  49.797  1.00  0.00           C  
ATOM    958  HA  SER    61      72.143  41.561  49.873  1.00  0.00           H  
ATOM    959  CB  SER    61      73.697  40.702  48.628  1.00  0.00           C  
ATOM    960  HB2 SER    61      73.338  39.675  48.698  1.00  0.00           H  
ATOM    961  HB3 SER    61      73.312  41.086  47.683  1.00  0.00           H  
ATOM    962  OG  SER    61      75.093  40.725  48.568  1.00  0.00           O  
ATOM    963  HG  SER    61      75.401  39.907  48.965  1.00  0.00           H  
ATOM    964  C   SER    61      73.603  40.629  51.101  1.00  0.00           C  
ATOM    965  O   SER    61      72.888  39.735  51.509  1.00  0.00           O  
ATOM    966  N   SER    62      74.784  40.895  51.742  1.00  0.00           N  
ATOM    967  H   SER    62      75.495  41.433  51.267  1.00  0.00           H  
ATOM    968  CA  SER    62      75.142  40.401  53.096  1.00  0.00           C  
ATOM    969  HA  SER    62      75.174  39.328  52.906  1.00  0.00           H  
ATOM    970  CB  SER    62      76.565  40.749  53.583  1.00  0.00           C  
ATOM    971  HB2 SER    62      76.813  41.809  53.627  1.00  0.00           H  
ATOM    972  HB3 SER    62      76.548  40.239  54.547  1.00  0.00           H  
ATOM    973  OG  SER    62      77.452  40.215  52.705  1.00  0.00           O  
ATOM    974  HG  SER    62      77.697  40.810  51.992  1.00  0.00           H  
ATOM    975  C   SER    62      74.022  40.846  54.040  1.00  0.00           C  
ATOM    976  O   SER    62      73.419  39.961  54.720  1.00  0.00           O  
ATOM    977  N   THR    63      73.670  42.150  54.077  1.00  0.00           N  
ATOM    978  H   THR    63      74.336  42.744  53.603  1.00  0.00           H  
ATOM    979  CA  THR    63      72.758  42.850  54.985  1.00  0.00           C  
ATOM    980  HA  THR    63      73.066  42.612  56.003  1.00  0.00           H  
ATOM    981  CB  THR    63      72.745  44.378  54.858  1.00  0.00           C  
ATOM    982  HB  THR    63      72.405  44.760  53.895  1.00  0.00           H  
ATOM    983  CG2 THR    63      72.068  45.152  55.999  1.00  0.00           C  
ATOM    984 HG21 THR    63      72.283  46.200  55.789  1.00  0.00           H  
ATOM    985 HG22 THR    63      70.984  45.049  56.024  1.00  0.00           H  
ATOM    986 HG23 THR    63      72.350  44.866  57.012  1.00  0.00           H  
ATOM    987  OG1 THR    63      74.054  44.840  54.939  1.00  0.00           O  
ATOM    988  HG1 THR    63      74.510  44.570  54.138  1.00  0.00           H  
ATOM    989  C   THR    63      71.326  42.443  54.865  1.00  0.00           C  
ATOM    990  O   THR    63      70.645  42.139  55.871  1.00  0.00           O  
ATOM    991  N   LEU    64      70.860  42.183  53.651  1.00  0.00           N  
ATOM    992  H   LEU    64      71.452  42.448  52.877  1.00  0.00           H  
ATOM    993  CA  LEU    64      69.626  41.473  53.303  1.00  0.00           C  
ATOM    994  HA  LEU    64      68.752  41.997  53.689  1.00  0.00           H  
ATOM    995  CB  LEU    64      69.545  41.386  51.738  1.00  0.00           C  
ATOM    996  HB2 LEU    64      70.430  40.877  51.355  1.00  0.00           H  
ATOM    997  HB3 LEU    64      68.646  40.861  51.417  1.00  0.00           H  
ATOM    998  CG  LEU    64      69.376  42.783  50.978  1.00  0.00           C  
ATOM    999  HG  LEU    64      70.174  43.520  51.068  1.00  0.00           H  
ATOM   1000  CD1 LEU    64      69.290  42.489  49.483  1.00  0.00           C  
ATOM   1001 HD11 LEU    64      70.135  41.893  49.138  1.00  0.00           H  
ATOM   1002 HD12 LEU    64      68.404  41.884  49.287  1.00  0.00           H  
ATOM   1003 HD13 LEU    64      69.054  43.364  48.878  1.00  0.00           H  
ATOM   1004  CD2 LEU    64      68.113  43.515  51.358  1.00  0.00           C  
ATOM   1005 HD21 LEU    64      68.080  43.901  52.377  1.00  0.00           H  
ATOM   1006 HD22 LEU    64      67.916  44.327  50.659  1.00  0.00           H  
ATOM   1007 HD23 LEU    64      67.283  42.814  51.266  1.00  0.00           H  
ATOM   1008  C   LEU    64      69.451  40.074  54.002  1.00  0.00           C  
ATOM   1009  O   LEU    64      68.283  39.660  54.183  1.00  0.00           O  
ATOM   1010  N   SER    65      70.462  39.297  54.355  1.00  0.00           N  
ATOM   1011  H   SER    65      71.393  39.585  54.089  1.00  0.00           H  
ATOM   1012  CA  SER    65      70.203  38.102  55.134  1.00  0.00           C  
ATOM   1013  HA  SER    65      69.464  37.454  54.663  1.00  0.00           H  
ATOM   1014  CB  SER    65      71.431  37.132  55.207  1.00  0.00           C  
ATOM   1015  HB2 SER    65      71.102  36.199  55.664  1.00  0.00           H  
ATOM   1016  HB3 SER    65      71.757  36.895  54.194  1.00  0.00           H  
ATOM   1017  OG  SER    65      72.629  37.552  55.932  1.00  0.00           O  
ATOM   1018  HG  SER    65      72.930  38.284  55.390  1.00  0.00           H  
ATOM   1019  C   SER    65      69.642  38.382  56.545  1.00  0.00           C  
ATOM   1020  O   SER    65      68.826  37.571  56.944  1.00  0.00           O  
ATOM   1021  N   PHE    66      69.938  39.525  57.171  1.00  0.00           N  
ATOM   1022  H   PHE    66      70.693  40.085  56.801  1.00  0.00           H  
ATOM   1023  CA  PHE    66      69.323  39.965  58.471  1.00  0.00           C  
ATOM   1024  HA  PHE    66      69.014  39.076  59.020  1.00  0.00           H  
ATOM   1025  CB  PHE    66      70.362  40.799  59.270  1.00  0.00           C  
ATOM   1026  HB2 PHE    66      70.539  41.758  58.782  1.00  0.00           H  
ATOM   1027  HB3 PHE    66      69.992  40.876  60.292  1.00  0.00           H  
ATOM   1028  CG  PHE    66      71.696  40.055  59.413  1.00  0.00           C  
ATOM   1029  CD1 PHE    66      71.875  39.025  60.335  1.00  0.00           C  
ATOM   1030  HD1 PHE    66      71.069  38.670  60.960  1.00  0.00           H  
ATOM   1031  CE1 PHE    66      73.136  38.418  60.474  1.00  0.00           C  
ATOM   1032  HE1 PHE    66      73.181  37.557  61.124  1.00  0.00           H  
ATOM   1033  CZ  PHE    66      74.161  38.647  59.521  1.00  0.00           C  
ATOM   1034  HZ  PHE    66      75.105  38.139  59.651  1.00  0.00           H  
ATOM   1035  CE2 PHE    66      73.940  39.563  58.451  1.00  0.00           C  
ATOM   1036  HE2 PHE    66      74.652  39.743  57.659  1.00  0.00           H  
ATOM   1037  CD2 PHE    66      72.784  40.323  58.499  1.00  0.00           C  
ATOM   1038  HD2 PHE    66      72.709  41.171  57.834  1.00  0.00           H  
ATOM   1039  C   PHE    66      68.107  40.756  58.254  1.00  0.00           C  
ATOM   1040  O   PHE    66      67.299  40.755  59.243  1.00  0.00           O  
ATOM   1041  N   PHE    67      67.836  41.351  57.096  1.00  0.00           N  
ATOM   1042  H   PHE    67      68.515  41.142  56.379  1.00  0.00           H  
ATOM   1043  CA  PHE    67      66.680  42.067  56.722  1.00  0.00           C  
ATOM   1044  HA  PHE    67      65.865  41.836  57.408  1.00  0.00           H  
ATOM   1045  CB  PHE    67      66.991  43.613  56.723  1.00  0.00           C  
ATOM   1046  HB2 PHE    67      67.724  43.869  55.959  1.00  0.00           H  
ATOM   1047  HB3 PHE    67      66.078  44.175  56.525  1.00  0.00           H  
ATOM   1048  CG  PHE    67      67.475  44.120  58.099  1.00  0.00           C  
ATOM   1049  CD1 PHE    67      66.614  44.691  59.043  1.00  0.00           C  
ATOM   1050  HD1 PHE    67      65.567  44.674  58.781  1.00  0.00           H  
ATOM   1051  CE1 PHE    67      67.025  44.918  60.377  1.00  0.00           C  
ATOM   1052  HE1 PHE    67      66.368  45.128  61.208  1.00  0.00           H  
ATOM   1053  CZ  PHE    67      68.443  44.782  60.633  1.00  0.00           C  
ATOM   1054  HZ  PHE    67      68.772  44.905  61.654  1.00  0.00           H  
ATOM   1055  CE2 PHE    67      69.295  44.293  59.699  1.00  0.00           C  
ATOM   1056  HE2 PHE    67      70.352  44.214  59.906  1.00  0.00           H  
ATOM   1057  CD2 PHE    67      68.786  43.884  58.470  1.00  0.00           C  
ATOM   1058  HD2 PHE    67      69.462  43.490  57.726  1.00  0.00           H  
ATOM   1059  C   PHE    67      65.972  41.551  55.423  1.00  0.00           C  
ATOM   1060  O   PHE    67      65.639  42.257  54.497  1.00  0.00           O  
ATOM   1061  N   PRO    68      65.576  40.299  55.384  1.00  0.00           N  
ATOM   1062  CD  PRO    68      65.649  39.329  56.474  1.00  0.00           C  
ATOM   1063  HD2 PRO    68      64.999  39.711  57.262  1.00  0.00           H  
ATOM   1064  HD3 PRO    68      66.665  39.077  56.778  1.00  0.00           H  
ATOM   1065  CG  PRO    68      64.806  38.082  56.047  1.00  0.00           C  
ATOM   1066  HG2 PRO    68      63.735  38.196  56.213  1.00  0.00           H  
ATOM   1067  HG3 PRO    68      65.019  37.124  56.521  1.00  0.00           H  
ATOM   1068  CB  PRO    68      65.048  38.123  54.547  1.00  0.00           C  
ATOM   1069  HB2 PRO    68      64.266  37.610  53.986  1.00  0.00           H  
ATOM   1070  HB3 PRO    68      66.011  37.682  54.288  1.00  0.00           H  
ATOM   1071  CA  PRO    68      65.052  39.644  54.169  1.00  0.00           C  
ATOM   1072  HA  PRO    68      65.902  39.781  53.501  1.00  0.00           H  
ATOM   1073  C   PRO    68      63.741  40.213  53.577  1.00  0.00           C  
ATOM   1074  O   PRO    68      63.704  40.065  52.328  1.00  0.00           O  
ATOM   1075  N   PRO    69      62.839  41.008  54.286  1.00  0.00           N  
ATOM   1076  CD  PRO    69      62.821  41.362  55.681  1.00  0.00           C  
ATOM   1077  HD2 PRO    69      63.427  42.244  55.890  1.00  0.00           H  
ATOM   1078  HD3 PRO    69      63.142  40.492  56.254  1.00  0.00           H  
ATOM   1079  CG  PRO    69      61.373  41.588  55.961  1.00  0.00           C  
ATOM   1080  HG2 PRO    69      61.228  42.109  56.907  1.00  0.00           H  
ATOM   1081  HG3 PRO    69      60.958  40.580  55.937  1.00  0.00           H  
ATOM   1082  CB  PRO    69      60.926  42.407  54.784  1.00  0.00           C  
ATOM   1083  HB2 PRO    69      61.117  43.480  54.789  1.00  0.00           H  
ATOM   1084  HB3 PRO    69      59.850  42.299  54.645  1.00  0.00           H  
ATOM   1085  CA  PRO    69      61.695  41.721  53.698  1.00  0.00           C  
ATOM   1086  HA  PRO    69      61.081  41.038  53.110  1.00  0.00           H  
ATOM   1087  C   PRO    69      62.114  42.837  52.707  1.00  0.00           C  
ATOM   1088  O   PRO    69      61.346  43.023  51.770  1.00  0.00           O  
ATOM   1089  N   PHE    70      63.353  43.409  52.684  1.00  0.00           N  
ATOM   1090  H   PHE    70      64.029  43.160  53.392  1.00  0.00           H  
ATOM   1091  CA  PHE    70      63.698  44.459  51.732  1.00  0.00           C  
ATOM   1092  HA  PHE    70      62.900  45.201  51.690  1.00  0.00           H  
ATOM   1093  CB  PHE    70      64.950  45.141  52.268  1.00  0.00           C  
ATOM   1094  HB2 PHE    70      65.615  44.342  52.593  1.00  0.00           H  
ATOM   1095  HB3 PHE    70      65.472  45.655  51.461  1.00  0.00           H  
ATOM   1096  CG  PHE    70      64.853  46.183  53.376  1.00  0.00           C  
ATOM   1097  CD1 PHE    70      65.796  46.225  54.421  1.00  0.00           C  
ATOM   1098  HD1 PHE    70      66.607  45.513  54.379  1.00  0.00           H  
ATOM   1099  CE1 PHE    70      65.611  47.189  55.476  1.00  0.00           C  
ATOM   1100  HE1 PHE    70      66.285  47.164  56.319  1.00  0.00           H  
ATOM   1101  CZ  PHE    70      64.387  47.965  55.506  1.00  0.00           C  
ATOM   1102  HZ  PHE    70      64.234  48.609  56.360  1.00  0.00           H  
ATOM   1103  CE2 PHE    70      63.483  47.796  54.487  1.00  0.00           C  
ATOM   1104  HE2 PHE    70      62.544  48.317  54.610  1.00  0.00           H  
ATOM   1105  CD2 PHE    70      63.743  47.036  53.365  1.00  0.00           C  
ATOM   1106  HD2 PHE    70      62.947  46.898  52.649  1.00  0.00           H  
ATOM   1107  C   PHE    70      63.910  43.964  50.281  1.00  0.00           C  
ATOM   1108  O   PHE    70      63.844  44.819  49.395  1.00  0.00           O  
ATOM   1109  N   ALA    71      64.227  42.664  50.081  1.00  0.00           N  
ATOM   1110  H   ALA    71      64.492  42.158  50.914  1.00  0.00           H  
ATOM   1111  CA  ALA    71      64.240  42.036  48.736  1.00  0.00           C  
ATOM   1112  HA  ALA    71      64.293  42.825  47.986  1.00  0.00           H  
ATOM   1113  CB  ALA    71      65.387  41.033  48.583  1.00  0.00           C  
ATOM   1114  HB1 ALA    71      66.312  41.593  48.723  1.00  0.00           H  
ATOM   1115  HB2 ALA    71      65.284  40.242  49.326  1.00  0.00           H  
ATOM   1116  HB3 ALA    71      65.339  40.614  47.578  1.00  0.00           H  
ATOM   1117  C   ALA    71      62.868  41.403  48.430  1.00  0.00           C  
ATOM   1118  O   ALA    71      62.644  40.799  47.421  1.00  0.00           O  
ATOM   1119  N   GLY    72      61.877  41.631  49.351  1.00  0.00           N  
ATOM   1120  H   GLY    72      62.110  42.197  50.155  1.00  0.00           H  
ATOM   1121  CA  GLY    72      60.525  41.202  49.106  1.00  0.00           C  
ATOM   1122  HA2 GLY    72      60.412  40.228  48.630  1.00  0.00           H  
ATOM   1123  HA3 GLY    72      60.128  40.820  50.046  1.00  0.00           H  
ATOM   1124  C   GLY    72      59.530  42.233  48.630  1.00  0.00           C  
ATOM   1125  O   GLY    72      59.827  43.335  48.191  1.00  0.00           O  
ATOM   1126  N   ARG    73      58.195  42.004  48.766  1.00  0.00           N  
ATOM   1127  H   ARG    73      57.902  41.123  49.165  1.00  0.00           H  
ATOM   1128  CA  ARG    73      57.046  42.874  48.200  1.00  0.00           C  
ATOM   1129  HA  ARG    73      57.379  43.911  48.171  1.00  0.00           H  
ATOM   1130  CB  ARG    73      56.734  42.383  46.777  1.00  0.00           C  
ATOM   1131  HB2 ARG    73      56.479  41.327  46.860  1.00  0.00           H  
ATOM   1132  HB3 ARG    73      55.857  42.944  46.454  1.00  0.00           H  
ATOM   1133  CG  ARG    73      57.885  42.614  45.784  1.00  0.00           C  
ATOM   1134  HG2 ARG    73      58.814  42.173  46.148  1.00  0.00           H  
ATOM   1135  HG3 ARG    73      57.571  42.181  44.834  1.00  0.00           H  
ATOM   1136  CD  ARG    73      58.175  44.137  45.646  1.00  0.00           C  
ATOM   1137  HD2 ARG    73      57.268  44.652  45.327  1.00  0.00           H  
ATOM   1138  HD3 ARG    73      58.308  44.706  46.566  1.00  0.00           H  
ATOM   1139  NE  ARG    73      59.175  44.428  44.585  1.00  0.00           N  
ATOM   1140  HE  ARG    73      58.862  44.773  43.689  1.00  0.00           H  
ATOM   1141  CZ  ARG    73      60.464  44.242  44.705  1.00  0.00           C  
ATOM   1142  NH1 ARG    73      61.035  43.898  45.811  1.00  0.00           N  
ATOM   1143 HH11 ARG    73      60.479  43.804  46.649  1.00  0.00           H  
ATOM   1144 HH12 ARG    73      62.043  43.841  45.804  1.00  0.00           H  
ATOM   1145  NH2 ARG    73      61.300  44.375  43.691  1.00  0.00           N  
ATOM   1146 HH21 ARG    73      61.043  44.703  42.771  1.00  0.00           H  
ATOM   1147 HH22 ARG    73      62.281  44.197  43.849  1.00  0.00           H  
ATOM   1148  C   ARG    73      55.776  42.856  49.104  1.00  0.00           C  
ATOM   1149  O   ARG    73      55.713  41.916  49.920  1.00  0.00           O  
ATOM   1150  N   LEU    74      54.890  43.842  49.045  1.00  0.00           N  
ATOM   1151  H   LEU    74      55.015  44.553  48.339  1.00  0.00           H  
ATOM   1152  CA  LEU    74      53.561  43.636  49.692  1.00  0.00           C  
ATOM   1153  HA  LEU    74      53.672  43.270  50.713  1.00  0.00           H  
ATOM   1154  CB  LEU    74      52.761  44.967  49.725  1.00  0.00           C  
ATOM   1155  HB2 LEU    74      52.471  45.140  48.689  1.00  0.00           H  
ATOM   1156  HB3 LEU    74      51.778  44.726  50.130  1.00  0.00           H  
ATOM   1157  CG  LEU    74      53.356  46.170  50.485  1.00  0.00           C  
ATOM   1158  HG  LEU    74      54.150  46.664  49.923  1.00  0.00           H  
ATOM   1159  CD1 LEU    74      52.148  47.159  50.765  1.00  0.00           C  
ATOM   1160 HD11 LEU    74      51.705  47.477  49.821  1.00  0.00           H  
ATOM   1161 HD12 LEU    74      51.464  46.665  51.455  1.00  0.00           H  
ATOM   1162 HD13 LEU    74      52.591  48.064  51.181  1.00  0.00           H  
ATOM   1163  CD2 LEU    74      53.787  45.824  51.911  1.00  0.00           C  
ATOM   1164 HD21 LEU    74      54.524  45.036  51.757  1.00  0.00           H  
ATOM   1165 HD22 LEU    74      54.320  46.676  52.332  1.00  0.00           H  
ATOM   1166 HD23 LEU    74      52.986  45.482  52.567  1.00  0.00           H  
ATOM   1167  C   LEU    74      52.790  42.609  48.839  1.00  0.00           C  
ATOM   1168  O   LEU    74      53.061  42.460  47.652  1.00  0.00           O  
ATOM   1169  N   VAL    75      51.802  41.884  49.359  1.00  0.00           N  
ATOM   1170  H   VAL    75      51.715  41.964  50.362  1.00  0.00           H  
ATOM   1171  CA  VAL    75      50.807  40.976  48.705  1.00  0.00           C  
ATOM   1172  HA  VAL    75      50.794  41.142  47.628  1.00  0.00           H  
ATOM   1173  CB  VAL    75      51.306  39.471  48.894  1.00  0.00           C  
ATOM   1174  HB  VAL    75      51.441  39.211  49.944  1.00  0.00           H  
ATOM   1175  CG1 VAL    75      50.396  38.401  48.175  1.00  0.00           C  
ATOM   1176 HG11 VAL    75      50.438  38.627  47.109  1.00  0.00           H  
ATOM   1177 HG12 VAL    75      50.908  37.439  48.199  1.00  0.00           H  
ATOM   1178 HG13 VAL    75      49.408  38.248  48.608  1.00  0.00           H  
ATOM   1179  CG2 VAL    75      52.664  39.254  48.171  1.00  0.00           C  
ATOM   1180 HG21 VAL    75      52.712  39.426  47.096  1.00  0.00           H  
ATOM   1181 HG22 VAL    75      53.471  39.879  48.552  1.00  0.00           H  
ATOM   1182 HG23 VAL    75      53.045  38.239  48.284  1.00  0.00           H  
ATOM   1183  C   VAL    75      49.435  41.213  49.313  1.00  0.00           C  
ATOM   1184  O   VAL    75      49.286  40.952  50.458  1.00  0.00           O  
ATOM   1185  N   ILE    76      48.447  41.661  48.520  1.00  0.00           N  
ATOM   1186  H   ILE    76      48.593  41.609  47.522  1.00  0.00           H  
ATOM   1187  CA  ILE    76      47.099  42.134  48.885  1.00  0.00           C  
ATOM   1188  HA  ILE    76      47.030  42.004  49.965  1.00  0.00           H  
ATOM   1189  CB  ILE    76      47.028  43.637  48.678  1.00  0.00           C  
ATOM   1190  HB  ILE    76      47.367  43.918  47.680  1.00  0.00           H  
ATOM   1191  CG2 ILE    76      45.597  44.140  48.976  1.00  0.00           C  
ATOM   1192 HG21 ILE    76      44.968  43.700  48.201  1.00  0.00           H  
ATOM   1193 HG22 ILE    76      45.359  43.856  50.001  1.00  0.00           H  
ATOM   1194 HG23 ILE    76      45.593  45.214  48.789  1.00  0.00           H  
ATOM   1195  CG1 ILE    76      48.186  44.263  49.593  1.00  0.00           C  
ATOM   1196 HG12 ILE    76      48.125  43.916  50.624  1.00  0.00           H  
ATOM   1197 HG13 ILE    76      49.181  44.020  49.220  1.00  0.00           H  
ATOM   1198  CD1 ILE    76      48.181  45.763  49.600  1.00  0.00           C  
ATOM   1199 HD11 ILE    76      49.213  46.074  49.438  1.00  0.00           H  
ATOM   1200 HD12 ILE    76      47.601  46.231  48.804  1.00  0.00           H  
ATOM   1201 HD13 ILE    76      47.920  46.093  50.605  1.00  0.00           H  
ATOM   1202  C   ILE    76      45.960  41.353  48.210  1.00  0.00           C  
ATOM   1203  O   ILE    76      45.970  41.111  47.010  1.00  0.00           O  
ATOM   1204  N   THR    77      45.039  40.910  48.977  1.00  0.00           N  
ATOM   1205  H   THR    77      45.201  41.058  49.963  1.00  0.00           H  
ATOM   1206  CA  THR    77      43.934  39.979  48.566  1.00  0.00           C  
ATOM   1207  HA  THR    77      43.982  39.812  47.490  1.00  0.00           H  
ATOM   1208  CB  THR    77      44.075  38.627  49.351  1.00  0.00           C  
ATOM   1209  HB  THR    77      43.841  38.856  50.391  1.00  0.00           H  
ATOM   1210  CG2 THR    77      42.989  37.649  48.864  1.00  0.00           C  
ATOM   1211 HG21 THR    77      42.008  38.122  48.901  1.00  0.00           H  
ATOM   1212 HG22 THR    77      43.255  37.358  47.847  1.00  0.00           H  
ATOM   1213 HG23 THR    77      43.080  36.740  49.458  1.00  0.00           H  
ATOM   1214  OG1 THR    77      45.346  38.125  49.141  1.00  0.00           O  
ATOM   1215  HG1 THR    77      46.000  38.686  49.564  1.00  0.00           H  
ATOM   1216  C   THR    77      42.674  40.642  49.079  1.00  0.00           C  
ATOM   1217  O   THR    77      42.676  41.108  50.234  1.00  0.00           O  
ATOM   1218  N   GLU    78      41.595  40.665  48.237  1.00  0.00           N  
ATOM   1219  H   GLU    78      41.632  40.333  47.284  1.00  0.00           H  
ATOM   1220  CA  GLU    78      40.183  41.048  48.642  1.00  0.00           C  
ATOM   1221  HA  GLU    78      40.224  41.910  49.307  1.00  0.00           H  
ATOM   1222  CB  GLU    78      39.500  41.601  47.430  1.00  0.00           C  
ATOM   1223  HB2 GLU    78      39.594  40.837  46.658  1.00  0.00           H  
ATOM   1224  HB3 GLU    78      38.452  41.685  47.717  1.00  0.00           H  
ATOM   1225  CG  GLU    78      39.947  42.988  46.917  1.00  0.00           C  
ATOM   1226  HG2 GLU    78      40.058  43.708  47.728  1.00  0.00           H  
ATOM   1227  HG3 GLU    78      40.878  42.924  46.354  1.00  0.00           H  
ATOM   1228  CD  GLU    78      38.956  43.514  45.945  1.00  0.00           C  
ATOM   1229  OE1 GLU    78      38.389  44.606  46.114  1.00  0.00           O  
ATOM   1230  OE2 GLU    78      38.865  42.865  44.892  1.00  0.00           O  
ATOM   1231  C   GLU    78      39.377  39.933  49.327  1.00  0.00           C  
ATOM   1232  O   GLU    78      39.589  38.688  49.159  1.00  0.00           O  
ATOM   1233  N   TYR    79      38.437  40.309  50.177  1.00  0.00           N  
ATOM   1234  H   TYR    79      38.251  41.286  50.350  1.00  0.00           H  
ATOM   1235  CA  TYR    79      37.295  39.482  50.523  1.00  0.00           C  
ATOM   1236  HA  TYR    79      37.558  38.450  50.290  1.00  0.00           H  
ATOM   1237  CB  TYR    79      37.055  39.708  52.055  1.00  0.00           C  
ATOM   1238  HB2 TYR    79      36.825  40.753  52.262  1.00  0.00           H  
ATOM   1239  HB3 TYR    79      36.178  39.135  52.357  1.00  0.00           H  
ATOM   1240  CG  TYR    79      38.119  39.279  53.029  1.00  0.00           C  
ATOM   1241  CD1 TYR    79      38.055  37.915  53.512  1.00  0.00           C  
ATOM   1242  HD1 TYR    79      37.299  37.212  53.196  1.00  0.00           H  
ATOM   1243  CE1 TYR    79      39.087  37.449  54.335  1.00  0.00           C  
ATOM   1244  HE1 TYR    79      39.064  36.504  54.857  1.00  0.00           H  
ATOM   1245  CZ  TYR    79      40.155  38.293  54.725  1.00  0.00           C  
ATOM   1246  OH  TYR    79      41.120  37.960  55.579  1.00  0.00           O  
ATOM   1247  HH  TYR    79      41.230  37.019  55.734  1.00  0.00           H  
ATOM   1248  CE2 TYR    79      40.168  39.613  54.245  1.00  0.00           C  
ATOM   1249  HE2 TYR    79      41.028  40.213  54.503  1.00  0.00           H  
ATOM   1250  CD2 TYR    79      39.236  40.041  53.276  1.00  0.00           C  
ATOM   1251  HD2 TYR    79      39.408  40.970  52.752  1.00  0.00           H  
ATOM   1252  C   TYR    79      36.022  39.684  49.683  1.00  0.00           C  
ATOM   1253  O   TYR    79      35.989  40.437  48.714  1.00  0.00           O  
ATOM   1254  N   GLU    80      34.931  39.131  50.177  1.00  0.00           N  
ATOM   1255  H   GLU    80      35.016  38.487  50.951  1.00  0.00           H  
ATOM   1256  CA  GLU    80      33.582  39.255  49.592  1.00  0.00           C  
ATOM   1257  HA  GLU    80      33.689  39.177  48.510  1.00  0.00           H  
ATOM   1258  CB  GLU    80      32.714  38.056  50.123  1.00  0.00           C  
ATOM   1259  HB2 GLU    80      31.821  37.984  49.502  1.00  0.00           H  
ATOM   1260  HB3 GLU    80      33.348  37.172  50.066  1.00  0.00           H  
ATOM   1261  CG  GLU    80      32.101  38.174  51.498  1.00  0.00           C  
ATOM   1262  HG2 GLU    80      31.400  39.005  51.585  1.00  0.00           H  
ATOM   1263  HG3 GLU    80      31.521  37.271  51.692  1.00  0.00           H  
ATOM   1264  CD  GLU    80      33.135  38.240  52.582  1.00  0.00           C  
ATOM   1265  OE1 GLU    80      34.088  37.468  52.490  1.00  0.00           O  
ATOM   1266  OE2 GLU    80      32.946  39.016  53.531  1.00  0.00           O  
ATOM   1267  C   GLU    80      32.894  40.584  49.977  1.00  0.00           C  
ATOM   1268  O   GLU    80      32.179  41.114  49.159  1.00  0.00           O  
ATOM   1269  N   ASP    81      33.116  41.165  51.124  1.00  0.00           N  
ATOM   1270  H   ASP    81      33.657  40.713  51.847  1.00  0.00           H  
ATOM   1271  CA  ASP    81      32.726  42.599  51.308  1.00  0.00           C  
ATOM   1272  HA  ASP    81      31.713  42.733  50.927  1.00  0.00           H  
ATOM   1273  CB  ASP    81      32.726  42.765  52.807  1.00  0.00           C  
ATOM   1274  HB2 ASP    81      32.250  43.686  53.144  1.00  0.00           H  
ATOM   1275  HB3 ASP    81      32.089  42.002  53.254  1.00  0.00           H  
ATOM   1276  CG  ASP    81      34.009  42.553  53.596  1.00  0.00           C  
ATOM   1277  OD1 ASP    81      35.065  42.237  52.972  1.00  0.00           O  
ATOM   1278  OD2 ASP    81      33.893  42.742  54.829  1.00  0.00           O  
ATOM   1279  C   ASP    81      33.580  43.689  50.569  1.00  0.00           C  
ATOM   1280  O   ASP    81      33.369  44.888  50.784  1.00  0.00           O  
ATOM   1281  N   ASN    82      34.692  43.223  49.931  1.00  0.00           N  
ATOM   1282  H   ASN    82      34.824  42.221  49.942  1.00  0.00           H  
ATOM   1283  CA  ASN    82      35.685  44.182  49.282  1.00  0.00           C  
ATOM   1284  HA  ASN    82      36.421  43.473  48.905  1.00  0.00           H  
ATOM   1285  CB  ASN    82      34.916  44.963  48.159  1.00  0.00           C  
ATOM   1286  HB2 ASN    82      33.982  45.361  48.558  1.00  0.00           H  
ATOM   1287  HB3 ASN    82      35.552  45.812  47.907  1.00  0.00           H  
ATOM   1288  CG  ASN    82      34.671  44.208  46.908  1.00  0.00           C  
ATOM   1289  OD1 ASN    82      33.515  43.924  46.597  1.00  0.00           O  
ATOM   1290  ND2 ASN    82      35.589  43.904  46.076  1.00  0.00           N  
ATOM   1291 HD21 ASN    82      35.310  43.373  45.263  1.00  0.00           H  
ATOM   1292 HD22 ASN    82      36.541  44.206  46.228  1.00  0.00           H  
ATOM   1293  C   ASN    82      36.486  45.077  50.244  1.00  0.00           C  
ATOM   1294  O   ASN    82      37.052  46.115  49.873  1.00  0.00           O  
ATOM   1295  N   THR    83      36.608  44.521  51.434  1.00  0.00           N  
ATOM   1296  H   THR    83      35.980  43.824  51.808  1.00  0.00           H  
ATOM   1297  CA  THR    83      37.787  44.791  52.286  1.00  0.00           C  
ATOM   1298  HA  THR    83      37.989  45.857  52.382  1.00  0.00           H  
ATOM   1299  CB  THR    83      37.724  44.298  53.734  1.00  0.00           C  
ATOM   1300  HB  THR    83      38.632  44.588  54.262  1.00  0.00           H  
ATOM   1301  CG2 THR    83      36.693  45.022  54.478  1.00  0.00           C  
ATOM   1302 HG21 THR    83      36.604  44.481  55.420  1.00  0.00           H  
ATOM   1303 HG22 THR    83      37.079  46.002  54.757  1.00  0.00           H  
ATOM   1304 HG23 THR    83      35.759  45.060  53.918  1.00  0.00           H  
ATOM   1305  OG1 THR    83      37.427  42.957  53.886  1.00  0.00           O  
ATOM   1306  HG1 THR    83      36.644  42.692  53.397  1.00  0.00           H  
ATOM   1307  C   THR    83      39.053  44.096  51.705  1.00  0.00           C  
ATOM   1308  O   THR    83      38.959  43.213  50.844  1.00  0.00           O  
ATOM   1309  N   ALA    84      40.239  44.499  52.204  1.00  0.00           N  
ATOM   1310  H   ALA    84      40.346  45.283  52.831  1.00  0.00           H  
ATOM   1311  CA  ALA    84      41.478  43.707  51.829  1.00  0.00           C  
ATOM   1312  HA  ALA    84      41.154  42.746  51.429  1.00  0.00           H  
ATOM   1313  CB  ALA    84      42.057  44.587  50.672  1.00  0.00           C  
ATOM   1314  HB1 ALA    84      42.902  44.050  50.241  1.00  0.00           H  
ATOM   1315  HB2 ALA    84      41.262  44.583  49.926  1.00  0.00           H  
ATOM   1316  HB3 ALA    84      42.409  45.571  50.981  1.00  0.00           H  
ATOM   1317  C   ALA    84      42.388  43.465  52.986  1.00  0.00           C  
ATOM   1318  O   ALA    84      42.315  44.130  54.022  1.00  0.00           O  
ATOM   1319  N   THR    85      43.241  42.447  52.803  1.00  0.00           N  
ATOM   1320  H   THR    85      43.299  42.110  51.853  1.00  0.00           H  
ATOM   1321  CA  THR    85      44.294  42.054  53.722  1.00  0.00           C  
ATOM   1322  HA  THR    85      44.385  42.763  54.545  1.00  0.00           H  
ATOM   1323  CB  THR    85      43.952  40.768  54.506  1.00  0.00           C  
ATOM   1324  HB  THR    85      43.087  41.050  55.106  1.00  0.00           H  
ATOM   1325  CG2 THR    85      43.863  39.541  53.492  1.00  0.00           C  
ATOM   1326 HG21 THR    85      43.511  38.697  54.084  1.00  0.00           H  
ATOM   1327 HG22 THR    85      43.130  39.712  52.704  1.00  0.00           H  
ATOM   1328 HG23 THR    85      44.894  39.449  53.149  1.00  0.00           H  
ATOM   1329  OG1 THR    85      45.005  40.337  55.361  1.00  0.00           O  
ATOM   1330  HG1 THR    85      45.215  40.919  56.095  1.00  0.00           H  
ATOM   1331  C   THR    85      45.768  42.122  53.006  1.00  0.00           C  
ATOM   1332  O   THR    85      45.900  41.862  51.841  1.00  0.00           O  
ATOM   1333  N   CYS    86      46.800  42.521  53.729  1.00  0.00           N  
ATOM   1334  H   CYS    86      46.530  42.853  54.644  1.00  0.00           H  
ATOM   1335  CA  CYS    86      48.231  42.630  53.353  1.00  0.00           C  
ATOM   1336  HA  CYS    86      48.415  42.271  52.340  1.00  0.00           H  
ATOM   1337  CB  CYS    86      48.637  44.131  53.342  1.00  0.00           C  
ATOM   1338  HB2 CYS    86      47.916  44.668  52.726  1.00  0.00           H  
ATOM   1339  HB3 CYS    86      48.597  44.555  54.346  1.00  0.00           H  
ATOM   1340  SG  CYS    86      50.224  44.172  52.655  1.00  0.00           S  
ATOM   1341  HG  CYS    86      49.939  43.810  51.401  1.00  0.00           H  
ATOM   1342  C   CYS    86      49.155  41.747  54.204  1.00  0.00           C  
ATOM   1343  O   CYS    86      49.110  41.805  55.466  1.00  0.00           O  
ATOM   1344  N   PHE    87      50.082  41.090  53.540  1.00  0.00           N  
ATOM   1345  H   PHE    87      50.194  41.296  52.558  1.00  0.00           H  
ATOM   1346  CA  PHE    87      51.322  40.572  54.187  1.00  0.00           C  
ATOM   1347  HA  PHE    87      51.528  41.161  55.082  1.00  0.00           H  
ATOM   1348  CB  PHE    87      51.128  39.077  54.524  1.00  0.00           C  
ATOM   1349  HB2 PHE    87      51.924  38.716  55.175  1.00  0.00           H  
ATOM   1350  HB3 PHE    87      50.177  38.998  55.050  1.00  0.00           H  
ATOM   1351  CG  PHE    87      51.061  38.192  53.303  1.00  0.00           C  
ATOM   1352  CD1 PHE    87      52.188  37.504  52.794  1.00  0.00           C  
ATOM   1353  HD1 PHE    87      53.150  37.605  53.275  1.00  0.00           H  
ATOM   1354  CE1 PHE    87      52.093  36.729  51.658  1.00  0.00           C  
ATOM   1355  HE1 PHE    87      52.928  36.134  51.319  1.00  0.00           H  
ATOM   1356  CZ  PHE    87      50.818  36.532  51.012  1.00  0.00           C  
ATOM   1357  HZ  PHE    87      50.712  35.770  50.254  1.00  0.00           H  
ATOM   1358  CE2 PHE    87      49.696  37.286  51.420  1.00  0.00           C  
ATOM   1359  HE2 PHE    87      48.715  37.124  50.999  1.00  0.00           H  
ATOM   1360  CD2 PHE    87      49.845  38.151  52.528  1.00  0.00           C  
ATOM   1361  HD2 PHE    87      48.986  38.671  52.925  1.00  0.00           H  
ATOM   1362  C   PHE    87      52.510  40.920  53.372  1.00  0.00           C  
ATOM   1363  O   PHE    87      52.326  41.350  52.239  1.00  0.00           O  
ATOM   1364  N   ILE    88      53.674  40.781  53.927  1.00  0.00           N  
ATOM   1365  H   ILE    88      53.668  40.575  54.915  1.00  0.00           H  
ATOM   1366  CA  ILE    88      54.944  40.741  53.079  1.00  0.00           C  
ATOM   1367  HA  ILE    88      54.697  41.227  52.135  1.00  0.00           H  
ATOM   1368  CB  ILE    88      55.885  41.773  53.808  1.00  0.00           C  
ATOM   1369  HB  ILE    88      55.704  41.646  54.875  1.00  0.00           H  
ATOM   1370  CG2 ILE    88      57.376  41.592  53.462  1.00  0.00           C  
ATOM   1371 HG21 ILE    88      57.684  40.562  53.644  1.00  0.00           H  
ATOM   1372 HG22 ILE    88      57.685  41.888  52.459  1.00  0.00           H  
ATOM   1373 HG23 ILE    88      57.923  42.299  54.085  1.00  0.00           H  
ATOM   1374  CG1 ILE    88      55.439  43.232  53.647  1.00  0.00           C  
ATOM   1375 HG12 ILE    88      55.679  43.560  52.635  1.00  0.00           H  
ATOM   1376 HG13 ILE    88      54.353  43.257  53.732  1.00  0.00           H  
ATOM   1377  CD1 ILE    88      56.046  44.208  54.754  1.00  0.00           C  
ATOM   1378 HD11 ILE    88      57.010  44.638  54.482  1.00  0.00           H  
ATOM   1379 HD12 ILE    88      55.455  45.122  54.817  1.00  0.00           H  
ATOM   1380 HD13 ILE    88      56.264  43.792  55.737  1.00  0.00           H  
ATOM   1381  C   ILE    88      55.514  39.335  52.825  1.00  0.00           C  
ATOM   1382  O   ILE    88      55.678  38.638  53.825  1.00  0.00           O  
ATOM   1383  N   ALA    89      55.619  38.997  51.609  1.00  0.00           N  
ATOM   1384  H   ALA    89      55.644  39.697  50.882  1.00  0.00           H  
ATOM   1385  CA  ALA    89      56.412  37.864  51.271  1.00  0.00           C  
ATOM   1386  HA  ALA    89      56.409  37.108  52.056  1.00  0.00           H  
ATOM   1387  CB  ALA    89      55.854  37.271  49.960  1.00  0.00           C  
ATOM   1388  HB1 ALA    89      56.223  36.278  49.702  1.00  0.00           H  
ATOM   1389  HB2 ALA    89      54.774  37.197  49.835  1.00  0.00           H  
ATOM   1390  HB3 ALA    89      56.014  37.985  49.152  1.00  0.00           H  
ATOM   1391  C   ALA    89      57.850  38.267  51.061  1.00  0.00           C  
ATOM   1392  O   ALA    89      58.170  39.199  50.385  1.00  0.00           O  
ATOM   1393  N   CYS    90      58.724  37.450  51.589  1.00  0.00           N  
ATOM   1394  H   CYS    90      58.500  36.694  52.221  1.00  0.00           H  
ATOM   1395  CA  CYS    90      60.157  37.442  51.258  1.00  0.00           C  
ATOM   1396  HA  CYS    90      60.561  38.439  51.076  1.00  0.00           H  
ATOM   1397  CB  CYS    90      61.063  36.954  52.427  1.00  0.00           C  
ATOM   1398  HB2 CYS    90      60.829  35.919  52.674  1.00  0.00           H  
ATOM   1399  HB3 CYS    90      62.139  36.948  52.254  1.00  0.00           H  
ATOM   1400  SG  CYS    90      60.779  38.010  53.913  1.00  0.00           S  
ATOM   1401  HG  CYS    90      60.666  37.026  54.810  1.00  0.00           H  
ATOM   1402  C   CYS    90      60.389  36.716  49.941  1.00  0.00           C  
ATOM   1403  O   CYS    90      61.234  35.741  49.873  1.00  0.00           O  
ATOM   1404  N   ASN    91      59.684  37.050  48.839  1.00  0.00           N  
ATOM   1405  H   ASN    91      59.156  37.906  48.931  1.00  0.00           H  
ATOM   1406  CA  ASN    91      59.690  36.405  47.574  1.00  0.00           C  
ATOM   1407  HA  ASN    91      59.601  35.333  47.747  1.00  0.00           H  
ATOM   1408  CB  ASN    91      58.328  36.825  46.984  1.00  0.00           C  
ATOM   1409  HB2 ASN    91      58.109  36.160  46.149  1.00  0.00           H  
ATOM   1410  HB3 ASN    91      57.470  36.769  47.654  1.00  0.00           H  
ATOM   1411  CG  ASN    91      58.403  38.145  46.274  1.00  0.00           C  
ATOM   1412  OD1 ASN    91      59.096  39.135  46.715  1.00  0.00           O  
ATOM   1413  ND2 ASN    91      57.738  38.254  45.162  1.00  0.00           N  
ATOM   1414 HD21 ASN    91      57.726  39.149  44.695  1.00  0.00           H  
ATOM   1415 HD22 ASN    91      57.311  37.389  44.863  1.00  0.00           H  
ATOM   1416  C   ASN    91      60.979  36.765  46.681  1.00  0.00           C  
ATOM   1417  O   ASN    91      61.096  36.272  45.540  1.00  0.00           O  
ATOM   1418  N   ASN    92      61.984  37.492  47.168  1.00  0.00           N  
ATOM   1419  H   ASN    92      61.952  37.802  48.129  1.00  0.00           H  
ATOM   1420  CA  ASN    92      63.249  37.700  46.434  1.00  0.00           C  
ATOM   1421  HA  ASN    92      63.823  38.424  47.012  1.00  0.00           H  
ATOM   1422  CB  ASN    92      64.220  36.466  46.485  1.00  0.00           C  
ATOM   1423  HB2 ASN    92      64.134  36.058  47.492  1.00  0.00           H  
ATOM   1424  HB3 ASN    92      63.786  35.743  45.794  1.00  0.00           H  
ATOM   1425  CG  ASN    92      65.630  36.779  46.228  1.00  0.00           C  
ATOM   1426  OD1 ASN    92      66.102  37.870  46.492  1.00  0.00           O  
ATOM   1427  ND2 ASN    92      66.431  35.882  45.681  1.00  0.00           N  
ATOM   1428 HD21 ASN    92      67.321  36.227  45.351  1.00  0.00           H  
ATOM   1429 HD22 ASN    92      65.923  35.120  45.255  1.00  0.00           H  
ATOM   1430  C   ASN    92      63.107  38.457  45.092  1.00  0.00           C  
ATOM   1431  O   ASN    92      63.964  38.258  44.203  1.00  0.00           O  
ATOM   1432  N   ALA    93      62.102  39.288  45.005  1.00  0.00           N  
ATOM   1433  H   ALA    93      61.444  39.301  45.772  1.00  0.00           H  
ATOM   1434  CA  ALA    93      61.931  40.115  43.821  1.00  0.00           C  
ATOM   1435  HA  ALA    93      61.965  39.388  43.009  1.00  0.00           H  
ATOM   1436  CB  ALA    93      60.465  40.642  43.890  1.00  0.00           C  
ATOM   1437  HB1 ALA    93      59.690  39.877  43.935  1.00  0.00           H  
ATOM   1438  HB2 ALA    93      60.446  41.152  44.853  1.00  0.00           H  
ATOM   1439  HB3 ALA    93      60.256  41.264  43.020  1.00  0.00           H  
ATOM   1440  C   ALA    93      62.896  41.239  43.755  1.00  0.00           C  
ATOM   1441  O   ALA    93      62.939  41.917  42.664  1.00  0.00           O  
ATOM   1442  N   GLY    94      63.671  41.553  44.803  1.00  0.00           N  
ATOM   1443  H   GLY    94      63.590  40.969  45.624  1.00  0.00           H  
ATOM   1444  CA  GLY    94      64.965  42.317  44.765  1.00  0.00           C  
ATOM   1445  HA2 GLY    94      65.742  41.741  45.267  1.00  0.00           H  
ATOM   1446  HA3 GLY    94      65.341  42.383  43.744  1.00  0.00           H  
ATOM   1447  C   GLY    94      64.756  43.648  45.389  1.00  0.00           C  
ATOM   1448  O   GLY    94      63.740  44.298  45.308  1.00  0.00           O  
ATOM   1449  N   ALA    95      65.795  44.109  46.136  1.00  0.00           N  
ATOM   1450  H   ALA    95      66.672  43.622  46.018  1.00  0.00           H  
ATOM   1451  CA  ALA    95      65.937  45.555  46.392  1.00  0.00           C  
ATOM   1452  HA  ALA    95      64.995  46.086  46.523  1.00  0.00           H  
ATOM   1453  CB  ALA    95      66.798  45.829  47.631  1.00  0.00           C  
ATOM   1454  HB1 ALA    95      66.913  46.897  47.815  1.00  0.00           H  
ATOM   1455  HB2 ALA    95      66.424  45.363  48.543  1.00  0.00           H  
ATOM   1456  HB3 ALA    95      67.742  45.312  47.457  1.00  0.00           H  
ATOM   1457  C   ALA    95      66.702  46.134  45.210  1.00  0.00           C  
ATOM   1458  O   ALA    95      67.449  45.415  44.472  1.00  0.00           O  
ATOM   1459  N   LEU    96      66.551  47.449  44.956  1.00  0.00           N  
ATOM   1460  H   LEU    96      65.895  47.979  45.512  1.00  0.00           H  
ATOM   1461  CA  LEU    96      67.101  48.148  43.815  1.00  0.00           C  
ATOM   1462  HA  LEU    96      67.559  47.471  43.093  1.00  0.00           H  
ATOM   1463  CB  LEU    96      66.003  49.026  43.084  1.00  0.00           C  
ATOM   1464  HB2 LEU    96      65.154  48.386  42.842  1.00  0.00           H  
ATOM   1465  HB3 LEU    96      65.607  49.771  43.773  1.00  0.00           H  
ATOM   1466  CG  LEU    96      66.457  49.735  41.838  1.00  0.00           C  
ATOM   1467  HG  LEU    96      67.326  50.290  42.191  1.00  0.00           H  
ATOM   1468  CD1 LEU    96      66.800  48.739  40.743  1.00  0.00           C  
ATOM   1469 HD11 LEU    96      66.001  48.077  40.407  1.00  0.00           H  
ATOM   1470 HD12 LEU    96      67.250  49.378  39.984  1.00  0.00           H  
ATOM   1471 HD13 LEU    96      67.594  48.084  41.102  1.00  0.00           H  
ATOM   1472  CD2 LEU    96      65.391  50.655  41.309  1.00  0.00           C  
ATOM   1473 HD21 LEU    96      65.854  51.258  40.528  1.00  0.00           H  
ATOM   1474 HD22 LEU    96      64.597  50.129  40.779  1.00  0.00           H  
ATOM   1475 HD23 LEU    96      65.110  51.408  42.045  1.00  0.00           H  
ATOM   1476  C   LEU    96      68.171  49.135  44.268  1.00  0.00           C  
ATOM   1477  O   LEU    96      67.919  50.155  44.872  1.00  0.00           O  
ATOM   1478  N   PHE    97      69.355  48.720  43.873  1.00  0.00           N  
ATOM   1479  H   PHE    97      69.461  47.827  43.413  1.00  0.00           H  
ATOM   1480  CA  PHE    97      70.546  49.631  43.990  1.00  0.00           C  
ATOM   1481  HA  PHE    97      70.427  50.383  44.770  1.00  0.00           H  
ATOM   1482  CB  PHE    97      71.757  48.778  44.321  1.00  0.00           C  
ATOM   1483  HB2 PHE    97      71.615  48.408  45.337  1.00  0.00           H  
ATOM   1484  HB3 PHE    97      71.809  47.904  43.672  1.00  0.00           H  
ATOM   1485  CG  PHE    97      73.098  49.431  44.199  1.00  0.00           C  
ATOM   1486  CD1 PHE    97      73.625  49.797  42.898  1.00  0.00           C  
ATOM   1487  HD1 PHE    97      73.014  49.704  42.012  1.00  0.00           H  
ATOM   1488  CE1 PHE    97      74.864  50.412  42.801  1.00  0.00           C  
ATOM   1489  HE1 PHE    97      75.153  50.765  41.822  1.00  0.00           H  
ATOM   1490  CZ  PHE    97      75.653  50.812  43.919  1.00  0.00           C  
ATOM   1491  HZ  PHE    97      76.485  51.489  43.796  1.00  0.00           H  
ATOM   1492  CE2 PHE    97      75.111  50.498  45.136  1.00  0.00           C  
ATOM   1493  HE2 PHE    97      75.558  51.005  45.978  1.00  0.00           H  
ATOM   1494  CD2 PHE    97      73.869  49.792  45.330  1.00  0.00           C  
ATOM   1495  HD2 PHE    97      73.539  49.675  46.352  1.00  0.00           H  
ATOM   1496  C   PHE    97      70.697  50.491  42.670  1.00  0.00           C  
ATOM   1497  O   PHE    97      70.465  49.990  41.551  1.00  0.00           O  
ATOM   1498  N   VAL    98      71.260  51.719  42.759  1.00  0.00           N  
ATOM   1499  H   VAL    98      71.355  52.123  43.680  1.00  0.00           H  
ATOM   1500  CA  VAL    98      71.437  52.742  41.670  1.00  0.00           C  
ATOM   1501  HA  VAL    98      71.497  52.302  40.674  1.00  0.00           H  
ATOM   1502  CB  VAL    98      70.162  53.606  41.634  1.00  0.00           C  
ATOM   1503  HB  VAL    98      70.138  54.158  42.573  1.00  0.00           H  
ATOM   1504  CG1 VAL    98      70.029  54.560  40.458  1.00  0.00           C  
ATOM   1505 HG11 VAL    98      69.088  55.093  40.594  1.00  0.00           H  
ATOM   1506 HG12 VAL    98      70.685  55.425  40.558  1.00  0.00           H  
ATOM   1507 HG13 VAL    98      70.169  54.069  39.495  1.00  0.00           H  
ATOM   1508  CG2 VAL    98      68.868  52.827  41.575  1.00  0.00           C  
ATOM   1509 HG21 VAL    98      68.958  52.161  40.717  1.00  0.00           H  
ATOM   1510 HG22 VAL    98      68.670  52.182  42.431  1.00  0.00           H  
ATOM   1511 HG23 VAL    98      68.004  53.492  41.573  1.00  0.00           H  
ATOM   1512  C   VAL    98      72.638  53.700  41.838  1.00  0.00           C  
ATOM   1513  O   VAL    98      73.159  53.936  42.874  1.00  0.00           O  
ATOM   1514  N   HIE    99      73.067  54.316  40.712  1.00  0.00           N  
ATOM   1515  H   HIE    99      72.626  54.073  39.837  1.00  0.00           H  
ATOM   1516  CA  HIE    99      74.308  55.130  40.622  1.00  0.00           C  
ATOM   1517  HA  HIE    99      74.677  55.526  41.568  1.00  0.00           H  
ATOM   1518  CB  HIE    99      75.442  54.228  40.136  1.00  0.00           C  
ATOM   1519  HB2 HIE    99      75.492  53.388  40.829  1.00  0.00           H  
ATOM   1520  HB3 HIE    99      75.290  53.856  39.123  1.00  0.00           H  
ATOM   1521  CG  HIE    99      76.808  54.811  40.115  1.00  0.00           C  
ATOM   1522  ND1 HIE    99      77.770  54.376  39.223  1.00  0.00           N  
ATOM   1523  CE1 HIE    99      78.883  55.115  39.453  1.00  0.00           C  
ATOM   1524  HE1 HIE    99      79.866  54.956  39.035  1.00  0.00           H  
ATOM   1525  NE2 HIE    99      78.578  56.018  40.378  1.00  0.00           N  
ATOM   1526  HE2 HIE    99      79.193  56.668  40.847  1.00  0.00           H  
ATOM   1527  CD2 HIE    99      77.268  55.917  40.764  1.00  0.00           C  
ATOM   1528  HD2 HIE    99      76.594  56.556  41.315  1.00  0.00           H  
ATOM   1529  C   HIE    99      74.132  56.403  39.762  1.00  0.00           C  
ATOM   1530  O   HIE    99      73.432  56.316  38.725  1.00  0.00           O  
ATOM   1531  N   ALA   100      74.681  57.539  40.192  1.00  0.00           N  
ATOM   1532  H   ALA   100      75.153  57.451  41.081  1.00  0.00           H  
ATOM   1533  CA  ALA   100      74.215  58.904  39.783  1.00  0.00           C  
ATOM   1534  HA  ALA   100      73.846  58.796  38.763  1.00  0.00           H  
ATOM   1535  CB  ALA   100      73.098  59.264  40.737  1.00  0.00           C  
ATOM   1536  HB1 ALA   100      73.473  59.194  41.758  1.00  0.00           H  
ATOM   1537  HB2 ALA   100      72.779  60.302  40.647  1.00  0.00           H  
ATOM   1538  HB3 ALA   100      72.267  58.568  40.621  1.00  0.00           H  
ATOM   1539  C   ALA   100      75.381  59.842  39.929  1.00  0.00           C  
ATOM   1540  O   ALA   100      76.225  59.688  40.775  1.00  0.00           O  
ATOM   1541  N   VAL   101      75.422  60.930  39.229  1.00  0.00           N  
ATOM   1542  H   VAL   101      74.798  60.927  38.434  1.00  0.00           H  
ATOM   1543  CA  VAL   101      76.434  62.002  39.248  1.00  0.00           C  
ATOM   1544  HA  VAL   101      76.912  61.878  40.219  1.00  0.00           H  
ATOM   1545  CB  VAL   101      77.522  61.871  38.149  1.00  0.00           C  
ATOM   1546  HB  VAL   101      77.043  61.785  37.173  1.00  0.00           H  
ATOM   1547  CG1 VAL   101      78.461  63.132  38.068  1.00  0.00           C  
ATOM   1548 HG11 VAL   101      79.251  63.174  38.817  1.00  0.00           H  
ATOM   1549 HG12 VAL   101      79.009  63.131  37.125  1.00  0.00           H  
ATOM   1550 HG13 VAL   101      77.967  64.103  38.032  1.00  0.00           H  
ATOM   1551  CG2 VAL   101      78.330  60.655  38.283  1.00  0.00           C  
ATOM   1552 HG21 VAL   101      77.671  59.787  38.265  1.00  0.00           H  
ATOM   1553 HG22 VAL   101      79.176  60.615  37.597  1.00  0.00           H  
ATOM   1554 HG23 VAL   101      78.820  60.734  39.253  1.00  0.00           H  
ATOM   1555  C   VAL   101      75.769  63.398  39.186  1.00  0.00           C  
ATOM   1556  O   VAL   101      74.932  63.729  38.299  1.00  0.00           O  
ATOM   1557  N   ALA   102      76.059  64.214  40.209  1.00  0.00           N  
ATOM   1558  H   ALA   102      76.703  63.885  40.913  1.00  0.00           H  
ATOM   1559  CA  ALA   102      75.503  65.612  40.378  1.00  0.00           C  
ATOM   1560  HA  ALA   102      74.502  65.663  39.950  1.00  0.00           H  
ATOM   1561  CB  ALA   102      75.375  65.963  41.856  1.00  0.00           C  
ATOM   1562  HB1 ALA   102      75.038  66.987  42.017  1.00  0.00           H  
ATOM   1563  HB2 ALA   102      74.634  65.385  42.409  1.00  0.00           H  
ATOM   1564  HB3 ALA   102      76.395  65.863  42.227  1.00  0.00           H  
ATOM   1565  C   ALA   102      76.486  66.527  39.592  1.00  0.00           C  
ATOM   1566  O   ALA   102      77.551  66.768  40.189  1.00  0.00           O  
ATOM   1567  N   GLU   103      76.259  66.886  38.342  1.00  0.00           N  
ATOM   1568  H   GLU   103      75.374  66.689  37.897  1.00  0.00           H  
ATOM   1569  CA  GLU   103      77.276  67.485  37.521  1.00  0.00           C  
ATOM   1570  HA  GLU   103      78.174  66.870  37.576  1.00  0.00           H  
ATOM   1571  CB  GLU   103      76.733  67.676  36.054  1.00  0.00           C  
ATOM   1572  HB2 GLU   103      75.706  68.038  36.027  1.00  0.00           H  
ATOM   1573  HB3 GLU   103      77.287  68.506  35.614  1.00  0.00           H  
ATOM   1574  CG  GLU   103      76.885  66.354  35.274  1.00  0.00           C  
ATOM   1575  HG2 GLU   103      76.415  65.607  35.913  1.00  0.00           H  
ATOM   1576  HG3 GLU   103      76.411  66.495  34.303  1.00  0.00           H  
ATOM   1577  CD  GLU   103      78.370  65.864  34.869  1.00  0.00           C  
ATOM   1578  OE1 GLU   103      78.505  64.839  34.221  1.00  0.00           O  
ATOM   1579  OE2 GLU   103      79.320  66.552  35.198  1.00  0.00           O  
ATOM   1580  C   GLU   103      77.707  68.851  38.095  1.00  0.00           C  
ATOM   1581  O   GLU   103      76.920  69.736  38.403  1.00  0.00           O  
ATOM   1582  N   ASN   104      79.051  68.940  38.407  1.00  0.00           N  
ATOM   1583  H   ASN   104      79.633  68.152  38.162  1.00  0.00           H  
ATOM   1584  CA  ASN   104      79.795  70.094  38.891  1.00  0.00           C  
ATOM   1585  HA  ASN   104      80.764  69.742  39.245  1.00  0.00           H  
ATOM   1586  CB  ASN   104      80.012  71.106  37.783  1.00  0.00           C  
ATOM   1587  HB2 ASN   104      79.050  71.597  37.636  1.00  0.00           H  
ATOM   1588  HB3 ASN   104      80.750  71.737  38.279  1.00  0.00           H  
ATOM   1589  CG  ASN   104      80.789  70.490  36.613  1.00  0.00           C  
ATOM   1590  OD1 ASN   104      81.639  69.636  36.748  1.00  0.00           O  
ATOM   1591  ND2 ASN   104      80.617  70.919  35.424  1.00  0.00           N  
ATOM   1592 HD21 ASN   104      81.203  70.722  34.626  1.00  0.00           H  
ATOM   1593 HD22 ASN   104      79.916  71.625  35.252  1.00  0.00           H  
ATOM   1594  C   ASN   104      79.119  70.763  40.134  1.00  0.00           C  
ATOM   1595  O   ASN   104      79.243  71.971  40.368  1.00  0.00           O  
ATOM   1596  N   THR   105      78.484  69.903  40.925  1.00  0.00           N  
ATOM   1597  H   THR   105      78.445  68.942  40.617  1.00  0.00           H  
ATOM   1598  CA  THR   105      77.772  70.293  42.149  1.00  0.00           C  
ATOM   1599  HA  THR   105      77.635  71.374  42.132  1.00  0.00           H  
ATOM   1600  CB  THR   105      76.479  69.536  42.136  1.00  0.00           C  
ATOM   1601  HB  THR   105      76.609  68.454  42.147  1.00  0.00           H  
ATOM   1602  CG2 THR   105      75.503  69.952  43.268  1.00  0.00           C  
ATOM   1603 HG21 THR   105      75.202  70.993  43.151  1.00  0.00           H  
ATOM   1604 HG22 THR   105      74.634  69.321  43.452  1.00  0.00           H  
ATOM   1605 HG23 THR   105      76.022  69.959  44.226  1.00  0.00           H  
ATOM   1606  OG1 THR   105      75.752  69.909  40.975  1.00  0.00           O  
ATOM   1607  HG1 THR   105      76.299  69.792  40.195  1.00  0.00           H  
ATOM   1608  C   THR   105      78.558  69.719  43.348  1.00  0.00           C  
ATOM   1609  O   THR   105      78.872  68.525  43.404  1.00  0.00           O  
ATOM   1610  N   THR   106      78.902  70.605  44.296  1.00  0.00           N  
ATOM   1611  H   THR   106      78.545  71.544  44.199  1.00  0.00           H  
ATOM   1612  CA  THR   106      79.685  70.368  45.565  1.00  0.00           C  
ATOM   1613  HA  THR   106      80.431  69.587  45.418  1.00  0.00           H  
ATOM   1614  CB  THR   106      80.542  71.559  46.078  1.00  0.00           C  
ATOM   1615  HB  THR   106      81.137  71.308  46.956  1.00  0.00           H  
ATOM   1616  CG2 THR   106      81.497  72.061  45.023  1.00  0.00           C  
ATOM   1617 HG21 THR   106      82.100  72.876  45.424  1.00  0.00           H  
ATOM   1618 HG22 THR   106      82.110  71.254  44.622  1.00  0.00           H  
ATOM   1619 HG23 THR   106      80.990  72.477  44.152  1.00  0.00           H  
ATOM   1620  OG1 THR   106      79.715  72.659  46.266  1.00  0.00           O  
ATOM   1621  HG1 THR   106      79.216  72.916  45.487  1.00  0.00           H  
ATOM   1622  C   THR   106      78.870  69.914  46.797  1.00  0.00           C  
ATOM   1623  O   THR   106      77.648  69.919  46.742  1.00  0.00           O  
ATOM   1624  N   ILE   107      79.600  69.377  47.780  1.00  0.00           N  
ATOM   1625  H   ILE   107      80.610  69.399  47.775  1.00  0.00           H  
ATOM   1626  CA  ILE   107      79.077  69.261  49.133  1.00  0.00           C  
ATOM   1627  HA  ILE   107      78.270  68.531  49.073  1.00  0.00           H  
ATOM   1628  CB  ILE   107      80.220  68.707  50.020  1.00  0.00           C  
ATOM   1629  HB  ILE   107      81.171  69.182  49.781  1.00  0.00           H  
ATOM   1630  CG2 ILE   107      80.125  69.067  51.463  1.00  0.00           C  
ATOM   1631 HG21 ILE   107      80.936  68.529  51.954  1.00  0.00           H  
ATOM   1632 HG22 ILE   107      80.382  70.111  51.646  1.00  0.00           H  
ATOM   1633 HG23 ILE   107      79.180  68.706  51.869  1.00  0.00           H  
ATOM   1634  CG1 ILE   107      80.344  67.169  49.781  1.00  0.00           C  
ATOM   1635 HG12 ILE   107      80.354  66.947  48.714  1.00  0.00           H  
ATOM   1636 HG13 ILE   107      81.305  66.742  50.067  1.00  0.00           H  
ATOM   1637  CD1 ILE   107      79.239  66.415  50.537  1.00  0.00           C  
ATOM   1638 HD11 ILE   107      79.295  65.359  50.272  1.00  0.00           H  
ATOM   1639 HD12 ILE   107      79.433  66.342  51.607  1.00  0.00           H  
ATOM   1640 HD13 ILE   107      78.263  66.821  50.270  1.00  0.00           H  
ATOM   1641  C   ILE   107      78.432  70.534  49.666  1.00  0.00           C  
ATOM   1642  O   ILE   107      77.421  70.427  50.381  1.00  0.00           O  
ATOM   1643  N   SER   108      78.946  71.728  49.287  1.00  0.00           N  
ATOM   1644  H   SER   108      79.797  71.650  48.749  1.00  0.00           H  
ATOM   1645  CA  SER   108      78.411  73.017  49.660  1.00  0.00           C  
ATOM   1646  HA  SER   108      78.162  72.908  50.715  1.00  0.00           H  
ATOM   1647  CB  SER   108      79.449  74.159  49.630  1.00  0.00           C  
ATOM   1648  HB2 SER   108      79.775  74.333  48.605  1.00  0.00           H  
ATOM   1649  HB3 SER   108      78.939  75.085  49.896  1.00  0.00           H  
ATOM   1650  OG  SER   108      80.461  73.913  50.581  1.00  0.00           O  
ATOM   1651  HG  SER   108      80.972  73.159  50.276  1.00  0.00           H  
ATOM   1652  C   SER   108      77.153  73.346  49.029  1.00  0.00           C  
ATOM   1653  O   SER   108      76.212  73.960  49.662  1.00  0.00           O  
ATOM   1654  N   ASP   109      76.974  73.048  47.743  1.00  0.00           N  
ATOM   1655  H   ASP   109      77.700  72.543  47.254  1.00  0.00           H  
ATOM   1656  CA  ASP   109      75.742  73.290  47.046  1.00  0.00           C  
ATOM   1657  HA  ASP   109      75.483  74.340  47.181  1.00  0.00           H  
ATOM   1658  CB  ASP   109      75.845  73.015  45.583  1.00  0.00           C  
ATOM   1659  HB2 ASP   109      75.895  71.946  45.377  1.00  0.00           H  
ATOM   1660  HB3 ASP   109      74.921  73.385  45.138  1.00  0.00           H  
ATOM   1661  CG  ASP   109      77.016  73.744  45.022  1.00  0.00           C  
ATOM   1662  OD1 ASP   109      77.930  73.062  44.462  1.00  0.00           O  
ATOM   1663  OD2 ASP   109      77.188  74.977  45.154  1.00  0.00           O  
ATOM   1664  C   ASP   109      74.510  72.529  47.683  1.00  0.00           C  
ATOM   1665  O   ASP   109      73.362  72.972  47.576  1.00  0.00           O  
ATOM   1666  N   ILE   110      74.662  71.380  48.336  1.00  0.00           N  
ATOM   1667  H   ILE   110      75.594  71.046  48.534  1.00  0.00           H  
ATOM   1668  CA  ILE   110      73.622  70.592  49.031  1.00  0.00           C  
ATOM   1669  HA  ILE   110      72.645  70.717  48.565  1.00  0.00           H  
ATOM   1670  CB  ILE   110      73.992  69.044  48.975  1.00  0.00           C  
ATOM   1671  HB  ILE   110      74.795  68.870  49.692  1.00  0.00           H  
ATOM   1672  CG2 ILE   110      72.796  68.392  49.603  1.00  0.00           C  
ATOM   1673 HG21 ILE   110      71.868  68.783  49.186  1.00  0.00           H  
ATOM   1674 HG22 ILE   110      72.773  67.344  49.303  1.00  0.00           H  
ATOM   1675 HG23 ILE   110      72.747  68.363  50.692  1.00  0.00           H  
ATOM   1676  CG1 ILE   110      74.437  68.542  47.601  1.00  0.00           C  
ATOM   1677 HG12 ILE   110      75.215  69.221  47.254  1.00  0.00           H  
ATOM   1678 HG13 ILE   110      74.947  67.600  47.803  1.00  0.00           H  
ATOM   1679  CD1 ILE   110      73.445  68.366  46.465  1.00  0.00           C  
ATOM   1680 HD11 ILE   110      72.852  69.247  46.217  1.00  0.00           H  
ATOM   1681 HD12 ILE   110      73.853  68.008  45.520  1.00  0.00           H  
ATOM   1682 HD13 ILE   110      72.773  67.579  46.807  1.00  0.00           H  
ATOM   1683  C   ILE   110      73.408  71.192  50.421  1.00  0.00           C  
ATOM   1684  O   ILE   110      73.612  70.481  51.399  1.00  0.00           O  
ATOM   1685  N   LEU   111      72.840  72.356  50.533  1.00  0.00           N  
ATOM   1686  H   LEU   111      72.744  72.820  49.641  1.00  0.00           H  
ATOM   1687  CA  LEU   111      72.396  73.036  51.734  1.00  0.00           C  
ATOM   1688  HA  LEU   111      72.079  74.012  51.366  1.00  0.00           H  
ATOM   1689  CB  LEU   111      71.220  72.275  52.503  1.00  0.00           C  
ATOM   1690  HB2 LEU   111      70.433  71.930  51.832  1.00  0.00           H  
ATOM   1691  HB3 LEU   111      71.739  71.471  53.025  1.00  0.00           H  
ATOM   1692  CG  LEU   111      70.506  72.928  53.670  1.00  0.00           C  
ATOM   1693  HG  LEU   111      71.264  73.375  54.313  1.00  0.00           H  
ATOM   1694  CD1 LEU   111      69.615  74.064  53.230  1.00  0.00           C  
ATOM   1695 HD11 LEU   111      68.904  73.661  52.509  1.00  0.00           H  
ATOM   1696 HD12 LEU   111      69.075  74.582  54.023  1.00  0.00           H  
ATOM   1697 HD13 LEU   111      70.262  74.771  52.710  1.00  0.00           H  
ATOM   1698  CD2 LEU   111      69.674  71.946  54.419  1.00  0.00           C  
ATOM   1699 HD21 LEU   111      70.368  71.232  54.863  1.00  0.00           H  
ATOM   1700 HD22 LEU   111      69.170  72.366  55.289  1.00  0.00           H  
ATOM   1701 HD23 LEU   111      68.934  71.533  53.734  1.00  0.00           H  
ATOM   1702  C   LEU   111      73.478  73.496  52.809  1.00  0.00           C  
ATOM   1703  O   LEU   111      74.407  72.756  53.074  1.00  0.00           O  
ATOM   1704  N   GLN   112      73.207  74.601  53.502  1.00  0.00           N  
ATOM   1705  H   GLN   112      72.342  75.060  53.256  1.00  0.00           H  
ATOM   1706  CA  GLN   112      73.852  75.213  54.671  1.00  0.00           C  
ATOM   1707  HA  GLN   112      74.350  74.428  55.240  1.00  0.00           H  
ATOM   1708  CB  GLN   112      74.808  76.259  54.078  1.00  0.00           C  
ATOM   1709  HB2 GLN   112      74.280  77.083  53.597  1.00  0.00           H  
ATOM   1710  HB3 GLN   112      75.222  76.684  54.993  1.00  0.00           H  
ATOM   1711  CG  GLN   112      76.034  75.824  53.189  1.00  0.00           C  
ATOM   1712  HG2 GLN   112      75.690  75.494  52.209  1.00  0.00           H  
ATOM   1713  HG3 GLN   112      76.627  76.711  52.967  1.00  0.00           H  
ATOM   1714  CD  GLN   112      76.928  74.843  53.916  1.00  0.00           C  
ATOM   1715  OE1 GLN   112      76.688  74.413  55.052  1.00  0.00           O  
ATOM   1716  NE2 GLN   112      78.112  74.553  53.329  1.00  0.00           N  
ATOM   1717 HE21 GLN   112      78.677  73.844  53.775  1.00  0.00           H  
ATOM   1718 HE22 GLN   112      78.364  74.947  52.434  1.00  0.00           H  
ATOM   1719  C   GLN   112      72.780  75.727  55.654  1.00  0.00           C  
ATOM   1720  O   GLN   112      71.632  75.830  55.252  1.00  0.00           O  
ATOM   1721  N   PRO   113      73.191  76.104  56.887  1.00  0.00           N  
ATOM   1722  CD  PRO   113      74.491  75.880  57.455  1.00  0.00           C  
ATOM   1723  HD2 PRO   113      75.117  76.723  57.163  1.00  0.00           H  
ATOM   1724  HD3 PRO   113      74.844  74.896  57.146  1.00  0.00           H  
ATOM   1725  CG  PRO   113      74.341  75.919  59.007  1.00  0.00           C  
ATOM   1726  HG2 PRO   113      75.222  76.424  59.404  1.00  0.00           H  
ATOM   1727  HG3 PRO   113      74.116  74.891  59.289  1.00  0.00           H  
ATOM   1728  CB  PRO   113      72.962  76.615  59.293  1.00  0.00           C  
ATOM   1729  HB2 PRO   113      73.089  77.619  59.699  1.00  0.00           H  
ATOM   1730  HB3 PRO   113      72.481  76.064  60.101  1.00  0.00           H  
ATOM   1731  CA  PRO   113      72.205  76.464  57.944  1.00  0.00           C  
ATOM   1732  HA  PRO   113      71.507  75.643  58.110  1.00  0.00           H  
ATOM   1733  C   PRO   113      71.270  77.720  57.618  1.00  0.00           C  
ATOM   1734  O   PRO   113      71.583  78.658  56.930  1.00  0.00           O  
ATOM   1735  N   ASN   114      70.053  77.718  58.265  1.00  0.00           N  
ATOM   1736  H   ASN   114      69.927  76.986  58.949  1.00  0.00           H  
ATOM   1737  CA  ASN   114      69.036  78.788  58.227  1.00  0.00           C  
ATOM   1738  HA  ASN   114      68.191  78.477  58.840  1.00  0.00           H  
ATOM   1739  CB  ASN   114      69.656  80.095  58.828  1.00  0.00           C  
ATOM   1740  HB2 ASN   114      70.268  79.876  59.703  1.00  0.00           H  
ATOM   1741  HB3 ASN   114      70.270  80.602  58.084  1.00  0.00           H  
ATOM   1742  CG  ASN   114      68.569  81.080  59.210  1.00  0.00           C  
ATOM   1743  OD1 ASN   114      68.002  81.770  58.292  1.00  0.00           O  
ATOM   1744  ND2 ASN   114      68.373  81.354  60.455  1.00  0.00           N  
ATOM   1745 HD21 ASN   114      67.913  82.219  60.698  1.00  0.00           H  
ATOM   1746 HD22 ASN   114      68.960  80.805  61.067  1.00  0.00           H  
ATOM   1747  C   ASN   114      68.303  78.913  56.824  1.00  0.00           C  
ATOM   1748  O   ASN   114      67.366  79.632  56.787  1.00  0.00           O  
ATOM   1749  N   LYS   115      68.646  78.056  55.882  1.00  0.00           N  
ATOM   1750  H   LYS   115      69.451  77.483  56.089  1.00  0.00           H  
ATOM   1751  CA  LYS   115      68.203  78.220  54.447  1.00  0.00           C  
ATOM   1752  HA  LYS   115      67.952  79.262  54.250  1.00  0.00           H  
ATOM   1753  CB  LYS   115      69.316  77.838  53.480  1.00  0.00           C  
ATOM   1754  HB2 LYS   115      69.675  76.855  53.786  1.00  0.00           H  
ATOM   1755  HB3 LYS   115      68.848  77.782  52.498  1.00  0.00           H  
ATOM   1756  CG  LYS   115      70.549  78.742  53.410  1.00  0.00           C  
ATOM   1757  HG2 LYS   115      70.860  78.864  54.447  1.00  0.00           H  
ATOM   1758  HG3 LYS   115      71.318  78.304  52.774  1.00  0.00           H  
ATOM   1759  CD  LYS   115      70.376  80.191  52.794  1.00  0.00           C  
ATOM   1760  HD2 LYS   115      69.950  80.003  51.808  1.00  0.00           H  
ATOM   1761  HD3 LYS   115      69.551  80.762  53.221  1.00  0.00           H  
ATOM   1762  CE  LYS   115      71.648  80.981  52.686  1.00  0.00           C  
ATOM   1763  HE2 LYS   115      72.270  80.449  51.966  1.00  0.00           H  
ATOM   1764  HE3 LYS   115      71.362  81.982  52.363  1.00  0.00           H  
ATOM   1765  NZ  LYS   115      72.296  81.089  53.977  1.00  0.00           N  
ATOM   1766  HZ1 LYS   115      72.698  80.221  54.301  1.00  0.00           H  
ATOM   1767  HZ2 LYS   115      73.076  81.728  53.921  1.00  0.00           H  
ATOM   1768  HZ3 LYS   115      71.694  81.390  54.730  1.00  0.00           H  
ATOM   1769  C   LYS   115      66.959  77.378  54.097  1.00  0.00           C  
ATOM   1770  O   LYS   115      66.699  76.403  54.700  1.00  0.00           O  
ATOM   1771  N   TYR   116      66.268  77.858  52.990  1.00  0.00           N  
ATOM   1772  H   TYR   116      66.559  78.722  52.555  1.00  0.00           H  
ATOM   1773  CA  TYR   116      65.525  76.960  52.139  1.00  0.00           C  
ATOM   1774  HA  TYR   116      64.758  76.551  52.796  1.00  0.00           H  
ATOM   1775  CB  TYR   116      64.814  77.759  51.116  1.00  0.00           C  
ATOM   1776  HB2 TYR   116      65.627  78.276  50.605  1.00  0.00           H  
ATOM   1777  HB3 TYR   116      64.275  77.082  50.454  1.00  0.00           H  
ATOM   1778  CG  TYR   116      63.849  78.837  51.642  1.00  0.00           C  
ATOM   1779  CD1 TYR   116      62.653  78.437  52.228  1.00  0.00           C  
ATOM   1780  HD1 TYR   116      62.529  77.365  52.276  1.00  0.00           H  
ATOM   1781  CE1 TYR   116      61.654  79.378  52.710  1.00  0.00           C  
ATOM   1782  HE1 TYR   116      60.691  79.095  53.107  1.00  0.00           H  
ATOM   1783  CZ  TYR   116      61.929  80.759  52.553  1.00  0.00           C  
ATOM   1784  OH  TYR   116      61.067  81.704  52.977  1.00  0.00           O  
ATOM   1785  HH  TYR   116      61.408  82.462  52.498  1.00  0.00           H  
ATOM   1786  CE2 TYR   116      63.184  81.139  52.121  1.00  0.00           C  
ATOM   1787  HE2 TYR   116      63.428  82.190  52.065  1.00  0.00           H  
ATOM   1788  CD2 TYR   116      64.147  80.225  51.614  1.00  0.00           C  
ATOM   1789  HD2 TYR   116      65.133  80.473  51.250  1.00  0.00           H  
ATOM   1790  C   TYR   116      66.323  75.778  51.500  1.00  0.00           C  
ATOM   1791  O   TYR   116      67.449  75.858  51.005  1.00  0.00           O  
ATOM   1792  N   VAL   117      65.557  74.734  51.288  1.00  0.00           N  
ATOM   1793  H   VAL   117      64.592  74.738  51.586  1.00  0.00           H  
ATOM   1794  CA  VAL   117      66.078  73.531  50.647  1.00  0.00           C  
ATOM   1795  HA  VAL   117      67.043  73.173  51.005  1.00  0.00           H  
ATOM   1796  CB  VAL   117      65.162  72.310  50.826  1.00  0.00           C  
ATOM   1797  HB  VAL   117      64.138  72.665  50.704  1.00  0.00           H  
ATOM   1798  CG1 VAL   117      65.502  71.166  49.761  1.00  0.00           C  
ATOM   1799 HG11 VAL   117      65.106  70.215  50.120  1.00  0.00           H  
ATOM   1800 HG12 VAL   117      65.073  71.443  48.799  1.00  0.00           H  
ATOM   1801 HG13 VAL   117      66.582  71.014  49.767  1.00  0.00           H  
ATOM   1802  CG2 VAL   117      65.459  71.613  52.180  1.00  0.00           C  
ATOM   1803 HG21 VAL   117      66.529  71.511  52.362  1.00  0.00           H  
ATOM   1804 HG22 VAL   117      65.096  72.315  52.931  1.00  0.00           H  
ATOM   1805 HG23 VAL   117      65.035  70.630  52.383  1.00  0.00           H  
ATOM   1806  C   VAL   117      66.244  73.809  49.140  1.00  0.00           C  
ATOM   1807  O   VAL   117      65.229  74.249  48.521  1.00  0.00           O  
ATOM   1808  N   PRO   118      67.408  73.506  48.520  1.00  0.00           N  
ATOM   1809  CD  PRO   118      68.657  73.243  49.132  1.00  0.00           C  
ATOM   1810  HD2 PRO   118      68.652  72.260  49.604  1.00  0.00           H  
ATOM   1811  HD3 PRO   118      68.798  73.974  49.928  1.00  0.00           H  
ATOM   1812  CG  PRO   118      69.718  73.545  48.006  1.00  0.00           C  
ATOM   1813  HG2 PRO   118      70.294  72.653  47.759  1.00  0.00           H  
ATOM   1814  HG3 PRO   118      70.450  74.240  48.417  1.00  0.00           H  
ATOM   1815  CB  PRO   118      68.944  74.060  46.767  1.00  0.00           C  
ATOM   1816  HB2 PRO   118      69.276  73.527  45.876  1.00  0.00           H  
ATOM   1817  HB3 PRO   118      69.003  75.139  46.629  1.00  0.00           H  
ATOM   1818  CA  PRO   118      67.488  73.547  47.027  1.00  0.00           C  
ATOM   1819  HA  PRO   118      66.754  74.237  46.609  1.00  0.00           H  
ATOM   1820  C   PRO   118      67.190  72.089  46.507  1.00  0.00           C  
ATOM   1821  O   PRO   118      67.937  71.178  46.915  1.00  0.00           O  
ATOM   1822  N   PRO   119      66.286  71.914  45.533  1.00  0.00           N  
ATOM   1823  CD  PRO   119      65.412  72.920  44.817  1.00  0.00           C  
ATOM   1824  HD2 PRO   119      66.039  73.739  44.465  1.00  0.00           H  
ATOM   1825  HD3 PRO   119      64.710  73.354  45.529  1.00  0.00           H  
ATOM   1826  CG  PRO   119      64.797  72.133  43.713  1.00  0.00           C  
ATOM   1827  HG2 PRO   119      65.591  72.031  42.973  1.00  0.00           H  
ATOM   1828  HG3 PRO   119      63.895  72.654  43.391  1.00  0.00           H  
ATOM   1829  CB  PRO   119      64.514  70.847  44.426  1.00  0.00           C  
ATOM   1830  HB2 PRO   119      64.348  70.038  43.715  1.00  0.00           H  
ATOM   1831  HB3 PRO   119      63.645  70.913  45.081  1.00  0.00           H  
ATOM   1832  CA  PRO   119      65.760  70.606  45.190  1.00  0.00           C  
ATOM   1833  HA  PRO   119      65.533  70.131  46.145  1.00  0.00           H  
ATOM   1834  C   PRO   119      66.719  69.670  44.517  1.00  0.00           C  
ATOM   1835  O   PRO   119      66.278  68.512  44.204  1.00  0.00           O  
ATOM   1836  N   ILE   120      67.974  70.030  44.276  1.00  0.00           N  
ATOM   1837  H   ILE   120      68.070  71.007  44.038  1.00  0.00           H  
ATOM   1838  CA  ILE   120      69.036  69.056  44.056  1.00  0.00           C  
ATOM   1839  HA  ILE   120      68.790  68.641  43.079  1.00  0.00           H  
ATOM   1840  CB  ILE   120      70.338  69.795  43.808  1.00  0.00           C  
ATOM   1841  HB  ILE   120      70.171  70.660  43.167  1.00  0.00           H  
ATOM   1842  CG2 ILE   120      70.845  70.525  45.110  1.00  0.00           C  
ATOM   1843 HG21 ILE   120      70.165  71.308  45.446  1.00  0.00           H  
ATOM   1844 HG22 ILE   120      70.927  69.836  45.951  1.00  0.00           H  
ATOM   1845 HG23 ILE   120      71.781  71.054  44.932  1.00  0.00           H  
ATOM   1846  CG1 ILE   120      71.513  68.904  43.398  1.00  0.00           C  
ATOM   1847 HG12 ILE   120      72.447  69.465  43.363  1.00  0.00           H  
ATOM   1848 HG13 ILE   120      71.643  68.085  44.104  1.00  0.00           H  
ATOM   1849  CD1 ILE   120      71.309  68.336  41.970  1.00  0.00           C  
ATOM   1850 HD11 ILE   120      72.150  67.725  41.644  1.00  0.00           H  
ATOM   1851 HD12 ILE   120      70.533  67.577  42.074  1.00  0.00           H  
ATOM   1852 HD13 ILE   120      70.983  69.011  41.179  1.00  0.00           H  
ATOM   1853  C   ILE   120      69.045  67.979  45.179  1.00  0.00           C  
ATOM   1854  O   ILE   120      69.381  66.830  44.935  1.00  0.00           O  
ATOM   1855  N   VAL   121      68.749  68.341  46.445  1.00  0.00           N  
ATOM   1856  H   VAL   121      68.731  69.315  46.712  1.00  0.00           H  
ATOM   1857  CA  VAL   121      68.482  67.407  47.520  1.00  0.00           C  
ATOM   1858  HA  VAL   121      69.423  66.924  47.783  1.00  0.00           H  
ATOM   1859  CB  VAL   121      67.950  68.263  48.695  1.00  0.00           C  
ATOM   1860  HB  VAL   121      67.215  68.966  48.304  1.00  0.00           H  
ATOM   1861  CG1 VAL   121      67.278  67.485  49.738  1.00  0.00           C  
ATOM   1862 HG11 VAL   121      67.267  67.990  50.703  1.00  0.00           H  
ATOM   1863 HG12 VAL   121      66.238  67.274  49.488  1.00  0.00           H  
ATOM   1864 HG13 VAL   121      67.943  66.643  49.931  1.00  0.00           H  
ATOM   1865  CG2 VAL   121      69.063  69.077  49.361  1.00  0.00           C  
ATOM   1866 HG21 VAL   121      69.649  68.439  50.022  1.00  0.00           H  
ATOM   1867 HG22 VAL   121      69.707  69.573  48.635  1.00  0.00           H  
ATOM   1868 HG23 VAL   121      68.573  69.802  50.012  1.00  0.00           H  
ATOM   1869  C   VAL   121      67.474  66.363  47.135  1.00  0.00           C  
ATOM   1870  O   VAL   121      67.546  65.222  47.644  1.00  0.00           O  
ATOM   1871  N   ASN   122      66.496  66.660  46.297  1.00  0.00           N  
ATOM   1872  H   ASN   122      66.374  67.590  45.923  1.00  0.00           H  
ATOM   1873  CA  ASN   122      65.452  65.686  45.921  1.00  0.00           C  
ATOM   1874  HA  ASN   122      65.307  65.009  46.762  1.00  0.00           H  
ATOM   1875  CB  ASN   122      64.102  66.367  45.571  1.00  0.00           C  
ATOM   1876  HB2 ASN   122      64.176  66.826  44.585  1.00  0.00           H  
ATOM   1877  HB3 ASN   122      63.292  65.642  45.640  1.00  0.00           H  
ATOM   1878  CG  ASN   122      63.661  67.474  46.535  1.00  0.00           C  
ATOM   1879  OD1 ASN   122      63.989  67.530  47.649  1.00  0.00           O  
ATOM   1880  ND2 ASN   122      62.901  68.434  45.992  1.00  0.00           N  
ATOM   1881 HD21 ASN   122      62.676  69.268  46.514  1.00  0.00           H  
ATOM   1882 HD22 ASN   122      62.825  68.407  44.985  1.00  0.00           H  
ATOM   1883  C   ASN   122      65.836  64.692  44.794  1.00  0.00           C  
ATOM   1884  O   ASN   122      65.570  63.551  44.975  1.00  0.00           O  
ATOM   1885  N   SER   123      66.743  65.145  43.910  1.00  0.00           N  
ATOM   1886  H   SER   123      66.862  66.142  43.805  1.00  0.00           H  
ATOM   1887  CA  SER   123      67.545  64.266  43.041  1.00  0.00           C  
ATOM   1888  HA  SER   123      66.922  63.681  42.364  1.00  0.00           H  
ATOM   1889  CB  SER   123      68.459  65.073  42.177  1.00  0.00           C  
ATOM   1890  HB2 SER   123      69.313  65.522  42.684  1.00  0.00           H  
ATOM   1891  HB3 SER   123      68.960  64.382  41.499  1.00  0.00           H  
ATOM   1892  OG  SER   123      67.716  66.126  41.554  1.00  0.00           O  
ATOM   1893  HG  SER   123      67.065  65.791  40.933  1.00  0.00           H  
ATOM   1894  C   SER   123      68.416  63.149  43.666  1.00  0.00           C  
ATOM   1895  O   SER   123      68.666  62.161  42.972  1.00  0.00           O  
ATOM   1896  N   LEU   124      68.803  63.293  44.918  1.00  0.00           N  
ATOM   1897  H   LEU   124      68.565  64.152  45.392  1.00  0.00           H  
ATOM   1898  CA  LEU   124      69.585  62.275  45.634  1.00  0.00           C  
ATOM   1899  HA  LEU   124      70.383  61.833  45.037  1.00  0.00           H  
ATOM   1900  CB  LEU   124      70.251  63.017  46.865  1.00  0.00           C  
ATOM   1901  HB2 LEU   124      69.565  63.064  47.711  1.00  0.00           H  
ATOM   1902  HB3 LEU   124      70.912  62.275  47.315  1.00  0.00           H  
ATOM   1903  CG  LEU   124      71.008  64.388  46.618  1.00  0.00           C  
ATOM   1904  HG  LEU   124      70.333  65.129  46.190  1.00  0.00           H  
ATOM   1905  CD1 LEU   124      71.585  64.908  47.961  1.00  0.00           C  
ATOM   1906 HD11 LEU   124      71.765  65.963  47.756  1.00  0.00           H  
ATOM   1907 HD12 LEU   124      70.757  64.919  48.670  1.00  0.00           H  
ATOM   1908 HD13 LEU   124      72.460  64.364  48.317  1.00  0.00           H  
ATOM   1909  CD2 LEU   124      72.176  64.108  45.681  1.00  0.00           C  
ATOM   1910 HD21 LEU   124      72.901  63.415  46.108  1.00  0.00           H  
ATOM   1911 HD22 LEU   124      71.876  63.676  44.726  1.00  0.00           H  
ATOM   1912 HD23 LEU   124      72.824  64.972  45.527  1.00  0.00           H  
ATOM   1913  C   LEU   124      68.752  61.075  46.164  1.00  0.00           C  
ATOM   1914  O   LEU   124      69.290  60.097  46.746  1.00  0.00           O  
ATOM   1915  N   PHE   125      67.440  61.157  45.922  1.00  0.00           N  
ATOM   1916  H   PHE   125      67.150  62.009  45.463  1.00  0.00           H  
ATOM   1917  CA  PHE   125      66.439  60.138  46.238  1.00  0.00           C  
ATOM   1918  HA  PHE   125      66.944  59.181  46.370  1.00  0.00           H  
ATOM   1919  CB  PHE   125      65.671  60.565  47.458  1.00  0.00           C  
ATOM   1920  HB2 PHE   125      65.172  61.487  47.157  1.00  0.00           H  
ATOM   1921  HB3 PHE   125      64.919  59.791  47.609  1.00  0.00           H  
ATOM   1922  CG  PHE   125      66.462  60.799  48.754  1.00  0.00           C  
ATOM   1923  CD1 PHE   125      66.656  59.698  49.635  1.00  0.00           C  
ATOM   1924  HD1 PHE   125      66.301  58.695  49.448  1.00  0.00           H  
ATOM   1925  CE1 PHE   125      67.171  59.902  50.909  1.00  0.00           C  
ATOM   1926  HE1 PHE   125      67.258  59.158  51.687  1.00  0.00           H  
ATOM   1927  CZ  PHE   125      67.793  61.131  51.150  1.00  0.00           C  
ATOM   1928  HZ  PHE   125      68.139  61.349  52.150  1.00  0.00           H  
ATOM   1929  CE2 PHE   125      67.621  62.235  50.276  1.00  0.00           C  
ATOM   1930  HE2 PHE   125      67.991  63.234  50.450  1.00  0.00           H  
ATOM   1931  CD2 PHE   125      66.898  62.109  49.045  1.00  0.00           C  
ATOM   1932  HD2 PHE   125      66.892  62.920  48.331  1.00  0.00           H  
ATOM   1933  C   PHE   125      65.337  59.842  45.185  1.00  0.00           C  
ATOM   1934  O   PHE   125      64.994  60.634  44.313  1.00  0.00           O  
ATOM   1935  N   SER   126      64.819  58.625  45.218  1.00  0.00           N  
ATOM   1936  H   SER   126      64.919  58.086  46.067  1.00  0.00           H  
ATOM   1937  CA  SER   126      63.902  57.976  44.208  1.00  0.00           C  
ATOM   1938  HA  SER   126      63.998  58.453  43.233  1.00  0.00           H  
ATOM   1939  CB  SER   126      64.344  56.463  44.105  1.00  0.00           C  
ATOM   1940  HB2 SER   126      64.085  55.979  45.047  1.00  0.00           H  
ATOM   1941  HB3 SER   126      63.878  55.980  43.246  1.00  0.00           H  
ATOM   1942  OG  SER   126      65.727  56.393  43.853  1.00  0.00           O  
ATOM   1943  HG  SER   126      66.288  56.418  44.632  1.00  0.00           H  
ATOM   1944  C   SER   126      62.407  58.043  44.664  1.00  0.00           C  
ATOM   1945  O   SER   126      62.121  58.401  45.825  1.00  0.00           O  
ATOM   1946  N   LEU   127      61.436  57.615  43.823  1.00  0.00           N  
ATOM   1947  H   LEU   127      61.858  57.228  42.991  1.00  0.00           H  
ATOM   1948  CA  LEU   127      60.054  57.388  44.162  1.00  0.00           C  
ATOM   1949  HA  LEU   127      59.513  57.161  43.243  1.00  0.00           H  
ATOM   1950  CB  LEU   127      60.023  56.044  44.910  1.00  0.00           C  
ATOM   1951  HB2 LEU   127      60.777  55.950  45.691  1.00  0.00           H  
ATOM   1952  HB3 LEU   127      59.027  55.947  45.344  1.00  0.00           H  
ATOM   1953  CG  LEU   127      60.002  54.771  44.061  1.00  0.00           C  
ATOM   1954  HG  LEU   127      60.987  54.726  43.597  1.00  0.00           H  
ATOM   1955  CD1 LEU   127      59.754  53.510  44.907  1.00  0.00           C  
ATOM   1956 HD11 LEU   127      60.440  53.628  45.745  1.00  0.00           H  
ATOM   1957 HD12 LEU   127      58.724  53.332  45.217  1.00  0.00           H  
ATOM   1958 HD13 LEU   127      59.964  52.639  44.286  1.00  0.00           H  
ATOM   1959  CD2 LEU   127      59.055  54.651  42.906  1.00  0.00           C  
ATOM   1960 HD21 LEU   127      58.003  54.871  43.088  1.00  0.00           H  
ATOM   1961 HD22 LEU   127      59.288  55.375  42.125  1.00  0.00           H  
ATOM   1962 HD23 LEU   127      59.147  53.628  42.541  1.00  0.00           H  
ATOM   1963  C   LEU   127      59.300  58.547  44.874  1.00  0.00           C  
ATOM   1964  O   LEU   127      58.683  58.436  45.918  1.00  0.00           O  
ATOM   1965  N   ASN   128      59.515  59.684  44.293  1.00  0.00           N  
ATOM   1966  H   ASN   128      60.116  59.722  43.482  1.00  0.00           H  
ATOM   1967  CA  ASN   128      59.234  60.975  45.026  1.00  0.00           C  
ATOM   1968  HA  ASN   128      59.471  60.799  46.075  1.00  0.00           H  
ATOM   1969  CB  ASN   128      60.148  62.114  44.487  1.00  0.00           C  
ATOM   1970  HB2 ASN   128      60.242  62.133  43.401  1.00  0.00           H  
ATOM   1971  HB3 ASN   128      59.728  63.103  44.675  1.00  0.00           H  
ATOM   1972  CG  ASN   128      61.539  62.077  45.057  1.00  0.00           C  
ATOM   1973  OD1 ASN   128      61.736  62.488  46.196  1.00  0.00           O  
ATOM   1974  ND2 ASN   128      62.470  61.484  44.340  1.00  0.00           N  
ATOM   1975 HD21 ASN   128      63.387  61.432  44.760  1.00  0.00           H  
ATOM   1976 HD22 ASN   128      62.272  61.213  43.387  1.00  0.00           H  
ATOM   1977  C   ASN   128      57.707  61.307  45.106  1.00  0.00           C  
ATOM   1978  O   ASN   128      56.951  61.138  44.130  1.00  0.00           O  
ATOM   1979  N   GLY   129      57.100  61.584  46.314  1.00  0.00           N  
ATOM   1980  H   GLY   129      57.751  61.558  47.086  1.00  0.00           H  
ATOM   1981  CA  GLY   129      55.664  61.722  46.682  1.00  0.00           C  
ATOM   1982  HA2 GLY   129      55.674  62.015  47.732  1.00  0.00           H  
ATOM   1983  HA3 GLY   129      55.077  62.291  45.962  1.00  0.00           H  
ATOM   1984  C   GLY   129      55.007  60.361  46.757  1.00  0.00           C  
ATOM   1985  O   GLY   129      53.932  60.326  47.371  1.00  0.00           O  
ATOM   1986  N   VAL   130      55.504  59.264  46.238  1.00  0.00           N  
ATOM   1987  H   VAL   130      56.479  59.363  45.995  1.00  0.00           H  
ATOM   1988  CA  VAL   130      54.788  57.963  46.117  1.00  0.00           C  
ATOM   1989  HA  VAL   130      53.919  57.988  45.459  1.00  0.00           H  
ATOM   1990  CB  VAL   130      55.750  57.043  45.431  1.00  0.00           C  
ATOM   1991  HB  VAL   130      56.701  57.185  45.945  1.00  0.00           H  
ATOM   1992  CG1 VAL   130      55.432  55.525  45.322  1.00  0.00           C  
ATOM   1993 HG11 VAL   130      56.129  54.980  44.685  1.00  0.00           H  
ATOM   1994 HG12 VAL   130      55.426  55.117  46.333  1.00  0.00           H  
ATOM   1995 HG13 VAL   130      54.418  55.454  44.929  1.00  0.00           H  
ATOM   1996  CG2 VAL   130      55.889  57.464  43.983  1.00  0.00           C  
ATOM   1997 HG21 VAL   130      54.877  57.528  43.582  1.00  0.00           H  
ATOM   1998 HG22 VAL   130      56.399  58.426  43.933  1.00  0.00           H  
ATOM   1999 HG23 VAL   130      56.460  56.770  43.367  1.00  0.00           H  
ATOM   2000  C   VAL   130      54.423  57.411  47.503  1.00  0.00           C  
ATOM   2001  O   VAL   130      55.282  57.275  48.390  1.00  0.00           O  
ATOM   2002  N   LYS   131      53.224  56.761  47.619  1.00  0.00           N  
ATOM   2003  H   LYS   131      52.620  56.731  46.810  1.00  0.00           H  
ATOM   2004  CA  LYS   131      52.771  55.988  48.808  1.00  0.00           C  
ATOM   2005  HA  LYS   131      53.083  56.500  49.718  1.00  0.00           H  
ATOM   2006  CB  LYS   131      51.225  55.976  48.805  1.00  0.00           C  
ATOM   2007  HB2 LYS   131      50.928  55.592  47.830  1.00  0.00           H  
ATOM   2008  HB3 LYS   131      50.806  55.289  49.541  1.00  0.00           H  
ATOM   2009  CG  LYS   131      50.510  57.370  48.866  1.00  0.00           C  
ATOM   2010  HG2 LYS   131      51.035  57.867  49.683  1.00  0.00           H  
ATOM   2011  HG3 LYS   131      50.714  57.800  47.886  1.00  0.00           H  
ATOM   2012  CD  LYS   131      48.993  57.529  49.042  1.00  0.00           C  
ATOM   2013  HD2 LYS   131      48.521  56.921  48.270  1.00  0.00           H  
ATOM   2014  HD3 LYS   131      48.600  57.234  50.015  1.00  0.00           H  
ATOM   2015  CE  LYS   131      48.505  58.898  48.797  1.00  0.00           C  
ATOM   2016  HE2 LYS   131      49.072  59.575  49.436  1.00  0.00           H  
ATOM   2017  HE3 LYS   131      48.639  59.219  47.763  1.00  0.00           H  
ATOM   2018  NZ  LYS   131      47.130  59.025  49.226  1.00  0.00           N  
ATOM   2019  HZ1 LYS   131      46.993  58.676  50.164  1.00  0.00           H  
ATOM   2020  HZ2 LYS   131      46.796  59.978  49.196  1.00  0.00           H  
ATOM   2021  HZ3 LYS   131      46.428  58.518  48.705  1.00  0.00           H  
ATOM   2022  C   LYS   131      53.186  54.552  48.871  1.00  0.00           C  
ATOM   2023  O   LYS   131      53.529  53.974  47.828  1.00  0.00           O  
ATOM   2024  N   ASN   132      53.076  53.926  50.005  1.00  0.00           N  
ATOM   2025  H   ASN   132      52.849  54.505  50.801  1.00  0.00           H  
ATOM   2026  CA  ASN   132      53.707  52.702  50.397  1.00  0.00           C  
ATOM   2027  HA  ASN   132      54.704  52.621  49.964  1.00  0.00           H  
ATOM   2028  CB  ASN   132      53.837  52.665  51.935  1.00  0.00           C  
ATOM   2029  HB2 ASN   132      52.906  52.786  52.487  1.00  0.00           H  
ATOM   2030  HB3 ASN   132      54.296  51.712  52.198  1.00  0.00           H  
ATOM   2031  CG  ASN   132      54.839  53.772  52.375  1.00  0.00           C  
ATOM   2032  OD1 ASN   132      56.052  53.758  52.022  1.00  0.00           O  
ATOM   2033  ND2 ASN   132      54.564  54.618  53.333  1.00  0.00           N  
ATOM   2034 HD21 ASN   132      55.129  55.453  53.378  1.00  0.00           H  
ATOM   2035 HD22 ASN   132      53.634  54.603  53.728  1.00  0.00           H  
ATOM   2036  C   ASN   132      52.870  51.586  49.885  1.00  0.00           C  
ATOM   2037  O   ASN   132      53.408  50.519  49.616  1.00  0.00           O  
ATOM   2038  N   ARG   133      51.608  51.774  49.567  1.00  0.00           N  
ATOM   2039  H   ARG   133      51.274  52.642  49.960  1.00  0.00           H  
ATOM   2040  CA  ARG   133      50.721  50.929  48.939  1.00  0.00           C  
ATOM   2041  HA  ARG   133      50.737  50.009  49.523  1.00  0.00           H  
ATOM   2042  CB  ARG   133      49.361  51.547  48.794  1.00  0.00           C  
ATOM   2043  HB2 ARG   133      48.657  50.763  48.518  1.00  0.00           H  
ATOM   2044  HB3 ARG   133      49.023  51.714  49.817  1.00  0.00           H  
ATOM   2045  CG  ARG   133      49.129  52.827  47.923  1.00  0.00           C  
ATOM   2046  HG2 ARG   133      49.678  53.693  48.294  1.00  0.00           H  
ATOM   2047  HG3 ARG   133      49.496  52.708  46.904  1.00  0.00           H  
ATOM   2048  CD  ARG   133      47.675  53.271  47.975  1.00  0.00           C  
ATOM   2049  HD2 ARG   133      47.445  53.427  49.028  1.00  0.00           H  
ATOM   2050  HD3 ARG   133      47.650  54.227  47.452  1.00  0.00           H  
ATOM   2051  NE  ARG   133      46.787  52.241  47.359  1.00  0.00           N  
ATOM   2052  HE  ARG   133      47.179  51.424  46.914  1.00  0.00           H  
ATOM   2053  CZ  ARG   133      45.487  52.274  47.212  1.00  0.00           C  
ATOM   2054  NH1 ARG   133      44.703  53.189  47.646  1.00  0.00           N  
ATOM   2055 HH11 ARG   133      45.087  53.916  48.233  1.00  0.00           H  
ATOM   2056 HH12 ARG   133      43.765  53.278  47.281  1.00  0.00           H  
ATOM   2057  NH2 ARG   133      44.881  51.425  46.472  1.00  0.00           N  
ATOM   2058 HH21 ARG   133      45.310  50.569  46.149  1.00  0.00           H  
ATOM   2059 HH22 ARG   133      43.899  51.553  46.270  1.00  0.00           H  
ATOM   2060  C   ARG   133      51.195  50.366  47.589  1.00  0.00           C  
ATOM   2061  O   ARG   133      50.720  49.317  47.202  1.00  0.00           O  
ATOM   2062  N   GLU   134      52.052  51.092  46.905  1.00  0.00           N  
ATOM   2063  H   GLU   134      52.652  51.783  47.330  1.00  0.00           H  
ATOM   2064  CA  GLU   134      52.596  50.651  45.588  1.00  0.00           C  
ATOM   2065  HA  GLU   134      51.738  50.196  45.094  1.00  0.00           H  
ATOM   2066  CB  GLU   134      53.150  51.820  44.805  1.00  0.00           C  
ATOM   2067  HB2 GLU   134      53.832  52.308  45.501  1.00  0.00           H  
ATOM   2068  HB3 GLU   134      53.633  51.450  43.901  1.00  0.00           H  
ATOM   2069  CG  GLU   134      52.017  52.840  44.415  1.00  0.00           C  
ATOM   2070  HG2 GLU   134      51.492  53.159  45.315  1.00  0.00           H  
ATOM   2071  HG3 GLU   134      52.480  53.770  44.083  1.00  0.00           H  
ATOM   2072  CD  GLU   134      51.055  52.343  43.322  1.00  0.00           C  
ATOM   2073  OE1 GLU   134      50.458  53.256  42.773  1.00  0.00           O  
ATOM   2074  OE2 GLU   134      50.795  51.128  43.044  1.00  0.00           O  
ATOM   2075  C   GLU   134      53.677  49.518  45.770  1.00  0.00           C  
ATOM   2076  O   GLU   134      54.019  48.818  44.829  1.00  0.00           O  
ATOM   2077  N   GLY   135      54.189  49.295  46.950  1.00  0.00           N  
ATOM   2078  H   GLY   135      53.831  49.888  47.685  1.00  0.00           H  
ATOM   2079  CA  GLY   135      55.089  48.192  47.366  1.00  0.00           C  
ATOM   2080  HA2 GLY   135      55.942  48.340  46.704  1.00  0.00           H  
ATOM   2081  HA3 GLY   135      55.545  48.247  48.355  1.00  0.00           H  
ATOM   2082  C   GLY   135      54.583  46.741  47.096  1.00  0.00           C  
ATOM   2083  O   GLY   135      55.397  45.816  47.144  1.00  0.00           O  
ATOM   2084  N   THR   136      53.383  46.587  46.591  1.00  0.00           N  
ATOM   2085  H   THR   136      52.670  47.303  46.599  1.00  0.00           H  
ATOM   2086  CA  THR   136      53.013  45.350  45.896  1.00  0.00           C  
ATOM   2087  HA  THR   136      53.215  44.478  46.518  1.00  0.00           H  
ATOM   2088  CB  THR   136      51.509  45.460  45.459  1.00  0.00           C  
ATOM   2089  HB  THR   136      51.408  44.804  44.595  1.00  0.00           H  
ATOM   2090  CG2 THR   136      50.612  44.720  46.425  1.00  0.00           C  
ATOM   2091 HG21 THR   136      49.646  44.649  45.925  1.00  0.00           H  
ATOM   2092 HG22 THR   136      50.859  43.679  46.634  1.00  0.00           H  
ATOM   2093 HG23 THR   136      50.545  45.273  47.361  1.00  0.00           H  
ATOM   2094  OG1 THR   136      51.116  46.783  45.244  1.00  0.00           O  
ATOM   2095  HG1 THR   136      51.566  47.206  44.509  1.00  0.00           H  
ATOM   2096  C   THR   136      53.818  45.109  44.617  1.00  0.00           C  
ATOM   2097  O   THR   136      54.036  43.949  44.408  1.00  0.00           O  
ATOM   2098  N   ILE   137      54.225  46.138  43.836  1.00  0.00           N  
ATOM   2099  H   ILE   137      54.005  47.088  44.101  1.00  0.00           H  
ATOM   2100  CA  ILE   137      55.028  45.945  42.619  1.00  0.00           C  
ATOM   2101  HA  ILE   137      55.145  44.869  42.489  1.00  0.00           H  
ATOM   2102  CB  ILE   137      54.233  46.603  41.502  1.00  0.00           C  
ATOM   2103  HB  ILE   137      54.066  47.665  41.681  1.00  0.00           H  
ATOM   2104  CG2 ILE   137      54.965  46.654  40.096  1.00  0.00           C  
ATOM   2105 HG21 ILE   137      55.847  47.295  40.096  1.00  0.00           H  
ATOM   2106 HG22 ILE   137      55.266  45.670  39.738  1.00  0.00           H  
ATOM   2107 HG23 ILE   137      54.392  47.160  39.319  1.00  0.00           H  
ATOM   2108  CG1 ILE   137      52.814  45.976  41.417  1.00  0.00           C  
ATOM   2109 HG12 ILE   137      52.727  44.890  41.381  1.00  0.00           H  
ATOM   2110 HG13 ILE   137      52.235  46.286  42.287  1.00  0.00           H  
ATOM   2111  CD1 ILE   137      52.055  46.464  40.209  1.00  0.00           C  
ATOM   2112 HD11 ILE   137      52.402  45.969  39.302  1.00  0.00           H  
ATOM   2113 HD12 ILE   137      51.024  46.144  40.363  1.00  0.00           H  
ATOM   2114 HD13 ILE   137      52.014  47.552  40.148  1.00  0.00           H  
ATOM   2115  C   ILE   137      56.413  46.709  42.792  1.00  0.00           C  
ATOM   2116  O   ILE   137      57.410  46.161  42.400  1.00  0.00           O  
ATOM   2117  N   GLN   138      56.443  47.856  43.420  1.00  0.00           N  
ATOM   2118  H   GLN   138      55.565  48.164  43.813  1.00  0.00           H  
ATOM   2119  CA  GLN   138      57.632  48.634  43.611  1.00  0.00           C  
ATOM   2120  HA  GLN   138      58.060  48.622  42.608  1.00  0.00           H  
ATOM   2121  CB  GLN   138      57.340  50.040  44.140  1.00  0.00           C  
ATOM   2122  HB2 GLN   138      56.776  49.996  45.072  1.00  0.00           H  
ATOM   2123  HB3 GLN   138      58.280  50.517  44.418  1.00  0.00           H  
ATOM   2124  CG  GLN   138      56.371  50.874  43.203  1.00  0.00           C  
ATOM   2125  HG2 GLN   138      55.425  50.409  42.930  1.00  0.00           H  
ATOM   2126  HG3 GLN   138      56.173  51.850  43.648  1.00  0.00           H  
ATOM   2127  CD  GLN   138      57.061  51.326  41.966  1.00  0.00           C  
ATOM   2128  OE1 GLN   138      58.261  51.075  41.734  1.00  0.00           O  
ATOM   2129  NE2 GLN   138      56.443  52.222  41.173  1.00  0.00           N  
ATOM   2130 HE21 GLN   138      56.950  52.621  40.396  1.00  0.00           H  
ATOM   2131 HE22 GLN   138      55.456  52.393  41.301  1.00  0.00           H  
ATOM   2132  C   GLN   138      58.546  47.948  44.608  1.00  0.00           C  
ATOM   2133  O   GLN   138      58.051  47.201  45.432  1.00  0.00           O  
ATOM   2134  N   PRO   139      59.881  48.131  44.541  1.00  0.00           N  
ATOM   2135  CD  PRO   139      60.551  48.991  43.559  1.00  0.00           C  
ATOM   2136  HD2 PRO   139      60.191  50.014  43.458  1.00  0.00           H  
ATOM   2137  HD3 PRO   139      60.499  48.500  42.587  1.00  0.00           H  
ATOM   2138  CG  PRO   139      61.975  48.923  43.921  1.00  0.00           C  
ATOM   2139  HG2 PRO   139      62.199  49.798  44.532  1.00  0.00           H  
ATOM   2140  HG3 PRO   139      62.658  48.968  43.073  1.00  0.00           H  
ATOM   2141  CB  PRO   139      62.187  47.780  44.915  1.00  0.00           C  
ATOM   2142  HB2 PRO   139      62.966  47.990  45.648  1.00  0.00           H  
ATOM   2143  HB3 PRO   139      62.617  46.919  44.404  1.00  0.00           H  
ATOM   2144  CA  PRO   139      60.809  47.522  45.585  1.00  0.00           C  
ATOM   2145  HA  PRO   139      60.462  46.496  45.714  1.00  0.00           H  
ATOM   2146  C   PRO   139      60.650  48.195  46.968  1.00  0.00           C  
ATOM   2147  O   PRO   139      60.676  49.450  47.050  1.00  0.00           O  
ATOM   2148  N   LEU   140      60.757  47.428  48.049  1.00  0.00           N  
ATOM   2149  H   LEU   140      61.144  46.501  47.946  1.00  0.00           H  
ATOM   2150  CA  LEU   140      60.525  48.019  49.414  1.00  0.00           C  
ATOM   2151  HA  LEU   140      59.641  48.653  49.347  1.00  0.00           H  
ATOM   2152  CB  LEU   140      60.264  46.815  50.400  1.00  0.00           C  
ATOM   2153  HB2 LEU   140      61.154  46.191  50.472  1.00  0.00           H  
ATOM   2154  HB3 LEU   140      60.269  47.313  51.370  1.00  0.00           H  
ATOM   2155  CG  LEU   140      58.936  45.974  50.063  1.00  0.00           C  
ATOM   2156  HG  LEU   140      58.994  45.388  49.146  1.00  0.00           H  
ATOM   2157  CD1 LEU   140      58.474  45.152  51.250  1.00  0.00           C  
ATOM   2158 HD11 LEU   140      57.659  45.660  51.764  1.00  0.00           H  
ATOM   2159 HD12 LEU   140      58.057  44.312  50.694  1.00  0.00           H  
ATOM   2160 HD13 LEU   140      59.231  44.803  51.952  1.00  0.00           H  
ATOM   2161  CD2 LEU   140      57.692  46.835  49.846  1.00  0.00           C  
ATOM   2162 HD21 LEU   140      57.673  47.148  48.802  1.00  0.00           H  
ATOM   2163 HD22 LEU   140      56.729  46.350  50.003  1.00  0.00           H  
ATOM   2164 HD23 LEU   140      57.711  47.740  50.454  1.00  0.00           H  
ATOM   2165  C   LEU   140      61.755  48.816  49.890  1.00  0.00           C  
ATOM   2166  O   LEU   140      61.664  49.738  50.749  1.00  0.00           O  
ATOM   2167  N   LEU   141      62.935  48.493  49.336  1.00  0.00           N  
ATOM   2168  H   LEU   141      62.966  47.636  48.803  1.00  0.00           H  
ATOM   2169  CA  LEU   141      64.164  49.362  49.492  1.00  0.00           C  
ATOM   2170  HA  LEU   141      63.955  50.203  50.153  1.00  0.00           H  
ATOM   2171  CB  LEU   141      65.271  48.572  50.228  1.00  0.00           C  
ATOM   2172  HB2 LEU   141      64.898  48.326  51.222  1.00  0.00           H  
ATOM   2173  HB3 LEU   141      65.429  47.622  49.717  1.00  0.00           H  
ATOM   2174  CG  LEU   141      66.751  49.054  50.303  1.00  0.00           C  
ATOM   2175  HG  LEU   141      67.194  49.335  49.347  1.00  0.00           H  
ATOM   2176  CD1 LEU   141      66.670  50.354  51.094  1.00  0.00           C  
ATOM   2177 HD11 LEU   141      66.482  50.103  52.138  1.00  0.00           H  
ATOM   2178 HD12 LEU   141      67.536  51.012  51.027  1.00  0.00           H  
ATOM   2179 HD13 LEU   141      65.818  50.959  50.784  1.00  0.00           H  
ATOM   2180  CD2 LEU   141      67.641  48.143  51.071  1.00  0.00           C  
ATOM   2181 HD21 LEU   141      67.174  47.931  52.033  1.00  0.00           H  
ATOM   2182 HD22 LEU   141      67.603  47.175  50.572  1.00  0.00           H  
ATOM   2183 HD23 LEU   141      68.672  48.493  51.107  1.00  0.00           H  
ATOM   2184  C   LEU   141      64.785  49.826  48.098  1.00  0.00           C  
ATOM   2185  O   LEU   141      65.045  48.964  47.200  1.00  0.00           O  
ATOM   2186  N   VAL   142      65.058  51.125  47.871  1.00  0.00           N  
ATOM   2187  H   VAL   142      64.858  51.824  48.572  1.00  0.00           H  
ATOM   2188  CA  VAL   142      65.879  51.672  46.838  1.00  0.00           C  
ATOM   2189  HA  VAL   142      66.218  50.838  46.225  1.00  0.00           H  
ATOM   2190  CB  VAL   142      65.099  52.615  45.824  1.00  0.00           C  
ATOM   2191  HB  VAL   142      64.784  53.546  46.295  1.00  0.00           H  
ATOM   2192  CG1 VAL   142      65.901  52.949  44.611  1.00  0.00           C  
ATOM   2193 HG11 VAL   142      66.467  52.108  44.211  1.00  0.00           H  
ATOM   2194 HG12 VAL   142      65.231  53.406  43.882  1.00  0.00           H  
ATOM   2195 HG13 VAL   142      66.465  53.835  44.903  1.00  0.00           H  
ATOM   2196  CG2 VAL   142      63.764  52.052  45.307  1.00  0.00           C  
ATOM   2197 HG21 VAL   142      64.051  51.272  44.602  1.00  0.00           H  
ATOM   2198 HG22 VAL   142      63.188  51.630  46.131  1.00  0.00           H  
ATOM   2199 HG23 VAL   142      63.235  52.816  44.737  1.00  0.00           H  
ATOM   2200  C   VAL   142      67.061  52.483  47.390  1.00  0.00           C  
ATOM   2201  O   VAL   142      66.817  53.202  48.375  1.00  0.00           O  
ATOM   2202  N   VAL   143      68.278  52.285  46.889  1.00  0.00           N  
ATOM   2203  H   VAL   143      68.271  51.539  46.209  1.00  0.00           H  
ATOM   2204  CA  VAL   143      69.471  52.955  47.343  1.00  0.00           C  
ATOM   2205  HA  VAL   143      69.152  53.801  47.952  1.00  0.00           H  
ATOM   2206  CB  VAL   143      70.412  52.073  48.174  1.00  0.00           C  
ATOM   2207  HB  VAL   143      70.746  51.358  47.422  1.00  0.00           H  
ATOM   2208  CG1 VAL   143      71.588  52.933  48.768  1.00  0.00           C  
ATOM   2209 HG11 VAL   143      71.290  53.940  49.061  1.00  0.00           H  
ATOM   2210 HG12 VAL   143      72.076  52.443  49.610  1.00  0.00           H  
ATOM   2211 HG13 VAL   143      72.349  53.022  47.993  1.00  0.00           H  
ATOM   2212  CG2 VAL   143      69.683  51.233  49.241  1.00  0.00           C  
ATOM   2213 HG21 VAL   143      70.354  50.598  49.819  1.00  0.00           H  
ATOM   2214 HG22 VAL   143      69.229  51.950  49.926  1.00  0.00           H  
ATOM   2215 HG23 VAL   143      69.065  50.552  48.657  1.00  0.00           H  
ATOM   2216  C   VAL   143      70.179  53.608  46.150  1.00  0.00           C  
ATOM   2217  O   VAL   143      70.678  52.965  45.215  1.00  0.00           O  
ATOM   2218  N   GLN   144      70.239  54.918  46.154  1.00  0.00           N  
ATOM   2219  H   GLN   144      69.799  55.412  46.917  1.00  0.00           H  
ATOM   2220  CA  GLN   144      70.962  55.595  45.107  1.00  0.00           C  
ATOM   2221  HA  GLN   144      71.192  54.972  44.242  1.00  0.00           H  
ATOM   2222  CB  GLN   144      70.010  56.790  44.690  1.00  0.00           C  
ATOM   2223  HB2 GLN   144      69.091  56.385  44.264  1.00  0.00           H  
ATOM   2224  HB3 GLN   144      69.776  57.412  45.554  1.00  0.00           H  
ATOM   2225  CG  GLN   144      70.655  57.736  43.694  1.00  0.00           C  
ATOM   2226  HG2 GLN   144      71.550  58.096  44.201  1.00  0.00           H  
ATOM   2227  HG3 GLN   144      70.976  57.339  42.730  1.00  0.00           H  
ATOM   2228  CD  GLN   144      69.864  58.954  43.319  1.00  0.00           C  
ATOM   2229  OE1 GLN   144      68.661  58.913  43.276  1.00  0.00           O  
ATOM   2230  NE2 GLN   144      70.470  60.048  43.000  1.00  0.00           N  
ATOM   2231 HE21 GLN   144      69.853  60.847  42.999  1.00  0.00           H  
ATOM   2232 HE22 GLN   144      71.463  60.139  43.163  1.00  0.00           H  
ATOM   2233  C   GLN   144      72.252  56.130  45.680  1.00  0.00           C  
ATOM   2234  O   GLN   144      72.253  56.754  46.723  1.00  0.00           O  
ATOM   2235  N   VAL   145      73.382  55.965  44.941  1.00  0.00           N  
ATOM   2236  H   VAL   145      73.315  55.389  44.115  1.00  0.00           H  
ATOM   2237  CA  VAL   145      74.717  56.535  45.339  1.00  0.00           C  
ATOM   2238  HA  VAL   145      74.591  56.962  46.334  1.00  0.00           H  
ATOM   2239  CB  VAL   145      75.758  55.366  45.380  1.00  0.00           C  
ATOM   2240  HB  VAL   145      75.699  54.965  44.368  1.00  0.00           H  
ATOM   2241  CG1 VAL   145      77.128  55.957  45.551  1.00  0.00           C  
ATOM   2242 HG11 VAL   145      77.454  56.547  44.694  1.00  0.00           H  
ATOM   2243 HG12 VAL   145      77.218  56.452  46.518  1.00  0.00           H  
ATOM   2244 HG13 VAL   145      77.712  55.054  45.732  1.00  0.00           H  
ATOM   2245  CG2 VAL   145      75.334  54.422  46.513  1.00  0.00           C  
ATOM   2246 HG21 VAL   145      75.305  54.880  47.502  1.00  0.00           H  
ATOM   2247 HG22 VAL   145      74.413  53.927  46.205  1.00  0.00           H  
ATOM   2248 HG23 VAL   145      76.088  53.638  46.583  1.00  0.00           H  
ATOM   2249  C   VAL   145      74.961  57.674  44.302  1.00  0.00           C  
ATOM   2250  O   VAL   145      75.307  57.487  43.114  1.00  0.00           O  
ATOM   2251  N   THR   146      74.968  58.941  44.794  1.00  0.00           N  
ATOM   2252  H   THR   146      74.771  59.080  45.774  1.00  0.00           H  
ATOM   2253  CA  THR   146      75.344  60.110  43.967  1.00  0.00           C  
ATOM   2254  HA  THR   146      75.379  59.948  42.890  1.00  0.00           H  
ATOM   2255  CB  THR   146      74.408  61.304  44.080  1.00  0.00           C  
ATOM   2256  HB  THR   146      74.438  61.813  45.043  1.00  0.00           H  
ATOM   2257  CG2 THR   146      74.802  62.518  43.087  1.00  0.00           C  
ATOM   2258 HG21 THR   146      75.107  62.155  42.106  1.00  0.00           H  
ATOM   2259 HG22 THR   146      73.851  63.050  43.066  1.00  0.00           H  
ATOM   2260 HG23 THR   146      75.572  63.110  43.581  1.00  0.00           H  
ATOM   2261  OG1 THR   146      73.016  61.024  43.829  1.00  0.00           O  
ATOM   2262  HG1 THR   146      72.706  60.565  44.614  1.00  0.00           H  
ATOM   2263  C   THR   146      76.733  60.544  44.282  1.00  0.00           C  
ATOM   2264  O   THR   146      77.103  60.942  45.439  1.00  0.00           O  
ATOM   2265  N   GLU   147      77.560  60.650  43.273  1.00  0.00           N  
ATOM   2266  H   GLU   147      77.238  60.400  42.349  1.00  0.00           H  
ATOM   2267  CA  GLU   147      78.908  61.243  43.325  1.00  0.00           C  
ATOM   2268  HA  GLU   147      79.378  61.074  44.293  1.00  0.00           H  
ATOM   2269  CB  GLU   147      79.866  60.585  42.334  1.00  0.00           C  
ATOM   2270  HB2 GLU   147      79.633  60.974  41.343  1.00  0.00           H  
ATOM   2271  HB3 GLU   147      80.864  60.966  42.551  1.00  0.00           H  
ATOM   2272  CG  GLU   147      80.055  59.065  42.317  1.00  0.00           C  
ATOM   2273  HG2 GLU   147      80.374  58.750  43.311  1.00  0.00           H  
ATOM   2274  HG3 GLU   147      79.116  58.527  42.188  1.00  0.00           H  
ATOM   2275  CD  GLU   147      81.032  58.675  41.224  1.00  0.00           C  
ATOM   2276  OE1 GLU   147      81.946  59.484  40.945  1.00  0.00           O  
ATOM   2277  OE2 GLU   147      80.848  57.565  40.627  1.00  0.00           O  
ATOM   2278  C   GLU   147      78.765  62.772  43.174  1.00  0.00           C  
ATOM   2279  O   GLU   147      78.333  63.284  42.143  1.00  0.00           O  
ATOM   2280  N   LEU   148      79.061  63.432  44.306  1.00  0.00           N  
ATOM   2281  H   LEU   148      79.414  62.863  45.062  1.00  0.00           H  
ATOM   2282  CA  LEU   148      79.264  64.889  44.278  1.00  0.00           C  
ATOM   2283  HA  LEU   148      78.617  65.334  43.522  1.00  0.00           H  
ATOM   2284  CB  LEU   148      78.936  65.443  45.650  1.00  0.00           C  
ATOM   2285  HB2 LEU   148      79.659  65.005  46.338  1.00  0.00           H  
ATOM   2286  HB3 LEU   148      79.231  66.488  45.552  1.00  0.00           H  
ATOM   2287  CG  LEU   148      77.463  65.307  46.078  1.00  0.00           C  
ATOM   2288  HG  LEU   148      77.036  64.305  46.047  1.00  0.00           H  
ATOM   2289  CD1 LEU   148      77.389  65.710  47.557  1.00  0.00           C  
ATOM   2290 HD11 LEU   148      77.697  66.752  47.644  1.00  0.00           H  
ATOM   2291 HD12 LEU   148      76.359  65.564  47.882  1.00  0.00           H  
ATOM   2292 HD13 LEU   148      78.086  65.146  48.177  1.00  0.00           H  
ATOM   2293  CD2 LEU   148      76.619  66.301  45.273  1.00  0.00           C  
ATOM   2294 HD21 LEU   148      76.409  65.889  44.286  1.00  0.00           H  
ATOM   2295 HD22 LEU   148      75.656  66.349  45.780  1.00  0.00           H  
ATOM   2296 HD23 LEU   148      76.975  67.331  45.269  1.00  0.00           H  
ATOM   2297  C   LEU   148      80.694  65.185  43.815  1.00  0.00           C  
ATOM   2298  O   LEU   148      81.528  64.341  43.812  1.00  0.00           O  
ATOM   2299  N   VAL   149      80.961  66.420  43.344  1.00  0.00           N  
ATOM   2300  H   VAL   149      80.201  67.068  43.494  1.00  0.00           H  
ATOM   2301  CA  VAL   149      82.351  67.018  43.050  1.00  0.00           C  
ATOM   2302  HA  VAL   149      82.651  66.656  42.067  1.00  0.00           H  
ATOM   2303  CB  VAL   149      82.260  68.521  42.864  1.00  0.00           C  
ATOM   2304  HB  VAL   149      81.553  68.892  43.607  1.00  0.00           H  
ATOM   2305  CG1 VAL   149      83.589  69.262  43.081  1.00  0.00           C  
ATOM   2306 HG11 VAL   149      83.923  69.121  44.109  1.00  0.00           H  
ATOM   2307 HG12 VAL   149      84.315  68.862  42.373  1.00  0.00           H  
ATOM   2308 HG13 VAL   149      83.411  70.335  43.017  1.00  0.00           H  
ATOM   2309  CG2 VAL   149      81.750  68.887  41.479  1.00  0.00           C  
ATOM   2310 HG21 VAL   149      81.598  69.962  41.382  1.00  0.00           H  
ATOM   2311 HG22 VAL   149      82.455  68.651  40.682  1.00  0.00           H  
ATOM   2312 HG23 VAL   149      80.763  68.444  41.349  1.00  0.00           H  
ATOM   2313  C   VAL   149      83.343  66.500  44.145  1.00  0.00           C  
ATOM   2314  O   VAL   149      84.385  65.883  43.805  1.00  0.00           O  
ATOM   2315  N   ASP   150      82.934  66.768  45.404  1.00  0.00           N  
ATOM   2316  H   ASP   150      82.055  67.227  45.594  1.00  0.00           H  
ATOM   2317  CA  ASP   150      83.852  66.636  46.530  1.00  0.00           C  
ATOM   2318  HA  ASP   150      84.681  65.970  46.288  1.00  0.00           H  
ATOM   2319  CB  ASP   150      84.491  68.078  46.932  1.00  0.00           C  
ATOM   2320  HB2 ASP   150      85.163  67.940  47.779  1.00  0.00           H  
ATOM   2321  HB3 ASP   150      84.974  68.464  46.034  1.00  0.00           H  
ATOM   2322  CG  ASP   150      83.471  69.233  47.312  1.00  0.00           C  
ATOM   2323  OD1 ASP   150      83.917  70.306  47.686  1.00  0.00           O  
ATOM   2324  OD2 ASP   150      82.291  69.068  46.980  1.00  0.00           O  
ATOM   2325  C   ASP   150      83.302  65.928  47.736  1.00  0.00           C  
ATOM   2326  O   ASP   150      83.804  66.096  48.820  1.00  0.00           O  
ATOM   2327  N   GLY   151      82.234  65.125  47.552  1.00  0.00           N  
ATOM   2328  H   GLY   151      81.887  65.102  46.604  1.00  0.00           H  
ATOM   2329  CA  GLY   151      81.737  64.129  48.499  1.00  0.00           C  
ATOM   2330  HA2 GLY   151      82.532  63.788  49.162  1.00  0.00           H  
ATOM   2331  HA3 GLY   151      81.003  64.658  49.107  1.00  0.00           H  
ATOM   2332  C   GLY   151      81.026  62.969  47.791  1.00  0.00           C  
ATOM   2333  O   GLY   151      80.939  62.947  46.574  1.00  0.00           O  
ATOM   2334  N   ILE   152      80.319  62.102  48.589  1.00  0.00           N  
ATOM   2335  H   ILE   152      80.497  62.113  49.583  1.00  0.00           H  
ATOM   2336  CA  ILE   152      79.415  61.016  48.125  1.00  0.00           C  
ATOM   2337  HA  ILE   152      79.169  61.240  47.087  1.00  0.00           H  
ATOM   2338  CB  ILE   152      80.172  59.681  48.364  1.00  0.00           C  
ATOM   2339  HB  ILE   152      80.522  59.650  49.395  1.00  0.00           H  
ATOM   2340  CG2 ILE   152      79.209  58.529  48.230  1.00  0.00           C  
ATOM   2341 HG21 ILE   152      78.384  58.545  48.943  1.00  0.00           H  
ATOM   2342 HG22 ILE   152      78.845  58.436  47.206  1.00  0.00           H  
ATOM   2343 HG23 ILE   152      79.786  57.617  48.380  1.00  0.00           H  
ATOM   2344  CG1 ILE   152      81.451  59.382  47.445  1.00  0.00           C  
ATOM   2345 HG12 ILE   152      82.178  60.128  47.764  1.00  0.00           H  
ATOM   2346 HG13 ILE   152      81.890  58.399  47.613  1.00  0.00           H  
ATOM   2347  CD1 ILE   152      81.220  59.612  45.949  1.00  0.00           C  
ATOM   2348 HD11 ILE   152      80.368  58.975  45.711  1.00  0.00           H  
ATOM   2349 HD12 ILE   152      80.949  60.656  45.788  1.00  0.00           H  
ATOM   2350 HD13 ILE   152      82.057  59.278  45.336  1.00  0.00           H  
ATOM   2351  C   ILE   152      78.056  61.109  48.952  1.00  0.00           C  
ATOM   2352  O   ILE   152      78.124  61.373  50.155  1.00  0.00           O  
ATOM   2353  N   PHE   153      76.928  60.797  48.360  1.00  0.00           N  
ATOM   2354  H   PHE   153      76.925  60.885  47.354  1.00  0.00           H  
ATOM   2355  CA  PHE   153      75.653  60.649  49.065  1.00  0.00           C  
ATOM   2356  HA  PHE   153      75.863  60.745  50.130  1.00  0.00           H  
ATOM   2357  CB  PHE   153      74.710  61.887  48.679  1.00  0.00           C  
ATOM   2358  HB2 PHE   153      75.402  62.683  48.954  1.00  0.00           H  
ATOM   2359  HB3 PHE   153      74.332  61.891  47.657  1.00  0.00           H  
ATOM   2360  CG  PHE   153      73.531  62.002  49.646  1.00  0.00           C  
ATOM   2361  CD1 PHE   153      72.380  61.251  49.469  1.00  0.00           C  
ATOM   2362  HD1 PHE   153      72.339  60.567  48.635  1.00  0.00           H  
ATOM   2363  CE1 PHE   153      71.215  61.451  50.256  1.00  0.00           C  
ATOM   2364  HE1 PHE   153      70.348  60.849  50.028  1.00  0.00           H  
ATOM   2365  CZ  PHE   153      71.344  62.305  51.389  1.00  0.00           C  
ATOM   2366  HZ  PHE   153      70.447  62.491  51.962  1.00  0.00           H  
ATOM   2367  CE2 PHE   153      72.570  62.964  51.672  1.00  0.00           C  
ATOM   2368  HE2 PHE   153      72.606  63.754  52.408  1.00  0.00           H  
ATOM   2369  CD2 PHE   153      73.648  62.833  50.797  1.00  0.00           C  
ATOM   2370  HD2 PHE   153      74.476  63.524  50.859  1.00  0.00           H  
ATOM   2371  C   PHE   153      74.916  59.308  48.767  1.00  0.00           C  
ATOM   2372  O   PHE   153      74.550  58.951  47.601  1.00  0.00           O  
ATOM   2373  N   ILE   154      74.735  58.538  49.854  1.00  0.00           N  
ATOM   2374  H   ILE   154      75.099  58.932  50.710  1.00  0.00           H  
ATOM   2375  CA  ILE   154      73.987  57.349  49.993  1.00  0.00           C  
ATOM   2376  HA  ILE   154      73.984  56.972  48.971  1.00  0.00           H  
ATOM   2377  CB  ILE   154      74.639  56.276  50.875  1.00  0.00           C  
ATOM   2378  HB  ILE   154      74.618  56.599  51.916  1.00  0.00           H  
ATOM   2379  CG2 ILE   154      73.793  54.999  50.831  1.00  0.00           C  
ATOM   2380 HG21 ILE   154      73.813  54.583  49.824  1.00  0.00           H  
ATOM   2381 HG22 ILE   154      74.240  54.337  51.573  1.00  0.00           H  
ATOM   2382 HG23 ILE   154      72.763  55.286  51.043  1.00  0.00           H  
ATOM   2383  CG1 ILE   154      76.096  56.126  50.329  1.00  0.00           C  
ATOM   2384 HG12 ILE   154      76.106  55.908  49.261  1.00  0.00           H  
ATOM   2385 HG13 ILE   154      76.655  57.032  50.563  1.00  0.00           H  
ATOM   2386  CD1 ILE   154      76.786  54.948  51.052  1.00  0.00           C  
ATOM   2387 HD11 ILE   154      76.235  54.051  50.769  1.00  0.00           H  
ATOM   2388 HD12 ILE   154      77.827  54.852  50.744  1.00  0.00           H  
ATOM   2389 HD13 ILE   154      76.838  55.134  52.125  1.00  0.00           H  
ATOM   2390  C   ILE   154      72.522  57.750  50.351  1.00  0.00           C  
ATOM   2391  O   ILE   154      72.111  57.944  51.535  1.00  0.00           O  
ATOM   2392  N   GLY   155      71.664  57.870  49.322  1.00  0.00           N  
ATOM   2393  H   GLY   155      71.935  57.738  48.358  1.00  0.00           H  
ATOM   2394  CA  GLY   155      70.211  58.229  49.531  1.00  0.00           C  
ATOM   2395  HA2 GLY   155      70.149  58.883  50.400  1.00  0.00           H  
ATOM   2396  HA3 GLY   155      69.917  58.916  48.738  1.00  0.00           H  
ATOM   2397  C   GLY   155      69.390  57.008  49.555  1.00  0.00           C  
ATOM   2398  O   GLY   155      69.148  56.322  48.562  1.00  0.00           O  
ATOM   2399  N   LEU   156      68.899  56.716  50.802  1.00  0.00           N  
ATOM   2400  H   LEU   156      69.060  57.231  51.656  1.00  0.00           H  
ATOM   2401  CA  LEU   156      68.013  55.607  51.002  1.00  0.00           C  
ATOM   2402  HA  LEU   156      68.188  54.905  50.187  1.00  0.00           H  
ATOM   2403  CB  LEU   156      68.373  55.028  52.337  1.00  0.00           C  
ATOM   2404  HB2 LEU   156      68.521  55.851  53.036  1.00  0.00           H  
ATOM   2405  HB3 LEU   156      67.521  54.461  52.712  1.00  0.00           H  
ATOM   2406  CG  LEU   156      69.638  54.108  52.336  1.00  0.00           C  
ATOM   2407  HG  LEU   156      69.917  53.808  51.326  1.00  0.00           H  
ATOM   2408  CD1 LEU   156      70.855  54.918  52.941  1.00  0.00           C  
ATOM   2409 HD11 LEU   156      71.819  54.418  52.848  1.00  0.00           H  
ATOM   2410 HD12 LEU   156      70.768  55.877  52.429  1.00  0.00           H  
ATOM   2411 HD13 LEU   156      70.532  55.139  53.959  1.00  0.00           H  
ATOM   2412  CD2 LEU   156      69.440  52.817  53.110  1.00  0.00           C  
ATOM   2413 HD21 LEU   156      69.004  52.034  52.489  1.00  0.00           H  
ATOM   2414 HD22 LEU   156      70.423  52.423  53.370  1.00  0.00           H  
ATOM   2415 HD23 LEU   156      68.879  52.923  54.039  1.00  0.00           H  
ATOM   2416  C   LEU   156      66.509  55.943  51.027  1.00  0.00           C  
ATOM   2417  O   LEU   156      66.051  56.820  51.810  1.00  0.00           O  
ATOM   2418  N   THR   157      65.760  55.108  50.300  1.00  0.00           N  
ATOM   2419  H   THR   157      66.267  54.322  49.919  1.00  0.00           H  
ATOM   2420  CA  THR   157      64.310  55.191  50.143  1.00  0.00           C  
ATOM   2421  HA  THR   157      63.882  56.032  50.689  1.00  0.00           H  
ATOM   2422  CB  THR   157      63.900  55.432  48.635  1.00  0.00           C  
ATOM   2423  HB  THR   157      64.384  54.620  48.092  1.00  0.00           H  
ATOM   2424  CG2 THR   157      62.423  55.555  48.272  1.00  0.00           C  
ATOM   2425 HG21 THR   157      62.316  56.125  47.349  1.00  0.00           H  
ATOM   2426 HG22 THR   157      61.913  54.598  48.159  1.00  0.00           H  
ATOM   2427 HG23 THR   157      61.914  56.163  49.020  1.00  0.00           H  
ATOM   2428  OG1 THR   157      64.542  56.552  48.133  1.00  0.00           O  
ATOM   2429  HG1 THR   157      64.144  57.346  48.497  1.00  0.00           H  
ATOM   2430  C   THR   157      63.760  53.860  50.648  1.00  0.00           C  
ATOM   2431  O   THR   157      64.177  52.814  50.178  1.00  0.00           O  
ATOM   2432  N   VAL   158      62.923  53.885  51.641  1.00  0.00           N  
ATOM   2433  H   VAL   158      62.833  54.827  51.993  1.00  0.00           H  
ATOM   2434  CA  VAL   158      62.369  52.750  52.433  1.00  0.00           C  
ATOM   2435  HA  VAL   158      62.573  51.889  51.797  1.00  0.00           H  
ATOM   2436  CB  VAL   158      63.168  52.529  53.812  1.00  0.00           C  
ATOM   2437  HB  VAL   158      63.453  53.473  54.278  1.00  0.00           H  
ATOM   2438  CG1 VAL   158      62.410  51.796  54.914  1.00  0.00           C  
ATOM   2439 HG11 VAL   158      62.124  50.789  54.610  1.00  0.00           H  
ATOM   2440 HG12 VAL   158      62.815  51.780  55.926  1.00  0.00           H  
ATOM   2441 HG13 VAL   158      61.510  52.353  55.176  1.00  0.00           H  
ATOM   2442  CG2 VAL   158      64.473  51.731  53.517  1.00  0.00           C  
ATOM   2443 HG21 VAL   158      64.974  52.348  52.770  1.00  0.00           H  
ATOM   2444 HG22 VAL   158      65.079  51.719  54.423  1.00  0.00           H  
ATOM   2445 HG23 VAL   158      64.249  50.767  53.060  1.00  0.00           H  
ATOM   2446  C   VAL   158      60.854  52.868  52.570  1.00  0.00           C  
ATOM   2447  O   VAL   158      60.364  53.887  53.060  1.00  0.00           O  
ATOM   2448  N   ASN   159      60.169  51.747  52.293  1.00  0.00           N  
ATOM   2449  H   ASN   159      60.659  51.001  51.820  1.00  0.00           H  
ATOM   2450  CA  ASN   159      58.766  51.612  52.490  1.00  0.00           C  
ATOM   2451  HA  ASN   159      58.239  52.449  52.032  1.00  0.00           H  
ATOM   2452  CB  ASN   159      58.339  50.279  51.740  1.00  0.00           C  
ATOM   2453  HB2 ASN   159      58.835  50.320  50.770  1.00  0.00           H  
ATOM   2454  HB3 ASN   159      58.808  49.443  52.258  1.00  0.00           H  
ATOM   2455  CG  ASN   159      56.800  50.159  51.696  1.00  0.00           C  
ATOM   2456  OD1 ASN   159      56.141  50.054  52.719  1.00  0.00           O  
ATOM   2457  ND2 ASN   159      56.261  49.949  50.519  1.00  0.00           N  
ATOM   2458 HD21 ASN   159      55.256  50.033  50.469  1.00  0.00           H  
ATOM   2459 HD22 ASN   159      56.863  50.096  49.722  1.00  0.00           H  
ATOM   2460  C   ASN   159      58.384  51.729  53.957  1.00  0.00           C  
ATOM   2461  O   ASN   159      58.902  50.941  54.777  1.00  0.00           O  
ATOM   2462  N   HID   160      57.436  52.569  54.329  1.00  0.00           N  
ATOM   2463  H   HID   160      56.999  53.162  53.638  1.00  0.00           H  
ATOM   2464  CA  HID   160      57.126  52.843  55.743  1.00  0.00           C  
ATOM   2465  HA  HID   160      58.101  52.791  56.227  1.00  0.00           H  
ATOM   2466  CB  HID   160      56.534  54.253  55.821  1.00  0.00           C  
ATOM   2467  HB2 HID   160      56.959  54.946  55.095  1.00  0.00           H  
ATOM   2468  HB3 HID   160      55.456  54.189  55.676  1.00  0.00           H  
ATOM   2469  CG  HID   160      56.872  55.011  57.112  1.00  0.00           C  
ATOM   2470  ND1 HID   160      57.072  54.519  58.355  1.00  0.00           N  
ATOM   2471  HD1 HID   160      57.117  53.563  58.677  1.00  0.00           H  
ATOM   2472  CE1 HID   160      57.275  55.554  59.171  1.00  0.00           C  
ATOM   2473  HE1 HID   160      57.525  55.465  60.218  1.00  0.00           H  
ATOM   2474  NE2 HID   160      57.268  56.701  58.512  1.00  0.00           N  
ATOM   2475  CD2 HID   160      57.006  56.358  57.218  1.00  0.00           C  
ATOM   2476  HD2 HID   160      56.821  57.110  56.465  1.00  0.00           H  
ATOM   2477  C   HID   160      56.266  51.772  56.432  1.00  0.00           C  
ATOM   2478  O   HID   160      56.110  51.818  57.630  1.00  0.00           O  
ATOM   2479  N   VAL   161      55.553  50.850  55.738  1.00  0.00           N  
ATOM   2480  H   VAL   161      55.694  50.873  54.738  1.00  0.00           H  
ATOM   2481  CA  VAL   161      54.889  49.637  56.325  1.00  0.00           C  
ATOM   2482  HA  VAL   161      54.172  49.892  57.106  1.00  0.00           H  
ATOM   2483  CB  VAL   161      54.120  48.900  55.174  1.00  0.00           C  
ATOM   2484  HB  VAL   161      54.800  48.556  54.394  1.00  0.00           H  
ATOM   2485  CG1 VAL   161      53.385  47.632  55.606  1.00  0.00           C  
ATOM   2486 HG11 VAL   161      52.813  47.281  54.748  1.00  0.00           H  
ATOM   2487 HG12 VAL   161      54.020  46.846  56.016  1.00  0.00           H  
ATOM   2488 HG13 VAL   161      52.628  47.843  56.362  1.00  0.00           H  
ATOM   2489  CG2 VAL   161      53.111  49.838  54.445  1.00  0.00           C  
ATOM   2490 HG21 VAL   161      53.620  50.575  53.824  1.00  0.00           H  
ATOM   2491 HG22 VAL   161      52.364  49.318  53.845  1.00  0.00           H  
ATOM   2492 HG23 VAL   161      52.576  50.315  55.267  1.00  0.00           H  
ATOM   2493  C   VAL   161      55.935  48.633  56.863  1.00  0.00           C  
ATOM   2494  O   VAL   161      55.651  47.910  57.832  1.00  0.00           O  
ATOM   2495  N   VAL   162      57.123  48.495  56.217  1.00  0.00           N  
ATOM   2496  H   VAL   162      57.303  49.000  55.361  1.00  0.00           H  
ATOM   2497  CA  VAL   162      58.261  47.684  56.619  1.00  0.00           C  
ATOM   2498  HA  VAL   162      57.844  46.695  56.806  1.00  0.00           H  
ATOM   2499  CB  VAL   162      59.261  47.550  55.412  1.00  0.00           C  
ATOM   2500  HB  VAL   162      59.640  48.552  55.211  1.00  0.00           H  
ATOM   2501  CG1 VAL   162      60.554  46.678  55.647  1.00  0.00           C  
ATOM   2502 HG11 VAL   162      60.204  45.660  55.821  1.00  0.00           H  
ATOM   2503 HG12 VAL   162      61.312  46.616  54.866  1.00  0.00           H  
ATOM   2504 HG13 VAL   162      61.019  47.068  56.552  1.00  0.00           H  
ATOM   2505  CG2 VAL   162      58.651  46.987  54.178  1.00  0.00           C  
ATOM   2506 HG21 VAL   162      57.656  47.342  53.908  1.00  0.00           H  
ATOM   2507 HG22 VAL   162      59.330  47.133  53.338  1.00  0.00           H  
ATOM   2508 HG23 VAL   162      58.534  45.903  54.177  1.00  0.00           H  
ATOM   2509  C   VAL   162      58.930  48.116  57.898  1.00  0.00           C  
ATOM   2510  O   VAL   162      59.192  47.303  58.763  1.00  0.00           O  
ATOM   2511  N   ALA   163      59.125  49.451  58.104  1.00  0.00           N  
ATOM   2512  H   ALA   163      59.038  50.097  57.333  1.00  0.00           H  
ATOM   2513  CA  ALA   163      59.963  50.040  59.260  1.00  0.00           C  
ATOM   2514  HA  ALA   163      59.873  49.374  60.118  1.00  0.00           H  
ATOM   2515  CB  ALA   163      61.449  50.042  58.681  1.00  0.00           C  
ATOM   2516  HB1 ALA   163      61.889  49.052  58.563  1.00  0.00           H  
ATOM   2517  HB2 ALA   163      61.452  50.614  57.754  1.00  0.00           H  
ATOM   2518  HB3 ALA   163      62.073  50.544  59.420  1.00  0.00           H  
ATOM   2519  C   ALA   163      59.442  51.471  59.624  1.00  0.00           C  
ATOM   2520  O   ALA   163      59.144  52.211  58.694  1.00  0.00           O  
ATOM   2521  N   ASP   164      59.399  51.782  60.927  1.00  0.00           N  
ATOM   2522  H   ASP   164      59.571  51.077  61.629  1.00  0.00           H  
ATOM   2523  CA  ASP   164      59.468  53.182  61.374  1.00  0.00           C  
ATOM   2524  HA  ASP   164      58.865  53.807  60.715  1.00  0.00           H  
ATOM   2525  CB  ASP   164      58.807  53.232  62.712  1.00  0.00           C  
ATOM   2526  HB2 ASP   164      58.695  54.284  62.973  1.00  0.00           H  
ATOM   2527  HB3 ASP   164      57.806  52.822  62.576  1.00  0.00           H  
ATOM   2528  CG  ASP   164      59.482  52.529  63.925  1.00  0.00           C  
ATOM   2529  OD1 ASP   164      60.575  52.011  63.926  1.00  0.00           O  
ATOM   2530  OD2 ASP   164      58.735  52.348  64.931  1.00  0.00           O  
ATOM   2531  C   ASP   164      60.877  53.735  61.372  1.00  0.00           C  
ATOM   2532  O   ASP   164      61.849  52.967  61.043  1.00  0.00           O  
ATOM   2533  N   GLY   165      60.996  54.989  61.818  1.00  0.00           N  
ATOM   2534  H   GLY   165      60.135  55.512  61.892  1.00  0.00           H  
ATOM   2535  CA  GLY   165      62.235  55.700  61.728  1.00  0.00           C  
ATOM   2536  HA2 GLY   165      62.643  55.734  60.718  1.00  0.00           H  
ATOM   2537  HA3 GLY   165      62.021  56.713  62.070  1.00  0.00           H  
ATOM   2538  C   GLY   165      63.366  55.115  62.689  1.00  0.00           C  
ATOM   2539  O   GLY   165      64.481  54.995  62.215  1.00  0.00           O  
ATOM   2540  N   LYS   166      63.091  54.543  63.867  1.00  0.00           N  
ATOM   2541  H   LYS   166      62.194  54.603  64.326  1.00  0.00           H  
ATOM   2542  CA  LYS   166      64.029  53.734  64.594  1.00  0.00           C  
ATOM   2543  HA  LYS   166      64.943  54.328  64.635  1.00  0.00           H  
ATOM   2544  CB  LYS   166      63.487  53.381  66.002  1.00  0.00           C  
ATOM   2545  HB2 LYS   166      62.792  54.159  66.318  1.00  0.00           H  
ATOM   2546  HB3 LYS   166      62.829  52.543  65.774  1.00  0.00           H  
ATOM   2547  CG  LYS   166      64.476  52.958  67.137  1.00  0.00           C  
ATOM   2548  HG2 LYS   166      65.066  52.125  66.755  1.00  0.00           H  
ATOM   2549  HG3 LYS   166      65.135  53.790  67.382  1.00  0.00           H  
ATOM   2550  CD  LYS   166      63.670  52.507  68.353  1.00  0.00           C  
ATOM   2551  HD2 LYS   166      63.002  53.326  68.617  1.00  0.00           H  
ATOM   2552  HD3 LYS   166      63.073  51.620  68.141  1.00  0.00           H  
ATOM   2553  CE  LYS   166      64.575  52.164  69.538  1.00  0.00           C  
ATOM   2554  HE2 LYS   166      63.917  51.708  70.277  1.00  0.00           H  
ATOM   2555  HE3 LYS   166      65.330  51.400  69.354  1.00  0.00           H  
ATOM   2556  NZ  LYS   166      65.387  53.286  70.053  1.00  0.00           N  
ATOM   2557  HZ1 LYS   166      64.826  54.126  70.036  1.00  0.00           H  
ATOM   2558  HZ2 LYS   166      65.697  53.100  70.996  1.00  0.00           H  
ATOM   2559  HZ3 LYS   166      66.164  53.470  69.434  1.00  0.00           H  
ATOM   2560  C   LYS   166      64.503  52.480  63.876  1.00  0.00           C  
ATOM   2561  O   LYS   166      65.712  52.320  63.649  1.00  0.00           O  
ATOM   2562  N   SER   167      63.508  51.711  63.350  1.00  0.00           N  
ATOM   2563  H   SER   167      62.588  52.123  63.411  1.00  0.00           H  
ATOM   2564  CA  SER   167      63.677  50.409  62.645  1.00  0.00           C  
ATOM   2565  HA  SER   167      64.240  49.747  63.303  1.00  0.00           H  
ATOM   2566  CB  SER   167      62.377  49.788  62.265  1.00  0.00           C  
ATOM   2567  HB2 SER   167      61.788  50.270  61.485  1.00  0.00           H  
ATOM   2568  HB3 SER   167      62.552  48.767  61.928  1.00  0.00           H  
ATOM   2569  OG  SER   167      61.400  49.698  63.333  1.00  0.00           O  
ATOM   2570  HG  SER   167      61.159  50.618  63.462  1.00  0.00           H  
ATOM   2571  C   SER   167      64.461  50.521  61.297  1.00  0.00           C  
ATOM   2572  O   SER   167      65.237  49.650  60.928  1.00  0.00           O  
ATOM   2573  N   PHE   168      64.340  51.713  60.679  1.00  0.00           N  
ATOM   2574  H   PHE   168      63.561  52.277  60.989  1.00  0.00           H  
ATOM   2575  CA  PHE   168      65.145  52.259  59.626  1.00  0.00           C  
ATOM   2576  HA  PHE   168      65.232  51.463  58.887  1.00  0.00           H  
ATOM   2577  CB  PHE   168      64.481  53.501  59.010  1.00  0.00           C  
ATOM   2578  HB2 PHE   168      63.553  53.186  58.532  1.00  0.00           H  
ATOM   2579  HB3 PHE   168      64.212  54.188  59.812  1.00  0.00           H  
ATOM   2580  CG  PHE   168      65.318  54.171  57.971  1.00  0.00           C  
ATOM   2581  CD1 PHE   168      65.241  53.869  56.609  1.00  0.00           C  
ATOM   2582  HD1 PHE   168      64.704  53.017  56.220  1.00  0.00           H  
ATOM   2583  CE1 PHE   168      66.007  54.516  55.636  1.00  0.00           C  
ATOM   2584  HE1 PHE   168      65.975  54.091  54.643  1.00  0.00           H  
ATOM   2585  CZ  PHE   168      67.038  55.458  55.966  1.00  0.00           C  
ATOM   2586  HZ  PHE   168      67.683  55.881  55.210  1.00  0.00           H  
ATOM   2587  CE2 PHE   168      67.139  55.762  57.343  1.00  0.00           C  
ATOM   2588  HE2 PHE   168      67.979  56.360  57.663  1.00  0.00           H  
ATOM   2589  CD2 PHE   168      66.278  55.188  58.313  1.00  0.00           C  
ATOM   2590  HD2 PHE   168      66.404  55.430  59.358  1.00  0.00           H  
ATOM   2591  C   PHE   168      66.623  52.567  60.063  1.00  0.00           C  
ATOM   2592  O   PHE   168      67.612  52.112  59.454  1.00  0.00           O  
ATOM   2593  N   TRP   169      66.865  53.303  61.198  1.00  0.00           N  
ATOM   2594  H   TRP   169      66.065  53.658  61.702  1.00  0.00           H  
ATOM   2595  CA  TRP   169      68.217  53.468  61.667  1.00  0.00           C  
ATOM   2596  HA  TRP   169      68.716  53.789  60.752  1.00  0.00           H  
ATOM   2597  CB  TRP   169      68.349  54.614  62.617  1.00  0.00           C  
ATOM   2598  HB2 TRP   169      67.554  54.513  63.356  1.00  0.00           H  
ATOM   2599  HB3 TRP   169      69.318  54.457  63.092  1.00  0.00           H  
ATOM   2600  CG  TRP   169      68.395  55.980  61.950  1.00  0.00           C  
ATOM   2601  CD1 TRP   169      67.278  56.804  61.886  1.00  0.00           C  
ATOM   2602  HD1 TRP   169      66.313  56.550  62.299  1.00  0.00           H  
ATOM   2603  NE1 TRP   169      67.504  57.822  61.050  1.00  0.00           N  
ATOM   2604  HE1 TRP   169      66.739  58.392  60.719  1.00  0.00           H  
ATOM   2605  CE2 TRP   169      68.855  57.793  60.599  1.00  0.00           C  
ATOM   2606  CZ2 TRP   169      69.504  58.496  59.613  1.00  0.00           C  
ATOM   2607  HZ2 TRP   169      68.994  59.328  59.149  1.00  0.00           H  
ATOM   2608  CH2 TRP   169      70.784  58.207  59.271  1.00  0.00           C  
ATOM   2609  HH2 TRP   169      71.239  58.812  58.501  1.00  0.00           H  
ATOM   2610  CZ3 TRP   169      71.471  57.104  59.910  1.00  0.00           C  
ATOM   2611  HZ3 TRP   169      72.494  56.937  59.609  1.00  0.00           H  
ATOM   2612  CE3 TRP   169      70.802  56.343  60.838  1.00  0.00           C  
ATOM   2613  HE3 TRP   169      71.286  55.518  61.338  1.00  0.00           H  
ATOM   2614  CD2 TRP   169      69.447  56.595  61.120  1.00  0.00           C  
ATOM   2615  C   TRP   169      68.886  52.174  62.257  1.00  0.00           C  
ATOM   2616  O   TRP   169      70.117  51.980  62.212  1.00  0.00           O  
ATOM   2617  N   LEU   170      68.026  51.194  62.613  1.00  0.00           N  
ATOM   2618  H   LEU   170      67.042  51.421  62.594  1.00  0.00           H  
ATOM   2619  CA  LEU   170      68.510  49.924  62.992  1.00  0.00           C  
ATOM   2620  HA  LEU   170      69.296  49.998  63.743  1.00  0.00           H  
ATOM   2621  CB  LEU   170      67.269  49.087  63.523  1.00  0.00           C  
ATOM   2622  HB2 LEU   170      66.770  49.611  64.338  1.00  0.00           H  
ATOM   2623  HB3 LEU   170      66.576  48.832  62.721  1.00  0.00           H  
ATOM   2624  CG  LEU   170      67.672  47.760  64.192  1.00  0.00           C  
ATOM   2625  HG  LEU   170      68.096  47.092  63.442  1.00  0.00           H  
ATOM   2626  CD1 LEU   170      68.750  47.966  65.303  1.00  0.00           C  
ATOM   2627 HD11 LEU   170      68.357  48.368  66.237  1.00  0.00           H  
ATOM   2628 HD12 LEU   170      69.138  46.971  65.523  1.00  0.00           H  
ATOM   2629 HD13 LEU   170      69.606  48.491  64.880  1.00  0.00           H  
ATOM   2630  CD2 LEU   170      66.429  47.084  64.751  1.00  0.00           C  
ATOM   2631 HD21 LEU   170      65.866  47.739  65.416  1.00  0.00           H  
ATOM   2632 HD22 LEU   170      65.870  46.672  63.910  1.00  0.00           H  
ATOM   2633 HD23 LEU   170      66.742  46.166  65.247  1.00  0.00           H  
ATOM   2634  C   LEU   170      69.202  49.240  61.737  1.00  0.00           C  
ATOM   2635  O   LEU   170      70.337  48.754  61.792  1.00  0.00           O  
ATOM   2636  N   PHE   171      68.448  49.213  60.646  1.00  0.00           N  
ATOM   2637  H   PHE   171      67.509  49.584  60.670  1.00  0.00           H  
ATOM   2638  CA  PHE   171      68.918  48.712  59.378  1.00  0.00           C  
ATOM   2639  HA  PHE   171      69.262  47.680  59.457  1.00  0.00           H  
ATOM   2640  CB  PHE   171      67.677  48.773  58.336  1.00  0.00           C  
ATOM   2641  HB2 PHE   171      66.952  47.963  58.406  1.00  0.00           H  
ATOM   2642  HB3 PHE   171      67.120  49.655  58.651  1.00  0.00           H  
ATOM   2643  CG  PHE   171      68.137  49.063  56.929  1.00  0.00           C  
ATOM   2644  CD1 PHE   171      69.103  48.219  56.364  1.00  0.00           C  
ATOM   2645  HD1 PHE   171      69.481  47.330  56.846  1.00  0.00           H  
ATOM   2646  CE1 PHE   171      69.562  48.496  55.063  1.00  0.00           C  
ATOM   2647  HE1 PHE   171      70.288  47.797  54.675  1.00  0.00           H  
ATOM   2648  CZ  PHE   171      69.123  49.551  54.285  1.00  0.00           C  
ATOM   2649  HZ  PHE   171      69.561  49.647  53.302  1.00  0.00           H  
ATOM   2650  CE2 PHE   171      68.046  50.285  54.838  1.00  0.00           C  
ATOM   2651  HE2 PHE   171      67.601  51.080  54.258  1.00  0.00           H  
ATOM   2652  CD2 PHE   171      67.635  50.090  56.157  1.00  0.00           C  
ATOM   2653  HD2 PHE   171      66.788  50.656  56.516  1.00  0.00           H  
ATOM   2654  C   PHE   171      70.184  49.481  58.871  1.00  0.00           C  
ATOM   2655  O   PHE   171      71.192  48.815  58.624  1.00  0.00           O  
ATOM   2656  N   VAL   172      70.159  50.762  58.779  1.00  0.00           N  
ATOM   2657  H   VAL   172      69.384  51.254  59.200  1.00  0.00           H  
ATOM   2658  CA  VAL   172      71.352  51.568  58.370  1.00  0.00           C  
ATOM   2659  HA  VAL   172      71.756  51.317  57.389  1.00  0.00           H  
ATOM   2660  CB  VAL   172      70.876  52.996  58.229  1.00  0.00           C  
ATOM   2661  HB  VAL   172      70.285  53.433  59.034  1.00  0.00           H  
ATOM   2662  CG1 VAL   172      72.179  53.890  58.106  1.00  0.00           C  
ATOM   2663 HG11 VAL   172      71.759  54.872  57.887  1.00  0.00           H  
ATOM   2664 HG12 VAL   172      72.738  54.088  59.020  1.00  0.00           H  
ATOM   2665 HG13 VAL   172      72.847  53.593  57.298  1.00  0.00           H  
ATOM   2666  CG2 VAL   172      69.996  53.136  56.985  1.00  0.00           C  
ATOM   2667 HG21 VAL   172      69.047  52.608  57.078  1.00  0.00           H  
ATOM   2668 HG22 VAL   172      69.793  54.117  56.555  1.00  0.00           H  
ATOM   2669 HG23 VAL   172      70.472  52.607  56.159  1.00  0.00           H  
ATOM   2670  C   VAL   172      72.580  51.396  59.317  1.00  0.00           C  
ATOM   2671  O   VAL   172      73.714  51.370  58.773  1.00  0.00           O  
ATOM   2672  N   ASN   173      72.476  51.252  60.604  1.00  0.00           N  
ATOM   2673  H   ASN   173      71.535  51.296  60.969  1.00  0.00           H  
ATOM   2674  CA  ASN   173      73.550  50.826  61.571  1.00  0.00           C  
ATOM   2675  HA  ASN   173      74.468  51.336  61.280  1.00  0.00           H  
ATOM   2676  CB  ASN   173      73.111  51.175  63.049  1.00  0.00           C  
ATOM   2677  HB2 ASN   173      72.146  50.772  63.357  1.00  0.00           H  
ATOM   2678  HB3 ASN   173      73.840  50.689  63.696  1.00  0.00           H  
ATOM   2679  CG  ASN   173      73.239  52.621  63.451  1.00  0.00           C  
ATOM   2680  OD1 ASN   173      74.006  53.040  64.336  1.00  0.00           O  
ATOM   2681  ND2 ASN   173      72.320  53.445  62.992  1.00  0.00           N  
ATOM   2682 HD21 ASN   173      72.252  54.440  63.153  1.00  0.00           H  
ATOM   2683 HD22 ASN   173      71.762  53.003  62.275  1.00  0.00           H  
ATOM   2684  C   ASN   173      73.969  49.371  61.409  1.00  0.00           C  
ATOM   2685  O   ASN   173      75.183  49.182  61.477  1.00  0.00           O  
ATOM   2686  N   SER   174      73.105  48.435  61.062  1.00  0.00           N  
ATOM   2687  H   SER   174      72.162  48.772  60.928  1.00  0.00           H  
ATOM   2688  CA  SER   174      73.495  47.125  60.583  1.00  0.00           C  
ATOM   2689  HA  SER   174      74.095  46.578  61.311  1.00  0.00           H  
ATOM   2690  CB  SER   174      72.230  46.323  60.355  1.00  0.00           C  
ATOM   2691  HB2 SER   174      71.563  46.873  59.692  1.00  0.00           H  
ATOM   2692  HB3 SER   174      72.333  45.338  59.900  1.00  0.00           H  
ATOM   2693  OG  SER   174      71.532  46.125  61.589  1.00  0.00           O  
ATOM   2694  HG  SER   174      71.091  46.938  61.849  1.00  0.00           H  
ATOM   2695  C   SER   174      74.254  47.064  59.314  1.00  0.00           C  
ATOM   2696  O   SER   174      75.173  46.257  59.194  1.00  0.00           O  
ATOM   2697  N   TRP   175      73.912  47.978  58.386  1.00  0.00           N  
ATOM   2698  H   TRP   175      73.182  48.603  58.696  1.00  0.00           H  
ATOM   2699  CA  TRP   175      74.703  48.136  57.124  1.00  0.00           C  
ATOM   2700  HA  TRP   175      74.886  47.085  56.900  1.00  0.00           H  
ATOM   2701  CB  TRP   175      73.957  48.877  55.942  1.00  0.00           C  
ATOM   2702  HB2 TRP   175      72.903  48.623  56.062  1.00  0.00           H  
ATOM   2703  HB3 TRP   175      73.863  49.948  56.120  1.00  0.00           H  
ATOM   2704  CG  TRP   175      74.292  48.703  54.510  1.00  0.00           C  
ATOM   2705  CD1 TRP   175      75.290  47.891  54.133  1.00  0.00           C  
ATOM   2706  HD1 TRP   175      75.920  47.304  54.784  1.00  0.00           H  
ATOM   2707  NE1 TRP   175      75.527  48.119  52.783  1.00  0.00           N  
ATOM   2708  HE1 TRP   175      76.428  47.926  52.370  1.00  0.00           H  
ATOM   2709  CE2 TRP   175      74.524  48.937  52.234  1.00  0.00           C  
ATOM   2710  CZ2 TRP   175      74.287  49.412  50.947  1.00  0.00           C  
ATOM   2711  HZ2 TRP   175      74.851  49.081  50.088  1.00  0.00           H  
ATOM   2712  CH2 TRP   175      73.105  50.161  50.693  1.00  0.00           C  
ATOM   2713  HH2 TRP   175      72.852  50.352  49.660  1.00  0.00           H  
ATOM   2714  CZ3 TRP   175      72.267  50.497  51.793  1.00  0.00           C  
ATOM   2715  HZ3 TRP   175      71.465  51.220  51.768  1.00  0.00           H  
ATOM   2716  CE3 TRP   175      72.551  50.100  53.096  1.00  0.00           C  
ATOM   2717  HE3 TRP   175      71.964  50.510  53.904  1.00  0.00           H  
ATOM   2718  CD2 TRP   175      73.718  49.265  53.353  1.00  0.00           C  
ATOM   2719  C   TRP   175      76.116  48.694  57.384  1.00  0.00           C  
ATOM   2720  O   TRP   175      77.094  48.190  56.864  1.00  0.00           O  
ATOM   2721  N   ALA   176      76.245  49.696  58.210  1.00  0.00           N  
ATOM   2722  H   ALA   176      75.428  50.161  58.579  1.00  0.00           H  
ATOM   2723  CA  ALA   176      77.529  50.242  58.657  1.00  0.00           C  
ATOM   2724  HA  ALA   176      78.039  50.672  57.794  1.00  0.00           H  
ATOM   2725  CB  ALA   176      77.189  51.417  59.603  1.00  0.00           C  
ATOM   2726  HB1 ALA   176      76.807  51.020  60.544  1.00  0.00           H  
ATOM   2727  HB2 ALA   176      78.121  51.982  59.590  1.00  0.00           H  
ATOM   2728  HB3 ALA   176      76.426  52.027  59.119  1.00  0.00           H  
ATOM   2729  C   ALA   176      78.503  49.208  59.319  1.00  0.00           C  
ATOM   2730  O   ALA   176      79.582  49.066  58.773  1.00  0.00           O  
ATOM   2731  N   GLU   177      78.044  48.432  60.285  1.00  0.00           N  
ATOM   2732  H   GLU   177      77.109  48.663  60.588  1.00  0.00           H  
ATOM   2733  CA  GLU   177      78.813  47.416  60.911  1.00  0.00           C  
ATOM   2734  HA  GLU   177      79.694  47.910  61.322  1.00  0.00           H  
ATOM   2735  CB  GLU   177      77.878  46.806  62.024  1.00  0.00           C  
ATOM   2736  HB2 GLU   177      77.472  47.627  62.616  1.00  0.00           H  
ATOM   2737  HB3 GLU   177      77.050  46.313  61.515  1.00  0.00           H  
ATOM   2738  CG  GLU   177      78.445  45.873  63.114  1.00  0.00           C  
ATOM   2739  HG2 GLU   177      77.589  45.461  63.649  1.00  0.00           H  
ATOM   2740  HG3 GLU   177      78.984  45.140  62.514  1.00  0.00           H  
ATOM   2741  CD  GLU   177      79.397  46.644  64.050  1.00  0.00           C  
ATOM   2742  OE1 GLU   177      79.789  47.778  63.777  1.00  0.00           O  
ATOM   2743  OE2 GLU   177      79.735  46.227  65.167  1.00  0.00           O  
ATOM   2744  C   GLU   177      79.250  46.256  59.964  1.00  0.00           C  
ATOM   2745  O   GLU   177      80.441  45.785  60.104  1.00  0.00           O  
ATOM   2746  N   ILE   178      78.343  45.806  59.099  1.00  0.00           N  
ATOM   2747  H   ILE   178      77.429  46.231  59.043  1.00  0.00           H  
ATOM   2748  CA  ILE   178      78.611  44.821  58.084  1.00  0.00           C  
ATOM   2749  HA  ILE   178      79.045  43.921  58.521  1.00  0.00           H  
ATOM   2750  CB  ILE   178      77.331  44.354  57.504  1.00  0.00           C  
ATOM   2751  HB  ILE   178      76.829  45.244  57.127  1.00  0.00           H  
ATOM   2752  CG2 ILE   178      77.611  43.543  56.168  1.00  0.00           C  
ATOM   2753 HG21 ILE   178      78.211  42.663  56.399  1.00  0.00           H  
ATOM   2754 HG22 ILE   178      76.639  43.219  55.794  1.00  0.00           H  
ATOM   2755 HG23 ILE   178      77.974  44.168  55.353  1.00  0.00           H  
ATOM   2756  CG1 ILE   178      76.488  43.502  58.530  1.00  0.00           C  
ATOM   2757 HG12 ILE   178      77.051  42.596  58.756  1.00  0.00           H  
ATOM   2758 HG13 ILE   178      76.247  44.047  59.442  1.00  0.00           H  
ATOM   2759  CD1 ILE   178      75.155  43.119  57.924  1.00  0.00           C  
ATOM   2760 HD11 ILE   178      74.522  43.952  57.620  1.00  0.00           H  
ATOM   2761 HD12 ILE   178      75.187  42.392  57.112  1.00  0.00           H  
ATOM   2762 HD13 ILE   178      74.635  42.636  58.751  1.00  0.00           H  
ATOM   2763  C   ILE   178      79.615  45.377  57.082  1.00  0.00           C  
ATOM   2764  O   ILE   178      80.495  44.602  56.660  1.00  0.00           O  
ATOM   2765  N   SER   179      79.542  46.615  56.680  1.00  0.00           N  
ATOM   2766  H   SER   179      78.833  47.196  57.106  1.00  0.00           H  
ATOM   2767  CA  SER   179      80.582  47.288  55.856  1.00  0.00           C  
ATOM   2768  HA  SER   179      80.641  46.616  54.999  1.00  0.00           H  
ATOM   2769  CB  SER   179      80.073  48.669  55.442  1.00  0.00           C  
ATOM   2770  HB2 SER   179      79.154  48.439  54.902  1.00  0.00           H  
ATOM   2771  HB3 SER   179      79.826  49.251  56.330  1.00  0.00           H  
ATOM   2772  OG  SER   179      80.992  49.409  54.685  1.00  0.00           O  
ATOM   2773  HG  SER   179      81.628  49.649  55.363  1.00  0.00           H  
ATOM   2774  C   SER   179      81.908  47.385  56.594  1.00  0.00           C  
ATOM   2775  O   SER   179      82.884  46.905  55.993  1.00  0.00           O  
ATOM   2776  N   ARG   180      81.928  47.901  57.851  1.00  0.00           N  
ATOM   2777  H   ARG   180      81.071  48.309  58.195  1.00  0.00           H  
ATOM   2778  CA  ARG   180      83.075  48.018  58.686  1.00  0.00           C  
ATOM   2779  HA  ARG   180      83.794  48.721  58.265  1.00  0.00           H  
ATOM   2780  CB  ARG   180      82.728  48.652  60.018  1.00  0.00           C  
ATOM   2781  HB2 ARG   180      81.938  48.058  60.478  1.00  0.00           H  
ATOM   2782  HB3 ARG   180      83.612  48.556  60.648  1.00  0.00           H  
ATOM   2783  CG  ARG   180      82.374  50.214  60.133  1.00  0.00           C  
ATOM   2784  HG2 ARG   180      83.280  50.797  59.970  1.00  0.00           H  
ATOM   2785  HG3 ARG   180      81.468  50.439  59.571  1.00  0.00           H  
ATOM   2786  CD  ARG   180      82.158  50.660  61.554  1.00  0.00           C  
ATOM   2787  HD2 ARG   180      83.070  50.380  62.082  1.00  0.00           H  
ATOM   2788  HD3 ARG   180      82.030  51.737  61.657  1.00  0.00           H  
ATOM   2789  NE  ARG   180      80.984  50.025  62.157  1.00  0.00           N  
ATOM   2790  HE  ARG   180      81.128  49.170  62.675  1.00  0.00           H  
ATOM   2791  CZ  ARG   180      79.901  50.698  62.420  1.00  0.00           C  
ATOM   2792  NH1 ARG   180      79.664  51.919  61.933  1.00  0.00           N  
ATOM   2793 HH11 ARG   180      80.369  52.385  61.381  1.00  0.00           H  
ATOM   2794 HH12 ARG   180      78.721  52.273  62.017  1.00  0.00           H  
ATOM   2795  NH2 ARG   180      78.925  50.198  63.014  1.00  0.00           N  
ATOM   2796 HH21 ARG   180      78.980  49.287  63.446  1.00  0.00           H  
ATOM   2797 HH22 ARG   180      78.066  50.724  63.087  1.00  0.00           H  
ATOM   2798  C   ARG   180      83.850  46.679  58.906  1.00  0.00           C  
ATOM   2799  O   ARG   180      85.016  46.680  59.373  1.00  0.00           O  
ATOM   2800  N   GLY   181      83.125  45.543  58.654  1.00  0.00           N  
ATOM   2801  H   GLY   181      82.120  45.646  58.670  1.00  0.00           H  
ATOM   2802  CA  GLY   181      83.637  44.215  58.250  1.00  0.00           C  
ATOM   2803  HA2 GLY   181      83.086  43.960  57.345  1.00  0.00           H  
ATOM   2804  HA3 GLY   181      84.699  44.339  58.039  1.00  0.00           H  
ATOM   2805  C   GLY   181      83.371  43.046  59.271  1.00  0.00           C  
ATOM   2806  O   GLY   181      84.000  42.010  59.104  1.00  0.00           O  
ATOM   2807  N   PHE   182      82.346  43.240  60.081  1.00  0.00           N  
ATOM   2808  H   PHE   182      81.773  44.071  60.037  1.00  0.00           H  
ATOM   2809  CA  PHE   182      82.100  42.258  61.215  1.00  0.00           C  
ATOM   2810  HA  PHE   182      83.032  41.791  61.533  1.00  0.00           H  
ATOM   2811  CB  PHE   182      81.486  42.969  62.386  1.00  0.00           C  
ATOM   2812  HB2 PHE   182      80.666  43.605  62.054  1.00  0.00           H  
ATOM   2813  HB3 PHE   182      81.040  42.214  63.033  1.00  0.00           H  
ATOM   2814  CG  PHE   182      82.501  43.825  63.124  1.00  0.00           C  
ATOM   2815  CD1 PHE   182      83.338  43.330  64.165  1.00  0.00           C  
ATOM   2816  HD1 PHE   182      83.308  42.295  64.470  1.00  0.00           H  
ATOM   2817  CE1 PHE   182      84.209  44.046  64.942  1.00  0.00           C  
ATOM   2818  HE1 PHE   182      84.862  43.581  65.666  1.00  0.00           H  
ATOM   2819  CZ  PHE   182      84.475  45.383  64.509  1.00  0.00           C  
ATOM   2820  HZ  PHE   182      85.283  45.862  65.040  1.00  0.00           H  
ATOM   2821  CE2 PHE   182      83.814  45.891  63.379  1.00  0.00           C  
ATOM   2822  HE2 PHE   182      84.170  46.861  63.066  1.00  0.00           H  
ATOM   2823  CD2 PHE   182      82.802  45.154  62.734  1.00  0.00           C  
ATOM   2824  HD2 PHE   182      82.201  45.537  61.923  1.00  0.00           H  
ATOM   2825  C   PHE   182      81.123  41.174  60.754  1.00  0.00           C  
ATOM   2826  O   PHE   182      80.385  41.312  59.786  1.00  0.00           O  
ATOM   2827  N   GLN   183      81.223  39.977  61.310  1.00  0.00           N  
ATOM   2828  H   GLN   183      81.926  39.958  62.034  1.00  0.00           H  
ATOM   2829  CA  GLN   183      80.609  38.801  60.778  1.00  0.00           C  
ATOM   2830  HA  GLN   183      80.790  38.765  59.703  1.00  0.00           H  
ATOM   2831  CB  GLN   183      81.245  37.660  61.571  1.00  0.00           C  
ATOM   2832  HB2 GLN   183      80.966  37.846  62.609  1.00  0.00           H  
ATOM   2833  HB3 GLN   183      80.755  36.707  61.373  1.00  0.00           H  
ATOM   2834  CG  GLN   183      82.789  37.387  61.407  1.00  0.00           C  
ATOM   2835  HG2 GLN   183      83.381  38.302  61.440  1.00  0.00           H  
ATOM   2836  HG3 GLN   183      83.127  36.737  62.214  1.00  0.00           H  
ATOM   2837  CD  GLN   183      83.149  36.752  60.068  1.00  0.00           C  
ATOM   2838  OE1 GLN   183      82.272  36.340  59.316  1.00  0.00           O  
ATOM   2839  NE2 GLN   183      84.450  36.522  59.753  1.00  0.00           N  
ATOM   2840 HE21 GLN   183      84.622  36.054  58.874  1.00  0.00           H  
ATOM   2841 HE22 GLN   183      85.108  36.686  60.502  1.00  0.00           H  
ATOM   2842  C   GLN   183      79.126  38.786  60.937  1.00  0.00           C  
ATOM   2843  O   GLN   183      78.454  38.034  60.189  1.00  0.00           O  
ATOM   2844  N   LYS   184      78.568  39.722  61.757  1.00  0.00           N  
ATOM   2845  H   LYS   184      79.189  40.372  62.217  1.00  0.00           H  
ATOM   2846  CA  LYS   184      77.130  39.968  61.937  1.00  0.00           C  
ATOM   2847  HA  LYS   184      76.700  39.819  60.947  1.00  0.00           H  
ATOM   2848  CB  LYS   184      76.534  38.962  62.938  1.00  0.00           C  
ATOM   2849  HB2 LYS   184      75.512  39.262  63.169  1.00  0.00           H  
ATOM   2850  HB3 LYS   184      76.639  37.986  62.464  1.00  0.00           H  
ATOM   2851  CG  LYS   184      77.182  38.945  64.286  1.00  0.00           C  
ATOM   2852  HG2 LYS   184      78.267  39.035  64.231  1.00  0.00           H  
ATOM   2853  HG3 LYS   184      76.702  39.732  64.866  1.00  0.00           H  
ATOM   2854  CD  LYS   184      76.883  37.507  64.926  1.00  0.00           C  
ATOM   2855  HD2 LYS   184      75.795  37.451  64.911  1.00  0.00           H  
ATOM   2856  HD3 LYS   184      77.278  36.650  64.381  1.00  0.00           H  
ATOM   2857  CE  LYS   184      77.324  37.251  66.370  1.00  0.00           C  
ATOM   2858  HE2 LYS   184      78.397  37.138  66.212  1.00  0.00           H  
ATOM   2859  HE3 LYS   184      77.066  38.109  66.990  1.00  0.00           H  
ATOM   2860  NZ  LYS   184      76.798  35.990  66.928  1.00  0.00           N  
ATOM   2861  HZ1 LYS   184      75.795  36.109  66.946  1.00  0.00           H  
ATOM   2862  HZ2 LYS   184      77.030  35.071  66.578  1.00  0.00           H  
ATOM   2863  HZ3 LYS   184      77.059  35.900  67.899  1.00  0.00           H  
ATOM   2864  C   LYS   184      76.913  41.395  62.488  1.00  0.00           C  
ATOM   2865  O   LYS   184      77.837  41.996  63.093  1.00  0.00           O  
ATOM   2866  N   PRO   185      75.727  42.003  62.412  1.00  0.00           N  
ATOM   2867  CD  PRO   185      74.599  41.499  61.710  1.00  0.00           C  
ATOM   2868  HD2 PRO   185      74.233  40.661  62.303  1.00  0.00           H  
ATOM   2869  HD3 PRO   185      74.831  41.206  60.687  1.00  0.00           H  
ATOM   2870  CG  PRO   185      73.432  42.565  61.718  1.00  0.00           C  
ATOM   2871  HG2 PRO   185      72.634  42.321  62.420  1.00  0.00           H  
ATOM   2872  HG3 PRO   185      73.018  42.742  60.726  1.00  0.00           H  
ATOM   2873  CB  PRO   185      74.247  43.807  62.061  1.00  0.00           C  
ATOM   2874  HB2 PRO   185      73.699  44.606  62.561  1.00  0.00           H  
ATOM   2875  HB3 PRO   185      74.541  44.243  61.107  1.00  0.00           H  
ATOM   2876  CA  PRO   185      75.459  43.320  62.900  1.00  0.00           C  
ATOM   2877  HA  PRO   185      76.361  43.893  62.685  1.00  0.00           H  
ATOM   2878  C   PRO   185      75.258  43.372  64.446  1.00  0.00           C  
ATOM   2879  O   PRO   185      75.127  42.309  65.087  1.00  0.00           O  
ATOM   2880  N   SER   186      75.253  44.561  65.068  1.00  0.00           N  
ATOM   2881  H   SER   186      75.461  45.398  64.541  1.00  0.00           H  
ATOM   2882  CA  SER   186      75.309  44.743  66.509  1.00  0.00           C  
ATOM   2883  HA  SER   186      76.143  44.117  66.825  1.00  0.00           H  
ATOM   2884  CB  SER   186      75.603  46.182  66.914  1.00  0.00           C  
ATOM   2885  HB2 SER   186      75.712  46.231  67.997  1.00  0.00           H  
ATOM   2886  HB3 SER   186      76.576  46.526  66.564  1.00  0.00           H  
ATOM   2887  OG  SER   186      74.546  46.984  66.417  1.00  0.00           O  
ATOM   2888  HG  SER   186      74.586  46.933  65.459  1.00  0.00           H  
ATOM   2889  C   SER   186      74.049  44.172  67.190  1.00  0.00           C  
ATOM   2890  O   SER   186      74.232  43.699  68.338  1.00  0.00           O  
ATOM   2891  N   LYS   187      72.812  44.147  66.648  1.00  0.00           N  
ATOM   2892  H   LYS   187      72.750  44.747  65.838  1.00  0.00           H  
ATOM   2893  CA  LYS   187      71.640  43.389  67.203  1.00  0.00           C  
ATOM   2894  HA  LYS   187      72.039  42.566  67.796  1.00  0.00           H  
ATOM   2895  CB  LYS   187      70.756  44.223  68.104  1.00  0.00           C  
ATOM   2896  HB2 LYS   187      70.363  44.980  67.425  1.00  0.00           H  
ATOM   2897  HB3 LYS   187      69.891  43.676  68.479  1.00  0.00           H  
ATOM   2898  CG  LYS   187      71.515  45.009  69.232  1.00  0.00           C  
ATOM   2899  HG2 LYS   187      71.958  44.330  69.960  1.00  0.00           H  
ATOM   2900  HG3 LYS   187      72.363  45.573  68.844  1.00  0.00           H  
ATOM   2901  CD  LYS   187      70.468  46.013  69.864  1.00  0.00           C  
ATOM   2902  HD2 LYS   187      70.283  46.680  69.023  1.00  0.00           H  
ATOM   2903  HD3 LYS   187      69.598  45.421  70.149  1.00  0.00           H  
ATOM   2904  CE  LYS   187      71.139  46.732  71.017  1.00  0.00           C  
ATOM   2905  HE2 LYS   187      71.458  45.971  71.729  1.00  0.00           H  
ATOM   2906  HE3 LYS   187      71.948  47.401  70.722  1.00  0.00           H  
ATOM   2907  NZ  LYS   187      70.135  47.616  71.643  1.00  0.00           N  
ATOM   2908  HZ1 LYS   187      69.257  47.180  71.885  1.00  0.00           H  
ATOM   2909  HZ2 LYS   187      70.435  48.106  72.474  1.00  0.00           H  
ATOM   2910  HZ3 LYS   187      69.794  48.254  70.939  1.00  0.00           H  
ATOM   2911  C   LYS   187      70.833  42.688  66.104  1.00  0.00           C  
ATOM   2912  O   LYS   187      70.443  43.393  65.228  1.00  0.00           O  
ATOM   2913  N   LEU   188      70.684  41.305  66.135  1.00  0.00           N  
ATOM   2914  H   LEU   188      71.008  40.839  66.970  1.00  0.00           H  
ATOM   2915  CA  LEU   188      69.741  40.583  65.308  1.00  0.00           C  
ATOM   2916  HA  LEU   188      69.967  40.809  64.266  1.00  0.00           H  
ATOM   2917  CB  LEU   188      69.909  39.080  65.542  1.00  0.00           C  
ATOM   2918  HB2 LEU   188      69.417  38.870  66.492  1.00  0.00           H  
ATOM   2919  HB3 LEU   188      69.363  38.503  64.795  1.00  0.00           H  
ATOM   2920  CG  LEU   188      71.347  38.439  65.456  1.00  0.00           C  
ATOM   2921  HG  LEU   188      71.992  38.926  66.188  1.00  0.00           H  
ATOM   2922  CD1 LEU   188      71.182  36.972  65.778  1.00  0.00           C  
ATOM   2923 HD11 LEU   188      72.169  36.522  65.671  1.00  0.00           H  
ATOM   2924 HD12 LEU   188      70.870  36.800  66.808  1.00  0.00           H  
ATOM   2925 HD13 LEU   188      70.424  36.569  65.106  1.00  0.00           H  
ATOM   2926  CD2 LEU   188      71.901  38.619  64.099  1.00  0.00           C  
ATOM   2927 HD21 LEU   188      72.852  38.085  64.092  1.00  0.00           H  
ATOM   2928 HD22 LEU   188      71.271  38.051  63.414  1.00  0.00           H  
ATOM   2929 HD23 LEU   188      72.193  39.658  63.947  1.00  0.00           H  
ATOM   2930  C   LEU   188      68.308  41.108  65.502  1.00  0.00           C  
ATOM   2931  O   LEU   188      67.898  41.205  66.691  1.00  0.00           O  
ATOM   2932  N   PRO   189      67.560  41.513  64.461  1.00  0.00           N  
ATOM   2933  CD  PRO   189      67.933  41.416  63.076  1.00  0.00           C  
ATOM   2934  HD2 PRO   189      68.281  40.416  62.816  1.00  0.00           H  
ATOM   2935  HD3 PRO   189      68.674  42.206  62.956  1.00  0.00           H  
ATOM   2936  CG  PRO   189      66.688  41.816  62.322  1.00  0.00           C  
ATOM   2937  HG2 PRO   189      66.007  40.989  62.120  1.00  0.00           H  
ATOM   2938  HG3 PRO   189      66.822  42.315  61.362  1.00  0.00           H  
ATOM   2939  CB  PRO   189      66.040  42.825  63.263  1.00  0.00           C  
ATOM   2940  HB2 PRO   189      64.968  42.994  63.159  1.00  0.00           H  
ATOM   2941  HB3 PRO   189      66.638  43.713  63.057  1.00  0.00           H  
ATOM   2942  CA  PRO   189      66.270  42.186  64.658  1.00  0.00           C  
ATOM   2943  HA  PRO   189      66.371  42.979  65.399  1.00  0.00           H  
ATOM   2944  C   PRO   189      65.147  41.194  65.088  1.00  0.00           C  
ATOM   2945  O   PRO   189      65.177  40.066  64.737  1.00  0.00           O  
ATOM   2946  N   THR   190      64.070  41.721  65.726  1.00  0.00           N  
ATOM   2947  H   THR   190      64.122  42.696  65.985  1.00  0.00           H  
ATOM   2948  CA  THR   190      62.785  41.048  66.082  1.00  0.00           C  
ATOM   2949  HA  THR   190      63.083  40.001  66.132  1.00  0.00           H  
ATOM   2950  CB  THR   190      62.163  41.624  67.360  1.00  0.00           C  
ATOM   2951  HB  THR   190      62.231  42.711  67.405  1.00  0.00           H  
ATOM   2952  CG2 THR   190      60.745  41.331  67.737  1.00  0.00           C  
ATOM   2953 HG21 THR   190      60.629  40.251  67.834  1.00  0.00           H  
ATOM   2954 HG22 THR   190      60.484  41.647  68.747  1.00  0.00           H  
ATOM   2955 HG23 THR   190      59.942  41.799  67.169  1.00  0.00           H  
ATOM   2956  OG1 THR   190      62.884  41.156  68.475  1.00  0.00           O  
ATOM   2957  HG1 THR   190      63.737  41.560  68.296  1.00  0.00           H  
ATOM   2958  C   THR   190      61.797  41.237  64.923  1.00  0.00           C  
ATOM   2959  O   THR   190      61.299  42.365  64.588  1.00  0.00           O  
ATOM   2960  N   LEU   191      61.555  40.153  64.220  1.00  0.00           N  
ATOM   2961  H   LEU   191      61.767  39.258  64.637  1.00  0.00           H  
ATOM   2962  CA  LEU   191      60.798  40.052  62.952  1.00  0.00           C  
ATOM   2963  HA  LEU   191      60.711  41.024  62.467  1.00  0.00           H  
ATOM   2964  CB  LEU   191      61.462  39.030  62.041  1.00  0.00           C  
ATOM   2965  HB2 LEU   191      61.511  38.055  62.525  1.00  0.00           H  
ATOM   2966  HB3 LEU   191      60.775  38.835  61.217  1.00  0.00           H  
ATOM   2967  CG  LEU   191      62.749  39.529  61.366  1.00  0.00           C  
ATOM   2968  HG  LEU   191      63.556  39.462  62.096  1.00  0.00           H  
ATOM   2969  CD1 LEU   191      63.060  38.643  60.173  1.00  0.00           C  
ATOM   2970 HD11 LEU   191      63.129  37.563  60.305  1.00  0.00           H  
ATOM   2971 HD12 LEU   191      62.308  38.840  59.409  1.00  0.00           H  
ATOM   2972 HD13 LEU   191      64.013  38.975  59.762  1.00  0.00           H  
ATOM   2973  CD2 LEU   191      62.610  40.901  60.808  1.00  0.00           C  
ATOM   2974 HD21 LEU   191      61.691  41.076  60.249  1.00  0.00           H  
ATOM   2975 HD22 LEU   191      62.681  41.587  61.652  1.00  0.00           H  
ATOM   2976 HD23 LEU   191      63.455  40.939  60.121  1.00  0.00           H  
ATOM   2977  C   LEU   191      59.300  39.790  63.240  1.00  0.00           C  
ATOM   2978  O   LEU   191      58.457  39.913  62.351  1.00  0.00           O  
ATOM   2979  N   GLU   192      58.827  39.295  64.447  1.00  0.00           N  
ATOM   2980  H   GLU   192      59.405  39.043  65.235  1.00  0.00           H  
ATOM   2981  CA  GLU   192      57.350  39.136  64.774  1.00  0.00           C  
ATOM   2982  HA  GLU   192      56.921  38.741  63.854  1.00  0.00           H  
ATOM   2983  CB  GLU   192      57.198  38.097  65.841  1.00  0.00           C  
ATOM   2984  HB2 GLU   192      57.498  38.328  66.863  1.00  0.00           H  
ATOM   2985  HB3 GLU   192      56.116  38.009  65.945  1.00  0.00           H  
ATOM   2986  CG  GLU   192      57.752  36.737  65.461  1.00  0.00           C  
ATOM   2987  HG2 GLU   192      58.836  36.834  65.398  1.00  0.00           H  
ATOM   2988  HG3 GLU   192      57.565  36.095  66.322  1.00  0.00           H  
ATOM   2989  CD  GLU   192      57.039  36.209  64.230  1.00  0.00           C  
ATOM   2990  OE1 GLU   192      57.739  35.489  63.491  1.00  0.00           O  
ATOM   2991  OE2 GLU   192      55.862  36.536  63.931  1.00  0.00           O  
ATOM   2992  C   GLU   192      56.678  40.512  65.120  1.00  0.00           C  
ATOM   2993  O   GLU   192      57.366  41.402  65.655  1.00  0.00           O  
ATOM   2994  N   ARG   193      55.341  40.659  64.935  1.00  0.00           N  
ATOM   2995  H   ARG   193      54.748  39.873  64.707  1.00  0.00           H  
ATOM   2996  CA  ARG   193      54.619  41.902  65.209  1.00  0.00           C  
ATOM   2997  HA  ARG   193      55.286  42.577  65.746  1.00  0.00           H  
ATOM   2998  CB  ARG   193      54.171  42.521  63.853  1.00  0.00           C  
ATOM   2999  HB2 ARG   193      53.566  41.817  63.281  1.00  0.00           H  
ATOM   3000  HB3 ARG   193      53.445  43.298  64.093  1.00  0.00           H  
ATOM   3001  CG  ARG   193      55.406  42.996  63.057  1.00  0.00           C  
ATOM   3002  HG2 ARG   193      56.110  43.631  63.594  1.00  0.00           H  
ATOM   3003  HG3 ARG   193      56.040  42.160  62.761  1.00  0.00           H  
ATOM   3004  CD  ARG   193      55.002  43.730  61.791  1.00  0.00           C  
ATOM   3005  HD2 ARG   193      54.334  43.074  61.234  1.00  0.00           H  
ATOM   3006  HD3 ARG   193      54.489  44.643  62.092  1.00  0.00           H  
ATOM   3007  NE  ARG   193      56.227  43.989  60.991  1.00  0.00           N  
ATOM   3008  HE  ARG   193      56.923  43.257  61.000  1.00  0.00           H  
ATOM   3009  CZ  ARG   193      56.627  44.986  60.239  1.00  0.00           C  
ATOM   3010  NH1 ARG   193      55.911  46.024  59.946  1.00  0.00           N  
ATOM   3011 HH11 ARG   193      54.947  46.072  60.243  1.00  0.00           H  
ATOM   3012 HH12 ARG   193      56.268  46.706  59.292  1.00  0.00           H  
ATOM   3013  NH2 ARG   193      57.852  44.980  59.831  1.00  0.00           N  
ATOM   3014 HH21 ARG   193      58.460  44.394  60.386  1.00  0.00           H  
ATOM   3015 HH22 ARG   193      58.204  45.820  59.395  1.00  0.00           H  
ATOM   3016  C   ARG   193      53.494  41.638  66.162  1.00  0.00           C  
ATOM   3017  O   ARG   193      53.053  40.533  66.397  1.00  0.00           O  
ATOM   3018  N   TRP   194      53.051  42.774  66.748  1.00  0.00           N  
ATOM   3019  H   TRP   194      53.528  43.611  66.445  1.00  0.00           H  
ATOM   3020  CA  TRP   194      52.218  42.763  68.009  1.00  0.00           C  
ATOM   3021  HA  TRP   194      52.308  41.828  68.562  1.00  0.00           H  
ATOM   3022  CB  TRP   194      52.732  43.830  69.045  1.00  0.00           C  
ATOM   3023  HB2 TRP   194      53.808  43.688  69.153  1.00  0.00           H  
ATOM   3024  HB3 TRP   194      52.529  44.834  68.673  1.00  0.00           H  
ATOM   3025  CG  TRP   194      52.015  43.855  70.428  1.00  0.00           C  
ATOM   3026  CD1 TRP   194      52.336  43.185  71.538  1.00  0.00           C  
ATOM   3027  HD1 TRP   194      53.207  42.553  71.619  1.00  0.00           H  
ATOM   3028  NE1 TRP   194      51.321  43.393  72.533  1.00  0.00           N  
ATOM   3029  HE1 TRP   194      51.333  43.015  73.470  1.00  0.00           H  
ATOM   3030  CE2 TRP   194      50.417  44.396  72.108  1.00  0.00           C  
ATOM   3031  CZ2 TRP   194      49.252  44.953  72.678  1.00  0.00           C  
ATOM   3032  HZ2 TRP   194      49.078  44.600  73.684  1.00  0.00           H  
ATOM   3033  CH2 TRP   194      48.487  45.891  71.944  1.00  0.00           C  
ATOM   3034  HH2 TRP   194      47.625  46.457  72.264  1.00  0.00           H  
ATOM   3035  CZ3 TRP   194      48.927  46.236  70.652  1.00  0.00           C  
ATOM   3036  HZ3 TRP   194      48.390  47.029  70.152  1.00  0.00           H  
ATOM   3037  CE3 TRP   194      50.041  45.624  70.038  1.00  0.00           C  
ATOM   3038  HE3 TRP   194      50.316  45.804  69.009  1.00  0.00           H  
ATOM   3039  CD2 TRP   194      50.805  44.632  70.758  1.00  0.00           C  
ATOM   3040  C   TRP   194      50.804  43.040  67.574  1.00  0.00           C  
ATOM   3041  O   TRP   194      50.500  44.009  66.903  1.00  0.00           O  
ATOM   3042  N   PHE   195      49.905  42.203  68.110  1.00  0.00           N  
ATOM   3043  H   PHE   195      50.321  41.449  68.639  1.00  0.00           H  
ATOM   3044  CA  PHE   195      48.525  42.348  68.418  1.00  0.00           C  
ATOM   3045  HA  PHE   195      48.221  43.356  68.135  1.00  0.00           H  
ATOM   3046  CB  PHE   195      47.707  41.454  67.471  1.00  0.00           C  
ATOM   3047  HB2 PHE   195      47.576  40.476  67.934  1.00  0.00           H  
ATOM   3048  HB3 PHE   195      46.743  41.962  67.448  1.00  0.00           H  
ATOM   3049  CG  PHE   195      47.959  41.254  66.001  1.00  0.00           C  
ATOM   3050  CD1 PHE   195      47.128  41.770  65.007  1.00  0.00           C  
ATOM   3051  HD1 PHE   195      46.241  42.299  65.323  1.00  0.00           H  
ATOM   3052  CE1 PHE   195      47.564  41.741  63.677  1.00  0.00           C  
ATOM   3053  HE1 PHE   195      46.965  42.325  62.994  1.00  0.00           H  
ATOM   3054  CZ  PHE   195      48.710  40.961  63.237  1.00  0.00           C  
ATOM   3055  HZ  PHE   195      49.122  40.813  62.250  1.00  0.00           H  
ATOM   3056  CE2 PHE   195      49.414  40.289  64.261  1.00  0.00           C  
ATOM   3057  HE2 PHE   195      50.309  39.711  64.085  1.00  0.00           H  
ATOM   3058  CD2 PHE   195      49.118  40.526  65.653  1.00  0.00           C  
ATOM   3059  HD2 PHE   195      49.726  40.067  66.419  1.00  0.00           H  
ATOM   3060  C   PHE   195      48.042  42.068  69.908  1.00  0.00           C  
ATOM   3061  O   PHE   195      48.552  41.178  70.620  1.00  0.00           O  
ATOM   3062  N   LEU   196      47.007  42.816  70.272  1.00  0.00           N  
ATOM   3063  H   LEU   196      46.634  43.452  69.581  1.00  0.00           H  
ATOM   3064  CA  LEU   196      46.352  42.802  71.578  1.00  0.00           C  
ATOM   3065  HA  LEU   196      47.127  42.889  72.340  1.00  0.00           H  
ATOM   3066  CB  LEU   196      45.392  43.992  71.734  1.00  0.00           C  
ATOM   3067  HB2 LEU   196      45.970  44.899  71.560  1.00  0.00           H  
ATOM   3068  HB3 LEU   196      44.731  43.994  70.868  1.00  0.00           H  
ATOM   3069  CG  LEU   196      44.438  44.083  72.886  1.00  0.00           C  
ATOM   3070  HG  LEU   196      43.861  43.186  73.109  1.00  0.00           H  
ATOM   3071  CD1 LEU   196      45.214  44.458  74.182  1.00  0.00           C  
ATOM   3072 HD11 LEU   196      45.815  43.603  74.493  1.00  0.00           H  
ATOM   3073 HD12 LEU   196      45.976  45.183  73.897  1.00  0.00           H  
ATOM   3074 HD13 LEU   196      44.611  44.776  75.032  1.00  0.00           H  
ATOM   3075  CD2 LEU   196      43.422  45.181  72.712  1.00  0.00           C  
ATOM   3076 HD21 LEU   196      42.721  45.078  73.540  1.00  0.00           H  
ATOM   3077 HD22 LEU   196      43.802  46.183  72.510  1.00  0.00           H  
ATOM   3078 HD23 LEU   196      42.826  44.894  71.847  1.00  0.00           H  
ATOM   3079  C   LEU   196      45.602  41.485  71.954  1.00  0.00           C  
ATOM   3080  O   LEU   196      45.687  41.013  73.118  1.00  0.00           O  
ATOM   3081  N   ASN   197      44.904  40.902  71.051  1.00  0.00           N  
ATOM   3082  H   ASN   197      44.739  41.440  70.212  1.00  0.00           H  
ATOM   3083  CA  ASN   197      44.352  39.537  71.181  1.00  0.00           C  
ATOM   3084  HA  ASN   197      44.663  39.065  72.113  1.00  0.00           H  
ATOM   3085  CB  ASN   197      42.741  39.545  71.127  1.00  0.00           C  
ATOM   3086  HB2 ASN   197      42.370  39.892  70.162  1.00  0.00           H  
ATOM   3087  HB3 ASN   197      42.223  38.588  71.201  1.00  0.00           H  
ATOM   3088  CG  ASN   197      42.132  40.481  72.166  1.00  0.00           C  
ATOM   3089  OD1 ASN   197      41.742  40.007  73.235  1.00  0.00           O  
ATOM   3090  ND2 ASN   197      41.947  41.769  71.895  1.00  0.00           N  
ATOM   3091 HD21 ASN   197      41.655  42.415  72.614  1.00  0.00           H  
ATOM   3092 HD22 ASN   197      42.133  42.215  71.008  1.00  0.00           H  
ATOM   3093  C   ASN   197      44.962  38.675  70.050  1.00  0.00           C  
ATOM   3094  O   ASN   197      45.309  39.131  68.964  1.00  0.00           O  
ATOM   3095  N   ASP   198      45.106  37.308  70.348  1.00  0.00           N  
ATOM   3096  H   ASP   198      44.748  37.041  71.254  1.00  0.00           H  
ATOM   3097  CA  ASP   198      45.621  36.361  69.378  1.00  0.00           C  
ATOM   3098  HA  ASP   198      46.598  36.729  69.064  1.00  0.00           H  
ATOM   3099  CB  ASP   198      46.006  35.003  70.045  1.00  0.00           C  
ATOM   3100  HB2 ASP   198      46.349  35.317  71.031  1.00  0.00           H  
ATOM   3101  HB3 ASP   198      45.085  34.430  69.943  1.00  0.00           H  
ATOM   3102  CG  ASP   198      47.188  34.278  69.371  1.00  0.00           C  
ATOM   3103  OD1 ASP   198      47.901  34.883  68.548  1.00  0.00           O  
ATOM   3104  OD2 ASP   198      47.281  33.001  69.444  1.00  0.00           O  
ATOM   3105  C   ASP   198      44.739  36.328  68.114  1.00  0.00           C  
ATOM   3106  O   ASP   198      45.227  36.140  66.969  1.00  0.00           O  
ATOM   3107  N   THR   199      43.461  36.367  68.355  1.00  0.00           N  
ATOM   3108  H   THR   199      43.039  36.272  69.268  1.00  0.00           H  
ATOM   3109  CA  THR   199      42.516  36.368  67.268  1.00  0.00           C  
ATOM   3110  HA  THR   199      42.716  35.469  66.686  1.00  0.00           H  
ATOM   3111  CB  THR   199      41.075  36.079  67.908  1.00  0.00           C  
ATOM   3112  HB  THR   199      40.441  36.098  67.022  1.00  0.00           H  
ATOM   3113  CG2 THR   199      41.019  34.678  68.691  1.00  0.00           C  
ATOM   3114 HG21 THR   199      40.312  34.791  69.512  1.00  0.00           H  
ATOM   3115 HG22 THR   199      40.723  33.882  68.007  1.00  0.00           H  
ATOM   3116 HG23 THR   199      42.026  34.460  69.048  1.00  0.00           H  
ATOM   3117  OG1 THR   199      40.822  37.182  68.813  1.00  0.00           O  
ATOM   3118  HG1 THR   199      40.693  37.944  68.243  1.00  0.00           H  
ATOM   3119  C   THR   199      42.513  37.715  66.343  1.00  0.00           C  
ATOM   3120  O   THR   199      41.801  37.697  65.327  1.00  0.00           O  
ATOM   3121  N   ASP   200      43.243  38.751  66.768  1.00  0.00           N  
ATOM   3122  H   ASP   200      43.714  38.679  67.659  1.00  0.00           H  
ATOM   3123  CA  ASP   200      43.262  40.074  65.988  1.00  0.00           C  
ATOM   3124  HA  ASP   200      42.201  40.294  65.864  1.00  0.00           H  
ATOM   3125  CB  ASP   200      43.928  41.207  66.759  1.00  0.00           C  
ATOM   3126  HB2 ASP   200      44.868  40.872  67.197  1.00  0.00           H  
ATOM   3127  HB3 ASP   200      44.070  41.994  66.019  1.00  0.00           H  
ATOM   3128  CG  ASP   200      43.098  41.820  67.922  1.00  0.00           C  
ATOM   3129  OD1 ASP   200      41.832  41.725  67.838  1.00  0.00           O  
ATOM   3130  OD2 ASP   200      43.629  42.433  68.823  1.00  0.00           O  
ATOM   3131  C   ASP   200      43.976  39.819  64.632  1.00  0.00           C  
ATOM   3132  O   ASP   200      43.751  40.584  63.723  1.00  0.00           O  
ATOM   3133  N   HIE   201      44.743  38.751  64.548  1.00  0.00           N  
ATOM   3134  H   HIE   201      44.842  38.189  65.380  1.00  0.00           H  
ATOM   3135  CA  HIE   201      45.284  38.304  63.256  1.00  0.00           C  
ATOM   3136  HA  HIE   201      45.527  39.162  62.628  1.00  0.00           H  
ATOM   3137  CB  HIE   201      46.545  37.524  63.440  1.00  0.00           C  
ATOM   3138  HB2 HIE   201      47.246  38.154  63.988  1.00  0.00           H  
ATOM   3139  HB3 HIE   201      46.268  36.637  64.009  1.00  0.00           H  
ATOM   3140  CG  HIE   201      47.097  37.014  62.140  1.00  0.00           C  
ATOM   3141  ND1 HIE   201      46.979  35.691  61.692  1.00  0.00           N  
ATOM   3142  CE1 HIE   201      47.633  35.649  60.504  1.00  0.00           C  
ATOM   3143  HE1 HIE   201      47.727  34.768  59.886  1.00  0.00           H  
ATOM   3144  NE2 HIE   201      48.188  36.867  60.285  1.00  0.00           N  
ATOM   3145  HE2 HIE   201      48.756  36.984  59.458  1.00  0.00           H  
ATOM   3146  CD2 HIE   201      47.947  37.693  61.353  1.00  0.00           C  
ATOM   3147  HD2 HIE   201      48.222  38.736  61.400  1.00  0.00           H  
ATOM   3148  C   HIE   201      44.321  37.520  62.343  1.00  0.00           C  
ATOM   3149  O   HIE   201      43.565  36.581  62.794  1.00  0.00           O  
ATOM   3150  N   PRO   202      44.365  37.722  61.007  1.00  0.00           N  
ATOM   3151  CD  PRO   202      43.902  36.681  60.043  1.00  0.00           C  
ATOM   3152  HD2 PRO   202      42.938  36.319  60.399  1.00  0.00           H  
ATOM   3153  HD3 PRO   202      44.591  35.843  60.152  1.00  0.00           H  
ATOM   3154  CG  PRO   202      43.926  37.220  58.645  1.00  0.00           C  
ATOM   3155  HG2 PRO   202      42.949  37.687  58.522  1.00  0.00           H  
ATOM   3156  HG3 PRO   202      44.224  36.498  57.885  1.00  0.00           H  
ATOM   3157  CB  PRO   202      44.879  38.397  58.751  1.00  0.00           C  
ATOM   3158  HB2 PRO   202      44.470  39.150  58.076  1.00  0.00           H  
ATOM   3159  HB3 PRO   202      45.904  38.055  58.614  1.00  0.00           H  
ATOM   3160  CA  PRO   202      44.862  38.874  60.239  1.00  0.00           C  
ATOM   3161  HA  PRO   202      45.841  39.265  60.515  1.00  0.00           H  
ATOM   3162  C   PRO   202      43.847  40.111  60.405  1.00  0.00           C  
ATOM   3163  O   PRO   202      42.617  39.816  60.475  1.00  0.00           O  
ATOM   3164  N   ILE   203      44.377  41.302  60.322  1.00  0.00           N  
ATOM   3165  H   ILE   203      45.360  41.303  60.091  1.00  0.00           H  
ATOM   3166  CA  ILE   203      43.638  42.570  60.076  1.00  0.00           C  
ATOM   3167  HA  ILE   203      42.656  42.524  60.546  1.00  0.00           H  
ATOM   3168  CB  ILE   203      44.293  43.803  60.725  1.00  0.00           C  
ATOM   3169  HB  ILE   203      45.234  43.870  60.179  1.00  0.00           H  
ATOM   3170  CG2 ILE   203      43.399  45.029  60.614  1.00  0.00           C  
ATOM   3171 HG21 ILE   203      42.390  44.754  60.921  1.00  0.00           H  
ATOM   3172 HG22 ILE   203      43.734  45.728  61.381  1.00  0.00           H  
ATOM   3173 HG23 ILE   203      43.374  45.404  59.591  1.00  0.00           H  
ATOM   3174  CG1 ILE   203      44.596  43.500  62.221  1.00  0.00           C  
ATOM   3175 HG12 ILE   203      43.731  43.231  62.828  1.00  0.00           H  
ATOM   3176 HG13 ILE   203      45.099  42.538  62.318  1.00  0.00           H  
ATOM   3177  CD1 ILE   203      45.400  44.703  62.986  1.00  0.00           C  
ATOM   3178 HD11 ILE   203      45.716  44.372  63.975  1.00  0.00           H  
ATOM   3179 HD12 ILE   203      46.350  44.881  62.482  1.00  0.00           H  
ATOM   3180 HD13 ILE   203      44.833  45.633  63.034  1.00  0.00           H  
ATOM   3181  C   ILE   203      43.271  42.752  58.567  1.00  0.00           C  
ATOM   3182  O   ILE   203      44.057  43.179  57.702  1.00  0.00           O  
ATOM   3183  N   ARG   204      41.962  42.559  58.190  1.00  0.00           N  
ATOM   3184  H   ARG   204      41.261  42.235  58.841  1.00  0.00           H  
ATOM   3185  CA  ARG   204      41.441  43.158  56.966  1.00  0.00           C  
ATOM   3186  HA  ARG   204      42.191  43.120  56.176  1.00  0.00           H  
ATOM   3187  CB  ARG   204      40.138  42.436  56.507  1.00  0.00           C  
ATOM   3188  HB2 ARG   204      39.933  42.938  55.561  1.00  0.00           H  
ATOM   3189  HB3 ARG   204      40.428  41.396  56.362  1.00  0.00           H  
ATOM   3190  CG  ARG   204      38.844  42.501  57.325  1.00  0.00           C  
ATOM   3191  HG2 ARG   204      39.037  42.867  58.334  1.00  0.00           H  
ATOM   3192  HG3 ARG   204      38.205  43.226  56.820  1.00  0.00           H  
ATOM   3193  CD  ARG   204      38.016  41.216  57.336  1.00  0.00           C  
ATOM   3194  HD2 ARG   204      38.679  40.376  57.540  1.00  0.00           H  
ATOM   3195  HD3 ARG   204      37.328  41.263  58.180  1.00  0.00           H  
ATOM   3196  NE  ARG   204      37.181  41.033  56.116  1.00  0.00           N  
ATOM   3197  HE  ARG   204      37.376  41.722  55.403  1.00  0.00           H  
ATOM   3198  CZ  ARG   204      36.218  40.059  55.884  1.00  0.00           C  
ATOM   3199  NH1 ARG   204      36.197  38.979  56.602  1.00  0.00           N  
ATOM   3200 HH11 ARG   204      36.751  38.878  57.440  1.00  0.00           H  
ATOM   3201 HH12 ARG   204      35.703  38.146  56.316  1.00  0.00           H  
ATOM   3202  NH2 ARG   204      35.316  40.155  54.970  1.00  0.00           N  
ATOM   3203 HH21 ARG   204      35.197  40.991  54.416  1.00  0.00           H  
ATOM   3204 HH22 ARG   204      34.747  39.347  54.762  1.00  0.00           H  
ATOM   3205  C   ARG   204      41.183  44.692  57.178  1.00  0.00           C  
ATOM   3206  O   ARG   204      40.964  45.110  58.295  1.00  0.00           O  
ATOM   3207  N   PHE   205      41.166  45.474  56.134  1.00  0.00           N  
ATOM   3208  H   PHE   205      41.501  45.063  55.274  1.00  0.00           H  
ATOM   3209  CA  PHE   205      41.030  46.959  56.154  1.00  0.00           C  
ATOM   3210  HA  PHE   205      40.409  47.307  56.979  1.00  0.00           H  
ATOM   3211  CB  PHE   205      42.437  47.589  56.391  1.00  0.00           C  
ATOM   3212  HB2 PHE   205      42.393  48.629  56.714  1.00  0.00           H  
ATOM   3213  HB3 PHE   205      42.970  47.058  57.179  1.00  0.00           H  
ATOM   3214  CG  PHE   205      43.325  47.534  55.158  1.00  0.00           C  
ATOM   3215  CD1 PHE   205      43.382  48.598  54.219  1.00  0.00           C  
ATOM   3216  HD1 PHE   205      42.936  49.570  54.370  1.00  0.00           H  
ATOM   3217  CE1 PHE   205      44.128  48.416  53.005  1.00  0.00           C  
ATOM   3218  HE1 PHE   205      44.154  49.172  52.235  1.00  0.00           H  
ATOM   3219  CZ  PHE   205      44.814  47.274  52.801  1.00  0.00           C  
ATOM   3220  HZ  PHE   205      45.469  47.246  51.942  1.00  0.00           H  
ATOM   3221  CE2 PHE   205      44.671  46.176  53.674  1.00  0.00           C  
ATOM   3222  HE2 PHE   205      45.146  45.219  53.518  1.00  0.00           H  
ATOM   3223  CD2 PHE   205      44.125  46.357  54.945  1.00  0.00           C  
ATOM   3224  HD2 PHE   205      44.134  45.562  55.676  1.00  0.00           H  
ATOM   3225  C   PHE   205      40.385  47.505  54.854  1.00  0.00           C  
ATOM   3226  O   PHE   205      40.299  46.781  53.845  1.00  0.00           O  
ATOM   3227  N   SER   206      40.086  48.834  54.872  1.00  0.00           N  
ATOM   3228  H   SER   206      40.157  49.296  55.768  1.00  0.00           H  
ATOM   3229  CA  SER   206      39.409  49.604  53.750  1.00  0.00           C  
ATOM   3230  HA  SER   206      39.473  48.962  52.872  1.00  0.00           H  
ATOM   3231  CB  SER   206      37.990  49.780  54.122  1.00  0.00           C  
ATOM   3232  HB2 SER   206      37.519  48.813  54.299  1.00  0.00           H  
ATOM   3233  HB3 SER   206      37.907  50.376  55.031  1.00  0.00           H  
ATOM   3234  OG  SER   206      37.371  50.431  53.006  1.00  0.00           O  
ATOM   3235  HG  SER   206      36.985  49.626  52.654  1.00  0.00           H  
ATOM   3236  C   SER   206      40.094  50.878  53.347  1.00  0.00           C  
ATOM   3237  O   SER   206      40.810  51.459  54.144  1.00  0.00           O  
ATOM   3238  N   PHE   207      39.903  51.312  52.114  1.00  0.00           N  
ATOM   3239  H   PHE   207      39.187  50.856  51.565  1.00  0.00           H  
ATOM   3240  CA  PHE   207      40.571  52.405  51.451  1.00  0.00           C  
ATOM   3241  HA  PHE   207      41.572  52.466  51.877  1.00  0.00           H  
ATOM   3242  CB  PHE   207      40.604  52.206  49.910  1.00  0.00           C  
ATOM   3243  HB2 PHE   207      39.558  52.028  49.659  1.00  0.00           H  
ATOM   3244  HB3 PHE   207      40.828  53.138  49.390  1.00  0.00           H  
ATOM   3245  CG  PHE   207      41.483  51.083  49.457  1.00  0.00           C  
ATOM   3246  CD1 PHE   207      42.880  51.204  49.760  1.00  0.00           C  
ATOM   3247  HD1 PHE   207      43.235  52.098  50.252  1.00  0.00           H  
ATOM   3248  CE1 PHE   207      43.783  50.173  49.501  1.00  0.00           C  
ATOM   3249  HE1 PHE   207      44.789  50.281  49.879  1.00  0.00           H  
ATOM   3250  CZ  PHE   207      43.255  49.003  48.925  1.00  0.00           C  
ATOM   3251  HZ  PHE   207      43.929  48.183  48.724  1.00  0.00           H  
ATOM   3252  CE2 PHE   207      41.866  48.855  48.760  1.00  0.00           C  
ATOM   3253  HE2 PHE   207      41.475  47.915  48.399  1.00  0.00           H  
ATOM   3254  CD2 PHE   207      40.967  49.869  49.040  1.00  0.00           C  
ATOM   3255  HD2 PHE   207      39.901  49.698  49.000  1.00  0.00           H  
ATOM   3256  C   PHE   207      39.862  53.768  51.749  1.00  0.00           C  
ATOM   3257  O   PHE   207      38.671  53.770  52.199  1.00  0.00           O  
ATOM   3258  N   SER   208      40.472  54.880  51.427  1.00  0.00           N  
ATOM   3259  H   SER   208      41.324  54.794  50.891  1.00  0.00           H  
ATOM   3260  CA  SER   208      39.905  56.184  51.591  1.00  0.00           C  
ATOM   3261  HA  SER   208      38.828  56.177  51.759  1.00  0.00           H  
ATOM   3262  CB  SER   208      40.488  56.735  52.884  1.00  0.00           C  
ATOM   3263  HB2 SER   208      39.994  57.682  53.100  1.00  0.00           H  
ATOM   3264  HB3 SER   208      40.288  56.024  53.686  1.00  0.00           H  
ATOM   3265  OG  SER   208      41.873  56.960  52.725  1.00  0.00           O  
ATOM   3266  HG  SER   208      42.162  57.557  53.419  1.00  0.00           H  
ATOM   3267  C   SER   208      40.149  57.116  50.411  1.00  0.00           C  
ATOM   3268  O   SER   208      41.138  56.995  49.734  1.00  0.00           O  
ATOM   3269  N   MET   209      39.298  58.122  50.286  1.00  0.00           N  
ATOM   3270  H   MET   209      38.435  58.073  50.808  1.00  0.00           H  
ATOM   3271  CA  MET   209      39.404  59.178  49.196  1.00  0.00           C  
ATOM   3272  HA  MET   209      40.446  59.416  48.984  1.00  0.00           H  
ATOM   3273  CB  MET   209      38.786  58.631  47.895  1.00  0.00           C  
ATOM   3274  HB2 MET   209      38.890  59.362  47.092  1.00  0.00           H  
ATOM   3275  HB3 MET   209      39.344  57.795  47.475  1.00  0.00           H  
ATOM   3276  CG  MET   209      37.264  58.203  47.982  1.00  0.00           C  
ATOM   3277  HG2 MET   209      37.165  57.221  48.443  1.00  0.00           H  
ATOM   3278  HG3 MET   209      36.730  58.947  48.573  1.00  0.00           H  
ATOM   3279  SD  MET   209      36.468  58.152  46.411  1.00  0.00           S  
ATOM   3280  CE  MET   209      34.897  57.489  47.022  1.00  0.00           C  
ATOM   3281  HE1 MET   209      34.162  57.276  46.245  1.00  0.00           H  
ATOM   3282  HE2 MET   209      35.076  56.496  47.434  1.00  0.00           H  
ATOM   3283  HE3 MET   209      34.559  58.204  47.772  1.00  0.00           H  
ATOM   3284  C   MET   209      38.724  60.479  49.676  1.00  0.00           C  
ATOM   3285  O   MET   209      37.882  60.413  50.624  1.00  0.00           O  
ATOM   3286  N   LYS   210      39.142  61.549  49.088  1.00  0.00           N  
ATOM   3287  H   LYS   210      39.884  61.411  48.417  1.00  0.00           H  
ATOM   3288  CA  LYS   210      38.767  63.004  49.352  1.00  0.00           C  
ATOM   3289  HA  LYS   210      38.851  63.242  50.413  1.00  0.00           H  
ATOM   3290  CB  LYS   210      37.360  63.276  48.949  1.00  0.00           C  
ATOM   3291  HB2 LYS   210      36.742  62.664  49.606  1.00  0.00           H  
ATOM   3292  HB3 LYS   210      37.141  64.330  49.123  1.00  0.00           H  
ATOM   3293  CG  LYS   210      36.953  62.921  47.564  1.00  0.00           C  
ATOM   3294  HG2 LYS   210      37.602  63.399  46.829  1.00  0.00           H  
ATOM   3295  HG3 LYS   210      37.052  61.836  47.600  1.00  0.00           H  
ATOM   3296  CD  LYS   210      35.519  63.206  47.175  1.00  0.00           C  
ATOM   3297  HD2 LYS   210      35.445  64.235  46.824  1.00  0.00           H  
ATOM   3298  HD3 LYS   210      35.192  62.530  46.384  1.00  0.00           H  
ATOM   3299  CE  LYS   210      34.572  62.913  48.333  1.00  0.00           C  
ATOM   3300  HE2 LYS   210      34.783  61.956  48.811  1.00  0.00           H  
ATOM   3301  HE3 LYS   210      34.750  63.778  48.973  1.00  0.00           H  
ATOM   3302  NZ  LYS   210      33.144  63.092  47.998  1.00  0.00           N  
ATOM   3303  HZ1 LYS   210      32.939  62.333  47.365  1.00  0.00           H  
ATOM   3304  HZ2 LYS   210      32.498  63.086  48.775  1.00  0.00           H  
ATOM   3305  HZ3 LYS   210      32.961  63.966  47.527  1.00  0.00           H  
ATOM   3306  C   LYS   210      39.758  63.973  48.632  1.00  0.00           C  
ATOM   3307  O   LYS   210      40.527  63.535  47.748  1.00  0.00           O  
ATOM   3308  N   PHE   211      39.839  65.255  49.073  1.00  0.00           N  
ATOM   3309  H   PHE   211      39.333  65.558  49.893  1.00  0.00           H  
ATOM   3310  CA  PHE   211      40.664  66.279  48.419  1.00  0.00           C  
ATOM   3311  HA  PHE   211      41.547  65.796  48.002  1.00  0.00           H  
ATOM   3312  CB  PHE   211      39.877  66.800  47.284  1.00  0.00           C  
ATOM   3313  HB2 PHE   211      39.670  65.982  46.594  1.00  0.00           H  
ATOM   3314  HB3 PHE   211      38.882  67.111  47.602  1.00  0.00           H  
ATOM   3315  CG  PHE   211      40.575  67.929  46.500  1.00  0.00           C  
ATOM   3316  CD1 PHE   211      41.606  67.567  45.611  1.00  0.00           C  
ATOM   3317  HD1 PHE   211      41.940  66.566  45.384  1.00  0.00           H  
ATOM   3318  CE1 PHE   211      42.463  68.627  45.166  1.00  0.00           C  
ATOM   3319  HE1 PHE   211      43.372  68.440  44.614  1.00  0.00           H  
ATOM   3320  CZ  PHE   211      42.086  69.966  45.288  1.00  0.00           C  
ATOM   3321  HZ  PHE   211      42.659  70.767  44.844  1.00  0.00           H  
ATOM   3322  CE2 PHE   211      41.076  70.288  46.221  1.00  0.00           C  
ATOM   3323  HE2 PHE   211      40.813  71.319  46.408  1.00  0.00           H  
ATOM   3324  CD2 PHE   211      40.370  69.264  46.813  1.00  0.00           C  
ATOM   3325  HD2 PHE   211      39.708  69.561  47.614  1.00  0.00           H  
ATOM   3326  C   PHE   211      41.172  67.282  49.421  1.00  0.00           C  
ATOM   3327  O   PHE   211      40.451  67.699  50.305  1.00  0.00           O  
ATOM   3328  N   GLN   212      42.324  67.894  49.096  1.00  0.00           N  
ATOM   3329  H   GLN   212      42.882  67.542  48.332  1.00  0.00           H  
ATOM   3330  CA  GLN   212      42.980  68.950  49.815  1.00  0.00           C  
ATOM   3331  HA  GLN   212      42.222  69.650  50.165  1.00  0.00           H  
ATOM   3332  CB  GLN   212      43.597  68.285  51.068  1.00  0.00           C  
ATOM   3333  HB2 GLN   212      43.984  68.956  51.835  1.00  0.00           H  
ATOM   3334  HB3 GLN   212      42.855  67.721  51.633  1.00  0.00           H  
ATOM   3335  CG  GLN   212      44.644  67.184  50.742  1.00  0.00           C  
ATOM   3336  HG2 GLN   212      44.171  66.328  50.260  1.00  0.00           H  
ATOM   3337  HG3 GLN   212      45.428  67.564  50.087  1.00  0.00           H  
ATOM   3338  CD  GLN   212      45.322  66.686  51.984  1.00  0.00           C  
ATOM   3339  OE1 GLN   212      44.876  66.544  53.080  1.00  0.00           O  
ATOM   3340  NE2 GLN   212      46.557  66.207  51.887  1.00  0.00           N  
ATOM   3341 HE21 GLN   212      47.012  65.975  52.759  1.00  0.00           H  
ATOM   3342 HE22 GLN   212      47.067  66.381  51.033  1.00  0.00           H  
ATOM   3343  C   GLN   212      43.990  69.831  49.042  1.00  0.00           C  
ATOM   3344  O   GLN   212      44.582  69.369  48.081  1.00  0.00           O  
ATOM   3345  N   SER   213      44.140  71.081  49.475  1.00  0.00           N  
ATOM   3346  H   SER   213      43.503  71.327  50.219  1.00  0.00           H  
ATOM   3347  CA  SER   213      45.001  72.111  48.878  1.00  0.00           C  
ATOM   3348  HA  SER   213      45.771  71.636  48.270  1.00  0.00           H  
ATOM   3349  CB  SER   213      44.181  73.049  47.984  1.00  0.00           C  
ATOM   3350  HB2 SER   213      43.489  72.505  47.342  1.00  0.00           H  
ATOM   3351  HB3 SER   213      43.649  73.729  48.648  1.00  0.00           H  
ATOM   3352  OG  SER   213      45.098  73.818  47.276  1.00  0.00           O  
ATOM   3353  HG  SER   213      45.261  74.662  47.704  1.00  0.00           H  
ATOM   3354  C   SER   213      45.800  72.944  49.871  1.00  0.00           C  
ATOM   3355  O   SER   213      45.259  73.166  50.955  1.00  0.00           O  
ATOM   3356  N   GLY   214      46.985  73.417  49.516  1.00  0.00           N  
ATOM   3357  H   GLY   214      47.375  73.040  48.663  1.00  0.00           H  
ATOM   3358  CA  GLY   214      47.738  74.306  50.330  1.00  0.00           C  
ATOM   3359  HA2 GLY   214      47.294  75.284  50.520  1.00  0.00           H  
ATOM   3360  HA3 GLY   214      47.830  73.871  51.324  1.00  0.00           H  
ATOM   3361  C   GLY   214      49.172  74.363  49.846  1.00  0.00           C  
ATOM   3362  O   GLY   214      49.647  73.680  48.943  1.00  0.00           O  
ATOM   3363  N   GLN   215      49.866  75.346  50.419  1.00  0.00           N  
ATOM   3364  H   GLN   215      49.441  75.987  51.074  1.00  0.00           H  
ATOM   3365  CA  GLN   215      51.275  75.675  50.043  1.00  0.00           C  
ATOM   3366  HA  GLN   215      51.434  75.292  49.035  1.00  0.00           H  
ATOM   3367  CB  GLN   215      51.552  77.186  50.144  1.00  0.00           C  
ATOM   3368  HB2 GLN   215      50.586  77.655  49.961  1.00  0.00           H  
ATOM   3369  HB3 GLN   215      51.961  77.467  51.115  1.00  0.00           H  
ATOM   3370  CG  GLN   215      52.484  77.700  49.020  1.00  0.00           C  
ATOM   3371  HG2 GLN   215      52.178  77.181  48.111  1.00  0.00           H  
ATOM   3372  HG3 GLN   215      52.389  78.783  48.953  1.00  0.00           H  
ATOM   3373  CD  GLN   215      53.933  77.555  49.337  1.00  0.00           C  
ATOM   3374  OE1 GLN   215      54.349  77.406  50.531  1.00  0.00           O  
ATOM   3375  NE2 GLN   215      54.790  77.573  48.313  1.00  0.00           N  
ATOM   3376 HE21 GLN   215      55.787  77.507  48.458  1.00  0.00           H  
ATOM   3377 HE22 GLN   215      54.521  77.937  47.410  1.00  0.00           H  
ATOM   3378  C   GLN   215      52.137  74.851  50.954  1.00  0.00           C  
ATOM   3379  O   GLN   215      51.912  74.841  52.145  1.00  0.00           O  
ATOM   3380  N   LEU   216      53.148  74.249  50.408  1.00  0.00           N  
ATOM   3381  H   LEU   216      53.247  74.446  49.422  1.00  0.00           H  
ATOM   3382  CA  LEU   216      54.266  73.814  51.205  1.00  0.00           C  
ATOM   3383  HA  LEU   216      54.201  74.323  52.167  1.00  0.00           H  
ATOM   3384  CB  LEU   216      54.267  72.368  51.605  1.00  0.00           C  
ATOM   3385  HB2 LEU   216      54.268  71.770  50.693  1.00  0.00           H  
ATOM   3386  HB3 LEU   216      55.186  72.198  52.165  1.00  0.00           H  
ATOM   3387  CG  LEU   216      53.058  71.945  52.535  1.00  0.00           C  
ATOM   3388  HG  LEU   216      52.195  72.433  52.082  1.00  0.00           H  
ATOM   3389  CD1 LEU   216      52.858  70.448  52.556  1.00  0.00           C  
ATOM   3390 HD11 LEU   216      52.017  70.326  53.238  1.00  0.00           H  
ATOM   3391 HD12 LEU   216      52.648  70.039  51.567  1.00  0.00           H  
ATOM   3392 HD13 LEU   216      53.697  69.972  53.064  1.00  0.00           H  
ATOM   3393  CD2 LEU   216      53.056  72.483  54.019  1.00  0.00           C  
ATOM   3394 HD21 LEU   216      53.942  72.208  54.591  1.00  0.00           H  
ATOM   3395 HD22 LEU   216      53.065  73.573  54.036  1.00  0.00           H  
ATOM   3396 HD23 LEU   216      52.196  72.042  54.521  1.00  0.00           H  
ATOM   3397  C   LEU   216      55.673  74.272  50.704  1.00  0.00           C  
ATOM   3398  O   LEU   216      56.000  74.385  49.496  1.00  0.00           O  
ATOM   3399  N   THR   217      56.570  74.539  51.648  1.00  0.00           N  
ATOM   3400  H   THR   217      56.332  74.468  52.627  1.00  0.00           H  
ATOM   3401  CA  THR   217      57.964  75.022  51.413  1.00  0.00           C  
ATOM   3402  HA  THR   217      58.357  74.579  50.498  1.00  0.00           H  
ATOM   3403  CB  THR   217      57.890  76.586  51.254  1.00  0.00           C  
ATOM   3404  HB  THR   217      57.196  76.978  51.999  1.00  0.00           H  
ATOM   3405  CG2 THR   217      59.267  77.291  51.150  1.00  0.00           C  
ATOM   3406 HG21 THR   217      59.926  77.224  50.285  1.00  0.00           H  
ATOM   3407 HG22 THR   217      59.166  78.372  51.244  1.00  0.00           H  
ATOM   3408 HG23 THR   217      59.858  76.944  51.998  1.00  0.00           H  
ATOM   3409  OG1 THR   217      57.335  76.870  50.013  1.00  0.00           O  
ATOM   3410  HG1 THR   217      56.590  76.265  50.000  1.00  0.00           H  
ATOM   3411  C   THR   217      58.828  74.692  52.586  1.00  0.00           C  
ATOM   3412  O   THR   217      58.360  74.785  53.726  1.00  0.00           O  
ATOM   3413  N   THR   218      60.042  74.175  52.329  1.00  0.00           N  
ATOM   3414  H   THR   218      60.438  74.168  51.400  1.00  0.00           H  
ATOM   3415  CA  THR   218      60.893  73.558  53.367  1.00  0.00           C  
ATOM   3416  HA  THR   218      60.334  73.476  54.299  1.00  0.00           H  
ATOM   3417  CB  THR   218      61.422  72.154  53.063  1.00  0.00           C  
ATOM   3418  HB  THR   218      62.179  72.246  52.284  1.00  0.00           H  
ATOM   3419  CG2 THR   218      62.011  71.386  54.203  1.00  0.00           C  
ATOM   3420 HG21 THR   218      62.950  71.878  54.457  1.00  0.00           H  
ATOM   3421 HG22 THR   218      61.434  71.388  55.127  1.00  0.00           H  
ATOM   3422 HG23 THR   218      62.372  70.418  53.857  1.00  0.00           H  
ATOM   3423  OG1 THR   218      60.330  71.408  52.620  1.00  0.00           O  
ATOM   3424  HG1 THR   218      60.399  71.370  51.663  1.00  0.00           H  
ATOM   3425  C   THR   218      62.072  74.517  53.739  1.00  0.00           C  
ATOM   3426  O   THR   218      62.938  74.782  52.832  1.00  0.00           O  
ATOM   3427  N   ARG   219      62.209  74.864  55.025  1.00  0.00           N  
ATOM   3428  H   ARG   219      61.555  74.431  55.662  1.00  0.00           H  
ATOM   3429  CA  ARG   219      63.318  75.547  55.442  1.00  0.00           C  
ATOM   3430  HA  ARG   219      64.080  75.632  54.667  1.00  0.00           H  
ATOM   3431  CB  ARG   219      62.869  77.014  55.769  1.00  0.00           C  
ATOM   3432  HB2 ARG   219      62.234  77.312  54.935  1.00  0.00           H  
ATOM   3433  HB3 ARG   219      62.244  76.917  56.656  1.00  0.00           H  
ATOM   3434  CG  ARG   219      64.033  78.042  56.085  1.00  0.00           C  
ATOM   3435  HG2 ARG   219      64.558  77.616  56.940  1.00  0.00           H  
ATOM   3436  HG3 ARG   219      64.671  78.063  55.201  1.00  0.00           H  
ATOM   3437  CD  ARG   219      63.466  79.412  56.353  1.00  0.00           C  
ATOM   3438  HD2 ARG   219      62.833  79.597  55.485  1.00  0.00           H  
ATOM   3439  HD3 ARG   219      62.859  79.407  57.258  1.00  0.00           H  
ATOM   3440  NE  ARG   219      64.576  80.370  56.458  1.00  0.00           N  
ATOM   3441  HE  ARG   219      65.408  79.837  56.667  1.00  0.00           H  
ATOM   3442  CZ  ARG   219      64.829  81.569  56.036  1.00  0.00           C  
ATOM   3443  NH1 ARG   219      63.935  82.317  55.532  1.00  0.00           N  
ATOM   3444 HH11 ARG   219      63.038  81.855  55.546  1.00  0.00           H  
ATOM   3445 HH12 ARG   219      64.075  83.316  55.479  1.00  0.00           H  
ATOM   3446  NH2 ARG   219      65.985  82.012  56.307  1.00  0.00           N  
ATOM   3447 HH21 ARG   219      66.670  81.432  56.771  1.00  0.00           H  
ATOM   3448 HH22 ARG   219      66.344  82.897  55.980  1.00  0.00           H  
ATOM   3449  C   ARG   219      64.001  74.867  56.558  1.00  0.00           C  
ATOM   3450  O   ARG   219      63.371  74.301  57.424  1.00  0.00           O  
ATOM   3451  N   PHE   220      65.344  74.865  56.654  1.00  0.00           N  
ATOM   3452  H   PHE   220      65.742  75.362  55.869  1.00  0.00           H  
ATOM   3453  CA  PHE   220      66.213  74.173  57.580  1.00  0.00           C  
ATOM   3454  HA  PHE   220      65.576  73.442  58.079  1.00  0.00           H  
ATOM   3455  CB  PHE   220      67.231  73.361  56.748  1.00  0.00           C  
ATOM   3456  HB2 PHE   220      66.794  72.652  56.044  1.00  0.00           H  
ATOM   3457  HB3 PHE   220      67.724  74.085  56.099  1.00  0.00           H  
ATOM   3458  CG  PHE   220      68.363  72.728  57.537  1.00  0.00           C  
ATOM   3459  CD1 PHE   220      69.597  73.362  57.603  1.00  0.00           C  
ATOM   3460  HD1 PHE   220      69.652  74.233  56.966  1.00  0.00           H  
ATOM   3461  CE1 PHE   220      70.608  72.914  58.487  1.00  0.00           C  
ATOM   3462  HE1 PHE   220      71.488  73.507  58.686  1.00  0.00           H  
ATOM   3463  CZ  PHE   220      70.329  71.820  59.361  1.00  0.00           C  
ATOM   3464  HZ  PHE   220      71.131  71.528  60.023  1.00  0.00           H  
ATOM   3465  CE2 PHE   220      69.103  71.126  59.178  1.00  0.00           C  
ATOM   3466  HE2 PHE   220      68.832  70.335  59.862  1.00  0.00           H  
ATOM   3467  CD2 PHE   220      68.149  71.563  58.222  1.00  0.00           C  
ATOM   3468  HD2 PHE   220      67.206  71.035  58.229  1.00  0.00           H  
ATOM   3469  C   PHE   220      66.901  75.053  58.653  1.00  0.00           C  
ATOM   3470  O   PHE   220      67.337  76.187  58.395  1.00  0.00           O  
ATOM   3471  N   PHE   221      67.025  74.568  59.884  1.00  0.00           N  
ATOM   3472  H   PHE   221      66.657  73.666  60.152  1.00  0.00           H  
ATOM   3473  CA  PHE   221      67.761  75.294  60.966  1.00  0.00           C  
ATOM   3474  HA  PHE   221      68.544  75.952  60.590  1.00  0.00           H  
ATOM   3475  CB  PHE   221      66.746  76.241  61.745  1.00  0.00           C  
ATOM   3476  HB2 PHE   221      65.971  75.728  62.314  1.00  0.00           H  
ATOM   3477  HB3 PHE   221      67.184  76.855  62.532  1.00  0.00           H  
ATOM   3478  CG  PHE   221      65.920  77.249  60.924  1.00  0.00           C  
ATOM   3479  CD1 PHE   221      66.275  78.608  60.840  1.00  0.00           C  
ATOM   3480  HD1 PHE   221      67.211  79.006  61.205  1.00  0.00           H  
ATOM   3481  CE1 PHE   221      65.420  79.554  60.329  1.00  0.00           C  
ATOM   3482  HE1 PHE   221      65.684  80.599  60.260  1.00  0.00           H  
ATOM   3483  CZ  PHE   221      64.293  79.111  59.653  1.00  0.00           C  
ATOM   3484  HZ  PHE   221      63.672  79.810  59.113  1.00  0.00           H  
ATOM   3485  CE2 PHE   221      64.029  77.760  59.496  1.00  0.00           C  
ATOM   3486  HE2 PHE   221      63.141  77.326  59.060  1.00  0.00           H  
ATOM   3487  CD2 PHE   221      64.824  76.806  60.166  1.00  0.00           C  
ATOM   3488  HD2 PHE   221      64.619  75.749  60.071  1.00  0.00           H  
ATOM   3489  C   PHE   221      68.561  74.332  61.838  1.00  0.00           C  
ATOM   3490  O   PHE   221      68.482  73.082  61.676  1.00  0.00           O  
ATOM   3491  N   HID   222      69.491  74.821  62.676  1.00  0.00           N  
ATOM   3492  H   HID   222      69.534  75.824  62.565  1.00  0.00           H  
ATOM   3493  CA  HID   222      70.646  74.129  63.275  1.00  0.00           C  
ATOM   3494  HA  HID   222      70.368  73.098  63.497  1.00  0.00           H  
ATOM   3495  CB  HID   222      71.807  74.106  62.287  1.00  0.00           C  
ATOM   3496  HB2 HID   222      71.507  73.498  61.434  1.00  0.00           H  
ATOM   3497  HB3 HID   222      71.953  75.095  61.852  1.00  0.00           H  
ATOM   3498  CG  HID   222      73.135  73.779  62.919  1.00  0.00           C  
ATOM   3499  ND1 HID   222      73.579  72.500  63.276  1.00  0.00           N  
ATOM   3500  HD1 HID   222      73.198  71.591  63.059  1.00  0.00           H  
ATOM   3501  CE1 HID   222      74.787  72.651  63.795  1.00  0.00           C  
ATOM   3502  HE1 HID   222      75.408  71.777  63.919  1.00  0.00           H  
ATOM   3503  NE2 HID   222      75.146  73.921  63.766  1.00  0.00           N  
ATOM   3504  CD2 HID   222      74.055  74.664  63.287  1.00  0.00           C  
ATOM   3505  HD2 HID   222      73.931  75.733  63.194  1.00  0.00           H  
ATOM   3506  C   HID   222      71.002  74.693  64.657  1.00  0.00           C  
ATOM   3507  O   HID   222      70.906  75.879  64.911  1.00  0.00           O  
ATOM   3508  N   PHE   223      71.120  73.810  65.671  1.00  0.00           N  
ATOM   3509  H   PHE   223      70.973  72.840  65.431  1.00  0.00           H  
ATOM   3510  CA  PHE   223      71.248  74.135  67.124  1.00  0.00           C  
ATOM   3511  HA  PHE   223      71.530  75.184  67.214  1.00  0.00           H  
ATOM   3512  CB  PHE   223      69.884  73.879  67.764  1.00  0.00           C  
ATOM   3513  HB2 PHE   223      69.351  73.036  67.325  1.00  0.00           H  
ATOM   3514  HB3 PHE   223      70.199  73.790  68.804  1.00  0.00           H  
ATOM   3515  CG  PHE   223      68.871  74.983  67.637  1.00  0.00           C  
ATOM   3516  CD1 PHE   223      68.728  75.890  68.740  1.00  0.00           C  
ATOM   3517  HD1 PHE   223      69.421  75.862  69.567  1.00  0.00           H  
ATOM   3518  CE1 PHE   223      67.813  76.914  68.621  1.00  0.00           C  
ATOM   3519  HE1 PHE   223      67.759  77.613  69.443  1.00  0.00           H  
ATOM   3520  CZ  PHE   223      66.954  76.992  67.455  1.00  0.00           C  
ATOM   3521  HZ  PHE   223      66.110  77.665  67.435  1.00  0.00           H  
ATOM   3522  CE2 PHE   223      67.020  76.052  66.417  1.00  0.00           C  
ATOM   3523  HE2 PHE   223      66.263  75.988  65.649  1.00  0.00           H  
ATOM   3524  CD2 PHE   223      68.018  75.007  66.523  1.00  0.00           C  
ATOM   3525  HD2 PHE   223      68.140  74.319  65.700  1.00  0.00           H  
ATOM   3526  C   PHE   223      72.462  73.339  67.811  1.00  0.00           C  
ATOM   3527  O   PHE   223      72.377  72.130  68.158  1.00  0.00           O  
ATOM   3528  N   THR   224      73.530  74.051  68.228  1.00  0.00           N  
ATOM   3529  H   THR   224      73.562  75.009  67.910  1.00  0.00           H  
ATOM   3530  CA  THR   224      74.582  73.487  69.064  1.00  0.00           C  
ATOM   3531  HA  THR   224      74.949  72.599  68.551  1.00  0.00           H  
ATOM   3532  CB  THR   224      75.683  74.463  69.387  1.00  0.00           C  
ATOM   3533  HB  THR   224      76.265  73.903  70.119  1.00  0.00           H  
ATOM   3534  CG2 THR   224      76.401  74.919  68.074  1.00  0.00           C  
ATOM   3535 HG21 THR   224      75.780  75.584  67.475  1.00  0.00           H  
ATOM   3536 HG22 THR   224      77.369  75.354  68.321  1.00  0.00           H  
ATOM   3537 HG23 THR   224      76.582  74.029  67.471  1.00  0.00           H  
ATOM   3538  OG1 THR   224      75.229  75.650  70.004  1.00  0.00           O  
ATOM   3539  HG1 THR   224      76.025  76.177  69.901  1.00  0.00           H  
ATOM   3540  C   THR   224      74.086  72.894  70.401  1.00  0.00           C  
ATOM   3541  O   THR   224      73.105  73.383  70.958  1.00  0.00           O  
ATOM   3542  N   ARG   225      74.887  71.970  70.949  1.00  0.00           N  
ATOM   3543  H   ARG   225      75.607  71.623  70.332  1.00  0.00           H  
ATOM   3544  CA  ARG   225      74.691  71.397  72.260  1.00  0.00           C  
ATOM   3545  HA  ARG   225      73.761  70.831  72.290  1.00  0.00           H  
ATOM   3546  CB  ARG   225      75.795  70.347  72.518  1.00  0.00           C  
ATOM   3547  HB2 ARG   225      75.708  69.459  71.892  1.00  0.00           H  
ATOM   3548  HB3 ARG   225      76.685  70.868  72.163  1.00  0.00           H  
ATOM   3549  CG  ARG   225      76.003  69.871  73.943  1.00  0.00           C  
ATOM   3550  HG2 ARG   225      76.458  70.645  74.561  1.00  0.00           H  
ATOM   3551  HG3 ARG   225      74.959  69.629  74.143  1.00  0.00           H  
ATOM   3552  CD  ARG   225      76.829  68.635  74.031  1.00  0.00           C  
ATOM   3553  HD2 ARG   225      76.690  68.194  75.018  1.00  0.00           H  
ATOM   3554  HD3 ARG   225      76.598  67.891  73.268  1.00  0.00           H  
ATOM   3555  NE  ARG   225      78.260  68.832  73.926  1.00  0.00           N  
ATOM   3556  HE  ARG   225      78.570  69.736  73.600  1.00  0.00           H  
ATOM   3557  CZ  ARG   225      79.103  67.854  73.712  1.00  0.00           C  
ATOM   3558  NH1 ARG   225      78.809  66.591  73.712  1.00  0.00           N  
ATOM   3559 HH11 ARG   225      77.834  66.393  73.534  1.00  0.00           H  
ATOM   3560 HH12 ARG   225      79.476  65.894  73.414  1.00  0.00           H  
ATOM   3561  NH2 ARG   225      80.348  68.229  73.458  1.00  0.00           N  
ATOM   3562 HH21 ARG   225      80.741  69.127  73.700  1.00  0.00           H  
ATOM   3563 HH22 ARG   225      81.019  67.564  73.102  1.00  0.00           H  
ATOM   3564  C   ARG   225      74.613  72.467  73.420  1.00  0.00           C  
ATOM   3565  O   ARG   225      73.861  72.339  74.366  1.00  0.00           O  
ATOM   3566  N   GLU   226      75.279  73.572  73.206  1.00  0.00           N  
ATOM   3567  H   GLU   226      75.698  73.821  72.321  1.00  0.00           H  
ATOM   3568  CA  GLU   226      75.368  74.636  74.241  1.00  0.00           C  
ATOM   3569  HA  GLU   226      75.241  74.290  75.267  1.00  0.00           H  
ATOM   3570  CB  GLU   226      76.731  75.332  74.101  1.00  0.00           C  
ATOM   3571  HB2 GLU   226      76.807  75.693  73.076  1.00  0.00           H  
ATOM   3572  HB3 GLU   226      76.797  76.256  74.675  1.00  0.00           H  
ATOM   3573  CG  GLU   226      77.894  74.455  74.427  1.00  0.00           C  
ATOM   3574  HG2 GLU   226      78.764  75.061  74.678  1.00  0.00           H  
ATOM   3575  HG3 GLU   226      77.691  73.828  75.295  1.00  0.00           H  
ATOM   3576  CD  GLU   226      78.230  73.530  73.356  1.00  0.00           C  
ATOM   3577  OE1 GLU   226      78.657  72.411  73.747  1.00  0.00           O  
ATOM   3578  OE2 GLU   226      78.207  73.890  72.141  1.00  0.00           O  
ATOM   3579  C   GLU   226      74.282  75.668  74.078  1.00  0.00           C  
ATOM   3580  O   GLU   226      73.622  76.047  75.038  1.00  0.00           O  
ATOM   3581  N   ASN   227      73.936  76.081  72.828  1.00  0.00           N  
ATOM   3582  H   ASN   227      74.365  75.558  72.078  1.00  0.00           H  
ATOM   3583  CA  ASN   227      72.709  76.812  72.521  1.00  0.00           C  
ATOM   3584  HA  ASN   227      72.830  77.825  72.904  1.00  0.00           H  
ATOM   3585  CB  ASN   227      72.547  76.866  70.998  1.00  0.00           C  
ATOM   3586  HB2 ASN   227      73.514  77.204  70.626  1.00  0.00           H  
ATOM   3587  HB3 ASN   227      72.510  75.847  70.613  1.00  0.00           H  
ATOM   3588  CG  ASN   227      71.447  77.754  70.459  1.00  0.00           C  
ATOM   3589  OD1 ASN   227      70.465  78.249  71.073  1.00  0.00           O  
ATOM   3590  ND2 ASN   227      71.597  78.037  69.190  1.00  0.00           N  
ATOM   3591 HD21 ASN   227      70.984  78.708  68.750  1.00  0.00           H  
ATOM   3592 HD22 ASN   227      72.361  77.555  68.738  1.00  0.00           H  
ATOM   3593  C   ASN   227      71.507  76.112  73.132  1.00  0.00           C  
ATOM   3594  O   ASN   227      70.767  76.781  73.858  1.00  0.00           O  
ATOM   3595  N   ILE   228      71.337  74.806  72.925  1.00  0.00           N  
ATOM   3596  H   ILE   228      72.104  74.435  72.382  1.00  0.00           H  
ATOM   3597  CA  ILE   228      70.225  73.979  73.476  1.00  0.00           C  
ATOM   3598  HA  ILE   228      69.284  74.480  73.249  1.00  0.00           H  
ATOM   3599  CB  ILE   228      70.358  72.576  72.743  1.00  0.00           C  
ATOM   3600  HB  ILE   228      71.382  72.201  72.737  1.00  0.00           H  
ATOM   3601  CG2 ILE   228      69.658  71.472  73.561  1.00  0.00           C  
ATOM   3602 HG21 ILE   228      69.610  70.589  72.924  1.00  0.00           H  
ATOM   3603 HG22 ILE   228      70.238  71.287  74.465  1.00  0.00           H  
ATOM   3604 HG23 ILE   228      68.618  71.718  73.778  1.00  0.00           H  
ATOM   3605  CG1 ILE   228      69.834  72.856  71.312  1.00  0.00           C  
ATOM   3606 HG12 ILE   228      68.823  73.259  71.268  1.00  0.00           H  
ATOM   3607 HG13 ILE   228      70.553  73.527  70.843  1.00  0.00           H  
ATOM   3608  CD1 ILE   228      69.744  71.567  70.476  1.00  0.00           C  
ATOM   3609 HD11 ILE   228      68.949  70.926  70.856  1.00  0.00           H  
ATOM   3610 HD12 ILE   228      69.523  71.856  69.449  1.00  0.00           H  
ATOM   3611 HD13 ILE   228      70.670  70.994  70.527  1.00  0.00           H  
ATOM   3612  C   ILE   228      70.296  73.848  74.982  1.00  0.00           C  
ATOM   3613  O   ILE   228      69.236  73.869  75.626  1.00  0.00           O  
ATOM   3614  N   ALA   229      71.486  73.722  75.631  1.00  0.00           N  
ATOM   3615  H   ALA   229      72.298  73.523  75.064  1.00  0.00           H  
ATOM   3616  CA  ALA   229      71.525  73.862  77.058  1.00  0.00           C  
ATOM   3617  HA  ALA   229      70.928  73.067  77.505  1.00  0.00           H  
ATOM   3618  CB  ALA   229      72.955  73.675  77.551  1.00  0.00           C  
ATOM   3619  HB1 ALA   229      73.021  73.732  78.638  1.00  0.00           H  
ATOM   3620  HB2 ALA   229      73.317  72.673  77.322  1.00  0.00           H  
ATOM   3621  HB3 ALA   229      73.749  74.287  77.123  1.00  0.00           H  
ATOM   3622  C   ALA   229      70.939  75.222  77.555  1.00  0.00           C  
ATOM   3623  O   ALA   229      70.513  75.247  78.722  1.00  0.00           O  
ATOM   3624  N   HID   230      71.026  76.294  76.763  1.00  0.00           N  
ATOM   3625  H   HID   230      71.584  76.254  75.922  1.00  0.00           H  
ATOM   3626  CA  HID   230      70.337  77.573  77.121  1.00  0.00           C  
ATOM   3627  HA  HID   230      70.635  77.742  78.156  1.00  0.00           H  
ATOM   3628  CB  HID   230      70.904  78.668  76.169  1.00  0.00           C  
ATOM   3629  HB2 HID   230      71.372  79.480  76.726  1.00  0.00           H  
ATOM   3630  HB3 HID   230      71.672  78.385  75.449  1.00  0.00           H  
ATOM   3631  CG  HID   230      69.847  79.423  75.423  1.00  0.00           C  
ATOM   3632  ND1 HID   230      69.436  79.129  74.117  1.00  0.00           N  
ATOM   3633  HD1 HID   230      69.601  78.304  73.557  1.00  0.00           H  
ATOM   3634  CE1 HID   230      68.566  80.101  73.807  1.00  0.00           C  
ATOM   3635  HE1 HID   230      68.073  80.149  72.847  1.00  0.00           H  
ATOM   3636  NE2 HID   230      68.452  81.002  74.710  1.00  0.00           N  
ATOM   3637  CD2 HID   230      69.224  80.664  75.772  1.00  0.00           C  
ATOM   3638  HD2 HID   230      69.217  81.082  76.768  1.00  0.00           H  
ATOM   3639  C   HID   230      68.784  77.386  77.157  1.00  0.00           C  
ATOM   3640  O   HID   230      68.157  77.925  78.068  1.00  0.00           O  
ATOM   3641  N   LEU   231      68.180  76.658  76.189  1.00  0.00           N  
ATOM   3642  H   LEU   231      68.723  76.167  75.493  1.00  0.00           H  
ATOM   3643  CA  LEU   231      66.750  76.505  76.202  1.00  0.00           C  
ATOM   3644  HA  LEU   231      66.218  77.455  76.265  1.00  0.00           H  
ATOM   3645  CB  LEU   231      66.415  75.902  74.788  1.00  0.00           C  
ATOM   3646  HB2 LEU   231      67.036  75.011  74.881  1.00  0.00           H  
ATOM   3647  HB3 LEU   231      65.336  75.745  74.787  1.00  0.00           H  
ATOM   3648  CG  LEU   231      66.718  76.890  73.605  1.00  0.00           C  
ATOM   3649  HG  LEU   231      67.791  77.080  73.628  1.00  0.00           H  
ATOM   3650  CD1 LEU   231      66.375  76.158  72.332  1.00  0.00           C  
ATOM   3651 HD11 LEU   231      67.087  75.365  72.107  1.00  0.00           H  
ATOM   3652 HD12 LEU   231      65.426  75.622  72.296  1.00  0.00           H  
ATOM   3653 HD13 LEU   231      66.358  76.833  71.477  1.00  0.00           H  
ATOM   3654  CD2 LEU   231      65.851  78.150  73.720  1.00  0.00           C  
ATOM   3655 HD21 LEU   231      64.800  77.990  73.959  1.00  0.00           H  
ATOM   3656 HD22 LEU   231      66.149  78.757  74.575  1.00  0.00           H  
ATOM   3657 HD23 LEU   231      65.797  78.767  72.823  1.00  0.00           H  
ATOM   3658  C   LEU   231      66.212  75.647  77.371  1.00  0.00           C  
ATOM   3659  O   LEU   231      65.163  75.924  77.972  1.00  0.00           O  
ATOM   3660  N   LYS   232      66.905  74.488  77.560  1.00  0.00           N  
ATOM   3661  H   LYS   232      67.640  74.333  76.885  1.00  0.00           H  
ATOM   3662  CA  LYS   232      66.569  73.572  78.589  1.00  0.00           C  
ATOM   3663  HA  LYS   232      65.573  73.209  78.334  1.00  0.00           H  
ATOM   3664  CB  LYS   232      67.608  72.429  78.580  1.00  0.00           C  
ATOM   3665  HB2 LYS   232      67.703  71.932  77.614  1.00  0.00           H  
ATOM   3666  HB3 LYS   232      68.634  72.797  78.553  1.00  0.00           H  
ATOM   3667  CG  LYS   232      67.217  71.306  79.623  1.00  0.00           C  
ATOM   3668  HG2 LYS   232      67.121  71.764  80.608  1.00  0.00           H  
ATOM   3669  HG3 LYS   232      66.249  70.895  79.335  1.00  0.00           H  
ATOM   3670  CD  LYS   232      68.155  70.147  79.671  1.00  0.00           C  
ATOM   3671  HD2 LYS   232      68.140  69.562  78.751  1.00  0.00           H  
ATOM   3672  HD3 LYS   232      69.119  70.620  79.859  1.00  0.00           H  
ATOM   3673  CE  LYS   232      67.805  69.284  80.914  1.00  0.00           C  
ATOM   3674  HE2 LYS   232      67.777  69.993  81.742  1.00  0.00           H  
ATOM   3675  HE3 LYS   232      66.818  68.838  80.787  1.00  0.00           H  
ATOM   3676  NZ  LYS   232      68.671  68.181  81.237  1.00  0.00           N  
ATOM   3677  HZ1 LYS   232      69.599  68.578  81.272  1.00  0.00           H  
ATOM   3678  HZ2 LYS   232      68.430  67.809  82.145  1.00  0.00           H  
ATOM   3679  HZ3 LYS   232      68.589  67.442  80.554  1.00  0.00           H  
ATOM   3680  C   LYS   232      66.570  74.165  80.017  1.00  0.00           C  
ATOM   3681  O   LYS   232      65.573  73.984  80.678  1.00  0.00           O  
ATOM   3682  N   SER   233      67.638  74.844  80.486  1.00  0.00           N  
ATOM   3683  H   SER   233      68.275  75.054  79.731  1.00  0.00           H  
ATOM   3684  CA  SER   233      67.761  75.468  81.810  1.00  0.00           C  
ATOM   3685  HA  SER   233      67.689  74.757  82.633  1.00  0.00           H  
ATOM   3686  CB  SER   233      69.135  76.037  81.975  1.00  0.00           C  
ATOM   3687  HB2 SER   233      69.064  76.728  82.816  1.00  0.00           H  
ATOM   3688  HB3 SER   233      69.932  75.347  82.253  1.00  0.00           H  
ATOM   3689  OG  SER   233      69.496  76.675  80.736  1.00  0.00           O  
ATOM   3690  HG  SER   233      70.032  76.130  80.155  1.00  0.00           H  
ATOM   3691  C   SER   233      66.552  76.503  81.957  1.00  0.00           C  
ATOM   3692  O   SER   233      65.946  76.454  83.038  1.00  0.00           O  
ATOM   3693  N   LYS   234      66.198  77.211  80.859  1.00  0.00           N  
ATOM   3694  H   LYS   234      66.912  77.318  80.152  1.00  0.00           H  
ATOM   3695  CA  LYS   234      65.081  78.130  80.821  1.00  0.00           C  
ATOM   3696  HA  LYS   234      65.095  78.778  81.697  1.00  0.00           H  
ATOM   3697  CB  LYS   234      65.088  78.959  79.544  1.00  0.00           C  
ATOM   3698  HB2 LYS   234      66.138  79.143  79.317  1.00  0.00           H  
ATOM   3699  HB3 LYS   234      64.687  78.392  78.703  1.00  0.00           H  
ATOM   3700  CG  LYS   234      64.403  80.315  79.687  1.00  0.00           C  
ATOM   3701  HG2 LYS   234      63.341  80.074  79.730  1.00  0.00           H  
ATOM   3702  HG3 LYS   234      64.758  80.836  80.576  1.00  0.00           H  
ATOM   3703  CD  LYS   234      64.565  81.143  78.448  1.00  0.00           C  
ATOM   3704  HD2 LYS   234      65.589  81.362  78.147  1.00  0.00           H  
ATOM   3705  HD3 LYS   234      63.940  80.654  77.700  1.00  0.00           H  
ATOM   3706  CE  LYS   234      63.752  82.457  78.604  1.00  0.00           C  
ATOM   3707  HE2 LYS   234      63.673  82.895  77.609  1.00  0.00           H  
ATOM   3708  HE3 LYS   234      62.691  82.273  78.776  1.00  0.00           H  
ATOM   3709  NZ  LYS   234      64.204  83.407  79.580  1.00  0.00           N  
ATOM   3710  HZ1 LYS   234      63.712  83.170  80.430  1.00  0.00           H  
ATOM   3711  HZ2 LYS   234      65.160  83.346  79.900  1.00  0.00           H  
ATOM   3712  HZ3 LYS   234      64.097  84.374  79.307  1.00  0.00           H  
ATOM   3713  C   LYS   234      63.711  77.451  81.050  1.00  0.00           C  
ATOM   3714  O   LYS   234      62.848  77.863  81.768  1.00  0.00           O  
ATOM   3715  N   ALA   235      63.412  76.460  80.199  1.00  0.00           N  
ATOM   3716  H   ALA   235      64.092  76.416  79.454  1.00  0.00           H  
ATOM   3717  CA  ALA   235      62.292  75.557  80.166  1.00  0.00           C  
ATOM   3718  HA  ALA   235      61.378  76.103  79.929  1.00  0.00           H  
ATOM   3719  CB  ALA   235      62.436  74.555  79.051  1.00  0.00           C  
ATOM   3720  HB1 ALA   235      63.414  74.078  79.121  1.00  0.00           H  
ATOM   3721  HB2 ALA   235      61.658  73.803  79.178  1.00  0.00           H  
ATOM   3722  HB3 ALA   235      62.270  74.918  78.036  1.00  0.00           H  
ATOM   3723  C   ALA   235      62.089  74.893  81.548  1.00  0.00           C  
ATOM   3724  O   ALA   235      61.018  75.179  82.131  1.00  0.00           O  
ATOM   3725  N   ASN   236      63.071  74.251  82.142  1.00  0.00           N  
ATOM   3726  H   ASN   236      63.927  73.973  81.685  1.00  0.00           H  
ATOM   3727  CA  ASN   236      62.909  73.795  83.498  1.00  0.00           C  
ATOM   3728  HA  ASN   236      62.016  73.174  83.578  1.00  0.00           H  
ATOM   3729  CB  ASN   236      64.125  73.020  83.945  1.00  0.00           C  
ATOM   3730  HB2 ASN   236      64.993  73.598  83.629  1.00  0.00           H  
ATOM   3731  HB3 ASN   236      64.020  72.884  85.022  1.00  0.00           H  
ATOM   3732  CG  ASN   236      64.163  71.594  83.326  1.00  0.00           C  
ATOM   3733  OD1 ASN   236      63.516  70.627  83.767  1.00  0.00           O  
ATOM   3734  ND2 ASN   236      64.938  71.394  82.315  1.00  0.00           N  
ATOM   3735 HD21 ASN   236      64.965  70.462  81.925  1.00  0.00           H  
ATOM   3736 HD22 ASN   236      65.350  72.158  81.799  1.00  0.00           H  
ATOM   3737  C   ASN   236      62.690  74.934  84.470  1.00  0.00           C  
ATOM   3738  O   ASN   236      61.845  74.809  85.400  1.00  0.00           O  
ATOM   3739  N   GLY   237      63.241  76.135  84.276  1.00  0.00           N  
ATOM   3740  H   GLY   237      63.928  76.141  83.536  1.00  0.00           H  
ATOM   3741  CA  GLY   237      63.448  77.199  85.278  1.00  0.00           C  
ATOM   3742  HA2 GLY   237      63.502  76.771  86.279  1.00  0.00           H  
ATOM   3743  HA3 GLY   237      64.281  77.849  85.013  1.00  0.00           H  
ATOM   3744  C   GLY   237      62.261  78.142  85.439  1.00  0.00           C  
ATOM   3745  O   GLY   237      61.786  78.458  86.568  1.00  0.00           O  
ATOM   3746  N   GLU   238      61.572  78.407  84.322  1.00  0.00           N  
ATOM   3747  H   GLU   238      62.096  78.212  83.480  1.00  0.00           H  
ATOM   3748  CA  GLU   238      60.720  79.613  84.317  1.00  0.00           C  
ATOM   3749  HA  GLU   238      60.739  80.122  85.281  1.00  0.00           H  
ATOM   3750  CB  GLU   238      61.198  80.521  83.200  1.00  0.00           C  
ATOM   3751  HB2 GLU   238      61.250  79.952  82.272  1.00  0.00           H  
ATOM   3752  HB3 GLU   238      60.478  81.333  83.088  1.00  0.00           H  
ATOM   3753  CG  GLU   238      62.539  81.184  83.402  1.00  0.00           C  
ATOM   3754  HG2 GLU   238      62.442  81.593  84.408  1.00  0.00           H  
ATOM   3755  HG3 GLU   238      63.311  80.414  83.433  1.00  0.00           H  
ATOM   3756  CD  GLU   238      63.039  82.235  82.435  1.00  0.00           C  
ATOM   3757  OE1 GLU   238      64.183  82.719  82.640  1.00  0.00           O  
ATOM   3758  OE2 GLU   238      62.306  82.565  81.474  1.00  0.00           O  
ATOM   3759  C   GLU   238      59.196  79.239  84.311  1.00  0.00           C  
ATOM   3760  O   GLU   238      58.358  80.137  84.137  1.00  0.00           O  
ATOM   3761  N   VAL   239      58.902  77.932  84.480  1.00  0.00           N  
ATOM   3762  H   VAL   239      59.712  77.331  84.424  1.00  0.00           H  
ATOM   3763  CA  VAL   239      57.484  77.391  84.469  1.00  0.00           C  
ATOM   3764  HA  VAL   239      56.878  77.576  83.582  1.00  0.00           H  
ATOM   3765  CB  VAL   239      57.526  75.901  84.893  1.00  0.00           C  
ATOM   3766  HB  VAL   239      57.905  75.785  85.908  1.00  0.00           H  
ATOM   3767  CG1 VAL   239      56.121  75.193  84.736  1.00  0.00           C  
ATOM   3768 HG11 VAL   239      56.010  75.030  83.664  1.00  0.00           H  
ATOM   3769 HG12 VAL   239      56.094  74.222  85.231  1.00  0.00           H  
ATOM   3770 HG13 VAL   239      55.319  75.846  85.080  1.00  0.00           H  
ATOM   3771  CG2 VAL   239      58.467  75.087  83.910  1.00  0.00           C  
ATOM   3772 HG21 VAL   239      59.510  75.373  84.044  1.00  0.00           H  
ATOM   3773 HG22 VAL   239      58.308  74.043  84.183  1.00  0.00           H  
ATOM   3774 HG23 VAL   239      58.242  75.268  82.859  1.00  0.00           H  
ATOM   3775  C   VAL   239      56.795  78.046  85.607  1.00  0.00           C  
ATOM   3776  O   VAL   239      57.342  78.248  86.695  1.00  0.00           O  
ATOM   3777  N   THR   240      55.547  78.489  85.340  1.00  0.00           N  
ATOM   3778  H   THR   240      55.122  78.339  84.437  1.00  0.00           H  
ATOM   3779  CA  THR   240      54.759  79.038  86.386  1.00  0.00           C  
ATOM   3780  HA  THR   240      55.261  79.886  86.852  1.00  0.00           H  
ATOM   3781  CB  THR   240      53.464  79.593  85.802  1.00  0.00           C  
ATOM   3782  HB  THR   240      52.948  78.753  85.338  1.00  0.00           H  
ATOM   3783  CG2 THR   240      52.608  80.306  86.900  1.00  0.00           C  
ATOM   3784 HG21 THR   240      52.496  79.650  87.762  1.00  0.00           H  
ATOM   3785 HG22 THR   240      53.133  81.211  87.206  1.00  0.00           H  
ATOM   3786 HG23 THR   240      51.598  80.485  86.531  1.00  0.00           H  
ATOM   3787  OG1 THR   240      53.725  80.548  84.696  1.00  0.00           O  
ATOM   3788  HG1 THR   240      54.439  81.154  84.905  1.00  0.00           H  
ATOM   3789  C   THR   240      54.277  77.998  87.386  1.00  0.00           C  
ATOM   3790  O   THR   240      53.815  76.937  87.023  1.00  0.00           O  
ATOM   3791  N   GLY   241      54.332  78.319  88.706  1.00  0.00           N  
ATOM   3792  H   GLY   241      54.613  79.246  88.992  1.00  0.00           H  
ATOM   3793  CA  GLY   241      54.062  77.313  89.737  1.00  0.00           C  
ATOM   3794  HA2 GLY   241      53.813  77.688  90.730  1.00  0.00           H  
ATOM   3795  HA3 GLY   241      53.230  76.653  89.491  1.00  0.00           H  
ATOM   3796  C   GLY   241      55.242  76.268  89.927  1.00  0.00           C  
ATOM   3797  O   GLY   241      56.312  76.355  89.393  1.00  0.00           O  
ATOM   3798  N   ASN   242      54.974  75.314  90.789  1.00  0.00           N  
ATOM   3799  H   ASN   242      54.083  75.258  91.261  1.00  0.00           H  
ATOM   3800  CA  ASN   242      55.958  74.275  91.142  1.00  0.00           C  
ATOM   3801  HA  ASN   242      56.924  74.771  91.231  1.00  0.00           H  
ATOM   3802  CB  ASN   242      55.641  73.854  92.587  1.00  0.00           C  
ATOM   3803  HB2 ASN   242      55.457  74.794  93.107  1.00  0.00           H  
ATOM   3804  HB3 ASN   242      54.746  73.241  92.690  1.00  0.00           H  
ATOM   3805  CG  ASN   242      56.870  73.081  93.204  1.00  0.00           C  
ATOM   3806  OD1 ASN   242      57.023  71.859  93.023  1.00  0.00           O  
ATOM   3807  ND2 ASN   242      57.697  73.829  93.855  1.00  0.00           N  
ATOM   3808 HD21 ASN   242      58.524  73.395  94.238  1.00  0.00           H  
ATOM   3809 HD22 ASN   242      57.554  74.828  93.892  1.00  0.00           H  
ATOM   3810  C   ASN   242      56.024  73.019  90.230  1.00  0.00           C  
ATOM   3811  O   ASN   242      55.009  72.471  89.781  1.00  0.00           O  
ATOM   3812  N   THR   243      57.218  72.587  89.892  1.00  0.00           N  
ATOM   3813  H   THR   243      57.977  73.047  90.374  1.00  0.00           H  
ATOM   3814  CA  THR   243      57.583  71.528  88.875  1.00  0.00           C  
ATOM   3815  HA  THR   243      56.799  70.771  88.863  1.00  0.00           H  
ATOM   3816  CB  THR   243      57.680  72.082  87.491  1.00  0.00           C  
ATOM   3817  HB  THR   243      56.778  72.663  87.296  1.00  0.00           H  
ATOM   3818  CG2 THR   243      58.866  72.985  87.210  1.00  0.00           C  
ATOM   3819 HG21 THR   243      58.806  73.884  87.823  1.00  0.00           H  
ATOM   3820 HG22 THR   243      59.750  72.530  87.656  1.00  0.00           H  
ATOM   3821 HG23 THR   243      58.836  73.335  86.179  1.00  0.00           H  
ATOM   3822  OG1 THR   243      57.852  71.119  86.485  1.00  0.00           O  
ATOM   3823  HG1 THR   243      57.187  71.391  85.848  1.00  0.00           H  
ATOM   3824  C   THR   243      58.814  70.695  89.257  1.00  0.00           C  
ATOM   3825  O   THR   243      59.612  71.093  90.066  1.00  0.00           O  
ATOM   3826  N   GLU   244      58.832  69.405  88.813  1.00  0.00           N  
ATOM   3827  H   GLU   244      58.241  69.184  88.025  1.00  0.00           H  
ATOM   3828  CA  GLU   244      59.884  68.503  89.373  1.00  0.00           C  
ATOM   3829  HA  GLU   244      59.974  68.739  90.434  1.00  0.00           H  
ATOM   3830  CB  GLU   244      59.423  67.035  89.213  1.00  0.00           C  
ATOM   3831  HB2 GLU   244      60.334  66.485  89.448  1.00  0.00           H  
ATOM   3832  HB3 GLU   244      58.638  66.735  89.907  1.00  0.00           H  
ATOM   3833  CG  GLU   244      58.968  66.723  87.781  1.00  0.00           C  
ATOM   3834  HG2 GLU   244      58.252  67.441  87.382  1.00  0.00           H  
ATOM   3835  HG3 GLU   244      59.903  66.743  87.221  1.00  0.00           H  
ATOM   3836  CD  GLU   244      58.269  65.371  87.619  1.00  0.00           C  
ATOM   3837  OE1 GLU   244      58.895  64.566  86.904  1.00  0.00           O  
ATOM   3838  OE2 GLU   244      57.269  65.045  88.299  1.00  0.00           O  
ATOM   3839  C   GLU   244      61.254  68.779  88.678  1.00  0.00           C  
ATOM   3840  O   GLU   244      62.297  68.456  89.248  1.00  0.00           O  
ATOM   3841  N   ARG   245      61.249  69.615  87.614  1.00  0.00           N  
ATOM   3842  H   ARG   245      60.319  69.881  87.324  1.00  0.00           H  
ATOM   3843  CA  ARG   245      62.373  70.001  86.808  1.00  0.00           C  
ATOM   3844  HA  ARG   245      62.062  70.535  85.911  1.00  0.00           H  
ATOM   3845  CB  ARG   245      63.362  70.862  87.619  1.00  0.00           C  
ATOM   3846  HB2 ARG   245      63.681  70.289  88.489  1.00  0.00           H  
ATOM   3847  HB3 ARG   245      64.206  70.989  86.941  1.00  0.00           H  
ATOM   3848  CG  ARG   245      62.776  72.221  87.985  1.00  0.00           C  
ATOM   3849  HG2 ARG   245      62.504  72.685  87.037  1.00  0.00           H  
ATOM   3850  HG3 ARG   245      61.963  72.068  88.695  1.00  0.00           H  
ATOM   3851  CD  ARG   245      63.820  73.171  88.652  1.00  0.00           C  
ATOM   3852  HD2 ARG   245      64.658  73.396  87.992  1.00  0.00           H  
ATOM   3853  HD3 ARG   245      63.363  74.153  88.772  1.00  0.00           H  
ATOM   3854  NE  ARG   245      64.336  72.753  89.960  1.00  0.00           N  
ATOM   3855  HE  ARG   245      63.942  71.964  90.453  1.00  0.00           H  
ATOM   3856  CZ  ARG   245      65.210  73.437  90.730  1.00  0.00           C  
ATOM   3857  NH1 ARG   245      65.811  74.544  90.375  1.00  0.00           N  
ATOM   3858 HH11 ARG   245      65.507  74.938  89.496  1.00  0.00           H  
ATOM   3859 HH12 ARG   245      66.333  75.116  91.023  1.00  0.00           H  
ATOM   3860  NH2 ARG   245      65.510  73.002  91.881  1.00  0.00           N  
ATOM   3861 HH21 ARG   245      65.118  72.160  92.278  1.00  0.00           H  
ATOM   3862 HH22 ARG   245      66.163  73.569  92.402  1.00  0.00           H  
ATOM   3863  C   ARG   245      63.076  68.783  86.161  1.00  0.00           C  
ATOM   3864  O   ARG   245      64.232  68.473  86.460  1.00  0.00           O  
ATOM   3865  N   ARG   246      62.248  68.160  85.275  1.00  0.00           N  
ATOM   3866  H   ARG   246      61.345  68.612  85.246  1.00  0.00           H  
ATOM   3867  CA  ARG   246      62.516  66.907  84.512  1.00  0.00           C  
ATOM   3868  HA  ARG   246      63.601  66.808  84.544  1.00  0.00           H  
ATOM   3869  CB  ARG   246      61.980  65.617  85.208  1.00  0.00           C  
ATOM   3870  HB2 ARG   246      60.921  65.734  85.437  1.00  0.00           H  
ATOM   3871  HB3 ARG   246      62.101  64.822  84.472  1.00  0.00           H  
ATOM   3872  CG  ARG   246      62.688  65.373  86.564  1.00  0.00           C  
ATOM   3873  HG2 ARG   246      63.740  65.571  86.362  1.00  0.00           H  
ATOM   3874  HG3 ARG   246      62.332  66.073  87.321  1.00  0.00           H  
ATOM   3875  CD  ARG   246      62.668  63.894  86.896  1.00  0.00           C  
ATOM   3876  HD2 ARG   246      63.075  63.421  86.002  1.00  0.00           H  
ATOM   3877  HD3 ARG   246      63.387  63.578  87.652  1.00  0.00           H  
ATOM   3878  NE  ARG   246      61.395  63.422  87.333  1.00  0.00           N  
ATOM   3879  HE  ARG   246      60.669  64.120  87.260  1.00  0.00           H  
ATOM   3880  CZ  ARG   246      61.068  62.180  87.672  1.00  0.00           C  
ATOM   3881  NH1 ARG   246      61.825  61.155  87.539  1.00  0.00           N  
ATOM   3882 HH11 ARG   246      62.717  61.206  87.068  1.00  0.00           H  
ATOM   3883 HH12 ARG   246      61.388  60.275  87.771  1.00  0.00           H  
ATOM   3884  NH2 ARG   246      59.820  61.978  88.010  1.00  0.00           N  
ATOM   3885 HH21 ARG   246      59.304  62.846  88.003  1.00  0.00           H  
ATOM   3886 HH22 ARG   246      59.546  61.085  88.397  1.00  0.00           H  
ATOM   3887  C   ARG   246      62.099  67.118  83.038  1.00  0.00           C  
ATOM   3888  O   ARG   246      61.531  66.229  82.442  1.00  0.00           O  
ATOM   3889  N   ILE   247      62.404  68.327  82.474  1.00  0.00           N  
ATOM   3890  H   ILE   247      62.825  69.040  83.053  1.00  0.00           H  
ATOM   3891  CA  ILE   247      62.080  68.647  81.117  1.00  0.00           C  
ATOM   3892  HA  ILE   247      61.287  67.962  80.821  1.00  0.00           H  
ATOM   3893  CB  ILE   247      61.581  70.097  80.938  1.00  0.00           C  
ATOM   3894  HB  ILE   247      62.265  70.839  81.350  1.00  0.00           H  
ATOM   3895  CG2 ILE   247      61.420  70.429  79.430  1.00  0.00           C  
ATOM   3896 HG21 ILE   247      60.717  69.690  79.048  1.00  0.00           H  
ATOM   3897 HG22 ILE   247      61.113  71.474  79.380  1.00  0.00           H  
ATOM   3898 HG23 ILE   247      62.378  70.400  78.911  1.00  0.00           H  
ATOM   3899  CG1 ILE   247      60.179  70.382  81.608  1.00  0.00           C  
ATOM   3900 HG12 ILE   247      59.413  69.865  81.029  1.00  0.00           H  
ATOM   3901 HG13 ILE   247      60.158  69.887  82.579  1.00  0.00           H  
ATOM   3902  CD1 ILE   247      59.813  71.814  81.919  1.00  0.00           C  
ATOM   3903 HD11 ILE   247      60.146  72.107  82.915  1.00  0.00           H  
ATOM   3904 HD12 ILE   247      60.327  72.513  81.260  1.00  0.00           H  
ATOM   3905 HD13 ILE   247      58.732  71.957  81.937  1.00  0.00           H  
ATOM   3906  C   ILE   247      63.382  68.446  80.286  1.00  0.00           C  
ATOM   3907  O   ILE   247      64.476  68.973  80.611  1.00  0.00           O  
ATOM   3908  N   SER   248      63.328  67.666  79.149  1.00  0.00           N  
ATOM   3909  H   SER   248      62.490  67.225  78.798  1.00  0.00           H  
ATOM   3910  CA  SER   248      64.544  67.319  78.412  1.00  0.00           C  
ATOM   3911  HA  SER   248      65.170  66.868  79.182  1.00  0.00           H  
ATOM   3912  CB  SER   248      64.274  66.086  77.578  1.00  0.00           C  
ATOM   3913  HB2 SER   248      65.155  65.528  77.262  1.00  0.00           H  
ATOM   3914  HB3 SER   248      63.725  65.428  78.251  1.00  0.00           H  
ATOM   3915  OG  SER   248      63.454  66.349  76.431  1.00  0.00           O  
ATOM   3916  HG  SER   248      63.140  65.493  76.129  1.00  0.00           H  
ATOM   3917  C   SER   248      65.046  68.440  77.541  1.00  0.00           C  
ATOM   3918  O   SER   248      64.234  69.340  77.328  1.00  0.00           O  
ATOM   3919  N   SER   249      66.281  68.375  76.900  1.00  0.00           N  
ATOM   3920  H   SER   249      66.728  67.485  77.070  1.00  0.00           H  
ATOM   3921  CA  SER   249      66.819  69.322  75.910  1.00  0.00           C  
ATOM   3922  HA  SER   249      66.922  70.369  76.196  1.00  0.00           H  
ATOM   3923  CB  SER   249      68.226  68.784  75.547  1.00  0.00           C  
ATOM   3924  HB2 SER   249      68.180  67.860  74.971  1.00  0.00           H  
ATOM   3925  HB3 SER   249      68.694  69.553  74.933  1.00  0.00           H  
ATOM   3926  OG  SER   249      69.164  68.498  76.582  1.00  0.00           O  
ATOM   3927  HG  SER   249      68.836  67.746  77.080  1.00  0.00           H  
ATOM   3928  C   SER   249      66.049  69.368  74.648  1.00  0.00           C  
ATOM   3929  O   SER   249      65.908  70.397  73.966  1.00  0.00           O  
ATOM   3930  N   LEU   250      65.508  68.210  74.252  1.00  0.00           N  
ATOM   3931  H   LEU   250      65.726  67.555  74.990  1.00  0.00           H  
ATOM   3932  CA  LEU   250      64.590  68.066  73.205  1.00  0.00           C  
ATOM   3933  HA  LEU   250      65.023  68.600  72.359  1.00  0.00           H  
ATOM   3934  CB  LEU   250      64.450  66.601  72.757  1.00  0.00           C  
ATOM   3935  HB2 LEU   250      65.424  66.398  72.311  1.00  0.00           H  
ATOM   3936  HB3 LEU   250      64.262  66.008  73.652  1.00  0.00           H  
ATOM   3937  CG  LEU   250      63.386  66.181  71.659  1.00  0.00           C  
ATOM   3938  HG  LEU   250      62.393  66.570  71.885  1.00  0.00           H  
ATOM   3939  CD1 LEU   250      63.784  66.839  70.341  1.00  0.00           C  
ATOM   3940 HD11 LEU   250      62.921  66.662  69.700  1.00  0.00           H  
ATOM   3941 HD12 LEU   250      64.034  67.896  70.438  1.00  0.00           H  
ATOM   3942 HD13 LEU   250      64.748  66.486  69.974  1.00  0.00           H  
ATOM   3943  CD2 LEU   250      63.176  64.749  71.331  1.00  0.00           C  
ATOM   3944 HD21 LEU   250      62.445  64.286  71.994  1.00  0.00           H  
ATOM   3945 HD22 LEU   250      62.739  64.613  70.342  1.00  0.00           H  
ATOM   3946 HD23 LEU   250      64.096  64.164  71.351  1.00  0.00           H  
ATOM   3947  C   LEU   250      63.201  68.716  73.452  1.00  0.00           C  
ATOM   3948  O   LEU   250      62.785  69.467  72.575  1.00  0.00           O  
ATOM   3949  N   GLN   251      62.517  68.470  74.544  1.00  0.00           N  
ATOM   3950  H   GLN   251      62.888  67.707  75.092  1.00  0.00           H  
ATOM   3951  CA  GLN   251      61.162  69.084  74.858  1.00  0.00           C  
ATOM   3952  HA  GLN   251      60.444  68.949  74.049  1.00  0.00           H  
ATOM   3953  CB  GLN   251      60.642  68.561  76.235  1.00  0.00           C  
ATOM   3954  HB2 GLN   251      61.434  68.642  76.979  1.00  0.00           H  
ATOM   3955  HB3 GLN   251      59.830  69.191  76.597  1.00  0.00           H  
ATOM   3956  CG  GLN   251      60.283  67.086  76.279  1.00  0.00           C  
ATOM   3957  HG2 GLN   251      59.238  67.067  75.970  1.00  0.00           H  
ATOM   3958  HG3 GLN   251      60.961  66.545  75.618  1.00  0.00           H  
ATOM   3959  CD  GLN   251      60.330  66.493  77.661  1.00  0.00           C  
ATOM   3960  OE1 GLN   251      59.857  67.136  78.607  1.00  0.00           O  
ATOM   3961  NE2 GLN   251      60.697  65.267  77.830  1.00  0.00           N  
ATOM   3962 HE21 GLN   251      60.855  64.892  78.755  1.00  0.00           H  
ATOM   3963 HE22 GLN   251      60.952  64.775  76.986  1.00  0.00           H  
ATOM   3964  C   GLN   251      61.311  70.605  74.903  1.00  0.00           C  
ATOM   3965  O   GLN   251      60.408  71.349  74.554  1.00  0.00           O  
ATOM   3966  N   ALA   252      62.440  71.162  75.320  1.00  0.00           N  
ATOM   3967  H   ALA   252      63.090  70.500  75.721  1.00  0.00           H  
ATOM   3968  CA  ALA   252      62.641  72.625  75.353  1.00  0.00           C  
ATOM   3969  HA  ALA   252      61.802  73.024  75.923  1.00  0.00           H  
ATOM   3970  CB  ALA   252      63.875  72.845  76.209  1.00  0.00           C  
ATOM   3971  HB1 ALA   252      63.654  72.419  77.187  1.00  0.00           H  
ATOM   3972  HB2 ALA   252      64.622  72.279  75.652  1.00  0.00           H  
ATOM   3973  HB3 ALA   252      64.088  73.907  76.327  1.00  0.00           H  
ATOM   3974  C   ALA   252      62.638  73.198  73.921  1.00  0.00           C  
ATOM   3975  O   ALA   252      62.124  74.286  73.799  1.00  0.00           O  
ATOM   3976  N   LEU   253      63.039  72.447  72.867  1.00  0.00           N  
ATOM   3977  H   LEU   253      63.344  71.492  72.987  1.00  0.00           H  
ATOM   3978  CA  LEU   253      63.014  72.915  71.461  1.00  0.00           C  
ATOM   3979  HA  LEU   253      63.370  73.945  71.413  1.00  0.00           H  
ATOM   3980  CB  LEU   253      63.974  72.067  70.627  1.00  0.00           C  
ATOM   3981  HB2 LEU   253      64.931  71.956  71.136  1.00  0.00           H  
ATOM   3982  HB3 LEU   253      63.641  71.029  70.603  1.00  0.00           H  
ATOM   3983  CG  LEU   253      64.388  72.596  69.231  1.00  0.00           C  
ATOM   3984  HG  LEU   253      63.527  72.329  68.619  1.00  0.00           H  
ATOM   3985  CD1 LEU   253      64.789  74.036  69.021  1.00  0.00           C  
ATOM   3986 HD11 LEU   253      64.986  74.214  67.964  1.00  0.00           H  
ATOM   3987 HD12 LEU   253      64.030  74.748  69.347  1.00  0.00           H  
ATOM   3988 HD13 LEU   253      65.664  74.399  69.562  1.00  0.00           H  
ATOM   3989  CD2 LEU   253      65.653  71.797  68.730  1.00  0.00           C  
ATOM   3990 HD21 LEU   253      65.894  72.116  67.716  1.00  0.00           H  
ATOM   3991 HD22 LEU   253      66.520  71.905  69.381  1.00  0.00           H  
ATOM   3992 HD23 LEU   253      65.343  70.758  68.618  1.00  0.00           H  
ATOM   3993  C   LEU   253      61.680  72.707  70.862  1.00  0.00           C  
ATOM   3994  O   LEU   253      61.219  73.576  70.182  1.00  0.00           O  
ATOM   3995  N   LEU   254      60.997  71.575  71.100  1.00  0.00           N  
ATOM   3996  H   LEU   254      61.517  70.878  71.614  1.00  0.00           H  
ATOM   3997  CA  LEU   254      59.665  71.327  70.577  1.00  0.00           C  
ATOM   3998  HA  LEU   254      59.635  71.383  69.489  1.00  0.00           H  
ATOM   3999  CB  LEU   254      59.195  69.877  71.008  1.00  0.00           C  
ATOM   4000  HB2 LEU   254      59.246  69.780  72.093  1.00  0.00           H  
ATOM   4001  HB3 LEU   254      58.171  69.758  70.654  1.00  0.00           H  
ATOM   4002  CG  LEU   254      60.021  68.739  70.360  1.00  0.00           C  
ATOM   4003  HG  LEU   254      61.071  68.752  70.655  1.00  0.00           H  
ATOM   4004  CD1 LEU   254      59.514  67.433  70.864  1.00  0.00           C  
ATOM   4005 HD11 LEU   254      59.468  67.611  71.938  1.00  0.00           H  
ATOM   4006 HD12 LEU   254      58.539  67.120  70.488  1.00  0.00           H  
ATOM   4007 HD13 LEU   254      60.143  66.561  70.687  1.00  0.00           H  
ATOM   4008  CD2 LEU   254      59.934  68.606  68.844  1.00  0.00           C  
ATOM   4009 HD21 LEU   254      60.340  67.649  68.517  1.00  0.00           H  
ATOM   4010 HD22 LEU   254      58.923  68.696  68.447  1.00  0.00           H  
ATOM   4011 HD23 LEU   254      60.572  69.363  68.387  1.00  0.00           H  
ATOM   4012  C   LEU   254      58.659  72.438  71.011  1.00  0.00           C  
ATOM   4013  O   LEU   254      57.877  72.917  70.210  1.00  0.00           O  
ATOM   4014  N   ALA   255      58.770  72.869  72.227  1.00  0.00           N  
ATOM   4015  H   ALA   255      59.375  72.307  72.809  1.00  0.00           H  
ATOM   4016  CA  ALA   255      58.080  74.076  72.706  1.00  0.00           C  
ATOM   4017  HA  ALA   255      57.056  73.847  72.414  1.00  0.00           H  
ATOM   4018  CB  ALA   255      58.126  74.073  74.267  1.00  0.00           C  
ATOM   4019  HB1 ALA   255      59.148  74.130  74.641  1.00  0.00           H  
ATOM   4020  HB2 ALA   255      57.510  74.920  74.568  1.00  0.00           H  
ATOM   4021  HB3 ALA   255      57.691  73.195  74.745  1.00  0.00           H  
ATOM   4022  C   ALA   255      58.680  75.328  72.078  1.00  0.00           C  
ATOM   4023  O   ALA   255      57.970  76.249  71.717  1.00  0.00           O  
ATOM   4024  N   HID   256      60.020  75.405  71.888  1.00  0.00           N  
ATOM   4025  H   HID   256      60.617  74.604  72.034  1.00  0.00           H  
ATOM   4026  CA  HID   256      60.658  76.710  71.450  1.00  0.00           C  
ATOM   4027  HA  HID   256      60.287  77.560  72.024  1.00  0.00           H  
ATOM   4028  CB  HID   256      62.205  76.658  71.456  1.00  0.00           C  
ATOM   4029  HB2 HID   256      62.485  76.742  72.506  1.00  0.00           H  
ATOM   4030  HB3 HID   256      62.414  75.728  70.927  1.00  0.00           H  
ATOM   4031  CG  HID   256      62.794  77.839  70.770  1.00  0.00           C  
ATOM   4032  ND1 HID   256      62.573  79.156  71.081  1.00  0.00           N  
ATOM   4033  HD1 HID   256      62.009  79.568  71.810  1.00  0.00           H  
ATOM   4034  CE1 HID   256      63.373  79.871  70.309  1.00  0.00           C  
ATOM   4035  HE1 HID   256      63.328  80.947  70.218  1.00  0.00           H  
ATOM   4036  NE2 HID   256      64.160  79.112  69.520  1.00  0.00           N  
ATOM   4037  CD2 HID   256      63.773  77.811  69.804  1.00  0.00           C  
ATOM   4038  HD2 HID   256      64.223  76.918  69.398  1.00  0.00           H  
ATOM   4039  C   HID   256      60.283  76.998  69.959  1.00  0.00           C  
ATOM   4040  O   HID   256      59.908  78.206  69.678  1.00  0.00           O  
ATOM   4041  N   VAL   257      60.097  75.964  69.121  1.00  0.00           N  
ATOM   4042  H   VAL   257      60.190  74.986  69.356  1.00  0.00           H  
ATOM   4043  CA  VAL   257      59.732  76.266  67.675  1.00  0.00           C  
ATOM   4044  HA  VAL   257      60.258  77.175  67.382  1.00  0.00           H  
ATOM   4045  CB  VAL   257      60.311  75.154  66.813  1.00  0.00           C  
ATOM   4046  HB  VAL   257      61.349  75.178  67.145  1.00  0.00           H  
ATOM   4047  CG1 VAL   257      59.611  73.822  67.046  1.00  0.00           C  
ATOM   4048 HG11 VAL   257      59.643  73.500  68.087  1.00  0.00           H  
ATOM   4049 HG12 VAL   257      58.600  73.760  66.644  1.00  0.00           H  
ATOM   4050 HG13 VAL   257      60.195  73.087  66.494  1.00  0.00           H  
ATOM   4051  CG2 VAL   257      60.265  75.572  65.287  1.00  0.00           C  
ATOM   4052 HG21 VAL   257      60.623  76.565  65.014  1.00  0.00           H  
ATOM   4053 HG22 VAL   257      60.698  74.764  64.698  1.00  0.00           H  
ATOM   4054 HG23 VAL   257      59.216  75.606  64.992  1.00  0.00           H  
ATOM   4055  C   VAL   257      58.201  76.454  67.500  1.00  0.00           C  
ATOM   4056  O   VAL   257      57.730  76.939  66.504  1.00  0.00           O  
ATOM   4057  N   TRP   258      57.452  76.059  68.580  1.00  0.00           N  
ATOM   4058  H   TRP   258      57.940  75.420  69.191  1.00  0.00           H  
ATOM   4059  CA  TRP   258      55.989  76.203  68.625  1.00  0.00           C  
ATOM   4060  HA  TRP   258      55.567  75.859  67.680  1.00  0.00           H  
ATOM   4061  CB  TRP   258      55.307  75.285  69.675  1.00  0.00           C  
ATOM   4062  HB2 TRP   258      55.735  74.284  69.629  1.00  0.00           H  
ATOM   4063  HB3 TRP   258      55.550  75.682  70.661  1.00  0.00           H  
ATOM   4064  CG  TRP   258      53.785  75.063  69.595  1.00  0.00           C  
ATOM   4065  CD1 TRP   258      52.931  75.429  68.637  1.00  0.00           C  
ATOM   4066  HD1 TRP   258      53.118  75.986  67.730  1.00  0.00           H  
ATOM   4067  NE1 TRP   258      51.676  75.005  68.940  1.00  0.00           N  
ATOM   4068  HE1 TRP   258      50.926  74.891  68.274  1.00  0.00           H  
ATOM   4069  CE2 TRP   258      51.647  74.603  70.251  1.00  0.00           C  
ATOM   4070  CZ2 TRP   258      50.649  74.090  71.081  1.00  0.00           C  
ATOM   4071  HZ2 TRP   258      49.614  74.073  70.772  1.00  0.00           H  
ATOM   4072  CH2 TRP   258      50.949  73.484  72.343  1.00  0.00           C  
ATOM   4073  HH2 TRP   258      50.168  73.234  73.046  1.00  0.00           H  
ATOM   4074  CZ3 TRP   258      52.303  73.202  72.695  1.00  0.00           C  
ATOM   4075  HZ3 TRP   258      52.522  72.703  73.627  1.00  0.00           H  
ATOM   4076  CE3 TRP   258      53.264  73.675  71.770  1.00  0.00           C  
ATOM   4077  HE3 TRP   258      54.309  73.446  71.917  1.00  0.00           H  
ATOM   4078  CD2 TRP   258      53.004  74.425  70.570  1.00  0.00           C  
ATOM   4079  C   TRP   258      55.616  77.604  68.803  1.00  0.00           C  
ATOM   4080  O   TRP   258      54.876  78.225  68.001  1.00  0.00           O  
ATOM   4081  N   ARG   259      56.264  78.289  69.859  1.00  0.00           N  
ATOM   4082  H   ARG   259      56.862  77.792  70.503  1.00  0.00           H  
ATOM   4083  CA  ARG   259      56.079  79.765  70.024  1.00  0.00           C  
ATOM   4084  HA  ARG   259      55.035  80.024  70.195  1.00  0.00           H  
ATOM   4085  CB  ARG   259      57.052  80.275  71.116  1.00  0.00           C  
ATOM   4086  HB2 ARG   259      58.060  79.923  70.897  1.00  0.00           H  
ATOM   4087  HB3 ARG   259      57.025  81.348  70.928  1.00  0.00           H  
ATOM   4088  CG  ARG   259      56.508  79.908  72.523  1.00  0.00           C  
ATOM   4089  HG2 ARG   259      55.519  80.317  72.729  1.00  0.00           H  
ATOM   4090  HG3 ARG   259      56.391  78.833  72.381  1.00  0.00           H  
ATOM   4091  CD  ARG   259      57.476  80.357  73.599  1.00  0.00           C  
ATOM   4092  HD2 ARG   259      57.093  79.912  74.517  1.00  0.00           H  
ATOM   4093  HD3 ARG   259      58.437  79.931  73.310  1.00  0.00           H  
ATOM   4094  NE  ARG   259      57.783  81.806  73.720  1.00  0.00           N  
ATOM   4095  HE  ARG   259      58.456  82.137  73.044  1.00  0.00           H  
ATOM   4096  CZ  ARG   259      57.269  82.751  74.480  1.00  0.00           C  
ATOM   4097  NH1 ARG   259      56.286  82.681  75.240  1.00  0.00           N  
ATOM   4098 HH11 ARG   259      55.696  81.862  75.263  1.00  0.00           H  
ATOM   4099 HH12 ARG   259      56.010  83.464  75.815  1.00  0.00           H  
ATOM   4100  NH2 ARG   259      57.841  83.881  74.465  1.00  0.00           N  
ATOM   4101 HH21 ARG   259      58.571  84.053  73.789  1.00  0.00           H  
ATOM   4102 HH22 ARG   259      57.439  84.600  75.049  1.00  0.00           H  
ATOM   4103  C   ARG   259      56.321  80.496  68.714  1.00  0.00           C  
ATOM   4104  O   ARG   259      55.424  81.226  68.267  1.00  0.00           O  
ATOM   4105  N   SER   260      57.528  80.332  68.135  1.00  0.00           N  
ATOM   4106  H   SER   260      58.198  79.659  68.479  1.00  0.00           H  
ATOM   4107  CA  SER   260      58.001  81.111  66.955  1.00  0.00           C  
ATOM   4108  HA  SER   260      58.173  82.130  67.302  1.00  0.00           H  
ATOM   4109  CB  SER   260      59.387  80.682  66.477  1.00  0.00           C  
ATOM   4110  HB2 SER   260      59.531  79.611  66.619  1.00  0.00           H  
ATOM   4111  HB3 SER   260      59.545  80.975  65.439  1.00  0.00           H  
ATOM   4112  OG  SER   260      60.324  81.346  67.311  1.00  0.00           O  
ATOM   4113  HG  SER   260      60.421  82.237  66.966  1.00  0.00           H  
ATOM   4114  C   SER   260      57.017  81.019  65.766  1.00  0.00           C  
ATOM   4115  O   SER   260      56.708  82.106  65.298  1.00  0.00           O  
ATOM   4116  N   VAL   261      56.657  79.856  65.329  1.00  0.00           N  
ATOM   4117  H   VAL   261      56.887  79.044  65.884  1.00  0.00           H  
ATOM   4118  CA  VAL   261      55.883  79.689  64.071  1.00  0.00           C  
ATOM   4119  HA  VAL   261      56.271  80.514  63.472  1.00  0.00           H  
ATOM   4120  CB  VAL   261      56.027  78.298  63.435  1.00  0.00           C  
ATOM   4121  HB  VAL   261      55.577  78.351  62.444  1.00  0.00           H  
ATOM   4122  CG1 VAL   261      57.522  77.833  63.186  1.00  0.00           C  
ATOM   4123 HG11 VAL   261      57.711  76.760  63.136  1.00  0.00           H  
ATOM   4124 HG12 VAL   261      57.862  78.335  62.281  1.00  0.00           H  
ATOM   4125 HG13 VAL   261      58.107  78.097  64.068  1.00  0.00           H  
ATOM   4126  CG2 VAL   261      55.319  77.200  64.256  1.00  0.00           C  
ATOM   4127 HG21 VAL   261      55.664  77.188  65.290  1.00  0.00           H  
ATOM   4128 HG22 VAL   261      54.237  77.298  64.168  1.00  0.00           H  
ATOM   4129 HG23 VAL   261      55.590  76.193  63.940  1.00  0.00           H  
ATOM   4130  C   VAL   261      54.424  80.093  64.146  1.00  0.00           C  
ATOM   4131  O   VAL   261      53.896  80.712  63.225  1.00  0.00           O  
ATOM   4132  N   VAL   262      53.899  79.958  65.349  1.00  0.00           N  
ATOM   4133  H   VAL   262      54.379  79.398  66.040  1.00  0.00           H  
ATOM   4134  CA  VAL   262      52.545  80.498  65.738  1.00  0.00           C  
ATOM   4135  HA  VAL   262      51.896  80.291  64.888  1.00  0.00           H  
ATOM   4136  CB  VAL   262      51.939  79.855  66.982  1.00  0.00           C  
ATOM   4137  HB  VAL   262      52.593  80.024  67.838  1.00  0.00           H  
ATOM   4138  CG1 VAL   262      50.541  80.411  67.309  1.00  0.00           C  
ATOM   4139 HG11 VAL   262      50.184  79.956  68.233  1.00  0.00           H  
ATOM   4140 HG12 VAL   262      50.570  81.463  67.592  1.00  0.00           H  
ATOM   4141 HG13 VAL   262      49.836  80.270  66.490  1.00  0.00           H  
ATOM   4142  CG2 VAL   262      51.685  78.347  66.859  1.00  0.00           C  
ATOM   4143 HG21 VAL   262      52.437  77.957  66.175  1.00  0.00           H  
ATOM   4144 HG22 VAL   262      51.810  77.956  67.869  1.00  0.00           H  
ATOM   4145 HG23 VAL   262      50.698  78.077  66.484  1.00  0.00           H  
ATOM   4146  C   VAL   262      52.605  82.038  65.821  1.00  0.00           C  
ATOM   4147  O   VAL   262      51.811  82.730  65.170  1.00  0.00           O  
ATOM   4148  N   ARG   263      53.548  82.601  66.498  1.00  0.00           N  
ATOM   4149  H   ARG   263      54.180  81.966  66.966  1.00  0.00           H  
ATOM   4150  CA  ARG   263      53.936  84.043  66.324  1.00  0.00           C  
ATOM   4151  HA  ARG   263      53.047  84.624  66.569  1.00  0.00           H  
ATOM   4152  CB  ARG   263      55.080  84.484  67.266  1.00  0.00           C  
ATOM   4153  HB2 ARG   263      54.817  84.255  68.298  1.00  0.00           H  
ATOM   4154  HB3 ARG   263      55.957  83.901  66.986  1.00  0.00           H  
ATOM   4155  CG  ARG   263      55.483  85.961  67.280  1.00  0.00           C  
ATOM   4156  HG2 ARG   263      55.821  86.406  66.344  1.00  0.00           H  
ATOM   4157  HG3 ARG   263      54.621  86.600  67.468  1.00  0.00           H  
ATOM   4158  CD  ARG   263      56.624  86.193  68.335  1.00  0.00           C  
ATOM   4159  HD2 ARG   263      57.036  87.191  68.181  1.00  0.00           H  
ATOM   4160  HD3 ARG   263      56.131  86.374  69.290  1.00  0.00           H  
ATOM   4161  NE  ARG   263      57.687  85.132  68.286  1.00  0.00           N  
ATOM   4162  HE  ARG   263      58.189  85.033  67.415  1.00  0.00           H  
ATOM   4163  CZ  ARG   263      58.104  84.317  69.246  1.00  0.00           C  
ATOM   4164  NH1 ARG   263      57.335  84.157  70.277  1.00  0.00           N  
ATOM   4165 HH11 ARG   263      56.638  84.864  70.462  1.00  0.00           H  
ATOM   4166 HH12 ARG   263      57.724  83.623  71.040  1.00  0.00           H  
ATOM   4167  NH2 ARG   263      59.242  83.678  69.107  1.00  0.00           N  
ATOM   4168 HH21 ARG   263      59.851  83.841  68.318  1.00  0.00           H  
ATOM   4169 HH22 ARG   263      59.646  83.093  69.825  1.00  0.00           H  
ATOM   4170  C   ARG   263      54.224  84.529  64.916  1.00  0.00           C  
ATOM   4171  O   ARG   263      53.945  85.707  64.685  1.00  0.00           O  
ATOM   4172  N   CYS   264      54.654  83.692  63.984  1.00  0.00           N  
ATOM   4173  H   CYS   264      54.971  82.746  64.141  1.00  0.00           H  
ATOM   4174  CA  CYS   264      54.947  84.108  62.611  1.00  0.00           C  
ATOM   4175  HA  CYS   264      55.437  85.074  62.734  1.00  0.00           H  
ATOM   4176  CB  CYS   264      56.062  83.183  62.085  1.00  0.00           C  
ATOM   4177  HB2 CYS   264      55.747  82.148  62.223  1.00  0.00           H  
ATOM   4178  HB3 CYS   264      56.265  83.421  61.041  1.00  0.00           H  
ATOM   4179  SG  CYS   264      57.672  83.646  62.829  1.00  0.00           S  
ATOM   4180  HG  CYS   264      57.697  82.849  63.901  1.00  0.00           H  
ATOM   4181  C   CYS   264      53.702  84.129  61.681  1.00  0.00           C  
ATOM   4182  O   CYS   264      53.490  85.036  60.879  1.00  0.00           O  
ATOM   4183  N   GLU   265      52.723  83.219  61.898  1.00  0.00           N  
ATOM   4184  H   GLU   265      52.828  82.552  62.650  1.00  0.00           H  
ATOM   4185  CA  GLU   265      51.412  83.249  61.304  1.00  0.00           C  
ATOM   4186  HA  GLU   265      51.463  83.582  60.268  1.00  0.00           H  
ATOM   4187  CB  GLU   265      50.785  81.819  61.351  1.00  0.00           C  
ATOM   4188  HB2 GLU   265      51.502  81.098  60.958  1.00  0.00           H  
ATOM   4189  HB3 GLU   265      50.577  81.422  62.345  1.00  0.00           H  
ATOM   4190  CG  GLU   265      49.696  81.601  60.286  1.00  0.00           C  
ATOM   4191  HG2 GLU   265      48.854  82.279  60.423  1.00  0.00           H  
ATOM   4192  HG3 GLU   265      49.981  81.815  59.256  1.00  0.00           H  
ATOM   4193  CD  GLU   265      49.202  80.155  60.119  1.00  0.00           C  
ATOM   4194  OE1 GLU   265      49.801  79.281  60.800  1.00  0.00           O  
ATOM   4195  OE2 GLU   265      48.390  79.916  59.212  1.00  0.00           O  
ATOM   4196  C   GLU   265      50.446  84.224  61.980  1.00  0.00           C  
ATOM   4197  O   GLU   265      49.374  84.507  61.463  1.00  0.00           O  
ATOM   4198  N   ARG   266      50.780  84.682  63.197  1.00  0.00           N  
ATOM   4199  H   ARG   266      51.548  84.245  63.686  1.00  0.00           H  
ATOM   4200  CA  ARG   266      50.020  85.780  63.873  1.00  0.00           C  
ATOM   4201  HA  ARG   266      50.200  85.794  64.948  1.00  0.00           H  
ATOM   4202  CB  ARG   266      50.545  87.185  63.362  1.00  0.00           C  
ATOM   4203  HB2 ARG   266      50.138  88.041  63.902  1.00  0.00           H  
ATOM   4204  HB3 ARG   266      51.630  87.189  63.465  1.00  0.00           H  
ATOM   4205  CG  ARG   266      50.221  87.502  61.863  1.00  0.00           C  
ATOM   4206  HG2 ARG   266      50.785  86.835  61.210  1.00  0.00           H  
ATOM   4207  HG3 ARG   266      49.195  87.261  61.587  1.00  0.00           H  
ATOM   4208  CD  ARG   266      50.412  89.081  61.563  1.00  0.00           C  
ATOM   4209  HD2 ARG   266      50.173  89.304  60.523  1.00  0.00           H  
ATOM   4210  HD3 ARG   266      49.619  89.568  62.131  1.00  0.00           H  
ATOM   4211  NE  ARG   266      51.746  89.531  61.921  1.00  0.00           N  
ATOM   4212  HE  ARG   266      52.547  89.215  61.392  1.00  0.00           H  
ATOM   4213  CZ  ARG   266      52.101  90.412  62.844  1.00  0.00           C  
ATOM   4214  NH1 ARG   266      51.305  91.029  63.673  1.00  0.00           N  
ATOM   4215 HH11 ARG   266      50.330  90.773  63.611  1.00  0.00           H  
ATOM   4216 HH12 ARG   266      51.735  91.638  64.354  1.00  0.00           H  
ATOM   4217  NH2 ARG   266      53.379  90.529  63.062  1.00  0.00           N  
ATOM   4218 HH21 ARG   266      54.106  89.994  62.610  1.00  0.00           H  
ATOM   4219 HH22 ARG   266      53.689  91.171  63.778  1.00  0.00           H  
ATOM   4220  C   ARG   266      48.475  85.639  63.891  1.00  0.00           C  
ATOM   4221  O   ARG   266      47.698  86.487  63.432  1.00  0.00           O  
ATOM   4222  N   ILE   267      48.070  84.500  64.426  1.00  0.00           N  
ATOM   4223  H   ILE   267      48.756  83.883  64.836  1.00  0.00           H  
ATOM   4224  CA  ILE   267      46.645  84.074  64.689  1.00  0.00           C  
ATOM   4225  HA  ILE   267      46.184  84.159  63.705  1.00  0.00           H  
ATOM   4226  CB  ILE   267      46.575  82.535  65.020  1.00  0.00           C  
ATOM   4227  HB  ILE   267      47.223  82.443  65.892  1.00  0.00           H  
ATOM   4228  CG2 ILE   267      45.216  81.859  65.192  1.00  0.00           C  
ATOM   4229 HG21 ILE   267      44.732  82.176  66.116  1.00  0.00           H  
ATOM   4230 HG22 ILE   267      44.618  82.082  64.309  1.00  0.00           H  
ATOM   4231 HG23 ILE   267      45.301  80.772  65.216  1.00  0.00           H  
ATOM   4232  CG1 ILE   267      47.309  81.721  63.975  1.00  0.00           C  
ATOM   4233 HG12 ILE   267      46.992  82.005  62.972  1.00  0.00           H  
ATOM   4234 HG13 ILE   267      48.299  82.168  63.898  1.00  0.00           H  
ATOM   4235  CD1 ILE   267      47.515  80.149  64.192  1.00  0.00           C  
ATOM   4236 HD11 ILE   267      47.734  79.956  65.242  1.00  0.00           H  
ATOM   4237 HD12 ILE   267      46.541  79.718  63.963  1.00  0.00           H  
ATOM   4238 HD13 ILE   267      48.211  79.650  63.517  1.00  0.00           H  
ATOM   4239  C   ILE   267      45.911  84.938  65.710  1.00  0.00           C  
ATOM   4240  O   ILE   267      46.479  85.418  66.704  1.00  0.00           O  
ATOM   4241  N   ASP   268      44.583  84.980  65.597  1.00  0.00           N  
ATOM   4242  H   ASP   268      44.209  84.775  64.682  1.00  0.00           H  
ATOM   4243  CA  ASP   268      43.586  85.659  66.491  1.00  0.00           C  
ATOM   4244  HA  ASP   268      43.881  86.696  66.652  1.00  0.00           H  
ATOM   4245  CB  ASP   268      42.231  85.551  65.877  1.00  0.00           C  
ATOM   4246  HB2 ASP   268      42.009  84.573  65.450  1.00  0.00           H  
ATOM   4247  HB3 ASP   268      41.524  85.816  66.663  1.00  0.00           H  
ATOM   4248  CG  ASP   268      42.037  86.587  64.750  1.00  0.00           C  
ATOM   4249  OD1 ASP   268      41.458  86.240  63.681  1.00  0.00           O  
ATOM   4250  OD2 ASP   268      42.418  87.765  64.965  1.00  0.00           O  
ATOM   4251  C   ASP   268      43.605  84.930  67.845  1.00  0.00           C  
ATOM   4252  O   ASP   268      43.625  83.670  67.827  1.00  0.00           O  
ATOM   4253  N   PRO   269      43.550  85.644  68.959  1.00  0.00           N  
ATOM   4254  CD  PRO   269      43.146  87.043  69.025  1.00  0.00           C  
ATOM   4255  HD2 PRO   269      42.288  87.172  68.365  1.00  0.00           H  
ATOM   4256  HD3 PRO   269      43.980  87.664  68.700  1.00  0.00           H  
ATOM   4257  CG  PRO   269      42.704  87.263  70.424  1.00  0.00           C  
ATOM   4258  HG2 PRO   269      41.694  86.884  70.579  1.00  0.00           H  
ATOM   4259  HG3 PRO   269      42.698  88.317  70.704  1.00  0.00           H  
ATOM   4260  CB  PRO   269      43.634  86.414  71.241  1.00  0.00           C  
ATOM   4261  HB2 PRO   269      43.081  86.168  72.148  1.00  0.00           H  
ATOM   4262  HB3 PRO   269      44.565  86.940  71.453  1.00  0.00           H  
ATOM   4263  CA  PRO   269      43.789  85.198  70.307  1.00  0.00           C  
ATOM   4264  HA  PRO   269      44.871  85.063  70.293  1.00  0.00           H  
ATOM   4265  C   PRO   269      42.897  83.990  70.797  1.00  0.00           C  
ATOM   4266  O   PRO   269      43.353  83.269  71.727  1.00  0.00           O  
ATOM   4267  N   GLN   270      41.697  83.730  70.238  1.00  0.00           N  
ATOM   4268  H   GLN   270      41.391  84.402  69.549  1.00  0.00           H  
ATOM   4269  CA  GLN   270      40.789  82.642  70.694  1.00  0.00           C  
ATOM   4270  HA  GLN   270      40.945  82.560  71.770  1.00  0.00           H  
ATOM   4271  CB  GLN   270      39.276  83.134  70.570  1.00  0.00           C  
ATOM   4272  HB2 GLN   270      38.693  82.497  71.235  1.00  0.00           H  
ATOM   4273  HB3 GLN   270      39.277  84.149  70.967  1.00  0.00           H  
ATOM   4274  CG  GLN   270      38.639  83.056  69.134  1.00  0.00           C  
ATOM   4275  HG2 GLN   270      38.366  82.017  68.954  1.00  0.00           H  
ATOM   4276  HG3 GLN   270      37.689  83.589  69.183  1.00  0.00           H  
ATOM   4277  CD  GLN   270      39.438  83.696  68.046  1.00  0.00           C  
ATOM   4278  OE1 GLN   270      39.742  84.876  68.167  1.00  0.00           O  
ATOM   4279  NE2 GLN   270      39.763  83.022  67.006  1.00  0.00           N  
ATOM   4280 HE21 GLN   270      40.403  83.411  66.329  1.00  0.00           H  
ATOM   4281 HE22 GLN   270      39.428  82.072  66.935  1.00  0.00           H  
ATOM   4282  C   GLN   270      40.981  81.279  70.039  1.00  0.00           C  
ATOM   4283  O   GLN   270      40.351  80.295  70.496  1.00  0.00           O  
ATOM   4284  N   GLU   271      41.698  81.169  68.929  1.00  0.00           N  
ATOM   4285  H   GLU   271      42.248  81.932  68.560  1.00  0.00           H  
ATOM   4286  CA  GLU   271      41.731  79.943  68.187  1.00  0.00           C  
ATOM   4287  HA  GLU   271      40.685  79.697  68.000  1.00  0.00           H  
ATOM   4288  CB  GLU   271      42.408  80.363  66.859  1.00  0.00           C  
ATOM   4289  HB2 GLU   271      42.134  81.365  66.530  1.00  0.00           H  
ATOM   4290  HB3 GLU   271      43.477  80.404  67.066  1.00  0.00           H  
ATOM   4291  CG  GLU   271      42.180  79.356  65.740  1.00  0.00           C  
ATOM   4292  HG2 GLU   271      42.868  79.588  64.927  1.00  0.00           H  
ATOM   4293  HG3 GLU   271      42.392  78.338  66.066  1.00  0.00           H  
ATOM   4294  CD  GLU   271      40.754  79.254  65.086  1.00  0.00           C  
ATOM   4295  OE1 GLU   271      40.010  80.236  65.309  1.00  0.00           O  
ATOM   4296  OE2 GLU   271      40.480  78.220  64.350  1.00  0.00           O  
ATOM   4297  C   GLU   271      42.423  78.744  68.824  1.00  0.00           C  
ATOM   4298  O   GLU   271      43.502  78.831  69.457  1.00  0.00           O  
ATOM   4299  N   VAL   272      41.788  77.563  68.690  1.00  0.00           N  
ATOM   4300  H   VAL   272      40.840  77.452  68.360  1.00  0.00           H  
ATOM   4301  CA  VAL   272      42.411  76.288  69.126  1.00  0.00           C  
ATOM   4302  HA  VAL   272      42.895  76.585  70.057  1.00  0.00           H  
ATOM   4303  CB  VAL   272      41.404  75.213  69.552  1.00  0.00           C  
ATOM   4304  HB  VAL   272      40.899  75.609  70.432  1.00  0.00           H  
ATOM   4305  CG1 VAL   272      40.394  74.931  68.418  1.00  0.00           C  
ATOM   4306 HG11 VAL   272      40.856  74.417  67.575  1.00  0.00           H  
ATOM   4307 HG12 VAL   272      39.492  74.349  68.607  1.00  0.00           H  
ATOM   4308 HG13 VAL   272      39.966  75.845  68.006  1.00  0.00           H  
ATOM   4309  CG2 VAL   272      41.968  73.908  70.069  1.00  0.00           C  
ATOM   4310 HG21 VAL   272      42.655  73.472  69.344  1.00  0.00           H  
ATOM   4311 HG22 VAL   272      42.505  74.069  71.004  1.00  0.00           H  
ATOM   4312 HG23 VAL   272      41.178  73.179  70.249  1.00  0.00           H  
ATOM   4313  C   VAL   272      43.410  75.780  68.129  1.00  0.00           C  
ATOM   4314  O   VAL   272      43.164  75.582  66.918  1.00  0.00           O  
ATOM   4315  N   LEU   273      44.630  75.475  68.630  1.00  0.00           N  
ATOM   4316  H   LEU   273      44.604  75.586  69.634  1.00  0.00           H  
ATOM   4317  CA  LEU   273      45.752  74.857  67.958  1.00  0.00           C  
ATOM   4318  HA  LEU   273      45.469  74.599  66.937  1.00  0.00           H  
ATOM   4319  CB  LEU   273      46.941  75.991  67.892  1.00  0.00           C  
ATOM   4320  HB2 LEU   273      47.479  75.926  68.837  1.00  0.00           H  
ATOM   4321  HB3 LEU   273      47.565  75.737  67.035  1.00  0.00           H  
ATOM   4322  CG  LEU   273      46.576  77.437  67.658  1.00  0.00           C  
ATOM   4323  HG  LEU   273      45.709  77.714  68.258  1.00  0.00           H  
ATOM   4324  CD1 LEU   273      47.659  78.450  67.871  1.00  0.00           C  
ATOM   4325 HD11 LEU   273      47.276  79.447  67.652  1.00  0.00           H  
ATOM   4326 HD12 LEU   273      47.810  78.440  68.951  1.00  0.00           H  
ATOM   4327 HD13 LEU   273      48.534  78.154  67.293  1.00  0.00           H  
ATOM   4328  CD2 LEU   273      46.053  77.897  66.239  1.00  0.00           C  
ATOM   4329 HD21 LEU   273      45.243  77.274  65.859  1.00  0.00           H  
ATOM   4330 HD22 LEU   273      45.581  78.872  66.358  1.00  0.00           H  
ATOM   4331 HD23 LEU   273      46.841  77.907  65.486  1.00  0.00           H  
ATOM   4332  C   LEU   273      46.214  73.516  68.536  1.00  0.00           C  
ATOM   4333  O   LEU   273      46.196  73.299  69.743  1.00  0.00           O  
ATOM   4334  N   TYR   274      46.519  72.568  67.623  1.00  0.00           N  
ATOM   4335  H   TYR   274      46.118  72.753  66.714  1.00  0.00           H  
ATOM   4336  CA  TYR   274      46.960  71.226  67.891  1.00  0.00           C  
ATOM   4337  HA  TYR   274      46.804  71.060  68.957  1.00  0.00           H  
ATOM   4338  CB  TYR   274      46.199  70.119  67.157  1.00  0.00           C  
ATOM   4339  HB2 TYR   274      46.699  69.971  66.199  1.00  0.00           H  
ATOM   4340  HB3 TYR   274      46.404  69.217  67.732  1.00  0.00           H  
ATOM   4341  CG  TYR   274      44.719  70.159  67.140  1.00  0.00           C  
ATOM   4342  CD1 TYR   274      43.912  69.918  68.246  1.00  0.00           C  
ATOM   4343  HD1 TYR   274      44.379  69.743  69.205  1.00  0.00           H  
ATOM   4344  CE1 TYR   274      42.549  69.975  68.239  1.00  0.00           C  
ATOM   4345  HE1 TYR   274      42.009  69.821  69.161  1.00  0.00           H  
ATOM   4346  CZ  TYR   274      41.894  70.230  67.071  1.00  0.00           C  
ATOM   4347  OH  TYR   274      40.588  70.226  66.989  1.00  0.00           O  
ATOM   4348  HH  TYR   274      40.360  70.217  66.057  1.00  0.00           H  
ATOM   4349  CE2 TYR   274      42.643  70.512  65.857  1.00  0.00           C  
ATOM   4350  HE2 TYR   274      42.119  70.877  64.986  1.00  0.00           H  
ATOM   4351  CD2 TYR   274      44.062  70.397  65.872  1.00  0.00           C  
ATOM   4352  HD2 TYR   274      44.597  70.622  64.961  1.00  0.00           H  
ATOM   4353  C   TYR   274      48.441  71.008  67.508  1.00  0.00           C  
ATOM   4354  O   TYR   274      48.922  71.542  66.523  1.00  0.00           O  
ATOM   4355  N   TYR   275      49.042  70.015  68.216  1.00  0.00           N  
ATOM   4356  H   TYR   275      48.645  69.883  69.135  1.00  0.00           H  
ATOM   4357  CA  TYR   275      50.533  69.817  68.155  1.00  0.00           C  
ATOM   4358  HA  TYR   275      50.890  70.007  67.143  1.00  0.00           H  
ATOM   4359  CB  TYR   275      51.311  70.696  69.136  1.00  0.00           C  
ATOM   4360  HB2 TYR   275      50.894  71.699  69.038  1.00  0.00           H  
ATOM   4361  HB3 TYR   275      51.064  70.326  70.131  1.00  0.00           H  
ATOM   4362  CG  TYR   275      52.857  70.758  68.933  1.00  0.00           C  
ATOM   4363  CD1 TYR   275      53.722  69.812  69.505  1.00  0.00           C  
ATOM   4364  HD1 TYR   275      53.365  69.059  70.192  1.00  0.00           H  
ATOM   4365  CE1 TYR   275      55.097  69.894  69.348  1.00  0.00           C  
ATOM   4366  HE1 TYR   275      55.857  69.228  69.730  1.00  0.00           H  
ATOM   4367  CZ  TYR   275      55.608  70.902  68.497  1.00  0.00           C  
ATOM   4368  OH  TYR   275      56.968  70.914  68.298  1.00  0.00           O  
ATOM   4369  HH  TYR   275      57.378  71.685  68.696  1.00  0.00           H  
ATOM   4370  CE2 TYR   275      54.740  71.690  67.697  1.00  0.00           C  
ATOM   4371  HE2 TYR   275      55.128  72.416  66.998  1.00  0.00           H  
ATOM   4372  CD2 TYR   275      53.375  71.718  68.011  1.00  0.00           C  
ATOM   4373  HD2 TYR   275      52.768  72.468  67.527  1.00  0.00           H  
ATOM   4374  C   TYR   275      50.767  68.356  68.367  1.00  0.00           C  
ATOM   4375  O   TYR   275      50.806  67.853  69.506  1.00  0.00           O  
ATOM   4376  N   ILE   276      50.960  67.546  67.280  1.00  0.00           N  
ATOM   4377  H   ILE   276      51.119  68.031  66.409  1.00  0.00           H  
ATOM   4378  CA  ILE   276      50.916  66.084  67.305  1.00  0.00           C  
ATOM   4379  HA  ILE   276      50.418  65.756  68.217  1.00  0.00           H  
ATOM   4380  CB  ILE   276      50.120  65.539  66.086  1.00  0.00           C  
ATOM   4381  HB  ILE   276      50.562  66.008  65.207  1.00  0.00           H  
ATOM   4382  CG2 ILE   276      50.226  63.995  65.923  1.00  0.00           C  
ATOM   4383 HG21 ILE   276      49.810  63.728  64.952  1.00  0.00           H  
ATOM   4384 HG22 ILE   276      51.223  63.615  66.144  1.00  0.00           H  
ATOM   4385 HG23 ILE   276      49.639  63.612  66.758  1.00  0.00           H  
ATOM   4386  CG1 ILE   276      48.636  65.892  66.083  1.00  0.00           C  
ATOM   4387 HG12 ILE   276      48.173  65.340  65.266  1.00  0.00           H  
ATOM   4388 HG13 ILE   276      48.177  65.665  67.045  1.00  0.00           H  
ATOM   4389  CD1 ILE   276      48.307  67.350  65.680  1.00  0.00           C  
ATOM   4390 HD11 ILE   276      47.262  67.538  65.434  1.00  0.00           H  
ATOM   4391 HD12 ILE   276      48.642  68.054  66.442  1.00  0.00           H  
ATOM   4392 HD13 ILE   276      48.981  67.606  64.862  1.00  0.00           H  
ATOM   4393  C   ILE   276      52.336  65.503  67.361  1.00  0.00           C  
ATOM   4394  O   ILE   276      53.161  65.863  66.506  1.00  0.00           O  
ATOM   4395  N   LEU   277      52.475  64.566  68.264  1.00  0.00           N  
ATOM   4396  H   LEU   277      51.656  64.296  68.791  1.00  0.00           H  
ATOM   4397  CA  LEU   277      53.667  63.885  68.482  1.00  0.00           C  
ATOM   4398  HA  LEU   277      54.513  64.332  67.960  1.00  0.00           H  
ATOM   4399  CB  LEU   277      53.797  63.904  70.000  1.00  0.00           C  
ATOM   4400  HB2 LEU   277      52.931  63.580  70.578  1.00  0.00           H  
ATOM   4401  HB3 LEU   277      54.681  63.356  70.327  1.00  0.00           H  
ATOM   4402  CG  LEU   277      54.125  65.283  70.539  1.00  0.00           C  
ATOM   4403  HG  LEU   277      53.250  65.920  70.410  1.00  0.00           H  
ATOM   4404  CD1 LEU   277      54.322  65.267  72.107  1.00  0.00           C  
ATOM   4405 HD11 LEU   277      53.489  64.729  72.558  1.00  0.00           H  
ATOM   4406 HD12 LEU   277      55.299  64.827  72.308  1.00  0.00           H  
ATOM   4407 HD13 LEU   277      54.294  66.279  72.509  1.00  0.00           H  
ATOM   4408  CD2 LEU   277      55.401  65.981  70.027  1.00  0.00           C  
ATOM   4409 HD21 LEU   277      55.703  66.880  70.564  1.00  0.00           H  
ATOM   4410 HD22 LEU   277      56.169  65.226  69.860  1.00  0.00           H  
ATOM   4411 HD23 LEU   277      55.234  66.223  68.977  1.00  0.00           H  
ATOM   4412  C   LEU   277      53.444  62.374  68.070  1.00  0.00           C  
ATOM   4413  O   LEU   277      52.440  61.807  68.535  1.00  0.00           O  
ATOM   4414  N   LEU   278      54.428  61.799  67.393  1.00  0.00           N  
ATOM   4415  H   LEU   278      55.254  62.306  67.110  1.00  0.00           H  
ATOM   4416  CA  LEU   278      54.351  60.397  66.924  1.00  0.00           C  
ATOM   4417  HA  LEU   278      53.331  60.028  67.035  1.00  0.00           H  
ATOM   4418  CB  LEU   278      54.713  60.277  65.453  1.00  0.00           C  
ATOM   4419  HB2 LEU   278      55.777  60.447  65.286  1.00  0.00           H  
ATOM   4420  HB3 LEU   278      54.461  59.278  65.097  1.00  0.00           H  
ATOM   4421  CG  LEU   278      53.944  61.317  64.546  1.00  0.00           C  
ATOM   4422  HG  LEU   278      54.100  62.331  64.913  1.00  0.00           H  
ATOM   4423  CD1 LEU   278      54.632  61.293  63.139  1.00  0.00           C  
ATOM   4424 HD11 LEU   278      54.672  60.288  62.718  1.00  0.00           H  
ATOM   4425 HD12 LEU   278      54.091  61.925  62.435  1.00  0.00           H  
ATOM   4426 HD13 LEU   278      55.631  61.729  63.168  1.00  0.00           H  
ATOM   4427  CD2 LEU   278      52.476  60.932  64.335  1.00  0.00           C  
ATOM   4428 HD21 LEU   278      52.001  61.631  63.646  1.00  0.00           H  
ATOM   4429 HD22 LEU   278      52.537  59.981  63.806  1.00  0.00           H  
ATOM   4430 HD23 LEU   278      51.991  60.894  65.310  1.00  0.00           H  
ATOM   4431  C   LEU   278      55.210  59.396  67.769  1.00  0.00           C  
ATOM   4432  O   LEU   278      56.067  58.660  67.302  1.00  0.00           O  
ATOM   4433  N   ILE   279      54.985  59.445  69.088  1.00  0.00           N  
ATOM   4434  H   ILE   279      54.122  59.894  69.361  1.00  0.00           H  
ATOM   4435  CA  ILE   279      55.699  58.784  70.185  1.00  0.00           C  
ATOM   4436  HA  ILE   279      56.678  59.230  70.354  1.00  0.00           H  
ATOM   4437  CB  ILE   279      54.962  58.916  71.541  1.00  0.00           C  
ATOM   4438  HB  ILE   279      53.989  58.455  71.371  1.00  0.00           H  
ATOM   4439  CG2 ILE   279      55.595  58.333  72.788  1.00  0.00           C  
ATOM   4440 HG21 ILE   279      55.975  57.351  72.507  1.00  0.00           H  
ATOM   4441 HG22 ILE   279      56.475  58.872  73.141  1.00  0.00           H  
ATOM   4442 HG23 ILE   279      54.899  58.275  73.624  1.00  0.00           H  
ATOM   4443  CG1 ILE   279      54.559  60.417  71.760  1.00  0.00           C  
ATOM   4444 HG12 ILE   279      55.427  60.985  72.096  1.00  0.00           H  
ATOM   4445 HG13 ILE   279      54.358  60.838  70.775  1.00  0.00           H  
ATOM   4446  CD1 ILE   279      53.349  60.612  72.605  1.00  0.00           C  
ATOM   4447 HD11 ILE   279      52.447  60.204  72.151  1.00  0.00           H  
ATOM   4448 HD12 ILE   279      53.469  60.267  73.632  1.00  0.00           H  
ATOM   4449 HD13 ILE   279      53.033  61.654  72.662  1.00  0.00           H  
ATOM   4450  C   ILE   279      55.929  57.342  69.961  1.00  0.00           C  
ATOM   4451  O   ILE   279      54.969  56.523  69.920  1.00  0.00           O  
ATOM   4452  N   ASP   280      57.224  56.952  70.094  1.00  0.00           N  
ATOM   4453  H   ASP   280      57.854  57.680  69.790  1.00  0.00           H  
ATOM   4454  CA  ASP   280      57.631  55.600  70.047  1.00  0.00           C  
ATOM   4455  HA  ASP   280      57.234  55.005  69.224  1.00  0.00           H  
ATOM   4456  CB  ASP   280      59.152  55.571  69.979  1.00  0.00           C  
ATOM   4457  HB2 ASP   280      59.532  56.000  69.052  1.00  0.00           H  
ATOM   4458  HB3 ASP   280      59.428  56.306  70.735  1.00  0.00           H  
ATOM   4459  CG  ASP   280      59.774  54.233  70.177  1.00  0.00           C  
ATOM   4460  OD1 ASP   280      60.692  54.237  71.012  1.00  0.00           O  
ATOM   4461  OD2 ASP   280      59.243  53.244  69.632  1.00  0.00           O  
ATOM   4462  C   ASP   280      57.116  54.887  71.336  1.00  0.00           C  
ATOM   4463  O   ASP   280      57.362  55.299  72.479  1.00  0.00           O  
ATOM   4464  N   ALA   281      56.423  53.787  71.095  1.00  0.00           N  
ATOM   4465  H   ALA   281      56.573  53.413  70.168  1.00  0.00           H  
ATOM   4466  CA  ALA   281      55.636  52.932  71.987  1.00  0.00           C  
ATOM   4467  HA  ALA   281      55.493  53.519  72.894  1.00  0.00           H  
ATOM   4468  CB  ALA   281      54.208  52.688  71.440  1.00  0.00           C  
ATOM   4469  HB1 ALA   281      53.774  53.609  71.050  1.00  0.00           H  
ATOM   4470  HB2 ALA   281      54.313  52.016  70.588  1.00  0.00           H  
ATOM   4471  HB3 ALA   281      53.513  52.360  72.213  1.00  0.00           H  
ATOM   4472  C   ALA   281      56.355  51.682  72.531  1.00  0.00           C  
ATOM   4473  O   ALA   281      55.772  50.983  73.432  1.00  0.00           O  
ATOM   4474  N   ARG   282      57.596  51.451  72.108  1.00  0.00           N  
ATOM   4475  H   ARG   282      58.032  52.139  71.511  1.00  0.00           H  
ATOM   4476  CA  ARG   282      58.304  50.205  72.541  1.00  0.00           C  
ATOM   4477  HA  ARG   282      57.583  49.447  72.237  1.00  0.00           H  
ATOM   4478  CB  ARG   282      59.653  50.129  71.822  1.00  0.00           C  
ATOM   4479  HB2 ARG   282      60.204  51.054  71.995  1.00  0.00           H  
ATOM   4480  HB3 ARG   282      60.235  49.321  72.266  1.00  0.00           H  
ATOM   4481  CG  ARG   282      59.544  49.883  70.329  1.00  0.00           C  
ATOM   4482  HG2 ARG   282      59.284  48.876  70.004  1.00  0.00           H  
ATOM   4483  HG3 ARG   282      58.727  50.546  70.045  1.00  0.00           H  
ATOM   4484  CD  ARG   282      60.850  50.322  69.683  1.00  0.00           C  
ATOM   4485  HD2 ARG   282      60.927  51.404  69.786  1.00  0.00           H  
ATOM   4486  HD3 ARG   282      61.652  49.797  70.202  1.00  0.00           H  
ATOM   4487  NE  ARG   282      60.959  49.906  68.294  1.00  0.00           N  
ATOM   4488  HE  ARG   282      61.421  49.062  67.989  1.00  0.00           H  
ATOM   4489  CZ  ARG   282      60.468  50.638  67.314  1.00  0.00           C  
ATOM   4490  NH1 ARG   282      59.688  51.566  67.434  1.00  0.00           N  
ATOM   4491 HH11 ARG   282      59.388  51.908  68.336  1.00  0.00           H  
ATOM   4492 HH12 ARG   282      59.398  52.040  66.591  1.00  0.00           H  
ATOM   4493  NH2 ARG   282      60.635  50.246  66.047  1.00  0.00           N  
ATOM   4494 HH21 ARG   282      61.246  49.494  65.764  1.00  0.00           H  
ATOM   4495 HH22 ARG   282      60.257  50.784  65.281  1.00  0.00           H  
ATOM   4496  C   ARG   282      58.368  50.024  74.124  1.00  0.00           C  
ATOM   4497  O   ARG   282      58.201  48.910  74.580  1.00  0.00           O  
ATOM   4498  N   THR   283      58.682  51.117  74.821  1.00  0.00           N  
ATOM   4499  H   THR   283      58.966  51.962  74.346  1.00  0.00           H  
ATOM   4500  CA  THR   283      58.752  50.968  76.315  1.00  0.00           C  
ATOM   4501  HA  THR   283      59.045  49.931  76.478  1.00  0.00           H  
ATOM   4502  CB  THR   283      59.752  51.906  76.981  1.00  0.00           C  
ATOM   4503  HB  THR   283      59.924  51.609  78.016  1.00  0.00           H  
ATOM   4504  CG2 THR   283      61.078  52.009  76.183  1.00  0.00           C  
ATOM   4505 HG21 THR   283      61.686  52.808  76.607  1.00  0.00           H  
ATOM   4506 HG22 THR   283      61.542  51.024  76.238  1.00  0.00           H  
ATOM   4507 HG23 THR   283      60.966  52.280  75.133  1.00  0.00           H  
ATOM   4508  OG1 THR   283      59.311  53.189  76.955  1.00  0.00           O  
ATOM   4509  HG1 THR   283      59.360  53.617  77.813  1.00  0.00           H  
ATOM   4510  C   THR   283      57.412  51.138  77.022  1.00  0.00           C  
ATOM   4511  O   THR   283      57.261  51.044  78.237  1.00  0.00           O  
ATOM   4512  N   ARG   284      56.428  51.584  76.283  1.00  0.00           N  
ATOM   4513  H   ARG   284      56.589  51.571  75.286  1.00  0.00           H  
ATOM   4514  CA  ARG   284      55.125  52.252  76.704  1.00  0.00           C  
ATOM   4515  HA  ARG   284      55.278  52.751  77.661  1.00  0.00           H  
ATOM   4516  CB  ARG   284      54.748  53.389  75.805  1.00  0.00           C  
ATOM   4517  HB2 ARG   284      54.750  52.941  74.812  1.00  0.00           H  
ATOM   4518  HB3 ARG   284      53.706  53.640  76.003  1.00  0.00           H  
ATOM   4519  CG  ARG   284      55.730  54.615  75.661  1.00  0.00           C  
ATOM   4520  HG2 ARG   284      56.681  54.308  75.227  1.00  0.00           H  
ATOM   4521  HG3 ARG   284      55.365  55.318  74.912  1.00  0.00           H  
ATOM   4522  CD  ARG   284      55.960  55.417  76.892  1.00  0.00           C  
ATOM   4523  HD2 ARG   284      54.947  55.652  77.219  1.00  0.00           H  
ATOM   4524  HD3 ARG   284      56.422  54.775  77.642  1.00  0.00           H  
ATOM   4525  NE  ARG   284      56.823  56.607  76.764  1.00  0.00           N  
ATOM   4526  HE  ARG   284      57.206  56.706  75.834  1.00  0.00           H  
ATOM   4527  CZ  ARG   284      57.191  57.523  77.654  1.00  0.00           C  
ATOM   4528  NH1 ARG   284      56.825  57.405  78.862  1.00  0.00           N  
ATOM   4529 HH11 ARG   284      55.998  56.857  79.050  1.00  0.00           H  
ATOM   4530 HH12 ARG   284      57.245  57.971  79.585  1.00  0.00           H  
ATOM   4531  NH2 ARG   284      58.184  58.306  77.514  1.00  0.00           N  
ATOM   4532 HH21 ARG   284      58.685  58.374  76.639  1.00  0.00           H  
ATOM   4533 HH22 ARG   284      58.528  58.792  78.330  1.00  0.00           H  
ATOM   4534  C   ARG   284      54.039  51.198  76.794  1.00  0.00           C  
ATOM   4535  O   ARG   284      53.138  51.389  77.615  1.00  0.00           O  
ATOM   4536  N   LEU   285      54.018  50.214  75.926  1.00  0.00           N  
ATOM   4537  H   LEU   285      54.775  50.136  75.261  1.00  0.00           H  
ATOM   4538  CA  LEU   285      53.080  49.050  76.231  1.00  0.00           C  
ATOM   4539  HA  LEU   285      52.150  49.552  76.498  1.00  0.00           H  
ATOM   4540  CB  LEU   285      52.967  48.113  74.978  1.00  0.00           C  
ATOM   4541  HB2 LEU   285      53.883  47.533  74.871  1.00  0.00           H  
ATOM   4542  HB3 LEU   285      52.230  47.339  75.191  1.00  0.00           H  
ATOM   4543  CG  LEU   285      52.563  48.730  73.624  1.00  0.00           C  
ATOM   4544  HG  LEU   285      53.364  49.336  73.201  1.00  0.00           H  
ATOM   4545  CD1 LEU   285      52.187  47.651  72.652  1.00  0.00           C  
ATOM   4546 HD11 LEU   285      51.355  47.100  73.089  1.00  0.00           H  
ATOM   4547 HD12 LEU   285      51.737  48.173  71.808  1.00  0.00           H  
ATOM   4548 HD13 LEU   285      52.982  47.059  72.198  1.00  0.00           H  
ATOM   4549  CD2 LEU   285      51.307  49.584  73.801  1.00  0.00           C  
ATOM   4550 HD21 LEU   285      50.898  49.778  72.809  1.00  0.00           H  
ATOM   4551 HD22 LEU   285      50.555  49.143  74.455  1.00  0.00           H  
ATOM   4552 HD23 LEU   285      51.668  50.538  74.186  1.00  0.00           H  
ATOM   4553  C   LEU   285      53.478  48.246  77.455  1.00  0.00           C  
ATOM   4554  O   LEU   285      54.695  48.344  77.839  1.00  0.00           O  
ATOM   4555  N   ILE   286      52.536  47.554  78.098  1.00  0.00           N  
ATOM   4556  H   ILE   286      51.606  47.595  77.707  1.00  0.00           H  
ATOM   4557  CA  ILE   286      52.745  46.758  79.349  1.00  0.00           C  
ATOM   4558  HA  ILE   286      53.824  46.698  79.489  1.00  0.00           H  
ATOM   4559  CB  ILE   286      52.154  47.372  80.590  1.00  0.00           C  
ATOM   4560  HB  ILE   286      51.105  47.457  80.308  1.00  0.00           H  
ATOM   4561  CG2 ILE   286      52.334  46.477  81.833  1.00  0.00           C  
ATOM   4562 HG21 ILE   286      53.363  46.556  82.183  1.00  0.00           H  
ATOM   4563 HG22 ILE   286      51.584  46.717  82.587  1.00  0.00           H  
ATOM   4564 HG23 ILE   286      52.008  45.446  81.696  1.00  0.00           H  
ATOM   4565  CG1 ILE   286      52.667  48.828  80.798  1.00  0.00           C  
ATOM   4566 HG12 ILE   286      53.584  48.859  81.387  1.00  0.00           H  
ATOM   4567 HG13 ILE   286      52.798  49.385  79.870  1.00  0.00           H  
ATOM   4568  CD1 ILE   286      51.681  49.610  81.659  1.00  0.00           C  
ATOM   4569 HD11 ILE   286      51.686  49.234  82.682  1.00  0.00           H  
ATOM   4570 HD12 ILE   286      52.041  50.638  81.624  1.00  0.00           H  
ATOM   4571 HD13 ILE   286      50.676  49.537  81.244  1.00  0.00           H  
ATOM   4572  C   ILE   286      52.248  45.356  79.098  1.00  0.00           C  
ATOM   4573  O   ILE   286      51.061  45.225  78.802  1.00  0.00           O  
ATOM   4574  N   PRO   287      53.082  44.223  79.131  1.00  0.00           N  
ATOM   4575  CD  PRO   287      52.579  42.863  78.955  1.00  0.00           C  
ATOM   4576  HD2 PRO   287      51.844  42.765  78.155  1.00  0.00           H  
ATOM   4577  HD3 PRO   287      52.225  42.469  79.907  1.00  0.00           H  
ATOM   4578  CG  PRO   287      53.753  42.021  78.538  1.00  0.00           C  
ATOM   4579  HG2 PRO   287      53.916  42.017  77.460  1.00  0.00           H  
ATOM   4580  HG3 PRO   287      53.641  40.978  78.835  1.00  0.00           H  
ATOM   4581  CB  PRO   287      54.864  42.797  79.160  1.00  0.00           C  
ATOM   4582  HB2 PRO   287      55.781  42.704  78.579  1.00  0.00           H  
ATOM   4583  HB3 PRO   287      54.996  42.402  80.167  1.00  0.00           H  
ATOM   4584  CA  PRO   287      54.543  44.270  79.191  1.00  0.00           C  
ATOM   4585  HA  PRO   287      54.966  44.699  80.099  1.00  0.00           H  
ATOM   4586  C   PRO   287      55.105  44.963  77.985  1.00  0.00           C  
ATOM   4587  O   PRO   287      54.471  45.080  76.901  1.00  0.00           O  
ATOM   4588  N   PRO   288      56.374  45.380  78.011  1.00  0.00           N  
ATOM   4589  CD  PRO   288      57.259  45.283  79.172  1.00  0.00           C  
ATOM   4590  HD2 PRO   288      57.251  44.274  79.586  1.00  0.00           H  
ATOM   4591  HD3 PRO   288      56.992  46.075  79.872  1.00  0.00           H  
ATOM   4592  CG  PRO   288      58.634  45.515  78.603  1.00  0.00           C  
ATOM   4593  HG2 PRO   288      58.956  44.558  78.191  1.00  0.00           H  
ATOM   4594  HG3 PRO   288      59.403  45.895  79.276  1.00  0.00           H  
ATOM   4595  CB  PRO   288      58.344  46.446  77.458  1.00  0.00           C  
ATOM   4596  HB2 PRO   288      59.173  46.540  76.757  1.00  0.00           H  
ATOM   4597  HB3 PRO   288      58.291  47.478  77.806  1.00  0.00           H  
ATOM   4598  CA  PRO   288      56.997  46.059  76.884  1.00  0.00           C  
ATOM   4599  HA  PRO   288      56.550  47.016  76.615  1.00  0.00           H  
ATOM   4600  C   PRO   288      57.245  45.262  75.584  1.00  0.00           C  
ATOM   4601  O   PRO   288      57.276  44.055  75.527  1.00  0.00           O  
ATOM   4602  N   LEU   289      57.511  46.045  74.562  1.00  0.00           N  
ATOM   4603  H   LEU   289      57.527  47.050  74.662  1.00  0.00           H  
ATOM   4604  CA  LEU   289      58.056  45.466  73.334  1.00  0.00           C  
ATOM   4605  HA  LEU   289      57.634  44.491  73.091  1.00  0.00           H  
ATOM   4606  CB  LEU   289      57.774  46.450  72.140  1.00  0.00           C  
ATOM   4607  HB2 LEU   289      58.217  47.432  72.304  1.00  0.00           H  
ATOM   4608  HB3 LEU   289      58.220  45.929  71.293  1.00  0.00           H  
ATOM   4609  CG  LEU   289      56.325  46.695  71.653  1.00  0.00           C  
ATOM   4610  HG  LEU   289      55.669  47.217  72.350  1.00  0.00           H  
ATOM   4611  CD1 LEU   289      56.421  47.453  70.296  1.00  0.00           C  
ATOM   4612 HD11 LEU   289      57.062  48.316  70.476  1.00  0.00           H  
ATOM   4613 HD12 LEU   289      56.949  46.937  69.494  1.00  0.00           H  
ATOM   4614 HD13 LEU   289      55.437  47.801  69.980  1.00  0.00           H  
ATOM   4615  CD2 LEU   289      55.568  45.360  71.415  1.00  0.00           C  
ATOM   4616 HD21 LEU   289      56.270  44.827  70.773  1.00  0.00           H  
ATOM   4617 HD22 LEU   289      55.482  44.838  72.368  1.00  0.00           H  
ATOM   4618 HD23 LEU   289      54.651  45.641  70.897  1.00  0.00           H  
ATOM   4619  C   LEU   289      59.611  45.350  73.532  1.00  0.00           C  
ATOM   4620  O   LEU   289      60.196  45.873  74.497  1.00  0.00           O  
ATOM   4621  N   GLU   290      60.272  44.494  72.672  1.00  0.00           N  
ATOM   4622  H   GLU   290      59.896  43.889  71.956  1.00  0.00           H  
ATOM   4623  CA  GLU   290      61.758  44.502  72.606  1.00  0.00           C  
ATOM   4624  HA  GLU   290      62.131  44.703  73.611  1.00  0.00           H  
ATOM   4625  CB  GLU   290      62.373  43.231  71.930  1.00  0.00           C  
ATOM   4626  HB2 GLU   290      61.821  43.108  70.998  1.00  0.00           H  
ATOM   4627  HB3 GLU   290      63.438  43.361  71.737  1.00  0.00           H  
ATOM   4628  CG  GLU   290      62.083  41.974  72.794  1.00  0.00           C  
ATOM   4629  HG2 GLU   290      61.004  41.850  72.880  1.00  0.00           H  
ATOM   4630  HG3 GLU   290      62.463  41.199  72.127  1.00  0.00           H  
ATOM   4631  CD  GLU   290      62.882  41.838  74.154  1.00  0.00           C  
ATOM   4632  OE1 GLU   290      63.698  42.743  74.472  1.00  0.00           O  
ATOM   4633  OE2 GLU   290      62.882  40.797  74.828  1.00  0.00           O  
ATOM   4634  C   GLU   290      62.288  45.608  71.742  1.00  0.00           C  
ATOM   4635  O   GLU   290      61.671  45.996  70.750  1.00  0.00           O  
ATOM   4636  N   ASP   291      63.402  46.152  72.154  1.00  0.00           N  
ATOM   4637  H   ASP   291      64.017  45.720  72.829  1.00  0.00           H  
ATOM   4638  CA  ASP   291      63.965  47.339  71.691  1.00  0.00           C  
ATOM   4639  HA  ASP   291      63.141  48.050  71.758  1.00  0.00           H  
ATOM   4640  CB  ASP   291      65.030  47.866  72.642  1.00  0.00           C  
ATOM   4641  HB2 ASP   291      65.260  48.911  72.437  1.00  0.00           H  
ATOM   4642  HB3 ASP   291      64.589  47.936  73.636  1.00  0.00           H  
ATOM   4643  CG  ASP   291      66.297  47.049  72.683  1.00  0.00           C  
ATOM   4644  OD1 ASP   291      66.213  45.891  73.095  1.00  0.00           O  
ATOM   4645  OD2 ASP   291      67.318  47.608  72.230  1.00  0.00           O  
ATOM   4646  C   ASP   291      64.529  47.216  70.273  1.00  0.00           C  
ATOM   4647  O   ASP   291      64.632  48.181  69.471  1.00  0.00           O  
ATOM   4648  N   ASP   292      64.789  45.977  69.836  1.00  0.00           N  
ATOM   4649  H   ASP   292      64.834  45.281  70.567  1.00  0.00           H  
ATOM   4650  CA  ASP   292      65.011  45.564  68.442  1.00  0.00           C  
ATOM   4651  HA  ASP   292      65.494  46.359  67.874  1.00  0.00           H  
ATOM   4652  CB  ASP   292      66.153  44.427  68.479  1.00  0.00           C  
ATOM   4653  HB2 ASP   292      66.485  44.226  67.461  1.00  0.00           H  
ATOM   4654  HB3 ASP   292      67.071  44.741  68.974  1.00  0.00           H  
ATOM   4655  CG  ASP   292      65.694  43.113  69.055  1.00  0.00           C  
ATOM   4656  OD1 ASP   292      65.569  42.936  70.336  1.00  0.00           O  
ATOM   4657  OD2 ASP   292      65.453  42.179  68.261  1.00  0.00           O  
ATOM   4658  C   ASP   292      63.752  45.254  67.586  1.00  0.00           C  
ATOM   4659  O   ASP   292      63.836  44.871  66.432  1.00  0.00           O  
ATOM   4660  N   TYR   293      62.563  45.510  68.052  1.00  0.00           N  
ATOM   4661  H   TYR   293      62.444  45.751  69.025  1.00  0.00           H  
ATOM   4662  CA  TYR   293      61.289  45.396  67.257  1.00  0.00           C  
ATOM   4663  HA  TYR   293      61.066  44.336  67.131  1.00  0.00           H  
ATOM   4664  CB  TYR   293      60.162  45.988  68.062  1.00  0.00           C  
ATOM   4665  HB2 TYR   293      60.150  45.537  69.054  1.00  0.00           H  
ATOM   4666  HB3 TYR   293      60.323  47.026  68.354  1.00  0.00           H  
ATOM   4667  CG  TYR   293      58.862  45.857  67.376  1.00  0.00           C  
ATOM   4668  CD1 TYR   293      58.349  46.777  66.425  1.00  0.00           C  
ATOM   4669  HD1 TYR   293      58.967  47.643  66.245  1.00  0.00           H  
ATOM   4670  CE1 TYR   293      57.190  46.572  65.710  1.00  0.00           C  
ATOM   4671  HE1 TYR   293      56.877  47.306  64.982  1.00  0.00           H  
ATOM   4672  CZ  TYR   293      56.414  45.393  66.039  1.00  0.00           C  
ATOM   4673  OH  TYR   293      55.233  45.121  65.473  1.00  0.00           O  
ATOM   4674  HH  TYR   293      55.077  45.684  64.711  1.00  0.00           H  
ATOM   4675  CE2 TYR   293      56.819  44.492  67.078  1.00  0.00           C  
ATOM   4676  HE2 TYR   293      56.257  43.603  67.324  1.00  0.00           H  
ATOM   4677  CD2 TYR   293      58.037  44.772  67.704  1.00  0.00           C  
ATOM   4678  HD2 TYR   293      58.324  43.995  68.396  1.00  0.00           H  
ATOM   4679  C   TYR   293      61.427  46.118  65.934  1.00  0.00           C  
ATOM   4680  O   TYR   293      61.751  47.321  65.984  1.00  0.00           O  
ATOM   4681  N   PHE   294      61.162  45.472  64.822  1.00  0.00           N  
ATOM   4682  H   PHE   294      60.909  44.501  64.934  1.00  0.00           H  
ATOM   4683  CA  PHE   294      61.504  46.062  63.513  1.00  0.00           C  
ATOM   4684  HA  PHE   294      61.887  47.082  63.492  1.00  0.00           H  
ATOM   4685  CB  PHE   294      62.597  45.253  62.790  1.00  0.00           C  
ATOM   4686  HB2 PHE   294      63.551  45.484  63.265  1.00  0.00           H  
ATOM   4687  HB3 PHE   294      62.401  44.200  62.992  1.00  0.00           H  
ATOM   4688  CG  PHE   294      62.718  45.637  61.336  1.00  0.00           C  
ATOM   4689  CD1 PHE   294      63.544  46.701  60.947  1.00  0.00           C  
ATOM   4690  HD1 PHE   294      64.141  47.138  61.734  1.00  0.00           H  
ATOM   4691  CE1 PHE   294      63.760  46.992  59.576  1.00  0.00           C  
ATOM   4692  HE1 PHE   294      64.394  47.796  59.234  1.00  0.00           H  
ATOM   4693  CZ  PHE   294      63.017  46.319  58.605  1.00  0.00           C  
ATOM   4694  HZ  PHE   294      63.112  46.656  57.583  1.00  0.00           H  
ATOM   4695  CE2 PHE   294      62.077  45.318  58.998  1.00  0.00           C  
ATOM   4696  HE2 PHE   294      61.615  44.717  58.229  1.00  0.00           H  
ATOM   4697  CD2 PHE   294      62.017  44.922  60.305  1.00  0.00           C  
ATOM   4698  HD2 PHE   294      61.400  44.111  60.665  1.00  0.00           H  
ATOM   4699  C   PHE   294      60.216  46.184  62.638  1.00  0.00           C  
ATOM   4700  O   PHE   294      59.723  45.279  62.018  1.00  0.00           O  
ATOM   4701  N   GLY   295      59.678  47.405  62.721  1.00  0.00           N  
ATOM   4702  H   GLY   295      60.111  48.189  63.189  1.00  0.00           H  
ATOM   4703  CA  GLY   295      58.337  47.754  62.250  1.00  0.00           C  
ATOM   4704  HA2 GLY   295      58.346  47.961  61.179  1.00  0.00           H  
ATOM   4705  HA3 GLY   295      57.673  46.902  62.397  1.00  0.00           H  
ATOM   4706  C   GLY   295      57.807  49.046  62.857  1.00  0.00           C  
ATOM   4707  O   GLY   295      58.576  49.766  63.483  1.00  0.00           O  
ATOM   4708  N   ASN   296      56.501  49.322  62.704  1.00  0.00           N  
ATOM   4709  H   ASN   296      55.869  48.795  62.119  1.00  0.00           H  
ATOM   4710  CA  ASN   296      55.918  50.525  63.358  1.00  0.00           C  
ATOM   4711  HA  ASN   296      56.643  51.334  63.444  1.00  0.00           H  
ATOM   4712  CB  ASN   296      54.783  51.065  62.475  1.00  0.00           C  
ATOM   4713  HB2 ASN   296      54.067  50.257  62.331  1.00  0.00           H  
ATOM   4714  HB3 ASN   296      54.301  51.856  63.050  1.00  0.00           H  
ATOM   4715  CG  ASN   296      55.266  51.641  61.155  1.00  0.00           C  
ATOM   4716  OD1 ASN   296      55.698  52.798  61.050  1.00  0.00           O  
ATOM   4717  ND2 ASN   296      55.261  50.841  60.124  1.00  0.00           N  
ATOM   4718 HD21 ASN   296      55.635  51.154  59.239  1.00  0.00           H  
ATOM   4719 HD22 ASN   296      54.818  49.938  60.209  1.00  0.00           H  
ATOM   4720  C   ASN   296      55.349  50.215  64.802  1.00  0.00           C  
ATOM   4721  O   ASN   296      54.348  49.599  64.974  1.00  0.00           O  
ATOM   4722  N   ALA   297      56.098  50.612  65.820  1.00  0.00           N  
ATOM   4723  H   ALA   297      56.930  51.139  65.598  1.00  0.00           H  
ATOM   4724  CA  ALA   297      55.716  50.548  67.234  1.00  0.00           C  
ATOM   4725  HA  ALA   297      54.720  50.106  67.263  1.00  0.00           H  
ATOM   4726  CB  ALA   297      56.594  49.567  67.979  1.00  0.00           C  
ATOM   4727  HB1 ALA   297      56.484  48.540  67.633  1.00  0.00           H  
ATOM   4728  HB2 ALA   297      57.669  49.736  67.910  1.00  0.00           H  
ATOM   4729  HB3 ALA   297      56.194  49.494  68.991  1.00  0.00           H  
ATOM   4730  C   ALA   297      55.664  51.932  67.911  1.00  0.00           C  
ATOM   4731  O   ALA   297      56.463  52.302  68.738  1.00  0.00           O  
ATOM   4732  N   TRP   298      54.705  52.702  67.496  1.00  0.00           N  
ATOM   4733  H   TRP   298      54.014  52.267  66.902  1.00  0.00           H  
ATOM   4734  CA  TRP   298      54.584  54.129  67.876  1.00  0.00           C  
ATOM   4735  HA  TRP   298      54.951  54.317  68.885  1.00  0.00           H  
ATOM   4736  CB  TRP   298      55.300  55.065  66.864  1.00  0.00           C  
ATOM   4737  HB2 TRP   298      55.106  56.101  67.143  1.00  0.00           H  
ATOM   4738  HB3 TRP   298      56.351  54.778  66.849  1.00  0.00           H  
ATOM   4739  CG  TRP   298      54.862  55.014  65.449  1.00  0.00           C  
ATOM   4740  CD1 TRP   298      55.576  54.332  64.507  1.00  0.00           C  
ATOM   4741  HD1 TRP   298      56.535  53.879  64.711  1.00  0.00           H  
ATOM   4742  NE1 TRP   298      54.971  54.499  63.241  1.00  0.00           N  
ATOM   4743  HE1 TRP   298      55.421  54.030  62.468  1.00  0.00           H  
ATOM   4744  CE2 TRP   298      53.830  55.250  63.301  1.00  0.00           C  
ATOM   4745  CZ2 TRP   298      52.743  55.400  62.398  1.00  0.00           C  
ATOM   4746  HZ2 TRP   298      52.681  54.961  61.414  1.00  0.00           H  
ATOM   4747  CH2 TRP   298      51.641  56.153  62.889  1.00  0.00           C  
ATOM   4748  HH2 TRP   298      50.876  56.366  62.157  1.00  0.00           H  
ATOM   4749  CZ3 TRP   298      51.533  56.635  64.165  1.00  0.00           C  
ATOM   4750  HZ3 TRP   298      50.702  57.291  64.380  1.00  0.00           H  
ATOM   4751  CE3 TRP   298      52.615  56.320  65.114  1.00  0.00           C  
ATOM   4752  HE3 TRP   298      52.564  56.760  66.099  1.00  0.00           H  
ATOM   4753  CD2 TRP   298      53.725  55.598  64.744  1.00  0.00           C  
ATOM   4754  C   TRP   298      53.055  54.432  67.888  1.00  0.00           C  
ATOM   4755  O   TRP   298      52.265  53.616  67.367  1.00  0.00           O  
ATOM   4756  N   ASP   299      52.627  55.568  68.487  1.00  0.00           N  
ATOM   4757  H   ASP   299      53.380  56.151  68.822  1.00  0.00           H  
ATOM   4758  CA  ASP   299      51.276  56.046  68.422  1.00  0.00           C  
ATOM   4759  HA  ASP   299      50.898  55.711  67.455  1.00  0.00           H  
ATOM   4760  CB  ASP   299      50.370  55.203  69.366  1.00  0.00           C  
ATOM   4761  HB2 ASP   299      50.699  54.165  69.308  1.00  0.00           H  
ATOM   4762  HB3 ASP   299      50.482  55.412  70.430  1.00  0.00           H  
ATOM   4763  CG  ASP   299      48.894  55.221  69.135  1.00  0.00           C  
ATOM   4764  OD1 ASP   299      48.496  55.253  67.964  1.00  0.00           O  
ATOM   4765  OD2 ASP   299      48.084  55.014  70.071  1.00  0.00           O  
ATOM   4766  C   ASP   299      51.275  57.615  68.612  1.00  0.00           C  
ATOM   4767  O   ASP   299      51.887  58.191  69.511  1.00  0.00           O  
ATOM   4768  N   ALA   300      50.430  58.207  67.758  1.00  0.00           N  
ATOM   4769  H   ALA   300      49.769  57.671  67.214  1.00  0.00           H  
ATOM   4770  CA  ALA   300      50.217  59.629  67.791  1.00  0.00           C  
ATOM   4771  HA  ALA   300      51.163  60.167  67.723  1.00  0.00           H  
ATOM   4772  CB  ALA   300      49.471  60.068  66.495  1.00  0.00           C  
ATOM   4773  HB1 ALA   300      49.745  61.070  66.164  1.00  0.00           H  
ATOM   4774  HB2 ALA   300      49.658  59.435  65.627  1.00  0.00           H  
ATOM   4775  HB3 ALA   300      48.393  59.934  66.585  1.00  0.00           H  
ATOM   4776  C   ALA   300      49.502  60.135  69.073  1.00  0.00           C  
ATOM   4777  O   ALA   300      48.442  59.586  69.439  1.00  0.00           O  
ATOM   4778  N   GLY   301      50.023  61.199  69.679  1.00  0.00           N  
ATOM   4779  H   GLY   301      50.913  61.485  69.297  1.00  0.00           H  
ATOM   4780  CA  GLY   301      49.536  61.933  70.867  1.00  0.00           C  
ATOM   4781  HA2 GLY   301      48.511  61.657  71.114  1.00  0.00           H  
ATOM   4782  HA3 GLY   301      50.145  61.562  71.692  1.00  0.00           H  
ATOM   4783  C   GLY   301      49.584  63.410  70.633  1.00  0.00           C  
ATOM   4784  O   GLY   301      50.064  63.828  69.578  1.00  0.00           O  
ATOM   4785  N   VAL   302      49.004  64.259  71.530  1.00  0.00           N  
ATOM   4786  H   VAL   302      48.460  63.884  72.294  1.00  0.00           H  
ATOM   4787  CA  VAL   302      48.523  65.619  71.075  1.00  0.00           C  
ATOM   4788  HA  VAL   302      49.115  66.105  70.300  1.00  0.00           H  
ATOM   4789  CB  VAL   302      47.067  65.514  70.548  1.00  0.00           C  
ATOM   4790  HB  VAL   302      46.441  65.173  71.373  1.00  0.00           H  
ATOM   4791  CG1 VAL   302      46.528  66.858  70.014  1.00  0.00           C  
ATOM   4792 HG11 VAL   302      45.491  66.800  69.683  1.00  0.00           H  
ATOM   4793 HG12 VAL   302      46.498  67.565  70.842  1.00  0.00           H  
ATOM   4794 HG13 VAL   302      47.109  67.214  69.163  1.00  0.00           H  
ATOM   4795  CG2 VAL   302      46.964  64.409  69.493  1.00  0.00           C  
ATOM   4796 HG21 VAL   302      46.037  64.456  68.923  1.00  0.00           H  
ATOM   4797 HG22 VAL   302      47.772  64.363  68.762  1.00  0.00           H  
ATOM   4798 HG23 VAL   302      46.972  63.447  70.007  1.00  0.00           H  
ATOM   4799  C   VAL   302      48.489  66.601  72.242  1.00  0.00           C  
ATOM   4800  O   VAL   302      47.768  66.380  73.235  1.00  0.00           O  
ATOM   4801  N   VAL   303      49.255  67.712  72.126  1.00  0.00           N  
ATOM   4802  H   VAL   303      49.697  67.936  71.245  1.00  0.00           H  
ATOM   4803  CA  VAL   303      49.106  68.853  73.021  1.00  0.00           C  
ATOM   4804  HA  VAL   303      48.598  68.478  73.910  1.00  0.00           H  
ATOM   4805  CB  VAL   303      50.439  69.655  73.247  1.00  0.00           C  
ATOM   4806  HB  VAL   303      50.591  70.340  72.413  1.00  0.00           H  
ATOM   4807  CG1 VAL   303      50.375  70.346  74.654  1.00  0.00           C  
ATOM   4808 HG11 VAL   303      49.410  70.791  74.897  1.00  0.00           H  
ATOM   4809 HG12 VAL   303      50.683  69.712  75.485  1.00  0.00           H  
ATOM   4810 HG13 VAL   303      51.155  71.107  74.692  1.00  0.00           H  
ATOM   4811  CG2 VAL   303      51.729  68.757  73.225  1.00  0.00           C  
ATOM   4812 HG21 VAL   303      51.510  67.994  73.972  1.00  0.00           H  
ATOM   4813 HG22 VAL   303      51.849  68.306  72.240  1.00  0.00           H  
ATOM   4814 HG23 VAL   303      52.563  69.430  73.421  1.00  0.00           H  
ATOM   4815  C   VAL   303      48.055  69.724  72.372  1.00  0.00           C  
ATOM   4816  O   VAL   303      48.077  69.852  71.142  1.00  0.00           O  
ATOM   4817  N   ILE   304      47.216  70.487  73.114  1.00  0.00           N  
ATOM   4818  H   ILE   304      47.295  70.401  74.117  1.00  0.00           H  
ATOM   4819  CA  ILE   304      46.177  71.487  72.704  1.00  0.00           C  
ATOM   4820  HA  ILE   304      46.290  71.664  71.634  1.00  0.00           H  
ATOM   4821  CB  ILE   304      44.799  70.888  72.893  1.00  0.00           C  
ATOM   4822  HB  ILE   304      44.539  70.769  73.944  1.00  0.00           H  
ATOM   4823  CG2 ILE   304      43.773  71.861  72.319  1.00  0.00           C  
ATOM   4824 HG21 ILE   304      42.796  71.433  72.547  1.00  0.00           H  
ATOM   4825 HG22 ILE   304      43.781  72.772  72.917  1.00  0.00           H  
ATOM   4826 HG23 ILE   304      43.897  72.037  71.251  1.00  0.00           H  
ATOM   4827  CG1 ILE   304      44.641  69.472  72.222  1.00  0.00           C  
ATOM   4828 HG12 ILE   304      43.711  69.316  71.676  1.00  0.00           H  
ATOM   4829 HG13 ILE   304      45.405  69.404  71.447  1.00  0.00           H  
ATOM   4830  CD1 ILE   304      44.634  68.382  73.278  1.00  0.00           C  
ATOM   4831 HD11 ILE   304      44.725  67.340  72.972  1.00  0.00           H  
ATOM   4832 HD12 ILE   304      45.556  68.475  73.851  1.00  0.00           H  
ATOM   4833 HD13 ILE   304      43.719  68.386  73.871  1.00  0.00           H  
ATOM   4834  C   ILE   304      46.354  72.735  73.479  1.00  0.00           C  
ATOM   4835  O   ILE   304      46.270  72.687  74.686  1.00  0.00           O  
ATOM   4836  N   MET   305      46.590  73.876  72.844  1.00  0.00           N  
ATOM   4837  H   MET   305      46.646  73.934  71.837  1.00  0.00           H  
ATOM   4838  CA  MET   305      46.517  75.213  73.426  1.00  0.00           C  
ATOM   4839  HA  MET   305      45.923  75.218  74.340  1.00  0.00           H  
ATOM   4840  CB  MET   305      47.942  75.599  73.855  1.00  0.00           C  
ATOM   4841  HB2 MET   305      48.570  75.459  72.975  1.00  0.00           H  
ATOM   4842  HB3 MET   305      47.943  76.658  74.115  1.00  0.00           H  
ATOM   4843  CG  MET   305      48.484  74.914  75.051  1.00  0.00           C  
ATOM   4844  HG2 MET   305      47.807  75.176  75.865  1.00  0.00           H  
ATOM   4845  HG3 MET   305      48.475  73.834  74.901  1.00  0.00           H  
ATOM   4846  SD  MET   305      50.135  75.403  75.786  1.00  0.00           S  
ATOM   4847  CE  MET   305      49.551  77.037  76.413  1.00  0.00           C  
ATOM   4848  HE1 MET   305      49.057  77.549  75.588  1.00  0.00           H  
ATOM   4849  HE2 MET   305      48.930  76.968  77.307  1.00  0.00           H  
ATOM   4850  HE3 MET   305      50.419  77.614  76.732  1.00  0.00           H  
ATOM   4851  C   MET   305      45.879  76.268  72.499  1.00  0.00           C  
ATOM   4852  O   MET   305      46.210  76.113  71.315  1.00  0.00           O  
ATOM   4853  N   LYS   306      45.222  77.353  72.995  1.00  0.00           N  
ATOM   4854  H   LYS   306      45.078  77.361  73.995  1.00  0.00           H  
ATOM   4855  CA  LYS   306      44.827  78.487  72.149  1.00  0.00           C  
ATOM   4856  HA  LYS   306      44.425  77.915  71.312  1.00  0.00           H  
ATOM   4857  CB  LYS   306      43.543  79.210  72.694  1.00  0.00           C  
ATOM   4858  HB2 LYS   306      43.775  79.514  73.715  1.00  0.00           H  
ATOM   4859  HB3 LYS   306      43.357  80.058  72.034  1.00  0.00           H  
ATOM   4860  CG  LYS   306      42.311  78.358  72.744  1.00  0.00           C  
ATOM   4861  HG2 LYS   306      41.999  78.174  71.716  1.00  0.00           H  
ATOM   4862  HG3 LYS   306      42.535  77.402  73.217  1.00  0.00           H  
ATOM   4863  CD  LYS   306      41.124  79.006  73.414  1.00  0.00           C  
ATOM   4864  HD2 LYS   306      40.742  79.918  72.955  1.00  0.00           H  
ATOM   4865  HD3 LYS   306      40.305  78.289  73.362  1.00  0.00           H  
ATOM   4866  CE  LYS   306      41.456  79.336  74.866  1.00  0.00           C  
ATOM   4867  HE2 LYS   306      42.096  80.218  74.859  1.00  0.00           H  
ATOM   4868  HE3 LYS   306      40.516  79.616  75.342  1.00  0.00           H  
ATOM   4869  NZ  LYS   306      41.945  78.206  75.707  1.00  0.00           N  
ATOM   4870  HZ1 LYS   306      41.910  78.321  76.710  1.00  0.00           H  
ATOM   4871  HZ2 LYS   306      41.370  77.424  75.430  1.00  0.00           H  
ATOM   4872  HZ3 LYS   306      42.910  77.921  75.623  1.00  0.00           H  
ATOM   4873  C   LYS   306      45.900  79.573  71.839  1.00  0.00           C  
ATOM   4874  O   LYS   306      46.751  79.909  72.656  1.00  0.00           O  
ATOM   4875  N   ALA   307      45.740  80.306  70.725  1.00  0.00           N  
ATOM   4876  H   ALA   307      45.112  79.922  70.034  1.00  0.00           H  
ATOM   4877  CA  ALA   307      46.730  81.253  70.307  1.00  0.00           C  
ATOM   4878  HA  ALA   307      47.573  80.674  69.928  1.00  0.00           H  
ATOM   4879  CB  ALA   307      46.076  81.928  69.033  1.00  0.00           C  
ATOM   4880  HB1 ALA   307      45.104  82.367  69.254  1.00  0.00           H  
ATOM   4881  HB2 ALA   307      46.657  82.754  68.622  1.00  0.00           H  
ATOM   4882  HB3 ALA   307      45.923  81.248  68.195  1.00  0.00           H  
ATOM   4883  C   ALA   307      47.259  82.284  71.314  1.00  0.00           C  
ATOM   4884  O   ALA   307      48.430  82.665  71.461  1.00  0.00           O  
ATOM   4885  N   GLY   308      46.302  82.734  72.178  1.00  0.00           N  
ATOM   4886  H   GLY   308      45.356  82.436  71.985  1.00  0.00           H  
ATOM   4887  CA  GLY   308      46.544  83.785  73.240  1.00  0.00           C  
ATOM   4888  HA2 GLY   308      46.986  84.686  72.815  1.00  0.00           H  
ATOM   4889  HA3 GLY   308      45.646  84.105  73.770  1.00  0.00           H  
ATOM   4890  C   GLY   308      47.402  83.314  74.350  1.00  0.00           C  
ATOM   4891  O   GLY   308      48.524  83.779  74.534  1.00  0.00           O  
ATOM   4892  N   GLU   309      46.886  82.373  75.152  1.00  0.00           N  
ATOM   4893  H   GLU   309      45.908  82.165  75.011  1.00  0.00           H  
ATOM   4894  CA  GLU   309      47.531  81.646  76.294  1.00  0.00           C  
ATOM   4895  HA  GLU   309      47.701  82.365  77.095  1.00  0.00           H  
ATOM   4896  CB  GLU   309      46.607  80.543  76.895  1.00  0.00           C  
ATOM   4897  HB2 GLU   309      47.051  80.015  77.739  1.00  0.00           H  
ATOM   4898  HB3 GLU   309      45.708  81.107  77.145  1.00  0.00           H  
ATOM   4899  CG  GLU   309      46.207  79.367  75.922  1.00  0.00           C  
ATOM   4900  HG2 GLU   309      45.758  79.642  74.967  1.00  0.00           H  
ATOM   4901  HG3 GLU   309      47.083  78.792  75.619  1.00  0.00           H  
ATOM   4902  CD  GLU   309      45.191  78.290  76.519  1.00  0.00           C  
ATOM   4903  OE1 GLU   309      44.493  77.555  75.757  1.00  0.00           O  
ATOM   4904  OE2 GLU   309      45.174  78.062  77.734  1.00  0.00           O  
ATOM   4905  C   GLU   309      48.910  81.051  75.949  1.00  0.00           C  
ATOM   4906  O   GLU   309      49.883  80.992  76.722  1.00  0.00           O  
ATOM   4907  N   LEU   310      49.001  80.521  74.694  1.00  0.00           N  
ATOM   4908  H   LEU   310      48.251  80.535  74.018  1.00  0.00           H  
ATOM   4909  CA  LEU   310      50.228  80.033  74.189  1.00  0.00           C  
ATOM   4910  HA  LEU   310      50.556  79.283  74.908  1.00  0.00           H  
ATOM   4911  CB  LEU   310      50.045  79.288  72.840  1.00  0.00           C  
ATOM   4912  HB2 LEU   310      49.284  78.540  73.062  1.00  0.00           H  
ATOM   4913  HB3 LEU   310      49.547  79.866  72.062  1.00  0.00           H  
ATOM   4914  CG  LEU   310      51.270  78.569  72.245  1.00  0.00           C  
ATOM   4915  HG  LEU   310      52.120  79.250  72.212  1.00  0.00           H  
ATOM   4916  CD1 LEU   310      51.827  77.334  73.017  1.00  0.00           C  
ATOM   4917 HD11 LEU   310      52.837  77.113  72.671  1.00  0.00           H  
ATOM   4918 HD12 LEU   310      51.895  77.575  74.078  1.00  0.00           H  
ATOM   4919 HD13 LEU   310      51.289  76.410  72.808  1.00  0.00           H  
ATOM   4920  CD2 LEU   310      51.102  78.005  70.841  1.00  0.00           C  
ATOM   4921 HD21 LEU   310      50.843  78.804  70.147  1.00  0.00           H  
ATOM   4922 HD22 LEU   310      51.967  77.476  70.441  1.00  0.00           H  
ATOM   4923 HD23 LEU   310      50.252  77.330  70.939  1.00  0.00           H  
ATOM   4924  C   LEU   310      51.340  81.082  74.086  1.00  0.00           C  
ATOM   4925  O   LEU   310      52.459  80.700  74.213  1.00  0.00           O  
ATOM   4926  N   LEU   311      51.134  82.381  74.026  1.00  0.00           N  
ATOM   4927  H   LEU   311      50.154  82.625  74.032  1.00  0.00           H  
ATOM   4928  CA  LEU   311      52.099  83.425  73.782  1.00  0.00           C  
ATOM   4929  HA  LEU   311      53.106  83.060  73.987  1.00  0.00           H  
ATOM   4930  CB  LEU   311      51.894  83.935  72.373  1.00  0.00           C  
ATOM   4931  HB2 LEU   311      50.830  84.167  72.336  1.00  0.00           H  
ATOM   4932  HB3 LEU   311      52.320  84.932  72.261  1.00  0.00           H  
ATOM   4933  CG  LEU   311      52.342  83.021  71.240  1.00  0.00           C  
ATOM   4934  HG  LEU   311      51.889  82.037  71.364  1.00  0.00           H  
ATOM   4935  CD1 LEU   311      51.979  83.582  69.836  1.00  0.00           C  
ATOM   4936 HD11 LEU   311      52.583  84.473  69.662  1.00  0.00           H  
ATOM   4937 HD12 LEU   311      52.077  82.781  69.104  1.00  0.00           H
[truncated: 14,806,266 more chars]
