# Supplementary material for: Characterization and structure-based protein engineering of a regiospecific saponin acetyltransferase from Astragalus membranaceus
Source: Nat Commun. 2023 Sep 25;14:5969. doi: 10.1038/s41467-023-41599-7 (PMC10519980; doi:10.1038/s41467-023-41599-7)
Supplement: Supplementary file 7 — Source Data [file 41467_2023_41599_MOESM7_ESM.zip › Source Data/MD configurations/A310W-start.txt]

CRYST1  121.766  120.072  119.793  90.00  90.00  90.00               1
ATOM      1  N   MET     1      81.359  83.675  66.066  1.00  0.00           N  
ATOM      2  H1  MET     1      81.533  83.874  65.091  1.00  0.00           H  
ATOM      3  H2  MET     1      82.055  83.029  66.411  1.00  0.00           H  
ATOM      4  H3  MET     1      81.483  84.554  66.547  1.00  0.00           H  
ATOM      5  CA  MET     1      79.965  83.170  66.319  1.00  0.00           C  
ATOM      6  HA  MET     1      79.926  82.964  67.389  1.00  0.00           H  
ATOM      7  CB  MET     1      78.781  84.186  66.017  1.00  0.00           C  
ATOM      8  HB2 MET     1      77.920  83.850  66.596  1.00  0.00           H  
ATOM      9  HB3 MET     1      79.064  85.091  66.556  1.00  0.00           H  
ATOM     10  CG  MET     1      78.373  84.416  64.524  1.00  0.00           C  
ATOM     11  HG2 MET     1      79.206  84.647  63.861  1.00  0.00           H  
ATOM     12  HG3 MET     1      77.787  83.558  64.194  1.00  0.00           H  
ATOM     13  SD  MET     1      77.365  85.883  64.143  1.00  0.00           S  
ATOM     14  CE  MET     1      78.643  87.131  64.443  1.00  0.00           C  
ATOM     15  HE1 MET     1      79.139  86.946  65.396  1.00  0.00           H  
ATOM     16  HE2 MET     1      79.410  86.852  63.720  1.00  0.00           H  
ATOM     17  HE3 MET     1      78.264  88.134  64.245  1.00  0.00           H  
ATOM     18  C   MET     1      79.729  81.952  65.476  1.00  0.00           C  
ATOM     19  O   MET     1      80.166  81.837  64.340  1.00  0.00           O  
ATOM     20  N   SER     2      78.936  81.050  66.064  1.00  0.00           N  
ATOM     21  H   SER     2      78.649  81.186  67.023  1.00  0.00           H  
ATOM     22  CA  SER     2      78.420  79.808  65.501  1.00  0.00           C  
ATOM     23  HA  SER     2      79.293  79.253  65.157  1.00  0.00           H  
ATOM     24  CB  SER     2      77.767  78.938  66.590  1.00  0.00           C  
ATOM     25  HB2 SER     2      78.483  78.737  67.387  1.00  0.00           H  
ATOM     26  HB3 SER     2      76.904  79.396  67.074  1.00  0.00           H  
ATOM     27  OG  SER     2      77.287  77.740  65.974  1.00  0.00           O  
ATOM     28  HG  SER     2      78.039  77.315  65.554  1.00  0.00           H  
ATOM     29  C   SER     2      77.536  80.196  64.290  1.00  0.00           C  
ATOM     30  O   SER     2      76.382  80.599  64.427  1.00  0.00           O  
ATOM     31  N   SER     3      78.120  79.832  63.102  1.00  0.00           N  
ATOM     32  H   SER     3      79.092  79.581  63.211  1.00  0.00           H  
ATOM     33  CA  SER     3      77.542  80.163  61.803  1.00  0.00           C  
ATOM     34  HA  SER     3      76.475  80.002  61.954  1.00  0.00           H  
ATOM     35  CB  SER     3      77.863  81.653  61.556  1.00  0.00           C  
ATOM     36  HB2 SER     3      77.643  82.323  62.387  1.00  0.00           H  
ATOM     37  HB3 SER     3      78.939  81.766  61.425  1.00  0.00           H  
ATOM     38  OG  SER     3      77.112  82.132  60.434  1.00  0.00           O  
ATOM     39  HG  SER     3      76.182  81.918  60.542  1.00  0.00           H  
ATOM     40  C   SER     3      78.064  79.263  60.678  1.00  0.00           C  
ATOM     41  O   SER     3      79.172  78.687  60.799  1.00  0.00           O  
ATOM     42  N   LEU     4      77.229  79.166  59.637  1.00  0.00           N  
ATOM     43  H   LEU     4      76.452  79.808  59.571  1.00  0.00           H  
ATOM     44  CA  LEU     4      77.634  78.497  58.371  1.00  0.00           C  
ATOM     45  HA  LEU     4      78.527  77.894  58.538  1.00  0.00           H  
ATOM     46  CB  LEU     4      76.370  77.607  57.897  1.00  0.00           C  
ATOM     47  HB2 LEU     4      75.399  78.090  58.009  1.00  0.00           H  
ATOM     48  HB3 LEU     4      76.465  77.547  56.813  1.00  0.00           H  
ATOM     49  CG  LEU     4      76.508  76.143  58.439  1.00  0.00           C  
ATOM     50  HG  LEU     4      77.566  75.880  58.448  1.00  0.00           H  
ATOM     51  CD1 LEU     4      75.997  76.038  59.873  1.00  0.00           C  
ATOM     52 HD11 LEU     4      74.987  76.387  60.087  1.00  0.00           H  
ATOM     53 HD12 LEU     4      76.074  75.050  60.327  1.00  0.00           H  
ATOM     54 HD13 LEU     4      76.607  76.761  60.413  1.00  0.00           H  
ATOM     55  CD2 LEU     4      75.885  75.089  57.520  1.00  0.00           C  
ATOM     56 HD21 LEU     4      76.126  74.050  57.742  1.00  0.00           H  
ATOM     57 HD22 LEU     4      74.817  75.262  57.649  1.00  0.00           H  
ATOM     58 HD23 LEU     4      76.153  75.313  56.487  1.00  0.00           H  
ATOM     59  C   LEU     4      77.997  79.359  57.188  1.00  0.00           C  
ATOM     60  O   LEU     4      77.514  80.488  57.155  1.00  0.00           O  
ATOM     61  N   ARG     5      78.730  78.866  56.105  1.00  0.00           N  
ATOM     62  H   ARG     5      79.183  77.965  56.159  1.00  0.00           H  
ATOM     63  CA  ARG     5      79.018  79.492  54.824  1.00  0.00           C  
ATOM     64  HA  ARG     5      78.256  80.227  54.567  1.00  0.00           H  
ATOM     65  CB  ARG     5      80.289  80.272  54.741  1.00  0.00           C  
ATOM     66  HB2 ARG     5      80.527  80.717  53.774  1.00  0.00           H  
ATOM     67  HB3 ARG     5      80.113  81.195  55.291  1.00  0.00           H  
ATOM     68  CG  ARG     5      81.611  79.575  55.180  1.00  0.00           C  
ATOM     69  HG2 ARG     5      81.571  79.170  56.192  1.00  0.00           H  
ATOM     70  HG3 ARG     5      81.791  78.711  54.541  1.00  0.00           H  
ATOM     71  CD  ARG     5      82.804  80.562  55.224  1.00  0.00           C  
ATOM     72  HD2 ARG     5      82.844  80.855  54.175  1.00  0.00           H  
ATOM     73  HD3 ARG     5      82.592  81.367  55.927  1.00  0.00           H  
ATOM     74  NE  ARG     5      84.037  80.035  55.708  1.00  0.00           N  
ATOM     75  HE  ARG     5      84.172  79.991  56.708  1.00  0.00           H  
ATOM     76  CZ  ARG     5      84.938  79.457  54.958  1.00  0.00           C  
ATOM     77  NH1 ARG     5      84.985  79.354  53.691  1.00  0.00           N  
ATOM     78 HH11 ARG     5      84.169  79.634  53.166  1.00  0.00           H  
ATOM     79 HH12 ARG     5      85.819  78.980  53.260  1.00  0.00           H  
ATOM     80  NH2 ARG     5      85.936  78.839  55.541  1.00  0.00           N  
ATOM     81 HH21 ARG     5      86.106  78.875  56.536  1.00  0.00           H  
ATOM     82 HH22 ARG     5      86.511  78.171  55.049  1.00  0.00           H  
ATOM     83  C   ARG     5      79.036  78.410  53.720  1.00  0.00           C  
ATOM     84  O   ARG     5      79.420  77.229  53.951  1.00  0.00           O  
ATOM     85  N   LEU     6      78.654  78.729  52.462  1.00  0.00           N  
ATOM     86  H   LEU     6      78.063  79.548  52.474  1.00  0.00           H  
ATOM     87  CA  LEU     6      78.672  77.863  51.302  1.00  0.00           C  
ATOM     88  HA  LEU     6      78.557  76.824  51.611  1.00  0.00           H  
ATOM     89  CB  LEU     6      77.617  78.398  50.286  1.00  0.00           C  
ATOM     90  HB2 LEU     6      76.657  78.270  50.786  1.00  0.00           H  
ATOM     91  HB3 LEU     6      77.715  79.464  50.080  1.00  0.00           H  
ATOM     92  CG  LEU     6      77.722  77.583  48.934  1.00  0.00           C  
ATOM     93  HG  LEU     6      78.636  77.941  48.460  1.00  0.00           H  
ATOM     94  CD1 LEU     6      77.735  76.073  48.932  1.00  0.00           C  
ATOM     95 HD11 LEU     6      77.808  75.710  47.906  1.00  0.00           H  
ATOM     96 HD12 LEU     6      78.591  75.680  49.480  1.00  0.00           H  
ATOM     97 HD13 LEU     6      76.820  75.777  49.445  1.00  0.00           H  
ATOM     98  CD2 LEU     6      76.558  78.067  48.115  1.00  0.00           C  
ATOM     99 HD21 LEU     6      75.558  77.731  48.391  1.00  0.00           H  
ATOM    100 HD22 LEU     6      76.539  79.110  47.799  1.00  0.00           H  
ATOM    101 HD23 LEU     6      76.717  77.632  47.128  1.00  0.00           H  
ATOM    102  C   LEU     6      80.073  77.946  50.610  1.00  0.00           C  
ATOM    103  O   LEU     6      80.589  79.031  50.294  1.00  0.00           O  
ATOM    104  N   VAL     7      80.668  76.778  50.315  1.00  0.00           N  
ATOM    105  H   VAL     7      80.091  75.951  50.374  1.00  0.00           H  
ATOM    106  CA  VAL     7      81.919  76.651  49.480  1.00  0.00           C  
ATOM    107  HA  VAL     7      82.464  77.594  49.529  1.00  0.00           H  
ATOM    108  CB  VAL     7      82.943  75.725  50.186  1.00  0.00           C  
ATOM    109  HB  VAL     7      82.508  74.747  50.389  1.00  0.00           H  
ATOM    110  CG1 VAL     7      84.305  75.621  49.374  1.00  0.00           C  
ATOM    111 HG11 VAL     7      85.031  75.090  49.989  1.00  0.00           H  
ATOM    112 HG12 VAL     7      84.152  74.908  48.564  1.00  0.00           H  
ATOM    113 HG13 VAL     7      84.740  76.582  49.101  1.00  0.00           H  
ATOM    114  CG2 VAL     7      83.221  76.314  51.532  1.00  0.00           C  
ATOM    115 HG21 VAL     7      83.875  77.184  51.485  1.00  0.00           H  
ATOM    116 HG22 VAL     7      82.293  76.462  52.084  1.00  0.00           H  
ATOM    117 HG23 VAL     7      83.693  75.583  52.189  1.00  0.00           H  
ATOM    118  C   VAL     7      81.656  76.285  48.049  1.00  0.00           C  
ATOM    119  O   VAL     7      81.945  77.133  47.200  1.00  0.00           O  
ATOM    120  N   SER     8      81.128  75.103  47.811  1.00  0.00           N  
ATOM    121  H   SER     8      80.860  74.529  48.598  1.00  0.00           H  
ATOM    122  CA  SER     8      80.731  74.742  46.446  1.00  0.00           C  
ATOM    123  HA  SER     8      80.432  75.601  45.845  1.00  0.00           H  
ATOM    124  CB  SER     8      82.031  74.171  45.787  1.00  0.00           C  
ATOM    125  HB2 SER     8      82.769  74.952  45.602  1.00  0.00           H  
ATOM    126  HB3 SER     8      82.556  73.475  46.442  1.00  0.00           H  
ATOM    127  OG  SER     8      81.749  73.537  44.568  1.00  0.00           O  
ATOM    128  HG  SER     8      82.473  73.672  43.951  1.00  0.00           H  
ATOM    129  C   SER     8      79.542  73.761  46.407  1.00  0.00           C  
ATOM    130  O   SER     8      78.973  73.374  47.415  1.00  0.00           O  
ATOM    131  N   SER     9      79.008  73.364  45.188  1.00  0.00           N  
ATOM    132  H   SER     9      79.402  73.692  44.317  1.00  0.00           H  
ATOM    133  CA  SER     9      77.862  72.489  44.876  1.00  0.00           C  
ATOM    134  HA  SER     9      78.099  71.601  45.461  1.00  0.00           H  
ATOM    135  CB  SER     9      76.511  73.094  45.296  1.00  0.00           C  
ATOM    136  HB2 SER     9      76.495  73.172  46.383  1.00  0.00           H  
ATOM    137  HB3 SER     9      76.254  74.048  44.835  1.00  0.00           H  
ATOM    138  OG  SER     9      75.430  72.322  44.814  1.00  0.00           O  
ATOM    139  HG  SER     9      75.456  71.460  45.237  1.00  0.00           H  
ATOM    140  C   SER     9      77.926  71.889  43.507  1.00  0.00           C  
ATOM    141  O   SER     9      78.157  72.598  42.553  1.00  0.00           O  
ATOM    142  N   SER    10      77.570  70.618  43.351  1.00  0.00           N  
ATOM    143  H   SER    10      77.214  70.150  44.172  1.00  0.00           H  
ATOM    144  CA  SER    10      77.343  69.997  41.981  1.00  0.00           C  
ATOM    145  HA  SER    10      76.909  70.810  41.399  1.00  0.00           H  
ATOM    146  CB  SER    10      78.680  69.471  41.437  1.00  0.00           C  
ATOM    147  HB2 SER    10      78.443  68.916  40.529  1.00  0.00           H  
ATOM    148  HB3 SER    10      79.352  70.312  41.265  1.00  0.00           H  
ATOM    149  OG  SER    10      79.264  68.605  42.371  1.00  0.00           O  
ATOM    150  HG  SER    10      79.547  69.188  43.080  1.00  0.00           H  
ATOM    151  C   SER    10      76.219  68.969  41.949  1.00  0.00           C  
ATOM    152  O   SER    10      75.705  68.483  43.000  1.00  0.00           O  
ATOM    153  N   THR    11      75.762  68.593  40.745  1.00  0.00           N  
ATOM    154  H   THR    11      76.329  68.835  39.944  1.00  0.00           H  
ATOM    155  CA  THR    11      74.653  67.712  40.434  1.00  0.00           C  
ATOM    156  HA  THR    11      73.848  67.671  41.167  1.00  0.00           H  
ATOM    157  CB  THR    11      74.042  68.160  39.127  1.00  0.00           C  
ATOM    158  HB  THR    11      73.296  67.463  38.745  1.00  0.00           H  
ATOM    159  CG2 THR    11      73.245  69.472  39.301  1.00  0.00           C  
ATOM    160 HG21 THR    11      72.909  69.577  40.333  1.00  0.00           H  
ATOM    161 HG22 THR    11      73.845  70.357  39.087  1.00  0.00           H  
ATOM    162 HG23 THR    11      72.354  69.450  38.675  1.00  0.00           H  
ATOM    163  OG1 THR    11      75.074  68.417  38.161  1.00  0.00           O  
ATOM    164  HG1 THR    11      75.596  67.665  37.873  1.00  0.00           H  
ATOM    165  C   THR    11      75.091  66.260  40.262  1.00  0.00           C  
ATOM    166  O   THR    11      76.306  66.039  40.003  1.00  0.00           O  
ATOM    167  N   ILE    12      74.246  65.322  40.557  1.00  0.00           N  
ATOM    168  H   ILE    12      73.396  65.667  40.979  1.00  0.00           H  
ATOM    169  CA  ILE    12      74.504  63.862  40.508  1.00  0.00           C  
ATOM    170  HA  ILE    12      75.456  63.628  40.033  1.00  0.00           H  
ATOM    171  CB  ILE    12      74.337  63.298  41.975  1.00  0.00           C  
ATOM    172  HB  ILE    12      73.293  63.433  42.256  1.00  0.00           H  
ATOM    173  CG2 ILE    12      74.764  61.840  41.936  1.00  0.00           C  
ATOM    174 HG21 ILE    12      74.107  61.300  41.254  1.00  0.00           H  
ATOM    175 HG22 ILE    12      75.720  61.729  41.424  1.00  0.00           H  
ATOM    176 HG23 ILE    12      74.816  61.348  42.907  1.00  0.00           H  
ATOM    177  CG1 ILE    12      75.048  64.042  43.039  1.00  0.00           C  
ATOM    178 HG12 ILE    12      74.878  65.112  42.915  1.00  0.00           H  
ATOM    179 HG13 ILE    12      74.766  63.733  44.046  1.00  0.00           H  
ATOM    180  CD1 ILE    12      76.599  63.861  43.019  1.00  0.00           C  
ATOM    181 HD11 ILE    12      77.017  62.870  43.195  1.00  0.00           H  
ATOM    182 HD12 ILE    12      76.947  64.174  42.035  1.00  0.00           H  
ATOM    183 HD13 ILE    12      77.061  64.432  43.825  1.00  0.00           H  
ATOM    184  C   ILE    12      73.583  63.187  39.466  1.00  0.00           C  
ATOM    185  O   ILE    12      72.389  63.300  39.563  1.00  0.00           O  
ATOM    186  N   GLN    13      74.167  62.331  38.588  1.00  0.00           N  
ATOM    187  H   GLN    13      75.168  62.289  38.718  1.00  0.00           H  
ATOM    188  CA  GLN    13      73.518  61.624  37.447  1.00  0.00           C  
ATOM    189  HA  GLN    13      72.527  62.078  37.451  1.00  0.00           H  
ATOM    190  CB  GLN    13      74.165  62.057  36.059  1.00  0.00           C  
ATOM    191  HB2 GLN    13      75.141  61.591  35.923  1.00  0.00           H  
ATOM    192  HB3 GLN    13      73.479  61.645  35.318  1.00  0.00           H  
ATOM    193  CG  GLN    13      74.339  63.574  35.914  1.00  0.00           C  
ATOM    194  HG2 GLN    13      74.925  63.943  36.756  1.00  0.00           H  
ATOM    195  HG3 GLN    13      74.859  63.703  34.964  1.00  0.00           H  
ATOM    196  CD  GLN    13      73.005  64.403  36.047  1.00  0.00           C  
ATOM    197  OE1 GLN    13      72.919  65.432  36.684  1.00  0.00           O  
ATOM    198  NE2 GLN    13      71.872  63.968  35.580  1.00  0.00           N  
ATOM    199 HE21 GLN    13      71.074  64.587  35.597  1.00  0.00           H  
ATOM    200 HE22 GLN    13      71.783  63.058  35.152  1.00  0.00           H  
ATOM    201  C   GLN    13      73.414  60.100  37.679  1.00  0.00           C  
ATOM    202  O   GLN    13      74.413  59.396  37.891  1.00  0.00           O  
ATOM    203  N   ALA    14      72.204  59.545  37.542  1.00  0.00           N  
ATOM    204  H   ALA    14      71.500  60.191  37.216  1.00  0.00           H  
ATOM    205  CA  ALA    14      71.955  58.119  37.183  1.00  0.00           C  
ATOM    206  HA  ALA    14      72.738  57.698  36.553  1.00  0.00           H  
ATOM    207  CB  ALA    14      71.679  57.399  38.439  1.00  0.00           C  
ATOM    208  HB1 ALA    14      70.811  57.851  38.918  1.00  0.00           H  
ATOM    209  HB2 ALA    14      71.300  56.398  38.234  1.00  0.00           H  
ATOM    210  HB3 ALA    14      72.502  57.451  39.151  1.00  0.00           H  
ATOM    211  C   ALA    14      70.704  57.960  36.223  1.00  0.00           C  
ATOM    212  O   ALA    14      69.600  58.468  36.549  1.00  0.00           O  
ATOM    213  N   ALA    15      70.836  57.270  35.094  1.00  0.00           N  
ATOM    214  H   ALA    15      71.764  56.927  34.892  1.00  0.00           H  
ATOM    215  CA  ALA    15      69.741  57.110  34.141  1.00  0.00           C  
ATOM    216  HA  ALA    15      68.947  57.828  34.347  1.00  0.00           H  
ATOM    217  CB  ALA    15      70.342  57.578  32.770  1.00  0.00           C  
ATOM    218  HB1 ALA    15      71.248  57.009  32.561  1.00  0.00           H  
ATOM    219  HB2 ALA    15      69.537  57.447  32.045  1.00  0.00           H  
ATOM    220  HB3 ALA    15      70.671  58.617  32.762  1.00  0.00           H  
ATOM    221  C   ALA    15      69.022  55.684  34.197  1.00  0.00           C  
ATOM    222  O   ALA    15      69.698  54.679  34.430  1.00  0.00           O  
ATOM    223  N   ASN    16      67.692  55.525  33.954  1.00  0.00           N  
ATOM    224  H   ASN    16      67.122  56.344  33.796  1.00  0.00           H  
ATOM    225  CA  ASN    16      67.104  54.216  33.525  1.00  0.00           C  
ATOM    226  HA  ASN    16      67.846  53.734  32.888  1.00  0.00           H  
ATOM    227  CB  ASN    16      66.841  53.383  34.720  1.00  0.00           C  
ATOM    228  HB2 ASN    16      67.620  53.297  35.478  1.00  0.00           H  
ATOM    229  HB3 ASN    16      66.115  53.835  35.395  1.00  0.00           H  
ATOM    230  CG  ASN    16      66.309  51.969  34.506  1.00  0.00           C  
ATOM    231  OD1 ASN    16      65.121  51.696  34.244  1.00  0.00           O  
ATOM    232  ND2 ASN    16      67.144  50.966  34.670  1.00  0.00           N  
ATOM    233 HD21 ASN    16      66.785  50.025  34.733  1.00  0.00           H  
ATOM    234 HD22 ASN    16      68.090  51.227  34.907  1.00  0.00           H  
ATOM    235  C   ASN    16      65.858  54.407  32.679  1.00  0.00           C  
ATOM    236  O   ASN    16      65.206  55.446  32.709  1.00  0.00           O  
ATOM    237  N   SER    17      65.675  53.470  31.779  1.00  0.00           N  
ATOM    238  H   SER    17      66.421  52.822  31.574  1.00  0.00           H  
ATOM    239  CA  SER    17      64.527  53.427  30.863  1.00  0.00           C  
ATOM    240  HA  SER    17      64.600  52.466  30.353  1.00  0.00           H  
ATOM    241  CB  SER    17      64.598  54.502  29.761  1.00  0.00           C  
ATOM    242  HB2 SER    17      63.722  54.582  29.118  1.00  0.00           H  
ATOM    243  HB3 SER    17      64.652  55.499  30.196  1.00  0.00           H  
ATOM    244  OG  SER    17      65.697  54.262  28.947  1.00  0.00           O  
ATOM    245  HG  SER    17      65.511  53.646  28.234  1.00  0.00           H  
ATOM    246  C   SER    17      63.199  53.443  31.674  1.00  0.00           C  
ATOM    247  O   SER    17      62.326  54.180  31.292  1.00  0.00           O  
ATOM    248  N   GLN    18      62.971  52.842  32.844  1.00  0.00           N  
ATOM    249  H   GLN    18      63.676  52.219  33.212  1.00  0.00           H  
ATOM    250  CA  GLN    18      61.627  52.644  33.448  1.00  0.00           C  
ATOM    251  HA  GLN    18      60.972  52.329  32.636  1.00  0.00           H  
ATOM    252  CB  GLN    18      61.664  51.492  34.429  1.00  0.00           C  
ATOM    253  HB2 GLN    18      60.660  51.085  34.552  1.00  0.00           H  
ATOM    254  HB3 GLN    18      62.121  50.682  33.859  1.00  0.00           H  
ATOM    255  CG  GLN    18      62.274  51.843  35.726  1.00  0.00           C  
ATOM    256  HG2 GLN    18      63.165  52.468  35.679  1.00  0.00           H  
ATOM    257  HG3 GLN    18      61.625  52.549  36.244  1.00  0.00           H  
ATOM    258  CD  GLN    18      62.600  50.554  36.491  1.00  0.00           C  
ATOM    259  OE1 GLN    18      61.968  50.103  37.412  1.00  0.00           O  
ATOM    260  NE2 GLN    18      63.614  49.761  36.101  1.00  0.00           N  
ATOM    261 HE21 GLN    18      63.802  48.950  36.672  1.00  0.00           H  
ATOM    262 HE22 GLN    18      64.175  49.966  35.287  1.00  0.00           H  
ATOM    263  C   GLN    18      60.908  53.905  34.109  1.00  0.00           C  
ATOM    264  O   GLN    18      61.503  54.886  34.477  1.00  0.00           O  
ATOM    265  N   LEU    19      59.602  53.676  34.287  1.00  0.00           N  
ATOM    266  H   LEU    19      59.219  52.814  33.925  1.00  0.00           H  
ATOM    267  CA  LEU    19      58.592  54.462  35.014  1.00  0.00           C  
ATOM    268  HA  LEU    19      59.031  55.412  35.318  1.00  0.00           H  
ATOM    269  CB  LEU    19      57.303  54.795  34.204  1.00  0.00           C  
ATOM    270  HB2 LEU    19      56.725  53.905  33.954  1.00  0.00           H  
ATOM    271  HB3 LEU    19      56.641  55.410  34.813  1.00  0.00           H  
ATOM    272  CG  LEU    19      57.631  55.434  32.879  1.00  0.00           C  
ATOM    273  HG  LEU    19      58.329  54.877  32.254  1.00  0.00           H  
ATOM    274  CD1 LEU    19      56.223  55.481  32.149  1.00  0.00           C  
ATOM    275 HD11 LEU    19      56.326  55.865  31.134  1.00  0.00           H  
ATOM    276 HD12 LEU    19      55.808  54.492  31.957  1.00  0.00           H  
ATOM    277 HD13 LEU    19      55.574  56.196  32.655  1.00  0.00           H  
ATOM    278  CD2 LEU    19      58.170  56.864  33.027  1.00  0.00           C  
ATOM    279 HD21 LEU    19      57.678  57.491  33.771  1.00  0.00           H  
ATOM    280 HD22 LEU    19      59.179  56.889  33.438  1.00  0.00           H  
ATOM    281 HD23 LEU    19      58.219  57.275  32.019  1.00  0.00           H  
ATOM    282  C   LEU    19      58.163  53.705  36.257  1.00  0.00           C  
ATOM    283  O   LEU    19      57.706  52.595  36.142  1.00  0.00           O  
ATOM    284  N   ILE    20      58.319  54.267  37.464  1.00  0.00           N  
ATOM    285  H   ILE    20      58.741  55.180  37.546  1.00  0.00           H  
ATOM    286  CA  ILE    20      57.949  53.636  38.689  1.00  0.00           C  
ATOM    287  HA  ILE    20      58.111  52.567  38.550  1.00  0.00           H  
ATOM    288  CB  ILE    20      58.876  54.046  39.876  1.00  0.00           C  
ATOM    289  HB  ILE    20      58.563  55.071  40.078  1.00  0.00           H  
ATOM    290  CG2 ILE    20      58.581  53.270  41.165  1.00  0.00           C  
ATOM    291 HG21 ILE    20      57.585  53.488  41.553  1.00  0.00           H  
ATOM    292 HG22 ILE    20      58.708  52.188  41.164  1.00  0.00           H  
ATOM    293 HG23 ILE    20      59.337  53.574  41.888  1.00  0.00           H  
ATOM    294  CG1 ILE    20      60.371  54.028  39.472  1.00  0.00           C  
ATOM    295 HG12 ILE    20      60.406  54.590  38.540  1.00  0.00           H  
ATOM    296 HG13 ILE    20      60.889  54.720  40.136  1.00  0.00           H  
ATOM    297  CD1 ILE    20      61.154  52.710  39.285  1.00  0.00           C  
ATOM    298 HD11 ILE    20      60.543  52.097  38.621  1.00  0.00           H  
ATOM    299 HD12 ILE    20      62.138  52.882  38.850  1.00  0.00           H  
ATOM    300 HD13 ILE    20      61.120  52.205  40.250  1.00  0.00           H  
ATOM    301  C   ILE    20      56.488  53.797  39.057  1.00  0.00           C  
ATOM    302  O   ILE    20      56.037  54.928  39.409  1.00  0.00           O  
ATOM    303  N   ASP    21      55.685  52.765  39.185  1.00  0.00           N  
ATOM    304  H   ASP    21      56.054  51.853  38.957  1.00  0.00           H  
ATOM    305  CA  ASP    21      54.257  52.839  39.617  1.00  0.00           C  
ATOM    306  HA  ASP    21      53.831  53.709  39.117  1.00  0.00           H  
ATOM    307  CB  ASP    21      53.428  51.618  39.345  1.00  0.00           C  
ATOM    308  HB2 ASP    21      53.667  50.845  40.076  1.00  0.00           H  
ATOM    309  HB3 ASP    21      52.387  51.828  39.592  1.00  0.00           H  
ATOM    310  CG  ASP    21      53.550  51.127  37.911  1.00  0.00           C  
ATOM    311  OD1 ASP    21      53.120  51.925  37.070  1.00  0.00           O  
ATOM    312  OD2 ASP    21      54.007  50.006  37.661  1.00  0.00           O  
ATOM    313  C   ASP    21      54.178  53.120  41.105  1.00  0.00           C  
ATOM    314  O   ASP    21      54.965  52.550  41.860  1.00  0.00           O  
ATOM    315  N   LEU    22      53.240  53.933  41.522  1.00  0.00           N  
ATOM    316  H   LEU    22      52.593  54.288  40.833  1.00  0.00           H  
ATOM    317  CA  LEU    22      53.028  54.315  42.944  1.00  0.00           C  
ATOM    318  HA  LEU    22      53.814  53.847  43.536  1.00  0.00           H  
ATOM    319  CB  LEU    22      52.988  55.854  43.032  1.00  0.00           C  
ATOM    320  HB2 LEU    22      52.198  56.196  42.364  1.00  0.00           H  
ATOM    321  HB3 LEU    22      52.843  56.063  44.092  1.00  0.00           H  
ATOM    322  CG  LEU    22      54.212  56.628  42.526  1.00  0.00           C  
ATOM    323  HG  LEU    22      54.367  56.375  41.477  1.00  0.00           H  
ATOM    324  CD1 LEU    22      53.982  58.189  42.578  1.00  0.00           C  
ATOM    325 HD11 LEU    22      53.231  58.458  41.835  1.00  0.00           H  
ATOM    326 HD12 LEU    22      53.684  58.589  43.547  1.00  0.00           H  
ATOM    327 HD13 LEU    22      54.896  58.666  42.223  1.00  0.00           H  
ATOM    328  CD2 LEU    22      55.418  56.256  43.460  1.00  0.00           C  
ATOM    329 HD21 LEU    22      56.316  56.860  43.328  1.00  0.00           H  
ATOM    330 HD22 LEU    22      55.094  56.317  44.499  1.00  0.00           H  
ATOM    331 HD23 LEU    22      55.569  55.251  43.067  1.00  0.00           H  
ATOM    332  C   LEU    22      51.625  53.760  43.414  1.00  0.00           C  
ATOM    333  O   LEU    22      50.632  53.866  42.714  1.00  0.00           O  
ATOM    334  N   THR    23      51.578  53.220  44.666  1.00  0.00           N  
ATOM    335  H   THR    23      52.431  53.106  45.195  1.00  0.00           H  
ATOM    336  CA  THR    23      50.394  52.578  45.337  1.00  0.00           C  
ATOM    337  HA  THR    23      49.687  52.394  44.528  1.00  0.00           H  
ATOM    338  CB  THR    23      50.729  51.258  46.005  1.00  0.00           C  
ATOM    339  HB  THR    23      51.069  50.702  45.132  1.00  0.00           H  
ATOM    340  CG2 THR    23      51.832  51.380  47.014  1.00  0.00           C  
ATOM    341 HG21 THR    23      51.627  52.105  47.802  1.00  0.00           H  
ATOM    342 HG22 THR    23      51.897  50.382  47.445  1.00  0.00           H  
ATOM    343 HG23 THR    23      52.768  51.603  46.501  1.00  0.00           H  
ATOM    344  OG1 THR    23      49.637  50.638  46.614  1.00  0.00           O  
ATOM    345  HG1 THR    23      49.611  49.749  46.252  1.00  0.00           H  
ATOM    346  C   THR    23      49.684  53.592  46.306  1.00  0.00           C  
ATOM    347  O   THR    23      50.168  54.695  46.529  1.00  0.00           O  
ATOM    348  N   VAL    24      48.603  53.144  47.026  1.00  0.00           N  
ATOM    349  H   VAL    24      48.324  52.203  46.785  1.00  0.00           H  
ATOM    350  CA  VAL    24      47.783  53.984  47.959  1.00  0.00           C  
ATOM    351  HA  VAL    24      47.270  54.752  47.381  1.00  0.00           H  
ATOM    352  CB  VAL    24      46.633  53.076  48.547  1.00  0.00           C  
ATOM    353  HB  VAL    24      47.146  52.240  49.021  1.00  0.00           H  
ATOM    354  CG1 VAL    24      45.886  53.859  49.560  1.00  0.00           C  
ATOM    355 HG11 VAL    24      46.502  53.969  50.453  1.00  0.00           H  
ATOM    356 HG12 VAL    24      45.496  54.801  49.177  1.00  0.00           H  
ATOM    357 HG13 VAL    24      45.077  53.266  49.987  1.00  0.00           H  
ATOM    358  CG2 VAL    24      45.568  52.673  47.462  1.00  0.00           C  
ATOM    359 HG21 VAL    24      44.808  52.091  47.983  1.00  0.00           H  
ATOM    360 HG22 VAL    24      45.256  53.637  47.060  1.00  0.00           H  
ATOM    361 HG23 VAL    24      45.974  52.050  46.666  1.00  0.00           H  
ATOM    362  C   VAL    24      48.647  54.710  49.012  1.00  0.00           C  
ATOM    363  O   VAL    24      48.564  55.870  49.387  1.00  0.00           O  
ATOM    364  N   TRP    25      49.631  53.923  49.466  1.00  0.00           N  
ATOM    365  H   TRP    25      49.643  53.070  48.925  1.00  0.00           H  
ATOM    366  CA  TRP    25      50.589  54.398  50.478  1.00  0.00           C  
ATOM    367  HA  TRP    25      50.053  54.779  51.347  1.00  0.00           H  
ATOM    368  CB  TRP    25      51.302  53.173  51.091  1.00  0.00           C  
ATOM    369  HB2 TRP    25      51.886  52.778  50.260  1.00  0.00           H  
ATOM    370  HB3 TRP    25      51.985  53.560  51.847  1.00  0.00           H  
ATOM    371  CG  TRP    25      50.401  52.145  51.651  1.00  0.00           C  
ATOM    372  CD1 TRP    25      49.287  52.297  52.330  1.00  0.00           C  
ATOM    373  HD1 TRP    25      48.920  53.224  52.744  1.00  0.00           H  
ATOM    374  NE1 TRP    25      48.698  51.092  52.611  1.00  0.00           N  
ATOM    375  HE1 TRP    25      47.971  50.952  53.299  1.00  0.00           H  
ATOM    376  CE2 TRP    25      49.524  50.067  52.162  1.00  0.00           C  
ATOM    377  CZ2 TRP    25      49.404  48.687  52.133  1.00  0.00           C  
ATOM    378  HZ2 TRP    25      48.488  48.270  52.528  1.00  0.00           H  
ATOM    379  CH2 TRP    25      50.295  47.874  51.350  1.00  0.00           C  
ATOM    380  HH2 TRP    25      50.037  46.826  51.323  1.00  0.00           H  
ATOM    381  CZ3 TRP    25      51.382  48.528  50.680  1.00  0.00           C  
ATOM    382  HZ3 TRP    25      52.113  47.934  50.151  1.00  0.00           H  
ATOM    383  CE3 TRP    25      51.523  49.912  50.715  1.00  0.00           C  
ATOM    384  HE3 TRP    25      52.300  50.415  50.158  1.00  0.00           H  
ATOM    385  CD2 TRP    25      50.526  50.676  51.423  1.00  0.00           C  
ATOM    386  C   TRP    25      51.504  55.583  50.090  1.00  0.00           C  
ATOM    387  O   TRP    25      51.982  56.310  50.964  1.00  0.00           O  
ATOM    388  N   ASP    26      51.696  55.699  48.820  1.00  0.00           N  
ATOM    389  H   ASP    26      51.212  55.005  48.268  1.00  0.00           H  
ATOM    390  CA  ASP    26      52.693  56.655  48.196  1.00  0.00           C  
ATOM    391  HA  ASP    26      53.510  56.962  48.849  1.00  0.00           H  
ATOM    392  CB  ASP    26      53.177  56.000  46.874  1.00  0.00           C  
ATOM    393  HB2 ASP    26      52.364  55.647  46.240  1.00  0.00           H  
ATOM    394  HB3 ASP    26      53.736  56.810  46.405  1.00  0.00           H  
ATOM    395  CG  ASP    26      54.075  54.822  47.184  1.00  0.00           C  
ATOM    396  OD1 ASP    26      55.094  55.001  47.904  1.00  0.00           O  
ATOM    397  OD2 ASP    26      53.818  53.729  46.621  1.00  0.00           O  
ATOM    398  C   ASP    26      51.924  57.955  47.966  1.00  0.00           C  
ATOM    399  O   ASP    26      52.450  59.075  48.186  1.00  0.00           O  
ATOM    400  N   LEU    27      50.653  57.961  47.442  1.00  0.00           N  
ATOM    401  H   LEU    27      50.197  57.082  47.243  1.00  0.00           H  
ATOM    402  CA  LEU    27      49.794  59.107  47.318  1.00  0.00           C  
ATOM    403  HA  LEU    27      50.236  59.909  46.728  1.00  0.00           H  
ATOM    404  CB  LEU    27      48.605  58.623  46.462  1.00  0.00           C  
ATOM    405  HB2 LEU    27      47.953  57.967  47.038  1.00  0.00           H  
ATOM    406  HB3 LEU    27      48.002  59.513  46.285  1.00  0.00           H  
ATOM    407  CG  LEU    27      48.993  57.989  45.127  1.00  0.00           C  
ATOM    408  HG  LEU    27      49.692  57.157  45.222  1.00  0.00           H  
ATOM    409  CD1 LEU    27      47.688  57.443  44.459  1.00  0.00           C  
ATOM    410 HD11 LEU    27      47.094  58.327  44.230  1.00  0.00           H  
ATOM    411 HD12 LEU    27      47.969  56.916  43.547  1.00  0.00           H  
ATOM    412 HD13 LEU    27      47.204  56.624  44.993  1.00  0.00           H  
ATOM    413  CD2 LEU    27      49.548  59.047  44.201  1.00  0.00           C  
ATOM    414 HD21 LEU    27      48.862  59.892  44.142  1.00  0.00           H  
ATOM    415 HD22 LEU    27      50.492  59.423  44.596  1.00  0.00           H  
ATOM    416 HD23 LEU    27      49.697  58.564  43.236  1.00  0.00           H  
ATOM    417  C   LEU    27      49.395  59.788  48.698  1.00  0.00           C  
ATOM    418  O   LEU    27      49.544  60.998  48.833  1.00  0.00           O  
ATOM    419  N   ILE    28      49.150  59.014  49.764  1.00  0.00           N  
ATOM    420  H   ILE    28      49.148  58.005  49.720  1.00  0.00           H  
ATOM    421  CA  ILE    28      49.139  59.605  51.128  1.00  0.00           C  
ATOM    422  HA  ILE    28      48.200  60.144  51.249  1.00  0.00           H  
ATOM    423  CB  ILE    28      49.134  58.360  52.067  1.00  0.00           C  
ATOM    424  HB  ILE    28      49.990  57.737  51.810  1.00  0.00           H  
ATOM    425  CG2 ILE    28      49.293  58.798  53.526  1.00  0.00           C  
ATOM    426 HG21 ILE    28      48.628  59.650  53.669  1.00  0.00           H  
ATOM    427 HG22 ILE    28      49.117  58.010  54.258  1.00  0.00           H  
ATOM    428 HG23 ILE    28      50.283  59.247  53.616  1.00  0.00           H  
ATOM    429  CG1 ILE    28      47.701  57.803  51.992  1.00  0.00           C  
ATOM    430 HG12 ILE    28      47.001  58.538  52.390  1.00  0.00           H  
ATOM    431 HG13 ILE    28      47.396  57.738  50.948  1.00  0.00           H  
ATOM    432  CD1 ILE    28      47.600  56.449  52.646  1.00  0.00           C  
ATOM    433 HD11 ILE    28      47.640  56.410  53.734  1.00  0.00           H  
ATOM    434 HD12 ILE    28      46.607  56.022  52.500  1.00  0.00           H  
ATOM    435 HD13 ILE    28      48.366  55.751  52.308  1.00  0.00           H  
ATOM    436  C   ILE    28      50.329  60.530  51.468  1.00  0.00           C  
ATOM    437  O   ILE    28      50.187  61.612  52.027  1.00  0.00           O  
ATOM    438  N   GLY    29      51.542  60.092  51.092  1.00  0.00           N  
ATOM    439  H   GLY    29      51.591  59.138  50.766  1.00  0.00           H  
ATOM    440  CA  GLY    29      52.750  60.721  51.312  1.00  0.00           C  
ATOM    441  HA2 GLY    29      52.746  61.083  52.340  1.00  0.00           H  
ATOM    442  HA3 GLY    29      53.525  59.968  51.160  1.00  0.00           H  
ATOM    443  C   GLY    29      53.031  61.959  50.382  1.00  0.00           C  
ATOM    444  O   GLY    29      53.681  62.950  50.785  1.00  0.00           O  
ATOM    445  N   LEU    30      52.514  61.947  49.168  1.00  0.00           N  
ATOM    446  H   LEU    30      52.012  61.119  48.880  1.00  0.00           H  
ATOM    447  CA  LEU    30      52.699  62.985  48.141  1.00  0.00           C  
ATOM    448  HA  LEU    30      53.766  63.193  48.051  1.00  0.00           H  
ATOM    449  CB  LEU    30      52.126  62.505  46.755  1.00  0.00           C  
ATOM    450  HB2 LEU    30      52.635  61.619  46.375  1.00  0.00           H  
ATOM    451  HB3 LEU    30      51.086  62.218  46.914  1.00  0.00           H  
ATOM    452  CG  LEU    30      52.058  63.498  45.675  1.00  0.00           C  
ATOM    453  HG  LEU    30      51.444  64.341  45.994  1.00  0.00           H  
ATOM    454  CD1 LEU    30      53.455  63.928  45.114  1.00  0.00           C  
ATOM    455 HD11 LEU    30      54.131  64.425  45.810  1.00  0.00           H  
ATOM    456 HD12 LEU    30      53.935  62.995  44.816  1.00  0.00           H  
ATOM    457 HD13 LEU    30      53.314  64.514  44.206  1.00  0.00           H  
ATOM    458  CD2 LEU    30      51.304  62.846  44.497  1.00  0.00           C  
ATOM    459 HD21 LEU    30      50.451  62.381  44.992  1.00  0.00           H  
ATOM    460 HD22 LEU    30      51.011  63.494  43.671  1.00  0.00           H  
ATOM    461 HD23 LEU    30      51.919  62.006  44.172  1.00  0.00           H  
ATOM    462  C   LEU    30      52.177  64.371  48.587  1.00  0.00           C  
ATOM    463  O   LEU    30      52.699  65.393  48.120  1.00  0.00           O  
ATOM    464  N   GLU    31      51.318  64.510  49.601  1.00  0.00           N  
ATOM    465  H   GLU    31      51.004  63.674  50.073  1.00  0.00           H  
ATOM    466  CA  GLU    31      50.872  65.772  50.216  1.00  0.00           C  
ATOM    467  HA  GLU    31      50.945  66.573  49.480  1.00  0.00           H  
ATOM    468  CB  GLU    31      49.426  65.727  50.656  1.00  0.00           C  
ATOM    469  HB2 GLU    31      48.862  65.588  49.733  1.00  0.00           H  
ATOM    470  HB3 GLU    31      49.184  64.820  51.209  1.00  0.00           H  
ATOM    471  CG  GLU    31      48.793  66.884  51.446  1.00  0.00           C  
ATOM    472  HG2 GLU    31      47.722  66.691  51.377  1.00  0.00           H  
ATOM    473  HG3 GLU    31      49.161  66.750  52.463  1.00  0.00           H  
ATOM    474  CD  GLU    31      49.034  68.249  50.834  1.00  0.00           C  
ATOM    475  OE1 GLU    31      48.943  68.233  49.542  1.00  0.00           O  
ATOM    476  OE2 GLU    31      49.472  69.267  51.468  1.00  0.00           O  
ATOM    477  C   GLU    31      51.748  66.186  51.400  1.00  0.00           C  
ATOM    478  O   GLU    31      51.637  67.334  51.805  1.00  0.00           O  
ATOM    479  N   ARG    32      52.670  65.358  51.939  1.00  0.00           N  
ATOM    480  H   ARG    32      52.829  64.469  51.487  1.00  0.00           H  
ATOM    481  CA  ARG    32      53.356  65.718  53.214  1.00  0.00           C  
ATOM    482  HA  ARG    32      52.850  66.590  53.627  1.00  0.00           H  
ATOM    483  CB  ARG    32      53.117  64.614  54.178  1.00  0.00           C  
ATOM    484  HB2 ARG    32      53.464  63.687  53.721  1.00  0.00           H  
ATOM    485  HB3 ARG    32      53.676  64.730  55.106  1.00  0.00           H  
ATOM    486  CG  ARG    32      51.652  64.342  54.624  1.00  0.00           C  
ATOM    487  HG2 ARG    32      51.072  64.013  53.762  1.00  0.00           H  
ATOM    488  HG3 ARG    32      51.715  63.527  55.345  1.00  0.00           H  
ATOM    489  CD  ARG    32      50.897  65.648  55.090  1.00  0.00           C  
ATOM    490  HD2 ARG    32      50.945  66.422  54.324  1.00  0.00           H  
ATOM    491  HD3 ARG    32      49.861  65.390  55.310  1.00  0.00           H  
ATOM    492  NE  ARG    32      51.555  66.133  56.280  1.00  0.00           N  
ATOM    493  HE  ARG    32      52.543  66.308  56.159  1.00  0.00           H  
ATOM    494  CZ  ARG    32      51.213  66.460  57.508  1.00  0.00           C  
ATOM    495  NH1 ARG    32      49.967  66.464  57.859  1.00  0.00           N  
ATOM    496 HH11 ARG    32      49.263  66.251  57.167  1.00  0.00           H  
ATOM    497 HH12 ARG    32      49.596  66.844  58.718  1.00  0.00           H  
ATOM    498  NH2 ARG    32      52.117  66.813  58.336  1.00  0.00           N  
ATOM    499 HH21 ARG    32      53.088  66.795  58.057  1.00  0.00           H  
ATOM    500 HH22 ARG    32      51.802  67.028  59.272  1.00  0.00           H  
ATOM    501  C   ARG    32      54.848  66.118  53.130  1.00  0.00           C  
ATOM    502  O   ARG    32      55.377  66.436  52.041  1.00  0.00           O  
ATOM    503  N   GLU    33      55.543  66.164  54.232  1.00  0.00           N  
ATOM    504  H   GLU    33      55.004  65.988  55.068  1.00  0.00           H  
ATOM    505  CA  GLU    33      56.961  66.400  54.365  1.00  0.00           C  
ATOM    506  HA  GLU    33      57.190  67.321  53.829  1.00  0.00           H  
ATOM    507  CB  GLU    33      57.264  66.478  55.865  1.00  0.00           C  
ATOM    508  HB2 GLU    33      57.097  65.516  56.350  1.00  0.00           H  
ATOM    509  HB3 GLU    33      58.323  66.713  55.962  1.00  0.00           H  
ATOM    510  CG  GLU    33      56.645  67.536  56.784  1.00  0.00           C  
ATOM    511  HG2 GLU    33      56.911  67.309  57.816  1.00  0.00           H  
ATOM    512  HG3 GLU    33      57.044  68.527  56.565  1.00  0.00           H  
ATOM    513  CD  GLU    33      55.048  67.638  56.671  1.00  0.00           C  
ATOM    514  OE1 GLU    33      54.311  66.613  56.670  1.00  0.00           O  
ATOM    515  OE2 GLU    33      54.499  68.716  56.519  1.00  0.00           O  
ATOM    516  C   GLU    33      57.876  65.319  53.816  1.00  0.00           C  
ATOM    517  O   GLU    33      57.590  64.139  53.871  1.00  0.00           O  
ATOM    518  N   SER    34      59.081  65.784  53.398  1.00  0.00           N  
ATOM    519  H   SER    34      59.276  66.725  53.707  1.00  0.00           H  
ATOM    520  CA  SER    34      60.323  65.003  53.073  1.00  0.00           C  
ATOM    521  HA  SER    34      59.946  64.186  52.459  1.00  0.00           H  
ATOM    522  CB  SER    34      61.207  65.890  52.130  1.00  0.00           C  
ATOM    523  HB2 SER    34      61.630  66.787  52.584  1.00  0.00           H  
ATOM    524  HB3 SER    34      62.138  65.417  51.817  1.00  0.00           H  
ATOM    525  OG  SER    34      60.387  66.299  51.011  1.00  0.00           O  
ATOM    526  HG  SER    34      59.538  65.897  51.210  1.00  0.00           H  
ATOM    527  C   SER    34      61.066  64.449  54.293  1.00  0.00           C  
ATOM    528  O   SER    34      61.083  65.122  55.338  1.00  0.00           O  
ATOM    529  N   ILE    35      61.750  63.264  54.182  1.00  0.00           N  
ATOM    530  H   ILE    35      61.780  62.823  53.274  1.00  0.00           H  
ATOM    531  CA  ILE    35      62.759  62.777  55.233  1.00  0.00           C  
ATOM    532  HA  ILE    35      62.197  62.840  56.165  1.00  0.00           H  
ATOM    533  CB  ILE    35      63.134  61.311  55.021  1.00  0.00           C  
ATOM    534  HB  ILE    35      63.719  61.243  54.104  1.00  0.00           H  
ATOM    535  CG2 ILE    35      64.095  60.820  56.182  1.00  0.00           C  
ATOM    536 HG21 ILE    35      63.641  61.103  57.131  1.00  0.00           H  
ATOM    537 HG22 ILE    35      64.161  59.735  56.101  1.00  0.00           H  
ATOM    538 HG23 ILE    35      65.047  61.344  56.091  1.00  0.00           H  
ATOM    539  CG1 ILE    35      61.805  60.504  54.967  1.00  0.00           C  
ATOM    540 HG12 ILE    35      61.346  60.361  55.946  1.00  0.00           H  
ATOM    541 HG13 ILE    35      60.977  60.895  54.375  1.00  0.00           H  
ATOM    542  CD1 ILE    35      62.106  59.154  54.234  1.00  0.00           C  
ATOM    543 HD11 ILE    35      62.796  58.603  54.873  1.00  0.00           H  
ATOM    544 HD12 ILE    35      61.182  58.592  54.365  1.00  0.00           H  
ATOM    545 HD13 ILE    35      62.364  59.273  53.182  1.00  0.00           H  
ATOM    546  C   ILE    35      64.008  63.737  55.269  1.00  0.00           C  
ATOM    547  O   ILE    35      64.542  64.062  54.224  1.00  0.00           O  
ATOM    548  N   GLN    36      64.401  64.191  56.452  1.00  0.00           N  
ATOM    549  H   GLN    36      63.888  64.043  57.310  1.00  0.00           H  
ATOM    550  CA  GLN    36      65.436  65.216  56.591  1.00  0.00           C  
ATOM    551  HA  GLN    36      66.063  65.255  55.700  1.00  0.00           H  
ATOM    552  CB  GLN    36      64.791  66.593  56.731  1.00  0.00           C  
ATOM    553  HB2 GLN    36      63.981  66.594  57.461  1.00  0.00           H  
ATOM    554  HB3 GLN    36      65.618  67.240  57.025  1.00  0.00           H  
ATOM    555  CG  GLN    36      64.161  67.178  55.426  1.00  0.00           C  
ATOM    556  HG2 GLN    36      64.464  66.704  54.493  1.00  0.00           H  
ATOM    557  HG3 GLN    36      63.080  67.053  55.482  1.00  0.00           H  
ATOM    558  CD  GLN    36      64.337  68.700  55.266  1.00  0.00           C  
ATOM    559  OE1 GLN    36      63.655  69.476  55.865  1.00  0.00           O  
ATOM    560  NE2 GLN    36      65.473  69.021  54.717  1.00  0.00           N  
ATOM    561 HE21 GLN    36      65.788  69.980  54.689  1.00  0.00           H  
ATOM    562 HE22 GLN    36      65.974  68.333  54.172  1.00  0.00           H  
ATOM    563  C   GLN    36      66.427  64.841  57.749  1.00  0.00           C  
ATOM    564  O   GLN    36      66.449  65.517  58.771  1.00  0.00           O  
ATOM    565  N   GLN    37      67.058  63.677  57.670  1.00  0.00           N  
ATOM    566  H   GLN    37      67.212  63.264  56.762  1.00  0.00           H  
ATOM    567  CA  GLN    37      67.898  63.098  58.735  1.00  0.00           C  
ATOM    568  HA  GLN    37      67.892  63.707  59.639  1.00  0.00           H  
ATOM    569  CB  GLN    37      67.480  61.679  59.156  1.00  0.00           C  
ATOM    570  HB2 GLN    37      67.547  61.091  58.241  1.00  0.00           H  
ATOM    571  HB3 GLN    37      68.242  61.228  59.792  1.00  0.00           H  
ATOM    572  CG  GLN    37      66.082  61.589  59.830  1.00  0.00           C  
ATOM    573  HG2 GLN    37      66.159  62.061  60.809  1.00  0.00           H  
ATOM    574  HG3 GLN    37      65.380  62.138  59.201  1.00  0.00           H  
ATOM    575  CD  GLN    37      65.581  60.170  60.040  1.00  0.00           C  
ATOM    576  OE1 GLN    37      66.312  59.137  60.070  1.00  0.00           O  
ATOM    577  NE2 GLN    37      64.307  59.869  59.879  1.00  0.00           N  
ATOM    578 HE21 GLN    37      64.100  58.923  60.168  1.00  0.00           H  
ATOM    579 HE22 GLN    37      63.578  60.565  59.831  1.00  0.00           H  
ATOM    580  C   GLN    37      69.342  63.156  58.348  1.00  0.00           C  
ATOM    581  O   GLN    37      69.696  63.024  57.202  1.00  0.00           O  
ATOM    582  N   GLY    38      70.257  63.305  59.301  1.00  0.00           N  
ATOM    583  H   GLY    38      69.943  63.336  60.260  1.00  0.00           H  
ATOM    584  CA  GLY    38      71.719  63.388  59.046  1.00  0.00           C  
ATOM    585  HA2 GLY    38      71.863  62.788  58.147  1.00  0.00           H  
ATOM    586  HA3 GLY    38      71.911  64.425  58.771  1.00  0.00           H  
ATOM    587  C   GLY    38      72.610  62.851  60.163  1.00  0.00           C  
ATOM    588  O   GLY    38      72.172  62.515  61.301  1.00  0.00           O  
ATOM    589  N   LEU    39      73.927  62.845  60.049  1.00  0.00           N  
ATOM    590  H   LEU    39      74.324  63.090  59.154  1.00  0.00           H  
ATOM    591  CA  LEU    39      74.852  62.027  60.902  1.00  0.00           C  
ATOM    592  HA  LEU    39      74.484  61.883  61.918  1.00  0.00           H  
ATOM    593  CB  LEU    39      75.100  60.670  60.195  1.00  0.00           C  
ATOM    594  HB2 LEU    39      75.480  60.842  59.188  1.00  0.00           H  
ATOM    595  HB3 LEU    39      75.970  60.265  60.712  1.00  0.00           H  
ATOM    596  CG  LEU    39      73.976  59.630  60.135  1.00  0.00           C  
ATOM    597  HG  LEU    39      73.132  60.154  59.686  1.00  0.00           H  
ATOM    598  CD1 LEU    39      74.443  58.473  59.228  1.00  0.00           C  
ATOM    599 HD11 LEU    39      75.259  57.906  59.677  1.00  0.00           H  
ATOM    600 HD12 LEU    39      73.673  57.814  58.826  1.00  0.00           H  
ATOM    601 HD13 LEU    39      74.847  58.900  58.310  1.00  0.00           H  
ATOM    602  CD2 LEU    39      73.547  58.989  61.395  1.00  0.00           C  
ATOM    603 HD21 LEU    39      73.147  59.814  61.985  1.00  0.00           H  
ATOM    604 HD22 LEU    39      72.733  58.278  61.260  1.00  0.00           H  
ATOM    605 HD23 LEU    39      74.420  58.608  61.923  1.00  0.00           H  
ATOM    606  C   LEU    39      76.237  62.723  61.081  1.00  0.00           C  
ATOM    607  O   LEU    39      76.622  63.520  60.217  1.00  0.00           O  
ATOM    608  N   LEU    40      77.023  62.456  62.153  1.00  0.00           N  
ATOM    609  H   LEU    40      76.760  61.669  62.728  1.00  0.00           H  
ATOM    610  CA  LEU    40      78.137  63.234  62.747  1.00  0.00           C  
ATOM    611  HA  LEU    40      78.326  64.085  62.093  1.00  0.00           H  
ATOM    612  CB  LEU    40      77.628  63.877  64.015  1.00  0.00           C  
ATOM    613  HB2 LEU    40      76.573  64.121  63.888  1.00  0.00           H  
ATOM    614  HB3 LEU    40      77.566  63.117  64.795  1.00  0.00           H  
ATOM    615  CG  LEU    40      78.495  64.942  64.649  1.00  0.00           C  
ATOM    616  HG  LEU    40      79.453  64.545  64.985  1.00  0.00           H  
ATOM    617  CD1 LEU    40      78.836  66.154  63.738  1.00  0.00           C  
ATOM    618 HD11 LEU    40      79.315  66.915  64.355  1.00  0.00           H  
ATOM    619 HD12 LEU    40      79.371  65.865  62.833  1.00  0.00           H  
ATOM    620 HD13 LEU    40      77.906  66.602  63.388  1.00  0.00           H  
ATOM    621  CD2 LEU    40      77.737  65.381  65.850  1.00  0.00           C  
ATOM    622 HD21 LEU    40      76.785  65.737  65.457  1.00  0.00           H  
ATOM    623 HD22 LEU    40      77.623  64.529  66.521  1.00  0.00           H  
ATOM    624 HD23 LEU    40      78.335  66.183  66.282  1.00  0.00           H  
ATOM    625  C   LEU    40      79.353  62.335  62.973  1.00  0.00           C  
ATOM    626  O   LEU    40      79.330  61.323  63.688  1.00  0.00           O  
ATOM    627  N   TYR    41      80.523  62.839  62.489  1.00  0.00           N  
ATOM    628  H   TYR    41      80.625  63.704  61.978  1.00  0.00           H  
ATOM    629  CA  TYR    41      81.828  62.109  62.585  1.00  0.00           C  
ATOM    630  HA  TYR    41      81.822  61.349  63.366  1.00  0.00           H  
ATOM    631  CB  TYR    41      82.197  61.430  61.203  1.00  0.00           C  
ATOM    632  HB2 TYR    41      82.440  62.293  60.583  1.00  0.00           H  
ATOM    633  HB3 TYR    41      83.052  60.778  61.378  1.00  0.00           H  
ATOM    634  CG  TYR    41      81.152  60.507  60.533  1.00  0.00           C  
ATOM    635  CD1 TYR    41      81.132  59.138  60.573  1.00  0.00           C  
ATOM    636  HD1 TYR    41      81.887  58.654  61.174  1.00  0.00           H  
ATOM    637  CE1 TYR    41      80.039  58.425  60.107  1.00  0.00           C  
ATOM    638  HE1 TYR    41      80.065  57.345  60.124  1.00  0.00           H  
ATOM    639  CZ  TYR    41      78.991  59.095  59.523  1.00  0.00           C  
ATOM    640  OH  TYR    41      77.983  58.288  59.067  1.00  0.00           O  
ATOM    641  HH  TYR    41      78.161  57.349  58.982  1.00  0.00           H  
ATOM    642  CE2 TYR    41      78.990  60.476  59.378  1.00  0.00           C  
ATOM    643  HE2 TYR    41      78.111  60.965  58.985  1.00  0.00           H  
ATOM    644  CD2 TYR    41      80.058  61.207  59.893  1.00  0.00           C  
ATOM    645  HD2 TYR    41      79.983  62.273  59.736  1.00  0.00           H  
ATOM    646  C   TYR    41      83.039  63.020  62.982  1.00  0.00           C  
ATOM    647  O   TYR    41      82.988  64.206  62.814  1.00  0.00           O  
ATOM    648  N   HID    42      84.186  62.365  63.369  1.00  0.00           N  
ATOM    649  H   HID    42      84.132  61.376  63.563  1.00  0.00           H  
ATOM    650  CA  HID    42      85.560  62.874  63.110  1.00  0.00           C  
ATOM    651  HA  HID    42      85.636  63.588  62.290  1.00  0.00           H  
ATOM    652  CB  HID    42      86.052  63.636  64.310  1.00  0.00           C  
ATOM    653  HB2 HID    42      86.956  64.169  64.012  1.00  0.00           H  
ATOM    654  HB3 HID    42      85.367  64.436  64.591  1.00  0.00           H  
ATOM    655  CG  HID    42      86.248  62.842  65.614  1.00  0.00           C  
ATOM    656  ND1 HID    42      87.447  62.326  66.106  1.00  0.00           N  
ATOM    657  HD1 HID    42      88.364  62.454  65.703  1.00  0.00           H  
ATOM    658  CE1 HID    42      87.224  61.534  67.186  1.00  0.00           C  
ATOM    659  HE1 HID    42      88.039  61.025  67.678  1.00  0.00           H  
ATOM    660  NE2 HID    42      85.955  61.548  67.436  1.00  0.00           N  
ATOM    661  CD2 HID    42      85.286  62.359  66.468  1.00  0.00           C  
ATOM    662  HD2 HID    42      84.231  62.592  66.470  1.00  0.00           H  
ATOM    663  C   HID    42      86.522  61.665  62.929  1.00  0.00           C  
ATOM    664  O   HID    42      86.329  60.683  63.658  1.00  0.00           O  
ATOM    665  N   HID    43      87.458  61.751  62.009  1.00  0.00           N  
ATOM    666  H   HID    43      87.474  62.584  61.438  1.00  0.00           H  
ATOM    667  CA  HID    43      88.453  60.791  61.655  1.00  0.00           C  
ATOM    668  HA  HID    43      87.929  59.836  61.608  1.00  0.00           H  
ATOM    669  CB  HID    43      89.063  61.062  60.269  1.00  0.00           C  
ATOM    670  HB2 HID    43      88.220  61.117  59.579  1.00  0.00           H  
ATOM    671  HB3 HID    43      89.648  61.972  60.397  1.00  0.00           H  
ATOM    672  CG  HID    43      90.063  60.064  59.846  1.00  0.00           C  
ATOM    673  ND1 HID    43      89.819  58.695  59.689  1.00  0.00           N  
ATOM    674  HD1 HID    43      88.952  58.177  59.706  1.00  0.00           H  
ATOM    675  CE1 HID    43      90.947  58.221  59.094  1.00  0.00           C  
ATOM    676  HE1 HID    43      91.090  57.191  58.802  1.00  0.00           H  
ATOM    677  NE2 HID    43      91.859  59.162  58.856  1.00  0.00           N  
ATOM    678  CD2 HID    43      91.266  60.409  59.323  1.00  0.00           C  
ATOM    679  HD2 HID    43      91.778  61.356  59.235  1.00  0.00           H  
ATOM    680  C   HID    43      89.684  60.774  62.668  1.00  0.00           C  
ATOM    681  O   HID    43      90.098  61.870  63.037  1.00  0.00           O  
ATOM    682  N   PRO    44      90.107  59.585  63.172  1.00  0.00           N  
ATOM    683  CD  PRO    44      89.510  58.249  63.022  1.00  0.00           C  
ATOM    684  HD2 PRO    44      90.029  57.824  62.162  1.00  0.00           H  
ATOM    685  HD3 PRO    44      88.423  58.320  62.984  1.00  0.00           H  
ATOM    686  CG  PRO    44      89.857  57.605  64.381  1.00  0.00           C  
ATOM    687  HG2 PRO    44      89.947  56.520  64.327  1.00  0.00           H  
ATOM    688  HG3 PRO    44      89.112  57.908  65.117  1.00  0.00           H  
ATOM    689  CB  PRO    44      91.182  58.207  64.815  1.00  0.00           C  
ATOM    690  HB2 PRO    44      91.917  57.554  64.344  1.00  0.00           H  
ATOM    691  HB3 PRO    44      91.275  58.129  65.898  1.00  0.00           H  
ATOM    692  CA  PRO    44      91.174  59.623  64.210  1.00  0.00           C  
ATOM    693  HA  PRO    44      90.845  60.286  65.010  1.00  0.00           H  
ATOM    694  C   PRO    44      92.609  59.981  63.788  1.00  0.00           C  
ATOM    695  O   PRO    44      93.515  60.115  64.597  1.00  0.00           O  
ATOM    696  N   ASN    45      92.876  60.040  62.446  1.00  0.00           N  
ATOM    697  H   ASN    45      92.146  59.801  61.791  1.00  0.00           H  
ATOM    698  CA  ASN    45      94.133  60.576  61.954  1.00  0.00           C  
ATOM    699  HA  ASN    45      94.742  60.889  62.802  1.00  0.00           H  
ATOM    700  CB  ASN    45      94.899  59.505  61.149  1.00  0.00           C  
ATOM    701  HB2 ASN    45      94.721  59.471  60.075  1.00  0.00           H  
ATOM    702  HB3 ASN    45      95.941  59.630  61.445  1.00  0.00           H  
ATOM    703  CG  ASN    45      94.657  58.068  61.668  1.00  0.00           C  
ATOM    704  OD1 ASN    45      95.174  57.571  62.671  1.00  0.00           O  
ATOM    705  ND2 ASN    45      93.708  57.349  61.056  1.00  0.00           N  
ATOM    706 HD21 ASN    45      93.471  56.459  61.470  1.00  0.00           H  
ATOM    707 HD22 ASN    45      93.261  57.777  60.258  1.00  0.00           H  
ATOM    708  C   ASN    45      93.972  61.910  61.150  1.00  0.00           C  
ATOM    709  O   ASN    45      92.919  62.504  61.359  1.00  0.00           O  
ATOM    710  N   GLN    46      94.942  62.362  60.276  1.00  0.00           N  
ATOM    711  H   GLN    46      95.806  61.841  60.213  1.00  0.00           H  
ATOM    712  CA  GLN    46      94.721  63.385  59.293  1.00  0.00           C  
ATOM    713  HA  GLN    46      94.038  64.117  59.723  1.00  0.00           H  
ATOM    714  CB  GLN    46      96.014  64.228  58.955  1.00  0.00           C  
ATOM    715  HB2 GLN    46      95.772  65.174  58.472  1.00  0.00           H  
ATOM    716  HB3 GLN    46      96.600  64.460  59.844  1.00  0.00           H  
ATOM    717  CG  GLN    46      97.079  63.434  58.134  1.00  0.00           C  
ATOM    718  HG2 GLN    46      97.442  62.590  58.721  1.00  0.00           H  
ATOM    719  HG3 GLN    46      96.588  63.007  57.260  1.00  0.00           H  
ATOM    720  CD  GLN    46      98.251  64.228  57.648  1.00  0.00           C  
ATOM    721  OE1 GLN    46      98.591  65.329  58.090  1.00  0.00           O  
ATOM    722  NE2 GLN    46      99.201  63.725  56.859  1.00  0.00           N  
ATOM    723 HE21 GLN    46      99.959  64.381  56.740  1.00  0.00           H  
ATOM    724 HE22 GLN    46      99.209  62.809  56.433  1.00  0.00           H  
ATOM    725  C   GLN    46      93.983  62.801  58.042  1.00  0.00           C  
ATOM    726  O   GLN    46      94.290  61.679  57.689  1.00  0.00           O  
ATOM    727  N   VAL    47      93.115  63.516  57.313  1.00  0.00           N  
ATOM    728  H   VAL    47      93.001  64.482  57.585  1.00  0.00           H  
ATOM    729  CA  VAL    47      92.510  63.246  56.010  1.00  0.00           C  
ATOM    730  HA  VAL    47      93.189  62.614  55.437  1.00  0.00           H  
ATOM    731  CB  VAL    47      91.188  62.442  56.220  1.00  0.00           C  
ATOM    732  HB  VAL    47      91.519  61.457  56.551  1.00  0.00           H  
ATOM    733  CG1 VAL    47      90.238  63.022  57.426  1.00  0.00           C  
ATOM    734 HG11 VAL    47      90.851  63.050  58.326  1.00  0.00           H  
ATOM    735 HG12 VAL    47      89.906  64.005  57.093  1.00  0.00           H  
ATOM    736 HG13 VAL    47      89.349  62.409  57.574  1.00  0.00           H  
ATOM    737  CG2 VAL    47      90.347  62.184  54.906  1.00  0.00           C  
ATOM    738 HG21 VAL    47      90.020  63.120  54.454  1.00  0.00           H  
ATOM    739 HG22 VAL    47      91.012  61.608  54.262  1.00  0.00           H  
ATOM    740 HG23 VAL    47      89.374  61.738  55.111  1.00  0.00           H  
ATOM    741  C   VAL    47      92.205  64.530  55.242  1.00  0.00           C  
ATOM    742  O   VAL    47      91.651  65.430  55.843  1.00  0.00           O  
ATOM    743  N   ASP    48      92.471  64.646  53.957  1.00  0.00           N  
ATOM    744  H   ASP    48      93.079  63.983  53.498  1.00  0.00           H  
ATOM    745  CA  ASP    48      92.248  65.896  53.168  1.00  0.00           C  
ATOM    746  HA  ASP    48      92.522  66.750  53.786  1.00  0.00           H  
ATOM    747  CB  ASP    48      93.153  65.847  51.919  1.00  0.00           C  
ATOM    748  HB2 ASP    48      92.826  64.974  51.354  1.00  0.00           H  
ATOM    749  HB3 ASP    48      92.744  66.625  51.275  1.00  0.00           H  
ATOM    750  CG  ASP    48      94.668  66.106  52.013  1.00  0.00           C  
ATOM    751  OD1 ASP    48      95.395  65.406  51.293  1.00  0.00           O  
ATOM    752  OD2 ASP    48      95.022  67.029  52.767  1.00  0.00           O  
ATOM    753  C   ASP    48      90.705  65.848  52.903  1.00  0.00           C  
ATOM    754  O   ASP    48      90.185  65.128  52.073  1.00  0.00           O  
ATOM    755  N   THR    49      90.067  66.885  53.420  1.00  0.00           N  
ATOM    756  H   THR    49      90.396  67.362  54.248  1.00  0.00           H  
ATOM    757  CA  THR    49      88.678  67.334  53.140  1.00  0.00           C  
ATOM    758  HA  THR    49      88.085  66.476  53.457  1.00  0.00           H  
ATOM    759  CB  THR    49      88.118  68.558  54.021  1.00  0.00           C  
ATOM    760  HB  THR    49      88.730  69.450  53.889  1.00  0.00           H  
ATOM    761  CG2 THR    49      86.651  68.883  53.849  1.00  0.00           C  
ATOM    762 HG21 THR    49      86.315  69.534  54.656  1.00  0.00           H  
ATOM    763 HG22 THR    49      86.649  69.529  52.970  1.00  0.00           H  
ATOM    764 HG23 THR    49      85.949  68.051  53.796  1.00  0.00           H  
ATOM    765  OG1 THR    49      88.340  68.178  55.314  1.00  0.00           O  
ATOM    766  HG1 THR    49      88.332  68.907  55.938  1.00  0.00           H  
ATOM    767  C   THR    49      88.389  67.528  51.652  1.00  0.00           C  
ATOM    768  O   THR    49      87.341  67.030  51.173  1.00  0.00           O  
ATOM    769  N   PRO    50      89.331  68.047  50.734  1.00  0.00           N  
ATOM    770  CD  PRO    50      90.475  68.867  51.063  1.00  0.00           C  
ATOM    771  HD2 PRO    50      91.116  68.401  51.811  1.00  0.00           H  
ATOM    772  HD3 PRO    50      90.358  69.894  51.410  1.00  0.00           H  
ATOM    773  CG  PRO    50      91.376  68.994  49.797  1.00  0.00           C  
ATOM    774  HG2 PRO    50      92.253  68.351  49.870  1.00  0.00           H  
ATOM    775  HG3 PRO    50      91.539  70.062  49.655  1.00  0.00           H  
ATOM    776  CB  PRO    50      90.430  68.583  48.693  1.00  0.00           C  
ATOM    777  HB2 PRO    50      90.815  67.839  47.995  1.00  0.00           H  
ATOM    778  HB3 PRO    50      90.231  69.453  48.067  1.00  0.00           H  
ATOM    779  CA  PRO    50      89.186  67.976  49.255  1.00  0.00           C  
ATOM    780  HA  PRO    50      88.275  68.466  48.910  1.00  0.00           H  
ATOM    781  C   PRO    50      89.074  66.534  48.728  1.00  0.00           C  
ATOM    782  O   PRO    50      88.161  66.199  47.976  1.00  0.00           O  
ATOM    783  N   ASN    51      89.964  65.592  49.136  1.00  0.00           N  
ATOM    784  H   ASN    51      90.608  65.882  49.859  1.00  0.00           H  
ATOM    785  CA  ASN    51      89.969  64.183  48.742  1.00  0.00           C  
ATOM    786  HA  ASN    51      89.984  64.146  47.653  1.00  0.00           H  
ATOM    787  CB  ASN    51      91.265  63.462  49.247  1.00  0.00           C  
ATOM    788  HB2 ASN    51      91.360  63.555  50.328  1.00  0.00           H  
ATOM    789  HB3 ASN    51      91.196  62.437  48.882  1.00  0.00           H  
ATOM    790  CG  ASN    51      92.544  63.975  48.721  1.00  0.00           C  
ATOM    791  OD1 ASN    51      92.629  65.087  48.253  1.00  0.00           O  
ATOM    792  ND2 ASN    51      93.615  63.229  48.962  1.00  0.00           N  
ATOM    793 HD21 ASN    51      94.494  63.522  48.561  1.00  0.00           H  
ATOM    794 HD22 ASN    51      93.552  62.476  49.633  1.00  0.00           H  
ATOM    795  C   ASN    51      88.697  63.486  49.215  1.00  0.00           C  
ATOM    796  O   ASN    51      88.128  62.674  48.550  1.00  0.00           O  
ATOM    797  N   GLN    52      88.278  63.832  50.427  1.00  0.00           N  
ATOM    798  H   GLN    52      88.847  64.509  50.915  1.00  0.00           H  
ATOM    799  CA  GLN    52      87.175  63.167  51.118  1.00  0.00           C  
ATOM    800  HA  GLN    52      87.400  62.100  51.143  1.00  0.00           H  
ATOM    801  CB  GLN    52      87.348  63.607  52.575  1.00  0.00           C  
ATOM    802  HB2 GLN    52      88.340  63.291  52.898  1.00  0.00           H  
ATOM    803  HB3 GLN    52      87.379  64.694  52.641  1.00  0.00           H  
ATOM    804  CG  GLN    52      86.344  62.886  53.468  1.00  0.00           C  
ATOM    805  HG2 GLN    52      85.354  63.299  53.273  1.00  0.00           H  
ATOM    806  HG3 GLN    52      86.398  61.826  53.219  1.00  0.00           H  
ATOM    807  CD  GLN    52      86.502  63.116  54.970  1.00  0.00           C  
ATOM    808  OE1 GLN    52      86.888  64.200  55.443  1.00  0.00           O  
ATOM    809  NE2 GLN    52      86.257  62.157  55.785  1.00  0.00           N  
ATOM    810 HE21 GLN    52      86.274  62.350  56.776  1.00  0.00           H  
ATOM    811 HE22 GLN    52      86.158  61.229  55.399  1.00  0.00           H  
ATOM    812  C   GLN    52      85.792  63.488  50.528  1.00  0.00           C  
ATOM    813  O   GLN    52      84.919  62.677  50.324  1.00  0.00           O  
ATOM    814  N   ILE    53      85.625  64.790  50.149  1.00  0.00           N  
ATOM    815  H   ILE    53      86.300  65.488  50.427  1.00  0.00           H  
ATOM    816  CA  ILE    53      84.438  65.273  49.517  1.00  0.00           C  
ATOM    817  HA  ILE    53      83.564  64.869  50.028  1.00  0.00           H  
ATOM    818  CB  ILE    53      84.399  66.812  49.553  1.00  0.00           C  
ATOM    819  HB  ILE    53      85.387  67.089  49.183  1.00  0.00           H  
ATOM    820  CG2 ILE    53      83.447  67.330  48.542  1.00  0.00           C  
ATOM    821 HG21 ILE    53      83.443  68.411  48.676  1.00  0.00           H  
ATOM    822 HG22 ILE    53      83.742  67.072  47.525  1.00  0.00           H  
ATOM    823 HG23 ILE    53      82.441  66.924  48.643  1.00  0.00           H  
ATOM    824  CG1 ILE    53      84.103  67.425  50.931  1.00  0.00           C  
ATOM    825 HG12 ILE    53      84.959  67.196  51.566  1.00  0.00           H  
ATOM    826 HG13 ILE    53      84.090  68.515  50.951  1.00  0.00           H  
ATOM    827  CD1 ILE    53      82.806  67.012  51.640  1.00  0.00           C  
ATOM    828 HD11 ILE    53      82.756  67.523  52.601  1.00  0.00           H  
ATOM    829 HD12 ILE    53      81.874  67.226  51.118  1.00  0.00           H  
ATOM    830 HD13 ILE    53      82.805  65.956  51.911  1.00  0.00           H  
ATOM    831  C   ILE    53      84.383  64.629  48.103  1.00  0.00           C  
ATOM    832  O   ILE    53      83.283  64.340  47.637  1.00  0.00           O  
ATOM    833  N   GLN    54      85.514  64.478  47.389  1.00  0.00           N  
ATOM    834  H   GLN    54      86.360  64.838  47.807  1.00  0.00           H  
ATOM    835  CA  GLN    54      85.666  63.728  46.075  1.00  0.00           C  
ATOM    836  HA  GLN    54      84.982  64.068  45.297  1.00  0.00           H  
ATOM    837  CB  GLN    54      87.113  63.822  45.519  1.00  0.00           C  
ATOM    838  HB2 GLN    54      87.826  63.418  46.237  1.00  0.00           H  
ATOM    839  HB3 GLN    54      87.238  63.163  44.660  1.00  0.00           H  
ATOM    840  CG  GLN    54      87.527  65.212  44.920  1.00  0.00           C  
ATOM    841  HG2 GLN    54      87.156  65.197  43.895  1.00  0.00           H  
ATOM    842  HG3 GLN    54      87.145  66.071  45.472  1.00  0.00           H  
ATOM    843  CD  GLN    54      89.033  65.308  44.743  1.00  0.00           C  
ATOM    844  OE1 GLN    54      89.760  64.401  44.304  1.00  0.00           O  
ATOM    845  NE2 GLN    54      89.614  66.491  44.899  1.00  0.00           N  
ATOM    846 HE21 GLN    54      90.607  66.535  44.721  1.00  0.00           H  
ATOM    847 HE22 GLN    54      89.207  67.341  45.263  1.00  0.00           H  
ATOM    848  C   GLN    54      85.112  62.299  46.280  1.00  0.00           C  
ATOM    849  O   GLN    54      84.251  61.854  45.531  1.00  0.00           O  
ATOM    850  N   HIE    55      85.596  61.639  47.345  1.00  0.00           N  
ATOM    851  H   HIE    55      86.351  62.076  47.853  1.00  0.00           H  
ATOM    852  CA  HIE    55      85.279  60.209  47.571  1.00  0.00           C  
ATOM    853  HA  HIE    55      85.605  59.640  46.699  1.00  0.00           H  
ATOM    854  CB  HIE    55      86.039  59.649  48.807  1.00  0.00           C  
ATOM    855  HB2 HIE    55      87.086  59.951  48.794  1.00  0.00           H  
ATOM    856  HB3 HIE    55      85.597  60.045  49.721  1.00  0.00           H  
ATOM    857  CG  HIE    55      86.224  58.183  48.957  1.00  0.00           C  
ATOM    858  ND1 HIE    55      87.337  57.505  48.482  1.00  0.00           N  
ATOM    859  CE1 HIE    55      87.154  56.170  48.703  1.00  0.00           C  
ATOM    860  HE1 HIE    55      87.905  55.406  48.564  1.00  0.00           H  
ATOM    861  NE2 HIE    55      85.890  56.006  49.118  1.00  0.00           N  
ATOM    862  HE2 HIE    55      85.507  55.098  49.339  1.00  0.00           H  
ATOM    863  CD2 HIE    55      85.287  57.265  49.359  1.00  0.00           C  
ATOM    864  HD2 HIE    55      84.319  57.490  49.781  1.00  0.00           H  
ATOM    865  C   HIE    55      83.782  60.028  47.835  1.00  0.00           C  
ATOM    866  O   HIE    55      83.117  59.125  47.333  1.00  0.00           O  
ATOM    867  N   LEU    56      83.233  61.028  48.558  1.00  0.00           N  
ATOM    868  H   LEU    56      83.861  61.728  48.926  1.00  0.00           H  
ATOM    869  CA  LEU    56      81.782  61.101  48.908  1.00  0.00           C  
ATOM    870  HA  LEU    56      81.480  60.169  49.386  1.00  0.00           H  
ATOM    871  CB  LEU    56      81.627  62.213  49.949  1.00  0.00           C  
ATOM    872  HB2 LEU    56      82.349  62.992  49.701  1.00  0.00           H  
ATOM    873  HB3 LEU    56      80.707  62.797  49.929  1.00  0.00           H  
ATOM    874  CG  LEU    56      82.024  61.793  51.467  1.00  0.00           C  
ATOM    875  HG  LEU    56      82.892  61.134  51.495  1.00  0.00           H  
ATOM    876  CD1 LEU    56      82.348  63.019  52.388  1.00  0.00           C  
ATOM    877 HD11 LEU    56      82.568  62.650  53.390  1.00  0.00           H  
ATOM    878 HD12 LEU    56      83.204  63.526  51.943  1.00  0.00           H  
ATOM    879 HD13 LEU    56      81.527  63.735  52.408  1.00  0.00           H  
ATOM    880  CD2 LEU    56      80.879  60.974  52.077  1.00  0.00           C  
ATOM    881 HD21 LEU    56      80.546  60.104  51.510  1.00  0.00           H  
ATOM    882 HD22 LEU    56      81.306  60.731  53.050  1.00  0.00           H  
ATOM    883 HD23 LEU    56      80.005  61.604  52.239  1.00  0.00           H  
ATOM    884  C   LEU    56      80.864  61.462  47.693  1.00  0.00           C  
ATOM    885  O   LEU    56      79.728  60.928  47.586  1.00  0.00           O  
ATOM    886  N   LYS    57      81.376  62.272  46.812  1.00  0.00           N  
ATOM    887  H   LYS    57      82.202  62.817  47.013  1.00  0.00           H  
ATOM    888  CA  LYS    57      80.639  62.563  45.558  1.00  0.00           C  
ATOM    889  HA  LYS    57      79.638  62.843  45.889  1.00  0.00           H  
ATOM    890  CB  LYS    57      81.121  63.860  44.874  1.00  0.00           C  
ATOM    891  HB2 LYS    57      80.913  64.674  45.568  1.00  0.00           H  
ATOM    892  HB3 LYS    57      82.206  63.758  44.863  1.00  0.00           H  
ATOM    893  CG  LYS    57      80.616  64.016  43.424  1.00  0.00           C  
ATOM    894  HG2 LYS    57      81.148  63.245  42.867  1.00  0.00           H  
ATOM    895  HG3 LYS    57      79.566  63.723  43.386  1.00  0.00           H  
ATOM    896  CD  LYS    57      80.782  65.455  42.867  1.00  0.00           C  
ATOM    897  HD2 LYS    57      80.187  66.088  43.526  1.00  0.00           H  
ATOM    898  HD3 LYS    57      81.858  65.633  42.868  1.00  0.00           H  
ATOM    899  CE  LYS    57      80.391  65.454  41.366  1.00  0.00           C  
ATOM    900  HE2 LYS    57      80.711  64.521  40.902  1.00  0.00           H  
ATOM    901  HE3 LYS    57      79.304  65.515  41.316  1.00  0.00           H  
ATOM    902  NZ  LYS    57      80.953  66.701  40.699  1.00  0.00           N  
ATOM    903  HZ1 LYS    57      81.909  66.569  40.402  1.00  0.00           H  
ATOM    904  HZ2 LYS    57      80.422  67.012  39.898  1.00  0.00           H  
ATOM    905  HZ3 LYS    57      80.905  67.525  41.280  1.00  0.00           H  
ATOM    906  C   LYS    57      80.538  61.324  44.596  1.00  0.00           C  
ATOM    907  O   LYS    57      79.387  61.029  44.162  1.00  0.00           O  
ATOM    908  N   HID    58      81.670  60.653  44.282  1.00  0.00           N  
ATOM    909  H   HID    58      82.572  60.998  44.577  1.00  0.00           H  
ATOM    910  CA  HID    58      81.677  59.573  43.267  1.00  0.00           C  
ATOM    911  HA  HID    58      81.171  59.834  42.337  1.00  0.00           H  
ATOM    912  CB  HID    58      83.191  59.401  42.958  1.00  0.00           C  
ATOM    913  HB2 HID    58      83.696  59.291  43.918  1.00  0.00           H  
ATOM    914  HB3 HID    58      83.346  58.518  42.338  1.00  0.00           H  
ATOM    915  CG  HID    58      83.867  60.508  42.060  1.00  0.00           C  
ATOM    916  ND1 HID    58      85.215  60.486  41.684  1.00  0.00           N  
ATOM    917  HD1 HID    58      85.890  59.829  42.049  1.00  0.00           H  
ATOM    918  CE1 HID    58      85.388  61.554  40.866  1.00  0.00           C  
ATOM    919  HE1 HID    58      86.318  61.939  40.475  1.00  0.00           H  
ATOM    920  NE2 HID    58      84.220  62.172  40.607  1.00  0.00           N  
ATOM    921  CD2 HID    58      83.237  61.474  41.349  1.00  0.00           C  
ATOM    922  HD2 HID    58      82.203  61.785  41.350  1.00  0.00           H  
ATOM    923  C   HID    58      81.077  58.350  43.920  1.00  0.00           C  
ATOM    924  O   HID    58      80.418  57.580  43.239  1.00  0.00           O  
ATOM    925  N   SER    59      81.323  58.096  45.226  1.00  0.00           N  
ATOM    926  H   SER    59      81.888  58.714  45.790  1.00  0.00           H  
ATOM    927  CA  SER    59      80.683  56.955  45.937  1.00  0.00           C  
ATOM    928  HA  SER    59      80.779  56.057  45.327  1.00  0.00           H  
ATOM    929  CB  SER    59      81.227  56.719  47.279  1.00  0.00           C  
ATOM    930  HB2 SER    59      80.785  55.774  47.596  1.00  0.00           H  
ATOM    931  HB3 SER    59      82.284  56.612  47.034  1.00  0.00           H  
ATOM    932  OG  SER    59      81.019  57.832  48.128  1.00  0.00           O  
ATOM    933  HG  SER    59      81.798  58.391  48.079  1.00  0.00           H  
ATOM    934  C   SER    59      79.167  57.158  46.149  1.00  0.00           C  
ATOM    935  O   SER    59      78.382  56.232  46.083  1.00  0.00           O  
ATOM    936  N   LEU    60      78.652  58.402  46.334  1.00  0.00           N  
ATOM    937  H   LEU    60      79.240  59.156  46.656  1.00  0.00           H  
ATOM    938  CA  LEU    60      77.197  58.669  46.134  1.00  0.00           C  
ATOM    939  HA  LEU    60      76.590  57.958  46.695  1.00  0.00           H  
ATOM    940  CB  LEU    60      76.783  60.069  46.706  1.00  0.00           C  
ATOM    941  HB2 LEU    60      77.076  60.091  47.755  1.00  0.00           H  
ATOM    942  HB3 LEU    60      77.418  60.780  46.176  1.00  0.00           H  
ATOM    943  CG  LEU    60      75.370  60.520  46.609  1.00  0.00           C  
ATOM    944  HG  LEU    60      75.136  60.390  45.553  1.00  0.00           H  
ATOM    945  CD1 LEU    60      74.236  59.688  47.331  1.00  0.00           C  
ATOM    946 HD11 LEU    60      74.603  59.583  48.352  1.00  0.00           H  
ATOM    947 HD12 LEU    60      73.278  60.208  47.330  1.00  0.00           H  
ATOM    948 HD13 LEU    60      74.228  58.656  46.979  1.00  0.00           H  
ATOM    949  CD2 LEU    60      75.167  61.951  46.925  1.00  0.00           C  
ATOM    950 HD21 LEU    60      74.224  62.188  46.433  1.00  0.00           H  
ATOM    951 HD22 LEU    60      75.164  62.182  47.990  1.00  0.00           H  
ATOM    952 HD23 LEU    60      75.993  62.492  46.463  1.00  0.00           H  
ATOM    953  C   LEU    60      76.738  58.501  44.647  1.00  0.00           C  
ATOM    954  O   LEU    60      75.586  58.007  44.453  1.00  0.00           O  
ATOM    955  N   SER    61      77.605  58.732  43.664  1.00  0.00           N  
ATOM    956  H   SER    61      78.513  59.090  43.923  1.00  0.00           H  
ATOM    957  CA  SER    61      77.273  58.596  42.288  1.00  0.00           C  
ATOM    958  HA  SER    61      76.318  59.097  42.132  1.00  0.00           H  
ATOM    959  CB  SER    61      78.260  59.403  41.539  1.00  0.00           C  
ATOM    960  HB2 SER    61      79.272  59.038  41.713  1.00  0.00           H  
ATOM    961  HB3 SER    61      78.308  59.197  40.470  1.00  0.00           H  
ATOM    962  OG  SER    61      78.152  60.788  41.807  1.00  0.00           O  
ATOM    963  HG  SER    61      78.297  61.025  42.726  1.00  0.00           H  
ATOM    964  C   SER    61      77.215  57.153  41.798  1.00  0.00           C  
ATOM    965  O   SER    61      76.241  56.839  41.128  1.00  0.00           O  
ATOM    966  N   SER    62      78.131  56.346  42.341  1.00  0.00           N  
ATOM    967  H   SER    62      79.013  56.609  42.758  1.00  0.00           H  
ATOM    968  CA  SER    62      78.002  54.942  42.021  1.00  0.00           C  
ATOM    969  HA  SER    62      77.834  54.917  40.945  1.00  0.00           H  
ATOM    970  CB  SER    62      79.304  54.176  42.319  1.00  0.00           C  
ATOM    971  HB2 SER    62      80.029  54.796  41.791  1.00  0.00           H  
ATOM    972  HB3 SER    62      79.458  54.154  43.397  1.00  0.00           H  
ATOM    973  OG  SER    62      79.364  52.871  41.773  1.00  0.00           O  
ATOM    974  HG  SER    62      79.346  52.927  40.815  1.00  0.00           H  
ATOM    975  C   SER    62      76.836  54.281  42.847  1.00  0.00           C  
ATOM    976  O   SER    62      76.193  53.378  42.314  1.00  0.00           O  
ATOM    977  N   THR    63      76.536  54.774  44.065  1.00  0.00           N  
ATOM    978  H   THR    63      77.216  55.348  44.544  1.00  0.00           H  
ATOM    979  CA  THR    63      75.286  54.372  44.723  1.00  0.00           C  
ATOM    980  HA  THR    63      75.335  53.320  45.003  1.00  0.00           H  
ATOM    981  CB  THR    63      75.128  55.095  46.090  1.00  0.00           C  
ATOM    982  HB  THR    63      75.236  56.177  46.013  1.00  0.00           H  
ATOM    983  CG2 THR    63      73.885  54.653  46.827  1.00  0.00           C  
ATOM    984 HG21 THR    63      74.007  54.751  47.906  1.00  0.00           H  
ATOM    985 HG22 THR    63      73.047  55.304  46.581  1.00  0.00           H  
ATOM    986 HG23 THR    63      73.633  53.610  46.633  1.00  0.00           H  
ATOM    987  OG1 THR    63      76.197  54.643  46.957  1.00  0.00           O  
ATOM    988  HG1 THR    63      77.048  54.802  46.541  1.00  0.00           H  
ATOM    989  C   THR    63      74.033  54.551  43.816  1.00  0.00           C  
ATOM    990  O   THR    63      73.216  53.679  43.665  1.00  0.00           O  
ATOM    991  N   LEU    64      73.881  55.728  43.109  1.00  0.00           N  
ATOM    992  H   LEU    64      74.542  56.459  43.330  1.00  0.00           H  
ATOM    993  CA  LEU    64      72.602  55.991  42.360  1.00  0.00           C  
ATOM    994  HA  LEU    64      71.721  55.719  42.941  1.00  0.00           H  
ATOM    995  CB  LEU    64      72.468  57.486  42.027  1.00  0.00           C  
ATOM    996  HB2 LEU    64      73.354  57.775  41.461  1.00  0.00           H  
ATOM    997  HB3 LEU    64      71.721  57.604  41.242  1.00  0.00           H  
ATOM    998  CG  LEU    64      72.341  58.512  43.223  1.00  0.00           C  
ATOM    999  HG  LEU    64      73.371  58.733  43.503  1.00  0.00           H  
ATOM   1000  CD1 LEU    64      71.806  59.786  42.606  1.00  0.00           C  
ATOM   1001 HD11 LEU    64      70.734  59.708  42.422  1.00  0.00           H  
ATOM   1002 HD12 LEU    64      72.092  60.599  43.275  1.00  0.00           H  
ATOM   1003 HD13 LEU    64      72.352  60.035  41.697  1.00  0.00           H  
ATOM   1004  CD2 LEU    64      71.596  58.028  44.479  1.00  0.00           C  
ATOM   1005 HD21 LEU    64      71.607  58.782  45.265  1.00  0.00           H  
ATOM   1006 HD22 LEU    64      70.538  57.796  44.358  1.00  0.00           H  
ATOM   1007 HD23 LEU    64      72.072  57.155  44.926  1.00  0.00           H  
ATOM   1008  C   LEU    64      72.487  55.183  41.103  1.00  0.00           C  
ATOM   1009  O   LEU    64      71.351  55.007  40.613  1.00  0.00           O  
ATOM   1010  N   SER    65      73.617  54.608  40.731  1.00  0.00           N  
ATOM   1011  H   SER    65      74.484  54.796  41.215  1.00  0.00           H  
ATOM   1012  CA  SER    65      73.649  53.526  39.611  1.00  0.00           C  
ATOM   1013  HA  SER    65      73.202  53.906  38.692  1.00  0.00           H  
ATOM   1014  CB  SER    65      75.070  53.135  39.227  1.00  0.00           C  
ATOM   1015  HB2 SER    65      75.026  52.758  38.206  1.00  0.00           H  
ATOM   1016  HB3 SER    65      75.697  54.026  39.259  1.00  0.00           H  
ATOM   1017  OG  SER    65      75.577  52.146  40.095  1.00  0.00           O  
ATOM   1018  HG  SER    65      75.672  52.405  41.014  1.00  0.00           H  
ATOM   1019  C   SER    65      72.761  52.359  39.958  1.00  0.00           C  
ATOM   1020  O   SER    65      72.068  51.840  39.135  1.00  0.00           O  
ATOM   1021  N   PHE    66      72.579  52.066  41.263  1.00  0.00           N  
ATOM   1022  H   PHE    66      73.146  52.609  41.899  1.00  0.00           H  
ATOM   1023  CA  PHE    66      71.705  50.973  41.806  1.00  0.00           C  
ATOM   1024  HA  PHE    66      71.516  50.289  40.978  1.00  0.00           H  
ATOM   1025  CB  PHE    66      72.484  50.112  42.891  1.00  0.00           C  
ATOM   1026  HB2 PHE    66      72.517  50.695  43.811  1.00  0.00           H  
ATOM   1027  HB3 PHE    66      71.908  49.198  43.035  1.00  0.00           H  
ATOM   1028  CG  PHE    66      73.922  49.779  42.500  1.00  0.00           C  
ATOM   1029  CD1 PHE    66      74.227  48.777  41.544  1.00  0.00           C  
ATOM   1030  HD1 PHE    66      73.483  48.158  41.066  1.00  0.00           H  
ATOM   1031  CE1 PHE    66      75.577  48.412  41.314  1.00  0.00           C  
ATOM   1032  HE1 PHE    66      75.794  47.530  40.730  1.00  0.00           H  
ATOM   1033  CZ  PHE    66      76.590  49.164  41.876  1.00  0.00           C  
ATOM   1034  HZ  PHE    66      77.626  48.970  41.637  1.00  0.00           H  
ATOM   1035  CE2 PHE    66      76.288  50.297  42.654  1.00  0.00           C  
ATOM   1036  HE2 PHE    66      76.985  50.944  43.166  1.00  0.00           H  
ATOM   1037  CD2 PHE    66      74.957  50.604  42.978  1.00  0.00           C  
ATOM   1038  HD2 PHE    66      74.725  51.435  43.628  1.00  0.00           H  
ATOM   1039  C   PHE    66      70.298  51.476  42.335  1.00  0.00           C  
ATOM   1040  O   PHE    66      69.360  50.681  42.418  1.00  0.00           O  
ATOM   1041  N   PHE    67      70.149  52.750  42.735  1.00  0.00           N  
ATOM   1042  H   PHE    67      70.981  53.319  42.678  1.00  0.00           H  
ATOM   1043  CA  PHE    67      68.868  53.393  43.093  1.00  0.00           C  
ATOM   1044  HA  PHE    67      67.979  52.763  43.075  1.00  0.00           H  
ATOM   1045  CB  PHE    67      69.081  53.865  44.555  1.00  0.00           C  
ATOM   1046  HB2 PHE    67      70.074  54.316  44.568  1.00  0.00           H  
ATOM   1047  HB3 PHE    67      68.298  54.546  44.889  1.00  0.00           H  
ATOM   1048  CG  PHE    67      69.040  52.787  45.652  1.00  0.00           C  
ATOM   1049  CD1 PHE    67      67.802  52.420  46.221  1.00  0.00           C  
ATOM   1050  HD1 PHE    67      66.850  52.810  45.890  1.00  0.00           H  
ATOM   1051  CE1 PHE    67      67.796  51.526  47.336  1.00  0.00           C  
ATOM   1052  HE1 PHE    67      66.850  51.198  47.740  1.00  0.00           H  
ATOM   1053  CZ  PHE    67      69.026  51.123  47.910  1.00  0.00           C  
ATOM   1054  HZ  PHE    67      68.923  50.469  48.763  1.00  0.00           H  
ATOM   1055  CE2 PHE    67      70.238  51.513  47.331  1.00  0.00           C  
ATOM   1056  HE2 PHE    67      71.162  51.202  47.796  1.00  0.00           H  
ATOM   1057  CD2 PHE    67      70.259  52.307  46.154  1.00  0.00           C  
ATOM   1058  HD2 PHE    67      71.225  52.583  45.757  1.00  0.00           H  
ATOM   1059  C   PHE    67      68.495  54.568  42.118  1.00  0.00           C  
ATOM   1060  O   PHE    67      68.093  55.564  42.686  1.00  0.00           O  
ATOM   1061  N   PRO    68      68.516  54.397  40.801  1.00  0.00           N  
ATOM   1062  CD  PRO    68      68.985  53.221  40.104  1.00  0.00           C  
ATOM   1063  HD2 PRO    68      68.387  52.350  40.373  1.00  0.00           H  
ATOM   1064  HD3 PRO    68      70.029  53.040  40.357  1.00  0.00           H  
ATOM   1065  CG  PRO    68      69.003  53.593  38.651  1.00  0.00           C  
ATOM   1066  HG2 PRO    68      68.591  52.708  38.165  1.00  0.00           H  
ATOM   1067  HG3 PRO    68      70.006  53.751  38.253  1.00  0.00           H  
ATOM   1068  CB  PRO    68      68.109  54.783  38.413  1.00  0.00           C  
ATOM   1069  HB2 PRO    68      67.110  54.461  38.120  1.00  0.00           H  
ATOM   1070  HB3 PRO    68      68.474  55.416  37.604  1.00  0.00           H  
ATOM   1071  CA  PRO    68      68.264  55.482  39.798  1.00  0.00           C  
ATOM   1072  HA  PRO    68      69.250  55.945  39.764  1.00  0.00           H  
ATOM   1073  C   PRO    68      67.199  56.475  40.122  1.00  0.00           C  
ATOM   1074  O   PRO    68      67.412  57.617  39.677  1.00  0.00           O  
ATOM   1075  N   PRO    69      66.056  56.090  40.661  1.00  0.00           N  
ATOM   1076  CD  PRO    69      65.613  54.798  40.966  1.00  0.00           C  
ATOM   1077  HD2 PRO    69      65.831  54.609  42.017  1.00  0.00           H  
ATOM   1078  HD3 PRO    69      66.057  53.981  40.396  1.00  0.00           H  
ATOM   1079  CG  PRO    69      64.080  54.637  40.909  1.00  0.00           C  
ATOM   1080  HG2 PRO    69      63.675  53.995  41.691  1.00  0.00           H  
ATOM   1081  HG3 PRO    69      63.725  54.261  39.950  1.00  0.00           H  
ATOM   1082  CB  PRO    69      63.746  56.082  41.336  1.00  0.00           C  
ATOM   1083  HB2 PRO    69      63.756  56.130  42.425  1.00  0.00           H  
ATOM   1084  HB3 PRO    69      62.777  56.303  40.889  1.00  0.00           H  
ATOM   1085  CA  PRO    69      64.906  56.969  40.770  1.00  0.00           C  
ATOM   1086  HA  PRO    69      64.616  57.371  39.799  1.00  0.00           H  
ATOM   1087  C   PRO    69      65.200  58.247  41.614  1.00  0.00           C  
ATOM   1088  O   PRO    69      64.517  59.246  41.388  1.00  0.00           O  
ATOM   1089  N   PHE    70      66.188  58.261  42.477  1.00  0.00           N  
ATOM   1090  H   PHE    70      66.639  57.379  42.672  1.00  0.00           H  
ATOM   1091  CA  PHE    70      66.485  59.512  43.188  1.00  0.00           C  
ATOM   1092  HA  PHE    70      65.567  59.914  43.618  1.00  0.00           H  
ATOM   1093  CB  PHE    70      67.532  59.312  44.323  1.00  0.00           C  
ATOM   1094  HB2 PHE    70      68.458  58.862  43.965  1.00  0.00           H  
ATOM   1095  HB3 PHE    70      67.795  60.273  44.764  1.00  0.00           H  
ATOM   1096  CG  PHE    70      66.955  58.533  45.428  1.00  0.00           C  
ATOM   1097  CD1 PHE    70      67.623  57.385  45.842  1.00  0.00           C  
ATOM   1098  HD1 PHE    70      68.509  57.056  45.320  1.00  0.00           H  
ATOM   1099  CE1 PHE    70      67.208  56.766  47.006  1.00  0.00           C  
ATOM   1100  HE1 PHE    70      67.772  55.892  47.298  1.00  0.00           H  
ATOM   1101  CZ  PHE    70      66.193  57.329  47.790  1.00  0.00           C  
ATOM   1102  HZ  PHE    70      65.953  56.728  48.655  1.00  0.00           H  
ATOM   1103  CE2 PHE    70      65.591  58.511  47.470  1.00  0.00           C  
ATOM   1104  HE2 PHE    70      64.903  59.036  48.115  1.00  0.00           H  
ATOM   1105  CD2 PHE    70      66.064  59.194  46.304  1.00  0.00           C  
ATOM   1106  HD2 PHE    70      65.688  60.160  46.002  1.00  0.00           H  
ATOM   1107  C   PHE    70      67.017  60.623  42.247  1.00  0.00           C  
ATOM   1108  O   PHE    70      66.952  61.775  42.641  1.00  0.00           O  
ATOM   1109  N   ALA    71      67.645  60.324  41.053  1.00  0.00           N  
ATOM   1110  H   ALA    71      67.744  59.341  40.843  1.00  0.00           H  
ATOM   1111  CA  ALA    71      67.981  61.240  39.974  1.00  0.00           C  
ATOM   1112  HA  ALA    71      68.143  62.215  40.434  1.00  0.00           H  
ATOM   1113  CB  ALA    71      69.322  60.774  39.402  1.00  0.00           C  
ATOM   1114  HB1 ALA    71      69.223  59.748  39.049  1.00  0.00           H  
ATOM   1115  HB2 ALA    71      69.601  61.484  38.623  1.00  0.00           H  
ATOM   1116  HB3 ALA    71      70.195  60.824  40.053  1.00  0.00           H  
ATOM   1117  C   ALA    71      66.814  61.443  38.926  1.00  0.00           C  
ATOM   1118  O   ALA    71      66.988  62.168  37.968  1.00  0.00           O  
ATOM   1119  N   GLY    72      65.627  60.888  39.206  1.00  0.00           N  
ATOM   1120  H   GLY    72      65.476  60.640  40.174  1.00  0.00           H  
ATOM   1121  CA  GLY    72      64.394  61.220  38.443  1.00  0.00           C  
ATOM   1122  HA2 GLY    72      64.616  61.432  37.397  1.00  0.00           H  
ATOM   1123  HA3 GLY    72      63.711  60.372  38.493  1.00  0.00           H  
ATOM   1124  C   GLY    72      63.627  62.389  38.955  1.00  0.00           C  
ATOM   1125  O   GLY    72      64.108  63.218  39.715  1.00  0.00           O  
ATOM   1126  N   ARG    73      62.275  62.375  38.801  1.00  0.00           N  
ATOM   1127  H   ARG    73      61.737  61.690  38.290  1.00  0.00           H  
ATOM   1128  CA  ARG    73      61.344  63.409  39.380  1.00  0.00           C  
ATOM   1129  HA  ARG    73      61.764  63.724  40.335  1.00  0.00           H  
ATOM   1130  CB  ARG    73      61.286  64.626  38.306  1.00  0.00           C  
ATOM   1131  HB2 ARG    73      61.168  64.106  37.355  1.00  0.00           H  
ATOM   1132  HB3 ARG    73      60.362  65.153  38.543  1.00  0.00           H  
ATOM   1133  CG  ARG    73      62.446  65.538  38.147  1.00  0.00           C  
ATOM   1134  HG2 ARG    73      63.337  65.004  37.815  1.00  0.00           H  
ATOM   1135  HG3 ARG    73      62.211  66.277  37.381  1.00  0.00           H  
ATOM   1136  CD  ARG    73      62.753  66.245  39.491  1.00  0.00           C  
ATOM   1137  HD2 ARG    73      61.972  66.908  39.862  1.00  0.00           H  
ATOM   1138  HD3 ARG    73      62.886  65.455  40.230  1.00  0.00           H  
ATOM   1139  NE  ARG    73      64.002  67.102  39.407  1.00  0.00           N  
ATOM   1140  HE  ARG    73      63.787  68.087  39.354  1.00  0.00           H  
ATOM   1141  CZ  ARG    73      65.290  66.761  39.530  1.00  0.00           C  
ATOM   1142  NH1 ARG    73      65.674  65.528  39.820  1.00  0.00           N  
ATOM   1143 HH11 ARG    73      64.997  64.778  39.837  1.00  0.00           H  
ATOM   1144 HH12 ARG    73      66.657  65.312  39.737  1.00  0.00           H  
ATOM   1145  NH2 ARG    73      66.286  67.558  39.491  1.00  0.00           N  
ATOM   1146 HH21 ARG    73      66.191  68.545  39.299  1.00  0.00           H  
ATOM   1147 HH22 ARG    73      67.209  67.174  39.633  1.00  0.00           H  
ATOM   1148  C   ARG    73      59.946  62.779  39.424  1.00  0.00           C  
ATOM   1149  O   ARG    73      59.769  61.668  38.887  1.00  0.00           O  
ATOM   1150  N   LEU    74      58.995  63.373  40.091  1.00  0.00           N  
ATOM   1151  H   LEU    74      59.210  64.331  40.328  1.00  0.00           H  
ATOM   1152  CA  LEU    74      57.584  62.959  40.006  1.00  0.00           C  
ATOM   1153  HA  LEU    74      57.462  61.881  40.116  1.00  0.00           H  
ATOM   1154  CB  LEU    74      56.803  63.734  41.062  1.00  0.00           C  
ATOM   1155  HB2 LEU    74      57.138  64.771  41.080  1.00  0.00           H  
ATOM   1156  HB3 LEU    74      55.750  63.704  40.779  1.00  0.00           H  
ATOM   1157  CG  LEU    74      56.970  63.044  42.442  1.00  0.00           C  
ATOM   1158  HG  LEU    74      57.958  62.832  42.852  1.00  0.00           H  
ATOM   1159  CD1 LEU    74      56.504  63.998  43.512  1.00  0.00           C  
ATOM   1160 HD11 LEU    74      57.209  64.827  43.452  1.00  0.00           H  
ATOM   1161 HD12 LEU    74      55.485  64.336  43.322  1.00  0.00           H  
ATOM   1162 HD13 LEU    74      56.600  63.533  44.493  1.00  0.00           H  
ATOM   1163  CD2 LEU    74      56.059  61.863  42.534  1.00  0.00           C  
ATOM   1164 HD21 LEU    74      56.124  61.238  41.644  1.00  0.00           H  
ATOM   1165 HD22 LEU    74      56.366  61.201  43.344  1.00  0.00           H  
ATOM   1166 HD23 LEU    74      55.012  62.122  42.693  1.00  0.00           H  
ATOM   1167  C   LEU    74      57.035  63.368  38.619  1.00  0.00           C  
ATOM   1168  O   LEU    74      57.524  64.416  38.133  1.00  0.00           O  
ATOM   1169  N   VAL    75      56.122  62.628  37.993  1.00  0.00           N  
ATOM   1170  H   VAL    75      55.776  61.788  38.433  1.00  0.00           H  
ATOM   1171  CA  VAL    75      55.304  63.149  36.844  1.00  0.00           C  
ATOM   1172  HA  VAL    75      55.422  64.232  36.796  1.00  0.00           H  
ATOM   1173  CB  VAL    75      55.604  62.509  35.442  1.00  0.00           C  
ATOM   1174  HB  VAL    75      54.983  61.622  35.314  1.00  0.00           H  
ATOM   1175  CG1 VAL    75      55.337  63.582  34.392  1.00  0.00           C  
ATOM   1176 HG11 VAL    75      54.314  63.953  34.446  1.00  0.00           H  
ATOM   1177 HG12 VAL    75      56.030  64.411  34.541  1.00  0.00           H  
ATOM   1178 HG13 VAL    75      55.407  63.264  33.352  1.00  0.00           H  
ATOM   1179  CG2 VAL    75      57.065  61.987  35.287  1.00  0.00           C  
ATOM   1180 HG21 VAL    75      57.271  61.191  36.002  1.00  0.00           H  
ATOM   1181 HG22 VAL    75      57.262  61.645  34.271  1.00  0.00           H  
ATOM   1182 HG23 VAL    75      57.768  62.751  35.620  1.00  0.00           H  
ATOM   1183  C   VAL    75      53.844  62.924  37.215  1.00  0.00           C  
ATOM   1184  O   VAL    75      53.400  61.851  37.494  1.00  0.00           O  
ATOM   1185  N   ILE    76      53.073  64.010  37.137  1.00  0.00           N  
ATOM   1186  H   ILE    76      53.573  64.827  36.817  1.00  0.00           H  
ATOM   1187  CA  ILE    76      51.612  64.106  37.210  1.00  0.00           C  
ATOM   1188  HA  ILE    76      51.240  63.202  37.691  1.00  0.00           H  
ATOM   1189  CB  ILE    76      51.059  65.149  38.237  1.00  0.00           C  
ATOM   1190  HB  ILE    76      51.365  66.142  37.906  1.00  0.00           H  
ATOM   1191  CG2 ILE    76      49.553  65.200  38.198  1.00  0.00           C  
ATOM   1192 HG21 ILE    76      49.087  64.237  38.405  1.00  0.00           H  
ATOM   1193 HG22 ILE    76      49.147  65.810  39.004  1.00  0.00           H  
ATOM   1194 HG23 ILE    76      49.149  65.663  37.298  1.00  0.00           H  
ATOM   1195  CG1 ILE    76      51.575  64.953  39.663  1.00  0.00           C  
ATOM   1196 HG12 ILE    76      51.297  63.990  40.091  1.00  0.00           H  
ATOM   1197 HG13 ILE    76      52.659  64.837  39.653  1.00  0.00           H  
ATOM   1198  CD1 ILE    76      51.130  65.954  40.706  1.00  0.00           C  
ATOM   1199 HD11 ILE    76      51.673  65.740  41.627  1.00  0.00           H  
ATOM   1200 HD12 ILE    76      51.417  66.958  40.397  1.00  0.00           H  
ATOM   1201 HD13 ILE    76      50.065  65.845  40.916  1.00  0.00           H  
ATOM   1202  C   ILE    76      50.968  64.246  35.802  1.00  0.00           C  
ATOM   1203  O   ILE    76      51.386  64.980  34.938  1.00  0.00           O  
ATOM   1204  N   THR    77      49.882  63.482  35.598  1.00  0.00           N  
ATOM   1205  H   THR    77      49.640  62.745  36.244  1.00  0.00           H  
ATOM   1206  CA  THR    77      48.847  63.697  34.624  1.00  0.00           C  
ATOM   1207  HA  THR    77      49.110  64.579  34.040  1.00  0.00           H  
ATOM   1208  CB  THR    77      48.775  62.505  33.717  1.00  0.00           C  
ATOM   1209  HB  THR    77      48.818  61.604  34.328  1.00  0.00           H  
ATOM   1210  CG2 THR    77      47.597  62.522  32.696  1.00  0.00           C  
ATOM   1211 HG21 THR    77      46.678  62.542  33.281  1.00  0.00           H  
ATOM   1212 HG22 THR    77      47.632  63.472  32.163  1.00  0.00           H  
ATOM   1213 HG23 THR    77      47.788  61.776  31.924  1.00  0.00           H  
ATOM   1214  OG1 THR    77      49.917  62.537  32.856  1.00  0.00           O  
ATOM   1215  HG1 THR    77      50.688  62.374  33.404  1.00  0.00           H  
ATOM   1216  C   THR    77      47.482  64.145  35.241  1.00  0.00           C  
ATOM   1217  O   THR    77      47.010  63.524  36.197  1.00  0.00           O  
ATOM   1218  N   GLU    78      46.813  65.107  34.581  1.00  0.00           N  
ATOM   1219  H   GLU    78      47.316  65.579  33.843  1.00  0.00           H  
ATOM   1220  CA  GLU    78      45.564  65.698  34.991  1.00  0.00           C  
ATOM   1221  HA  GLU    78      45.363  65.272  35.974  1.00  0.00           H  
ATOM   1222  CB  GLU    78      45.732  67.170  35.427  1.00  0.00           C  
ATOM   1223  HB2 GLU    78      46.629  67.360  36.017  1.00  0.00           H  
ATOM   1224  HB3 GLU    78      45.928  67.838  34.588  1.00  0.00           H  
ATOM   1225  CG  GLU    78      44.543  67.710  36.226  1.00  0.00           C  
ATOM   1226  HG2 GLU    78      43.653  67.520  35.626  1.00  0.00           H  
ATOM   1227  HG3 GLU    78      44.282  67.118  37.103  1.00  0.00           H  
ATOM   1228  CD  GLU    78      44.564  69.177  36.530  1.00  0.00           C  
ATOM   1229  OE1 GLU    78      43.528  69.725  36.938  1.00  0.00           O  
ATOM   1230  OE2 GLU    78      45.592  69.907  36.507  1.00  0.00           O  
ATOM   1231  C   GLU    78      44.411  65.562  33.935  1.00  0.00           C  
ATOM   1232  O   GLU    78      44.712  65.645  32.693  1.00  0.00           O  
ATOM   1233  N   TYR    79      43.287  65.043  34.439  1.00  0.00           N  
ATOM   1234  H   TYR    79      43.149  65.056  35.439  1.00  0.00           H  
ATOM   1235  CA  TYR    79      42.206  64.671  33.549  1.00  0.00           C  
ATOM   1236  HA  TYR    79      42.494  64.696  32.499  1.00  0.00           H  
ATOM   1237  CB  TYR    79      41.778  63.297  33.892  1.00  0.00           C  
ATOM   1238  HB2 TYR    79      41.647  63.427  34.966  1.00  0.00           H  
ATOM   1239  HB3 TYR    79      40.929  63.061  33.250  1.00  0.00           H  
ATOM   1240  CG  TYR    79      42.894  62.200  33.678  1.00  0.00           C  
ATOM   1241  CD1 TYR    79      43.323  61.873  32.349  1.00  0.00           C  
ATOM   1242  HD1 TYR    79      42.843  62.261  31.463  1.00  0.00           H  
ATOM   1243  CE1 TYR    79      44.338  60.943  32.252  1.00  0.00           C  
ATOM   1244  HE1 TYR    79      44.736  60.723  31.273  1.00  0.00           H  
ATOM   1245  CZ  TYR    79      44.987  60.399  33.383  1.00  0.00           C  
ATOM   1246  OH  TYR    79      46.029  59.549  33.188  1.00  0.00           O  
ATOM   1247  HH  TYR    79      46.659  59.557  33.912  1.00  0.00           H  
ATOM   1248  CE2 TYR    79      44.527  60.655  34.688  1.00  0.00           C  
ATOM   1249  HE2 TYR    79      44.913  60.103  35.533  1.00  0.00           H  
ATOM   1250  CD2 TYR    79      43.438  61.551  34.804  1.00  0.00           C  
ATOM   1251  HD2 TYR    79      42.917  61.617  35.748  1.00  0.00           H  
ATOM   1252  C   TYR    79      40.994  65.686  33.583  1.00  0.00           C  
ATOM   1253  O   TYR    79      41.137  66.780  34.125  1.00  0.00           O  
ATOM   1254  N   GLU    80      39.897  65.386  32.884  1.00  0.00           N  
ATOM   1255  H   GLU    80      39.931  64.458  32.486  1.00  0.00           H  
ATOM   1256  CA  GLU    80      38.911  66.350  32.413  1.00  0.00           C  
ATOM   1257  HA  GLU    80      39.528  67.103  31.924  1.00  0.00           H  
ATOM   1258  CB  GLU    80      38.014  65.841  31.248  1.00  0.00           C  
ATOM   1259  HB2 GLU    80      37.364  66.698  31.070  1.00  0.00           H  
ATOM   1260  HB3 GLU    80      38.574  65.614  30.341  1.00  0.00           H  
ATOM   1261  CG  GLU    80      37.208  64.651  31.773  1.00  0.00           C  
ATOM   1262  HG2 GLU    80      36.685  64.821  32.715  1.00  0.00           H  
ATOM   1263  HG3 GLU    80      36.371  64.473  31.098  1.00  0.00           H  
ATOM   1264  CD  GLU    80      37.977  63.301  31.843  1.00  0.00           C  
ATOM   1265  OE1 GLU    80      38.912  62.981  31.063  1.00  0.00           O  
ATOM   1266  OE2 GLU    80      37.570  62.397  32.655  1.00  0.00           O  
ATOM   1267  C   GLU    80      38.005  66.928  33.529  1.00  0.00           C  
ATOM   1268  O   GLU    80      37.289  67.939  33.378  1.00  0.00           O  
ATOM   1269  N   ASP    81      38.008  66.198  34.667  1.00  0.00           N  
ATOM   1270  H   ASP    81      38.608  65.387  34.602  1.00  0.00           H  
ATOM   1271  CA  ASP    81      37.331  66.580  35.918  1.00  0.00           C  
ATOM   1272  HA  ASP    81      36.542  67.312  35.747  1.00  0.00           H  
ATOM   1273  CB  ASP    81      36.524  65.407  36.539  1.00  0.00           C  
ATOM   1274  HB2 ASP    81      35.876  65.740  37.351  1.00  0.00           H  
ATOM   1275  HB3 ASP    81      35.776  65.115  35.802  1.00  0.00           H  
ATOM   1276  CG  ASP    81      37.409  64.115  36.878  1.00  0.00           C  
ATOM   1277  OD1 ASP    81      36.847  63.222  37.579  1.00  0.00           O  
ATOM   1278  OD2 ASP    81      38.576  64.132  36.393  1.00  0.00           O  
ATOM   1279  C   ASP    81      38.304  67.044  37.002  1.00  0.00           C  
ATOM   1280  O   ASP    81      37.940  67.051  38.186  1.00  0.00           O  
ATOM   1281  N   ASN    82      39.520  67.483  36.685  1.00  0.00           N  
ATOM   1282  H   ASN    82      39.720  67.361  35.702  1.00  0.00           H  
ATOM   1283  CA  ASN    82      40.579  67.905  37.571  1.00  0.00           C  
ATOM   1284  HA  ASN    82      41.460  68.119  36.966  1.00  0.00           H  
ATOM   1285  CB  ASN    82      40.129  69.287  38.143  1.00  0.00           C  
ATOM   1286  HB2 ASN    82      39.227  69.200  38.749  1.00  0.00           H  
ATOM   1287  HB3 ASN    82      40.945  69.817  38.633  1.00  0.00           H  
ATOM   1288  CG  ASN    82      39.907  70.295  36.887  1.00  0.00           C  
ATOM   1289  OD1 ASN    82      38.833  70.855  36.712  1.00  0.00           O  
ATOM   1290  ND2 ASN    82      40.920  70.467  36.078  1.00  0.00           N  
ATOM   1291 HD21 ASN    82      40.772  71.109  35.312  1.00  0.00           H  
ATOM   1292 HD22 ASN    82      41.798  70.000  36.256  1.00  0.00           H  
ATOM   1293  C   ASN    82      41.049  66.803  38.653  1.00  0.00           C  
ATOM   1294  O   ASN    82      41.625  67.270  39.636  1.00  0.00           O  
ATOM   1295  N   THR    83      40.769  65.492  38.445  1.00  0.00           N  
ATOM   1296  H   THR    83      40.304  65.286  37.572  1.00  0.00           H  
ATOM   1297  CA  THR    83      41.439  64.396  39.141  1.00  0.00           C  
ATOM   1298  HA  THR    83      41.728  64.723  40.140  1.00  0.00           H  
ATOM   1299  CB  THR    83      40.532  63.174  39.336  1.00  0.00           C  
ATOM   1300  HB  THR    83      41.079  62.415  39.895  1.00  0.00           H  
ATOM   1301  CG2 THR    83      39.221  63.426  40.087  1.00  0.00           C  
ATOM   1302 HG21 THR    83      38.725  62.467  40.240  1.00  0.00           H  
ATOM   1303 HG22 THR    83      39.531  63.851  41.042  1.00  0.00           H  
ATOM   1304 HG23 THR    83      38.550  64.147  39.619  1.00  0.00           H  
ATOM   1305  OG1 THR    83      40.176  62.708  38.043  1.00  0.00           O  
ATOM   1306  HG1 THR    83      39.729  63.427  37.590  1.00  0.00           H  
ATOM   1307  C   THR    83      42.800  64.104  38.359  1.00  0.00           C  
ATOM   1308  O   THR    83      43.119  64.690  37.342  1.00  0.00           O  
ATOM   1309  N   ALA    84      43.659  63.215  38.928  1.00  0.00           N  
ATOM   1310  H   ALA    84      43.412  62.601  39.691  1.00  0.00           H  
ATOM   1311  CA  ALA    84      44.991  62.983  38.419  1.00  0.00           C  
ATOM   1312  HA  ALA    84      45.057  63.136  37.341  1.00  0.00           H  
ATOM   1313  CB  ALA    84      45.935  64.003  39.092  1.00  0.00           C  
ATOM   1314  HB1 ALA    84      46.175  63.628  40.087  1.00  0.00           H  
ATOM   1315  HB2 ALA    84      46.892  64.074  38.574  1.00  0.00           H  
ATOM   1316  HB3 ALA    84      45.538  65.015  39.165  1.00  0.00           H  
ATOM   1317  C   ALA    84      45.609  61.574  38.727  1.00  0.00           C  
ATOM   1318  O   ALA    84      45.144  60.743  39.517  1.00  0.00           O  
ATOM   1319  N   THR    85      46.675  61.269  37.986  1.00  0.00           N  
ATOM   1320  H   THR    85      46.877  61.833  37.173  1.00  0.00           H  
ATOM   1321  CA  THR    85      47.521  60.084  38.122  1.00  0.00           C  
ATOM   1322  HA  THR    85      47.382  59.606  39.091  1.00  0.00           H  
ATOM   1323  CB  THR    85      47.191  58.963  37.152  1.00  0.00           C  
ATOM   1324  HB  THR    85      47.794  58.108  37.460  1.00  0.00           H  
ATOM   1325  CG2 THR    85      45.771  58.526  37.348  1.00  0.00           C  
ATOM   1326 HG21 THR    85      45.028  59.323  37.380  1.00  0.00           H  
ATOM   1327 HG22 THR    85      45.528  57.839  36.538  1.00  0.00           H  
ATOM   1328 HG23 THR    85      45.640  57.851  38.193  1.00  0.00           H  
ATOM   1329  OG1 THR    85      47.425  59.106  35.766  1.00  0.00           O  
ATOM   1330  HG1 THR    85      48.268  58.671  35.617  1.00  0.00           H  
ATOM   1331  C   THR    85      48.965  60.439  38.026  1.00  0.00           C  
ATOM   1332  O   THR    85      49.395  61.426  37.447  1.00  0.00           O  
ATOM   1333  N   CYS    86      49.853  59.575  38.552  1.00  0.00           N  
ATOM   1334  H   CYS    86      49.580  58.675  38.922  1.00  0.00           H  
ATOM   1335  CA  CYS    86      51.263  59.986  38.837  1.00  0.00           C  
ATOM   1336  HA  CYS    86      51.546  60.517  37.929  1.00  0.00           H  
ATOM   1337  CB  CYS    86      51.245  60.886  40.009  1.00  0.00           C  
ATOM   1338  HB2 CYS    86      50.665  61.759  39.709  1.00  0.00           H  
ATOM   1339  HB3 CYS    86      50.885  60.397  40.914  1.00  0.00           H  
ATOM   1340  SG  CYS    86      53.007  61.386  40.363  1.00  0.00           S  
ATOM   1341  HG  CYS    86      52.996  62.211  39.312  1.00  0.00           H  
ATOM   1342  C   CYS    86      52.247  58.761  38.969  1.00  0.00           C  
ATOM   1343  O   CYS    86      51.862  57.742  39.598  1.00  0.00           O  
ATOM   1344  N   PHE    87      53.458  59.011  38.540  1.00  0.00           N  
ATOM   1345  H   PHE    87      53.743  59.923  38.211  1.00  0.00           H  
ATOM   1346  CA  PHE    87      54.504  57.990  38.524  1.00  0.00           C  
ATOM   1347  HA  PHE    87      54.418  57.280  39.347  1.00  0.00           H  
ATOM   1348  CB  PHE    87      54.418  57.160  37.269  1.00  0.00           C  
ATOM   1349  HB2 PHE    87      55.258  56.466  37.246  1.00  0.00           H  
ATOM   1350  HB3 PHE    87      53.562  56.489  37.339  1.00  0.00           H  
ATOM   1351  CG  PHE    87      54.358  57.841  35.879  1.00  0.00           C  
ATOM   1352  CD1 PHE    87      55.495  58.258  35.173  1.00  0.00           C  
ATOM   1353  HD1 PHE    87      56.456  58.199  35.662  1.00  0.00           H  
ATOM   1354  CE1 PHE    87      55.370  58.831  33.893  1.00  0.00           C  
ATOM   1355  HE1 PHE    87      56.219  59.201  33.337  1.00  0.00           H  
ATOM   1356  CZ  PHE    87      54.119  58.908  33.249  1.00  0.00           C  
ATOM   1357  HZ  PHE    87      54.076  59.317  32.250  1.00  0.00           H  
ATOM   1358  CE2 PHE    87      53.004  58.490  33.935  1.00  0.00           C  
ATOM   1359  HE2 PHE    87      52.021  58.493  33.488  1.00  0.00           H  
ATOM   1360  CD2 PHE    87      53.100  57.910  35.230  1.00  0.00           C  
ATOM   1361  HD2 PHE    87      52.184  57.578  35.695  1.00  0.00           H  
ATOM   1362  C   PHE    87      55.853  58.666  38.618  1.00  0.00           C  
ATOM   1363  O   PHE    87      55.997  59.823  38.232  1.00  0.00           O  
ATOM   1364  N   ILE    88      56.852  58.027  39.168  1.00  0.00           N  
ATOM   1365  H   ILE    88      56.792  57.031  39.320  1.00  0.00           H  
ATOM   1366  CA  ILE    88      58.320  58.467  39.076  1.00  0.00           C  
ATOM   1367  HA  ILE    88      58.426  59.551  39.124  1.00  0.00           H  
ATOM   1368  CB  ILE    88      59.048  58.094  40.360  1.00  0.00           C  
ATOM   1369  HB  ILE    88      58.956  57.040  40.621  1.00  0.00           H  
ATOM   1370  CG2 ILE    88      60.562  58.390  40.128  1.00  0.00           C  
ATOM   1371 HG21 ILE    88      60.629  59.402  39.728  1.00  0.00           H  
ATOM   1372 HG22 ILE    88      61.134  58.315  41.053  1.00  0.00           H  
ATOM   1373 HG23 ILE    88      61.062  57.747  39.403  1.00  0.00           H  
ATOM   1374  CG1 ILE    88      58.582  58.890  41.604  1.00  0.00           C  
ATOM   1375 HG12 ILE    88      58.802  59.933  41.376  1.00  0.00           H  
ATOM   1376 HG13 ILE    88      57.529  58.757  41.853  1.00  0.00           H  
ATOM   1377  CD1 ILE    88      59.226  58.418  42.856  1.00  0.00           C  
ATOM   1378 HD11 ILE    88      60.314  58.477  42.809  1.00  0.00           H  
ATOM   1379 HD12 ILE    88      59.009  59.193  43.592  1.00  0.00           H  
ATOM   1380 HD13 ILE    88      58.913  57.435  43.208  1.00  0.00           H  
ATOM   1381  C   ILE    88      58.987  58.048  37.849  1.00  0.00           C  
ATOM   1382  O   ILE    88      59.194  56.822  37.611  1.00  0.00           O  
ATOM   1383  N   ALA    89      59.574  58.959  37.066  1.00  0.00           N  
ATOM   1384  H   ALA    89      59.547  59.932  37.335  1.00  0.00           H  
ATOM   1385  CA  ALA    89      60.438  58.685  35.937  1.00  0.00           C  
ATOM   1386  HA  ALA    89      60.242  57.692  35.534  1.00  0.00           H  
ATOM   1387  CB  ALA    89      59.902  59.617  34.843  1.00  0.00           C  
ATOM   1388  HB1 ALA    89      59.963  60.646  35.196  1.00  0.00           H  
ATOM   1389  HB2 ALA    89      60.602  59.438  34.026  1.00  0.00           H  
ATOM   1390  HB3 ALA    89      58.852  59.402  34.643  1.00  0.00           H  
ATOM   1391  C   ALA    89      61.942  58.718  36.109  1.00  0.00           C  
ATOM   1392  O   ALA    89      62.385  59.775  36.585  1.00  0.00           O  
ATOM   1393  N   CYS    90      62.657  57.620  35.862  1.00  0.00           N  
ATOM   1394  H   CYS    90      62.173  56.785  35.567  1.00  0.00           H  
ATOM   1395  CA  CYS    90      64.124  57.668  35.769  1.00  0.00           C  
ATOM   1396  HA  CYS    90      64.520  58.236  36.611  1.00  0.00           H  
ATOM   1397  CB  CYS    90      64.724  56.212  35.950  1.00  0.00           C  
ATOM   1398  HB2 CYS    90      64.430  55.752  35.007  1.00  0.00           H  
ATOM   1399  HB3 CYS    90      65.798  56.336  36.088  1.00  0.00           H  
ATOM   1400  SG  CYS    90      63.890  55.360  37.318  1.00  0.00           S  
ATOM   1401  HG  CYS    90      62.643  55.463  36.847  1.00  0.00           H  
ATOM   1402  C   CYS    90      64.818  58.467  34.600  1.00  0.00           C  
ATOM   1403  O   CYS    90      65.769  57.946  33.987  1.00  0.00           O  
ATOM   1404  N   ASN    91      64.321  59.732  34.376  1.00  0.00           N  
ATOM   1405  H   ASN    91      63.544  60.141  34.875  1.00  0.00           H  
ATOM   1406  CA  ASN    91      64.702  60.561  33.221  1.00  0.00           C  
ATOM   1407  HA  ASN    91      64.604  59.977  32.306  1.00  0.00           H  
ATOM   1408  CB  ASN    91      63.669  61.709  33.021  1.00  0.00           C  
ATOM   1409  HB2 ASN    91      64.049  62.244  32.151  1.00  0.00           H  
ATOM   1410  HB3 ASN    91      62.756  61.162  32.787  1.00  0.00           H  
ATOM   1411  CG  ASN    91      63.413  62.643  34.207  1.00  0.00           C  
ATOM   1412  OD1 ASN    91      63.960  62.499  35.262  1.00  0.00           O  
ATOM   1413  ND2 ASN    91      62.394  63.479  34.079  1.00  0.00           N  
ATOM   1414 HD21 ASN    91      62.143  64.070  34.858  1.00  0.00           H  
ATOM   1415 HD22 ASN    91      61.895  63.494  33.201  1.00  0.00           H  
ATOM   1416  C   ASN    91      66.156  61.094  33.364  1.00  0.00           C  
ATOM   1417  O   ASN    91      66.551  61.880  32.521  1.00  0.00           O  
ATOM   1418  N   ASN    92      66.798  60.877  34.501  1.00  0.00           N  
ATOM   1419  H   ASN    92      66.356  60.308  35.208  1.00  0.00           H  
ATOM   1420  CA  ASN    92      68.111  61.494  34.737  1.00  0.00           C  
ATOM   1421  HA  ASN    92      68.397  61.178  35.740  1.00  0.00           H  
ATOM   1422  CB  ASN    92      69.184  60.957  33.754  1.00  0.00           C  
ATOM   1423  HB2 ASN    92      69.058  59.883  33.615  1.00  0.00           H  
ATOM   1424  HB3 ASN    92      69.136  61.599  32.874  1.00  0.00           H  
ATOM   1425  CG  ASN    92      70.621  61.058  34.395  1.00  0.00           C  
ATOM   1426  OD1 ASN    92      70.911  61.130  35.530  1.00  0.00           O  
ATOM   1427  ND2 ASN    92      71.677  61.118  33.594  1.00  0.00           N  
ATOM   1428 HD21 ASN    92      72.608  61.044  33.977  1.00  0.00           H  
ATOM   1429 HD22 ASN    92      71.501  61.262  32.610  1.00  0.00           H  
ATOM   1430  C   ASN    92      68.054  63.065  34.871  1.00  0.00           C  
ATOM   1431  O   ASN    92      69.041  63.764  34.568  1.00  0.00           O  
ATOM   1432  N   ALA    93      66.981  63.603  35.422  1.00  0.00           N  
ATOM   1433  H   ALA    93      66.174  63.039  35.649  1.00  0.00           H  
ATOM   1434  CA  ALA    93      66.935  65.037  35.718  1.00  0.00           C  
ATOM   1435  HA  ALA    93      67.105  65.581  34.789  1.00  0.00           H  
ATOM   1436  CB  ALA    93      65.503  65.243  36.135  1.00  0.00           C  
ATOM   1437  HB1 ALA    93      65.134  64.505  36.846  1.00  0.00           H  
ATOM   1438  HB2 ALA    93      65.233  66.232  36.505  1.00  0.00           H  
ATOM   1439  HB3 ALA    93      64.902  65.111  35.235  1.00  0.00           H  
ATOM   1440  C   ALA    93      67.973  65.475  36.836  1.00  0.00           C  
ATOM   1441  O   ALA    93      68.396  66.622  36.882  1.00  0.00           O  
ATOM   1442  N   GLY    94      68.364  64.530  37.744  1.00  0.00           N  
ATOM   1443  H   GLY    94      67.834  63.672  37.777  1.00  0.00           H  
ATOM   1444  CA  GLY    94      69.575  64.692  38.635  1.00  0.00           C  
ATOM   1445  HA2 GLY    94      70.109  63.744  38.563  1.00  0.00           H  
ATOM   1446  HA3 GLY    94      70.229  65.423  38.158  1.00  0.00           H  
ATOM   1447  C   GLY    94      69.307  65.149  40.077  1.00  0.00           C  
ATOM   1448  O   GLY    94      68.292  65.799  40.245  1.00  0.00           O  
ATOM   1449  N   ALA    95      70.108  64.679  41.041  1.00  0.00           N  
ATOM   1450  H   ALA    95      70.940  64.221  40.697  1.00  0.00           H  
ATOM   1451  CA  ALA    95      69.959  65.083  42.463  1.00  0.00           C  
ATOM   1452  HA  ALA    95      69.012  65.617  42.537  1.00  0.00           H  
ATOM   1453  CB  ALA    95      69.972  63.899  43.395  1.00  0.00           C  
ATOM   1454  HB1 ALA    95      69.643  64.344  44.334  1.00  0.00           H  
ATOM   1455  HB2 ALA    95      69.210  63.201  43.047  1.00  0.00           H  
ATOM   1456  HB3 ALA    95      70.969  63.470  43.496  1.00  0.00           H  
ATOM   1457  C   ALA    95      71.065  66.045  42.806  1.00  0.00           C  
ATOM   1458  O   ALA    95      72.062  65.990  42.096  1.00  0.00           O  
ATOM   1459  N   LEU    96      70.935  66.925  43.790  1.00  0.00           N  
ATOM   1460  H   LEU    96      70.049  66.949  44.275  1.00  0.00           H  
ATOM   1461  CA  LEU    96      71.821  68.036  44.122  1.00  0.00           C  
ATOM   1462  HA  LEU    96      72.515  68.232  43.305  1.00  0.00           H  
ATOM   1463  CB  LEU    96      70.937  69.313  44.188  1.00  0.00           C  
ATOM   1464  HB2 LEU    96      69.870  69.091  44.174  1.00  0.00           H  
ATOM   1465  HB3 LEU    96      71.007  69.847  45.135  1.00  0.00           H  
ATOM   1466  CG  LEU    96      71.171  70.325  43.039  1.00  0.00           C  
ATOM   1467  HG  LEU    96      70.977  69.841  42.082  1.00  0.00           H  
ATOM   1468  CD1 LEU    96      70.195  71.492  43.257  1.00  0.00           C  
ATOM   1469 HD11 LEU    96      70.035  71.741  44.306  1.00  0.00           H  
ATOM   1470 HD12 LEU    96      70.420  72.405  42.706  1.00  0.00           H  
ATOM   1471 HD13 LEU    96      69.219  71.188  42.878  1.00  0.00           H  
ATOM   1472  CD2 LEU    96      72.616  70.914  43.006  1.00  0.00           C  
ATOM   1473 HD21 LEU    96      72.906  71.265  43.996  1.00  0.00           H  
ATOM   1474 HD22 LEU    96      73.333  70.165  42.670  1.00  0.00           H  
ATOM   1475 HD23 LEU    96      72.611  71.781  42.346  1.00  0.00           H  
ATOM   1476  C   LEU    96      72.676  67.651  45.364  1.00  0.00           C  
ATOM   1477  O   LEU    96      72.235  67.069  46.332  1.00  0.00           O  
ATOM   1478  N   PHE    97      73.990  67.880  45.246  1.00  0.00           N  
ATOM   1479  H   PHE    97      74.297  68.441  44.465  1.00  0.00           H  
ATOM   1480  CA  PHE    97      75.054  67.679  46.265  1.00  0.00           C  
ATOM   1481  HA  PHE    97      74.535  67.398  47.181  1.00  0.00           H  
ATOM   1482  CB  PHE    97      75.952  66.528  45.784  1.00  0.00           C  
ATOM   1483  HB2 PHE    97      75.308  65.648  45.777  1.00  0.00           H  
ATOM   1484  HB3 PHE    97      76.284  66.795  44.781  1.00  0.00           H  
ATOM   1485  CG  PHE    97      77.081  66.260  46.711  1.00  0.00           C  
ATOM   1486  CD1 PHE    97      78.351  66.802  46.392  1.00  0.00           C  
ATOM   1487  HD1 PHE    97      78.349  67.587  45.651  1.00  0.00           H  
ATOM   1488  CE1 PHE    97      79.518  66.386  47.124  1.00  0.00           C  
ATOM   1489  HE1 PHE    97      80.437  66.864  46.821  1.00  0.00           H  
ATOM   1490  CZ  PHE    97      79.454  65.422  48.146  1.00  0.00           C  
ATOM   1491  HZ  PHE    97      80.330  65.273  48.759  1.00  0.00           H  
ATOM   1492  CE2 PHE    97      78.179  65.001  48.519  1.00  0.00           C  
ATOM   1493  HE2 PHE    97      78.152  64.213  49.258  1.00  0.00           H  
ATOM   1494  CD2 PHE    97      76.959  65.413  47.803  1.00  0.00           C  
ATOM   1495  HD2 PHE    97      76.067  64.807  47.864  1.00  0.00           H  
ATOM   1496  C   PHE    97      75.728  69.072  46.600  1.00  0.00           C  
ATOM   1497  O   PHE    97      75.780  70.022  45.801  1.00  0.00           O  
ATOM   1498  N   VAL    98      76.158  69.223  47.868  1.00  0.00           N  
ATOM   1499  H   VAL    98      76.239  68.336  48.344  1.00  0.00           H  
ATOM   1500  CA  VAL    98      76.525  70.498  48.481  1.00  0.00           C  
ATOM   1501  HA  VAL    98      76.753  71.187  47.668  1.00  0.00           H  
ATOM   1502  CB  VAL    98      75.312  71.149  49.074  1.00  0.00           C  
ATOM   1503  HB  VAL    98      74.887  70.475  49.817  1.00  0.00           H  
ATOM   1504  CG1 VAL    98      75.895  72.492  49.643  1.00  0.00           C  
ATOM   1505 HG11 VAL    98      75.107  73.189  49.931  1.00  0.00           H  
ATOM   1506 HG12 VAL    98      76.599  72.377  50.467  1.00  0.00           H  
ATOM   1507 HG13 VAL    98      76.505  72.904  48.839  1.00  0.00           H  
ATOM   1508  CG2 VAL    98      74.109  71.426  48.163  1.00  0.00           C  
ATOM   1509 HG21 VAL    98      73.733  70.498  47.734  1.00  0.00           H  
ATOM   1510 HG22 VAL    98      73.311  71.881  48.751  1.00  0.00           H  
ATOM   1511 HG23 VAL    98      74.504  72.106  47.408  1.00  0.00           H  
ATOM   1512  C   VAL    98      77.713  70.313  49.455  1.00  0.00           C  
ATOM   1513  O   VAL    98      77.557  69.686  50.465  1.00  0.00           O  
ATOM   1514  N   HIE    99      78.742  71.243  49.363  1.00  0.00           N  
ATOM   1515  H   HIE    99      78.754  72.031  48.730  1.00  0.00           H  
ATOM   1516  CA  HIE    99      79.859  71.317  50.304  1.00  0.00           C  
ATOM   1517  HA  HIE    99      79.765  70.562  51.084  1.00  0.00           H  
ATOM   1518  CB  HIE    99      81.165  71.095  49.530  1.00  0.00           C  
ATOM   1519  HB2 HIE    99      81.228  70.049  49.228  1.00  0.00           H  
ATOM   1520  HB3 HIE    99      81.218  71.728  48.645  1.00  0.00           H  
ATOM   1521  CG  HIE    99      82.418  71.428  50.334  1.00  0.00           C  
ATOM   1522  ND1 HIE    99      83.611  71.752  49.725  1.00  0.00           N  
ATOM   1523  CE1 HIE    99      84.392  71.974  50.746  1.00  0.00           C  
ATOM   1524  HE1 HIE    99      85.464  72.015  50.625  1.00  0.00           H  
ATOM   1525  NE2 HIE    99      83.812  72.009  51.938  1.00  0.00           N  
ATOM   1526  HE2 HIE    99      84.346  72.135  52.786  1.00  0.00           H  
ATOM   1527  CD2 HIE    99      82.517  71.569  51.691  1.00  0.00           C  
ATOM   1528  HD2 HIE    99      81.743  71.503  52.442  1.00  0.00           H  
ATOM   1529  C   HIE    99      79.717  72.631  51.090  1.00  0.00           C  
ATOM   1530  O   HIE    99      80.016  73.651  50.428  1.00  0.00           O  
ATOM   1531  N   ALA   100      79.339  72.669  52.359  1.00  0.00           N  
ATOM   1532  H   ALA   100      78.996  71.830  52.803  1.00  0.00           H  
ATOM   1533  CA  ALA   100      79.398  73.816  53.244  1.00  0.00           C  
ATOM   1534  HA  ALA   100      79.700  74.732  52.736  1.00  0.00           H  
ATOM   1535  CB  ALA   100      78.008  74.007  53.810  1.00  0.00           C  
ATOM   1536  HB1 ALA   100      77.269  73.943  53.011  1.00  0.00           H  
ATOM   1537  HB2 ALA   100      77.789  73.125  54.412  1.00  0.00           H  
ATOM   1538  HB3 ALA   100      77.919  74.980  54.292  1.00  0.00           H  
ATOM   1539  C   ALA   100      80.472  73.744  54.378  1.00  0.00           C  
ATOM   1540  O   ALA   100      81.029  72.650  54.636  1.00  0.00           O  
ATOM   1541  N   VAL   101      80.814  74.866  55.102  1.00  0.00           N  
ATOM   1542  H   VAL   101      80.309  75.723  54.928  1.00  0.00           H  
ATOM   1543  CA  VAL   101      81.834  74.954  56.150  1.00  0.00           C  
ATOM   1544  HA  VAL   101      82.283  74.014  56.471  1.00  0.00           H  
ATOM   1545  CB  VAL   101      83.112  75.629  55.675  1.00  0.00           C  
ATOM   1546  HB  VAL   101      82.831  76.560  55.181  1.00  0.00           H  
ATOM   1547  CG1 VAL   101      84.045  75.993  56.836  1.00  0.00           C  
ATOM   1548 HG11 VAL   101      84.241  75.054  57.355  1.00  0.00           H  
ATOM   1549 HG12 VAL   101      84.978  76.394  56.440  1.00  0.00           H  
ATOM   1550 HG13 VAL   101      83.605  76.706  57.533  1.00  0.00           H  
ATOM   1551  CG2 VAL   101      83.845  74.796  54.640  1.00  0.00           C  
ATOM   1552 HG21 VAL   101      84.674  75.318  54.161  1.00  0.00           H  
ATOM   1553 HG22 VAL   101      84.281  74.022  55.272  1.00  0.00           H  
ATOM   1554 HG23 VAL   101      83.098  74.320  54.004  1.00  0.00           H  
ATOM   1555  C   VAL   101      81.303  75.769  57.345  1.00  0.00           C  
ATOM   1556  O   VAL   101      80.747  76.869  57.102  1.00  0.00           O  
ATOM   1557  N   ALA   102      81.407  75.167  58.526  1.00  0.00           N  
ATOM   1558  H   ALA   102      81.899  74.291  58.626  1.00  0.00           H  
ATOM   1559  CA  ALA   102      80.826  75.782  59.758  1.00  0.00           C  
ATOM   1560  HA  ALA   102      80.126  76.538  59.401  1.00  0.00           H  
ATOM   1561  CB  ALA   102      79.956  74.831  60.572  1.00  0.00           C  
ATOM   1562  HB1 ALA   102      80.566  74.263  61.274  1.00  0.00           H  
ATOM   1563  HB2 ALA   102      79.434  75.471  61.284  1.00  0.00           H  
ATOM   1564  HB3 ALA   102      79.228  74.278  59.979  1.00  0.00           H  
ATOM   1565  C   ALA   102      81.962  76.441  60.532  1.00  0.00           C  
ATOM   1566  O   ALA   102      82.947  75.779  60.874  1.00  0.00           O  
ATOM   1567  N   GLU   103      81.755  77.731  60.790  1.00  0.00           N  
ATOM   1568  H   GLU   103      80.808  78.025  60.602  1.00  0.00           H  
ATOM   1569  CA  GLU   103      82.560  78.564  61.638  1.00  0.00           C  
ATOM   1570  HA  GLU   103      83.578  78.191  61.519  1.00  0.00           H  
ATOM   1571  CB  GLU   103      82.332  80.088  61.223  1.00  0.00           C  
ATOM   1572  HB2 GLU   103      81.251  80.224  61.200  1.00  0.00           H  
ATOM   1573  HB3 GLU   103      82.751  80.721  62.005  1.00  0.00           H  
ATOM   1574  CG  GLU   103      82.849  80.490  59.880  1.00  0.00           C  
ATOM   1575  HG2 GLU   103      82.335  79.880  59.137  1.00  0.00           H  
ATOM   1576  HG3 GLU   103      82.716  81.570  59.816  1.00  0.00           H  
ATOM   1577  CD  GLU   103      84.364  80.320  59.674  1.00  0.00           C  
ATOM   1578  OE1 GLU   103      85.122  80.281  60.668  1.00  0.00           O  
ATOM   1579  OE2 GLU   103      84.889  80.226  58.551  1.00  0.00           O  
ATOM   1580  C   GLU   103      82.214  78.406  63.147  1.00  0.00           C  
ATOM   1581  O   GLU   103      81.008  78.419  63.533  1.00  0.00           O  
ATOM   1582  N   ASN   104      83.188  78.367  64.064  1.00  0.00           N  
ATOM   1583  H   ASN   104      84.075  78.473  63.592  1.00  0.00           H  
ATOM   1584  CA  ASN   104      83.108  78.441  65.541  1.00  0.00           C  
ATOM   1585  HA  ASN   104      84.090  78.124  65.893  1.00  0.00           H  
ATOM   1586  CB  ASN   104      82.947  79.881  66.030  1.00  0.00           C  
ATOM   1587  HB2 ASN   104      82.048  80.355  65.636  1.00  0.00           H  
ATOM   1588  HB3 ASN   104      82.911  79.959  67.116  1.00  0.00           H  
ATOM   1589  CG  ASN   104      84.084  80.792  65.626  1.00  0.00           C  
ATOM   1590  OD1 ASN   104      83.875  81.940  65.175  1.00  0.00           O  
ATOM   1591  ND2 ASN   104      85.306  80.269  65.918  1.00  0.00           N  
ATOM   1592 HD21 ASN   104      86.115  80.856  65.775  1.00  0.00           H  
ATOM   1593 HD22 ASN   104      85.472  79.404  66.413  1.00  0.00           H  
ATOM   1594  C   ASN   104      82.070  77.442  66.092  1.00  0.00           C  
ATOM   1595  O   ASN   104      81.115  77.857  66.771  1.00  0.00           O  
ATOM   1596  N   THR   105      82.135  76.176  65.632  1.00  0.00           N  
ATOM   1597  H   THR   105      82.915  75.941  65.036  1.00  0.00           H  
ATOM   1598  CA  THR   105      81.062  75.125  65.748  1.00  0.00           C  
ATOM   1599  HA  THR   105      80.462  75.359  66.627  1.00  0.00           H  
ATOM   1600  CB  THR   105      80.119  75.351  64.563  1.00  0.00           C  
ATOM   1601  HB  THR   105      80.633  75.311  63.602  1.00  0.00           H  
ATOM   1602  CG2 THR   105      78.982  74.307  64.508  1.00  0.00           C  
ATOM   1603 HG21 THR   105      78.401  74.415  63.593  1.00  0.00           H  
ATOM   1604 HG22 THR   105      79.517  73.370  64.352  1.00  0.00           H  
ATOM   1605 HG23 THR   105      78.247  74.368  65.311  1.00  0.00           H  
ATOM   1606  OG1 THR   105      79.504  76.618  64.617  1.00  0.00           O  
ATOM   1607  HG1 THR   105      80.056  77.232  64.128  1.00  0.00           H  
ATOM   1608  C   THR   105      81.733  73.759  65.704  1.00  0.00           C  
ATOM   1609  O   THR   105      82.431  73.438  64.716  1.00  0.00           O  
ATOM   1610  N   THR   106      81.582  72.899  66.757  1.00  0.00           N  
ATOM   1611  H   THR   106      80.942  73.268  67.445  1.00  0.00           H  
ATOM   1612  CA  THR   106      82.172  71.581  67.003  1.00  0.00           C  
ATOM   1613  HA  THR   106      82.807  71.266  66.175  1.00  0.00           H  
ATOM   1614  CB  THR   106      82.931  71.686  68.372  1.00  0.00           C  
ATOM   1615  HB  THR   106      83.329  70.679  68.497  1.00  0.00           H  
ATOM   1616  CG2 THR   106      83.975  72.763  68.638  1.00  0.00           C  
ATOM   1617 HG21 THR   106      83.610  73.736  68.311  1.00  0.00           H  
ATOM   1618 HG22 THR   106      84.192  72.666  69.702  1.00  0.00           H  
ATOM   1619 HG23 THR   106      84.865  72.445  68.095  1.00  0.00           H  
ATOM   1620  OG1 THR   106      81.970  71.838  69.399  1.00  0.00           O  
ATOM   1621  HG1 THR   106      81.536  72.673  69.213  1.00  0.00           H  
ATOM   1622  C   THR   106      81.089  70.513  67.104  1.00  0.00           C  
ATOM   1623  O   THR   106      79.916  70.878  67.003  1.00  0.00           O  
ATOM   1624  N   ILE   107      81.532  69.264  67.306  1.00  0.00           N  
ATOM   1625  H   ILE   107      82.515  69.065  67.184  1.00  0.00           H  
ATOM   1626  CA  ILE   107      80.628  68.098  67.631  1.00  0.00           C  
ATOM   1627  HA  ILE   107      80.027  67.950  66.734  1.00  0.00           H  
ATOM   1628  CB  ILE   107      81.460  66.811  67.793  1.00  0.00           C  
ATOM   1629  HB  ILE   107      82.288  67.044  68.463  1.00  0.00           H  
ATOM   1630  CG2 ILE   107      80.701  65.646  68.440  1.00  0.00           C  
ATOM   1631 HG21 ILE   107      81.226  64.693  68.502  1.00  0.00           H  
ATOM   1632 HG22 ILE   107      80.218  65.904  69.383  1.00  0.00           H  
ATOM   1633 HG23 ILE   107      79.828  65.518  67.800  1.00  0.00           H  
ATOM   1634  CG1 ILE   107      82.116  66.380  66.473  1.00  0.00           C  
ATOM   1635 HG12 ILE   107      81.384  65.876  65.842  1.00  0.00           H  
ATOM   1636 HG13 ILE   107      82.582  67.198  65.923  1.00  0.00           H  
ATOM   1637  CD1 ILE   107      83.252  65.309  66.687  1.00  0.00           C  
ATOM   1638 HD11 ILE   107      82.852  64.369  67.068  1.00  0.00           H  
ATOM   1639 HD12 ILE   107      83.852  65.233  65.779  1.00  0.00           H  
ATOM   1640 HD13 ILE   107      83.912  65.771  67.420  1.00  0.00           H  
ATOM   1641  C   ILE   107      79.774  68.355  68.789  1.00  0.00           C  
ATOM   1642  O   ILE   107      78.614  68.088  68.772  1.00  0.00           O  
ATOM   1643  N   SER   108      80.346  68.999  69.866  1.00  0.00           N  
ATOM   1644  H   SER   108      81.303  69.314  69.795  1.00  0.00           H  
ATOM   1645  CA  SER   108      79.673  69.393  71.056  1.00  0.00           C  
ATOM   1646  HA  SER   108      79.151  68.519  71.446  1.00  0.00           H  
ATOM   1647  CB  SER   108      80.625  69.797  72.094  1.00  0.00           C  
ATOM   1648  HB2 SER   108      81.216  70.543  71.562  1.00  0.00           H  
ATOM   1649  HB3 SER   108      80.220  70.154  73.041  1.00  0.00           H  
ATOM   1650  OG  SER   108      81.493  68.608  72.387  1.00  0.00           O  
ATOM   1651  HG  SER   108      81.909  68.480  71.531  1.00  0.00           H  
ATOM   1652  C   SER   108      78.704  70.514  70.807  1.00  0.00           C  
ATOM   1653  O   SER   108      77.703  70.593  71.481  1.00  0.00           O  
ATOM   1654  N   ASP   109      78.843  71.349  69.783  1.00  0.00           N  
ATOM   1655  H   ASP   109      79.746  71.355  69.330  1.00  0.00           H  
ATOM   1656  CA  ASP   109      77.792  72.282  69.467  1.00  0.00           C  
ATOM   1657  HA  ASP   109      77.473  72.699  70.422  1.00  0.00           H  
ATOM   1658  CB  ASP   109      78.238  73.506  68.652  1.00  0.00           C  
ATOM   1659  HB2 ASP   109      78.583  73.146  67.682  1.00  0.00           H  
ATOM   1660  HB3 ASP   109      77.366  74.135  68.472  1.00  0.00           H  
ATOM   1661  CG  ASP   109      79.360  74.233  69.429  1.00  0.00           C  
ATOM   1662  OD1 ASP   109      79.110  74.918  70.479  1.00  0.00           O  
ATOM   1663  OD2 ASP   109      80.534  74.040  69.038  1.00  0.00           O  
ATOM   1664  C   ASP   109      76.507  71.650  68.810  1.00  0.00           C  
ATOM   1665  O   ASP   109      75.456  72.267  69.029  1.00  0.00           O  
ATOM   1666  N   ILE   110      76.615  70.513  68.126  1.00  0.00           N  
ATOM   1667  H   ILE   110      77.493  70.021  68.038  1.00  0.00           H  
ATOM   1668  CA  ILE   110      75.446  70.081  67.357  1.00  0.00           C  
ATOM   1669  HA  ILE   110      74.977  71.009  67.031  1.00  0.00           H  
ATOM   1670  CB  ILE   110      75.838  69.151  66.161  1.00  0.00           C  
ATOM   1671  HB  ILE   110      76.238  68.229  66.583  1.00  0.00           H  
ATOM   1672  CG2 ILE   110      74.682  68.704  65.304  1.00  0.00           C  
ATOM   1673 HG21 ILE   110      73.996  69.542  65.182  1.00  0.00           H  
ATOM   1674 HG22 ILE   110      75.066  68.442  64.318  1.00  0.00           H  
ATOM   1675 HG23 ILE   110      74.190  67.877  65.816  1.00  0.00           H  
ATOM   1676  CG1 ILE   110      76.975  69.772  65.323  1.00  0.00           C  
ATOM   1677 HG12 ILE   110      77.836  70.059  65.926  1.00  0.00           H  
ATOM   1678 HG13 ILE   110      77.378  69.029  64.635  1.00  0.00           H  
ATOM   1679  CD1 ILE   110      76.680  71.036  64.479  1.00  0.00           C  
ATOM   1680 HD11 ILE   110      76.311  71.826  65.133  1.00  0.00           H  
ATOM   1681 HD12 ILE   110      77.577  71.306  63.922  1.00  0.00           H  
ATOM   1682 HD13 ILE   110      75.982  70.884  63.656  1.00  0.00           H  
ATOM   1683  C   ILE   110      74.362  69.430  68.222  1.00  0.00           C  
ATOM   1684  O   ILE   110      74.220  68.168  68.257  1.00  0.00           O  
ATOM   1685  N   LEU   111      73.526  70.267  68.933  1.00  0.00           N  
ATOM   1686  H   LEU   111      73.869  71.211  69.043  1.00  0.00           H  
ATOM   1687  CA  LEU   111      72.298  69.810  69.683  1.00  0.00           C  
ATOM   1688  HA  LEU   111      71.952  70.751  70.111  1.00  0.00           H  
ATOM   1689  CB  LEU   111      71.217  69.154  68.724  1.00  0.00           C  
ATOM   1690  HB2 LEU   111      71.634  68.408  68.047  1.00  0.00           H  
ATOM   1691  HB3 LEU   111      70.596  68.535  69.372  1.00  0.00           H  
ATOM   1692  CG  LEU   111      70.312  70.164  67.997  1.00  0.00           C  
ATOM   1693  HG  LEU   111      69.830  70.790  68.747  1.00  0.00           H  
ATOM   1694  CD1 LEU   111      71.024  71.151  67.097  1.00  0.00           C  
ATOM   1695 HD11 LEU   111      71.376  70.578  66.239  1.00  0.00           H  
ATOM   1696 HD12 LEU   111      70.322  71.907  66.743  1.00  0.00           H  
ATOM   1697 HD13 LEU   111      71.840  71.718  67.544  1.00  0.00           H  
ATOM   1698  CD2 LEU   111      69.249  69.423  67.249  1.00  0.00           C  
ATOM   1699 HD21 LEU   111      69.681  68.914  66.387  1.00  0.00           H  
ATOM   1700 HD22 LEU   111      68.799  68.729  67.959  1.00  0.00           H  
ATOM   1701 HD23 LEU   111      68.522  70.127  66.843  1.00  0.00           H  
ATOM   1702  C   LEU   111      72.689  68.877  70.884  1.00  0.00           C  
ATOM   1703  O   LEU   111      73.329  67.873  70.762  1.00  0.00           O  
ATOM   1704  N   GLN   112      72.276  69.303  72.083  1.00  0.00           N  
ATOM   1705  H   GLN   112      71.659  70.102  72.097  1.00  0.00           H  
ATOM   1706  CA  GLN   112      72.401  68.567  73.331  1.00  0.00           C  
ATOM   1707  HA  GLN   112      72.862  67.586  73.212  1.00  0.00           H  
ATOM   1708  CB  GLN   112      73.309  69.348  74.294  1.00  0.00           C  
ATOM   1709  HB2 GLN   112      72.955  70.356  74.511  1.00  0.00           H  
ATOM   1710  HB3 GLN   112      73.387  68.781  75.222  1.00  0.00           H  
ATOM   1711  CG  GLN   112      74.742  69.399  73.693  1.00  0.00           C  
ATOM   1712  HG2 GLN   112      74.883  68.402  73.275  1.00  0.00           H  
ATOM   1713  HG3 GLN   112      74.670  70.081  72.845  1.00  0.00           H  
ATOM   1714  CD  GLN   112      75.852  69.782  74.692  1.00  0.00           C  
ATOM   1715  OE1 GLN   112      75.687  69.659  75.936  1.00  0.00           O  
ATOM   1716  NE2 GLN   112      77.041  70.074  74.288  1.00  0.00           N  
ATOM   1717 HE21 GLN   112      77.631  70.527  74.972  1.00  0.00           H  
ATOM   1718 HE22 GLN   112      77.199  70.183  73.297  1.00  0.00           H  
ATOM   1719  C   GLN   112      71.066  68.268  73.985  1.00  0.00           C  
ATOM   1720  O   GLN   112      70.087  69.016  73.758  1.00  0.00           O  
ATOM   1721  N   PRO   113      71.009  67.217  74.876  1.00  0.00           N  
ATOM   1722  CD  PRO   113      71.955  66.155  74.985  1.00  0.00           C  
ATOM   1723  HD2 PRO   113      72.849  66.421  75.549  1.00  0.00           H  
ATOM   1724  HD3 PRO   113      72.281  65.801  74.008  1.00  0.00           H  
ATOM   1725  CG  PRO   113      71.160  65.017  75.705  1.00  0.00           C  
ATOM   1726  HG2 PRO   113      71.841  64.394  76.285  1.00  0.00           H  
ATOM   1727  HG3 PRO   113      70.841  64.407  74.859  1.00  0.00           H  
ATOM   1728  CB  PRO   113      70.054  65.761  76.421  1.00  0.00           C  
ATOM   1729  HB2 PRO   113      70.269  66.041  77.452  1.00  0.00           H  
ATOM   1730  HB3 PRO   113      69.173  65.129  76.535  1.00  0.00           H  
ATOM   1731  CA  PRO   113      69.778  66.944  75.634  1.00  0.00           C  
ATOM   1732  HA  PRO   113      69.067  66.801  74.820  1.00  0.00           H  
ATOM   1733  C   PRO   113      69.263  68.143  76.512  1.00  0.00           C  
ATOM   1734  O   PRO   113      69.986  69.082  76.805  1.00  0.00           O  
ATOM   1735  N   ASN   114      67.946  68.111  76.763  1.00  0.00           N  
ATOM   1736  H   ASN   114      67.470  67.323  76.348  1.00  0.00           H  
ATOM   1737  CA  ASN   114      67.217  69.071  77.613  1.00  0.00           C  
ATOM   1738  HA  ASN   114      66.235  68.601  77.550  1.00  0.00           H  
ATOM   1739  CB  ASN   114      67.723  68.912  79.062  1.00  0.00           C  
ATOM   1740  HB2 ASN   114      67.795  67.857  79.323  1.00  0.00           H  
ATOM   1741  HB3 ASN   114      68.699  69.399  79.074  1.00  0.00           H  
ATOM   1742  CG  ASN   114      66.828  69.444  80.136  1.00  0.00           C  
ATOM   1743  OD1 ASN   114      66.984  70.594  80.608  1.00  0.00           O  
ATOM   1744  ND2 ASN   114      66.021  68.687  80.789  1.00  0.00           N  
ATOM   1745 HD21 ASN   114      65.505  68.985  81.604  1.00  0.00           H  
ATOM   1746 HD22 ASN   114      66.008  67.730  80.465  1.00  0.00           H  
ATOM   1747  C   ASN   114      67.134  70.444  77.090  1.00  0.00           C  
ATOM   1748  O   ASN   114      66.174  71.120  77.390  1.00  0.00           O  
ATOM   1749  N   LYS   115      68.039  70.876  76.209  1.00  0.00           N  
ATOM   1750  H   LYS   115      68.820  70.274  75.994  1.00  0.00           H  
ATOM   1751  CA  LYS   115      68.016  72.188  75.541  1.00  0.00           C  
ATOM   1752  HA  LYS   115      67.828  72.968  76.279  1.00  0.00           H  
ATOM   1753  CB  LYS   115      69.314  72.394  74.736  1.00  0.00           C  
ATOM   1754  HB2 LYS   115      69.388  71.649  73.944  1.00  0.00           H  
ATOM   1755  HB3 LYS   115      69.151  73.320  74.184  1.00  0.00           H  
ATOM   1756  CG  LYS   115      70.634  72.414  75.478  1.00  0.00           C  
ATOM   1757  HG2 LYS   115      70.859  71.411  75.842  1.00  0.00           H  
ATOM   1758  HG3 LYS   115      71.414  72.590  74.737  1.00  0.00           H  
ATOM   1759  CD  LYS   115      70.527  73.591  76.473  1.00  0.00           C  
ATOM   1760  HD2 LYS   115      70.438  74.506  75.888  1.00  0.00           H  
ATOM   1761  HD3 LYS   115      69.635  73.552  77.098  1.00  0.00           H  
ATOM   1762  CE  LYS   115      71.630  73.675  77.476  1.00  0.00           C  
ATOM   1763  HE2 LYS   115      72.616  73.591  77.019  1.00  0.00           H  
ATOM   1764  HE3 LYS   115      71.552  74.612  78.028  1.00  0.00           H  
ATOM   1765  NZ  LYS   115      71.334  72.695  78.609  1.00  0.00           N  
ATOM   1766  HZ1 LYS   115      71.894  73.019  79.384  1.00  0.00           H  
ATOM   1767  HZ2 LYS   115      70.422  72.709  79.042  1.00  0.00           H  
ATOM   1768  HZ3 LYS   115      71.797  71.817  78.421  1.00  0.00           H  
ATOM   1769  C   LYS   115      66.827  72.300  74.524  1.00  0.00           C  
ATOM   1770  O   LYS   115      66.384  71.343  73.841  1.00  0.00           O  
ATOM   1771  N   TYR   116      66.521  73.563  74.198  1.00  0.00           N  
ATOM   1772  H   TYR   116      66.950  74.248  74.803  1.00  0.00           H  
ATOM   1773  CA  TYR   116      65.899  74.141  72.992  1.00  0.00           C  
ATOM   1774  HA  TYR   116      65.045  73.482  72.832  1.00  0.00           H  
ATOM   1775  CB  TYR   116      65.367  75.545  73.199  1.00  0.00           C  
ATOM   1776  HB2 TYR   116      66.253  76.054  73.578  1.00  0.00           H  
ATOM   1777  HB3 TYR   116      64.929  76.004  72.312  1.00  0.00           H  
ATOM   1778  CG  TYR   116      64.238  75.584  74.218  1.00  0.00           C  
ATOM   1779  CD1 TYR   116      62.905  75.479  73.894  1.00  0.00           C  
ATOM   1780  HD1 TYR   116      62.664  75.411  72.843  1.00  0.00           H  
ATOM   1781  CE1 TYR   116      61.873  75.424  74.858  1.00  0.00           C  
ATOM   1782  HE1 TYR   116      60.837  75.290  74.584  1.00  0.00           H  
ATOM   1783  CZ  TYR   116      62.209  75.523  76.212  1.00  0.00           C  
ATOM   1784  OH  TYR   116      61.240  75.503  77.140  1.00  0.00           O  
ATOM   1785  HH  TYR   116      61.346  76.198  77.793  1.00  0.00           H  
ATOM   1786  CE2 TYR   116      63.543  75.666  76.602  1.00  0.00           C  
ATOM   1787  HE2 TYR   116      63.890  75.772  77.619  1.00  0.00           H  
ATOM   1788  CD2 TYR   116      64.558  75.650  75.561  1.00  0.00           C  
ATOM   1789  HD2 TYR   116      65.590  75.657  75.880  1.00  0.00           H  
ATOM   1790  C   TYR   116      66.754  73.991  71.757  1.00  0.00           C  
ATOM   1791  O   TYR   116      67.950  74.145  71.919  1.00  0.00           O  
ATOM   1792  N   VAL   117      66.159  73.886  70.572  1.00  0.00           N  
ATOM   1793  H   VAL   117      65.151  73.921  70.538  1.00  0.00           H  
ATOM   1794  CA  VAL   117      66.913  73.692  69.282  1.00  0.00           C  
ATOM   1795  HA  VAL   117      67.866  73.285  69.621  1.00  0.00           H  
ATOM   1796  CB  VAL   117      66.212  72.661  68.355  1.00  0.00           C  
ATOM   1797  HB  VAL   117      65.267  72.958  67.901  1.00  0.00           H  
ATOM   1798  CG1 VAL   117      67.162  72.418  67.227  1.00  0.00           C  
ATOM   1799 HG11 VAL   117      67.291  73.376  66.722  1.00  0.00           H  
ATOM   1800 HG12 VAL   117      68.132  72.092  67.601  1.00  0.00           H  
ATOM   1801 HG13 VAL   117      66.792  71.647  66.552  1.00  0.00           H  
ATOM   1802  CG2 VAL   117      66.071  71.307  69.144  1.00  0.00           C  
ATOM   1803 HG21 VAL   117      65.110  71.284  69.658  1.00  0.00           H  
ATOM   1804 HG22 VAL   117      66.187  70.377  68.587  1.00  0.00           H  
ATOM   1805 HG23 VAL   117      66.776  71.111  69.951  1.00  0.00           H  
ATOM   1806  C   VAL   117      67.095  75.080  68.605  1.00  0.00           C  
ATOM   1807  O   VAL   117      66.090  75.523  68.057  1.00  0.00           O  
ATOM   1808  N   PRO   118      68.309  75.674  68.444  1.00  0.00           N  
ATOM   1809  CD  PRO   118      69.481  75.284  69.169  1.00  0.00           C  
ATOM   1810  HD2 PRO   118      69.621  74.215  69.005  1.00  0.00           H  
ATOM   1811  HD3 PRO   118      69.568  75.403  70.249  1.00  0.00           H  
ATOM   1812  CG  PRO   118      70.604  76.029  68.508  1.00  0.00           C  
ATOM   1813  HG2 PRO   118      71.047  75.399  67.737  1.00  0.00           H  
ATOM   1814  HG3 PRO   118      71.404  76.353  69.174  1.00  0.00           H  
ATOM   1815  CB  PRO   118      70.019  77.236  67.803  1.00  0.00           C  
ATOM   1816  HB2 PRO   118      70.483  77.409  66.832  1.00  0.00           H  
ATOM   1817  HB3 PRO   118      70.101  78.105  68.457  1.00  0.00           H  
ATOM   1818  CA  PRO   118      68.545  76.831  67.594  1.00  0.00           C  
ATOM   1819  HA  PRO   118      67.828  77.621  67.818  1.00  0.00           H  
ATOM   1820  C   PRO   118      68.329  76.505  66.054  1.00  0.00           C  
ATOM   1821  O   PRO   118      68.803  75.512  65.537  1.00  0.00           O  
ATOM   1822  N   PRO   119      67.759  77.457  65.259  1.00  0.00           N  
ATOM   1823  CD  PRO   119      67.485  78.790  65.704  1.00  0.00           C  
ATOM   1824  HD2 PRO   119      68.264  79.268  66.298  1.00  0.00           H  
ATOM   1825  HD3 PRO   119      66.532  78.735  66.229  1.00  0.00           H  
ATOM   1826  CG  PRO   119      67.365  79.611  64.453  1.00  0.00           C  
ATOM   1827  HG2 PRO   119      68.302  79.992  64.048  1.00  0.00           H  
ATOM   1828  HG3 PRO   119      66.594  80.349  64.677  1.00  0.00           H  
ATOM   1829  CB  PRO   119      66.788  78.647  63.448  1.00  0.00           C  
ATOM   1830  HB2 PRO   119      67.056  78.998  62.452  1.00  0.00           H  
ATOM   1831  HB3 PRO   119      65.727  78.452  63.605  1.00  0.00           H  
ATOM   1832  CA  PRO   119      67.494  77.326  63.825  1.00  0.00           C  
ATOM   1833  HA  PRO   119      66.908  76.440  63.583  1.00  0.00           H  
ATOM   1834  C   PRO   119      68.745  77.090  62.939  1.00  0.00           C  
ATOM   1835  O   PRO   119      68.600  76.713  61.776  1.00  0.00           O  
ATOM   1836  N   ILE   120      69.966  77.338  63.450  1.00  0.00           N  
ATOM   1837  H   ILE   120      69.956  77.713  64.388  1.00  0.00           H  
ATOM   1838  CA  ILE   120      71.205  76.950  62.775  1.00  0.00           C  
ATOM   1839  HA  ILE   120      71.453  77.660  61.986  1.00  0.00           H  
ATOM   1840  CB  ILE   120      72.382  77.028  63.727  1.00  0.00           C  
ATOM   1841  HB  ILE   120      72.472  78.043  64.113  1.00  0.00           H  
ATOM   1842  CG2 ILE   120      72.338  76.061  64.927  1.00  0.00           C  
ATOM   1843 HG21 ILE   120      71.310  76.065  65.288  1.00  0.00           H  
ATOM   1844 HG22 ILE   120      72.571  75.027  64.672  1.00  0.00           H  
ATOM   1845 HG23 ILE   120      72.987  76.420  65.725  1.00  0.00           H  
ATOM   1846  CG1 ILE   120      73.628  76.851  62.959  1.00  0.00           C  
ATOM   1847 HG12 ILE   120      73.632  75.793  62.695  1.00  0.00           H  
ATOM   1848 HG13 ILE   120      73.463  77.453  62.066  1.00  0.00           H  
ATOM   1849  CD1 ILE   120      74.986  77.325  63.348  1.00  0.00           C  
ATOM   1850 HD11 ILE   120      74.984  78.391  63.578  1.00  0.00           H  
ATOM   1851 HD12 ILE   120      75.229  76.685  64.196  1.00  0.00           H  
ATOM   1852 HD13 ILE   120      75.694  77.092  62.552  1.00  0.00           H  
ATOM   1853  C   ILE   120      71.123  75.517  62.134  1.00  0.00           C  
ATOM   1854  O   ILE   120      71.700  75.340  61.041  1.00  0.00           O  
ATOM   1855  N   VAL   121      70.414  74.554  62.819  1.00  0.00           N  
ATOM   1856  H   VAL   121      69.992  74.902  63.668  1.00  0.00           H  
ATOM   1857  CA  VAL   121      70.461  73.099  62.579  1.00  0.00           C  
ATOM   1858  HA  VAL   121      71.480  72.723  62.484  1.00  0.00           H  
ATOM   1859  CB  VAL   121      69.808  72.306  63.747  1.00  0.00           C  
ATOM   1860  HB  VAL   121      70.051  72.581  64.773  1.00  0.00           H  
ATOM   1861  CG1 VAL   121      68.247  72.353  63.622  1.00  0.00           C  
ATOM   1862 HG11 VAL   121      67.927  71.704  64.437  1.00  0.00           H  
ATOM   1863 HG12 VAL   121      67.887  73.379  63.698  1.00  0.00           H  
ATOM   1864 HG13 VAL   121      67.890  71.865  62.715  1.00  0.00           H  
ATOM   1865  CG2 VAL   121      70.140  70.872  63.628  1.00  0.00           C  
ATOM   1866 HG21 VAL   121      69.884  70.516  62.630  1.00  0.00           H  
ATOM   1867 HG22 VAL   121      71.198  70.816  63.883  1.00  0.00           H  
ATOM   1868 HG23 VAL   121      69.545  70.398  64.409  1.00  0.00           H  
ATOM   1869  C   VAL   121      69.896  72.894  61.166  1.00  0.00           C  
ATOM   1870  O   VAL   121      70.405  72.030  60.409  1.00  0.00           O  
ATOM   1871  N   ASN   122      68.935  73.727  60.704  1.00  0.00           N  
ATOM   1872  H   ASN   122      68.580  74.493  61.258  1.00  0.00           H  
ATOM   1873  CA  ASN   122      68.317  73.611  59.372  1.00  0.00           C  
ATOM   1874  HA  ASN   122      67.988  72.578  59.261  1.00  0.00           H  
ATOM   1875  CB  ASN   122      67.099  74.631  59.321  1.00  0.00           C  
ATOM   1876  HB2 ASN   122      67.548  75.622  59.399  1.00  0.00           H  
ATOM   1877  HB3 ASN   122      66.593  74.548  58.359  1.00  0.00           H  
ATOM   1878  CG  ASN   122      66.088  74.740  60.491  1.00  0.00           C  
ATOM   1879  OD1 ASN   122      66.079  74.144  61.537  1.00  0.00           O  
ATOM   1880  ND2 ASN   122      65.159  75.637  60.416  1.00  0.00           N  
ATOM   1881 HD21 ASN   122      64.563  75.809  61.212  1.00  0.00           H  
ATOM   1882 HD22 ASN   122      64.996  76.152  59.562  1.00  0.00           H  
ATOM   1883  C   ASN   122      69.389  73.836  58.276  1.00  0.00           C  
ATOM   1884  O   ASN   122      69.289  73.137  57.277  1.00  0.00           O  
ATOM   1885  N   SER   123      70.352  74.772  58.402  1.00  0.00           N  
ATOM   1886  H   SER   123      70.486  75.148  59.330  1.00  0.00           H  
ATOM   1887  CA  SER   123      71.337  75.126  57.394  1.00  0.00           C  
ATOM   1888  HA  SER   123      70.846  75.367  56.451  1.00  0.00           H  
ATOM   1889  CB  SER   123      72.277  76.262  57.831  1.00  0.00           C  
ATOM   1890  HB2 SER   123      72.937  75.973  58.649  1.00  0.00           H  
ATOM   1891  HB3 SER   123      72.848  76.544  56.947  1.00  0.00           H  
ATOM   1892  OG  SER   123      71.460  77.337  58.205  1.00  0.00           O  
ATOM   1893  HG  SER   123      71.893  78.178  58.042  1.00  0.00           H  
ATOM   1894  C   SER   123      72.304  73.976  57.052  1.00  0.00           C  
ATOM   1895  O   SER   123      72.990  74.004  56.028  1.00  0.00           O  
ATOM   1896  N   LEU   124      72.399  72.934  57.910  1.00  0.00           N  
ATOM   1897  H   LEU   124      71.750  73.010  58.680  1.00  0.00           H  
ATOM   1898  CA  LEU   124      73.070  71.625  57.706  1.00  0.00           C  
ATOM   1899  HA  LEU   124      74.060  71.869  57.320  1.00  0.00           H  
ATOM   1900  CB  LEU   124      73.243  70.867  58.924  1.00  0.00           C  
ATOM   1901  HB2 LEU   124      72.278  70.448  59.208  1.00  0.00           H  
ATOM   1902  HB3 LEU   124      73.905  70.025  58.722  1.00  0.00           H  
ATOM   1903  CG  LEU   124      73.668  71.588  60.251  1.00  0.00           C  
ATOM   1904  HG  LEU   124      73.062  72.436  60.569  1.00  0.00           H  
ATOM   1905  CD1 LEU   124      73.587  70.549  61.420  1.00  0.00           C  
ATOM   1906 HD11 LEU   124      72.511  70.475  61.574  1.00  0.00           H  
ATOM   1907 HD12 LEU   124      73.982  69.555  61.209  1.00  0.00           H  
ATOM   1908 HD13 LEU   124      73.992  70.916  62.363  1.00  0.00           H  
ATOM   1909  CD2 LEU   124      75.080  72.162  60.191  1.00  0.00           C  
ATOM   1910 HD21 LEU   124      75.285  72.795  61.055  1.00  0.00           H  
ATOM   1911 HD22 LEU   124      75.792  71.342  60.102  1.00  0.00           H  
ATOM   1912 HD23 LEU   124      75.100  72.860  59.354  1.00  0.00           H  
ATOM   1913  C   LEU   124      72.431  70.781  56.561  1.00  0.00           C  
ATOM   1914  O   LEU   124      73.012  69.917  55.969  1.00  0.00           O  
ATOM   1915  N   PHE   125      71.117  71.120  56.231  1.00  0.00           N  
ATOM   1916  H   PHE   125      70.635  71.862  56.717  1.00  0.00           H  
ATOM   1917  CA  PHE   125      70.277  70.389  55.231  1.00  0.00           C  
ATOM   1918  HA  PHE   125      70.833  69.505  54.918  1.00  0.00           H  
ATOM   1919  CB  PHE   125      69.018  69.857  55.954  1.00  0.00           C  
ATOM   1920  HB2 PHE   125      68.442  70.567  56.548  1.00  0.00           H  
ATOM   1921  HB3 PHE   125      68.325  69.386  55.258  1.00  0.00           H  
ATOM   1922  CG  PHE   125      69.353  68.843  57.012  1.00  0.00           C  
ATOM   1923  CD1 PHE   125      68.996  67.453  56.964  1.00  0.00           C  
ATOM   1924  HD1 PHE   125      68.626  67.006  56.053  1.00  0.00           H  
ATOM   1925  CE1 PHE   125      69.194  66.669  58.084  1.00  0.00           C  
ATOM   1926  HE1 PHE   125      69.018  65.605  58.038  1.00  0.00           H  
ATOM   1927  CZ  PHE   125      69.801  67.156  59.276  1.00  0.00           C  
ATOM   1928  HZ  PHE   125      69.825  66.496  60.131  1.00  0.00           H  
ATOM   1929  CE2 PHE   125      69.925  68.547  59.354  1.00  0.00           C  
ATOM   1930  HE2 PHE   125      70.364  68.991  60.236  1.00  0.00           H  
ATOM   1931  CD2 PHE   125      69.646  69.399  58.254  1.00  0.00           C  
ATOM   1932  HD2 PHE   125      69.637  70.457  58.472  1.00  0.00           H  
ATOM   1933  C   PHE   125      69.920  71.273  54.053  1.00  0.00           C  
ATOM   1934  O   PHE   125      69.638  72.516  54.154  1.00  0.00           O  
ATOM   1935  N   SER   126      69.881  70.776  52.839  1.00  0.00           N  
ATOM   1936  H   SER   126      70.196  69.826  52.704  1.00  0.00           H  
ATOM   1937  CA  SER   126      69.548  71.616  51.657  1.00  0.00           C  
ATOM   1938  HA  SER   126      69.506  72.701  51.752  1.00  0.00           H  
ATOM   1939  CB  SER   126      70.596  71.508  50.603  1.00  0.00           C  
ATOM   1940  HB2 SER   126      71.051  70.520  50.674  1.00  0.00           H  
ATOM   1941  HB3 SER   126      70.070  71.588  49.652  1.00  0.00           H  
ATOM   1942  OG  SER   126      71.586  72.494  50.753  1.00  0.00           O  
ATOM   1943  HG  SER   126      72.230  72.289  51.435  1.00  0.00           H  
ATOM   1944  C   SER   126      68.090  71.244  51.207  1.00  0.00           C  
ATOM   1945  O   SER   126      67.643  70.125  51.468  1.00  0.00           O  
ATOM   1946  N   LEU   127      67.331  72.165  50.550  1.00  0.00           N  
ATOM   1947  H   LEU   127      67.799  72.969  50.156  1.00  0.00           H  
ATOM   1948  CA  LEU   127      65.952  71.885  50.195  1.00  0.00           C  
ATOM   1949  HA  LEU   127      65.599  72.839  49.806  1.00  0.00           H  
ATOM   1950  CB  LEU   127      65.873  71.001  48.894  1.00  0.00           C  
ATOM   1951  HB2 LEU   127      66.681  71.399  48.279  1.00  0.00           H  
ATOM   1952  HB3 LEU   127      66.084  69.971  49.183  1.00  0.00           H  
ATOM   1953  CG  LEU   127      64.533  71.000  48.164  1.00  0.00           C  
ATOM   1954  HG  LEU   127      63.619  70.853  48.739  1.00  0.00           H  
ATOM   1955  CD1 LEU   127      64.367  72.276  47.413  1.00  0.00           C  
ATOM   1956 HD11 LEU   127      65.094  72.456  46.621  1.00  0.00           H  
ATOM   1957 HD12 LEU   127      63.382  72.260  46.947  1.00  0.00           H  
ATOM   1958 HD13 LEU   127      64.348  73.122  48.101  1.00  0.00           H  
ATOM   1959  CD2 LEU   127      64.498  69.783  47.121  1.00  0.00           C  
ATOM   1960 HD21 LEU   127      65.313  69.859  46.401  1.00  0.00           H  
ATOM   1961 HD22 LEU   127      64.531  68.748  47.462  1.00  0.00           H  
ATOM   1962 HD23 LEU   127      63.564  69.884  46.569  1.00  0.00           H  
ATOM   1963  C   LEU   127      64.993  71.740  51.384  1.00  0.00           C  
ATOM   1964  O   LEU   127      63.997  70.931  51.333  1.00  0.00           O  
ATOM   1965  N   ASN   128      65.158  72.548  52.455  1.00  0.00           N  
ATOM   1966  H   ASN   128      65.899  73.220  52.318  1.00  0.00           H  
ATOM   1967  CA  ASN   128      64.389  72.624  53.717  1.00  0.00           C  
ATOM   1968  HA  ASN   128      64.467  71.656  54.212  1.00  0.00           H  
ATOM   1969  CB  ASN   128      65.063  73.655  54.550  1.00  0.00           C  
ATOM   1970  HB2 ASN   128      65.174  74.593  54.007  1.00  0.00           H  
ATOM   1971  HB3 ASN   128      64.399  73.778  55.406  1.00  0.00           H  
ATOM   1972  CG  ASN   128      66.344  73.080  55.174  1.00  0.00           C  
ATOM   1973  OD1 ASN   128      66.399  71.959  55.632  1.00  0.00           O  
ATOM   1974  ND2 ASN   128      67.341  73.876  55.397  1.00  0.00           N  
ATOM   1975 HD21 ASN   128      68.171  73.436  55.768  1.00  0.00           H  
ATOM   1976 HD22 ASN   128      67.189  74.869  55.288  1.00  0.00           H  
ATOM   1977  C   ASN   128      62.898  72.862  53.598  1.00  0.00           C  
ATOM   1978  O   ASN   128      62.407  73.721  52.889  1.00  0.00           O  
ATOM   1979  N   GLY   129      62.074  72.025  54.323  1.00  0.00           N  
ATOM   1980  H   GLY   129      62.438  71.321  54.948  1.00  0.00           H  
ATOM   1981  CA  GLY   129      60.615  72.262  54.407  1.00  0.00           C  
ATOM   1982  HA2 GLY   129      60.261  71.522  55.125  1.00  0.00           H  
ATOM   1983  HA3 GLY   129      60.474  73.249  54.847  1.00  0.00           H  
ATOM   1984  C   GLY   129      59.786  72.119  53.174  1.00  0.00           C  
ATOM   1985  O   GLY   129      58.559  72.184  53.337  1.00  0.00           O  
ATOM   1986  N   VAL   130      60.397  71.939  51.971  1.00  0.00           N  
ATOM   1987  H   VAL   130      61.394  71.780  52.000  1.00  0.00           H  
ATOM   1988  CA  VAL   130      59.630  71.768  50.756  1.00  0.00           C  
ATOM   1989  HA  VAL   130      58.934  72.606  50.792  1.00  0.00           H  
ATOM   1990  CB  VAL   130      60.514  72.048  49.519  1.00  0.00           C  
ATOM   1991  HB  VAL   130      61.157  71.181  49.365  1.00  0.00           H  
ATOM   1992  CG1 VAL   130      59.633  72.291  48.232  1.00  0.00           C  
ATOM   1993 HG11 VAL   130      58.917  73.096  48.400  1.00  0.00           H  
ATOM   1994 HG12 VAL   130      60.240  72.599  47.380  1.00  0.00           H  
ATOM   1995 HG13 VAL   130      59.136  71.375  47.913  1.00  0.00           H  
ATOM   1996  CG2 VAL   130      61.417  73.335  49.728  1.00  0.00           C  
ATOM   1997 HG21 VAL   130      62.239  73.035  50.379  1.00  0.00           H  
ATOM   1998 HG22 VAL   130      61.697  73.777  48.772  1.00  0.00           H  
ATOM   1999 HG23 VAL   130      60.734  74.019  50.230  1.00  0.00           H  
ATOM   2000  C   VAL   130      58.793  70.486  50.718  1.00  0.00           C  
ATOM   2001  O   VAL   130      59.328  69.404  50.885  1.00  0.00           O  
ATOM   2002  N   LYS   131      57.508  70.638  50.291  1.00  0.00           N  
ATOM   2003  H   LYS   131      57.117  71.564  50.185  1.00  0.00           H  
ATOM   2004  CA  LYS   131      56.582  69.549  50.183  1.00  0.00           C  
ATOM   2005  HA  LYS   131      56.546  69.001  51.124  1.00  0.00           H  
ATOM   2006  CB  LYS   131      55.165  70.171  49.983  1.00  0.00           C  
ATOM   2007  HB2 LYS   131      54.991  70.838  50.827  1.00  0.00           H  
ATOM   2008  HB3 LYS   131      55.268  70.777  49.083  1.00  0.00           H  
ATOM   2009  CG  LYS   131      54.052  69.091  50.031  1.00  0.00           C  
ATOM   2010  HG2 LYS   131      54.172  68.366  49.226  1.00  0.00           H  
ATOM   2011  HG3 LYS   131      54.061  68.517  50.957  1.00  0.00           H  
ATOM   2012  CD  LYS   131      52.706  69.719  49.747  1.00  0.00           C  
ATOM   2013  HD2 LYS   131      52.755  70.377  48.879  1.00  0.00           H  
ATOM   2014  HD3 LYS   131      52.064  68.874  49.502  1.00  0.00           H  
ATOM   2015  CE  LYS   131      52.083  70.544  50.852  1.00  0.00           C  
ATOM   2016  HE2 LYS   131      52.685  71.451  50.803  1.00  0.00           H  
ATOM   2017  HE3 LYS   131      51.076  70.863  50.582  1.00  0.00           H  
ATOM   2018  NZ  LYS   131      51.990  69.986  52.222  1.00  0.00           N  
ATOM   2019  HZ1 LYS   131      52.896  69.715  52.576  1.00  0.00           H  
ATOM   2020  HZ2 LYS   131      51.461  70.632  52.790  1.00  0.00           H  
ATOM   2021  HZ3 LYS   131      51.528  69.093  52.127  1.00  0.00           H  
ATOM   2022  C   LYS   131      56.888  68.494  49.070  1.00  0.00           C  
ATOM   2023  O   LYS   131      57.402  68.850  48.034  1.00  0.00           O  
ATOM   2024  N   ASN   132      56.458  67.257  49.215  1.00  0.00           N  
ATOM   2025  H   ASN   132      56.063  66.898  50.072  1.00  0.00           H  
ATOM   2026  CA  ASN   132      56.645  66.207  48.184  1.00  0.00           C  
ATOM   2027  HA  ASN   132      57.717  66.106  48.012  1.00  0.00           H  
ATOM   2028  CB  ASN   132      56.309  64.796  48.845  1.00  0.00           C  
ATOM   2029  HB2 ASN   132      55.248  64.624  49.024  1.00  0.00           H  
ATOM   2030  HB3 ASN   132      56.664  63.952  48.254  1.00  0.00           H  
ATOM   2031  CG  ASN   132      57.025  64.420  50.163  1.00  0.00           C  
ATOM   2032  OD1 ASN   132      58.173  64.867  50.369  1.00  0.00           O  
ATOM   2033  ND2 ASN   132      56.524  63.702  51.064  1.00  0.00           N  
ATOM   2034 HD21 ASN   132      56.894  63.830  51.995  1.00  0.00           H  
ATOM   2035 HD22 ASN   132      55.613  63.273  50.980  1.00  0.00           H  
ATOM   2036  C   ASN   132      56.019  66.509  46.832  1.00  0.00           C  
ATOM   2037  O   ASN   132      56.683  66.104  45.857  1.00  0.00           O  
ATOM   2038  N   ARG   133      54.862  67.186  46.760  1.00  0.00           N  
ATOM   2039  H   ARG   133      54.230  67.265  47.544  1.00  0.00           H  
ATOM   2040  CA  ARG   133      54.270  67.509  45.456  1.00  0.00           C  
ATOM   2041  HA  ARG   133      54.031  66.572  44.952  1.00  0.00           H  
ATOM   2042  CB  ARG   133      52.998  68.236  45.828  1.00  0.00           C  
ATOM   2043  HB2 ARG   133      52.541  67.699  46.659  1.00  0.00           H  
ATOM   2044  HB3 ARG   133      53.208  69.242  46.192  1.00  0.00           H  
ATOM   2045  CG  ARG   133      51.966  68.209  44.678  1.00  0.00           C  
ATOM   2046  HG2 ARG   133      52.422  68.547  43.748  1.00  0.00           H  
ATOM   2047  HG3 ARG   133      51.585  67.189  44.635  1.00  0.00           H  
ATOM   2048  CD  ARG   133      50.833  69.165  44.984  1.00  0.00           C  
ATOM   2049  HD2 ARG   133      50.112  68.711  45.663  1.00  0.00           H  
ATOM   2050  HD3 ARG   133      51.165  69.986  45.619  1.00  0.00           H  
ATOM   2051  NE  ARG   133      50.206  69.801  43.808  1.00  0.00           N  
ATOM   2052  HE  ARG   133      50.637  69.644  42.908  1.00  0.00           H  
ATOM   2053  CZ  ARG   133      49.211  70.656  43.843  1.00  0.00           C  
ATOM   2054  NH1 ARG   133      48.651  70.972  45.054  1.00  0.00           N  
ATOM   2055 HH11 ARG   133      49.201  70.771  45.877  1.00  0.00           H  
ATOM   2056 HH12 ARG   133      47.846  71.576  44.969  1.00  0.00           H  
ATOM   2057  NH2 ARG   133      48.728  71.139  42.769  1.00  0.00           N  
ATOM   2058 HH21 ARG   133      49.097  70.905  41.858  1.00  0.00           H  
ATOM   2059 HH22 ARG   133      48.145  71.964  42.777  1.00  0.00           H  
ATOM   2060  C   ARG   133      55.193  68.324  44.607  1.00  0.00           C  
ATOM   2061  O   ARG   133      54.878  68.379  43.484  1.00  0.00           O  
ATOM   2062  N   GLU   134      56.067  69.156  45.243  1.00  0.00           N  
ATOM   2063  H   GLU   134      56.167  69.203  46.247  1.00  0.00           H  
ATOM   2064  CA  GLU   134      56.998  69.980  44.481  1.00  0.00           C  
ATOM   2065  HA  GLU   134      56.447  70.504  43.700  1.00  0.00           H  
ATOM   2066  CB  GLU   134      57.714  70.985  45.400  1.00  0.00           C  
ATOM   2067  HB2 GLU   134      58.562  70.464  45.844  1.00  0.00           H  
ATOM   2068  HB3 GLU   134      58.071  71.782  44.748  1.00  0.00           H  
ATOM   2069  CG  GLU   134      56.664  71.619  46.347  1.00  0.00           C  
ATOM   2070  HG2 GLU   134      56.400  70.813  47.032  1.00  0.00           H  
ATOM   2071  HG3 GLU   134      57.253  72.344  46.909  1.00  0.00           H  
ATOM   2072  CD  GLU   134      55.438  72.367  45.745  1.00  0.00           C  
ATOM   2073  OE1 GLU   134      55.145  72.234  44.555  1.00  0.00           O  
ATOM   2074  OE2 GLU   134      54.887  73.223  46.479  1.00  0.00           O  
ATOM   2075  C   GLU   134      58.033  69.176  43.756  1.00  0.00           C  
ATOM   2076  O   GLU   134      58.676  69.656  42.842  1.00  0.00           O  
ATOM   2077  N   GLY   135      58.217  67.891  44.080  1.00  0.00           N  
ATOM   2078  H   GLY   135      57.828  67.542  44.944  1.00  0.00           H  
ATOM   2079  CA  GLY   135      59.138  67.022  43.260  1.00  0.00           C  
ATOM   2080  HA2 GLY   135      60.088  67.538  43.399  1.00  0.00           H  
ATOM   2081  HA3 GLY   135      59.246  66.091  43.817  1.00  0.00           H  
ATOM   2082  C   GLY   135      58.960  66.882  41.704  1.00  0.00           C  
ATOM   2083  O   GLY   135      59.768  66.177  41.078  1.00  0.00           O  
ATOM   2084  N   THR   136      57.952  67.551  41.028  1.00  0.00           N  
ATOM   2085  H   THR   136      57.217  67.927  41.610  1.00  0.00           H  
ATOM   2086  CA  THR   136      57.784  67.601  39.588  1.00  0.00           C  
ATOM   2087  HA  THR   136      58.062  66.652  39.129  1.00  0.00           H  
ATOM   2088  CB  THR   136      56.247  67.934  39.281  1.00  0.00           C  
ATOM   2089  HB  THR   136      55.979  67.925  38.225  1.00  0.00           H  
ATOM   2090  CG2 THR   136      55.369  66.808  39.861  1.00  0.00           C  
ATOM   2091 HG21 THR   136      55.347  66.944  40.943  1.00  0.00           H  
ATOM   2092 HG22 THR   136      54.359  66.757  39.457  1.00  0.00           H  
ATOM   2093 HG23 THR   136      55.767  65.892  39.425  1.00  0.00           H  
ATOM   2094  OG1 THR   136      55.803  69.183  39.856  1.00  0.00           O  
ATOM   2095  HG1 THR   136      55.945  69.919  39.257  1.00  0.00           H  
ATOM   2096  C   THR   136      58.623  68.808  39.016  1.00  0.00           C  
ATOM   2097  O   THR   136      58.588  68.941  37.796  1.00  0.00           O  
ATOM   2098  N   ILE   137      59.179  69.616  39.883  1.00  0.00           N  
ATOM   2099  H   ILE   137      58.862  69.563  40.841  1.00  0.00           H  
ATOM   2100  CA  ILE   137      59.962  70.866  39.502  1.00  0.00           C  
ATOM   2101  HA  ILE   137      60.345  70.746  38.488  1.00  0.00           H  
ATOM   2102  CB  ILE   137      59.012  72.067  39.474  1.00  0.00           C  
ATOM   2103  HB  ILE   137      58.105  71.872  38.900  1.00  0.00           H  
ATOM   2104  CG2 ILE   137      58.592  72.514  40.907  1.00  0.00           C  
ATOM   2105 HG21 ILE   137      57.808  73.269  40.839  1.00  0.00           H  
ATOM   2106 HG22 ILE   137      58.015  71.787  41.479  1.00  0.00           H  
ATOM   2107 HG23 ILE   137      59.375  72.775  41.619  1.00  0.00           H  
ATOM   2108  CG1 ILE   137      59.672  73.273  38.808  1.00  0.00           C  
ATOM   2109 HG12 ILE   137      60.454  73.648  39.468  1.00  0.00           H  
ATOM   2110 HG13 ILE   137      60.095  72.877  37.885  1.00  0.00           H  
ATOM   2111  CD1 ILE   137      58.975  74.597  38.438  1.00  0.00           C  
ATOM   2112 HD11 ILE   137      58.145  74.314  37.790  1.00  0.00           H  
ATOM   2113 HD12 ILE   137      58.719  75.159  39.336  1.00  0.00           H  
ATOM   2114 HD13 ILE   137      59.682  75.245  37.921  1.00  0.00           H  
ATOM   2115  C   ILE   137      61.112  71.137  40.441  1.00  0.00           C  
ATOM   2116  O   ILE   137      62.047  71.799  39.993  1.00  0.00           O  
ATOM   2117  N   GLN   138      61.135  70.643  41.699  1.00  0.00           N  
ATOM   2118  H   GLN   138      60.327  70.180  42.090  1.00  0.00           H  
ATOM   2119  CA  GLN   138      62.398  70.574  42.492  1.00  0.00           C  
ATOM   2120  HA  GLN   138      63.141  71.211  42.012  1.00  0.00           H  
ATOM   2121  CB  GLN   138      62.154  71.185  43.851  1.00  0.00           C  
ATOM   2122  HB2 GLN   138      61.640  70.436  44.453  1.00  0.00           H  
ATOM   2123  HB3 GLN   138      63.120  71.365  44.323  1.00  0.00           H  
ATOM   2124  CG  GLN   138      61.329  72.471  44.079  1.00  0.00           C  
ATOM   2125  HG2 GLN   138      60.471  72.376  43.414  1.00  0.00           H  
ATOM   2126  HG3 GLN   138      61.103  72.573  45.140  1.00  0.00           H  
ATOM   2127  CD  GLN   138      62.233  73.658  43.681  1.00  0.00           C  
ATOM   2128  OE1 GLN   138      63.359  73.469  43.213  1.00  0.00           O  
ATOM   2129  NE2 GLN   138      61.742  74.915  43.694  1.00  0.00           N  
ATOM   2130 HE21 GLN   138      62.420  75.569  43.330  1.00  0.00           H  
ATOM   2131 HE22 GLN   138      60.815  75.164  44.008  1.00  0.00           H  
ATOM   2132  C   GLN   138      63.005  69.158  42.651  1.00  0.00           C  
ATOM   2133  O   GLN   138      62.241  68.176  42.438  1.00  0.00           O  
ATOM   2134  N   PRO   139      64.292  68.952  43.053  1.00  0.00           N  
ATOM   2135  CD  PRO   139      65.361  69.920  43.165  1.00  0.00           C  
ATOM   2136  HD2 PRO   139      65.310  70.362  44.159  1.00  0.00           H  
ATOM   2137  HD3 PRO   139      65.366  70.699  42.403  1.00  0.00           H  
ATOM   2138  CG  PRO   139      66.669  69.216  43.067  1.00  0.00           C  
ATOM   2139  HG2 PRO   139      67.342  69.827  43.668  1.00  0.00           H  
ATOM   2140  HG3 PRO   139      66.922  68.996  42.030  1.00  0.00           H  
ATOM   2141  CB  PRO   139      66.283  67.890  43.738  1.00  0.00           C  
ATOM   2142  HB2 PRO   139      66.418  67.997  44.815  1.00  0.00           H  
ATOM   2143  HB3 PRO   139      66.930  67.085  43.391  1.00  0.00           H  
ATOM   2144  CA  PRO   139      64.863  67.612  43.224  1.00  0.00           C  
ATOM   2145  HA  PRO   139      64.863  67.099  42.262  1.00  0.00           H  
ATOM   2146  C   PRO   139      64.254  66.649  44.265  1.00  0.00           C  
ATOM   2147  O   PRO   139      63.704  67.048  45.276  1.00  0.00           O  
ATOM   2148  N   LEU   140      64.356  65.325  43.995  1.00  0.00           N  
ATOM   2149  H   LEU   140      64.768  65.079  43.106  1.00  0.00           H  
ATOM   2150  CA  LEU   140      63.828  64.280  44.904  1.00  0.00           C  
ATOM   2151  HA  LEU   140      63.012  64.723  45.476  1.00  0.00           H  
ATOM   2152  CB  LEU   140      63.453  63.026  44.110  1.00  0.00           C  
ATOM   2153  HB2 LEU   140      64.393  62.682  43.678  1.00  0.00           H  
ATOM   2154  HB3 LEU   140      63.043  62.278  44.790  1.00  0.00           H  
ATOM   2155  CG  LEU   140      62.369  63.145  43.027  1.00  0.00           C  
ATOM   2156  HG  LEU   140      62.643  63.912  42.302  1.00  0.00           H  
ATOM   2157  CD1 LEU   140      62.309  61.784  42.296  1.00  0.00           C  
ATOM   2158 HD11 LEU   140      62.344  60.932  42.976  1.00  0.00           H  
ATOM   2159 HD12 LEU   140      61.492  61.801  41.574  1.00  0.00           H  
ATOM   2160 HD13 LEU   140      63.216  61.675  41.702  1.00  0.00           H  
ATOM   2161  CD2 LEU   140      61.009  63.338  43.662  1.00  0.00           C  
ATOM   2162 HD21 LEU   140      60.733  62.418  44.176  1.00  0.00           H  
ATOM   2163 HD22 LEU   140      61.093  64.168  44.364  1.00  0.00           H  
ATOM   2164 HD23 LEU   140      60.207  63.576  42.964  1.00  0.00           H  
ATOM   2165  C   LEU   140      64.858  63.690  45.990  1.00  0.00           C  
ATOM   2166  O   LEU   140      64.551  62.776  46.784  1.00  0.00           O  
ATOM   2167  N   LEU   141      66.091  64.172  45.913  1.00  0.00           N  
ATOM   2168  H   LEU   141      66.080  64.904  45.218  1.00  0.00           H  
ATOM   2169  CA  LEU   141      67.290  63.967  46.698  1.00  0.00           C  
ATOM   2170  HA  LEU   141      66.924  63.817  47.714  1.00  0.00           H  
ATOM   2171  CB  LEU   141      68.063  62.702  46.283  1.00  0.00           C  
ATOM   2172  HB2 LEU   141      67.353  61.900  46.482  1.00  0.00           H  
ATOM   2173  HB3 LEU   141      68.224  62.755  45.206  1.00  0.00           H  
ATOM   2174  CG  LEU   141      69.323  62.451  47.078  1.00  0.00           C  
ATOM   2175  HG  LEU   141      69.764  63.444  47.166  1.00  0.00           H  
ATOM   2176  CD1 LEU   141      69.126  62.016  48.512  1.00  0.00           C  
ATOM   2177 HD11 LEU   141      68.543  62.764  49.049  1.00  0.00           H  
ATOM   2178 HD12 LEU   141      68.460  61.155  48.558  1.00  0.00           H  
ATOM   2179 HD13 LEU   141      70.059  61.772  49.020  1.00  0.00           H  
ATOM   2180  CD2 LEU   141      70.338  61.536  46.433  1.00  0.00           C  
ATOM   2181 HD21 LEU   141      70.644  61.664  45.395  1.00  0.00           H  
ATOM   2182 HD22 LEU   141      71.303  61.602  46.934  1.00  0.00           H  
ATOM   2183 HD23 LEU   141      69.797  60.590  46.416  1.00  0.00           H  
ATOM   2184  C   LEU   141      68.121  65.265  46.654  1.00  0.00           C  
ATOM   2185  O   LEU   141      68.401  65.741  45.538  1.00  0.00           O  
ATOM   2186  N   VAL   142      68.465  65.709  47.814  1.00  0.00           N  
ATOM   2187  H   VAL   142      68.195  65.196  48.641  1.00  0.00           H  
ATOM   2188  CA  VAL   142      69.465  66.775  48.022  1.00  0.00           C  
ATOM   2189  HA  VAL   142      70.039  66.852  47.099  1.00  0.00           H  
ATOM   2190  CB  VAL   142      68.861  68.155  48.209  1.00  0.00           C  
ATOM   2191  HB  VAL   142      68.266  68.041  49.115  1.00  0.00           H  
ATOM   2192  CG1 VAL   142      69.944  69.251  48.410  1.00  0.00           C  
ATOM   2193 HG11 VAL   142      70.605  69.065  49.256  1.00  0.00           H  
ATOM   2194 HG12 VAL   142      70.580  69.248  47.525  1.00  0.00           H  
ATOM   2195 HG13 VAL   142      69.451  70.223  48.397  1.00  0.00           H  
ATOM   2196  CG2 VAL   142      67.854  68.494  47.184  1.00  0.00           C  
ATOM   2197 HG21 VAL   142      67.473  69.479  47.455  1.00  0.00           H  
ATOM   2198 HG22 VAL   142      68.252  68.475  46.169  1.00  0.00           H  
ATOM   2199 HG23 VAL   142      67.007  67.810  47.233  1.00  0.00           H  
ATOM   2200  C   VAL   142      70.327  66.263  49.247  1.00  0.00           C  
ATOM   2201  O   VAL   142      69.756  65.707  50.213  1.00  0.00           O  
ATOM   2202  N   VAL   143      71.621  66.497  49.225  1.00  0.00           N  
ATOM   2203  H   VAL   143      71.991  66.907  48.379  1.00  0.00           H  
ATOM   2204  CA  VAL   143      72.630  66.085  50.245  1.00  0.00           C  
ATOM   2205  HA  VAL   143      72.152  65.977  51.218  1.00  0.00           H  
ATOM   2206  CB  VAL   143      73.279  64.737  49.831  1.00  0.00           C  
ATOM   2207  HB  VAL   143      73.835  64.940  48.915  1.00  0.00           H  
ATOM   2208  CG1 VAL   143      74.198  64.323  51.008  1.00  0.00           C  
ATOM   2209 HG11 VAL   143      75.066  64.981  51.057  1.00  0.00           H  
ATOM   2210 HG12 VAL   143      73.544  64.401  51.877  1.00  0.00           H  
ATOM   2211 HG13 VAL   143      74.463  63.267  50.954  1.00  0.00           H  
ATOM   2212  CG2 VAL   143      72.283  63.672  49.457  1.00  0.00           C  
ATOM   2213 HG21 VAL   143      72.747  62.799  48.997  1.00  0.00           H  
ATOM   2214 HG22 VAL   143      71.703  63.324  50.312  1.00  0.00           H  
ATOM   2215 HG23 VAL   143      71.525  64.047  48.769  1.00  0.00           H  
ATOM   2216  C   VAL   143      73.670  67.145  50.426  1.00  0.00           C  
ATOM   2217  O   VAL   143      74.123  67.724  49.403  1.00  0.00           O  
ATOM   2218  N   GLN   144      74.033  67.344  51.667  1.00  0.00           N  
ATOM   2219  H   GLN   144      73.684  66.737  52.395  1.00  0.00           H  
ATOM   2220  CA  GLN   144      75.051  68.365  51.970  1.00  0.00           C  
ATOM   2221  HA  GLN   144      75.545  68.646  51.039  1.00  0.00           H  
ATOM   2222  CB  GLN   144      74.418  69.643  52.605  1.00  0.00           C  
ATOM   2223  HB2 GLN   144      73.733  70.047  51.860  1.00  0.00           H  
ATOM   2224  HB3 GLN   144      73.906  69.358  53.524  1.00  0.00           H  
ATOM   2225  CG  GLN   144      75.418  70.722  53.005  1.00  0.00           C  
ATOM   2226  HG2 GLN   144      76.068  70.416  53.824  1.00  0.00           H  
ATOM   2227  HG3 GLN   144      76.065  70.925  52.151  1.00  0.00           H  
ATOM   2228  CD  GLN   144      74.622  72.050  53.331  1.00  0.00           C  
ATOM   2229  OE1 GLN   144      73.683  72.427  52.609  1.00  0.00           O  
ATOM   2230  NE2 GLN   144      74.911  72.654  54.466  1.00  0.00           N  
ATOM   2231 HE21 GLN   144      74.214  73.295  54.817  1.00  0.00           H  
ATOM   2232 HE22 GLN   144      75.638  72.236  55.029  1.00  0.00           H  
ATOM   2233  C   GLN   144      76.055  67.814  52.884  1.00  0.00           C  
ATOM   2234  O   GLN   144      75.635  67.272  53.893  1.00  0.00           O  
ATOM   2235  N   VAL   145      77.319  68.110  52.670  1.00  0.00           N  
ATOM   2236  H   VAL   145      77.546  68.706  51.887  1.00  0.00           H  
ATOM   2237  CA  VAL   145      78.383  67.894  53.698  1.00  0.00           C  
ATOM   2238  HA  VAL   145      78.014  67.211  54.463  1.00  0.00           H  
ATOM   2239  CB  VAL   145      79.590  67.156  53.123  1.00  0.00           C  
ATOM   2240  HB  VAL   145      80.350  67.875  52.817  1.00  0.00           H  
ATOM   2241  CG1 VAL   145      80.332  66.403  54.285  1.00  0.00           C  
ATOM   2242 HG11 VAL   145      80.817  67.047  55.019  1.00  0.00           H  
ATOM   2243 HG12 VAL   145      79.640  65.707  54.759  1.00  0.00           H  
ATOM   2244 HG13 VAL   145      80.978  65.702  53.757  1.00  0.00           H  
ATOM   2245  CG2 VAL   145      79.268  66.170  51.974  1.00  0.00           C  
ATOM   2246 HG21 VAL   145      79.128  66.757  51.066  1.00  0.00           H  
ATOM   2247 HG22 VAL   145      80.103  65.492  51.799  1.00  0.00           H  
ATOM   2248 HG23 VAL   145      78.404  65.549  52.210  1.00  0.00           H  
ATOM   2249  C   VAL   145      78.938  69.205  54.351  1.00  0.00           C  
ATOM   2250  O   VAL   145      79.236  70.125  53.571  1.00  0.00           O  
ATOM   2251  N   THR   146      78.980  69.315  55.681  1.00  0.00           N  
ATOM   2252  H   THR   146      78.857  68.446  56.181  1.00  0.00           H  
ATOM   2253  CA  THR   146      79.392  70.483  56.469  1.00  0.00           C  
ATOM   2254  HA  THR   146      79.541  71.272  55.732  1.00  0.00           H  
ATOM   2255  CB  THR   146      78.401  71.025  57.469  1.00  0.00           C  
ATOM   2256  HB  THR   146      78.196  70.301  58.258  1.00  0.00           H  
ATOM   2257  CG2 THR   146      78.845  72.380  58.108  1.00  0.00           C  
ATOM   2258 HG21 THR   146      79.733  72.325  58.738  1.00  0.00           H  
ATOM   2259 HG22 THR   146      79.154  73.024  57.285  1.00  0.00           H  
ATOM   2260 HG23 THR   146      77.984  72.836  58.596  1.00  0.00           H  
ATOM   2261  OG1 THR   146      77.132  71.249  56.808  1.00  0.00           O  
ATOM   2262  HG1 THR   146      76.869  70.387  56.479  1.00  0.00           H  
ATOM   2263  C   THR   146      80.705  70.109  57.178  1.00  0.00           C  
ATOM   2264  O   THR   146      80.654  69.268  58.099  1.00  0.00           O  
ATOM   2265  N   GLU   147      81.807  70.748  56.760  1.00  0.00           N  
ATOM   2266  H   GLU   147      81.694  71.441  56.034  1.00  0.00           H  
ATOM   2267  CA  GLU   147      82.957  70.593  57.609  1.00  0.00           C  
ATOM   2268  HA  GLU   147      83.058  69.523  57.792  1.00  0.00           H  
ATOM   2269  CB  GLU   147      84.151  70.972  56.739  1.00  0.00           C  
ATOM   2270  HB2 GLU   147      84.193  70.284  55.894  1.00  0.00           H  
ATOM   2271  HB3 GLU   147      84.135  72.000  56.377  1.00  0.00           H  
ATOM   2272  CG  GLU   147      85.450  70.702  57.522  1.00  0.00           C  
ATOM   2273  HG2 GLU   147      85.385  71.108  58.532  1.00  0.00           H  
ATOM   2274  HG3 GLU   147      85.524  69.616  57.560  1.00  0.00           H  
ATOM   2275  CD  GLU   147      86.707  71.335  56.878  1.00  0.00           C  
ATOM   2276  OE1 GLU   147      87.658  70.576  56.601  1.00  0.00           O  
ATOM   2277  OE2 GLU   147      86.661  72.584  56.684  1.00  0.00           O  
ATOM   2278  C   GLU   147      82.869  71.442  58.900  1.00  0.00           C  
ATOM   2279  O   GLU   147      82.678  72.638  58.793  1.00  0.00           O  
ATOM   2280  N   LEU   148      82.984  70.880  60.032  1.00  0.00           N  
ATOM   2281  H   LEU   148      83.044  69.872  60.053  1.00  0.00           H  
ATOM   2282  CA  LEU   148      82.931  71.557  61.347  1.00  0.00           C  
ATOM   2283  HA  LEU   148      82.207  72.372  61.327  1.00  0.00           H  
ATOM   2284  CB  LEU   148      82.392  70.536  62.400  1.00  0.00           C  
ATOM   2285  HB2 LEU   148      83.031  69.654  62.446  1.00  0.00           H  
ATOM   2286  HB3 LEU   148      82.285  71.035  63.363  1.00  0.00           H  
ATOM   2287  CG  LEU   148      81.038  69.916  62.091  1.00  0.00           C  
ATOM   2288  HG  LEU   148      81.034  69.423  61.119  1.00  0.00           H  
ATOM   2289  CD1 LEU   148      80.678  68.821  63.058  1.00  0.00           C  
ATOM   2290 HD11 LEU   148      79.634  68.565  62.879  1.00  0.00           H  
ATOM   2291 HD12 LEU   148      81.278  67.913  63.003  1.00  0.00           H  
ATOM   2292 HD13 LEU   148      80.674  69.154  64.096  1.00  0.00           H  
ATOM   2293  CD2 LEU   148      79.911  70.924  62.203  1.00  0.00           C  
ATOM   2294 HD21 LEU   148      78.928  70.531  61.946  1.00  0.00           H  
ATOM   2295 HD22 LEU   148      79.864  71.137  63.271  1.00  0.00           H  
ATOM   2296 HD23 LEU   148      80.260  71.755  61.588  1.00  0.00           H  
ATOM   2297  C   LEU   148      84.344  72.267  61.673  1.00  0.00           C  
ATOM   2298  O   LEU   148      85.301  72.175  60.867  1.00  0.00           O  
ATOM   2299  N   VAL   149      84.376  72.815  62.889  1.00  0.00           N  
ATOM   2300  H   VAL   149      83.470  72.941  63.318  1.00  0.00           H  
ATOM   2301  CA  VAL   149      85.647  73.024  63.632  1.00  0.00           C  
ATOM   2302  HA  VAL   149      86.321  73.592  62.992  1.00  0.00           H  
ATOM   2303  CB  VAL   149      85.467  73.989  64.851  1.00  0.00           C  
ATOM   2304  HB  VAL   149      84.625  73.689  65.475  1.00  0.00           H  
ATOM   2305  CG1 VAL   149      86.742  74.052  65.677  1.00  0.00           C  
ATOM   2306 HG11 VAL   149      86.625  74.757  66.500  1.00  0.00           H  
ATOM   2307 HG12 VAL   149      86.869  73.097  66.187  1.00  0.00           H  
ATOM   2308 HG13 VAL   149      87.677  74.323  65.186  1.00  0.00           H  
ATOM   2309  CG2 VAL   149      85.142  75.385  64.367  1.00  0.00           C  
ATOM   2310 HG21 VAL   149      85.968  75.585  63.684  1.00  0.00           H  
ATOM   2311 HG22 VAL   149      84.259  75.322  63.731  1.00  0.00           H  
ATOM   2312 HG23 VAL   149      85.041  76.072  65.206  1.00  0.00           H  
ATOM   2313  C   VAL   149      86.403  71.704  63.895  1.00  0.00           C  
ATOM   2314  O   VAL   149      87.468  71.519  63.354  1.00  0.00           O  
ATOM   2315  N   ASP   150      85.936  70.791  64.636  1.00  0.00           N  
ATOM   2316  H   ASP   150      85.008  70.895  65.022  1.00  0.00           H  
ATOM   2317  CA  ASP   150      86.598  69.576  64.993  1.00  0.00           C  
ATOM   2318  HA  ASP   150      87.681  69.658  65.078  1.00  0.00           H  
ATOM   2319  CB  ASP   150      86.307  69.381  66.519  1.00  0.00           C  
ATOM   2320  HB2 ASP   150      86.877  68.537  66.907  1.00  0.00           H  
ATOM   2321  HB3 ASP   150      86.548  70.314  67.029  1.00  0.00           H  
ATOM   2322  CG  ASP   150      84.878  69.060  66.777  1.00  0.00           C  
ATOM   2323  OD1 ASP   150      84.644  68.593  67.945  1.00  0.00           O  
ATOM   2324  OD2 ASP   150      83.984  69.389  65.997  1.00  0.00           O  
ATOM   2325  C   ASP   150      86.230  68.289  64.162  1.00  0.00           C  
ATOM   2326  O   ASP   150      87.005  67.302  64.191  1.00  0.00           O  
ATOM   2327  N   GLY   151      85.065  68.178  63.457  1.00  0.00           N  
ATOM   2328  H   GLY   151      84.425  68.951  63.566  1.00  0.00           H  
ATOM   2329  CA  GLY   151      84.710  67.018  62.581  1.00  0.00           C  
ATOM   2330  HA2 GLY   151      85.582  66.458  62.243  1.00  0.00           H  
ATOM   2331  HA3 GLY   151      84.182  66.336  63.248  1.00  0.00           H  
ATOM   2332  C   GLY   151      83.942  67.308  61.331  1.00  0.00           C  
ATOM   2333  O   GLY   151      84.263  68.314  60.673  1.00  0.00           O  
ATOM   2334  N   ILE   152      82.984  66.385  60.932  1.00  0.00           N  
ATOM   2335  H   ILE   152      82.878  65.587  61.543  1.00  0.00           H  
ATOM   2336  CA  ILE   152      82.326  66.466  59.683  1.00  0.00           C  
ATOM   2337  HA  ILE   152      82.205  67.534  59.506  1.00  0.00           H  
ATOM   2338  CB  ILE   152      83.153  65.929  58.453  1.00  0.00           C  
ATOM   2339  HB  ILE   152      84.124  66.374  58.672  1.00  0.00           H  
ATOM   2340  CG2 ILE   152      83.405  64.439  58.657  1.00  0.00           C  
ATOM   2341 HG21 ILE   152      82.518  63.816  58.766  1.00  0.00           H  
ATOM   2342 HG22 ILE   152      84.008  64.001  57.862  1.00  0.00           H  
ATOM   2343 HG23 ILE   152      83.935  64.241  59.588  1.00  0.00           H  
ATOM   2344  CG1 ILE   152      82.545  66.118  57.004  1.00  0.00           C  
ATOM   2345 HG12 ILE   152      81.864  65.358  56.619  1.00  0.00           H  
ATOM   2346 HG13 ILE   152      81.935  67.019  56.946  1.00  0.00           H  
ATOM   2347  CD1 ILE   152      83.697  66.277  55.993  1.00  0.00           C  
ATOM   2348 HD11 ILE   152      84.274  65.352  56.013  1.00  0.00           H  
ATOM   2349 HD12 ILE   152      83.138  66.371  55.062  1.00  0.00           H  
ATOM   2350 HD13 ILE   152      84.352  67.127  56.183  1.00  0.00           H  
ATOM   2351  C   ILE   152      80.863  65.838  59.772  1.00  0.00           C  
ATOM   2352  O   ILE   152      80.611  64.846  60.500  1.00  0.00           O  
ATOM   2353  N   PHE   153      79.947  66.407  59.019  1.00  0.00           N  
ATOM   2354  H   PHE   153      80.275  67.118  58.380  1.00  0.00           H  
ATOM   2355  CA  PHE   153      78.504  66.109  59.155  1.00  0.00           C  
ATOM   2356  HA  PHE   153      78.283  65.265  59.809  1.00  0.00           H  
ATOM   2357  CB  PHE   153      77.784  67.313  59.921  1.00  0.00           C  
ATOM   2358  HB2 PHE   153      78.357  67.561  60.815  1.00  0.00           H  
ATOM   2359  HB3 PHE   153      77.864  68.196  59.287  1.00  0.00           H  
ATOM   2360  CG  PHE   153      76.319  67.062  60.198  1.00  0.00           C  
ATOM   2361  CD1 PHE   153      75.380  67.725  59.406  1.00  0.00           C  
ATOM   2362  HD1 PHE   153      75.796  68.305  58.596  1.00  0.00           H  
ATOM   2363  CE1 PHE   153      74.009  67.461  59.607  1.00  0.00           C  
ATOM   2364  HE1 PHE   153      73.233  67.890  58.990  1.00  0.00           H  
ATOM   2365  CZ  PHE   153      73.589  66.594  60.629  1.00  0.00           C  
ATOM   2366  HZ  PHE   153      72.536  66.358  60.670  1.00  0.00           H  
ATOM   2367  CE2 PHE   153      74.555  65.992  61.430  1.00  0.00           C  
ATOM   2368  HE2 PHE   153      74.229  65.343  62.230  1.00  0.00           H  
ATOM   2369  CD2 PHE   153      75.898  66.265  61.227  1.00  0.00           C  
ATOM   2370  HD2 PHE   153      76.651  65.737  61.794  1.00  0.00           H  
ATOM   2371  C   PHE   153      77.951  65.979  57.818  1.00  0.00           C  
ATOM   2372  O   PHE   153      78.176  66.879  56.955  1.00  0.00           O  
ATOM   2373  N   ILE   154      77.230  64.867  57.576  1.00  0.00           N  
ATOM   2374  H   ILE   154      77.026  64.278  58.371  1.00  0.00           H  
ATOM   2375  CA  ILE   154      76.564  64.563  56.334  1.00  0.00           C  
ATOM   2376  HA  ILE   154      76.806  65.330  55.599  1.00  0.00           H  
ATOM   2377  CB  ILE   154      77.033  63.216  55.886  1.00  0.00           C  
ATOM   2378  HB  ILE   154      76.926  62.560  56.750  1.00  0.00           H  
ATOM   2379  CG2 ILE   154      76.169  62.621  54.712  1.00  0.00           C  
ATOM   2380 HG21 ILE   154      76.136  63.279  53.844  1.00  0.00           H  
ATOM   2381 HG22 ILE   154      76.532  61.617  54.490  1.00  0.00           H  
ATOM   2382 HG23 ILE   154      75.166  62.359  55.049  1.00  0.00           H  
ATOM   2383  CG1 ILE   154      78.511  63.288  55.516  1.00  0.00           C  
ATOM   2384 HG12 ILE   154      78.570  63.858  54.589  1.00  0.00           H  
ATOM   2385 HG13 ILE   154      79.089  63.914  56.196  1.00  0.00           H  
ATOM   2386  CD1 ILE   154      79.208  61.914  55.417  1.00  0.00           C  
ATOM   2387 HD11 ILE   154      78.815  61.216  54.678  1.00  0.00           H  
ATOM   2388 HD12 ILE   154      80.263  62.014  55.163  1.00  0.00           H  
ATOM   2389 HD13 ILE   154      79.156  61.451  56.402  1.00  0.00           H  
ATOM   2390  C   ILE   154      75.027  64.605  56.586  1.00  0.00           C  
ATOM   2391  O   ILE   154      74.507  63.924  57.458  1.00  0.00           O  
ATOM   2392  N   GLY   155      74.283  65.428  55.853  1.00  0.00           N  
ATOM   2393  H   GLY   155      74.738  65.821  55.041  1.00  0.00           H  
ATOM   2394  CA  GLY   155      72.832  65.520  55.972  1.00  0.00           C  
ATOM   2395  HA2 GLY   155      72.522  64.627  56.515  1.00  0.00           H  
ATOM   2396  HA3 GLY   155      72.401  66.312  56.584  1.00  0.00           H  
ATOM   2397  C   GLY   155      71.912  65.427  54.682  1.00  0.00           C  
ATOM   2398  O   GLY   155      72.262  66.062  53.670  1.00  0.00           O  
ATOM   2399  N   LEU   156      70.971  64.485  54.717  1.00  0.00           N  
ATOM   2400  H   LEU   156      70.612  64.217  55.623  1.00  0.00           H  
ATOM   2401  CA  LEU   156      70.124  64.098  53.664  1.00  0.00           C  
ATOM   2402  HA  LEU   156      70.496  64.546  52.742  1.00  0.00           H  
ATOM   2403  CB  LEU   156      69.962  62.591  53.570  1.00  0.00           C  
ATOM   2404  HB2 LEU   156      69.523  62.255  54.510  1.00  0.00           H  
ATOM   2405  HB3 LEU   156      69.150  62.366  52.878  1.00  0.00           H  
ATOM   2406  CG  LEU   156      71.239  61.825  53.040  1.00  0.00           C  
ATOM   2407  HG  LEU   156      71.789  62.409  52.303  1.00  0.00           H  
ATOM   2408  CD1 LEU   156      72.008  61.357  54.238  1.00  0.00           C  
ATOM   2409 HD11 LEU   156      72.896  60.823  53.900  1.00  0.00           H  
ATOM   2410 HD12 LEU   156      72.419  62.155  54.856  1.00  0.00           H  
ATOM   2411 HD13 LEU   156      71.510  60.617  54.865  1.00  0.00           H  
ATOM   2412  CD2 LEU   156      70.788  60.557  52.371  1.00  0.00           C  
ATOM   2413 HD21 LEU   156      71.606  59.959  51.969  1.00  0.00           H  
ATOM   2414 HD22 LEU   156      70.255  59.845  53.001  1.00  0.00           H  
ATOM   2415 HD23 LEU   156      70.231  60.844  51.479  1.00  0.00           H  
ATOM   2416  C   LEU   156      68.756  64.766  53.816  1.00  0.00           C  
ATOM   2417  O   LEU   156      68.140  64.880  54.877  1.00  0.00           O  
ATOM   2418  N   THR   157      68.220  64.971  52.624  1.00  0.00           N  
ATOM   2419  H   THR   157      68.782  64.781  51.806  1.00  0.00           H  
ATOM   2420  CA  THR   157      66.883  65.378  52.281  1.00  0.00           C  
ATOM   2421  HA  THR   157      66.307  65.324  53.204  1.00  0.00           H  
ATOM   2422  CB  THR   157      66.660  66.782  51.730  1.00  0.00           C  
ATOM   2423  HB  THR   157      67.233  66.932  50.815  1.00  0.00           H  
ATOM   2424  CG2 THR   157      65.200  67.138  51.473  1.00  0.00           C  
ATOM   2425 HG21 THR   157      64.769  66.593  50.633  1.00  0.00           H  
ATOM   2426 HG22 THR   157      64.463  66.985  52.261  1.00  0.00           H  
ATOM   2427 HG23 THR   157      65.187  68.152  51.073  1.00  0.00           H  
ATOM   2428  OG1 THR   157      67.205  67.635  52.677  1.00  0.00           O  
ATOM   2429  HG1 THR   157      67.366  68.431  52.165  1.00  0.00           H  
ATOM   2430  C   THR   157      66.356  64.402  51.207  1.00  0.00           C  
ATOM   2431  O   THR   157      66.908  64.375  50.061  1.00  0.00           O  
ATOM   2432  N   VAL   158      65.289  63.622  51.501  1.00  0.00           N  
ATOM   2433  H   VAL   158      65.032  63.638  52.478  1.00  0.00           H  
ATOM   2434  CA  VAL   158      64.694  62.619  50.602  1.00  0.00           C  
ATOM   2435  HA  VAL   158      65.098  62.840  49.614  1.00  0.00           H  
ATOM   2436  CB  VAL   158      65.048  61.207  50.978  1.00  0.00           C  
ATOM   2437  HB  VAL   158      64.920  61.086  52.053  1.00  0.00           H  
ATOM   2438  CG1 VAL   158      64.023  60.218  50.309  1.00  0.00           C  
ATOM   2439 HG11 VAL   158      63.115  60.126  50.905  1.00  0.00           H  
ATOM   2440 HG12 VAL   158      63.886  60.592  49.294  1.00  0.00           H  
ATOM   2441 HG13 VAL   158      64.516  59.248  50.252  1.00  0.00           H  
ATOM   2442  CG2 VAL   158      66.464  60.929  50.641  1.00  0.00           C  
ATOM   2443 HG21 VAL   158      66.670  59.977  51.130  1.00  0.00           H  
ATOM   2444 HG22 VAL   158      66.525  60.785  49.562  1.00  0.00           H  
ATOM   2445 HG23 VAL   158      67.185  61.643  51.040  1.00  0.00           H  
ATOM   2446  C   VAL   158      63.175  62.840  50.543  1.00  0.00           C  
ATOM   2447  O   VAL   158      62.591  62.811  51.561  1.00  0.00           O  
ATOM   2448  N   ASN   159      62.690  63.029  49.396  1.00  0.00           N  
ATOM   2449  H   ASN   159      63.272  62.921  48.579  1.00  0.00           H  
ATOM   2450  CA  ASN   159      61.214  63.137  49.137  1.00  0.00           C  
ATOM   2451  HA  ASN   159      60.802  63.954  49.730  1.00  0.00           H  
ATOM   2452  CB  ASN   159      61.056  63.432  47.687  1.00  0.00           C  
ATOM   2453  HB2 ASN   159      61.571  64.339  47.370  1.00  0.00           H  
ATOM   2454  HB3 ASN   159      61.560  62.734  47.018  1.00  0.00           H  
ATOM   2455  CG  ASN   159      59.614  63.548  47.234  1.00  0.00           C  
ATOM   2456  OD1 ASN   159      58.815  62.669  47.529  1.00  0.00           O  
ATOM   2457  ND2 ASN   159      59.241  64.625  46.649  1.00  0.00           N  
ATOM   2458 HD21 ASN   159      58.256  64.709  46.441  1.00  0.00           H  
ATOM   2459 HD22 ASN   159      59.856  65.421  46.563  1.00  0.00           H  
ATOM   2460  C   ASN   159      60.568  61.838  49.557  1.00  0.00           C  
ATOM   2461  O   ASN   159      60.835  60.711  49.085  1.00  0.00           O  
ATOM   2462  N   HID   160      59.618  61.906  50.469  1.00  0.00           N  
ATOM   2463  H   HID   160      59.185  62.783  50.721  1.00  0.00           H  
ATOM   2464  CA  HID   160      59.053  60.782  51.160  1.00  0.00           C  
ATOM   2465  HA  HID   160      59.836  60.227  51.676  1.00  0.00           H  
ATOM   2466  CB  HID   160      58.193  61.202  52.389  1.00  0.00           C  
ATOM   2467  HB2 HID   160      58.631  62.045  52.923  1.00  0.00           H  
ATOM   2468  HB3 HID   160      57.256  61.586  51.986  1.00  0.00           H  
ATOM   2469  CG  HID   160      57.957  60.141  53.452  1.00  0.00           C  
ATOM   2470  ND1 HID   160      57.351  58.921  53.358  1.00  0.00           N  
ATOM   2471  HD1 HID   160      56.936  58.423  52.584  1.00  0.00           H  
ATOM   2472  CE1 HID   160      57.427  58.301  54.517  1.00  0.00           C  
ATOM   2473  HE1 HID   160      56.778  57.483  54.790  1.00  0.00           H  
ATOM   2474  NE2 HID   160      57.861  59.125  55.470  1.00  0.00           N  
ATOM   2475  CD2 HID   160      58.319  60.247  54.721  1.00  0.00           C  
ATOM   2476  HD2 HID   160      58.990  60.990  55.127  1.00  0.00           H  
ATOM   2477  C   HID   160      58.242  59.839  50.234  1.00  0.00           C  
ATOM   2478  O   HID   160      58.001  58.682  50.578  1.00  0.00           O  
ATOM   2479  N   VAL   161      57.764  60.317  49.046  1.00  0.00           N  
ATOM   2480  H   VAL   161      57.823  61.293  48.796  1.00  0.00           H  
ATOM   2481  CA  VAL   161      57.277  59.360  48.037  1.00  0.00           C  
ATOM   2482  HA  VAL   161      56.465  58.843  48.547  1.00  0.00           H  
ATOM   2483  CB  VAL   161      56.596  60.141  46.895  1.00  0.00           C  
ATOM   2484  HB  VAL   161      57.396  60.738  46.457  1.00  0.00           H  
ATOM   2485  CG1 VAL   161      55.853  59.340  45.761  1.00  0.00           C  
ATOM   2486 HG11 VAL   161      55.580  58.329  46.063  1.00  0.00           H  
ATOM   2487 HG12 VAL   161      54.834  59.691  45.596  1.00  0.00           H  
ATOM   2488 HG13 VAL   161      56.401  59.388  44.820  1.00  0.00           H  
ATOM   2489  CG2 VAL   161      55.473  61.031  47.424  1.00  0.00           C  
ATOM   2490 HG21 VAL   161      54.657  60.422  47.812  1.00  0.00           H  
ATOM   2491 HG22 VAL   161      55.849  61.723  48.177  1.00  0.00           H  
ATOM   2492 HG23 VAL   161      55.144  61.741  46.665  1.00  0.00           H  
ATOM   2493  C   VAL   161      58.319  58.389  47.477  1.00  0.00           C  
ATOM   2494  O   VAL   161      58.031  57.221  47.129  1.00  0.00           O  
ATOM   2495  N   VAL   162      59.534  58.836  47.319  1.00  0.00           N  
ATOM   2496  H   VAL   162      59.686  59.763  47.691  1.00  0.00           H  
ATOM   2497  CA  VAL   162      60.571  57.907  46.779  1.00  0.00           C  
ATOM   2498  HA  VAL   162      60.107  57.407  45.929  1.00  0.00           H  
ATOM   2499  CB  VAL   162      61.875  58.567  46.297  1.00  0.00           C  
ATOM   2500  HB  VAL   162      62.481  58.768  47.180  1.00  0.00           H  
ATOM   2501  CG1 VAL   162      62.707  57.724  45.340  1.00  0.00           C  
ATOM   2502 HG11 VAL   162      62.820  56.737  45.786  1.00  0.00           H  
ATOM   2503 HG12 VAL   162      62.221  57.616  44.370  1.00  0.00           H  
ATOM   2504 HG13 VAL   162      63.620  58.229  45.023  1.00  0.00           H  
ATOM   2505  CG2 VAL   162      61.733  59.914  45.549  1.00  0.00           C  
ATOM   2506 HG21 VAL   162      62.746  60.250  45.329  1.00  0.00           H  
ATOM   2507 HG22 VAL   162      61.055  59.812  44.701  1.00  0.00           H  
ATOM   2508 HG23 VAL   162      61.279  60.661  46.200  1.00  0.00           H  
ATOM   2509  C   VAL   162      60.834  56.825  47.822  1.00  0.00           C  
ATOM   2510  O   VAL   162      60.885  55.680  47.378  1.00  0.00           O  
ATOM   2511  N   ALA   163      61.058  57.211  49.077  1.00  0.00           N  
ATOM   2512  H   ALA   163      61.048  58.140  49.473  1.00  0.00           H  
ATOM   2513  CA  ALA   163      61.466  56.225  50.078  1.00  0.00           C  
ATOM   2514  HA  ALA   163      61.150  55.282  49.632  1.00  0.00           H  
ATOM   2515  CB  ALA   163      62.960  56.236  50.377  1.00  0.00           C  
ATOM   2516  HB1 ALA   163      63.110  56.550  51.409  1.00  0.00           H  
ATOM   2517  HB2 ALA   163      63.552  55.389  50.032  1.00  0.00           H  
ATOM   2518  HB3 ALA   163      63.415  57.042  49.801  1.00  0.00           H  
ATOM   2519  C   ALA   163      60.591  56.409  51.406  1.00  0.00           C  
ATOM   2520  O   ALA   163      60.475  57.527  51.899  1.00  0.00           O  
ATOM   2521  N   ASP   164      60.132  55.331  52.111  1.00  0.00           N  
ATOM   2522  H   ASP   164      60.395  54.385  51.875  1.00  0.00           H  
ATOM   2523  CA  ASP   164      59.773  55.433  53.563  1.00  0.00           C  
ATOM   2524  HA  ASP   164      59.322  56.408  53.748  1.00  0.00           H  
ATOM   2525  CB  ASP   164      58.632  54.477  54.000  1.00  0.00           C  
ATOM   2526  HB2 ASP   164      58.372  54.782  55.013  1.00  0.00           H  
ATOM   2527  HB3 ASP   164      57.751  54.584  53.367  1.00  0.00           H  
ATOM   2528  CG  ASP   164      58.907  52.947  53.967  1.00  0.00           C  
ATOM   2529  OD1 ASP   164      59.952  52.454  53.529  1.00  0.00           O  
ATOM   2530  OD2 ASP   164      57.983  52.297  54.451  1.00  0.00           O  
ATOM   2531  C   ASP   164      60.993  55.225  54.511  1.00  0.00           C  
ATOM   2532  O   ASP   164      62.079  54.938  53.975  1.00  0.00           O  
ATOM   2533  N   GLY   165      60.961  55.368  55.800  1.00  0.00           N  
ATOM   2534  H   GLY   165      60.123  55.808  56.152  1.00  0.00           H  
ATOM   2535  CA  GLY   165      62.040  55.094  56.723  1.00  0.00           C  
ATOM   2536  HA2 GLY   165      62.721  55.940  56.628  1.00  0.00           H  
ATOM   2537  HA3 GLY   165      61.644  55.014  57.735  1.00  0.00           H  
ATOM   2538  C   GLY   165      62.974  53.901  56.525  1.00  0.00           C  
ATOM   2539  O   GLY   165      64.156  54.152  56.352  1.00  0.00           O  
ATOM   2540  N   LYS   166      62.342  52.677  56.440  1.00  0.00           N  
ATOM   2541  H   LYS   166      61.443  52.592  56.893  1.00  0.00           H  
ATOM   2542  CA  LYS   166      63.039  51.408  56.080  1.00  0.00           C  
ATOM   2543  HA  LYS   166      63.867  51.224  56.766  1.00  0.00           H  
ATOM   2544  CB  LYS   166      62.044  50.282  56.191  1.00  0.00           C  
ATOM   2545  HB2 LYS   166      61.048  50.514  55.814  1.00  0.00           H  
ATOM   2546  HB3 LYS   166      62.340  49.469  55.528  1.00  0.00           H  
ATOM   2547  CG  LYS   166      61.986  49.695  57.603  1.00  0.00           C  
ATOM   2548  HG2 LYS   166      62.995  49.458  57.939  1.00  0.00           H  
ATOM   2549  HG3 LYS   166      61.650  50.403  58.360  1.00  0.00           H  
ATOM   2550  CD  LYS   166      61.056  48.432  57.760  1.00  0.00           C  
ATOM   2551  HD2 LYS   166      60.035  48.637  57.440  1.00  0.00           H  
ATOM   2552  HD3 LYS   166      61.447  47.571  57.217  1.00  0.00           H  
ATOM   2553  CE  LYS   166      60.967  48.063  59.243  1.00  0.00           C  
ATOM   2554  HE2 LYS   166      61.995  47.949  59.589  1.00  0.00           H  
ATOM   2555  HE3 LYS   166      60.637  48.967  59.754  1.00  0.00           H  
ATOM   2556  NZ  LYS   166      60.064  46.927  59.481  1.00  0.00           N  
ATOM   2557  HZ1 LYS   166      60.509  46.021  59.443  1.00  0.00           H  
ATOM   2558  HZ2 LYS   166      59.599  47.010  60.374  1.00  0.00           H  
ATOM   2559  HZ3 LYS   166      59.349  46.921  58.768  1.00  0.00           H  
ATOM   2560  C   LYS   166      63.763  51.517  54.742  1.00  0.00           C  
ATOM   2561  O   LYS   166      64.919  51.083  54.653  1.00  0.00           O  
ATOM   2562  N   SER   167      63.126  52.084  53.753  1.00  0.00           N  
ATOM   2563  H   SER   167      62.161  52.343  53.899  1.00  0.00           H  
ATOM   2564  CA  SER   167      63.696  52.410  52.461  1.00  0.00           C  
ATOM   2565  HA  SER   167      64.044  51.506  51.961  1.00  0.00           H  
ATOM   2566  CB  SER   167      62.660  52.980  51.553  1.00  0.00           C  
ATOM   2567  HB2 SER   167      62.296  53.984  51.773  1.00  0.00           H  
ATOM   2568  HB3 SER   167      63.118  53.177  50.584  1.00  0.00           H  
ATOM   2569  OG  SER   167      61.559  52.128  51.443  1.00  0.00           O  
ATOM   2570  HG  SER   167      61.115  51.937  52.272  1.00  0.00           H  
ATOM   2571  C   SER   167      64.869  53.369  52.478  1.00  0.00           C  
ATOM   2572  O   SER   167      65.885  53.050  51.904  1.00  0.00           O  
ATOM   2573  N   PHE   168      64.718  54.467  53.198  1.00  0.00           N  
ATOM   2574  H   PHE   168      63.946  54.427  53.848  1.00  0.00           H  
ATOM   2575  CA  PHE   168      65.732  55.484  53.366  1.00  0.00           C  
ATOM   2576  HA  PHE   168      66.049  55.818  52.378  1.00  0.00           H  
ATOM   2577  CB  PHE   168      65.064  56.668  54.059  1.00  0.00           C  
ATOM   2578  HB2 PHE   168      64.276  57.069  53.421  1.00  0.00           H  
ATOM   2579  HB3 PHE   168      64.621  56.328  54.995  1.00  0.00           H  
ATOM   2580  CG  PHE   168      66.054  57.779  54.490  1.00  0.00           C  
ATOM   2581  CD1 PHE   168      66.130  58.919  53.645  1.00  0.00           C  
ATOM   2582  HD1 PHE   168      65.559  58.924  52.728  1.00  0.00           H  
ATOM   2583  CE1 PHE   168      66.950  60.028  54.047  1.00  0.00           C  
ATOM   2584  HE1 PHE   168      67.029  60.903  53.419  1.00  0.00           H  
ATOM   2585  CZ  PHE   168      67.641  60.093  55.279  1.00  0.00           C  
ATOM   2586  HZ  PHE   168      68.300  60.906  55.548  1.00  0.00           H  
ATOM   2587  CE2 PHE   168      67.654  58.855  55.970  1.00  0.00           C  
ATOM   2588  HE2 PHE   168      68.309  58.771  56.824  1.00  0.00           H  
ATOM   2589  CD2 PHE   168      66.803  57.756  55.677  1.00  0.00           C  
ATOM   2590  HD2 PHE   168      66.709  56.907  56.338  1.00  0.00           H  
ATOM   2591  C   PHE   168      66.992  54.975  54.124  1.00  0.00           C  
ATOM   2592  O   PHE   168      68.079  55.251  53.709  1.00  0.00           O  
ATOM   2593  N   TRP   169      66.854  54.252  55.224  1.00  0.00           N  
ATOM   2594  H   TRP   169      65.937  54.145  55.634  1.00  0.00           H  
ATOM   2595  CA  TRP   169      68.024  53.693  55.949  1.00  0.00           C  
ATOM   2596  HA  TRP   169      68.858  54.382  55.817  1.00  0.00           H  
ATOM   2597  CB  TRP   169      67.644  53.356  57.361  1.00  0.00           C  
ATOM   2598  HB2 TRP   169      66.627  52.964  57.349  1.00  0.00           H  
ATOM   2599  HB3 TRP   169      68.354  52.640  57.774  1.00  0.00           H  
ATOM   2600  CG  TRP   169      67.519  54.600  58.270  1.00  0.00           C  
ATOM   2601  CD1 TRP   169      66.405  55.359  58.598  1.00  0.00           C  
ATOM   2602  HD1 TRP   169      65.408  55.010  58.371  1.00  0.00           H  
ATOM   2603  NE1 TRP   169      66.819  56.523  59.256  1.00  0.00           N  
ATOM   2604  HE1 TRP   169      66.188  57.274  59.495  1.00  0.00           H  
ATOM   2605  CE2 TRP   169      68.150  56.560  59.335  1.00  0.00           C  
ATOM   2606  CZ2 TRP   169      69.026  57.571  59.788  1.00  0.00           C  
ATOM   2607  HZ2 TRP   169      68.592  58.493  60.145  1.00  0.00           H  
ATOM   2608  CH2 TRP   169      70.422  57.498  59.629  1.00  0.00           C  
ATOM   2609  HH2 TRP   169      71.077  58.260  60.024  1.00  0.00           H  
ATOM   2610  CZ3 TRP   169      70.883  56.463  58.813  1.00  0.00           C  
ATOM   2611  HZ3 TRP   169      71.933  56.401  58.568  1.00  0.00           H  
ATOM   2612  CE3 TRP   169      70.047  55.429  58.431  1.00  0.00           C  
ATOM   2613  HE3 TRP   169      70.511  54.615  57.895  1.00  0.00           H  
ATOM   2614  CD2 TRP   169      68.644  55.447  58.651  1.00  0.00           C  
ATOM   2615  C   TRP   169      68.564  52.542  55.159  1.00  0.00           C  
ATOM   2616  O   TRP   169      69.706  52.176  55.314  1.00  0.00           O  
ATOM   2617  N   LEU   170      67.797  51.907  54.257  1.00  0.00           N  
ATOM   2618  H   LEU   170      66.822  52.162  54.194  1.00  0.00           H  
ATOM   2619  CA  LEU   170      68.403  50.876  53.319  1.00  0.00           C  
ATOM   2620  HA  LEU   170      69.085  50.240  53.883  1.00  0.00           H  
ATOM   2621  CB  LEU   170      67.342  49.949  52.636  1.00  0.00           C  
ATOM   2622  HB2 LEU   170      66.798  49.422  53.420  1.00  0.00           H  
ATOM   2623  HB3 LEU   170      66.610  50.551  52.098  1.00  0.00           H  
ATOM   2624  CG  LEU   170      67.806  49.039  51.489  1.00  0.00           C  
ATOM   2625  HG  LEU   170      68.211  49.614  50.656  1.00  0.00           H  
ATOM   2626  CD1 LEU   170      68.865  48.045  51.898  1.00  0.00           C  
ATOM   2627 HD11 LEU   170      69.811  48.486  52.213  1.00  0.00           H  
ATOM   2628 HD12 LEU   170      68.553  47.362  52.689  1.00  0.00           H  
ATOM   2629 HD13 LEU   170      69.075  47.338  51.095  1.00  0.00           H  
ATOM   2630  CD2 LEU   170      66.584  48.185  51.043  1.00  0.00           C  
ATOM   2631 HD21 LEU   170      66.461  47.324  51.700  1.00  0.00           H  
ATOM   2632 HD22 LEU   170      65.634  48.695  50.882  1.00  0.00           H  
ATOM   2633 HD23 LEU   170      66.924  47.826  50.072  1.00  0.00           H  
ATOM   2634  C   LEU   170      69.327  51.572  52.314  1.00  0.00           C  
ATOM   2635  O   LEU   170      70.493  51.268  51.980  1.00  0.00           O  
ATOM   2636  N   PHE   171      68.800  52.701  51.772  1.00  0.00           N  
ATOM   2637  H   PHE   171      67.918  53.100  52.058  1.00  0.00           H  
ATOM   2638  CA  PHE   171      69.564  53.585  50.793  1.00  0.00           C  
ATOM   2639  HA  PHE   171      69.959  52.963  49.990  1.00  0.00           H  
ATOM   2640  CB  PHE   171      68.570  54.644  50.208  1.00  0.00           C  
ATOM   2641  HB2 PHE   171      68.116  54.073  49.398  1.00  0.00           H  
ATOM   2642  HB3 PHE   171      68.014  55.026  51.064  1.00  0.00           H  
ATOM   2643  CG  PHE   171      69.254  55.854  49.612  1.00  0.00           C  
ATOM   2644  CD1 PHE   171      70.281  55.664  48.702  1.00  0.00           C  
ATOM   2645  HD1 PHE   171      70.619  54.709  48.327  1.00  0.00           H  
ATOM   2646  CE1 PHE   171      71.017  56.832  48.221  1.00  0.00           C  
ATOM   2647  HE1 PHE   171      71.739  56.613  47.449  1.00  0.00           H  
ATOM   2648  CZ  PHE   171      70.581  58.133  48.612  1.00  0.00           C  
ATOM   2649  HZ  PHE   171      71.077  59.017  48.240  1.00  0.00           H  
ATOM   2650  CE2 PHE   171      69.589  58.303  49.557  1.00  0.00           C  
ATOM   2651  HE2 PHE   171      69.271  59.287  49.870  1.00  0.00           H  
ATOM   2652  CD2 PHE   171      68.836  57.166  49.977  1.00  0.00           C  
ATOM   2653  HD2 PHE   171      68.062  57.265  50.723  1.00  0.00           H  
ATOM   2654  C   PHE   171      70.840  54.164  51.363  1.00  0.00           C  
ATOM   2655  O   PHE   171      71.904  53.905  50.779  1.00  0.00           O  
ATOM   2656  N   VAL   172      70.657  54.896  52.555  1.00  0.00           N  
ATOM   2657  H   VAL   172      69.737  55.138  52.894  1.00  0.00           H  
ATOM   2658  CA  VAL   172      71.845  55.361  53.316  1.00  0.00           C  
ATOM   2659  HA  VAL   172      72.359  56.066  52.662  1.00  0.00           H  
ATOM   2660  CB  VAL   172      71.467  56.156  54.610  1.00  0.00           C  
ATOM   2661  HB  VAL   172      70.918  55.441  55.223  1.00  0.00           H  
ATOM   2662  CG1 VAL   172      72.727  56.672  55.325  1.00  0.00           C  
ATOM   2663 HG11 VAL   172      73.276  57.311  54.633  1.00  0.00           H  
ATOM   2664 HG12 VAL   172      72.320  57.261  56.146  1.00  0.00           H  
ATOM   2665 HG13 VAL   172      73.347  55.848  55.677  1.00  0.00           H  
ATOM   2666  CG2 VAL   172      70.581  57.370  54.438  1.00  0.00           C  
ATOM   2667 HG21 VAL   172      70.978  58.084  53.716  1.00  0.00           H  
ATOM   2668 HG22 VAL   172      69.632  57.009  54.042  1.00  0.00           H  
ATOM   2669 HG23 VAL   172      70.336  57.806  55.406  1.00  0.00           H  
ATOM   2670  C   VAL   172      72.859  54.284  53.718  1.00  0.00           C  
ATOM   2671  O   VAL   172      74.032  54.477  53.459  1.00  0.00           O  
ATOM   2672  N   ASN   173      72.450  53.120  54.216  1.00  0.00           N  
ATOM   2673  H   ASN   173      71.477  52.967  54.441  1.00  0.00           H  
ATOM   2674  CA  ASN   173      73.344  52.028  54.475  1.00  0.00           C  
ATOM   2675  HA  ASN   173      74.108  52.407  55.154  1.00  0.00           H  
ATOM   2676  CB  ASN   173      72.546  51.003  55.270  1.00  0.00           C  
ATOM   2677  HB2 ASN   173      72.033  51.387  56.152  1.00  0.00           H  
ATOM   2678  HB3 ASN   173      71.885  50.437  54.614  1.00  0.00           H  
ATOM   2679  CG  ASN   173      73.526  49.944  55.791  1.00  0.00           C  
ATOM   2680  OD1 ASN   173      73.822  48.926  55.152  1.00  0.00           O  
ATOM   2681  ND2 ASN   173      74.216  50.254  56.847  1.00  0.00           N  
ATOM   2682 HD21 ASN   173      74.647  49.501  57.363  1.00  0.00           H  
ATOM   2683 HD22 ASN   173      74.072  51.137  57.316  1.00  0.00           H  
ATOM   2684  C   ASN   173      74.028  51.508  53.214  1.00  0.00           C  
ATOM   2685  O   ASN   173      75.247  51.318  53.302  1.00  0.00           O  
ATOM   2686  N   SER   174      73.306  51.449  52.064  1.00  0.00           N  
ATOM   2687  H   SER   174      72.299  51.531  52.055  1.00  0.00           H  
ATOM   2688  CA  SER   174      73.872  51.035  50.811  1.00  0.00           C  
ATOM   2689  HA  SER   174      74.343  50.052  50.838  1.00  0.00           H  
ATOM   2690  CB  SER   174      72.926  51.037  49.643  1.00  0.00           C  
ATOM   2691  HB2 SER   174      72.396  51.976  49.485  1.00  0.00           H  
ATOM   2692  HB3 SER   174      73.377  50.844  48.670  1.00  0.00           H  
ATOM   2693  OG  SER   174      71.933  50.159  49.919  1.00  0.00           O  
ATOM   2694  HG  SER   174      71.277  50.523  50.517  1.00  0.00           H  
ATOM   2695  C   SER   174      74.964  52.054  50.435  1.00  0.00           C  
ATOM   2696  O   SER   174      76.079  51.629  50.082  1.00  0.00           O  
ATOM   2697  N   TRP   175      74.772  53.396  50.617  1.00  0.00           N  
ATOM   2698  H   TRP   175      73.934  53.712  51.083  1.00  0.00           H  
ATOM   2699  CA  TRP   175      75.808  54.364  50.229  1.00  0.00           C  
ATOM   2700  HA  TRP   175      76.108  54.054  49.228  1.00  0.00           H  
ATOM   2701  CB  TRP   175      75.339  55.823  50.204  1.00  0.00           C  
ATOM   2702  HB2 TRP   175      74.424  55.943  49.622  1.00  0.00           H  
ATOM   2703  HB3 TRP   175      74.994  56.165  51.179  1.00  0.00           H  
ATOM   2704  CG  TRP   175      76.383  56.926  49.918  1.00  0.00           C  
ATOM   2705  CD1 TRP   175      77.583  56.788  49.297  1.00  0.00           C  
ATOM   2706  HD1 TRP   175      77.951  55.861  48.884  1.00  0.00           H  
ATOM   2707  NE1 TRP   175      78.304  57.945  49.448  1.00  0.00           N  
ATOM   2708  HE1 TRP   175      79.293  57.992  49.246  1.00  0.00           H  
ATOM   2709  CE2 TRP   175      77.617  59.002  50.019  1.00  0.00           C  
ATOM   2710  CZ2 TRP   175      77.858  60.343  50.157  1.00  0.00           C  
ATOM   2711  HZ2 TRP   175      78.752  60.784  49.740  1.00  0.00           H  
ATOM   2712  CH2 TRP   175      77.026  61.108  50.927  1.00  0.00           C  
ATOM   2713  HH2 TRP   175      77.173  62.162  51.111  1.00  0.00           H  
ATOM   2714  CZ3 TRP   175      75.803  60.513  51.392  1.00  0.00           C  
ATOM   2715  HZ3 TRP   175      75.116  61.102  51.981  1.00  0.00           H  
ATOM   2716  CE3 TRP   175      75.482  59.189  51.048  1.00  0.00           C  
ATOM   2717  HE3 TRP   175      74.570  58.751  51.426  1.00  0.00           H  
ATOM   2718  CD2 TRP   175      76.388  58.328  50.410  1.00  0.00           C  
ATOM   2719  C   TRP   175      77.054  54.238  51.084  1.00  0.00           C  
ATOM   2720  O   TRP   175      78.169  54.240  50.613  1.00  0.00           O  
ATOM   2721  N   ALA   176      76.886  53.899  52.356  1.00  0.00           N  
ATOM   2722  H   ALA   176      75.945  53.773  52.700  1.00  0.00           H  
ATOM   2723  CA  ALA   176      77.926  53.563  53.306  1.00  0.00           C  
ATOM   2724  HA  ALA   176      78.649  54.373  53.205  1.00  0.00           H  
ATOM   2725  CB  ALA   176      77.508  53.592  54.724  1.00  0.00           C  
ATOM   2726  HB1 ALA   176      77.047  54.551  54.959  1.00  0.00           H  
ATOM   2727  HB2 ALA   176      76.802  52.780  54.904  1.00  0.00           H  
ATOM   2728  HB3 ALA   176      78.349  53.516  55.414  1.00  0.00           H  
ATOM   2729  C   ALA   176      78.710  52.344  52.875  1.00  0.00           C  
ATOM   2730  O   ALA   176      79.952  52.412  52.944  1.00  0.00           O  
ATOM   2731  N   GLU   177      78.103  51.340  52.287  1.00  0.00           N  
ATOM   2732  H   GLU   177      77.095  51.398  52.309  1.00  0.00           H  
ATOM   2733  CA  GLU   177      78.766  50.182  51.827  1.00  0.00           C  
ATOM   2734  HA  GLU   177      79.503  49.951  52.596  1.00  0.00           H  
ATOM   2735  CB  GLU   177      77.780  49.027  51.562  1.00  0.00           C  
ATOM   2736  HB2 GLU   177      77.432  48.855  52.580  1.00  0.00           H  
ATOM   2737  HB3 GLU   177      76.970  49.316  50.893  1.00  0.00           H  
ATOM   2738  CG  GLU   177      78.369  47.725  50.988  1.00  0.00           C  
ATOM   2739  HG2 GLU   177      78.464  47.844  49.909  1.00  0.00           H  
ATOM   2740  HG3 GLU   177      79.308  47.572  51.521  1.00  0.00           H  
ATOM   2741  CD  GLU   177      77.505  46.605  51.403  1.00  0.00           C  
ATOM   2742  OE1 GLU   177      76.335  46.719  51.868  1.00  0.00           O  
ATOM   2743  OE2 GLU   177      77.908  45.521  50.974  1.00  0.00           O  
ATOM   2744  C   GLU   177      79.606  50.577  50.586  1.00  0.00           C  
ATOM   2745  O   GLU   177      80.812  50.280  50.476  1.00  0.00           O  
ATOM   2746  N   ILE   178      79.108  51.312  49.625  1.00  0.00           N  
ATOM   2747  H   ILE   178      78.167  51.653  49.763  1.00  0.00           H  
ATOM   2748  CA  ILE   178      79.909  51.798  48.395  1.00  0.00           C  
ATOM   2749  HA  ILE   178      80.457  50.915  48.067  1.00  0.00           H  
ATOM   2750  CB  ILE   178      78.917  52.491  47.378  1.00  0.00           C  
ATOM   2751  HB  ILE   178      78.496  53.396  47.816  1.00  0.00           H  
ATOM   2752  CG2 ILE   178      79.637  52.927  46.078  1.00  0.00           C  
ATOM   2753 HG21 ILE   178      80.372  53.714  46.241  1.00  0.00           H  
ATOM   2754 HG22 ILE   178      80.017  52.151  45.414  1.00  0.00           H  
ATOM   2755 HG23 ILE   178      78.849  53.377  45.475  1.00  0.00           H  
ATOM   2756  CG1 ILE   178      77.803  51.528  46.848  1.00  0.00           C  
ATOM   2757 HG12 ILE   178      77.035  51.335  47.597  1.00  0.00           H  
ATOM   2758 HG13 ILE   178      77.216  52.000  46.060  1.00  0.00           H  
ATOM   2759  CD1 ILE   178      78.243  50.176  46.324  1.00  0.00           C  
ATOM   2760 HD11 ILE   178      78.753  49.505  47.016  1.00  0.00           H  
ATOM   2761 HD12 ILE   178      77.441  49.496  46.037  1.00  0.00           H  
ATOM   2762 HD13 ILE   178      78.903  50.223  45.458  1.00  0.00           H  
ATOM   2763  C   ILE   178      81.042  52.668  48.832  1.00  0.00           C  
ATOM   2764  O   ILE   178      82.157  52.562  48.325  1.00  0.00           O  
ATOM   2765  N   SER   179      80.903  53.611  49.721  1.00  0.00           N  
ATOM   2766  H   SER   179      80.004  53.608  50.181  1.00  0.00           H  
ATOM   2767  CA  SER   179      81.823  54.636  49.978  1.00  0.00           C  
ATOM   2768  HA  SER   179      82.183  55.140  49.081  1.00  0.00           H  
ATOM   2769  CB  SER   179      81.165  55.796  50.756  1.00  0.00           C  
ATOM   2770  HB2 SER   179      80.223  56.046  50.267  1.00  0.00           H  
ATOM   2771  HB3 SER   179      80.857  55.319  51.686  1.00  0.00           H  
ATOM   2772  OG  SER   179      81.984  56.911  51.134  1.00  0.00           O  
ATOM   2773  HG  SER   179      82.589  56.620  51.820  1.00  0.00           H  
ATOM   2774  C   SER   179      83.010  53.984  50.789  1.00  0.00           C  
ATOM   2775  O   SER   179      84.153  54.257  50.536  1.00  0.00           O  
ATOM   2776  N   ARG   180      82.706  53.100  51.775  1.00  0.00           N  
ATOM   2777  H   ARG   180      81.734  52.955  52.009  1.00  0.00           H  
ATOM   2778  CA  ARG   180      83.617  52.098  52.411  1.00  0.00           C  
ATOM   2779  HA  ARG   180      84.460  52.520  52.958  1.00  0.00           H  
ATOM   2780  CB  ARG   180      82.685  51.435  53.463  1.00  0.00           C  
ATOM   2781  HB2 ARG   180      82.245  52.244  54.046  1.00  0.00           H  
ATOM   2782  HB3 ARG   180      81.883  50.887  52.967  1.00  0.00           H  
ATOM   2783  CG  ARG   180      83.448  50.572  54.463  1.00  0.00           C  
ATOM   2784  HG2 ARG   180      83.805  49.703  53.909  1.00  0.00           H  
ATOM   2785  HG3 ARG   180      84.371  51.049  54.791  1.00  0.00           H  
ATOM   2786  CD  ARG   180      82.620  50.157  55.681  1.00  0.00           C  
ATOM   2787  HD2 ARG   180      83.351  49.555  56.221  1.00  0.00           H  
ATOM   2788  HD3 ARG   180      82.306  50.969  56.337  1.00  0.00           H  
ATOM   2789  NE  ARG   180      81.460  49.305  55.275  1.00  0.00           N  
ATOM   2790  HE  ARG   180      81.586  48.303  55.277  1.00  0.00           H  
ATOM   2791  CZ  ARG   180      80.168  49.670  55.358  1.00  0.00           C  
ATOM   2792  NH1 ARG   180      79.705  50.852  55.620  1.00  0.00           N  
ATOM   2793 HH11 ARG   180      80.293  51.663  55.749  1.00  0.00           H  
ATOM   2794 HH12 ARG   180      78.715  51.003  55.487  1.00  0.00           H  
ATOM   2795  NH2 ARG   180      79.161  48.826  55.188  1.00  0.00           N  
ATOM   2796 HH21 ARG   180      79.293  47.830  55.082  1.00  0.00           H  
ATOM   2797 HH22 ARG   180      78.198  49.131  55.213  1.00  0.00           H  
ATOM   2798  C   ARG   180      84.295  51.189  51.355  1.00  0.00           C  
ATOM   2799  O   ARG   180      84.952  50.271  51.775  1.00  0.00           O  
ATOM   2800  N   GLY   181      84.104  51.346  50.063  1.00  0.00           N  
ATOM   2801  H   GLY   181      83.390  51.969  49.713  1.00  0.00           H  
ATOM   2802  CA  GLY   181      84.921  50.627  49.054  1.00  0.00           C  
ATOM   2803  HA2 GLY   181      85.066  51.314  48.220  1.00  0.00           H  
ATOM   2804  HA3 GLY   181      85.968  50.477  49.317  1.00  0.00           H  
ATOM   2805  C   GLY   181      84.371  49.419  48.468  1.00  0.00           C  
ATOM   2806  O   GLY   181      84.903  48.885  47.488  1.00  0.00           O  
ATOM   2807  N   PHE   182      83.224  48.853  48.933  1.00  0.00           N  
ATOM   2808  H   PHE   182      82.739  49.333  49.678  1.00  0.00           H  
ATOM   2809  CA  PHE   182      82.610  47.666  48.355  1.00  0.00           C  
ATOM   2810  HA  PHE   182      83.462  47.039  48.091  1.00  0.00           H  
ATOM   2811  CB  PHE   182      81.695  46.872  49.300  1.00  0.00           C  
ATOM   2812  HB2 PHE   182      80.893  47.537  49.618  1.00  0.00           H  
ATOM   2813  HB3 PHE   182      81.153  46.120  48.727  1.00  0.00           H  
ATOM   2814  CG  PHE   182      82.283  46.242  50.489  1.00  0.00           C  
ATOM   2815  CD1 PHE   182      82.681  47.052  51.599  1.00  0.00           C  
ATOM   2816  HD1 PHE   182      82.639  48.126  51.494  1.00  0.00           H  
ATOM   2817  CE1 PHE   182      83.072  46.406  52.775  1.00  0.00           C  
ATOM   2818  HE1 PHE   182      83.191  46.971  53.688  1.00  0.00           H  
ATOM   2819  CZ  PHE   182      82.976  44.997  52.889  1.00  0.00           C  
ATOM   2820  HZ  PHE   182      82.985  44.554  53.874  1.00  0.00           H  
ATOM   2821  CE2 PHE   182      82.652  44.247  51.755  1.00  0.00           C  
ATOM   2822  HE2 PHE   182      82.699  43.171  51.829  1.00  0.00           H  
ATOM   2823  CD2 PHE   182      82.272  44.858  50.549  1.00  0.00           C  
ATOM   2824  HD2 PHE   182      82.098  44.195  49.715  1.00  0.00           H  
ATOM   2825  C   PHE   182      81.872  48.015  47.034  1.00  0.00           C  
ATOM   2826  O   PHE   182      81.411  49.146  46.793  1.00  0.00           O  
ATOM   2827  N   GLN   183      81.782  47.046  46.143  1.00  0.00           N  
ATOM   2828  H   GLN   183      82.181  46.141  46.345  1.00  0.00           H  
ATOM   2829  CA  GLN   183      81.497  47.262  44.702  1.00  0.00           C  
ATOM   2830  HA  GLN   183      81.841  48.216  44.304  1.00  0.00           H  
ATOM   2831  CB  GLN   183      82.332  46.178  43.908  1.00  0.00           C  
ATOM   2832  HB2 GLN   183      81.981  45.218  44.287  1.00  0.00           H  
ATOM   2833  HB3 GLN   183      81.985  46.219  42.875  1.00  0.00           H  
ATOM   2834  CG  GLN   183      83.838  46.327  44.052  1.00  0.00           C  
ATOM   2835  HG2 GLN   183      84.067  46.547  45.095  1.00  0.00           H  
ATOM   2836  HG3 GLN   183      84.323  45.387  43.786  1.00  0.00           H  
ATOM   2837  CD  GLN   183      84.402  47.508  43.259  1.00  0.00           C  
ATOM   2838  OE1 GLN   183      83.830  48.082  42.313  1.00  0.00           O  
ATOM   2839  NE2 GLN   183      85.538  48.009  43.676  1.00  0.00           N  
ATOM   2840 HE21 GLN   183      85.875  48.780  43.118  1.00  0.00           H  
ATOM   2841 HE22 GLN   183      86.060  47.757  44.503  1.00  0.00           H  
ATOM   2842  C   GLN   183      80.043  47.226  44.297  1.00  0.00           C  
ATOM   2843  O   GLN   183      79.753  47.656  43.160  1.00  0.00           O  
ATOM   2844  N   LYS   184      79.149  46.689  45.099  1.00  0.00           N  
ATOM   2845  H   LYS   184      79.533  46.407  45.989  1.00  0.00           H  
ATOM   2846  CA  LYS   184      77.710  46.483  44.914  1.00  0.00           C  
ATOM   2847  HA  LYS   184      77.381  47.389  44.405  1.00  0.00           H  
ATOM   2848  CB  LYS   184      77.503  45.276  44.039  1.00  0.00           C  
ATOM   2849  HB2 LYS   184      78.096  45.308  43.125  1.00  0.00           H  
ATOM   2850  HB3 LYS   184      77.752  44.347  44.551  1.00  0.00           H  
ATOM   2851  CG  LYS   184      76.058  45.188  43.595  1.00  0.00           C  
ATOM   2852  HG2 LYS   184      75.402  45.213  44.465  1.00  0.00           H  
ATOM   2853  HG3 LYS   184      75.974  46.032  42.909  1.00  0.00           H  
ATOM   2854  CD  LYS   184      75.754  43.944  42.797  1.00  0.00           C  
ATOM   2855  HD2 LYS   184      75.880  43.062  43.424  1.00  0.00           H  
ATOM   2856  HD3 LYS   184      74.687  43.937  42.573  1.00  0.00           H  
ATOM   2857  CE  LYS   184      76.555  43.655  41.562  1.00  0.00           C  
ATOM   2858  HE2 LYS   184      76.626  44.562  40.963  1.00  0.00           H  
ATOM   2859  HE3 LYS   184      77.547  43.242  41.747  1.00  0.00           H  
ATOM   2860  NZ  LYS   184      75.868  42.676  40.662  1.00  0.00           N  
ATOM   2861  HZ1 LYS   184      75.604  41.793  41.076  1.00  0.00           H  
ATOM   2862  HZ2 LYS   184      74.954  42.912  40.303  1.00  0.00           H  
ATOM   2863  HZ3 LYS   184      76.450  42.511  39.853  1.00  0.00           H  
ATOM   2864  C   LYS   184      76.976  46.400  46.229  1.00  0.00           C  
ATOM   2865  O   LYS   184      77.456  45.681  47.128  1.00  0.00           O  
ATOM   2866  N   PRO   185      75.693  46.945  46.489  1.00  0.00           N  
ATOM   2867  CD  PRO   185      75.021  47.938  45.717  1.00  0.00           C  
ATOM   2868  HD2 PRO   185      74.250  47.403  45.164  1.00  0.00           H  
ATOM   2869  HD3 PRO   185      75.664  48.584  45.119  1.00  0.00           H  
ATOM   2870  CG  PRO   185      74.243  48.834  46.740  1.00  0.00           C  
ATOM   2871  HG2 PRO   185      73.317  49.164  46.269  1.00  0.00           H  
ATOM   2872  HG3 PRO   185      74.799  49.721  47.045  1.00  0.00           H  
ATOM   2873  CB  PRO   185      73.971  47.885  47.954  1.00  0.00           C  
ATOM   2874  HB2 PRO   185      73.054  47.314  47.808  1.00  0.00           H  
ATOM   2875  HB3 PRO   185      73.971  48.448  48.887  1.00  0.00           H  
ATOM   2876  CA  PRO   185      75.137  46.857  47.916  1.00  0.00           C  
ATOM   2877  HA  PRO   185      75.885  47.198  48.633  1.00  0.00           H  
ATOM   2878  C   PRO   185      74.751  45.480  48.419  1.00  0.00           C  
ATOM   2879  O   PRO   185      74.366  44.617  47.628  1.00  0.00           O  
ATOM   2880  N   SER   186      74.753  45.282  49.754  1.00  0.00           N  
ATOM   2881  H   SER   186      74.961  46.092  50.321  1.00  0.00           H  
ATOM   2882  CA  SER   186      74.323  43.996  50.398  1.00  0.00           C  
ATOM   2883  HA  SER   186      74.919  43.117  50.150  1.00  0.00           H  
ATOM   2884  CB  SER   186      74.369  44.067  51.926  1.00  0.00           C  
ATOM   2885  HB2 SER   186      73.644  44.789  52.303  1.00  0.00           H  
ATOM   2886  HB3 SER   186      74.004  43.099  52.267  1.00  0.00           H  
ATOM   2887  OG  SER   186      75.634  44.251  52.471  1.00  0.00           O  
ATOM   2888  HG  SER   186      75.985  45.127  52.293  1.00  0.00           H  
ATOM   2889  C   SER   186      72.928  43.504  49.998  1.00  0.00           C  
ATOM   2890  O   SER   186      72.737  42.285  49.866  1.00  0.00           O  
ATOM   2891  N   LYS   187      71.997  44.450  49.682  1.00  0.00           N  
ATOM   2892  H   LYS   187      72.213  45.410  49.908  1.00  0.00           H  
ATOM   2893  CA  LYS   187      70.722  44.031  49.043  1.00  0.00           C  
ATOM   2894  HA  LYS   187      70.766  42.983  48.746  1.00  0.00           H  
ATOM   2895  CB  LYS   187      69.507  44.087  49.961  1.00  0.00           C  
ATOM   2896  HB2 LYS   187      69.479  45.016  50.531  1.00  0.00           H  
ATOM   2897  HB3 LYS   187      68.607  44.161  49.350  1.00  0.00           H  
ATOM   2898  CG  LYS   187      69.527  42.788  50.828  1.00  0.00           C  
ATOM   2899  HG2 LYS   187      69.677  41.849  50.295  1.00  0.00           H  
ATOM   2900  HG3 LYS   187      70.377  42.976  51.484  1.00  0.00           H  
ATOM   2901  CD  LYS   187      68.253  42.561  51.702  1.00  0.00           C  
ATOM   2902  HD2 LYS   187      67.982  43.559  52.048  1.00  0.00           H  
ATOM   2903  HD3 LYS   187      67.425  42.232  51.074  1.00  0.00           H  
ATOM   2904  CE  LYS   187      68.501  41.723  52.913  1.00  0.00           C  
ATOM   2905  HE2 LYS   187      68.714  40.680  52.677  1.00  0.00           H  
ATOM   2906  HE3 LYS   187      69.385  42.092  53.433  1.00  0.00           H  
ATOM   2907  NZ  LYS   187      67.401  41.837  53.877  1.00  0.00           N  
ATOM   2908  HZ1 LYS   187      67.424  41.342  54.757  1.00  0.00           H  
ATOM   2909  HZ2 LYS   187      67.345  42.790  54.207  1.00  0.00           H  
ATOM   2910  HZ3 LYS   187      66.507  41.747  53.416  1.00  0.00           H  
ATOM   2911  C   LYS   187      70.560  44.809  47.715  1.00  0.00           C  
ATOM   2912  O   LYS   187      70.762  46.007  47.747  1.00  0.00           O  
ATOM   2913  N   LEU   188      70.103  44.142  46.658  1.00  0.00           N  
ATOM   2914  H   LEU   188      70.115  43.132  46.668  1.00  0.00           H  
ATOM   2915  CA  LEU   188      69.412  44.873  45.575  1.00  0.00           C  
ATOM   2916  HA  LEU   188      69.910  45.818  45.362  1.00  0.00           H  
ATOM   2917  CB  LEU   188      69.625  44.160  44.278  1.00  0.00           C  
ATOM   2918  HB2 LEU   188      69.653  43.095  44.508  1.00  0.00           H  
ATOM   2919  HB3 LEU   188      68.720  44.408  43.723  1.00  0.00           H  
ATOM   2920  CG  LEU   188      70.855  44.517  43.419  1.00  0.00           C  
ATOM   2921  HG  LEU   188      70.713  43.895  42.535  1.00  0.00           H  
ATOM   2922  CD1 LEU   188      70.959  45.971  42.841  1.00  0.00           C  
ATOM   2923 HD11 LEU   188      70.056  46.252  42.299  1.00  0.00           H  
ATOM   2924 HD12 LEU   188      71.124  46.635  43.690  1.00  0.00           H  
ATOM   2925 HD13 LEU   188      71.828  46.008  42.185  1.00  0.00           H  
ATOM   2926  CD2 LEU   188      72.228  44.161  43.970  1.00  0.00           C  
ATOM   2927 HD21 LEU   188      72.345  43.078  43.939  1.00  0.00           H  
ATOM   2928 HD22 LEU   188      72.998  44.600  43.336  1.00  0.00           H  
ATOM   2929 HD23 LEU   188      72.329  44.506  44.999  1.00  0.00           H  
ATOM   2930  C   LEU   188      67.888  45.281  45.870  1.00  0.00           C  
ATOM   2931  O   LEU   188      67.136  44.451  46.413  1.00  0.00           O  
ATOM   2932  N   PRO   189      67.378  46.370  45.392  1.00  0.00           N  
ATOM   2933  CD  PRO   189      68.065  47.366  44.639  1.00  0.00           C  
ATOM   2934  HD2 PRO   189      68.544  47.122  43.691  1.00  0.00           H  
ATOM   2935  HD3 PRO   189      68.830  47.608  45.377  1.00  0.00           H  
ATOM   2936  CG  PRO   189      67.083  48.556  44.447  1.00  0.00           C  
ATOM   2937  HG2 PRO   189      66.456  48.593  43.556  1.00  0.00           H  
ATOM   2938  HG3 PRO   189      67.588  49.520  44.511  1.00  0.00           H  
ATOM   2939  CB  PRO   189      66.119  48.383  45.641  1.00  0.00           C  
ATOM   2940  HB2 PRO   189      65.203  48.908  45.373  1.00  0.00           H  
ATOM   2941  HB3 PRO   189      66.585  48.670  46.584  1.00  0.00           H  
ATOM   2942  CA  PRO   189      66.090  46.903  45.757  1.00  0.00           C  
ATOM   2943  HA  PRO   189      65.980  46.595  46.797  1.00  0.00           H  
ATOM   2944  C   PRO   189      65.025  46.308  44.840  1.00  0.00           C  
ATOM   2945  O   PRO   189      65.153  46.076  43.677  1.00  0.00           O  
ATOM   2946  N   THR   190      63.808  46.094  45.355  1.00  0.00           N  
ATOM   2947  H   THR   190      63.637  46.383  46.307  1.00  0.00           H  
ATOM   2948  CA  THR   190      62.557  45.941  44.513  1.00  0.00           C  
ATOM   2949  HA  THR   190      62.764  45.546  43.518  1.00  0.00           H  
ATOM   2950  CB  THR   190      61.523  44.921  45.138  1.00  0.00           C  
ATOM   2951  HB  THR   190      61.160  45.129  46.145  1.00  0.00           H  
ATOM   2952  CG2 THR   190      60.132  44.777  44.375  1.00  0.00           C  
ATOM   2953 HG21 THR   190      60.187  44.329  43.383  1.00  0.00           H  
ATOM   2954 HG22 THR   190      59.505  44.204  45.058  1.00  0.00           H  
ATOM   2955 HG23 THR   190      59.635  45.739  44.252  1.00  0.00           H  
ATOM   2956  OG1 THR   190      62.062  43.700  44.936  1.00  0.00           O  
ATOM   2957  HG1 THR   190      62.885  43.549  45.406  1.00  0.00           H  
ATOM   2958  C   THR   190      61.804  47.238  44.257  1.00  0.00           C  
ATOM   2959  O   THR   190      61.510  47.935  45.229  1.00  0.00           O  
ATOM   2960  N   LEU   191      61.605  47.560  42.939  1.00  0.00           N  
ATOM   2961  H   LEU   191      61.795  46.808  42.292  1.00  0.00           H  
ATOM   2962  CA  LEU   191      61.130  48.758  42.364  1.00  0.00           C  
ATOM   2963  HA  LEU   191      61.141  49.508  43.154  1.00  0.00           H  
ATOM   2964  CB  LEU   191      62.074  49.088  41.175  1.00  0.00           C  
ATOM   2965  HB2 LEU   191      62.073  48.195  40.551  1.00  0.00           H  
ATOM   2966  HB3 LEU   191      61.641  49.893  40.581  1.00  0.00           H  
ATOM   2967  CG  LEU   191      63.523  49.382  41.450  1.00  0.00           C  
ATOM   2968  HG  LEU   191      63.946  48.385  41.574  1.00  0.00           H  
ATOM   2969  CD1 LEU   191      64.274  49.945  40.210  1.00  0.00           C  
ATOM   2970 HD11 LEU   191      63.887  50.926  39.936  1.00  0.00           H  
ATOM   2971 HD12 LEU   191      65.360  49.973  40.301  1.00  0.00           H  
ATOM   2972 HD13 LEU   191      63.920  49.369  39.355  1.00  0.00           H  
ATOM   2973  CD2 LEU   191      63.767  50.116  42.751  1.00  0.00           C  
ATOM   2974 HD21 LEU   191      64.831  50.349  42.785  1.00  0.00           H  
ATOM   2975 HD22 LEU   191      63.099  50.965  42.607  1.00  0.00           H  
ATOM   2976 HD23 LEU   191      63.332  49.481  43.522  1.00  0.00           H  
ATOM   2977  C   LEU   191      59.651  48.654  41.976  1.00  0.00           C  
ATOM   2978  O   LEU   191      58.902  49.685  42.052  1.00  0.00           O  
ATOM   2979  N   GLU   192      59.217  47.464  41.629  1.00  0.00           N  
ATOM   2980  H   GLU   192      59.973  46.830  41.411  1.00  0.00           H  
ATOM   2981  CA  GLU   192      57.786  47.060  41.405  1.00  0.00           C  
ATOM   2982  HA  GLU   192      57.359  47.787  40.714  1.00  0.00           H  
ATOM   2983  CB  GLU   192      57.625  45.652  40.773  1.00  0.00           C  
ATOM   2984  HB2 GLU   192      58.039  44.889  41.432  1.00  0.00           H  
ATOM   2985  HB3 GLU   192      56.569  45.439  40.609  1.00  0.00           H  
ATOM   2986  CG  GLU   192      58.247  45.490  39.406  1.00  0.00           C  
ATOM   2987  HG2 GLU   192      59.297  45.375  39.677  1.00  0.00           H  
ATOM   2988  HG3 GLU   192      57.709  44.677  38.920  1.00  0.00           H  
ATOM   2989  CD  GLU   192      58.049  46.767  38.500  1.00  0.00           C  
ATOM   2990  OE1 GLU   192      59.017  47.310  37.945  1.00  0.00           O  
ATOM   2991  OE2 GLU   192      56.898  47.165  38.292  1.00  0.00           O  
ATOM   2992  C   GLU   192      56.835  47.151  42.635  1.00  0.00           C  
ATOM   2993  O   GLU   192      56.948  46.307  43.562  1.00  0.00           O  
ATOM   2994  N   ARG   193      56.135  48.256  42.800  1.00  0.00           N  
ATOM   2995  H   ARG   193      56.222  48.949  42.071  1.00  0.00           H  
ATOM   2996  CA  ARG   193      55.264  48.501  43.997  1.00  0.00           C  
ATOM   2997  HA  ARG   193      55.818  48.142  44.864  1.00  0.00           H  
ATOM   2998  CB  ARG   193      55.081  50.093  44.141  1.00  0.00           C  
ATOM   2999  HB2 ARG   193      54.599  50.397  43.212  1.00  0.00           H  
ATOM   3000  HB3 ARG   193      54.400  50.480  44.898  1.00  0.00           H  
ATOM   3001  CG  ARG   193      56.466  50.801  44.338  1.00  0.00           C  
ATOM   3002  HG2 ARG   193      57.122  50.314  45.059  1.00  0.00           H  
ATOM   3003  HG3 ARG   193      56.950  50.867  43.364  1.00  0.00           H  
ATOM   3004  CD  ARG   193      56.295  52.285  44.791  1.00  0.00           C  
ATOM   3005  HD2 ARG   193      55.538  52.702  44.127  1.00  0.00           H  
ATOM   3006  HD3 ARG   193      55.984  52.335  45.834  1.00  0.00           H  
ATOM   3007  NE  ARG   193      57.555  52.993  44.636  1.00  0.00           N  
ATOM   3008  HE  ARG   193      58.178  52.403  44.102  1.00  0.00           H  
ATOM   3009  CZ  ARG   193      58.014  53.974  45.372  1.00  0.00           C  
ATOM   3010  NH1 ARG   193      57.260  54.671  46.179  1.00  0.00           N  
ATOM   3011 HH11 ARG   193      56.284  54.424  46.259  1.00  0.00           H  
ATOM   3012 HH12 ARG   193      57.609  55.530  46.582  1.00  0.00           H  
ATOM   3013  NH2 ARG   193      59.299  54.298  45.333  1.00  0.00           N  
ATOM   3014 HH21 ARG   193      59.850  53.558  44.921  1.00  0.00           H  
ATOM   3015 HH22 ARG   193      59.604  54.998  45.994  1.00  0.00           H  
ATOM   3016  C   ARG   193      53.962  47.716  43.942  1.00  0.00           C  
ATOM   3017  O   ARG   193      53.487  47.294  42.856  1.00  0.00           O  
ATOM   3018  N   TRP   194      53.406  47.487  45.140  1.00  0.00           N  
ATOM   3019  H   TRP   194      53.863  47.885  45.948  1.00  0.00           H  
ATOM   3020  CA  TRP   194      52.243  46.546  45.302  1.00  0.00           C  
ATOM   3021  HA  TRP   194      52.357  45.814  44.503  1.00  0.00           H  
ATOM   3022  CB  TRP   194      52.351  45.816  46.640  1.00  0.00           C  
ATOM   3023  HB2 TRP   194      53.360  45.406  46.676  1.00  0.00           H  
ATOM   3024  HB3 TRP   194      52.360  46.529  47.465  1.00  0.00           H  
ATOM   3025  CG  TRP   194      51.309  44.790  46.984  1.00  0.00           C  
ATOM   3026  CD1 TRP   194      51.488  43.423  46.863  1.00  0.00           C  
ATOM   3027  HD1 TRP   194      52.377  42.956  46.466  1.00  0.00           H  
ATOM   3028  NE1 TRP   194      50.342  42.779  47.320  1.00  0.00           N  
ATOM   3029  HE1 TRP   194      50.081  41.803  47.327  1.00  0.00           H  
ATOM   3030  CE2 TRP   194      49.425  43.678  47.818  1.00  0.00           C  
ATOM   3031  CZ2 TRP   194      48.151  43.516  48.458  1.00  0.00           C  
ATOM   3032  HZ2 TRP   194      47.746  42.532  48.644  1.00  0.00           H  
ATOM   3033  CH2 TRP   194      47.508  44.686  48.975  1.00  0.00           C  
ATOM   3034  HH2 TRP   194      46.613  44.557  49.566  1.00  0.00           H  
ATOM   3035  CZ3 TRP   194      48.061  45.944  48.810  1.00  0.00           C  
ATOM   3036  HZ3 TRP   194      47.693  46.829  49.308  1.00  0.00           H  
ATOM   3037  CE3 TRP   194      49.222  46.100  48.015  1.00  0.00           C  
ATOM   3038  HE3 TRP   194      49.562  47.111  47.845  1.00  0.00           H  
ATOM   3039  CD2 TRP   194      50.020  44.957  47.569  1.00  0.00           C  
ATOM   3040  C   TRP   194      50.893  47.241  45.271  1.00  0.00           C  
ATOM   3041  O   TRP   194      50.693  48.268  45.904  1.00  0.00           O  
ATOM   3042  N   PHE   195      49.890  46.527  44.742  1.00  0.00           N  
ATOM   3043  H   PHE   195      50.233  45.719  44.241  1.00  0.00           H  
ATOM   3044  CA  PHE   195      48.439  46.862  44.718  1.00  0.00           C  
ATOM   3045  HA  PHE   195      48.203  47.551  45.528  1.00  0.00           H  
ATOM   3046  CB  PHE   195      48.063  47.339  43.331  1.00  0.00           C  
ATOM   3047  HB2 PHE   195      48.233  46.565  42.583  1.00  0.00           H  
ATOM   3048  HB3 PHE   195      46.980  47.463  43.326  1.00  0.00           H  
ATOM   3049  CG  PHE   195      48.802  48.499  42.672  1.00  0.00           C  
ATOM   3050  CD1 PHE   195      48.274  49.822  42.825  1.00  0.00           C  
ATOM   3051  HD1 PHE   195      47.361  49.858  43.400  1.00  0.00           H  
ATOM   3052  CE1 PHE   195      49.015  50.903  42.237  1.00  0.00           C  
ATOM   3053  HE1 PHE   195      48.602  51.896  42.341  1.00  0.00           H  
ATOM   3054  CZ  PHE   195      50.245  50.645  41.569  1.00  0.00           C  
ATOM   3055  HZ  PHE   195      50.833  51.451  41.157  1.00  0.00           H  
ATOM   3056  CE2 PHE   195      50.854  49.386  41.560  1.00  0.00           C  
ATOM   3057  HE2 PHE   195      51.823  49.286  41.093  1.00  0.00           H  
ATOM   3058  CD2 PHE   195      50.114  48.339  42.186  1.00  0.00           C  
ATOM   3059  HD2 PHE   195      50.551  47.357  42.288  1.00  0.00           H  
ATOM   3060  C   PHE   195      47.651  45.560  45.068  1.00  0.00           C  
ATOM   3061  O   PHE   195      48.157  44.436  44.799  1.00  0.00           O  
ATOM   3062  N   LEU   196      46.438  45.786  45.595  1.00  0.00           N  
ATOM   3063  H   LEU   196      46.159  46.702  45.918  1.00  0.00           H  
ATOM   3064  CA  LEU   196      45.587  44.675  46.133  1.00  0.00           C  
ATOM   3065  HA  LEU   196      46.122  44.062  46.858  1.00  0.00           H  
ATOM   3066  CB  LEU   196      44.583  45.251  47.127  1.00  0.00           C  
ATOM   3067  HB2 LEU   196      45.074  45.632  48.023  1.00  0.00           H  
ATOM   3068  HB3 LEU   196      44.138  46.086  46.586  1.00  0.00           H  
ATOM   3069  CG  LEU   196      43.463  44.346  47.576  1.00  0.00           C  
ATOM   3070  HG  LEU   196      42.785  44.134  46.749  1.00  0.00           H  
ATOM   3071  CD1 LEU   196      44.024  43.015  48.267  1.00  0.00           C  
ATOM   3072 HD11 LEU   196      44.361  42.396  47.436  1.00  0.00           H  
ATOM   3073 HD12 LEU   196      44.920  43.235  48.847  1.00  0.00           H  
ATOM   3074 HD13 LEU   196      43.200  42.482  48.741  1.00  0.00           H  
ATOM   3075  CD2 LEU   196      42.673  45.119  48.691  1.00  0.00           C  
ATOM   3076 HD21 LEU   196      41.938  44.457  49.149  1.00  0.00           H  
ATOM   3077 HD22 LEU   196      43.340  45.293  49.535  1.00  0.00           H  
ATOM   3078 HD23 LEU   196      42.235  46.024  48.270  1.00  0.00           H  
ATOM   3079  C   LEU   196      44.966  43.754  45.087  1.00  0.00           C  
ATOM   3080  O   LEU   196      45.269  42.594  45.066  1.00  0.00           O  
ATOM   3081  N   ASN   197      44.223  44.336  44.135  1.00  0.00           N  
ATOM   3082  H   ASN   197      43.855  45.272  44.224  1.00  0.00           H  
ATOM   3083  CA  ASN   197      43.841  43.767  42.847  1.00  0.00           C  
ATOM   3084  HA  ASN   197      44.038  42.695  42.826  1.00  0.00           H  
ATOM   3085  CB  ASN   197      42.367  43.929  42.488  1.00  0.00           C  
ATOM   3086  HB2 ASN   197      42.227  45.009  42.447  1.00  0.00           H  
ATOM   3087  HB3 ASN   197      42.137  43.503  41.512  1.00  0.00           H  
ATOM   3088  CG  ASN   197      41.436  43.257  43.532  1.00  0.00           C  
ATOM   3089  OD1 ASN   197      41.515  42.064  43.737  1.00  0.00           O  
ATOM   3090  ND2 ASN   197      40.499  44.009  44.088  1.00  0.00           N  
ATOM   3091 HD21 ASN   197      39.709  43.651  44.606  1.00  0.00           H  
ATOM   3092 HD22 ASN   197      40.487  44.977  43.798  1.00  0.00           H  
ATOM   3093  C   ASN   197      44.778  44.373  41.764  1.00  0.00           C  
ATOM   3094  O   ASN   197      45.100  45.560  41.834  1.00  0.00           O  
ATOM   3095  N   ASP   198      45.042  43.602  40.702  1.00  0.00           N  
ATOM   3096  H   ASP   198      44.917  42.634  40.962  1.00  0.00           H  
ATOM   3097  CA  ASP   198      45.562  44.020  39.314  1.00  0.00           C  
ATOM   3098  HA  ASP   198      46.524  44.511  39.459  1.00  0.00           H  
ATOM   3099  CB  ASP   198      45.684  42.737  38.477  1.00  0.00           C  
ATOM   3100  HB2 ASP   198      46.302  42.060  39.067  1.00  0.00           H  
ATOM   3101  HB3 ASP   198      44.695  42.285  38.407  1.00  0.00           H  
ATOM   3102  CG  ASP   198      46.290  42.946  37.084  1.00  0.00           C  
ATOM   3103  OD1 ASP   198      45.483  42.916  36.155  1.00  0.00           O  
ATOM   3104  OD2 ASP   198      47.521  43.264  36.909  1.00  0.00           O  
ATOM   3105  C   ASP   198      44.700  45.114  38.674  1.00  0.00           C  
ATOM   3106  O   ASP   198      45.178  45.921  37.911  1.00  0.00           O  
ATOM   3107  N   THR   199      43.430  45.134  39.058  1.00  0.00           N  
ATOM   3108  H   THR   199      43.091  44.556  39.814  1.00  0.00           H  
ATOM   3109  CA  THR   199      42.473  46.199  38.639  1.00  0.00           C  
ATOM   3110  HA  THR   199      42.622  46.508  37.604  1.00  0.00           H  
ATOM   3111  CB  THR   199      40.965  45.751  38.708  1.00  0.00           C  
ATOM   3112  HB  THR   199      40.222  46.501  38.435  1.00  0.00           H  
ATOM   3113  CG2 THR   199      40.782  44.602  37.773  1.00  0.00           C  
ATOM   3114 HG21 THR   199      41.305  44.943  36.880  1.00  0.00           H  
ATOM   3115 HG22 THR   199      41.259  43.699  38.155  1.00  0.00           H  
ATOM   3116 HG23 THR   199      39.769  44.324  37.479  1.00  0.00           H  
ATOM   3117  OG1 THR   199      40.775  45.317  40.015  1.00  0.00           O  
ATOM   3118  HG1 THR   199      39.971  44.792  40.009  1.00  0.00           H  
ATOM   3119  C   THR   199      42.632  47.597  39.281  1.00  0.00           C  
ATOM   3120  O   THR   199      42.038  48.511  38.795  1.00  0.00           O  
ATOM   3121  N   ASP   200      43.587  47.736  40.215  1.00  0.00           N  
ATOM   3122  H   ASP   200      44.180  46.976  40.518  1.00  0.00           H  
ATOM   3123  CA  ASP   200      43.627  48.971  40.908  1.00  0.00           C  
ATOM   3124  HA  ASP   200      42.623  49.364  41.069  1.00  0.00           H  
ATOM   3125  CB  ASP   200      44.286  48.677  42.304  1.00  0.00           C  
ATOM   3126  HB2 ASP   200      45.108  47.984  42.126  1.00  0.00           H  
ATOM   3127  HB3 ASP   200      44.577  49.612  42.782  1.00  0.00           H  
ATOM   3128  CG  ASP   200      43.306  47.918  43.223  1.00  0.00           C  
ATOM   3129  OD1 ASP   200      42.126  47.803  42.900  1.00  0.00           O  
ATOM   3130  OD2 ASP   200      43.759  47.556  44.330  1.00  0.00           O  
ATOM   3131  C   ASP   200      44.475  50.083  40.130  1.00  0.00           C  
ATOM   3132  O   ASP   200      44.383  51.250  40.438  1.00  0.00           O  
ATOM   3133  N   HIE   201      45.250  49.646  39.171  1.00  0.00           N  
ATOM   3134  H   HIE   201      45.250  48.637  39.124  1.00  0.00           H  
ATOM   3135  CA  HIE   201      46.331  50.425  38.532  1.00  0.00           C  
ATOM   3136  HA  HIE   201      46.844  51.070  39.246  1.00  0.00           H  
ATOM   3137  CB  HIE   201      47.461  49.469  38.060  1.00  0.00           C  
ATOM   3138  HB2 HIE   201      47.782  48.947  38.961  1.00  0.00           H  
ATOM   3139  HB3 HIE   201      47.053  48.806  37.297  1.00  0.00           H  
ATOM   3140  CG  HIE   201      48.670  50.123  37.530  1.00  0.00           C  
ATOM   3141  ND1 HIE   201      49.012  50.258  36.182  1.00  0.00           N  
ATOM   3142  CE1 HIE   201      49.991  51.153  36.188  1.00  0.00           C  
ATOM   3143  HE1 HIE   201      50.584  51.511  35.359  1.00  0.00           H  
ATOM   3144  NE2 HIE   201      50.177  51.646  37.418  1.00  0.00           N  
ATOM   3145  HE2 HIE   201      50.901  52.283  37.719  1.00  0.00           H  
ATOM   3146  CD2 HIE   201      49.275  51.050  38.264  1.00  0.00           C  
ATOM   3147  HD2 HIE   201      49.164  51.335  39.300  1.00  0.00           H  
ATOM   3148  C   HIE   201      45.787  51.275  37.325  1.00  0.00           C  
ATOM   3149  O   HIE   201      45.184  50.709  36.418  1.00  0.00           O  
ATOM   3150  N   PRO   202      46.297  52.552  37.163  1.00  0.00           N  
ATOM   3151  CD  PRO   202      46.148  53.153  35.827  1.00  0.00           C  
ATOM   3152  HD2 PRO   202      45.121  53.345  35.515  1.00  0.00           H  
ATOM   3153  HD3 PRO   202      46.622  52.639  34.991  1.00  0.00           H  
ATOM   3154  CG  PRO   202      46.701  54.616  35.907  1.00  0.00           C  
ATOM   3155  HG2 PRO   202      45.831  55.227  36.148  1.00  0.00           H  
ATOM   3156  HG3 PRO   202      47.216  55.007  35.029  1.00  0.00           H  
ATOM   3157  CB  PRO   202      47.484  54.571  37.224  1.00  0.00           C  
ATOM   3158  HB2 PRO   202      47.576  55.473  37.829  1.00  0.00           H  
ATOM   3159  HB3 PRO   202      48.489  54.208  37.007  1.00  0.00           H  
ATOM   3160  CA  PRO   202      46.766  53.547  38.109  1.00  0.00           C  
ATOM   3161  HA  PRO   202      47.525  53.051  38.715  1.00  0.00           H  
ATOM   3162  C   PRO   202      45.581  54.132  38.941  1.00  0.00           C  
ATOM   3163  O   PRO   202      44.489  54.121  38.534  1.00  0.00           O  
ATOM   3164  N   ILE   203      45.922  54.602  40.156  1.00  0.00           N  
ATOM   3165  H   ILE   203      46.902  54.534  40.391  1.00  0.00           H  
ATOM   3166  CA  ILE   203      44.945  55.131  41.129  1.00  0.00           C  
ATOM   3167  HA  ILE   203      44.002  54.584  41.124  1.00  0.00           H  
ATOM   3168  CB  ILE   203      45.471  55.012  42.534  1.00  0.00           C  
ATOM   3169  HB  ILE   203      46.420  55.545  42.593  1.00  0.00           H  
ATOM   3170  CG2 ILE   203      44.417  55.548  43.539  1.00  0.00           C  
ATOM   3171 HG21 ILE   203      44.439  56.632  43.659  1.00  0.00           H  
ATOM   3172 HG22 ILE   203      43.436  55.265  43.158  1.00  0.00           H  
ATOM   3173 HG23 ILE   203      44.635  55.220  44.555  1.00  0.00           H  
ATOM   3174  CG1 ILE   203      45.791  53.462  42.844  1.00  0.00           C  
ATOM   3175 HG12 ILE   203      44.845  52.935  42.969  1.00  0.00           H  
ATOM   3176 HG13 ILE   203      46.349  52.907  42.091  1.00  0.00           H  
ATOM   3177  CD1 ILE   203      46.580  53.285  44.193  1.00  0.00           C  
ATOM   3178 HD11 ILE   203      46.073  53.929  44.912  1.00  0.00           H  
ATOM   3179 HD12 ILE   203      46.638  52.251  44.533  1.00  0.00           H  
ATOM   3180 HD13 ILE   203      47.544  53.788  44.124  1.00  0.00           H  
ATOM   3181  C   ILE   203      44.739  56.616  40.748  1.00  0.00           C  
ATOM   3182  O   ILE   203      45.599  57.503  40.811  1.00  0.00           O  
ATOM   3183  N   ARG   204      43.506  56.936  40.299  1.00  0.00           N  
ATOM   3184  H   ARG   204      42.891  56.135  40.319  1.00  0.00           H  
ATOM   3185  CA  ARG   204      43.085  58.295  39.814  1.00  0.00           C  
ATOM   3186  HA  ARG   204      43.938  58.915  39.538  1.00  0.00           H  
ATOM   3187  CB  ARG   204      42.150  58.184  38.645  1.00  0.00           C  
ATOM   3188  HB2 ARG   204      42.628  57.610  37.851  1.00  0.00           H  
ATOM   3189  HB3 ARG   204      41.292  57.583  38.945  1.00  0.00           H  
ATOM   3190  CG  ARG   204      41.651  59.527  37.985  1.00  0.00           C  
ATOM   3191  HG2 ARG   204      41.030  60.089  38.682  1.00  0.00           H  
ATOM   3192  HG3 ARG   204      42.525  60.154  37.803  1.00  0.00           H  
ATOM   3193  CD  ARG   204      40.983  59.125  36.671  1.00  0.00           C  
ATOM   3194  HD2 ARG   204      41.815  58.833  36.030  1.00  0.00           H  
ATOM   3195  HD3 ARG   204      40.139  58.496  36.953  1.00  0.00           H  
ATOM   3196  NE  ARG   204      40.368  60.372  36.116  1.00  0.00           N  
ATOM   3197  HE  ARG   204      40.474  61.142  36.761  1.00  0.00           H  
ATOM   3198  CZ  ARG   204      39.630  60.489  35.054  1.00  0.00           C  
ATOM   3199  NH1 ARG   204      39.428  59.587  34.233  1.00  0.00           N  
ATOM   3200 HH11 ARG   204      39.734  58.645  34.433  1.00  0.00           H  
ATOM   3201 HH12 ARG   204      38.632  59.697  33.620  1.00  0.00           H  
ATOM   3202  NH2 ARG   204      38.948  61.573  34.848  1.00  0.00           N  
ATOM   3203 HH21 ARG   204      38.920  62.226  35.618  1.00  0.00           H  
ATOM   3204 HH22 ARG   204      38.265  61.780  34.133  1.00  0.00           H  
ATOM   3205  C   ARG   204      42.401  58.959  41.033  1.00  0.00           C  
ATOM   3206  O   ARG   204      41.446  58.441  41.635  1.00  0.00           O  
ATOM   3207  N   PHE   205      42.936  60.099  41.426  1.00  0.00           N  
ATOM   3208  H   PHE   205      43.789  60.461  41.025  1.00  0.00           H  
ATOM   3209  CA  PHE   205      42.641  60.733  42.773  1.00  0.00           C  
ATOM   3210  HA  PHE   205      41.640  60.474  43.118  1.00  0.00           H  
ATOM   3211  CB  PHE   205      43.803  60.344  43.778  1.00  0.00           C  
ATOM   3212  HB2 PHE   205      43.425  60.714  44.732  1.00  0.00           H  
ATOM   3213  HB3 PHE   205      44.031  59.279  43.748  1.00  0.00           H  
ATOM   3214  CG  PHE   205      45.108  61.055  43.412  1.00  0.00           C  
ATOM   3215  CD1 PHE   205      45.434  62.367  43.924  1.00  0.00           C  
ATOM   3216  HD1 PHE   205      44.710  62.860  44.555  1.00  0.00           H  
ATOM   3217  CE1 PHE   205      46.504  63.180  43.422  1.00  0.00           C  
ATOM   3218  HE1 PHE   205      46.735  64.148  43.842  1.00  0.00           H  
ATOM   3219  CZ  PHE   205      47.425  62.472  42.597  1.00  0.00           C  
ATOM   3220  HZ  PHE   205      48.240  63.017  42.142  1.00  0.00           H  
ATOM   3221  CE2 PHE   205      47.269  61.103  42.270  1.00  0.00           C  
ATOM   3222  HE2 PHE   205      47.895  60.552  41.584  1.00  0.00           H  
ATOM   3223  CD2 PHE   205      46.136  60.472  42.697  1.00  0.00           C  
ATOM   3224  HD2 PHE   205      46.018  59.432  42.431  1.00  0.00           H  
ATOM   3225  C   PHE   205      42.489  62.197  42.622  1.00  0.00           C  
ATOM   3226  O   PHE   205      42.885  62.799  41.669  1.00  0.00           O  
ATOM   3227  N   SER   206      41.944  62.899  43.620  1.00  0.00           N  
ATOM   3228  H   SER   206      41.532  62.300  44.321  1.00  0.00           H  
ATOM   3229  CA  SER   206      41.841  64.356  43.604  1.00  0.00           C  
ATOM   3230  HA  SER   206      41.946  64.702  42.576  1.00  0.00           H  
ATOM   3231  CB  SER   206      40.370  64.554  44.018  1.00  0.00           C  
ATOM   3232  HB2 SER   206      39.705  63.847  43.521  1.00  0.00           H  
ATOM   3233  HB3 SER   206      40.337  64.464  45.104  1.00  0.00           H  
ATOM   3234  OG  SER   206      39.863  65.853  43.940  1.00  0.00           O  
ATOM   3235  HG  SER   206      40.173  66.271  43.133  1.00  0.00           H  
ATOM   3236  C   SER   206      42.812  65.084  44.610  1.00  0.00           C  
ATOM   3237  O   SER   206      43.248  64.437  45.597  1.00  0.00           O  
ATOM   3238  N   PHE   207      43.092  66.395  44.463  1.00  0.00           N  
ATOM   3239  H   PHE   207      42.713  66.840  43.640  1.00  0.00           H  
ATOM   3240  CA  PHE   207      44.087  67.088  45.237  1.00  0.00           C  
ATOM   3241  HA  PHE   207      44.977  66.478  45.393  1.00  0.00           H  
ATOM   3242  CB  PHE   207      44.382  68.352  44.442  1.00  0.00           C  
ATOM   3243  HB2 PHE   207      43.485  68.790  44.004  1.00  0.00           H  
ATOM   3244  HB3 PHE   207      44.816  69.110  45.093  1.00  0.00           H  
ATOM   3245  CG  PHE   207      45.443  68.047  43.384  1.00  0.00           C  
ATOM   3246  CD1 PHE   207      45.065  67.800  42.025  1.00  0.00           C  
ATOM   3247  HD1 PHE   207      44.027  67.937  41.762  1.00  0.00           H  
ATOM   3248  CE1 PHE   207      46.068  67.749  41.069  1.00  0.00           C  
ATOM   3249  HE1 PHE   207      45.825  67.700  40.018  1.00  0.00           H  
ATOM   3250  CZ  PHE   207      47.423  67.646  41.442  1.00  0.00           C  
ATOM   3251  HZ  PHE   207      48.257  67.483  40.776  1.00  0.00           H  
ATOM   3252  CE2 PHE   207      47.757  67.671  42.824  1.00  0.00           C  
ATOM   3253  HE2 PHE   207      48.784  67.497  43.111  1.00  0.00           H  
ATOM   3254  CD2 PHE   207      46.790  67.888  43.800  1.00  0.00           C  
ATOM   3255  HD2 PHE   207      47.059  67.946  44.844  1.00  0.00           H  
ATOM   3256  C   PHE   207      43.514  67.488  46.570  1.00  0.00           C  
ATOM   3257  O   PHE   207      42.310  67.636  46.656  1.00  0.00           O  
ATOM   3258  N   SER   208      44.419  67.824  47.515  1.00  0.00           N  
ATOM   3259  H   SER   208      45.367  67.570  47.278  1.00  0.00           H  
ATOM   3260  CA  SER   208      44.012  68.006  48.846  1.00  0.00           C  
ATOM   3261  HA  SER   208      43.282  67.224  49.058  1.00  0.00           H  
ATOM   3262  CB  SER   208      45.373  68.002  49.627  1.00  0.00           C  
ATOM   3263  HB2 SER   208      45.828  67.023  49.477  1.00  0.00           H  
ATOM   3264  HB3 SER   208      46.058  68.825  49.423  1.00  0.00           H  
ATOM   3265  OG  SER   208      44.996  68.145  51.028  1.00  0.00           O  
ATOM   3266  HG  SER   208      45.610  67.528  51.434  1.00  0.00           H  
ATOM   3267  C   SER   208      43.257  69.313  49.064  1.00  0.00           C  
ATOM   3268  O   SER   208      43.588  70.375  48.520  1.00  0.00           O  
ATOM   3269  N   MET   209      42.143  69.139  49.778  1.00  0.00           N  
ATOM   3270  H   MET   209      42.159  68.341  50.397  1.00  0.00           H  
ATOM   3271  CA  MET   209      41.233  70.285  50.040  1.00  0.00           C  
ATOM   3272  HA  MET   209      41.072  70.744  49.065  1.00  0.00           H  
ATOM   3273  CB  MET   209      39.871  69.681  50.563  1.00  0.00           C  
ATOM   3274  HB2 MET   209      40.054  69.020  51.411  1.00  0.00           H  
ATOM   3275  HB3 MET   209      39.248  70.393  51.104  1.00  0.00           H  
ATOM   3276  CG  MET   209      39.023  69.082  49.496  1.00  0.00           C  
ATOM   3277  HG2 MET   209      38.464  69.930  49.101  1.00  0.00           H  
ATOM   3278  HG3 MET   209      39.727  68.588  48.827  1.00  0.00           H  
ATOM   3279  SD  MET   209      37.718  67.997  50.094  1.00  0.00           S  
ATOM   3280  CE  MET   209      36.604  69.117  51.006  1.00  0.00           C  
ATOM   3281  HE1 MET   209      37.163  69.711  51.729  1.00  0.00           H  
ATOM   3282  HE2 MET   209      36.079  69.797  50.336  1.00  0.00           H  
ATOM   3283  HE3 MET   209      35.887  68.525  51.574  1.00  0.00           H  
ATOM   3284  C   MET   209      41.789  71.319  51.059  1.00  0.00           C  
ATOM   3285  O   MET   209      41.977  71.072  52.260  1.00  0.00           O  
ATOM   3286  N   LYS   210      42.044  72.501  50.535  1.00  0.00           N  
ATOM   3287  H   LYS   210      41.842  72.721  49.570  1.00  0.00           H  
ATOM   3288  CA  LYS   210      42.577  73.625  51.387  1.00  0.00           C  
ATOM   3289  HA  LYS   210      42.067  73.547  52.347  1.00  0.00           H  
ATOM   3290  CB  LYS   210      42.426  75.035  50.793  1.00  0.00           C  
ATOM   3291  HB2 LYS   210      43.169  75.759  51.127  1.00  0.00           H  
ATOM   3292  HB3 LYS   210      42.607  75.001  49.719  1.00  0.00           H  
ATOM   3293  CG  LYS   210      40.999  75.534  51.094  1.00  0.00           C  
ATOM   3294  HG2 LYS   210      40.358  74.806  50.597  1.00  0.00           H  
ATOM   3295  HG3 LYS   210      40.862  75.475  52.174  1.00  0.00           H  
ATOM   3296  CD  LYS   210      40.727  76.989  50.745  1.00  0.00           C  
ATOM   3297  HD2 LYS   210      41.567  77.571  51.123  1.00  0.00           H  
ATOM   3298  HD3 LYS   210      40.528  77.091  49.678  1.00  0.00           H  
ATOM   3299  CE  LYS   210      39.498  77.541  51.474  1.00  0.00           C  
ATOM   3300  HE2 LYS   210      38.684  76.842  51.284  1.00  0.00           H  
ATOM   3301  HE3 LYS   210      39.649  77.561  52.554  1.00  0.00           H  
ATOM   3302  NZ  LYS   210      39.090  78.892  50.977  1.00  0.00           N  
ATOM   3303  HZ1 LYS   210      38.347  79.315  51.514  1.00  0.00           H  
ATOM   3304  HZ2 LYS   210      39.772  79.628  51.096  1.00  0.00           H  
ATOM   3305  HZ3 LYS   210      38.861  78.945  49.995  1.00  0.00           H  
ATOM   3306  C   LYS   210      44.064  73.285  51.730  1.00  0.00           C  
ATOM   3307  O   LYS   210      44.706  72.538  50.973  1.00  0.00           O  
ATOM   3308  N   PHE   211      44.582  73.931  52.773  1.00  0.00           N  
ATOM   3309  H   PHE   211      43.906  74.426  53.338  1.00  0.00           H  
ATOM   3310  CA  PHE   211      46.066  73.881  53.131  1.00  0.00           C  
ATOM   3311  HA  PHE   211      46.472  72.934  52.775  1.00  0.00           H  
ATOM   3312  CB  PHE   211      46.684  74.994  52.234  1.00  0.00           C  
ATOM   3313  HB2 PHE   211      46.619  74.674  51.194  1.00  0.00           H  
ATOM   3314  HB3 PHE   211      46.163  75.946  52.335  1.00  0.00           H  
ATOM   3315  CG  PHE   211      48.058  75.132  52.610  1.00  0.00           C  
ATOM   3316  CD1 PHE   211      48.358  76.031  53.638  1.00  0.00           C  
ATOM   3317  HD1 PHE   211      47.556  76.632  54.040  1.00  0.00           H  
ATOM   3318  CE1 PHE   211      49.688  76.196  54.084  1.00  0.00           C  
ATOM   3319  HE1 PHE   211      49.878  76.986  54.795  1.00  0.00           H  
ATOM   3320  CZ  PHE   211      50.728  75.505  53.474  1.00  0.00           C  
ATOM   3321  HZ  PHE   211      51.753  75.638  53.787  1.00  0.00           H  
ATOM   3322  CE2 PHE   211      50.466  74.575  52.482  1.00  0.00           C  
ATOM   3323  HE2 PHE   211      51.254  73.981  52.044  1.00  0.00           H  
ATOM   3324  CD2 PHE   211      49.120  74.434  52.049  1.00  0.00           C  
ATOM   3325  HD2 PHE   211      48.917  73.747  51.241  1.00  0.00           H  
ATOM   3326  C   PHE   211      46.204  74.082  54.610  1.00  0.00           C  
ATOM   3327  O   PHE   211      45.316  74.681  55.243  1.00  0.00           O  
ATOM   3328  N   GLN   212      47.295  73.643  55.239  1.00  0.00           N  
ATOM   3329  H   GLN   212      48.001  73.137  54.724  1.00  0.00           H  
ATOM   3330  CA  GLN   212      47.630  74.009  56.608  1.00  0.00           C  
ATOM   3331  HA  GLN   212      47.094  74.917  56.886  1.00  0.00           H  
ATOM   3332  CB  GLN   212      47.171  72.934  57.586  1.00  0.00           C  
ATOM   3333  HB2 GLN   212      47.667  72.004  57.308  1.00  0.00           H  
ATOM   3334  HB3 GLN   212      47.453  73.221  58.600  1.00  0.00           H  
ATOM   3335  CG  GLN   212      45.693  72.654  57.741  1.00  0.00           C  
ATOM   3336  HG2 GLN   212      45.523  72.013  58.606  1.00  0.00           H  
ATOM   3337  HG3 GLN   212      45.121  73.582  57.784  1.00  0.00           H  
ATOM   3338  CD  GLN   212      45.117  71.687  56.612  1.00  0.00           C  
ATOM   3339  OE1 GLN   212      45.750  70.759  56.299  1.00  0.00           O  
ATOM   3340  NE2 GLN   212      44.032  71.883  55.844  1.00  0.00           N  
ATOM   3341 HE21 GLN   212      43.706  71.180  55.196  1.00  0.00           H  
ATOM   3342 HE22 GLN   212      43.320  72.487  56.229  1.00  0.00           H  
ATOM   3343  C   GLN   212      49.134  74.128  56.843  1.00  0.00           C  
ATOM   3344  O   GLN   212      49.830  73.142  56.566  1.00  0.00           O  
ATOM   3345  N   SER   213      49.699  75.099  57.586  1.00  0.00           N  
ATOM   3346  H   SER   213      49.063  75.700  58.090  1.00  0.00           H  
ATOM   3347  CA  SER   213      51.120  75.196  57.888  1.00  0.00           C  
ATOM   3348  HA  SER   213      51.702  74.289  57.721  1.00  0.00           H  
ATOM   3349  CB  SER   213      51.797  76.156  56.887  1.00  0.00           C  
ATOM   3350  HB2 SER   213      51.640  75.856  55.851  1.00  0.00           H  
ATOM   3351  HB3 SER   213      51.269  77.108  56.941  1.00  0.00           H  
ATOM   3352  OG  SER   213      53.164  76.168  57.115  1.00  0.00           O  
ATOM   3353  HG  SER   213      53.559  75.341  56.831  1.00  0.00           H  
ATOM   3354  C   SER   213      51.348  75.702  59.314  1.00  0.00           C  
ATOM   3355  O   SER   213      50.328  76.028  59.954  1.00  0.00           O  
ATOM   3356  N   GLY   214      52.632  75.766  59.727  1.00  0.00           N  
ATOM   3357  H   GLY   214      53.365  75.352  59.170  1.00  0.00           H  
ATOM   3358  CA  GLY   214      53.051  76.492  60.923  1.00  0.00           C  
ATOM   3359  HA2 GLY   214      52.909  77.569  60.830  1.00  0.00           H  
ATOM   3360  HA3 GLY   214      52.404  76.141  61.727  1.00  0.00           H  
ATOM   3361  C   GLY   214      54.513  76.424  61.312  1.00  0.00           C  
ATOM   3362  O   GLY   214      55.296  75.779  60.626  1.00  0.00           O  
ATOM   3363  N   GLN   215      54.861  77.130  62.426  1.00  0.00           N  
ATOM   3364  H   GLN   215      54.228  77.731  62.934  1.00  0.00           H  
ATOM   3365  CA  GLN   215      56.267  77.100  62.945  1.00  0.00           C  
ATOM   3366  HA  GLN   215      56.660  76.169  62.537  1.00  0.00           H  
ATOM   3367  CB  GLN   215      57.101  78.179  62.324  1.00  0.00           C  
ATOM   3368  HB2 GLN   215      56.548  79.116  62.392  1.00  0.00           H  
ATOM   3369  HB3 GLN   215      57.982  78.281  62.957  1.00  0.00           H  
ATOM   3370  CG  GLN   215      57.514  78.003  60.874  1.00  0.00           C  
ATOM   3371  HG2 GLN   215      56.704  78.050  60.146  1.00  0.00           H  
ATOM   3372  HG3 GLN   215      58.160  78.837  60.596  1.00  0.00           H  
ATOM   3373  CD  GLN   215      58.432  76.840  60.690  1.00  0.00           C  
ATOM   3374  OE1 GLN   215      59.473  76.697  61.310  1.00  0.00           O  
ATOM   3375  NE2 GLN   215      58.171  76.082  59.666  1.00  0.00           N  
ATOM   3376 HE21 GLN   215      58.971  75.576  59.316  1.00  0.00           H  
ATOM   3377 HE22 GLN   215      57.405  76.216  59.022  1.00  0.00           H  
ATOM   3378  C   GLN   215      56.283  77.041  64.487  1.00  0.00           C  
ATOM   3379  O   GLN   215      55.965  78.036  65.100  1.00  0.00           O  
ATOM   3380  N   LEU   216      56.326  75.832  65.108  1.00  0.00           N  
ATOM   3381  H   LEU   216      56.371  75.013  64.519  1.00  0.00           H  
ATOM   3382  CA  LEU   216      56.300  75.723  66.603  1.00  0.00           C  
ATOM   3383  HA  LEU   216      55.706  76.541  67.009  1.00  0.00           H  
ATOM   3384  CB  LEU   216      55.715  74.347  67.182  1.00  0.00           C  
ATOM   3385  HB2 LEU   216      56.325  73.560  66.740  1.00  0.00           H  
ATOM   3386  HB3 LEU   216      55.611  74.339  68.267  1.00  0.00           H  
ATOM   3387  CG  LEU   216      54.303  74.009  66.685  1.00  0.00           C  
ATOM   3388  HG  LEU   216      54.215  73.986  65.598  1.00  0.00           H  
ATOM   3389  CD1 LEU   216      53.824  72.727  67.333  1.00  0.00           C  
ATOM   3390 HD11 LEU   216      52.860  72.486  66.885  1.00  0.00           H  
ATOM   3391 HD12 LEU   216      54.577  72.006  67.016  1.00  0.00           H  
ATOM   3392 HD13 LEU   216      53.617  72.712  68.403  1.00  0.00           H  
ATOM   3393  CD2 LEU   216      53.247  75.098  67.051  1.00  0.00           C  
ATOM   3394 HD21 LEU   216      53.356  75.557  68.033  1.00  0.00           H  
ATOM   3395 HD22 LEU   216      53.187  75.810  66.227  1.00  0.00           H  
ATOM   3396 HD23 LEU   216      52.195  74.817  66.999  1.00  0.00           H  
ATOM   3397  C   LEU   216      57.764  75.914  67.126  1.00  0.00           C  
ATOM   3398  O   LEU   216      58.644  76.433  66.476  1.00  0.00           O  
ATOM   3399  N   THR   217      57.986  75.535  68.388  1.00  0.00           N  
ATOM   3400  H   THR   217      57.187  75.251  68.936  1.00  0.00           H  
ATOM   3401  CA  THR   217      59.333  75.310  68.972  1.00  0.00           C  
ATOM   3402  HA  THR   217      60.101  75.573  68.244  1.00  0.00           H  
ATOM   3403  CB  THR   217      59.459  76.045  70.253  1.00  0.00           C  
ATOM   3404  HB  THR   217      60.182  75.589  70.929  1.00  0.00           H  
ATOM   3405  CG2 THR   217      59.795  77.518  70.118  1.00  0.00           C  
ATOM   3406 HG21 THR   217      59.342  77.991  69.247  1.00  0.00           H  
ATOM   3407 HG22 THR   217      59.398  78.080  70.963  1.00  0.00           H  
ATOM   3408 HG23 THR   217      60.885  77.531  70.117  1.00  0.00           H  
ATOM   3409  OG1 THR   217      58.306  75.979  71.083  1.00  0.00           O  
ATOM   3410  HG1 THR   217      58.169  75.051  71.290  1.00  0.00           H  
ATOM   3411  C   THR   217      59.654  73.836  69.225  1.00  0.00           C  
ATOM   3412  O   THR   217      58.836  72.920  69.276  1.00  0.00           O  
ATOM   3413  N   THR   218      60.966  73.551  69.340  1.00  0.00           N  
ATOM   3414  H   THR   218      61.577  74.352  69.407  1.00  0.00           H  
ATOM   3415  CA  THR   218      61.560  72.184  69.382  1.00  0.00           C  
ATOM   3416  HA  THR   218      60.738  71.468  69.401  1.00  0.00           H  
ATOM   3417  CB  THR   218      62.319  71.807  68.091  1.00  0.00           C  
ATOM   3418  HB  THR   218      63.243  72.378  68.181  1.00  0.00           H  
ATOM   3419  CG2 THR   218      62.761  70.311  67.927  1.00  0.00           C  
ATOM   3420 HG21 THR   218      62.088  69.670  67.357  1.00  0.00           H  
ATOM   3421 HG22 THR   218      63.718  70.424  67.418  1.00  0.00           H  
ATOM   3422 HG23 THR   218      62.961  69.919  68.925  1.00  0.00           H  
ATOM   3423  OG1 THR   218      61.824  72.287  66.883  1.00  0.00           O  
ATOM   3424  HG1 THR   218      62.074  73.212  66.949  1.00  0.00           H  
ATOM   3425  C   THR   218      62.433  72.191  70.648  1.00  0.00           C  
ATOM   3426  O   THR   218      63.203  73.164  70.859  1.00  0.00           O  
ATOM   3427  N   ARG   219      62.475  71.023  71.299  1.00  0.00           N  
ATOM   3428  H   ARG   219      61.843  70.284  71.026  1.00  0.00           H  
ATOM   3429  CA  ARG   219      63.496  70.593  72.303  1.00  0.00           C  
ATOM   3430  HA  ARG   219      64.264  71.366  72.321  1.00  0.00           H  
ATOM   3431  CB  ARG   219      62.869  70.652  73.691  1.00  0.00           C  
ATOM   3432  HB2 ARG   219      61.895  70.165  73.657  1.00  0.00           H  
ATOM   3433  HB3 ARG   219      63.463  70.005  74.336  1.00  0.00           H  
ATOM   3434  CG  ARG   219      62.933  71.972  74.456  1.00  0.00           C  
ATOM   3435  HG2 ARG   219      63.997  72.179  74.570  1.00  0.00           H  
ATOM   3436  HG3 ARG   219      62.501  72.794  73.883  1.00  0.00           H  
ATOM   3437  CD  ARG   219      62.352  71.911  75.850  1.00  0.00           C  
ATOM   3438  HD2 ARG   219      61.765  72.809  76.041  1.00  0.00           H  
ATOM   3439  HD3 ARG   219      61.706  71.033  75.813  1.00  0.00           H  
ATOM   3440  NE  ARG   219      63.299  71.806  76.961  1.00  0.00           N  
ATOM   3441  HE  ARG   219      64.249  71.494  76.821  1.00  0.00           H  
ATOM   3442  CZ  ARG   219      63.197  72.385  78.176  1.00  0.00           C  
ATOM   3443  NH1 ARG   219      62.178  73.042  78.601  1.00  0.00           N  
ATOM   3444 HH11 ARG   219      61.257  73.044  78.187  1.00  0.00           H  
ATOM   3445 HH12 ARG   219      62.288  73.411  79.534  1.00  0.00           H  
ATOM   3446  NH2 ARG   219      64.281  72.336  78.950  1.00  0.00           N  
ATOM   3447 HH21 ARG   219      65.021  71.793  78.527  1.00  0.00           H  
ATOM   3448 HH22 ARG   219      64.532  73.185  79.436  1.00  0.00           H  
ATOM   3449  C   ARG   219      64.079  69.244  71.837  1.00  0.00           C  
ATOM   3450  O   ARG   219      63.276  68.432  71.335  1.00  0.00           O  
ATOM   3451  N   PHE   220      65.264  68.909  72.317  1.00  0.00           N  
ATOM   3452  H   PHE   220      65.727  69.565  72.929  1.00  0.00           H  
ATOM   3453  CA  PHE   220      65.838  67.607  72.190  1.00  0.00           C  
ATOM   3454  HA  PHE   220      65.145  66.946  71.670  1.00  0.00           H  
ATOM   3455  CB  PHE   220      67.175  67.614  71.399  1.00  0.00           C  
ATOM   3456  HB2 PHE   220      67.030  68.083  70.426  1.00  0.00           H  
ATOM   3457  HB3 PHE   220      67.795  68.305  71.971  1.00  0.00           H  
ATOM   3458  CG  PHE   220      67.827  66.298  71.065  1.00  0.00           C  
ATOM   3459  CD1 PHE   220      69.127  66.084  71.420  1.00  0.00           C  
ATOM   3460  HD1 PHE   220      69.724  66.786  71.983  1.00  0.00           H  
ATOM   3461  CE1 PHE   220      69.700  64.823  71.101  1.00  0.00           C  
ATOM   3462  HE1 PHE   220      70.737  64.613  71.321  1.00  0.00           H  
ATOM   3463  CZ  PHE   220      69.036  63.846  70.463  1.00  0.00           C  
ATOM   3464  HZ  PHE   220      69.678  63.008  70.235  1.00  0.00           H  
ATOM   3465  CE2 PHE   220      67.693  64.056  70.019  1.00  0.00           C  
ATOM   3466  HE2 PHE   220      67.095  63.310  69.517  1.00  0.00           H  
ATOM   3467  CD2 PHE   220      67.098  65.281  70.349  1.00  0.00           C  
ATOM   3468  HD2 PHE   220      66.037  65.406  70.191  1.00  0.00           H  
ATOM   3469  C   PHE   220      66.051  66.927  73.560  1.00  0.00           C  
ATOM   3470  O   PHE   220      66.374  67.590  74.570  1.00  0.00           O  
ATOM   3471  N   PHE   221      65.877  65.672  73.655  1.00  0.00           N  
ATOM   3472  H   PHE   221      65.702  65.193  72.783  1.00  0.00           H  
ATOM   3473  CA  PHE   221      65.989  64.778  74.833  1.00  0.00           C  
ATOM   3474  HA  PHE   221      66.705  65.253  75.504  1.00  0.00           H  
ATOM   3475  CB  PHE   221      64.647  64.575  75.598  1.00  0.00           C  
ATOM   3476  HB2 PHE   221      64.009  63.937  74.986  1.00  0.00           H  
ATOM   3477  HB3 PHE   221      64.794  64.015  76.521  1.00  0.00           H  
ATOM   3478  CG  PHE   221      63.893  65.860  75.853  1.00  0.00           C  
ATOM   3479  CD1 PHE   221      64.376  66.723  76.875  1.00  0.00           C  
ATOM   3480  HD1 PHE   221      65.330  66.550  77.352  1.00  0.00           H  
ATOM   3481  CE1 PHE   221      63.685  67.898  77.197  1.00  0.00           C  
ATOM   3482  HE1 PHE   221      63.936  68.522  78.041  1.00  0.00           H  
ATOM   3483  CZ  PHE   221      62.530  68.210  76.493  1.00  0.00           C  
ATOM   3484  HZ  PHE   221      61.890  69.040  76.754  1.00  0.00           H  
ATOM   3485  CE2 PHE   221      62.063  67.362  75.381  1.00  0.00           C  
ATOM   3486  HE2 PHE   221      61.202  67.762  74.864  1.00  0.00           H  
ATOM   3487  CD2 PHE   221      62.822  66.188  75.067  1.00  0.00           C  
ATOM   3488  HD2 PHE   221      62.600  65.616  74.178  1.00  0.00           H  
ATOM   3489  C   PHE   221      66.732  63.452  74.557  1.00  0.00           C  
ATOM   3490  O   PHE   221      67.054  63.070  73.415  1.00  0.00           O  
ATOM   3491  N   HID   222      67.040  62.801  75.721  1.00  0.00           N  
ATOM   3492  H   HID   222      66.718  63.176  76.602  1.00  0.00           H  
ATOM   3493  CA  HID   222      67.677  61.498  75.849  1.00  0.00           C  
ATOM   3494  HA  HID   222      67.423  60.786  75.064  1.00  0.00           H  
ATOM   3495  CB  HID   222      69.179  61.774  75.629  1.00  0.00           C  
ATOM   3496  HB2 HID   222      69.270  62.021  74.572  1.00  0.00           H  
ATOM   3497  HB3 HID   222      69.470  62.683  76.156  1.00  0.00           H  
ATOM   3498  CG  HID   222      70.129  60.661  75.995  1.00  0.00           C  
ATOM   3499  ND1 HID   222      70.330  59.440  75.411  1.00  0.00           N  
ATOM   3500  HD1 HID   222      69.872  59.120  74.570  1.00  0.00           H  
ATOM   3501  CE1 HID   222      71.302  58.764  76.069  1.00  0.00           C  
ATOM   3502  HE1 HID   222      71.660  57.772  75.832  1.00  0.00           H  
ATOM   3503  NE2 HID   222      71.770  59.570  77.019  1.00  0.00           N  
ATOM   3504  CD2 HID   222      71.033  60.777  77.017  1.00  0.00           C  
ATOM   3505  HD2 HID   222      71.071  61.589  77.729  1.00  0.00           H  
ATOM   3506  C   HID   222      67.357  60.810  77.149  1.00  0.00           C  
ATOM   3507  O   HID   222      66.843  61.401  78.109  1.00  0.00           O  
ATOM   3508  N   PHE   223      67.508  59.491  77.122  1.00  0.00           N  
ATOM   3509  H   PHE   223      67.781  59.137  76.217  1.00  0.00           H  
ATOM   3510  CA  PHE   223      67.124  58.469  78.123  1.00  0.00           C  
ATOM   3511  HA  PHE   223      67.126  58.986  79.082  1.00  0.00           H  
ATOM   3512  CB  PHE   223      65.788  57.909  77.901  1.00  0.00           C  
ATOM   3513  HB2 PHE   223      65.723  57.705  76.832  1.00  0.00           H  
ATOM   3514  HB3 PHE   223      65.782  57.026  78.541  1.00  0.00           H  
ATOM   3515  CG  PHE   223      64.731  58.860  78.315  1.00  0.00           C  
ATOM   3516  CD1 PHE   223      64.035  58.611  79.496  1.00  0.00           C  
ATOM   3517  HD1 PHE   223      64.248  57.750  80.112  1.00  0.00           H  
ATOM   3518  CE1 PHE   223      62.951  59.431  79.892  1.00  0.00           C  
ATOM   3519  HE1 PHE   223      62.417  59.244  80.812  1.00  0.00           H  
ATOM   3520  CZ  PHE   223      62.624  60.539  79.093  1.00  0.00           C  
ATOM   3521  HZ  PHE   223      61.750  61.110  79.371  1.00  0.00           H  
ATOM   3522  CE2 PHE   223      63.326  60.816  77.902  1.00  0.00           C  
ATOM   3523  HE2 PHE   223      63.035  61.645  77.274  1.00  0.00           H  
ATOM   3524  CD2 PHE   223      64.333  59.921  77.472  1.00  0.00           C  
ATOM   3525  HD2 PHE   223      64.702  59.990  76.459  1.00  0.00           H  
ATOM   3526  C   PHE   223      68.251  57.421  78.166  1.00  0.00           C  
ATOM   3527  O   PHE   223      68.541  56.875  77.124  1.00  0.00           O  
ATOM   3528  N   THR   224      68.903  57.156  79.337  1.00  0.00           N  
ATOM   3529  H   THR   224      68.613  57.682  80.149  1.00  0.00           H  
ATOM   3530  CA  THR   224      69.863  56.069  79.551  1.00  0.00           C  
ATOM   3531  HA  THR   224      70.539  56.054  78.695  1.00  0.00           H  
ATOM   3532  CB  THR   224      70.647  56.245  80.859  1.00  0.00           C  
ATOM   3533  HB  THR   224      71.374  55.435  80.802  1.00  0.00           H  
ATOM   3534  CG2 THR   224      71.243  57.604  81.103  1.00  0.00           C  
ATOM   3535 HG21 THR   224      72.320  57.436  81.119  1.00  0.00           H  
ATOM   3536 HG22 THR   224      71.086  58.214  80.213  1.00  0.00           H  
ATOM   3537 HG23 THR   224      70.927  58.122  82.008  1.00  0.00           H  
ATOM   3538  OG1 THR   224      69.741  56.100  81.926  1.00  0.00           O  
ATOM   3539  HG1 THR   224      70.194  56.282  82.753  1.00  0.00           H  
ATOM   3540  C   THR   224      69.088  54.688  79.451  1.00  0.00           C  
ATOM   3541  O   THR   224      67.902  54.593  79.723  1.00  0.00           O  
ATOM   3542  N   ARG   225      69.871  53.610  79.054  1.00  0.00           N  
ATOM   3543  H   ARG   225      70.816  53.868  78.807  1.00  0.00           H  
ATOM   3544  CA  ARG   225      69.493  52.223  79.177  1.00  0.00           C  
ATOM   3545  HA  ARG   225      68.841  51.974  78.340  1.00  0.00           H  
ATOM   3546  CB  ARG   225      70.757  51.398  79.100  1.00  0.00           C  
ATOM   3547  HB2 ARG   225      71.276  51.475  78.144  1.00  0.00           H  
ATOM   3548  HB3 ARG   225      71.507  51.708  79.827  1.00  0.00           H  
ATOM   3549  CG  ARG   225      70.559  49.873  79.206  1.00  0.00           C  
ATOM   3550  HG2 ARG   225      70.141  49.563  80.164  1.00  0.00           H  
ATOM   3551  HG3 ARG   225      69.856  49.715  78.388  1.00  0.00           H  
ATOM   3552  CD  ARG   225      71.763  48.978  78.907  1.00  0.00           C  
ATOM   3553  HD2 ARG   225      71.685  48.047  79.467  1.00  0.00           H  
ATOM   3554  HD3 ARG   225      71.857  48.568  77.901  1.00  0.00           H  
ATOM   3555  NE  ARG   225      73.040  49.585  79.373  1.00  0.00           N  
ATOM   3556  HE  ARG   225      73.015  49.793  80.361  1.00  0.00           H  
ATOM   3557  CZ  ARG   225      74.014  50.161  78.694  1.00  0.00           C  
ATOM   3558  NH1 ARG   225      73.982  50.248  77.438  1.00  0.00           N  
ATOM   3559 HH11 ARG   225      73.056  50.171  77.044  1.00  0.00           H  
ATOM   3560 HH12 ARG   225      74.690  50.679  76.860  1.00  0.00           H  
ATOM   3561  NH2 ARG   225      75.103  50.581  79.281  1.00  0.00           N  
ATOM   3562 HH21 ARG   225      75.156  50.628  80.288  1.00  0.00           H  
ATOM   3563 HH22 ARG   225      75.816  50.999  78.700  1.00  0.00           H  
ATOM   3564  C   ARG   225      68.755  51.938  80.464  1.00  0.00           C  
ATOM   3565  O   ARG   225      67.834  51.126  80.597  1.00  0.00           O  
ATOM   3566  N   GLU   226      69.243  52.543  81.542  1.00  0.00           N  
ATOM   3567  H   GLU   226      70.109  53.036  81.379  1.00  0.00           H  
ATOM   3568  CA  GLU   226      68.866  52.307  82.879  1.00  0.00           C  
ATOM   3569  HA  GLU   226      68.737  51.234  83.020  1.00  0.00           H  
ATOM   3570  CB  GLU   226      70.010  52.761  83.766  1.00  0.00           C  
ATOM   3571  HB2 GLU   226      70.097  53.847  83.810  1.00  0.00           H  
ATOM   3572  HB3 GLU   226      69.748  52.225  84.678  1.00  0.00           H  
ATOM   3573  CG  GLU   226      71.411  52.157  83.296  1.00  0.00           C  
ATOM   3574  HG2 GLU   226      71.831  52.646  82.417  1.00  0.00           H  
ATOM   3575  HG3 GLU   226      72.118  52.356  84.101  1.00  0.00           H  
ATOM   3576  CD  GLU   226      71.469  50.656  83.001  1.00  0.00           C  
ATOM   3577  OE1 GLU   226      70.662  49.862  83.568  1.00  0.00           O  
ATOM   3578  OE2 GLU   226      72.215  50.261  82.052  1.00  0.00           O  
ATOM   3579  C   GLU   226      67.572  52.999  83.263  1.00  0.00           C  
ATOM   3580  O   GLU   226      66.629  52.353  83.782  1.00  0.00           O  
ATOM   3581  N   ASN   227      67.406  54.275  83.028  1.00  0.00           N  
ATOM   3582  H   ASN   227      68.176  54.735  82.564  1.00  0.00           H  
ATOM   3583  CA  ASN   227      66.128  54.949  83.253  1.00  0.00           C  
ATOM   3584  HA  ASN   227      65.919  54.864  84.320  1.00  0.00           H  
ATOM   3585  CB  ASN   227      66.351  56.473  82.920  1.00  0.00           C  
ATOM   3586  HB2 ASN   227      67.156  56.843  83.555  1.00  0.00           H  
ATOM   3587  HB3 ASN   227      66.661  56.610  81.884  1.00  0.00           H  
ATOM   3588  CG  ASN   227      65.122  57.360  83.104  1.00  0.00           C  
ATOM   3589  OD1 ASN   227      64.182  56.981  83.727  1.00  0.00           O  
ATOM   3590  ND2 ASN   227      65.245  58.543  82.523  1.00  0.00           N  
ATOM   3591 HD21 ASN   227      64.524  59.226  82.708  1.00  0.00           H  
ATOM   3592 HD22 ASN   227      66.092  58.652  81.983  1.00  0.00           H  
ATOM   3593  C   ASN   227      64.971  54.356  82.441  1.00  0.00           C  
ATOM   3594  O   ASN   227      63.893  54.293  82.987  1.00  0.00           O  
ATOM   3595  N   ILE   228      65.183  53.939  81.195  1.00  0.00           N  
ATOM   3596  H   ILE   228      66.144  54.036  80.898  1.00  0.00           H  
ATOM   3597  CA  ILE   228      64.249  53.210  80.411  1.00  0.00           C  
ATOM   3598  HA  ILE   228      63.348  53.794  80.222  1.00  0.00           H  
ATOM   3599  CB  ILE   228      64.962  52.848  79.124  1.00  0.00           C  
ATOM   3600  HB  ILE   228      65.957  52.406  79.173  1.00  0.00           H  
ATOM   3601  CG2 ILE   228      64.184  51.909  78.209  1.00  0.00           C  
ATOM   3602 HG21 ILE   228      63.267  52.345  77.810  1.00  0.00           H  
ATOM   3603 HG22 ILE   228      64.885  51.606  77.432  1.00  0.00           H  
ATOM   3604 HG23 ILE   228      63.845  51.010  78.723  1.00  0.00           H  
ATOM   3605  CG1 ILE   228      65.044  54.187  78.318  1.00  0.00           C  
ATOM   3606 HG12 ILE   228      64.090  54.643  78.052  1.00  0.00           H  
ATOM   3607 HG13 ILE   228      65.678  54.884  78.866  1.00  0.00           H  
ATOM   3608  CD1 ILE   228      65.858  54.094  76.941  1.00  0.00           C  
ATOM   3609 HD11 ILE   228      65.343  53.500  76.186  1.00  0.00           H  
ATOM   3610 HD12 ILE   228      66.043  55.123  76.633  1.00  0.00           H  
ATOM   3611 HD13 ILE   228      66.781  53.596  77.237  1.00  0.00           H  
ATOM   3612  C   ILE   228      63.751  51.856  81.031  1.00  0.00           C  
ATOM   3613  O   ILE   228      62.543  51.615  81.040  1.00  0.00           O  
ATOM   3614  N   ALA   229      64.689  51.048  81.611  1.00  0.00           N  
ATOM   3615  H   ALA   229      65.549  51.574  81.677  1.00  0.00           H  
ATOM   3616  CA  ALA   229      64.339  49.797  82.304  1.00  0.00           C  
ATOM   3617  HA  ALA   229      63.683  49.148  81.725  1.00  0.00           H  
ATOM   3618  CB  ALA   229      65.618  49.036  82.626  1.00  0.00           C  
ATOM   3619  HB1 ALA   229      66.352  49.840  82.565  1.00  0.00           H  
ATOM   3620  HB2 ALA   229      65.610  48.593  83.622  1.00  0.00           H  
ATOM   3621  HB3 ALA   229      65.770  48.204  81.939  1.00  0.00           H  
ATOM   3622  C   ALA   229      63.381  50.045  83.528  1.00  0.00           C  
ATOM   3623  O   ALA   229      62.479  49.287  83.928  1.00  0.00           O  
ATOM   3624  N   HID   230      63.614  51.174  84.221  1.00  0.00           N  
ATOM   3625  H   HID   230      64.458  51.669  83.973  1.00  0.00           H  
ATOM   3626  CA  HID   230      62.788  51.762  85.277  1.00  0.00           C  
ATOM   3627  HA  HID   230      62.617  50.977  86.013  1.00  0.00           H  
ATOM   3628  CB  HID   230      63.560  52.926  85.902  1.00  0.00           C  
ATOM   3629  HB2 HID   230      64.077  52.544  86.783  1.00  0.00           H  
ATOM   3630  HB3 HID   230      64.407  53.138  85.249  1.00  0.00           H  
ATOM   3631  CG  HID   230      62.813  54.114  86.245  1.00  0.00           C  
ATOM   3632  ND1 HID   230      62.754  55.224  85.362  1.00  0.00           N  
ATOM   3633  HD1 HID   230      63.218  55.384  84.479  1.00  0.00           H  
ATOM   3634  CE1 HID   230      61.779  56.104  85.787  1.00  0.00           C  
ATOM   3635  HE1 HID   230      61.518  57.045  85.326  1.00  0.00           H  
ATOM   3636  NE2 HID   230      61.107  55.523  86.804  1.00  0.00           N  
ATOM   3637  CD2 HID   230      61.868  54.369  87.210  1.00  0.00           C  
ATOM   3638  HD2 HID   230      61.583  53.654  87.968  1.00  0.00           H  
ATOM   3639  C   HID   230      61.373  51.965  84.767  1.00  0.00           C  
ATOM   3640  O   HID   230      60.480  51.360  85.242  1.00  0.00           O  
ATOM   3641  N   LEU   231      61.213  52.763  83.698  1.00  0.00           N  
ATOM   3642  H   LEU   231      62.047  53.108  83.246  1.00  0.00           H  
ATOM   3643  CA  LEU   231      59.930  53.031  83.056  1.00  0.00           C  
ATOM   3644  HA  LEU   231      59.332  53.389  83.894  1.00  0.00           H  
ATOM   3645  CB  LEU   231      59.836  54.044  81.949  1.00  0.00           C  
ATOM   3646  HB2 LEU   231      60.534  53.724  81.175  1.00  0.00           H  
ATOM   3647  HB3 LEU   231      58.814  54.019  81.572  1.00  0.00           H  
ATOM   3648  CG  LEU   231      60.219  55.475  82.325  1.00  0.00           C  
ATOM   3649  HG  LEU   231      61.111  55.744  82.890  1.00  0.00           H  
ATOM   3650  CD1 LEU   231      60.512  56.180  81.016  1.00  0.00           C  
ATOM   3651 HD11 LEU   231      61.500  55.847  80.697  1.00  0.00           H  
ATOM   3652 HD12 LEU   231      59.852  55.947  80.181  1.00  0.00           H  
ATOM   3653 HD13 LEU   231      60.638  57.227  81.291  1.00  0.00           H  
ATOM   3654  CD2 LEU   231      59.085  56.053  83.098  1.00  0.00           C  
ATOM   3655 HD21 LEU   231      58.882  55.543  84.040  1.00  0.00           H  
ATOM   3656 HD22 LEU   231      59.181  57.095  83.402  1.00  0.00           H  
ATOM   3657 HD23 LEU   231      58.202  55.925  82.470  1.00  0.00           H  
ATOM   3658  C   LEU   231      59.332  51.688  82.548  1.00  0.00           C  
ATOM   3659  O   LEU   231      58.152  51.424  82.729  1.00  0.00           O  
ATOM   3660  N   LYS   232      60.045  50.671  82.006  1.00  0.00           N  
ATOM   3661  H   LYS   232      61.018  50.813  81.775  1.00  0.00           H  
ATOM   3662  CA  LYS   232      59.586  49.350  81.673  1.00  0.00           C  
ATOM   3663  HA  LYS   232      58.678  49.505  81.090  1.00  0.00           H  
ATOM   3664  CB  LYS   232      60.685  48.570  80.898  1.00  0.00           C  
ATOM   3665  HB2 LYS   232      60.939  49.068  79.962  1.00  0.00           H  
ATOM   3666  HB3 LYS   232      61.661  48.648  81.377  1.00  0.00           H  
ATOM   3667  CG  LYS   232      60.160  47.216  80.501  1.00  0.00           C  
ATOM   3668  HG2 LYS   232      59.914  46.581  81.352  1.00  0.00           H  
ATOM   3669  HG3 LYS   232      59.227  47.310  79.945  1.00  0.00           H  
ATOM   3670  CD  LYS   232      61.099  46.423  79.511  1.00  0.00           C  
ATOM   3671  HD2 LYS   232      61.083  46.984  78.576  1.00  0.00           H  
ATOM   3672  HD3 LYS   232      62.118  46.348  79.890  1.00  0.00           H  
ATOM   3673  CE  LYS   232      60.549  45.047  79.236  1.00  0.00           C  
ATOM   3674  HE2 LYS   232      60.353  44.594  80.208  1.00  0.00           H  
ATOM   3675  HE3 LYS   232      59.575  45.220  78.780  1.00  0.00           H  
ATOM   3676  NZ  LYS   232      61.434  44.204  78.410  1.00  0.00           N  
ATOM   3677  HZ1 LYS   232      61.469  44.534  77.456  1.00  0.00           H  
ATOM   3678  HZ2 LYS   232      62.371  44.087  78.770  1.00  0.00           H  
ATOM   3679  HZ3 LYS   232      61.071  43.272  78.275  1.00  0.00           H  
ATOM   3680  C   LYS   232      59.137  48.607  82.876  1.00  0.00           C  
ATOM   3681  O   LYS   232      57.989  48.103  82.930  1.00  0.00           O  
ATOM   3682  N   SER   233      59.964  48.466  83.918  1.00  0.00           N  
ATOM   3683  H   SER   233      60.855  48.938  83.849  1.00  0.00           H  
ATOM   3684  CA  SER   233      59.571  47.869  85.208  1.00  0.00           C  
ATOM   3685  HA  SER   233      59.328  46.807  85.165  1.00  0.00           H  
ATOM   3686  CB  SER   233      60.785  48.087  86.103  1.00  0.00           C  
ATOM   3687  HB2 SER   233      61.149  49.114  86.132  1.00  0.00           H  
ATOM   3688  HB3 SER   233      60.588  47.909  87.160  1.00  0.00           H  
ATOM   3689  OG  SER   233      61.805  47.211  85.605  1.00  0.00           O  
ATOM   3690  HG  SER   233      62.317  47.706  84.961  1.00  0.00           H  
ATOM   3691  C   SER   233      58.382  48.575  85.907  1.00  0.00           C  
ATOM   3692  O   SER   233      57.552  47.902  86.627  1.00  0.00           O  
ATOM   3693  N   LYS   234      58.164  49.908  85.790  1.00  0.00           N  
ATOM   3694  H   LYS   234      59.000  50.395  85.500  1.00  0.00           H  
ATOM   3695  CA  LYS   234      57.066  50.667  86.424  1.00  0.00           C  
ATOM   3696  HA  LYS   234      56.970  50.276  87.437  1.00  0.00           H  
ATOM   3697  CB  LYS   234      57.341  52.198  86.300  1.00  0.00           C  
ATOM   3698  HB2 LYS   234      58.339  52.379  86.701  1.00  0.00           H  
ATOM   3699  HB3 LYS   234      57.355  52.429  85.235  1.00  0.00           H  
ATOM   3700  CG  LYS   234      56.475  53.114  87.119  1.00  0.00           C  
ATOM   3701  HG2 LYS   234      55.447  53.031  86.767  1.00  0.00           H  
ATOM   3702  HG3 LYS   234      56.435  52.708  88.130  1.00  0.00           H  
ATOM   3703  CD  LYS   234      56.988  54.572  87.046  1.00  0.00           C  
ATOM   3704  HD2 LYS   234      58.037  54.508  87.333  1.00  0.00           H  
ATOM   3705  HD3 LYS   234      56.825  54.880  86.013  1.00  0.00           H  
ATOM   3706  CE  LYS   234      56.108  55.359  88.021  1.00  0.00           C  
ATOM   3707  HE2 LYS   234      55.985  56.359  87.605  1.00  0.00           H  
ATOM   3708  HE3 LYS   234      55.100  54.980  87.849  1.00  0.00           H  
ATOM   3709  NZ  LYS   234      56.336  55.189  89.521  1.00  0.00           N  
ATOM   3710  HZ1 LYS   234      57.247  55.471  89.854  1.00  0.00           H  
ATOM   3711  HZ2 LYS   234      55.603  55.726  89.964  1.00  0.00           H  
ATOM   3712  HZ3 LYS   234      56.174  54.217  89.741  1.00  0.00           H  
ATOM   3713  C   LYS   234      55.765  50.370  85.738  1.00  0.00           C  
ATOM   3714  O   LYS   234      54.788  49.948  86.355  1.00  0.00           O  
ATOM   3715  N   ALA   235      55.756  50.356  84.398  1.00  0.00           N  
ATOM   3716  H   ALA   235      56.607  50.706  83.982  1.00  0.00           H  
ATOM   3717  CA  ALA   235      54.704  49.934  83.486  1.00  0.00           C  
ATOM   3718  HA  ALA   235      53.815  50.552  83.613  1.00  0.00           H  
ATOM   3719  CB  ALA   235      55.195  50.297  82.063  1.00  0.00           C  
ATOM   3720  HB1 ALA   235      54.444  50.056  81.312  1.00  0.00           H  
ATOM   3721  HB2 ALA   235      55.311  51.373  81.936  1.00  0.00           H  
ATOM   3722  HB3 ALA   235      56.125  49.739  81.946  1.00  0.00           H  
ATOM   3723  C   ALA   235      54.197  48.507  83.684  1.00  0.00           C  
ATOM   3724  O   ALA   235      53.061  48.190  84.111  1.00  0.00           O  
ATOM   3725  N   ASN   236      55.181  47.609  83.581  1.00  0.00           N  
ATOM   3726  H   ASN   236      56.010  47.871  83.066  1.00  0.00           H  
ATOM   3727  CA  ASN   236      54.970  46.167  83.803  1.00  0.00           C  
ATOM   3728  HA  ASN   236      54.063  45.831  83.301  1.00  0.00           H  
ATOM   3729  CB  ASN   236      56.147  45.380  83.272  1.00  0.00           C  
ATOM   3730  HB2 ASN   236      57.154  45.690  83.552  1.00  0.00           H  
ATOM   3731  HB3 ASN   236      56.100  44.351  83.628  1.00  0.00           H  
ATOM   3732  CG  ASN   236      56.086  45.269  81.791  1.00  0.00           C  
ATOM   3733  OD1 ASN   236      55.555  44.312  81.260  1.00  0.00           O  
ATOM   3734  ND2 ASN   236      56.817  46.108  81.098  1.00  0.00           N  
ATOM   3735 HD21 ASN   236      56.973  45.828  80.140  1.00  0.00           H  
ATOM   3736 HD22 ASN   236      57.424  46.687  81.659  1.00  0.00           H  
ATOM   3737  C   ASN   236      54.613  45.762  85.306  1.00  0.00           C  
ATOM   3738  O   ASN   236      54.117  44.672  85.584  1.00  0.00           O  
ATOM   3739  N   GLY   237      54.670  46.753  86.164  1.00  0.00           N  
ATOM   3740  H   GLY   237      54.951  47.647  85.787  1.00  0.00           H  
ATOM   3741  CA  GLY   237      54.123  46.735  87.536  1.00  0.00           C  
ATOM   3742  HA2 GLY   237      53.878  45.700  87.776  1.00  0.00           H  
ATOM   3743  HA3 GLY   237      54.850  47.114  88.254  1.00  0.00           H  
ATOM   3744  C   GLY   237      52.758  47.435  87.700  1.00  0.00           C  
ATOM   3745  O   GLY   237      51.904  46.788  88.271  1.00  0.00           O  
ATOM   3746  N   GLU   238      52.647  48.736  87.422  1.00  0.00           N  
ATOM   3747  H   GLU   238      53.346  49.182  86.844  1.00  0.00           H  
ATOM   3748  CA  GLU   238      51.373  49.510  87.511  1.00  0.00           C  
ATOM   3749  HA  GLU   238      50.991  49.322  88.515  1.00  0.00           H  
ATOM   3750  CB  GLU   238      51.667  51.008  87.441  1.00  0.00           C  
ATOM   3751  HB2 GLU   238      52.087  51.291  86.476  1.00  0.00           H  
ATOM   3752  HB3 GLU   238      50.708  51.522  87.495  1.00  0.00           H  
ATOM   3753  CG  GLU   238      52.601  51.583  88.518  1.00  0.00           C  
ATOM   3754  HG2 GLU   238      51.975  51.664  89.406  1.00  0.00           H  
ATOM   3755  HG3 GLU   238      53.371  50.852  88.763  1.00  0.00           H  
ATOM   3756  CD  GLU   238      53.022  52.992  88.188  1.00  0.00           C  
ATOM   3757  OE1 GLU   238      53.824  53.505  89.043  1.00  0.00           O  
ATOM   3758  OE2 GLU   238      52.510  53.629  87.267  1.00  0.00           O  
ATOM   3759  C   GLU   238      50.211  49.101  86.698  1.00  0.00           C  
ATOM   3760  O   GLU   238      49.119  49.529  87.008  1.00  0.00           O  
ATOM   3761  N   VAL   239      50.307  48.210  85.720  1.00  0.00           N  
ATOM   3762  H   VAL   239      51.213  47.822  85.499  1.00  0.00           H  
ATOM   3763  CA  VAL   239      49.094  47.605  85.037  1.00  0.00           C  
ATOM   3764  HA  VAL   239      48.531  48.420  84.584  1.00  0.00           H  
ATOM   3765  CB  VAL   239      49.462  46.734  83.809  1.00  0.00           C  
ATOM   3766  HB  VAL   239      50.270  47.231  83.271  1.00  0.00           H  
ATOM   3767  CG1 VAL   239      49.988  45.363  84.184  1.00  0.00           C  
ATOM   3768 HG11 VAL   239      49.291  44.543  84.357  1.00  0.00           H  
ATOM   3769 HG12 VAL   239      50.596  44.984  83.361  1.00  0.00           H  
ATOM   3770 HG13 VAL   239      50.704  45.551  84.984  1.00  0.00           H  
ATOM   3771  CG2 VAL   239      48.256  46.647  82.847  1.00  0.00           C  
ATOM   3772 HG21 VAL   239      47.836  47.642  82.699  1.00  0.00           H  
ATOM   3773 HG22 VAL   239      48.579  46.286  81.871  1.00  0.00           H  
ATOM   3774 HG23 VAL   239      47.562  45.899  83.231  1.00  0.00           H  
ATOM   3775  C   VAL   239      48.129  46.806  85.914  1.00  0.00           C  
ATOM   3776  O   VAL   239      48.595  45.977  86.699  1.00  0.00           O  
ATOM   3777  N   THR   240      46.805  47.034  85.761  1.00  0.00           N  
ATOM   3778  H   THR   240      46.491  47.691  85.061  1.00  0.00           H  
ATOM   3779  CA  THR   240      45.692  46.395  86.535  1.00  0.00           C  
ATOM   3780  HA  THR   240      45.932  46.466  87.596  1.00  0.00           H  
ATOM   3781  CB  THR   240      44.434  47.209  86.371  1.00  0.00           C  
ATOM   3782  HB  THR   240      44.036  47.175  85.357  1.00  0.00           H  
ATOM   3783  CG2 THR   240      43.259  46.827  87.214  1.00  0.00           C  
ATOM   3784 HG21 THR   240      42.488  47.582  87.057  1.00  0.00           H  
ATOM   3785 HG22 THR   240      42.833  45.892  86.851  1.00  0.00           H  
ATOM   3786 HG23 THR   240      43.573  46.617  88.236  1.00  0.00           H  
ATOM   3787  OG1 THR   240      44.683  48.571  86.736  1.00  0.00           O  
ATOM   3788  HG1 THR   240      45.299  48.574  87.472  1.00  0.00           H  
ATOM   3789  C   THR   240      45.530  44.913  86.246  1.00  0.00           C  
ATOM   3790  O   THR   240      45.681  44.440  85.143  1.00  0.00           O  
ATOM   3791  N   GLY   241      45.140  44.102  87.209  1.00  0.00           N  
ATOM   3792  H   GLY   241      44.921  44.515  88.103  1.00  0.00           H  
ATOM   3793  CA  GLY   241      44.953  42.646  87.057  1.00  0.00           C  
ATOM   3794  HA2 GLY   241      44.469  42.258  87.954  1.00  0.00           H  
ATOM   3795  HA3 GLY   241      44.325  42.477  86.183  1.00  0.00           H  
ATOM   3796  C   GLY   241      46.222  41.795  86.868  1.00  0.00           C  
ATOM   3797  O   GLY   241      47.331  42.216  87.099  1.00  0.00           O  
ATOM   3798  N   ASN   242      45.996  40.599  86.244  1.00  0.00           N  
ATOM   3799  H   ASN   242      45.037  40.354  86.045  1.00  0.00           H  
ATOM   3800  CA  ASN   242      47.075  39.742  85.823  1.00  0.00           C  
ATOM   3801  HA  ASN   242      47.793  39.716  86.643  1.00  0.00           H  
ATOM   3802  CB  ASN   242      46.568  38.311  85.697  1.00  0.00           C  
ATOM   3803  HB2 ASN   242      45.660  38.143  85.117  1.00  0.00           H  
ATOM   3804  HB3 ASN   242      47.350  37.637  85.346  1.00  0.00           H  
ATOM   3805  CG  ASN   242      46.208  37.815  87.076  1.00  0.00           C  
ATOM   3806  OD1 ASN   242      45.013  37.791  87.492  1.00  0.00           O  
ATOM   3807  ND2 ASN   242      47.178  37.528  87.948  1.00  0.00           N  
ATOM   3808 HD21 ASN   242      46.965  37.330  88.915  1.00  0.00           H  
ATOM   3809 HD22 ASN   242      48.139  37.691  87.685  1.00  0.00           H  
ATOM   3810  C   ASN   242      47.782  40.256  84.557  1.00  0.00           C  
ATOM   3811  O   ASN   242      47.171  40.965  83.721  1.00  0.00           O  
ATOM   3812  N   THR   243      49.083  39.947  84.431  1.00  0.00           N  
ATOM   3813  H   THR   243      49.493  39.370  85.152  1.00  0.00           H  
ATOM   3814  CA  THR   243      49.830  40.336  83.236  1.00  0.00           C  
ATOM   3815  HA  THR   243      49.144  40.398  82.391  1.00  0.00           H  
ATOM   3816  CB  THR   243      50.435  41.782  83.255  1.00  0.00           C  
ATOM   3817  HB  THR   243      49.606  42.480  83.377  1.00  0.00           H  
ATOM   3818  CG2 THR   243      51.393  42.108  84.343  1.00  0.00           C  
ATOM   3819 HG21 THR   243      50.855  42.096  85.291  1.00  0.00           H  
ATOM   3820 HG22 THR   243      52.248  41.433  84.307  1.00  0.00           H  
ATOM   3821 HG23 THR   243      51.736  43.137  84.234  1.00  0.00           H  
ATOM   3822  OG1 THR   243      51.028  42.158  82.036  1.00  0.00           O  
ATOM   3823  HG1 THR   243      50.341  42.246  81.370  1.00  0.00           H  
ATOM   3824  C   THR   243      50.924  39.327  82.923  1.00  0.00           C  
ATOM   3825  O   THR   243      51.585  38.859  83.824  1.00  0.00           O  
ATOM   3826  N   GLU   244      51.162  38.993  81.641  1.00  0.00           N  
ATOM   3827  H   GLU   244      50.525  39.303  80.921  1.00  0.00           H  
ATOM   3828  CA  GLU   244      52.285  38.176  81.232  1.00  0.00           C  
ATOM   3829  HA  GLU   244      52.421  37.317  81.889  1.00  0.00           H  
ATOM   3830  CB  GLU   244      52.015  37.696  79.803  1.00  0.00           C  
ATOM   3831  HB2 GLU   244      51.871  38.536  79.123  1.00  0.00           H  
ATOM   3832  HB3 GLU   244      52.907  37.100  79.606  1.00  0.00           H  
ATOM   3833  CG  GLU   244      50.706  36.780  79.743  1.00  0.00           C  
ATOM   3834  HG2 GLU   244      49.776  37.303  79.967  1.00  0.00           H  
ATOM   3835  HG3 GLU   244      50.634  36.345  78.746  1.00  0.00           H  
ATOM   3836  CD  GLU   244      50.808  35.690  80.820  1.00  0.00           C  
ATOM   3837  OE1 GLU   244      50.142  35.757  81.848  1.00  0.00           O  
ATOM   3838  OE2 GLU   244      51.467  34.654  80.632  1.00  0.00           O  
ATOM   3839  C   GLU   244      53.716  38.888  81.240  1.00  0.00           C  
ATOM   3840  O   GLU   244      54.803  38.233  81.086  1.00  0.00           O  
ATOM   3841  N   ARG   245      53.754  40.196  81.489  1.00  0.00           N  
ATOM   3842  H   ARG   245      52.871  40.539  81.840  1.00  0.00           H  
ATOM   3843  CA  ARG   245      54.993  41.108  81.698  1.00  0.00           C  
ATOM   3844  HA  ARG   245      54.637  42.076  82.050  1.00  0.00           H  
ATOM   3845  CB  ARG   245      55.884  40.645  82.864  1.00  0.00           C  
ATOM   3846  HB2 ARG   245      56.138  39.595  82.721  1.00  0.00           H  
ATOM   3847  HB3 ARG   245      56.803  41.230  82.832  1.00  0.00           H  
ATOM   3848  CG  ARG   245      55.203  40.763  84.202  1.00  0.00           C  
ATOM   3849  HG2 ARG   245      55.123  41.825  84.435  1.00  0.00           H  
ATOM   3850  HG3 ARG   245      54.235  40.261  84.175  1.00  0.00           H  
ATOM   3851  CD  ARG   245      56.104  40.125  85.240  1.00  0.00           C  
ATOM   3852  HD2 ARG   245      57.104  40.557  85.203  1.00  0.00           H  
ATOM   3853  HD3 ARG   245      55.657  40.360  86.206  1.00  0.00           H  
ATOM   3854  NE  ARG   245      56.224  38.652  85.222  1.00  0.00           N  
ATOM   3855  HE  ARG   245      55.679  38.071  84.601  1.00  0.00           H  
ATOM   3856  CZ  ARG   245      56.762  37.921  86.218  1.00  0.00           C  
ATOM   3857  NH1 ARG   245      57.283  38.433  87.240  1.00  0.00           N  
ATOM   3858 HH11 ARG   245      57.267  39.443  87.278  1.00  0.00           H  
ATOM   3859 HH12 ARG   245      57.874  37.893  87.855  1.00  0.00           H  
ATOM   3860  NH2 ARG   245      56.777  36.680  86.129  1.00  0.00           N  
ATOM   3861 HH21 ARG   245      56.541  36.262  85.240  1.00  0.00           H  
ATOM   3862 HH22 ARG   245      57.365  36.149  86.755  1.00  0.00           H  
ATOM   3863  C   ARG   245      55.782  41.275  80.429  1.00  0.00           C  
ATOM   3864  O   ARG   245      56.993  41.068  80.329  1.00  0.00           O  
ATOM   3865  N   ARG   246      55.011  41.561  79.343  1.00  0.00           N  
ATOM   3866  H   ARG   246      54.030  41.461  79.558  1.00  0.00           H  
ATOM   3867  CA  ARG   246      55.503  41.689  77.936  1.00  0.00           C  
ATOM   3868  HA  ARG   246      56.582  41.847  77.936  1.00  0.00           H  
ATOM   3869  CB  ARG   246      55.123  40.425  77.074  1.00  0.00           C  
ATOM   3870  HB2 ARG   246      54.069  40.461  76.797  1.00  0.00           H  
ATOM   3871  HB3 ARG   246      55.593  40.338  76.094  1.00  0.00           H  
ATOM   3872  CG  ARG   246      55.240  38.992  77.781  1.00  0.00           C  
ATOM   3873  HG2 ARG   246      56.164  38.934  78.357  1.00  0.00           H  
ATOM   3874  HG3 ARG   246      54.348  38.859  78.394  1.00  0.00           H  
ATOM   3875  CD  ARG   246      55.178  37.815  76.838  1.00  0.00           C  
ATOM   3876  HD2 ARG   246      54.367  37.184  77.202  1.00  0.00           H  
ATOM   3877  HD3 ARG   246      54.865  38.209  75.871  1.00  0.00           H  
ATOM   3878  NE  ARG   246      56.524  37.205  76.671  1.00  0.00           N  
ATOM   3879  HE  ARG   246      57.308  37.814  76.858  1.00  0.00           H  
ATOM   3880  CZ  ARG   246      56.891  36.114  76.024  1.00  0.00           C  
ATOM   3881  NH1 ARG   246      55.987  35.359  75.602  1.00  0.00           N  
ATOM   3882 HH11 ARG   246      55.016  35.557  75.799  1.00  0.00           H  
ATOM   3883 HH12 ARG   246      56.232  34.521  75.095  1.00  0.00           H  
ATOM   3884  NH2 ARG   246      58.102  35.846  75.848  1.00  0.00           N  
ATOM   3885 HH21 ARG   246      58.776  36.504  76.212  1.00  0.00           H  
ATOM   3886 HH22 ARG   246      58.392  34.921  75.563  1.00  0.00           H  
ATOM   3887  C   ARG   246      55.060  43.002  77.270  1.00  0.00           C  
ATOM   3888  O   ARG   246      54.966  42.998  76.057  1.00  0.00           O  
ATOM   3889  N   ILE   247      54.778  44.096  78.063  1.00  0.00           N  
ATOM   3890  H   ILE   247      54.727  43.911  79.054  1.00  0.00           H  
ATOM   3891  CA  ILE   247      54.937  45.540  77.658  1.00  0.00           C  
ATOM   3892  HA  ILE   247      54.453  45.588  76.682  1.00  0.00           H  
ATOM   3893  CB  ILE   247      54.150  46.533  78.633  1.00  0.00           C  
ATOM   3894  HB  ILE   247      54.718  46.345  79.544  1.00  0.00           H  
ATOM   3895  CG2 ILE   247      54.322  48.028  78.284  1.00  0.00           C  
ATOM   3896 HG21 ILE   247      55.365  48.318  78.160  1.00  0.00           H  
ATOM   3897 HG22 ILE   247      53.854  48.322  77.344  1.00  0.00           H  
ATOM   3898 HG23 ILE   247      53.885  48.674  79.045  1.00  0.00           H  
ATOM   3899  CG1 ILE   247      52.673  46.203  78.980  1.00  0.00           C  
ATOM   3900 HG12 ILE   247      52.023  46.661  78.235  1.00  0.00           H  
ATOM   3901 HG13 ILE   247      52.490  45.128  78.975  1.00  0.00           H  
ATOM   3902  CD1 ILE   247      52.261  46.468  80.381  1.00  0.00           C  
ATOM   3903 HD11 ILE   247      52.875  45.904  81.084  1.00  0.00           H  
ATOM   3904 HD12 ILE   247      52.275  47.500  80.731  1.00  0.00           H  
ATOM   3905 HD13 ILE   247      51.291  46.015  80.584  1.00  0.00           H  
ATOM   3906  C   ILE   247      56.474  45.927  77.416  1.00  0.00           C  
ATOM   3907  O   ILE   247      57.310  45.562  78.207  1.00  0.00           O  
ATOM   3908  N   SER   248      56.726  46.580  76.272  1.00  0.00           N  
ATOM   3909  H   SER   248      55.958  46.942  75.726  1.00  0.00           H  
ATOM   3910  CA  SER   248      58.211  46.798  75.887  1.00  0.00           C  
ATOM   3911  HA  SER   248      58.799  45.919  76.147  1.00  0.00           H  
ATOM   3912  CB  SER   248      58.385  46.972  74.373  1.00  0.00           C  
ATOM   3913  HB2 SER   248      59.327  46.564  74.008  1.00  0.00           H  
ATOM   3914  HB3 SER   248      57.578  46.496  73.816  1.00  0.00           H  
ATOM   3915  OG  SER   248      58.398  48.264  73.840  1.00  0.00           O  
ATOM   3916  HG  SER   248      58.347  48.386  72.890  1.00  0.00           H  
ATOM   3917  C   SER   248      58.813  47.972  76.560  1.00  0.00           C  
ATOM   3918  O   SER   248      58.081  48.925  76.887  1.00  0.00           O  
ATOM   3919  N   SER   249      60.212  48.035  76.521  1.00  0.00           N  
ATOM   3920  H   SER   249      60.721  47.229  76.188  1.00  0.00           H  
ATOM   3921  CA  SER   249      60.924  49.289  76.892  1.00  0.00           C  
ATOM   3922  HA  SER   249      60.829  49.511  77.955  1.00  0.00           H  
ATOM   3923  CB  SER   249      62.434  49.230  76.569  1.00  0.00           C  
ATOM   3924  HB2 SER   249      62.671  49.150  75.508  1.00  0.00           H  
ATOM   3925  HB3 SER   249      62.920  50.066  77.072  1.00  0.00           H  
ATOM   3926  OG  SER   249      62.958  48.050  77.200  1.00  0.00           O  
ATOM   3927  HG  SER   249      63.873  48.177  77.463  1.00  0.00           H  
ATOM   3928  C   SER   249      60.385  50.525  76.137  1.00  0.00           C  
ATOM   3929  O   SER   249      60.156  51.532  76.808  1.00  0.00           O  
ATOM   3930  N   LEU   250      60.149  50.481  74.826  1.00  0.00           N  
ATOM   3931  H   LEU   250      60.343  49.563  74.451  1.00  0.00           H  
ATOM   3932  CA  LEU   250      59.781  51.633  73.936  1.00  0.00           C  
ATOM   3933  HA  LEU   250      60.364  52.498  74.253  1.00  0.00           H  
ATOM   3934  CB  LEU   250      60.221  51.330  72.454  1.00  0.00           C  
ATOM   3935  HB2 LEU   250      61.310  51.357  72.415  1.00  0.00           H  
ATOM   3936  HB3 LEU   250      59.950  50.329  72.118  1.00  0.00           H  
ATOM   3937  CG  LEU   250      59.704  52.246  71.346  1.00  0.00           C  
ATOM   3938  HG  LEU   250      58.626  52.250  71.505  1.00  0.00           H  
ATOM   3939  CD1 LEU   250      60.205  53.687  71.461  1.00  0.00           C  
ATOM   3940 HD11 LEU   250      59.773  54.242  72.293  1.00  0.00           H  
ATOM   3941 HD12 LEU   250      61.294  53.672  71.508  1.00  0.00           H  
ATOM   3942 HD13 LEU   250      59.890  54.270  70.595  1.00  0.00           H  
ATOM   3943  CD2 LEU   250      60.149  51.741  69.977  1.00  0.00           C  
ATOM   3944 HD21 LEU   250      61.217  51.902  69.829  1.00  0.00           H  
ATOM   3945 HD22 LEU   250      59.866  50.704  69.797  1.00  0.00           H  
ATOM   3946 HD23 LEU   250      59.606  52.229  69.168  1.00  0.00           H  
ATOM   3947  C   LEU   250      58.337  51.930  74.060  1.00  0.00           C  
ATOM   3948  O   LEU   250      57.958  53.110  74.100  1.00  0.00           O  
ATOM   3949  N   GLN   251      57.514  50.981  74.388  1.00  0.00           N  
ATOM   3950  H   GLN   251      57.872  50.039  74.329  1.00  0.00           H  
ATOM   3951  CA  GLN   251      56.121  51.206  74.764  1.00  0.00           C  
ATOM   3952  HA  GLN   251      55.690  51.740  73.918  1.00  0.00           H  
ATOM   3953  CB  GLN   251      55.338  49.930  74.864  1.00  0.00           C  
ATOM   3954  HB2 GLN   251      55.882  49.229  75.496  1.00  0.00           H  
ATOM   3955  HB3 GLN   251      54.343  50.012  75.303  1.00  0.00           H  
ATOM   3956  CG  GLN   251      55.188  49.346  73.416  1.00  0.00           C  
ATOM   3957  HG2 GLN   251      54.310  49.773  72.931  1.00  0.00           H  
ATOM   3958  HG3 GLN   251      56.002  49.794  72.846  1.00  0.00           H  
ATOM   3959  CD  GLN   251      55.136  47.843  73.466  1.00  0.00           C  
ATOM   3960  OE1 GLN   251      54.760  47.238  74.467  1.00  0.00           O  
ATOM   3961  NE2 GLN   251      55.491  47.090  72.483  1.00  0.00           N  
ATOM   3962 HE21 GLN   251      55.535  46.101  72.687  1.00  0.00           H  
ATOM   3963 HE22 GLN   251      55.787  47.513  71.615  1.00  0.00           H  
ATOM   3964  C   GLN   251      55.974  51.968  76.093  1.00  0.00           C  
ATOM   3965  O   GLN   251      55.272  52.972  76.058  1.00  0.00           O  
ATOM   3966  N   ALA   252      56.701  51.665  77.157  1.00  0.00           N  
ATOM   3967  H   ALA   252      57.206  50.814  76.954  1.00  0.00           H  
ATOM   3968  CA  ALA   252      56.829  52.319  78.401  1.00  0.00           C  
ATOM   3969  HA  ALA   252      55.892  52.460  78.939  1.00  0.00           H  
ATOM   3970  CB  ALA   252      57.711  51.387  79.209  1.00  0.00           C  
ATOM   3971  HB1 ALA   252      57.229  50.418  79.337  1.00  0.00           H  
ATOM   3972  HB2 ALA   252      58.679  51.220  78.737  1.00  0.00           H  
ATOM   3973  HB3 ALA   252      57.821  51.876  80.177  1.00  0.00           H  
ATOM   3974  C   ALA   252      57.480  53.775  78.280  1.00  0.00           C  
ATOM   3975  O   ALA   252      57.072  54.632  79.053  1.00  0.00           O  
ATOM   3976  N   LEU   253      58.342  54.005  77.318  1.00  0.00           N  
ATOM   3977  H   LEU   253      58.555  53.177  76.780  1.00  0.00           H  
ATOM   3978  CA  LEU   253      58.904  55.274  77.084  1.00  0.00           C  
ATOM   3979  HA  LEU   253      59.107  55.771  78.032  1.00  0.00           H  
ATOM   3980  CB  LEU   253      60.312  55.129  76.341  1.00  0.00           C  
ATOM   3981  HB2 LEU   253      61.005  54.494  76.894  1.00  0.00           H  
ATOM   3982  HB3 LEU   253      60.131  54.735  75.341  1.00  0.00           H  
ATOM   3983  CG  LEU   253      61.042  56.458  76.055  1.00  0.00           C  
ATOM   3984  HG  LEU   253      60.302  57.076  75.546  1.00  0.00           H  
ATOM   3985  CD1 LEU   253      61.530  57.272  77.286  1.00  0.00           C  
ATOM   3986 HD11 LEU   253      60.643  57.672  77.776  1.00  0.00           H  
ATOM   3987 HD12 LEU   253      62.104  56.567  77.887  1.00  0.00           H  
ATOM   3988 HD13 LEU   253      62.093  58.184  77.084  1.00  0.00           H  
ATOM   3989  CD2 LEU   253      62.137  56.150  75.080  1.00  0.00           C  
ATOM   3990 HD21 LEU   253      61.835  55.485  74.271  1.00  0.00           H  
ATOM   3991 HD22 LEU   253      62.595  57.073  74.726  1.00  0.00           H  
ATOM   3992 HD23 LEU   253      62.946  55.648  75.611  1.00  0.00           H  
ATOM   3993  C   LEU   253      57.946  56.264  76.404  1.00  0.00           C  
ATOM   3994  O   LEU   253      57.885  57.423  76.793  1.00  0.00           O  
ATOM   3995  N   LEU   254      57.239  55.793  75.385  1.00  0.00           N  
ATOM   3996  H   LEU   254      57.348  54.820  75.136  1.00  0.00           H  
ATOM   3997  CA  LEU   254      56.263  56.591  74.726  1.00  0.00           C  
ATOM   3998  HA  LEU   254      56.721  57.554  74.501  1.00  0.00           H  
ATOM   3999  CB  LEU   254      55.622  55.733  73.578  1.00  0.00           C  
ATOM   4000  HB2 LEU   254      55.238  54.826  74.044  1.00  0.00           H  
ATOM   4001  HB3 LEU   254      54.698  56.212  73.253  1.00  0.00           H  
ATOM   4002  CG  LEU   254      56.565  55.515  72.354  1.00  0.00           C  
ATOM   4003  HG  LEU   254      57.523  55.221  72.781  1.00  0.00           H  
ATOM   4004  CD1 LEU   254      56.049  54.410  71.460  1.00  0.00           C  
ATOM   4005 HD11 LEU   254      55.011  54.531  71.149  1.00  0.00           H  
ATOM   4006 HD12 LEU   254      56.685  54.349  70.577  1.00  0.00           H  
ATOM   4007 HD13 LEU   254      56.236  53.451  71.943  1.00  0.00           H  
ATOM   4008  CD2 LEU   254      56.573  56.764  71.516  1.00  0.00           C  
ATOM   4009 HD21 LEU   254      57.160  57.518  72.040  1.00  0.00           H  
ATOM   4010 HD22 LEU   254      56.991  56.561  70.530  1.00  0.00           H  
ATOM   4011 HD23 LEU   254      55.583  57.205  71.403  1.00  0.00           H  
ATOM   4012  C   LEU   254      55.123  56.997  75.711  1.00  0.00           C  
ATOM   4013  O   LEU   254      54.687  58.163  75.635  1.00  0.00           O  
ATOM   4014  N   ALA   255      54.519  56.110  76.530  1.00  0.00           N  
ATOM   4015  H   ALA   255      54.969  55.209  76.462  1.00  0.00           H  
ATOM   4016  CA  ALA   255      53.567  56.430  77.535  1.00  0.00           C  
ATOM   4017  HA  ALA   255      52.751  56.917  77.002  1.00  0.00           H  
ATOM   4018  CB  ALA   255      53.123  55.051  78.146  1.00  0.00           C  
ATOM   4019  HB1 ALA   255      54.010  54.497  78.455  1.00  0.00           H  
ATOM   4020  HB2 ALA   255      52.433  55.221  78.972  1.00  0.00           H  
ATOM   4021  HB3 ALA   255      52.630  54.447  77.384  1.00  0.00           H  
ATOM   4022  C   ALA   255      54.114  57.492  78.541  1.00  0.00           C  
ATOM   4023  O   ALA   255      53.353  58.390  78.942  1.00  0.00           O  
ATOM   4024  N   HID   256      55.387  57.358  78.910  1.00  0.00           N  
ATOM   4025  H   HID   256      55.972  56.595  78.601  1.00  0.00           H  
ATOM   4026  CA  HID   256      56.030  58.321  79.908  1.00  0.00           C  
ATOM   4027  HA  HID   256      55.426  58.383  80.814  1.00  0.00           H  
ATOM   4028  CB  HID   256      57.447  57.875  80.205  1.00  0.00           C  
ATOM   4029  HB2 HID   256      57.445  57.008  80.865  1.00  0.00           H  
ATOM   4030  HB3 HID   256      58.039  57.881  79.290  1.00  0.00           H  
ATOM   4031  CG  HID   256      58.118  58.821  81.088  1.00  0.00           C  
ATOM   4032  ND1 HID   256      57.700  59.316  82.257  1.00  0.00           N  
ATOM   4033  HD1 HID   256      56.893  59.036  82.796  1.00  0.00           H  
ATOM   4034  CE1 HID   256      58.621  60.178  82.775  1.00  0.00           C  
ATOM   4035  HE1 HID   256      58.543  60.400  83.829  1.00  0.00           H  
ATOM   4036  NE2 HID   256      59.629  60.272  81.924  1.00  0.00           N  
ATOM   4037  CD2 HID   256      59.259  59.495  80.837  1.00  0.00           C  
ATOM   4038  HD2 HID   256      59.814  59.419  79.914  1.00  0.00           H  
ATOM   4039  C   HID   256      56.010  59.745  79.253  1.00  0.00           C  
ATOM   4040  O   HID   256      55.557  60.664  79.904  1.00  0.00           O  
ATOM   4041  N   VAL   257      56.340  59.958  77.999  1.00  0.00           N  
ATOM   4042  H   VAL   257      56.687  59.141  77.517  1.00  0.00           H  
ATOM   4043  CA  VAL   257      56.240  61.242  77.275  1.00  0.00           C  
ATOM   4044  HA  VAL   257      56.646  62.049  77.884  1.00  0.00           H  
ATOM   4045  CB  VAL   257      56.865  61.126  75.840  1.00  0.00           C  
ATOM   4046  HB  VAL   257      56.603  60.185  75.356  1.00  0.00           H  
ATOM   4047  CG1 VAL   257      56.414  62.198  74.854  1.00  0.00           C  
ATOM   4048 HG11 VAL   257      57.013  62.237  73.944  1.00  0.00           H  
ATOM   4049 HG12 VAL   257      55.382  62.032  74.543  1.00  0.00           H  
ATOM   4050 HG13 VAL   257      56.602  63.212  75.206  1.00  0.00           H  
ATOM   4051  CG2 VAL   257      58.414  61.121  76.107  1.00  0.00           C  
ATOM   4052 HG21 VAL   257      58.809  62.068  76.473  1.00  0.00           H  
ATOM   4053 HG22 VAL   257      58.696  60.396  76.870  1.00  0.00           H  
ATOM   4054 HG23 VAL   257      58.944  60.790  75.213  1.00  0.00           H  
ATOM   4055  C   VAL   257      54.763  61.678  77.142  1.00  0.00           C  
ATOM   4056  O   VAL   257      54.388  62.824  77.280  1.00  0.00           O  
ATOM   4057  N   TRP   258      53.882  60.757  76.794  1.00  0.00           N  
ATOM   4058  H   TRP   258      54.216  59.812  76.914  1.00  0.00           H  
ATOM   4059  CA  TRP   258      52.501  61.089  76.563  1.00  0.00           C  
ATOM   4060  HA  TRP   258      52.457  61.815  75.752  1.00  0.00           H  
ATOM   4061  CB  TRP   258      51.748  59.885  75.967  1.00  0.00           C  
ATOM   4062  HB2 TRP   258      52.407  59.458  75.211  1.00  0.00           H  
ATOM   4063  HB3 TRP   258      51.683  59.144  76.764  1.00  0.00           H  
ATOM   4064  CG  TRP   258      50.429  60.132  75.308  1.00  0.00           C  
ATOM   4065  CD1 TRP   258      50.030  61.348  74.767  1.00  0.00           C  
ATOM   4066  HD1 TRP   258      50.688  62.198  74.663  1.00  0.00           H  
ATOM   4067  NE1 TRP   258      48.740  61.153  74.307  1.00  0.00           N  
ATOM   4068  HE1 TRP   258      48.174  61.849  73.842  1.00  0.00           H  
ATOM   4069  CE2 TRP   258      48.250  59.934  74.624  1.00  0.00           C  
ATOM   4070  CZ2 TRP   258      47.020  59.350  74.599  1.00  0.00           C  
ATOM   4071  HZ2 TRP   258      46.154  59.825  74.163  1.00  0.00           H  
ATOM   4072  CH2 TRP   258      46.922  57.972  74.748  1.00  0.00           C  
ATOM   4073  HH2 TRP   258      45.994  57.458  74.547  1.00  0.00           H  
ATOM   4074  CZ3 TRP   258      47.974  57.208  75.253  1.00  0.00           C  
ATOM   4075  HZ3 TRP   258      47.787  56.159  75.430  1.00  0.00           H  
ATOM   4076  CE3 TRP   258      49.234  57.854  75.450  1.00  0.00           C  
ATOM   4077  HE3 TRP   258      50.053  57.290  75.871  1.00  0.00           H  
ATOM   4078  CD2 TRP   258      49.366  59.225  75.129  1.00  0.00           C  
ATOM   4079  C   TRP   258      51.786  61.661  77.830  1.00  0.00           C  
ATOM   4080  O   TRP   258      51.270  62.754  77.833  1.00  0.00           O  
ATOM   4081  N   ARG   259      51.872  60.917  78.924  1.00  0.00           N  
ATOM   4082  H   ARG   259      52.372  60.040  78.898  1.00  0.00           H  
ATOM   4083  CA  ARG   259      51.351  61.294  80.177  1.00  0.00           C  
ATOM   4084  HA  ARG   259      50.298  61.562  80.094  1.00  0.00           H  
ATOM   4085  CB  ARG   259      51.460  60.127  81.074  1.00  0.00           C  
ATOM   4086  HB2 ARG   259      50.504  59.603  81.080  1.00  0.00           H  
ATOM   4087  HB3 ARG   259      52.296  59.478  80.814  1.00  0.00           H  
ATOM   4088  CG  ARG   259      51.644  60.523  82.517  1.00  0.00           C  
ATOM   4089  HG2 ARG   259      52.621  60.990  82.632  1.00  0.00           H  
ATOM   4090  HG3 ARG   259      50.834  61.208  82.768  1.00  0.00           H  
ATOM   4091  CD  ARG   259      51.565  59.280  83.502  1.00  0.00           C  
ATOM   4092  HD2 ARG   259      50.644  58.697  83.483  1.00  0.00           H  
ATOM   4093  HD3 ARG   259      52.366  58.668  83.088  1.00  0.00           H  
ATOM   4094  NE  ARG   259      51.935  59.767  84.842  1.00  0.00           N  
ATOM   4095  HE  ARG   259      52.881  60.103  84.959  1.00  0.00           H  
ATOM   4096  CZ  ARG   259      51.225  59.745  86.018  1.00  0.00           C  
ATOM   4097  NH1 ARG   259      49.961  59.382  85.971  1.00  0.00           N  
ATOM   4098 HH11 ARG   259      49.618  59.077  85.071  1.00  0.00           H  
ATOM   4099 HH12 ARG   259      49.409  59.338  86.815  1.00  0.00           H  
ATOM   4100  NH2 ARG   259      51.689  60.013  87.209  1.00  0.00           N  
ATOM   4101 HH21 ARG   259      52.616  60.413  87.243  1.00  0.00           H  
ATOM   4102 HH22 ARG   259      51.152  60.260  88.028  1.00  0.00           H  
ATOM   4103  C   ARG   259      51.912  62.650  80.597  1.00  0.00           C  
ATOM   4104  O   ARG   259      51.170  63.523  80.931  1.00  0.00           O  
ATOM   4105  N   SER   260      53.247  62.796  80.481  1.00  0.00           N  
ATOM   4106  H   SER   260      53.668  61.985  80.050  1.00  0.00           H  
ATOM   4107  CA  SER   260      53.998  64.072  80.794  1.00  0.00           C  
ATOM   4108  HA  SER   260      53.731  64.382  81.804  1.00  0.00           H  
ATOM   4109  CB  SER   260      55.511  63.869  80.928  1.00  0.00           C  
ATOM   4110  HB2 SER   260      55.889  63.696  79.920  1.00  0.00           H  
ATOM   4111  HB3 SER   260      55.909  64.735  81.457  1.00  0.00           H  
ATOM   4112  OG  SER   260      55.745  62.773  81.895  1.00  0.00           O  
ATOM   4113  HG  SER   260      55.796  61.949  81.405  1.00  0.00           H  
ATOM   4114  C   SER   260      53.595  65.269  80.055  1.00  0.00           C  
ATOM   4115  O   SER   260      53.077  66.241  80.642  1.00  0.00           O  
ATOM   4116  N   VAL   261      53.392  65.148  78.717  1.00  0.00           N  
ATOM   4117  H   VAL   261      53.603  64.286  78.235  1.00  0.00           H  
ATOM   4118  CA  VAL   261      52.927  66.310  77.933  1.00  0.00           C  
ATOM   4119  HA  VAL   261      53.551  67.188  78.103  1.00  0.00           H  
ATOM   4120  CB  VAL   261      53.044  66.060  76.426  1.00  0.00           C  
ATOM   4121  HB  VAL   261      52.625  65.063  76.292  1.00  0.00           H  
ATOM   4122  CG1 VAL   261      52.294  67.076  75.577  1.00  0.00           C  
ATOM   4123 HG11 VAL   261      51.285  67.308  75.920  1.00  0.00           H  
ATOM   4124 HG12 VAL   261      52.883  67.991  75.649  1.00  0.00           H  
ATOM   4125 HG13 VAL   261      52.161  66.714  74.558  1.00  0.00           H  
ATOM   4126  CG2 VAL   261      54.594  65.966  76.029  1.00  0.00           C  
ATOM   4127 HG21 VAL   261      54.646  65.316  75.156  1.00  0.00           H  
ATOM   4128 HG22 VAL   261      55.055  66.946  75.906  1.00  0.00           H  
ATOM   4129 HG23 VAL   261      55.175  65.460  76.800  1.00  0.00           H  
ATOM   4130  C   VAL   261      51.516  66.732  78.354  1.00  0.00           C  
ATOM   4131  O   VAL   261      51.267  67.921  78.619  1.00  0.00           O  
ATOM   4132  N   VAL   262      50.585  65.781  78.449  1.00  0.00           N  
ATOM   4133  H   VAL   262      50.882  64.839  78.241  1.00  0.00           H  
ATOM   4134  CA  VAL   262      49.202  66.088  78.751  1.00  0.00           C  
ATOM   4135  HA  VAL   262      48.916  66.912  78.097  1.00  0.00           H  
ATOM   4136  CB  VAL   262      48.464  64.774  78.609  1.00  0.00           C  
ATOM   4137  HB  VAL   262      48.924  63.976  79.191  1.00  0.00           H  
ATOM   4138  CG1 VAL   262      46.994  64.829  79.047  1.00  0.00           C  
ATOM   4139 HG11 VAL   262      46.645  63.801  78.952  1.00  0.00           H  
ATOM   4140 HG12 VAL   262      46.849  65.117  80.088  1.00  0.00           H  
ATOM   4141 HG13 VAL   262      46.511  65.603  78.449  1.00  0.00           H  
ATOM   4142  CG2 VAL   262      48.499  64.288  77.081  1.00  0.00           C  
ATOM   4143 HG21 VAL   262      49.524  64.310  76.711  1.00  0.00           H  
ATOM   4144 HG22 VAL   262      48.124  63.268  77.006  1.00  0.00           H  
ATOM   4145 HG23 VAL   262      47.887  64.891  76.409  1.00  0.00           H  
ATOM   4146  C   VAL   262      49.075  66.736  80.151  1.00  0.00           C  
ATOM   4147  O   VAL   262      48.336  67.727  80.340  1.00  0.00           O  
ATOM   4148  N   ARG   263      49.843  66.243  81.156  1.00  0.00           N  
ATOM   4149  H   ARG   263      50.324  65.358  81.082  1.00  0.00           H  
ATOM   4150  CA  ARG   263      49.948  66.882  82.443  1.00  0.00           C  
ATOM   4151  HA  ARG   263      48.960  66.961  82.896  1.00  0.00           H  
ATOM   4152  CB  ARG   263      50.902  66.009  83.346  1.00  0.00           C  
ATOM   4153  HB2 ARG   263      50.608  64.959  83.313  1.00  0.00           H  
ATOM   4154  HB3 ARG   263      51.930  65.981  82.985  1.00  0.00           H  
ATOM   4155  CG  ARG   263      50.869  66.435  84.866  1.00  0.00           C  
ATOM   4156  HG2 ARG   263      51.200  67.464  85.005  1.00  0.00           H  
ATOM   4157  HG3 ARG   263      49.855  66.261  85.228  1.00  0.00           H  
ATOM   4158  CD  ARG   263      51.837  65.644  85.809  1.00  0.00           C  
ATOM   4159  HD2 ARG   263      51.986  66.308  86.661  1.00  0.00           H  
ATOM   4160  HD3 ARG   263      51.411  64.684  86.100  1.00  0.00           H  
ATOM   4161  NE  ARG   263      53.135  65.438  85.203  1.00  0.00           N  
ATOM   4162  HE  ARG   263      53.868  66.099  85.416  1.00  0.00           H  
ATOM   4163  CZ  ARG   263      53.587  64.368  84.512  1.00  0.00           C  
ATOM   4164  NH1 ARG   263      52.785  63.322  84.257  1.00  0.00           N  
ATOM   4165 HH11 ARG   263      51.902  63.343  84.747  1.00  0.00           H  
ATOM   4166 HH12 ARG   263      53.252  62.434  84.142  1.00  0.00           H  
ATOM   4167  NH2 ARG   263      54.847  64.287  84.207  1.00  0.00           N  
ATOM   4168 HH21 ARG   263      55.458  64.935  84.684  1.00  0.00           H  
ATOM   4169 HH22 ARG   263      55.297  63.546  83.689  1.00  0.00           H  
ATOM   4170  C   ARG   263      50.450  68.341  82.425  1.00  0.00           C  
ATOM   4171  O   ARG   263      50.209  69.156  83.285  1.00  0.00           O  
ATOM   4172  N   CYS   264      51.396  68.599  81.448  1.00  0.00           N  
ATOM   4173  H   CYS   264      51.567  67.842  80.801  1.00  0.00           H  
ATOM   4174  CA  CYS   264      51.929  69.974  81.087  1.00  0.00           C  
ATOM   4175  HA  CYS   264      52.070  70.543  82.006  1.00  0.00           H  
ATOM   4176  CB  CYS   264      53.312  69.886  80.413  1.00  0.00           C  
ATOM   4177  HB2 CYS   264      53.203  69.258  79.529  1.00  0.00           H  
ATOM   4178  HB3 CYS   264      53.719  70.857  80.133  1.00  0.00           H  
ATOM   4179  SG  CYS   264      54.337  69.008  81.625  1.00  0.00           S  
ATOM   4180  HG  CYS   264      53.786  67.796  81.515  1.00  0.00           H  
ATOM   4181  C   CYS   264      51.064  70.893  80.169  1.00  0.00           C  
ATOM   4182  O   CYS   264      51.071  72.135  80.288  1.00  0.00           O  
ATOM   4183  N   GLU   265      50.063  70.354  79.533  1.00  0.00           N  
ATOM   4184  H   GLU   265      50.240  69.442  79.137  1.00  0.00           H  
ATOM   4185  CA  GLU   265      48.921  71.103  78.929  1.00  0.00           C  
ATOM   4186  HA  GLU   265      49.331  71.917  78.331  1.00  0.00           H  
ATOM   4187  CB  GLU   265      48.103  70.119  78.063  1.00  0.00           C  
ATOM   4188  HB2 GLU   265      48.806  69.594  77.416  1.00  0.00           H  
ATOM   4189  HB3 GLU   265      47.495  69.434  78.654  1.00  0.00           H  
ATOM   4190  CG  GLU   265      47.071  70.549  77.041  1.00  0.00           C  
ATOM   4191  HG2 GLU   265      46.872  69.649  76.459  1.00  0.00           H  
ATOM   4192  HG3 GLU   265      46.185  70.954  77.529  1.00  0.00           H  
ATOM   4193  CD  GLU   265      47.559  71.623  76.046  1.00  0.00           C  
ATOM   4194  OE1 GLU   265      47.657  72.774  76.460  1.00  0.00           O  
ATOM   4195  OE2 GLU   265      47.896  71.328  74.900  1.00  0.00           O  
ATOM   4196  C   GLU   265      47.956  71.708  80.023  1.00  0.00           C  
ATOM   4197  O   GLU   265      47.398  72.780  79.842  1.00  0.00           O  
ATOM   4198  N   ARG   266      47.905  70.903  81.094  1.00  0.00           N  
ATOM   4199  H   ARG   266      48.422  70.044  80.973  1.00  0.00           H  
ATOM   4200  CA  ARG   266      47.085  71.055  82.297  1.00  0.00           C  
ATOM   4201  HA  ARG   266      47.173  70.152  82.900  1.00  0.00           H  
ATOM   4202  CB  ARG   266      47.479  72.266  83.197  1.00  0.00           C  
ATOM   4203  HB2 ARG   266      48.554  72.247  83.374  1.00  0.00           H  
ATOM   4204  HB3 ARG   266      47.279  73.219  82.706  1.00  0.00           H  
ATOM   4205  CG  ARG   266      47.021  72.347  84.678  1.00  0.00           C  
ATOM   4206  HG2 ARG   266      45.943  72.218  84.773  1.00  0.00           H  
ATOM   4207  HG3 ARG   266      47.493  71.556  85.261  1.00  0.00           H  
ATOM   4208  CD  ARG   266      47.297  73.661  85.393  1.00  0.00           C  
ATOM   4209  HD2 ARG   266      48.231  74.046  84.983  1.00  0.00           H  
ATOM   4210  HD3 ARG   266      46.476  74.326  85.126  1.00  0.00           H  
ATOM   4211  NE  ARG   266      47.604  73.605  86.805  1.00  0.00           N  
ATOM   4212  HE  ARG   266      48.501  73.189  87.014  1.00  0.00           H  
ATOM   4213  CZ  ARG   266      46.968  74.096  87.851  1.00  0.00           C  
ATOM   4214  NH1 ARG   266      45.866  74.790  87.770  1.00  0.00           N  
ATOM   4215 HH11 ARG   266      45.468  74.876  86.846  1.00  0.00           H  
ATOM   4216 HH12 ARG   266      45.331  75.065  88.581  1.00  0.00           H  
ATOM   4217  NH2 ARG   266      47.598  74.025  88.972  1.00  0.00           N  
ATOM   4218 HH21 ARG   266      48.518  73.610  88.934  1.00  0.00           H  
ATOM   4219 HH22 ARG   266      47.258  74.540  89.772  1.00  0.00           H  
ATOM   4220  C   ARG   266      45.563  71.001  81.955  1.00  0.00           C  
ATOM   4221  O   ARG   266      44.726  71.604  82.607  1.00  0.00           O  
ATOM   4222  N   ILE   267      45.327  70.164  80.909  1.00  0.00           N  
ATOM   4223  H   ILE   267      46.129  69.619  80.627  1.00  0.00           H  
ATOM   4224  CA  ILE   267      44.135  69.842  80.164  1.00  0.00           C  
ATOM   4225  HA  ILE   267      43.915  70.634  79.449  1.00  0.00           H  
ATOM   4226  CB  ILE   267      44.421  68.600  79.299  1.00  0.00           C  
ATOM   4227  HB  ILE   267      45.372  68.729  78.783  1.00  0.00           H  
ATOM   4228  CG2 ILE   267      44.625  67.335  80.081  1.00  0.00           C  
ATOM   4229 HG21 ILE   267      43.717  66.870  80.466  1.00  0.00           H  
ATOM   4230 HG22 ILE   267      44.868  66.552  79.363  1.00  0.00           H  
ATOM   4231 HG23 ILE   267      45.416  67.474  80.818  1.00  0.00           H  
ATOM   4232  CG1 ILE   267      43.251  68.249  78.307  1.00  0.00           C  
ATOM   4233 HG12 ILE   267      42.438  67.684  78.763  1.00  0.00           H  
ATOM   4234 HG13 ILE   267      42.834  69.199  77.973  1.00  0.00           H  
ATOM   4235  CD1 ILE   267      43.712  67.519  77.070  1.00  0.00           C  
ATOM   4236 HD11 ILE   267      43.871  66.480  77.357  1.00  0.00           H  
ATOM   4237 HD12 ILE   267      42.920  67.591  76.324  1.00  0.00           H  
ATOM   4238 HD13 ILE   267      44.612  67.961  76.642  1.00  0.00           H  
ATOM   4239  C   ILE   267      42.884  69.724  81.099  1.00  0.00           C  
ATOM   4240  O   ILE   267      43.034  69.435  82.273  1.00  0.00           O  
ATOM   4241  N   ASP   268      41.690  69.863  80.574  1.00  0.00           N  
ATOM   4242  H   ASP   268      41.625  70.254  79.645  1.00  0.00           H  
ATOM   4243  CA  ASP   268      40.479  69.278  81.122  1.00  0.00           C  
ATOM   4244  HA  ASP   268      40.458  69.555  82.176  1.00  0.00           H  
ATOM   4245  CB  ASP   268      39.331  70.009  80.415  1.00  0.00           C  
ATOM   4246  HB2 ASP   268      39.433  71.082  80.574  1.00  0.00           H  
ATOM   4247  HB3 ASP   268      39.401  69.839  79.340  1.00  0.00           H  
ATOM   4248  CG  ASP   268      37.985  69.620  80.865  1.00  0.00           C  
ATOM   4249  OD1 ASP   268      36.972  70.144  80.346  1.00  0.00           O  
ATOM   4250  OD2 ASP   268      37.821  68.740  81.712  1.00  0.00           O  
ATOM   4251  C   ASP   268      40.413  67.748  81.065  1.00  0.00           C  
ATOM   4252  O   ASP   268      40.358  67.277  79.954  1.00  0.00           O  
ATOM   4253  N   PRO   269      40.411  67.018  82.191  1.00  0.00           N  
ATOM   4254  CD  PRO   269      40.494  67.463  83.567  1.00  0.00           C  
ATOM   4255  HD2 PRO   269      39.926  68.357  83.823  1.00  0.00           H  
ATOM   4256  HD3 PRO   269      41.553  67.484  83.826  1.00  0.00           H  
ATOM   4257  CG  PRO   269      39.855  66.409  84.451  1.00  0.00           C  
ATOM   4258  HG2 PRO   269      38.795  66.600  84.618  1.00  0.00           H  
ATOM   4259  HG3 PRO   269      40.268  66.503  85.455  1.00  0.00           H  
ATOM   4260  CB  PRO   269      40.126  65.129  83.724  1.00  0.00           C  
ATOM   4261  HB2 PRO   269      39.207  64.547  83.801  1.00  0.00           H  
ATOM   4262  HB3 PRO   269      41.039  64.604  84.006  1.00  0.00           H  
ATOM   4263  CA  PRO   269      40.242  65.583  82.228  1.00  0.00           C  
ATOM   4264  HA  PRO   269      41.208  65.230  81.865  1.00  0.00           H  
ATOM   4265  C   PRO   269      39.055  65.033  81.411  1.00  0.00           C  
ATOM   4266  O   PRO   269      39.177  63.893  81.011  1.00  0.00           O  
ATOM   4267  N   GLN   270      37.935  65.747  81.237  1.00  0.00           N  
ATOM   4268  H   GLN   270      37.961  66.717  81.516  1.00  0.00           H  
ATOM   4269  CA  GLN   270      36.791  65.130  80.531  1.00  0.00           C  
ATOM   4270  HA  GLN   270      36.675  64.101  80.872  1.00  0.00           H  
ATOM   4271  CB  GLN   270      35.512  65.925  80.919  1.00  0.00           C  
ATOM   4272  HB2 GLN   270      35.394  66.872  80.392  1.00  0.00           H  
ATOM   4273  HB3 GLN   270      34.583  65.465  80.581  1.00  0.00           H  
ATOM   4274  CG  GLN   270      35.343  66.176  82.430  1.00  0.00           C  
ATOM   4275  HG2 GLN   270      36.194  66.781  82.745  1.00  0.00           H  
ATOM   4276  HG3 GLN   270      34.411  66.713  82.604  1.00  0.00           H  
ATOM   4277  CD  GLN   270      35.286  65.002  83.379  1.00  0.00           C  
ATOM   4278  OE1 GLN   270      35.166  63.820  83.002  1.00  0.00           O  
ATOM   4279  NE2 GLN   270      35.426  65.298  84.627  1.00  0.00           N  
ATOM   4280 HE21 GLN   270      35.326  64.530  85.276  1.00  0.00           H  
ATOM   4281 HE22 GLN   270      35.272  66.269  84.859  1.00  0.00           H  
ATOM   4282  C   GLN   270      37.009  65.033  79.035  1.00  0.00           C  
ATOM   4283  O   GLN   270      36.084  64.578  78.375  1.00  0.00           O  
ATOM   4284  N   GLU   271      38.098  65.453  78.416  1.00  0.00           N  
ATOM   4285  H   GLU   271      38.914  65.625  78.985  1.00  0.00           H  
ATOM   4286  CA  GLU   271      38.301  65.339  76.997  1.00  0.00           C  
ATOM   4287  HA  GLU   271      37.417  65.648  76.440  1.00  0.00           H  
ATOM   4288  CB  GLU   271      39.466  66.238  76.596  1.00  0.00           C  
ATOM   4289  HB2 GLU   271      40.319  65.939  77.206  1.00  0.00           H  
ATOM   4290  HB3 GLU   271      39.709  66.159  75.537  1.00  0.00           H  
ATOM   4291  CG  GLU   271      39.236  67.809  76.869  1.00  0.00           C  
ATOM   4292  HG2 GLU   271      38.881  67.964  77.888  1.00  0.00           H  
ATOM   4293  HG3 GLU   271      40.242  68.226  76.812  1.00  0.00           H  
ATOM   4294  CD  GLU   271      38.280  68.587  75.950  1.00  0.00           C  
ATOM   4295  OE1 GLU   271      37.750  68.032  74.927  1.00  0.00           O  
ATOM   4296  OE2 GLU   271      37.786  69.679  76.341  1.00  0.00           O  
ATOM   4297  C   GLU   271      38.710  63.973  76.411  1.00  0.00           C  
ATOM   4298  O   GLU   271      38.976  63.012  77.076  1.00  0.00           O  
ATOM   4299  N   VAL   272      38.819  63.828  75.078  1.00  0.00           N  
ATOM   4300  H   VAL   272      38.691  64.649  74.503  1.00  0.00           H  
ATOM   4301  CA  VAL   272      39.335  62.681  74.317  1.00  0.00           C  
ATOM   4302  HA  VAL   272      39.545  61.935  75.083  1.00  0.00           H  
ATOM   4303  CB  VAL   272      38.154  62.258  73.342  1.00  0.00           C  
ATOM   4304  HB  VAL   272      37.598  63.138  73.021  1.00  0.00           H  
ATOM   4305  CG1 VAL   272      38.634  61.383  72.150  1.00  0.00           C  
ATOM   4306 HG11 VAL   272      37.790  61.108  71.518  1.00  0.00           H  
ATOM   4307 HG12 VAL   272      39.392  61.921  71.580  1.00  0.00           H  
ATOM   4308 HG13 VAL   272      39.095  60.477  72.541  1.00  0.00           H  
ATOM   4309  CG2 VAL   272      37.074  61.365  74.087  1.00  0.00           C  
ATOM   4310 HG21 VAL   272      36.752  61.823  75.022  1.00  0.00           H  
ATOM   4311 HG22 VAL   272      36.190  61.208  73.469  1.00  0.00           H  
ATOM   4312 HG23 VAL   272      37.510  60.382  74.266  1.00  0.00           H  
ATOM   4313  C   VAL   272      40.552  63.053  73.475  1.00  0.00           C  
ATOM   4314  O   VAL   272      40.539  64.105  72.832  1.00  0.00           O  
ATOM   4315  N   LEU   273      41.606  62.300  73.523  1.00  0.00           N  
ATOM   4316  H   LEU   273      41.571  61.429  74.034  1.00  0.00           H  
ATOM   4317  CA  LEU   273      42.950  62.463  72.910  1.00  0.00           C  
ATOM   4318  HA  LEU   273      43.058  63.499  72.589  1.00  0.00           H  
ATOM   4319  CB  LEU   273      43.948  62.031  73.968  1.00  0.00           C  
ATOM   4320  HB2 LEU   273      43.833  60.963  74.153  1.00  0.00           H  
ATOM   4321  HB3 LEU   273      44.926  62.109  73.493  1.00  0.00           H  
ATOM   4322  CG  LEU   273      43.895  62.860  75.236  1.00  0.00           C  
ATOM   4323  HG  LEU   273      42.997  62.700  75.832  1.00  0.00           H  
ATOM   4324  CD1 LEU   273      45.074  62.399  76.126  1.00  0.00           C  
ATOM   4325 HD11 LEU   273      44.933  61.332  76.299  1.00  0.00           H  
ATOM   4326 HD12 LEU   273      46.029  62.446  75.603  1.00  0.00           H  
ATOM   4327 HD13 LEU   273      45.085  62.874  77.107  1.00  0.00           H  
ATOM   4328  CD2 LEU   273      44.063  64.365  75.008  1.00  0.00           C  
ATOM   4329 HD21 LEU   273      45.009  64.597  74.519  1.00  0.00           H  
ATOM   4330 HD22 LEU   273      43.134  64.741  74.578  1.00  0.00           H  
ATOM   4331 HD23 LEU   273      44.166  64.805  76.000  1.00  0.00           H  
ATOM   4332  C   LEU   273      43.126  61.533  71.720  1.00  0.00           C  
ATOM   4333  O   LEU   273      42.497  60.455  71.688  1.00  0.00           O  
ATOM   4334  N   TYR   274      44.076  61.910  70.827  1.00  0.00           N  
ATOM   4335  H   TYR   274      44.524  62.810  70.923  1.00  0.00           H  
ATOM   4336  CA  TYR   274      44.528  61.128  69.601  1.00  0.00           C  
ATOM   4337  HA  TYR   274      44.247  60.080  69.712  1.00  0.00           H  
ATOM   4338  CB  TYR   274      43.941  61.769  68.327  1.00  0.00           C  
ATOM   4339  HB2 TYR   274      44.432  62.645  67.902  1.00  0.00           H  
ATOM   4340  HB3 TYR   274      43.957  60.977  67.578  1.00  0.00           H  
ATOM   4341  CG  TYR   274      42.466  62.220  68.494  1.00  0.00           C  
ATOM   4342  CD1 TYR   274      42.129  63.577  68.620  1.00  0.00           C  
ATOM   4343  HD1 TYR   274      42.955  64.269  68.545  1.00  0.00           H  
ATOM   4344  CE1 TYR   274      40.859  64.019  68.843  1.00  0.00           C  
ATOM   4345  HE1 TYR   274      40.621  65.064  68.975  1.00  0.00           H  
ATOM   4346  CZ  TYR   274      39.840  63.039  68.826  1.00  0.00           C  
ATOM   4347  OH  TYR   274      38.544  63.407  68.976  1.00  0.00           O  
ATOM   4348  HH  TYR   274      37.969  62.655  69.139  1.00  0.00           H  
ATOM   4349  CE2 TYR   274      40.122  61.664  68.656  1.00  0.00           C  
ATOM   4350  HE2 TYR   274      39.338  60.927  68.758  1.00  0.00           H  
ATOM   4351  CD2 TYR   274      41.444  61.272  68.514  1.00  0.00           C  
ATOM   4352  HD2 TYR   274      41.662  60.222  68.386  1.00  0.00           H  
ATOM   4353  C   TYR   274      46.067  61.124  69.619  1.00  0.00           C  
ATOM   4354  O   TYR   274      46.785  62.083  69.854  1.00  0.00           O  
ATOM   4355  N   TYR   275      46.626  59.884  69.443  1.00  0.00           N  
ATOM   4356  H   TYR   275      46.095  59.026  69.393  1.00  0.00           H  
ATOM   4357  CA  TYR   275      48.054  59.673  69.490  1.00  0.00           C  
ATOM   4358  HA  TYR   275      48.614  60.606  69.423  1.00  0.00           H  
ATOM   4359  CB  TYR   275      48.346  59.082  70.902  1.00  0.00           C  
ATOM   4360  HB2 TYR   275      47.782  59.686  71.612  1.00  0.00           H  
ATOM   4361  HB3 TYR   275      47.970  58.059  70.902  1.00  0.00           H  
ATOM   4362  CG  TYR   275      49.795  58.998  71.398  1.00  0.00           C  
ATOM   4363  CD1 TYR   275      50.605  57.806  71.485  1.00  0.00           C  
ATOM   4364  HD1 TYR   275      50.230  56.890  71.054  1.00  0.00           H  
ATOM   4365  CE1 TYR   275      51.934  57.914  72.015  1.00  0.00           C  
ATOM   4366  HE1 TYR   275      52.571  57.042  72.022  1.00  0.00           H  
ATOM   4367  CZ  TYR   275      52.410  59.157  72.545  1.00  0.00           C  
ATOM   4368  OH  TYR   275      53.693  59.314  73.010  1.00  0.00           O  
ATOM   4369  HH  TYR   275      54.096  58.607  73.519  1.00  0.00           H  
ATOM   4370  CE2 TYR   275      51.690  60.302  72.317  1.00  0.00           C  
ATOM   4371  HE2 TYR   275      52.106  61.228  72.687  1.00  0.00           H  
ATOM   4372  CD2 TYR   275      50.387  60.242  71.765  1.00  0.00           C  
ATOM   4373  HD2 TYR   275      49.709  61.073  71.891  1.00  0.00           H  
ATOM   4374  C   TYR   275      48.495  58.810  68.351  1.00  0.00           C  
ATOM   4375  O   TYR   275      48.312  57.608  68.380  1.00  0.00           O  
ATOM   4376  N   ILE   276      49.053  59.389  67.278  1.00  0.00           N  
ATOM   4377  H   ILE   276      49.188  60.388  67.211  1.00  0.00           H  
ATOM   4378  CA  ILE   276      49.201  58.734  65.992  1.00  0.00           C  
ATOM   4379  HA  ILE   276      48.504  57.897  66.023  1.00  0.00           H  
ATOM   4380  CB  ILE   276      48.785  59.654  64.866  1.00  0.00           C  
ATOM   4381  HB  ILE   276      49.664  60.283  64.726  1.00  0.00           H  
ATOM   4382  CG2 ILE   276      48.778  58.831  63.543  1.00  0.00           C  
ATOM   4383 HG21 ILE   276      49.735  58.372  63.295  1.00  0.00           H  
ATOM   4384 HG22 ILE   276      47.906  58.179  63.586  1.00  0.00           H  
ATOM   4385 HG23 ILE   276      48.476  59.502  62.739  1.00  0.00           H  
ATOM   4386  CG1 ILE   276      47.494  60.522  65.092  1.00  0.00           C  
ATOM   4387 HG12 ILE   276      47.551  61.290  65.864  1.00  0.00           H  
ATOM   4388 HG13 ILE   276      47.211  60.982  64.144  1.00  0.00           H  
ATOM   4389  CD1 ILE   276      46.251  59.586  65.423  1.00  0.00           C  
ATOM   4390 HD11 ILE   276      45.347  60.182  65.304  1.00  0.00           H  
ATOM   4391 HD12 ILE   276      46.104  58.788  64.695  1.00  0.00           H  
ATOM   4392 HD13 ILE   276      46.301  59.232  66.452  1.00  0.00           H  
ATOM   4393  C   ILE   276      50.533  58.019  65.824  1.00  0.00           C  
ATOM   4394  O   ILE   276      51.560  58.668  65.546  1.00  0.00           O  
ATOM   4395  N   LEU   277      50.607  56.668  65.900  1.00  0.00           N  
ATOM   4396  H   LEU   277      49.778  56.218  66.263  1.00  0.00           H  
ATOM   4397  CA  LEU   277      51.843  55.932  65.628  1.00  0.00           C  
ATOM   4398  HA  LEU   277      52.723  56.509  65.912  1.00  0.00           H  
ATOM   4399  CB  LEU   277      51.811  54.728  66.580  1.00  0.00           C  
ATOM   4400  HB2 LEU   277      50.999  54.035  66.357  1.00  0.00           H  
ATOM   4401  HB3 LEU   277      52.751  54.218  66.369  1.00  0.00           H  
ATOM   4402  CG  LEU   277      51.834  55.012  68.118  1.00  0.00           C  
ATOM   4403  HG  LEU   277      51.021  55.620  68.515  1.00  0.00           H  
ATOM   4404  CD1 LEU   277      51.666  53.624  68.811  1.00  0.00           C  
ATOM   4405 HD11 LEU   277      51.541  53.822  69.875  1.00  0.00           H  
ATOM   4406 HD12 LEU   277      50.756  53.161  68.430  1.00  0.00           H  
ATOM   4407 HD13 LEU   277      52.565  53.010  68.744  1.00  0.00           H  
ATOM   4408  CD2 LEU   277      53.101  55.695  68.604  1.00  0.00           C  
ATOM   4409 HD21 LEU   277      52.976  56.169  69.578  1.00  0.00           H  
ATOM   4410 HD22 LEU   277      53.953  55.019  68.530  1.00  0.00           H  
ATOM   4411 HD23 LEU   277      53.320  56.479  67.879  1.00  0.00           H  
ATOM   4412  C   LEU   277      51.889  55.467  64.121  1.00  0.00           C  
ATOM   4413  O   LEU   277      50.935  54.705  63.748  1.00  0.00           O  
ATOM   4414  N   LEU   278      52.947  55.735  63.402  1.00  0.00           N  
ATOM   4415  H   LEU   278      53.714  56.282  63.765  1.00  0.00           H  
ATOM   4416  CA  LEU   278      53.090  55.412  62.008  1.00  0.00           C  
ATOM   4417  HA  LEU   278      52.097  55.387  61.559  1.00  0.00           H  
ATOM   4418  CB  LEU   278      53.913  56.466  61.193  1.00  0.00           C  
ATOM   4419  HB2 LEU   278      54.834  56.564  61.767  1.00  0.00           H  
ATOM   4420  HB3 LEU   278      54.224  56.238  60.174  1.00  0.00           H  
ATOM   4421  CG  LEU   278      53.229  57.833  61.136  1.00  0.00           C  
ATOM   4422  HG  LEU   278      52.942  58.121  62.147  1.00  0.00           H  
ATOM   4423  CD1 LEU   278      54.227  58.894  60.671  1.00  0.00           C  
ATOM   4424 HD11 LEU   278      53.765  59.848  60.925  1.00  0.00           H  
ATOM   4425 HD12 LEU   278      55.168  58.744  61.200  1.00  0.00           H  
ATOM   4426 HD13 LEU   278      54.423  58.830  59.600  1.00  0.00           H  
ATOM   4427  CD2 LEU   278      52.040  57.875  60.130  1.00  0.00           C  
ATOM   4428 HD21 LEU   278      51.573  58.848  59.980  1.00  0.00           H  
ATOM   4429 HD22 LEU   278      52.431  57.594  59.152  1.00  0.00           H  
ATOM   4430 HD23 LEU   278      51.196  57.229  60.371  1.00  0.00           H  
ATOM   4431  C   LEU   278      53.587  53.995  61.764  1.00  0.00           C  
ATOM   4432  O   LEU   278      54.711  53.758  61.423  1.00  0.00           O  
ATOM   4433  N   ILE   279      52.835  52.990  62.054  1.00  0.00           N  
ATOM   4434  H   ILE   279      51.874  53.100  62.345  1.00  0.00           H  
ATOM   4435  CA  ILE   279      53.298  51.598  62.138  1.00  0.00           C  
ATOM   4436  HA  ILE   279      54.168  51.485  62.784  1.00  0.00           H  
ATOM   4437  CB  ILE   279      52.190  50.742  62.777  1.00  0.00           C  
ATOM   4438  HB  ILE   279      51.301  51.057  62.229  1.00  0.00           H  
ATOM   4439  CG2 ILE   279      52.391  49.184  62.567  1.00  0.00           C  
ATOM   4440 HG21 ILE   279      53.305  48.971  63.122  1.00  0.00           H  
ATOM   4441 HG22 ILE   279      51.660  48.482  62.968  1.00  0.00           H  
ATOM   4442 HG23 ILE   279      52.373  48.982  61.496  1.00  0.00           H  
ATOM   4443  CG1 ILE   279      52.029  51.078  64.310  1.00  0.00           C  
ATOM   4444 HG12 ILE   279      52.823  50.575  64.863  1.00  0.00           H  
ATOM   4445 HG13 ILE   279      52.205  52.145  64.442  1.00  0.00           H  
ATOM   4446  CD1 ILE   279      50.687  50.611  64.821  1.00  0.00           C  
ATOM   4447 HD11 ILE   279      50.560  49.532  64.731  1.00  0.00           H  
ATOM   4448 HD12 ILE   279      50.501  50.943  65.843  1.00  0.00           H  
ATOM   4449 HD13 ILE   279      49.831  50.929  64.226  1.00  0.00           H  
ATOM   4450  C   ILE   279      53.758  51.086  60.687  1.00  0.00           C  
ATOM   4451  O   ILE   279      53.053  51.327  59.700  1.00  0.00           O  
ATOM   4452  N   ASP   280      54.951  50.492  60.522  1.00  0.00           N  
ATOM   4453  H   ASP   280      55.627  50.483  61.272  1.00  0.00           H  
ATOM   4454  CA  ASP   280      55.345  49.762  59.275  1.00  0.00           C  
ATOM   4455  HA  ASP   280      55.337  50.433  58.416  1.00  0.00           H  
ATOM   4456  CB  ASP   280      56.743  49.375  59.479  1.00  0.00           C  
ATOM   4457  HB2 ASP   280      57.310  50.270  59.734  1.00  0.00           H  
ATOM   4458  HB3 ASP   280      56.885  48.693  60.317  1.00  0.00           H  
ATOM   4459  CG  ASP   280      57.223  48.617  58.227  1.00  0.00           C  
ATOM   4460  OD1 ASP   280      56.987  49.133  57.108  1.00  0.00           O  
ATOM   4461  OD2 ASP   280      57.769  47.503  58.259  1.00  0.00           O  
ATOM   4462  C   ASP   280      54.464  48.564  59.001  1.00  0.00           C  
ATOM   4463  O   ASP   280      54.193  47.708  59.877  1.00  0.00           O  
ATOM   4464  N   ALA   281      53.823  48.504  57.826  1.00  0.00           N  
ATOM   4465  H   ALA   281      54.194  49.080  57.084  1.00  0.00           H  
ATOM   4466  CA  ALA   281      52.892  47.422  57.483  1.00  0.00           C  
ATOM   4467  HA  ALA   281      52.290  47.110  58.337  1.00  0.00           H  
ATOM   4468  CB  ALA   281      51.804  48.045  56.621  1.00  0.00           C  
ATOM   4469  HB1 ALA   281      51.906  47.808  55.562  1.00  0.00           H  
ATOM   4470  HB2 ALA   281      50.791  47.822  56.956  1.00  0.00           H  
ATOM   4471  HB3 ALA   281      51.789  49.130  56.723  1.00  0.00           H  
ATOM   4472  C   ALA   281      53.452  46.114  56.926  1.00  0.00           C  
ATOM   4473  O   ALA   281      52.740  45.176  57.116  1.00  0.00           O  
ATOM   4474  N   ARG   282      54.680  46.092  56.341  1.00  0.00           N  
ATOM   4475  H   ARG   282      55.077  47.006  56.175  1.00  0.00           H  
ATOM   4476  CA  ARG   282      55.238  44.916  55.614  1.00  0.00           C  
ATOM   4477  HA  ARG   282      54.723  44.805  54.659  1.00  0.00           H  
ATOM   4478  CB  ARG   282      56.767  45.153  55.369  1.00  0.00           C  
ATOM   4479  HB2 ARG   282      57.260  45.389  56.312  1.00  0.00           H  
ATOM   4480  HB3 ARG   282      57.205  44.193  55.098  1.00  0.00           H  
ATOM   4481  CG  ARG   282      56.982  46.348  54.501  1.00  0.00           C  
ATOM   4482  HG2 ARG   282      56.615  46.243  53.480  1.00  0.00           H  
ATOM   4483  HG3 ARG   282      56.540  47.195  55.025  1.00  0.00           H  
ATOM   4484  CD  ARG   282      58.510  46.540  54.416  1.00  0.00           C  
ATOM   4485  HD2 ARG   282      58.807  46.816  55.428  1.00  0.00           H  
ATOM   4486  HD3 ARG   282      59.072  45.638  54.174  1.00  0.00           H  
ATOM   4487  NE  ARG   282      58.898  47.619  53.476  1.00  0.00           N  
ATOM   4488  HE  ARG   282      59.536  47.398  52.725  1.00  0.00           H  
ATOM   4489  CZ  ARG   282      58.847  48.929  53.715  1.00  0.00           C  
ATOM   4490  NH1 ARG   282      58.033  49.478  54.588  1.00  0.00           N  
ATOM   4491 HH11 ARG   282      57.676  49.033  55.422  1.00  0.00           H  
ATOM   4492 HH12 ARG   282      57.926  50.482  54.580  1.00  0.00           H  
ATOM   4493  NH2 ARG   282      59.627  49.690  53.042  1.00  0.00           N  
ATOM   4494 HH21 ARG   282      60.465  49.396  52.561  1.00  0.00           H  
ATOM   4495 HH22 ARG   282      59.481  50.662  53.275  1.00  0.00           H  
ATOM   4496  C   ARG   282      55.059  43.573  56.322  1.00  0.00           C  
ATOM   4497  O   ARG   282      54.606  42.610  55.761  1.00  0.00           O  
ATOM   4498  N   THR   283      55.412  43.543  57.593  1.00  0.00           N  
ATOM   4499  H   THR   283      55.528  44.416  58.089  1.00  0.00           H  
ATOM   4500  CA  THR   283      55.353  42.281  58.400  1.00  0.00           C  
ATOM   4501  HA  THR   283      55.566  41.446  57.732  1.00  0.00           H  
ATOM   4502  CB  THR   283      56.386  42.272  59.564  1.00  0.00           C  
ATOM   4503  HB  THR   283      56.358  41.245  59.927  1.00  0.00           H  
ATOM   4504  CG2 THR   283      57.816  42.467  58.972  1.00  0.00           C  
ATOM   4505 HG21 THR   283      58.618  42.690  59.676  1.00  0.00           H  
ATOM   4506 HG22 THR   283      58.025  41.615  58.326  1.00  0.00           H  
ATOM   4507 HG23 THR   283      57.738  43.388  58.394  1.00  0.00           H  
ATOM   4508  OG1 THR   283      56.092  43.103  60.650  1.00  0.00           O  
ATOM   4509  HG1 THR   283      56.470  43.966  60.464  1.00  0.00           H  
ATOM   4510  C   THR   283      53.983  41.936  59.044  1.00  0.00           C  
ATOM   4511  O   THR   283      53.705  40.787  59.385  1.00  0.00           O  
ATOM   4512  N   ARG   284      52.968  42.901  59.116  1.00  0.00           N  
ATOM   4513  H   ARG   284      53.008  43.781  58.623  1.00  0.00           H  
ATOM   4514  CA  ARG   284      51.602  42.599  59.528  1.00  0.00           C  
ATOM   4515  HA  ARG   284      51.702  41.789  60.250  1.00  0.00           H  
ATOM   4516  CB  ARG   284      50.929  43.770  60.275  1.00  0.00           C  
ATOM   4517  HB2 ARG   284      51.020  44.652  59.641  1.00  0.00           H  
ATOM   4518  HB3 ARG   284      49.850  43.634  60.340  1.00  0.00           H  
ATOM   4519  CG  ARG   284      51.591  44.040  61.682  1.00  0.00           C  
ATOM   4520  HG2 ARG   284      50.862  44.472  62.366  1.00  0.00           H  
ATOM   4521  HG3 ARG   284      51.991  43.066  61.966  1.00  0.00           H  
ATOM   4522  CD  ARG   284      52.765  44.995  61.605  1.00  0.00           C  
ATOM   4523  HD2 ARG   284      53.581  44.602  60.998  1.00  0.00           H  
ATOM   4524  HD3 ARG   284      52.407  45.937  61.190  1.00  0.00           H  
ATOM   4525  NE  ARG   284      53.234  45.181  63.034  1.00  0.00           N  
ATOM   4526  HE  ARG   284      52.687  44.846  63.815  1.00  0.00           H  
ATOM   4527  CZ  ARG   284      54.216  45.996  63.369  1.00  0.00           C  
ATOM   4528  NH1 ARG   284      54.934  46.721  62.502  1.00  0.00           N  
ATOM   4529 HH11 ARG   284      54.677  46.712  61.525  1.00  0.00           H  
ATOM   4530 HH12 ARG   284      55.590  47.404  62.853  1.00  0.00           H  
ATOM   4531  NH2 ARG   284      54.525  46.047  64.621  1.00  0.00           N  
ATOM   4532 HH21 ARG   284      54.033  45.406  65.228  1.00  0.00           H  
ATOM   4533 HH22 ARG   284      55.328  46.532  64.995  1.00  0.00           H  
ATOM   4534  C   ARG   284      50.639  42.208  58.375  1.00  0.00           C  
ATOM   4535  O   ARG   284      49.616  41.600  58.623  1.00  0.00           O  
ATOM   4536  N   LEU   285      50.952  42.572  57.161  1.00  0.00           N  
ATOM   4537  H   LEU   285      51.769  43.125  56.943  1.00  0.00           H  
ATOM   4538  CA  LEU   285      50.313  42.040  55.972  1.00  0.00           C  
ATOM   4539  HA  LEU   285      49.236  42.189  56.052  1.00  0.00           H  
ATOM   4540  CB  LEU   285      50.956  42.822  54.751  1.00  0.00           C  
ATOM   4541  HB2 LEU   285      51.081  43.872  55.016  1.00  0.00           H  
ATOM   4542  HB3 LEU   285      51.948  42.386  54.631  1.00  0.00           H  
ATOM   4543  CG  LEU   285      50.112  42.656  53.508  1.00  0.00           C  
ATOM   4544  HG  LEU   285      49.864  41.634  53.221  1.00  0.00           H  
ATOM   4545  CD1 LEU   285      48.872  43.587  53.452  1.00  0.00           C  
ATOM   4546 HD11 LEU   285      49.230  44.599  53.644  1.00  0.00           H  
ATOM   4547 HD12 LEU   285      48.450  43.529  52.449  1.00  0.00           H  
ATOM   4548 HD13 LEU   285      48.140  43.358  54.226  1.00  0.00           H  
ATOM   4549  CD2 LEU   285      51.034  42.963  52.381  1.00  0.00           C  
ATOM   4550 HD21 LEU   285      51.943  42.376  52.511  1.00  0.00           H  
ATOM   4551 HD22 LEU   285      50.621  42.591  51.443  1.00  0.00           H  
ATOM   4552 HD23 LEU   285      51.202  44.040  52.388  1.00  0.00           H  
ATOM   4553  C   LEU   285      50.437  40.507  55.860  1.00  0.00           C  
ATOM   4554  O   LEU   285      51.279  39.948  56.602  1.00  0.00           O  
ATOM   4555  N   ILE   286      49.613  39.829  54.984  1.00  0.00           N  
ATOM   4556  H   ILE   286      48.902  40.422  54.581  1.00  0.00           H  
ATOM   4557  CA  ILE   286      49.581  38.400  54.750  1.00  0.00           C  
ATOM   4558  HA  ILE   286      50.612  38.147  54.997  1.00  0.00           H  
ATOM   4559  CB  ILE   286      48.627  37.637  55.714  1.00  0.00           C  
ATOM   4560  HB  ILE   286      47.608  37.966  55.510  1.00  0.00           H  
ATOM   4561  CG2 ILE   286      48.721  36.092  55.346  1.00  0.00           C  
ATOM   4562 HG21 ILE   286      48.210  35.493  56.101  1.00  0.00           H  
ATOM   4563 HG22 ILE   286      48.284  36.002  54.352  1.00  0.00           H  
ATOM   4564 HG23 ILE   286      49.775  35.817  55.320  1.00  0.00           H  
ATOM   4565  CG1 ILE   286      48.978  37.925  57.199  1.00  0.00           C  
ATOM   4566 HG12 ILE   286      49.964  37.469  57.288  1.00  0.00           H  
ATOM   4567 HG13 ILE   286      48.920  39.001  57.365  1.00  0.00           H  
ATOM   4568  CD1 ILE   286      48.137  37.273  58.306  1.00  0.00           C  
ATOM   4569 HD11 ILE   286      47.860  36.236  58.116  1.00  0.00           H  
ATOM   4570 HD12 ILE   286      48.711  37.385  59.226  1.00  0.00           H  
ATOM   4571 HD13 ILE   286      47.204  37.837  58.287  1.00  0.00           H  
ATOM   4572  C   ILE   286      49.270  38.088  53.286  1.00  0.00           C  
ATOM   4573  O   ILE   286      48.119  38.316  52.932  1.00  0.00           O  
ATOM   4574  N   PRO   287      50.183  37.627  52.397  1.00  0.00           N  
ATOM   4575  CD  PRO   287      49.860  37.470  50.930  1.00  0.00           C  
ATOM   4576  HD2 PRO   287      49.447  38.408  50.559  1.00  0.00           H  
ATOM   4577  HD3 PRO   287      49.192  36.631  50.737  1.00  0.00           H  
ATOM   4578  CG  PRO   287      51.181  37.136  50.114  1.00  0.00           C  
ATOM   4579  HG2 PRO   287      51.533  38.011  49.569  1.00  0.00           H  
ATOM   4580  HG3 PRO   287      50.966  36.285  49.468  1.00  0.00           H  
ATOM   4581  CB  PRO   287      52.184  36.739  51.212  1.00  0.00           C  
ATOM   4582  HB2 PRO   287      53.229  36.977  51.013  1.00  0.00           H  
ATOM   4583  HB3 PRO   287      51.964  35.674  51.292  1.00  0.00           H  
ATOM   4584  CA  PRO   287      51.641  37.374  52.511  1.00  0.00           C  
ATOM   4585  HA  PRO   287      51.773  36.766  53.406  1.00  0.00           H  
ATOM   4586  C   PRO   287      52.415  38.659  52.713  1.00  0.00           C  
ATOM   4587  O   PRO   287      52.072  39.661  52.025  1.00  0.00           O  
ATOM   4588  N   PRO   288      53.406  38.737  53.588  1.00  0.00           N  
ATOM   4589  CD  PRO   288      53.843  37.601  54.391  1.00  0.00           C  
ATOM   4590  HD2 PRO   288      54.111  36.724  53.801  1.00  0.00           H  
ATOM   4591  HD3 PRO   288      53.101  37.382  55.159  1.00  0.00           H  
ATOM   4592  CG  PRO   288      55.090  37.992  55.090  1.00  0.00           C  
ATOM   4593  HG2 PRO   288      55.944  37.722  54.469  1.00  0.00           H  
ATOM   4594  HG3 PRO   288      55.104  37.572  56.096  1.00  0.00           H  
ATOM   4595  CB  PRO   288      54.877  39.485  55.224  1.00  0.00           C  
ATOM   4596  HB2 PRO   288      55.808  40.025  55.398  1.00  0.00           H  
ATOM   4597  HB3 PRO   288      54.146  39.673  56.010  1.00  0.00           H  
ATOM   4598  CA  PRO   288      54.156  39.887  53.961  1.00  0.00           C  
ATOM   4599  HA  PRO   288      53.513  40.689  54.325  1.00  0.00           H  
ATOM   4600  C   PRO   288      55.062  40.366  52.851  1.00  0.00           C  
ATOM   4601  O   PRO   288      55.458  39.679  51.932  1.00  0.00           O  
ATOM   4602  N   LEU   289      55.434  41.628  52.963  1.00  0.00           N  
ATOM   4603  H   LEU   289      55.171  42.048  53.843  1.00  0.00           H  
ATOM   4604  CA  LEU   289      56.525  42.231  52.173  1.00  0.00           C  
ATOM   4605  HA  LEU   289      56.577  41.606  51.282  1.00  0.00           H  
ATOM   4606  CB  LEU   289      56.170  43.712  51.845  1.00  0.00           C  
ATOM   4607  HB2 LEU   289      56.083  44.169  52.831  1.00  0.00           H  
ATOM   4608  HB3 LEU   289      57.124  44.164  51.576  1.00  0.00           H  
ATOM   4609  CG  LEU   289      54.984  44.024  50.872  1.00  0.00           C  
ATOM   4610  HG  LEU   289      54.128  43.424  51.182  1.00  0.00           H  
ATOM   4611  CD1 LEU   289      54.750  45.542  51.046  1.00  0.00           C  
ATOM   4612 HD11 LEU   289      53.897  45.800  50.419  1.00  0.00           H  
ATOM   4613 HD12 LEU   289      54.399  45.858  52.029  1.00  0.00           H  
ATOM   4614 HD13 LEU   289      55.594  46.168  50.759  1.00  0.00           H  
ATOM   4615  CD2 LEU   289      55.233  43.722  49.359  1.00  0.00           C  
ATOM   4616 HD21 LEU   289      56.130  44.295  49.126  1.00  0.00           H  
ATOM   4617 HD22 LEU   289      55.349  42.650  49.196  1.00  0.00           H  
ATOM   4618 HD23 LEU   289      54.353  43.974  48.767  1.00  0.00           H  
ATOM   4619  C   LEU   289      57.921  42.189  52.806  1.00  0.00           C  
ATOM   4620  O   LEU   289      57.944  42.003  54.015  1.00  0.00           O  
ATOM   4621  N   GLU   290      58.977  42.212  51.916  1.00  0.00           N  
ATOM   4622  H   GLU   290      58.813  42.361  50.931  1.00  0.00           H  
ATOM   4623  CA  GLU   290      60.384  42.010  52.356  1.00  0.00           C  
ATOM   4624  HA  GLU   290      60.295  41.519  53.325  1.00  0.00           H  
ATOM   4625  CB  GLU   290      61.167  41.085  51.337  1.00  0.00           C  
ATOM   4626  HB2 GLU   290      61.231  41.513  50.337  1.00  0.00           H  
ATOM   4627  HB3 GLU   290      62.188  41.117  51.717  1.00  0.00           H  
ATOM   4628  CG  GLU   290      60.628  39.647  51.274  1.00  0.00           C  
ATOM   4629  HG2 GLU   290      59.680  39.664  50.737  1.00  0.00           H  
ATOM   4630  HG3 GLU   290      61.310  38.945  50.793  1.00  0.00           H  
ATOM   4631  CD  GLU   290      60.470  38.970  52.625  1.00  0.00           C  
ATOM   4632  OE1 GLU   290      61.505  38.990  53.352  1.00  0.00           O  
ATOM   4633  OE2 GLU   290      59.440  38.368  52.988  1.00  0.00           O  
ATOM   4634  C   GLU   290      61.150  43.374  52.550  1.00  0.00           C  
ATOM   4635  O   GLU   290      60.875  44.300  51.860  1.00  0.00           O  
ATOM   4636  N   ASP   291      62.028  43.469  53.522  1.00  0.00           N  
ATOM   4637  H   ASP   291      62.208  42.682  54.130  1.00  0.00           H  
ATOM   4638  CA  ASP   291      62.697  44.769  53.880  1.00  0.00           C  
ATOM   4639  HA  ASP   291      61.841  45.377  54.174  1.00  0.00           H  
ATOM   4640  CB  ASP   291      63.667  44.509  55.071  1.00  0.00           C  
ATOM   4641  HB2 ASP   291      63.978  45.402  55.613  1.00  0.00           H  
ATOM   4642  HB3 ASP   291      63.123  43.941  55.827  1.00  0.00           H  
ATOM   4643  CG  ASP   291      64.858  43.715  54.593  1.00  0.00           C  
ATOM   4644  OD1 ASP   291      64.651  42.606  54.132  1.00  0.00           O  
ATOM   4645  OD2 ASP   291      66.004  44.240  54.523  1.00  0.00           O  
ATOM   4646  C   ASP   291      63.426  45.481  52.670  1.00  0.00           C  
ATOM   4647  O   ASP   291      63.774  46.692  52.888  1.00  0.00           O  
ATOM   4648  N   ASP   292      63.733  44.820  51.512  1.00  0.00           N  
ATOM   4649  H   ASP   292      63.341  43.889  51.496  1.00  0.00           H  
ATOM   4650  CA  ASP   292      64.268  45.419  50.262  1.00  0.00           C  
ATOM   4651  HA  ASP   292      64.792  46.327  50.562  1.00  0.00           H  
ATOM   4652  CB  ASP   292      65.275  44.468  49.702  1.00  0.00           C  
ATOM   4653  HB2 ASP   292      65.863  44.859  48.872  1.00  0.00           H  
ATOM   4654  HB3 ASP   292      66.098  44.257  50.384  1.00  0.00           H  
ATOM   4655  CG  ASP   292      64.667  43.135  49.351  1.00  0.00           C  
ATOM   4656  OD1 ASP   292      63.536  43.028  48.828  1.00  0.00           O  
ATOM   4657  OD2 ASP   292      65.329  42.060  49.532  1.00  0.00           O  
ATOM   4658  C   ASP   292      63.289  45.881  49.220  1.00  0.00           C  
ATOM   4659  O   ASP   292      63.606  46.398  48.177  1.00  0.00           O  
ATOM   4660  N   TYR   293      62.006  45.925  49.578  1.00  0.00           N  
ATOM   4661  H   TYR   293      61.699  45.380  50.371  1.00  0.00           H  
ATOM   4662  CA  TYR   293      60.948  46.783  49.007  1.00  0.00           C  
ATOM   4663  HA  TYR   293      60.869  46.678  47.925  1.00  0.00           H  
ATOM   4664  CB  TYR   293      59.612  46.518  49.713  1.00  0.00           C  
ATOM   4665  HB2 TYR   293      59.409  45.450  49.790  1.00  0.00           H  
ATOM   4666  HB3 TYR   293      59.677  46.915  50.726  1.00  0.00           H  
ATOM   4667  CG  TYR   293      58.413  47.184  49.014  1.00  0.00           C  
ATOM   4668  CD1 TYR   293      57.916  48.376  49.578  1.00  0.00           C  
ATOM   4669  HD1 TYR   293      58.447  48.880  50.373  1.00  0.00           H  
ATOM   4670  CE1 TYR   293      56.743  48.887  49.047  1.00  0.00           C  
ATOM   4671  HE1 TYR   293      56.319  49.817  49.396  1.00  0.00           H  
ATOM   4672  CZ  TYR   293      56.004  48.261  48.041  1.00  0.00           C  
ATOM   4673  OH  TYR   293      54.958  48.867  47.471  1.00  0.00           O  
ATOM   4674  HH  TYR   293      54.671  49.749  47.719  1.00  0.00           H  
ATOM   4675  CE2 TYR   293      56.451  47.037  47.541  1.00  0.00           C  
ATOM   4676  HE2 TYR   293      55.854  46.432  46.874  1.00  0.00           H  
ATOM   4677  CD2 TYR   293      57.648  46.542  48.000  1.00  0.00           C  
ATOM   4678  HD2 TYR   293      58.029  45.625  47.574  1.00  0.00           H  
ATOM   4679  C   TYR   293      61.217  48.288  49.207  1.00  0.00           C  
ATOM   4680  O   TYR   293      61.601  48.857  50.295  1.00  0.00           O  
ATOM   4681  N   PHE   294      61.208  49.016  48.118  1.00  0.00           N  
ATOM   4682  H   PHE   294      61.056  48.512  47.256  1.00  0.00           H  
ATOM   4683  CA  PHE   294      61.627  50.423  48.059  1.00  0.00           C  
ATOM   4684  HA  PHE   294      62.028  50.730  49.025  1.00  0.00           H  
ATOM   4685  CB  PHE   294      62.825  50.596  47.064  1.00  0.00           C  
ATOM   4686  HB2 PHE   294      63.682  50.037  47.440  1.00  0.00           H  
ATOM   4687  HB3 PHE   294      62.570  50.200  46.081  1.00  0.00           H  
ATOM   4688  CG  PHE   294      63.319  52.012  46.800  1.00  0.00           C  
ATOM   4689  CD1 PHE   294      64.304  52.489  47.707  1.00  0.00           C  
ATOM   4690  HD1 PHE   294      64.481  51.937  48.618  1.00  0.00           H  
ATOM   4691  CE1 PHE   294      64.919  53.738  47.491  1.00  0.00           C  
ATOM   4692  HE1 PHE   294      65.789  54.013  48.069  1.00  0.00           H  
ATOM   4693  CZ  PHE   294      64.549  54.489  46.348  1.00  0.00           C  
ATOM   4694  HZ  PHE   294      65.095  55.361  46.020  1.00  0.00           H  
ATOM   4695  CE2 PHE   294      63.581  53.974  45.409  1.00  0.00           C  
ATOM   4696  HE2 PHE   294      63.408  54.511  44.489  1.00  0.00           H  
ATOM   4697  CD2 PHE   294      62.937  52.752  45.647  1.00  0.00           C  
ATOM   4698  HD2 PHE   294      62.116  52.379  45.052  1.00  0.00           H  
ATOM   4699  C   PHE   294      60.405  51.277  47.682  1.00  0.00           C  
ATOM   4700  O   PHE   294      60.129  51.472  46.542  1.00  0.00           O  
ATOM   4701  N   GLY   295      59.640  51.756  48.737  1.00  0.00           N  
ATOM   4702  H   GLY   295      60.038  51.544  49.640  1.00  0.00           H  
ATOM   4703  CA  GLY   295      58.308  52.387  48.557  1.00  0.00           C  
ATOM   4704  HA2 GLY   295      58.607  53.370  48.194  1.00  0.00           H  
ATOM   4705  HA3 GLY   295      57.595  51.881  47.906  1.00  0.00           H  
ATOM   4706  C   GLY   295      57.603  52.709  49.945  1.00  0.00           C  
ATOM   4707  O   GLY   295      58.001  52.115  50.917  1.00  0.00           O  
ATOM   4708  N   ASN   296      56.544  53.566  49.971  1.00  0.00           N  
ATOM   4709  H   ASN   296      56.293  54.143  49.181  1.00  0.00           H  
ATOM   4710  CA  ASN   296      55.703  53.588  51.161  1.00  0.00           C  
ATOM   4711  HA  ASN   296      56.375  53.610  52.020  1.00  0.00           H  
ATOM   4712  CB  ASN   296      54.753  54.810  51.085  1.00  0.00           C  
ATOM   4713  HB2 ASN   296      54.130  54.808  50.190  1.00  0.00           H  
ATOM   4714  HB3 ASN   296      54.157  54.710  51.992  1.00  0.00           H  
ATOM   4715  CG  ASN   296      55.559  56.111  51.119  1.00  0.00           C  
ATOM   4716  OD1 ASN   296      55.949  56.676  52.146  1.00  0.00           O  
ATOM   4717  ND2 ASN   296      55.931  56.618  49.986  1.00  0.00           N  
ATOM   4718 HD21 ASN   296      56.473  57.468  49.923  1.00  0.00           H  
ATOM   4719 HD22 ASN   296      55.736  56.015  49.200  1.00  0.00           H  
ATOM   4720  C   ASN   296      54.882  52.327  51.375  1.00  0.00           C  
ATOM   4721  O   ASN   296      54.310  51.788  50.478  1.00  0.00           O  
ATOM   4722  N   ALA   297      54.970  51.713  52.581  1.00  0.00           N  
ATOM   4723  H   ALA   297      55.640  52.043  53.260  1.00  0.00           H  
ATOM   4724  CA  ALA   297      54.200  50.527  52.973  1.00  0.00           C  
ATOM   4725  HA  ALA   297      53.231  50.495  52.475  1.00  0.00           H  
ATOM   4726  CB  ALA   297      54.950  49.207  52.522  1.00  0.00           C  
ATOM   4727  HB1 ALA   297      55.947  49.175  52.961  1.00  0.00           H  
ATOM   4728  HB2 ALA   297      54.280  48.414  52.857  1.00  0.00           H  
ATOM   4729  HB3 ALA   297      55.127  49.019  51.463  1.00  0.00           H  
ATOM   4730  C   ALA   297      53.891  50.447  54.487  1.00  0.00           C  
ATOM   4731  O   ALA   297      54.226  49.523  55.177  1.00  0.00           O  
ATOM   4732  N   TRP   298      53.200  51.494  54.938  1.00  0.00           N  
ATOM   4733  H   TRP   298      52.870  52.216  54.315  1.00  0.00           H  
ATOM   4734  CA  TRP   298      52.776  51.810  56.358  1.00  0.00           C  
ATOM   4735  HA  TRP   298      52.942  50.949  57.005  1.00  0.00           H  
ATOM   4736  CB  TRP   298      53.846  52.790  56.862  1.00  0.00           C  
ATOM   4737  HB2 TRP   298      53.583  53.135  57.862  1.00  0.00           H  
ATOM   4738  HB3 TRP   298      54.774  52.228  56.966  1.00  0.00           H  
ATOM   4739  CG  TRP   298      54.087  53.925  56.027  1.00  0.00           C  
ATOM   4740  CD1 TRP   298      55.150  54.131  55.211  1.00  0.00           C  
ATOM   4741  HD1 TRP   298      55.951  53.415  55.108  1.00  0.00           H  
ATOM   4742  NE1 TRP   298      55.054  55.339  54.509  1.00  0.00           N  
ATOM   4743  HE1 TRP   298      55.828  55.671  53.952  1.00  0.00           H  
ATOM   4744  CE2 TRP   298      53.901  55.988  54.902  1.00  0.00           C  
ATOM   4745  CZ2 TRP   298      53.362  57.183  54.518  1.00  0.00           C  
ATOM   4746  HZ2 TRP   298      53.800  57.846  53.786  1.00  0.00           H  
ATOM   4747  CH2 TRP   298      52.227  57.632  55.224  1.00  0.00           C  
ATOM   4748  HH2 TRP   298      51.786  58.614  55.140  1.00  0.00           H  
ATOM   4749  CZ3 TRP   298      51.594  56.947  56.300  1.00  0.00           C  
ATOM   4750  HZ3 TRP   298      50.739  57.337  56.833  1.00  0.00           H  
ATOM   4751  CE3 TRP   298      52.159  55.714  56.637  1.00  0.00           C  
ATOM   4752  HE3 TRP   298      51.695  55.074  57.372  1.00  0.00           H  
ATOM   4753  CD2 TRP   298      53.303  55.221  55.943  1.00  0.00           C  
ATOM   4754  C   TRP   298      51.402  52.380  56.524  1.00  0.00           C  
ATOM   4755  O   TRP   298      50.833  52.918  55.521  1.00  0.00           O  
ATOM   4756  N   ASP   299      50.781  52.246  57.705  1.00  0.00           N  
ATOM   4757  H   ASP   299      51.359  51.929  58.470  1.00  0.00           H  
ATOM   4758  CA  ASP   299      49.396  52.674  57.917  1.00  0.00           C  
ATOM   4759  HA  ASP   299      49.234  53.651  57.462  1.00  0.00           H  
ATOM   4760  CB  ASP   299      48.475  51.614  57.211  1.00  0.00           C  
ATOM   4761  HB2 ASP   299      48.748  51.451  56.168  1.00  0.00           H  
ATOM   4762  HB3 ASP   299      48.637  50.661  57.714  1.00  0.00           H  
ATOM   4763  CG  ASP   299      47.041  51.879  57.244  1.00  0.00           C  
ATOM   4764  OD1 ASP   299      46.285  50.992  56.869  1.00  0.00           O  
ATOM   4765  OD2 ASP   299      46.609  52.872  57.872  1.00  0.00           O  
ATOM   4766  C   ASP   299      49.066  52.629  59.448  1.00  0.00           C  
ATOM   4767  O   ASP   299      49.234  51.588  60.098  1.00  0.00           O  
ATOM   4768  N   ALA   300      48.599  53.737  60.057  1.00  0.00           N  
ATOM   4769  H   ALA   300      48.010  54.348  59.509  1.00  0.00           H  
ATOM   4770  CA  ALA   300      48.684  54.028  61.470  1.00  0.00           C  
ATOM   4771  HA  ALA   300      49.760  53.962  61.631  1.00  0.00           H  
ATOM   4772  CB  ALA   300      48.200  55.502  61.716  1.00  0.00           C  
ATOM   4773  HB1 ALA   300      48.637  56.099  60.915  1.00  0.00           H  
ATOM   4774  HB2 ALA   300      47.126  55.530  61.531  1.00  0.00           H  
ATOM   4775  HB3 ALA   300      48.375  56.015  62.662  1.00  0.00           H  
ATOM   4776  C   ALA   300      47.951  53.013  62.397  1.00  0.00           C  
ATOM   4777  O   ALA   300      47.044  52.319  61.946  1.00  0.00           O  
ATOM   4778  N   GLY   301      48.328  53.027  63.668  1.00  0.00           N  
ATOM   4779  H   GLY   301      49.229  53.471  63.775  1.00  0.00           H  
ATOM   4780  CA  GLY   301      47.597  52.587  64.839  1.00  0.00           C  
ATOM   4781  HA2 GLY   301      46.719  51.991  64.590  1.00  0.00           H  
ATOM   4782  HA3 GLY   301      48.230  52.025  65.525  1.00  0.00           H  
ATOM   4783  C   GLY   301      47.161  53.892  65.576  1.00  0.00           C  
ATOM   4784  O   GLY   301      47.881  54.626  66.240  1.00  0.00           O  
ATOM   4785  N   VAL   302      45.791  54.024  65.700  1.00  0.00           N  
ATOM   4786  H   VAL   302      45.282  53.280  65.242  1.00  0.00           H  
ATOM   4787  CA  VAL   302      45.142  55.251  66.179  1.00  0.00           C  
ATOM   4788  HA  VAL   302      45.789  56.120  66.300  1.00  0.00           H  
ATOM   4789  CB  VAL   302      43.963  55.645  65.278  1.00  0.00           C  
ATOM   4790  HB  VAL   302      43.194  54.916  65.532  1.00  0.00           H  
ATOM   4791  CG1 VAL   302      43.446  57.035  65.680  1.00  0.00           C  
ATOM   4792 HG11 VAL   302      42.523  57.281  65.155  1.00  0.00           H  
ATOM   4793 HG12 VAL   302      43.433  57.152  66.763  1.00  0.00           H  
ATOM   4794 HG13 VAL   302      44.175  57.790  65.385  1.00  0.00           H  
ATOM   4795  CG2 VAL   302      44.325  55.661  63.767  1.00  0.00           C  
ATOM   4796 HG21 VAL   302      43.573  56.103  63.113  1.00  0.00           H  
ATOM   4797 HG22 VAL   302      45.262  56.212  63.683  1.00  0.00           H  
ATOM   4798 HG23 VAL   302      44.516  54.632  63.464  1.00  0.00           H  
ATOM   4799  C   VAL   302      44.736  54.942  67.684  1.00  0.00           C  
ATOM   4800  O   VAL   302      43.539  54.546  67.991  1.00  0.00           O  
ATOM   4801  N   VAL   303      45.624  55.281  68.580  1.00  0.00           N  
ATOM   4802  H   VAL   303      46.472  55.732  68.269  1.00  0.00           H  
ATOM   4803  CA  VAL   303      45.349  55.112  70.042  1.00  0.00           C  
ATOM   4804  HA  VAL   303      44.927  54.120  70.206  1.00  0.00           H  
ATOM   4805  CB  VAL   303      46.634  55.246  70.921  1.00  0.00           C  
ATOM   4806  HB  VAL   303      47.017  56.261  70.820  1.00  0.00           H  
ATOM   4807  CG1 VAL   303      46.422  54.918  72.400  1.00  0.00           C  
ATOM   4808 HG11 VAL   303      47.252  55.198  73.049  1.00  0.00           H  
ATOM   4809 HG12 VAL   303      45.521  55.388  72.796  1.00  0.00           H  
ATOM   4810 HG13 VAL   303      46.252  53.851  72.544  1.00  0.00           H  
ATOM   4811  CG2 VAL   303      47.850  54.292  70.618  1.00  0.00           C  
ATOM   4812 HG21 VAL   303      47.557  53.246  70.528  1.00  0.00           H  
ATOM   4813 HG22 VAL   303      48.230  54.562  69.632  1.00  0.00           H  
ATOM   4814 HG23 VAL   303      48.614  54.447  71.380  1.00  0.00           H  
ATOM   4815  C   VAL   303      44.373  56.225  70.538  1.00  0.00           C  
ATOM   4816  O   VAL   303      44.587  57.365  70.111  1.00  0.00           O  
ATOM   4817  N   ILE   304      43.304  55.881  71.273  1.00  0.00           N  
ATOM   4818  H   ILE   304      43.101  54.930  71.547  1.00  0.00           H  
ATOM   4819  CA  ILE   304      42.236  56.823  71.629  1.00  0.00           C  
ATOM   4820  HA  ILE   304      42.668  57.822  71.576  1.00  0.00           H  
ATOM   4821  CB  ILE   304      40.976  56.653  70.690  1.00  0.00           C  
ATOM   4822  HB  ILE   304      40.528  55.688  70.926  1.00  0.00           H  
ATOM   4823  CG2 ILE   304      39.851  57.586  71.026  1.00  0.00           C  
ATOM   4824 HG21 ILE   304      39.029  57.555  70.311  1.00  0.00           H  
ATOM   4825 HG22 ILE   304      39.495  57.228  71.992  1.00  0.00           H  
ATOM   4826 HG23 ILE   304      40.170  58.629  71.043  1.00  0.00           H  
ATOM   4827  CG1 ILE   304      41.385  56.764  69.235  1.00  0.00           C  
ATOM   4828 HG12 ILE   304      41.663  57.816  69.164  1.00  0.00           H  
ATOM   4829 HG13 ILE   304      42.232  56.125  68.987  1.00  0.00           H  
ATOM   4830  CD1 ILE   304      40.258  56.596  68.310  1.00  0.00           C  
ATOM   4831 HD11 ILE   304      39.501  55.962  68.772  1.00  0.00           H  
ATOM   4832 HD12 ILE   304      39.729  57.532  68.134  1.00  0.00           H  
ATOM   4833 HD13 ILE   304      40.567  56.108  67.385  1.00  0.00           H  
ATOM   4834  C   ILE   304      41.788  56.611  73.075  1.00  0.00           C  
ATOM   4835  O   ILE   304      41.419  55.441  73.456  1.00  0.00           O  
ATOM   4836  N   MET   305      41.692  57.699  73.834  1.00  0.00           N  
ATOM   4837  H   MET   305      41.647  58.625  73.435  1.00  0.00           H  
ATOM   4838  CA  MET   305      41.569  57.614  75.303  1.00  0.00           C  
ATOM   4839  HA  MET   305      40.977  56.751  75.610  1.00  0.00           H  
ATOM   4840  CB  MET   305      42.990  57.557  75.909  1.00  0.00           C  
ATOM   4841  HB2 MET   305      43.614  58.390  75.584  1.00  0.00           H  
ATOM   4842  HB3 MET   305      42.797  57.762  76.962  1.00  0.00           H  
ATOM   4843  CG  MET   305      43.648  56.112  75.771  1.00  0.00           C  
ATOM   4844  HG2 MET   305      42.789  55.483  76.005  1.00  0.00           H  
ATOM   4845  HG3 MET   305      44.056  55.962  74.772  1.00  0.00           H  
ATOM   4846  SD  MET   305      44.857  55.678  77.023  1.00  0.00           S  
ATOM   4847  CE  MET   305      43.829  55.361  78.461  1.00  0.00           C  
ATOM   4848  HE1 MET   305      43.038  54.631  78.289  1.00  0.00           H  
ATOM   4849  HE2 MET   305      44.354  54.997  79.345  1.00  0.00           H  
ATOM   4850  HE3 MET   305      43.345  56.321  78.639  1.00  0.00           H  
ATOM   4851  C   MET   305      40.903  58.919  75.864  1.00  0.00           C  
ATOM   4852  O   MET   305      41.252  59.958  75.373  1.00  0.00           O  
ATOM   4853  N   LYS   306      40.312  58.775  77.023  1.00  0.00           N  
ATOM   4854  H   LYS   306      40.143  57.847  77.385  1.00  0.00           H  
ATOM   4855  CA  LYS   306      39.944  59.960  77.840  1.00  0.00           C  
ATOM   4856  HA  LYS   306      39.387  60.687  77.250  1.00  0.00           H  
ATOM   4857  CB  LYS   306      38.985  59.538  78.965  1.00  0.00           C  
ATOM   4858  HB2 LYS   306      38.212  58.852  78.619  1.00  0.00           H  
ATOM   4859  HB3 LYS   306      39.468  59.014  79.790  1.00  0.00           H  
ATOM   4860  CG  LYS   306      38.304  60.803  79.426  1.00  0.00           C  
ATOM   4861  HG2 LYS   306      39.025  61.480  79.884  1.00  0.00           H  
ATOM   4862  HG3 LYS   306      37.706  61.291  78.656  1.00  0.00           H  
ATOM   4863  CD  LYS   306      37.385  60.367  80.634  1.00  0.00           C  
ATOM   4864  HD2 LYS   306      36.657  59.625  80.305  1.00  0.00           H  
ATOM   4865  HD3 LYS   306      37.980  59.856  81.390  1.00  0.00           H  
ATOM   4866  CE  LYS   306      36.622  61.544  81.245  1.00  0.00           C  
ATOM   4867  HE2 LYS   306      37.322  62.226  81.726  1.00  0.00           H  
ATOM   4868  HE3 LYS   306      36.066  62.041  80.450  1.00  0.00           H  
ATOM   4869  NZ  LYS   306      35.597  61.099  82.218  1.00  0.00           N  
ATOM   4870  HZ1 LYS   306      35.988  61.062  83.148  1.00  0.00           H  
ATOM   4871  HZ2 LYS   306      34.869  61.782  82.370  1.00  0.00           H  
ATOM   4872  HZ3 LYS   306      35.233  60.218  81.884  1.00  0.00           H  
ATOM   4873  C   LYS   306      41.155  60.697  78.449  1.00  0.00           C  
ATOM   4874  O   LYS   306      41.869  60.094  79.290  1.00  0.00           O  
ATOM   4875  N   ALA   307      41.260  62.027  78.291  1.00  0.00           N  
ATOM   4876  H   ALA   307      40.698  62.590  77.667  1.00  0.00           H  
ATOM   4877  CA  ALA   307      42.389  62.816  78.741  1.00  0.00           C  
ATOM   4878  HA  ALA   307      43.291  62.476  78.233  1.00  0.00           H  
ATOM   4879  CB  ALA   307      42.190  64.278  78.457  1.00  0.00           C  
ATOM   4880  HB1 ALA   307      41.314  64.589  79.025  1.00  0.00           H  
ATOM   4881  HB2 ALA   307      43.093  64.846  78.681  1.00  0.00           H  
ATOM   4882  HB3 ALA   307      41.883  64.444  77.424  1.00  0.00           H  
ATOM   4883  C   ALA   307      42.793  62.651  80.224  1.00  0.00           C  
ATOM   4884  O   ALA   307      43.997  62.708  80.529  1.00  0.00           O  
ATOM   4885  N   GLY   308      41.848  62.505  81.108  1.00  0.00           N  
ATOM   4886  H   GLY   308      40.887  62.676  80.851  1.00  0.00           H  
ATOM   4887  CA  GLY   308      42.044  62.144  82.527  1.00  0.00           C  
ATOM   4888  HA2 GLY   308      42.586  62.948  83.024  1.00  0.00           H  
ATOM   4889  HA3 GLY   308      41.050  62.235  82.965  1.00  0.00           H  
ATOM   4890  C   GLY   308      42.720  60.804  82.882  1.00  0.00           C  
ATOM   4891  O   GLY   308      43.277  60.697  83.932  1.00  0.00           O  
ATOM   4892  N   GLU   309      42.755  59.824  82.040  1.00  0.00           N  
ATOM   4893  H   GLU   309      42.282  59.896  81.150  1.00  0.00           H  
ATOM   4894  CA  GLU   309      43.502  58.638  82.297  1.00  0.00           C  
ATOM   4895  HA  GLU   309      43.212  58.145  83.224  1.00  0.00           H  
ATOM   4896  CB  GLU   309      43.295  57.540  81.195  1.00  0.00           C  
ATOM   4897  HB2 GLU   309      43.449  57.974  80.207  1.00  0.00           H  
ATOM   4898  HB3 GLU   309      43.992  56.741  81.448  1.00  0.00           H  
ATOM   4899  CG  GLU   309      41.901  56.878  81.285  1.00  0.00           C  
ATOM   4900  HG2 GLU   309      41.202  57.639  80.937  1.00  0.00           H  
ATOM   4901  HG3 GLU   309      41.748  56.135  80.502  1.00  0.00           H  
ATOM   4902  CD  GLU   309      41.487  56.302  82.621  1.00  0.00           C  
ATOM   4903  OE1 GLU   309      40.582  56.908  83.303  1.00  0.00           O  
ATOM   4904  OE2 GLU   309      42.126  55.353  83.057  1.00  0.00           O  
ATOM   4905  C   GLU   309      45.017  58.823  82.404  1.00  0.00           C  
ATOM   4906  O   GLU   309      45.784  57.973  82.893  1.00  0.00           O  
ATOM   4907  N   LEU   310      45.526  59.918  81.835  1.00  0.00           N  
ATOM   4908  H   LEU   310      44.922  60.598  81.394  1.00  0.00           H  
ATOM   4909  CA  LEU   310      46.918  60.342  81.944  1.00  0.00           C  
ATOM   4910  HA  LEU   310      47.498  59.423  82.024  1.00  0.00           H  
ATOM   4911  CB  LEU   310      47.315  60.940  80.661  1.00  0.00           C  
ATOM   4912  HB2 LEU   310      46.484  61.586  80.379  1.00  0.00           H  
ATOM   4913  HB3 LEU   310      48.182  61.589  80.790  1.00  0.00           H  
ATOM   4914  CG  LEU   310      47.673  59.995  79.567  1.00  0.00           C  
ATOM   4915  HG  LEU   310      48.471  59.314  79.860  1.00  0.00           H  
ATOM   4916  CD1 LEU   310      46.501  59.155  79.083  1.00  0.00           C  
ATOM   4917 HD11 LEU   310      45.544  59.675  79.117  1.00  0.00           H  
ATOM   4918 HD12 LEU   310      46.654  58.904  78.033  1.00  0.00           H  
ATOM   4919 HD13 LEU   310      46.481  58.288  79.743  1.00  0.00           H  
ATOM   4920  CD2 LEU   310      48.157  60.854  78.356  1.00  0.00           C  
ATOM   4921 HD21 LEU   310      48.771  61.696  78.677  1.00  0.00           H  
ATOM   4922 HD22 LEU   310      48.694  60.204  77.666  1.00  0.00           H  
ATOM   4923 HD23 LEU   310      47.304  61.355  77.898  1.00  0.00           H  
ATOM   4924  C   LEU   310      47.211  61.212  83.126  1.00  0.00           C  
ATOM   4925  O   LEU   310      48.321  61.599  83.325  1.00  0.00           O  
ATOM   4926  N   LEU   311      46.190  61.562  83.921  1.00  0.00           N  
ATOM   4927  H   LEU   311      45.270  61.335  83.572  1.00  0.00           H  
ATOM   4928  CA  LEU   311      46.204  62.338  85.156  1.00  0.00           C  
ATOM   4929  HA  LEU   311      47.183  62.792  85.305  1.00  0.00           H  
ATOM   4930  CB  LEU   311      45.107  63.444  85.068  1.00  0.00           C  
ATOM   4931  HB2 LEU   311      44.123  62.977  85.094  1.00  0.00           H  
ATOM   4932  HB3 LEU   311      45.178  64.007  85.998  1.00  0.00           H  
ATOM   4933  CG  LEU   311      45.145  64.409  83.863  1.00  0.00           C  
ATOM   4934  HG  LEU   311      44.730  63.827  83.040  1.00  0.00           H  
ATOM   4935  CD1 LEU   311      44.173  65.610  84.028  1.00  0.00           C  
ATOM   4936 HD11 LEU   311      43.195  65.228  84.320  1.00  0.00           H  
ATOM   4937 HD12 LEU   311      44.562  66.130  84.904  1.00  0.00           H
[truncated: 14,806,266 more chars]
