# Supplementary material for: Characterization and structure-based protein engineering of a regiospecific saponin acetyltransferase from Astragalus membranaceus
Source: Nat Commun. 2023 Sep 25;14:5969. doi: 10.1038/s41467-023-41599-7 (PMC10519980; doi:10.1038/s41467-023-41599-7)
Supplement: Supplementary file 7 — Source Data [file 41467_2023_41599_MOESM7_ESM.zip › Source Data/MD configurations/A312F-final.txt]

CRYST1  115.824  101.014  110.840  90.00  90.00  90.00               1
ATOM      1  N   MET     1      63.767  59.412  85.304  1.00  0.00           N  
ATOM      2  H1  MET     1      63.471  58.490  85.590  1.00  0.00           H  
ATOM      3  H2  MET     1      63.103  60.130  85.557  1.00  0.00           H  
ATOM      4  H3  MET     1      64.611  59.639  85.809  1.00  0.00           H  
ATOM      5  CA  MET     1      63.958  59.409  83.924  1.00  0.00           C  
ATOM      6  HA  MET     1      63.039  59.588  83.367  1.00  0.00           H  
ATOM      7  CB  MET     1      64.984  60.574  83.544  1.00  0.00           C  
ATOM      8  HB2 MET     1      64.552  61.556  83.736  1.00  0.00           H  
ATOM      9  HB3 MET     1      65.932  60.410  84.056  1.00  0.00           H  
ATOM     10  CG  MET     1      65.440  60.654  82.116  1.00  0.00           C  
ATOM     11  HG2 MET     1      66.044  61.542  81.929  1.00  0.00           H  
ATOM     12  HG3 MET     1      66.142  59.838  81.944  1.00  0.00           H  
ATOM     13  SD  MET     1      64.177  60.690  80.821  1.00  0.00           S  
ATOM     14  CE  MET     1      63.071  62.139  81.239  1.00  0.00           C  
ATOM     15  HE1 MET     1      63.622  63.076  81.152  1.00  0.00           H  
ATOM     16  HE2 MET     1      62.214  62.123  80.566  1.00  0.00           H  
ATOM     17  HE3 MET     1      62.667  61.975  82.238  1.00  0.00           H  
ATOM     18  C   MET     1      64.609  58.131  83.511  1.00  0.00           C  
ATOM     19  O   MET     1      65.401  57.485  84.238  1.00  0.00           O  
ATOM     20  N   SER     2      64.317  57.725  82.284  1.00  0.00           N  
ATOM     21  H   SER     2      63.533  58.173  81.830  1.00  0.00           H  
ATOM     22  CA  SER     2      64.882  56.504  81.619  1.00  0.00           C  
ATOM     23  HA  SER     2      64.503  55.581  82.057  1.00  0.00           H  
ATOM     24  CB  SER     2      64.242  56.440  80.243  1.00  0.00           C  
ATOM     25  HB2 SER     2      64.626  55.500  79.847  1.00  0.00           H  
ATOM     26  HB3 SER     2      64.701  57.200  79.610  1.00  0.00           H  
ATOM     27  OG  SER     2      62.855  56.540  80.264  1.00  0.00           O  
ATOM     28  HG  SER     2      62.596  55.621  80.358  1.00  0.00           H  
ATOM     29  C   SER     2      66.375  56.480  81.323  1.00  0.00           C  
ATOM     30  O   SER     2      66.893  57.581  81.207  1.00  0.00           O  
ATOM     31  N   SER     3      67.067  55.292  81.194  1.00  0.00           N  
ATOM     32  H   SER     3      66.526  54.474  81.436  1.00  0.00           H  
ATOM     33  CA  SER     3      68.403  55.114  80.492  1.00  0.00           C  
ATOM     34  HA  SER     3      68.519  55.725  79.596  1.00  0.00           H  
ATOM     35  CB  SER     3      69.552  55.311  81.362  1.00  0.00           C  
ATOM     36  HB2 SER     3      69.548  54.645  82.225  1.00  0.00           H  
ATOM     37  HB3 SER     3      69.536  56.344  81.709  1.00  0.00           H  
ATOM     38  OG  SER     3      70.848  55.113  80.738  1.00  0.00           O  
ATOM     39  HG  SER     3      70.813  55.794  80.062  1.00  0.00           H  
ATOM     40  C   SER     3      68.276  53.676  79.875  1.00  0.00           C  
ATOM     41  O   SER     3      67.645  52.861  80.516  1.00  0.00           O  
ATOM     42  N   LEU     4      68.909  53.357  78.750  1.00  0.00           N  
ATOM     43  H   LEU     4      69.611  53.978  78.375  1.00  0.00           H  
ATOM     44  CA  LEU     4      68.940  52.043  78.197  1.00  0.00           C  
ATOM     45  HA  LEU     4      68.129  51.449  78.616  1.00  0.00           H  
ATOM     46  CB  LEU     4      68.725  52.025  76.701  1.00  0.00           C  
ATOM     47  HB2 LEU     4      69.508  52.687  76.330  1.00  0.00           H  
ATOM     48  HB3 LEU     4      67.799  52.517  76.403  1.00  0.00           H  
ATOM     49  CG  LEU     4      68.834  50.687  75.967  1.00  0.00           C  
ATOM     50  HG  LEU     4      69.547  50.037  76.474  1.00  0.00           H  
ATOM     51  CD1 LEU     4      67.395  50.112  76.070  1.00  0.00           C  
ATOM     52 HD11 LEU     4      67.076  49.807  77.067  1.00  0.00           H  
ATOM     53 HD12 LEU     4      66.666  50.747  75.568  1.00  0.00           H  
ATOM     54 HD13 LEU     4      67.403  49.154  75.550  1.00  0.00           H  
ATOM     55  CD2 LEU     4      69.215  50.907  74.491  1.00  0.00           C  
ATOM     56 HD21 LEU     4      69.430  50.002  73.922  1.00  0.00           H  
ATOM     57 HD22 LEU     4      68.525  51.504  73.894  1.00  0.00           H  
ATOM     58 HD23 LEU     4      70.232  51.296  74.528  1.00  0.00           H  
ATOM     59  C   LEU     4      70.260  51.301  78.590  1.00  0.00           C  
ATOM     60  O   LEU     4      71.305  51.621  77.987  1.00  0.00           O  
ATOM     61  N   ARG     5      70.258  50.234  79.455  1.00  0.00           N  
ATOM     62  H   ARG     5      69.390  49.977  79.902  1.00  0.00           H  
ATOM     63  CA  ARG     5      71.374  49.250  79.558  1.00  0.00           C  
ATOM     64  HA  ARG     5      72.282  49.852  79.561  1.00  0.00           H  
ATOM     65  CB  ARG     5      71.380  48.359  80.773  1.00  0.00           C  
ATOM     66  HB2 ARG     5      72.042  47.501  80.652  1.00  0.00           H  
ATOM     67  HB3 ARG     5      70.438  47.915  81.094  1.00  0.00           H  
ATOM     68  CG  ARG     5      71.826  49.167  82.022  1.00  0.00           C  
ATOM     69  HG2 ARG     5      71.015  49.863  82.235  1.00  0.00           H  
ATOM     70  HG3 ARG     5      72.704  49.787  81.837  1.00  0.00           H  
ATOM     71  CD  ARG     5      72.078  48.315  83.242  1.00  0.00           C  
ATOM     72  HD2 ARG     5      72.710  47.561  82.771  1.00  0.00           H  
ATOM     73  HD3 ARG     5      72.635  48.783  84.054  1.00  0.00           H  
ATOM     74  NE  ARG     5      70.845  47.799  83.798  1.00  0.00           N  
ATOM     75  HE  ARG     5      69.943  48.220  83.629  1.00  0.00           H  
ATOM     76  CZ  ARG     5      70.703  46.588  84.281  1.00  0.00           C  
ATOM     77  NH1 ARG     5      71.736  45.821  84.501  1.00  0.00           N  
ATOM     78 HH11 ARG     5      71.569  44.831  84.611  1.00  0.00           H  
ATOM     79 HH12 ARG     5      72.657  46.233  84.455  1.00  0.00           H  
ATOM     80  NH2 ARG     5      69.543  46.208  84.574  1.00  0.00           N  
ATOM     81 HH21 ARG     5      68.759  46.841  84.502  1.00  0.00           H  
ATOM     82 HH22 ARG     5      69.514  45.374  85.141  1.00  0.00           H  
ATOM     83  C   ARG     5      71.236  48.273  78.422  1.00  0.00           C  
ATOM     84  O   ARG     5      70.109  47.903  78.043  1.00  0.00           O  
ATOM     85  N   LEU     6      72.345  47.794  77.856  1.00  0.00           N  
ATOM     86  H   LEU     6      73.253  48.050  78.218  1.00  0.00           H  
ATOM     87  CA  LEU     6      72.481  46.567  77.004  1.00  0.00           C  
ATOM     88  HA  LEU     6      71.505  46.409  76.546  1.00  0.00           H  
ATOM     89  CB  LEU     6      73.534  46.738  75.870  1.00  0.00           C  
ATOM     90  HB2 LEU     6      74.393  47.340  76.166  1.00  0.00           H  
ATOM     91  HB3 LEU     6      73.879  45.719  75.697  1.00  0.00           H  
ATOM     92  CG  LEU     6      73.071  47.134  74.510  1.00  0.00           C  
ATOM     93  HG  LEU     6      73.889  47.439  73.856  1.00  0.00           H  
ATOM     94  CD1 LEU     6      72.198  46.054  73.857  1.00  0.00           C  
ATOM     95 HD11 LEU     6      71.823  46.325  72.871  1.00  0.00           H  
ATOM     96 HD12 LEU     6      72.862  45.226  73.607  1.00  0.00           H  
ATOM     97 HD13 LEU     6      71.470  45.624  74.545  1.00  0.00           H  
ATOM     98  CD2 LEU     6      72.291  48.418  74.530  1.00  0.00           C  
ATOM     99 HD21 LEU     6      71.507  48.361  75.285  1.00  0.00           H  
ATOM    100 HD22 LEU     6      72.927  49.290  74.680  1.00  0.00           H  
ATOM    101 HD23 LEU     6      71.727  48.530  73.604  1.00  0.00           H  
ATOM    102  C   LEU     6      72.818  45.324  77.847  1.00  0.00           C  
ATOM    103  O   LEU     6      73.623  45.421  78.780  1.00  0.00           O  
ATOM    104  N   VAL     7      72.152  44.183  77.521  1.00  0.00           N  
ATOM    105  H   VAL     7      71.444  44.188  76.801  1.00  0.00           H  
ATOM    106  CA  VAL     7      72.263  42.975  78.389  1.00  0.00           C  
ATOM    107  HA  VAL     7      72.739  43.202  79.342  1.00  0.00           H  
ATOM    108  CB  VAL     7      70.859  42.484  78.779  1.00  0.00           C  
ATOM    109  HB  VAL     7      70.310  42.375  77.843  1.00  0.00           H  
ATOM    110  CG1 VAL     7      70.995  41.202  79.577  1.00  0.00           C  
ATOM    111 HG11 VAL     7      71.145  40.363  78.898  1.00  0.00           H  
ATOM    112 HG12 VAL     7      70.139  40.996  80.220  1.00  0.00           H  
ATOM    113 HG13 VAL     7      71.867  41.176  80.230  1.00  0.00           H  
ATOM    114  CG2 VAL     7      70.088  43.562  79.606  1.00  0.00           C  
ATOM    115 HG21 VAL     7      69.114  43.219  79.955  1.00  0.00           H  
ATOM    116 HG22 VAL     7      69.872  44.453  79.016  1.00  0.00           H  
ATOM    117 HG23 VAL     7      70.646  43.928  80.468  1.00  0.00           H  
ATOM    118  C   VAL     7      73.111  41.933  77.572  1.00  0.00           C  
ATOM    119  O   VAL     7      73.989  41.340  78.211  1.00  0.00           O  
ATOM    120  N   SER     8      72.902  41.742  76.233  1.00  0.00           N  
ATOM    121  H   SER     8      72.234  42.259  75.679  1.00  0.00           H  
ATOM    122  CA  SER     8      73.802  40.916  75.397  1.00  0.00           C  
ATOM    123  HA  SER     8      74.831  41.063  75.724  1.00  0.00           H  
ATOM    124  CB  SER     8      73.434  39.425  75.699  1.00  0.00           C  
ATOM    125  HB2 SER     8      73.278  39.246  76.763  1.00  0.00           H  
ATOM    126  HB3 SER     8      72.505  39.228  75.164  1.00  0.00           H  
ATOM    127  OG  SER     8      74.507  38.595  75.318  1.00  0.00           O  
ATOM    128  HG  SER     8      74.452  38.559  74.360  1.00  0.00           H  
ATOM    129  C   SER     8      73.610  41.142  73.921  1.00  0.00           C  
ATOM    130  O   SER     8      72.463  41.299  73.515  1.00  0.00           O  
ATOM    131  N   SER     9      74.706  40.915  73.080  1.00  0.00           N  
ATOM    132  H   SER     9      75.546  40.711  73.602  1.00  0.00           H  
ATOM    133  CA  SER     9      74.651  40.865  71.622  1.00  0.00           C  
ATOM    134  HA  SER     9      73.612  40.915  71.295  1.00  0.00           H  
ATOM    135  CB  SER     9      75.395  42.010  71.142  1.00  0.00           C  
ATOM    136  HB2 SER     9      76.461  41.993  71.370  1.00  0.00           H  
ATOM    137  HB3 SER     9      75.001  42.952  71.524  1.00  0.00           H  
ATOM    138  OG  SER     9      75.429  42.014  69.734  1.00  0.00           O  
ATOM    139  HG  SER     9      75.914  42.757  69.368  1.00  0.00           H  
ATOM    140  C   SER     9      75.261  39.466  71.256  1.00  0.00           C  
ATOM    141  O   SER     9      76.306  39.088  71.871  1.00  0.00           O  
ATOM    142  N   SER    10      74.610  38.787  70.360  1.00  0.00           N  
ATOM    143  H   SER    10      73.674  39.062  70.099  1.00  0.00           H  
ATOM    144  CA  SER    10      74.920  37.426  69.755  1.00  0.00           C  
ATOM    145  HA  SER    10      75.987  37.218  69.838  1.00  0.00           H  
ATOM    146  CB  SER    10      74.178  36.305  70.553  1.00  0.00           C  
ATOM    147  HB2 SER    10      74.615  36.371  71.549  1.00  0.00           H  
ATOM    148  HB3 SER    10      74.460  35.382  70.046  1.00  0.00           H  
ATOM    149  OG  SER    10      72.787  36.454  70.736  1.00  0.00           O  
ATOM    150  HG  SER    10      72.640  37.357  71.028  1.00  0.00           H  
ATOM    151  C   SER    10      74.567  37.355  68.346  1.00  0.00           C  
ATOM    152  O   SER    10      73.481  37.682  67.901  1.00  0.00           O  
ATOM    153  N   THR    11      75.541  36.828  67.592  1.00  0.00           N  
ATOM    154  H   THR    11      76.488  36.738  67.931  1.00  0.00           H  
ATOM    155  CA  THR    11      75.401  36.314  66.163  1.00  0.00           C  
ATOM    156  HA  THR    11      74.733  36.916  65.547  1.00  0.00           H  
ATOM    157  CB  THR    11      76.843  36.345  65.539  1.00  0.00           C  
ATOM    158  HB  THR    11      77.481  35.674  66.114  1.00  0.00           H  
ATOM    159  CG2 THR    11      76.806  35.861  64.095  1.00  0.00           C  
ATOM    160 HG21 THR    11      76.005  36.311  63.508  1.00  0.00           H  
ATOM    161 HG22 THR    11      76.737  34.783  63.951  1.00  0.00           H  
ATOM    162 HG23 THR    11      77.749  36.141  63.624  1.00  0.00           H  
ATOM    163  OG1 THR    11      77.355  37.595  65.596  1.00  0.00           O  
ATOM    164  HG1 THR    11      78.075  37.658  66.228  1.00  0.00           H  
ATOM    165  C   THR    11      74.739  34.952  66.145  1.00  0.00           C  
ATOM    166  O   THR    11      75.231  34.039  66.842  1.00  0.00           O  
ATOM    167  N   ILE    12      73.676  34.716  65.432  1.00  0.00           N  
ATOM    168  H   ILE    12      73.213  35.452  64.918  1.00  0.00           H  
ATOM    169  CA  ILE    12      73.092  33.437  65.255  1.00  0.00           C  
ATOM    170  HA  ILE    12      73.684  32.688  65.780  1.00  0.00           H  
ATOM    171  CB  ILE    12      71.688  33.504  65.899  1.00  0.00           C  
ATOM    172  HB  ILE    12      71.084  32.689  65.501  1.00  0.00           H  
ATOM    173  CG2 ILE    12      71.744  33.414  67.412  1.00  0.00           C  
ATOM    174 HG21 ILE    12      70.711  33.362  67.758  1.00  0.00           H  
ATOM    175 HG22 ILE    12      72.277  34.269  67.828  1.00  0.00           H  
ATOM    176 HG23 ILE    12      72.307  32.520  67.679  1.00  0.00           H  
ATOM    177  CG1 ILE    12      70.915  34.846  65.492  1.00  0.00           C  
ATOM    178 HG12 ILE    12      71.134  35.137  64.465  1.00  0.00           H  
ATOM    179 HG13 ILE    12      71.251  35.616  66.187  1.00  0.00           H  
ATOM    180  CD1 ILE    12      69.368  34.589  65.556  1.00  0.00           C  
ATOM    181 HD11 ILE    12      69.033  34.405  66.576  1.00  0.00           H  
ATOM    182 HD12 ILE    12      69.078  33.731  64.950  1.00  0.00           H  
ATOM    183 HD13 ILE    12      68.881  35.483  65.167  1.00  0.00           H  
ATOM    184  C   ILE    12      72.980  33.097  63.740  1.00  0.00           C  
ATOM    185  O   ILE    12      72.687  33.923  62.862  1.00  0.00           O  
ATOM    186  N   GLN    13      72.924  31.802  63.540  1.00  0.00           N  
ATOM    187  H   GLN    13      73.209  31.248  64.335  1.00  0.00           H  
ATOM    188  CA  GLN    13      72.723  31.098  62.271  1.00  0.00           C  
ATOM    189  HA  GLN    13      72.565  31.754  61.415  1.00  0.00           H  
ATOM    190  CB  GLN    13      74.035  30.272  61.963  1.00  0.00           C  
ATOM    191  HB2 GLN    13      73.728  29.587  61.173  1.00  0.00           H  
ATOM    192  HB3 GLN    13      74.337  29.749  62.870  1.00  0.00           H  
ATOM    193  CG  GLN    13      75.300  30.849  61.445  1.00  0.00           C  
ATOM    194  HG2 GLN    13      75.981  30.074  61.091  1.00  0.00           H  
ATOM    195  HG3 GLN    13      74.969  31.470  60.613  1.00  0.00           H  
ATOM    196  CD  GLN    13      75.997  31.712  62.475  1.00  0.00           C  
ATOM    197  OE1 GLN    13      76.090  31.355  63.612  1.00  0.00           O  
ATOM    198  NE2 GLN    13      76.574  32.894  62.198  1.00  0.00           N  
ATOM    199 HE21 GLN    13      76.816  33.255  61.287  1.00  0.00           H  
ATOM    200 HE22 GLN    13      77.152  33.177  62.976  1.00  0.00           H  
ATOM    201  C   GLN    13      71.418  30.204  62.349  1.00  0.00           C  
ATOM    202  O   GLN    13      70.738  30.103  63.366  1.00  0.00           O  
ATOM    203  N   ALA    14      71.097  29.574  61.251  1.00  0.00           N  
ATOM    204  H   ALA    14      71.772  29.647  60.503  1.00  0.00           H  
ATOM    205  CA  ALA    14      69.982  28.622  61.141  1.00  0.00           C  
ATOM    206  HA  ALA    14      69.021  29.037  61.444  1.00  0.00           H  
ATOM    207  CB  ALA    14      70.064  28.212  59.665  1.00  0.00           C  
ATOM    208  HB1 ALA    14      69.668  29.081  59.141  1.00  0.00           H  
ATOM    209  HB2 ALA    14      69.256  27.518  59.433  1.00  0.00           H  
ATOM    210  HB3 ALA    14      71.089  27.935  59.418  1.00  0.00           H  
ATOM    211  C   ALA    14      70.055  27.390  62.085  1.00  0.00           C  
ATOM    212  O   ALA    14      71.193  26.875  62.272  1.00  0.00           O  
ATOM    213  N   ALA    15      68.990  26.884  62.638  1.00  0.00           N  
ATOM    214  H   ALA    15      68.076  27.278  62.469  1.00  0.00           H  
ATOM    215  CA  ALA    15      69.083  25.721  63.506  1.00  0.00           C  
ATOM    216  HA  ALA    15      69.849  25.904  64.260  1.00  0.00           H  
ATOM    217  CB  ALA    15      67.713  25.612  64.229  1.00  0.00           C  
ATOM    218  HB1 ALA    15      67.576  26.649  64.534  1.00  0.00           H  
ATOM    219  HB2 ALA    15      66.932  25.159  63.620  1.00  0.00           H  
ATOM    220  HB3 ALA    15      67.861  24.928  65.065  1.00  0.00           H  
ATOM    221  C   ALA    15      69.368  24.352  62.761  1.00  0.00           C  
ATOM    222  O   ALA    15      69.970  23.500  63.420  1.00  0.00           O  
ATOM    223  N   ASN    16      69.042  24.305  61.500  1.00  0.00           N  
ATOM    224  H   ASN    16      68.459  25.015  61.080  1.00  0.00           H  
ATOM    225  CA  ASN    16      69.535  23.291  60.538  1.00  0.00           C  
ATOM    226  HA  ASN    16      69.180  22.297  60.811  1.00  0.00           H  
ATOM    227  CB  ASN    16      69.100  23.706  59.094  1.00  0.00           C  
ATOM    228  HB2 ASN    16      68.011  23.690  59.040  1.00  0.00           H  
ATOM    229  HB3 ASN    16      69.555  24.692  59.006  1.00  0.00           H  
ATOM    230  CG  ASN    16      69.654  22.861  57.928  1.00  0.00           C  
ATOM    231  OD1 ASN    16      70.292  21.880  58.122  1.00  0.00           O  
ATOM    232  ND2 ASN    16      69.439  23.274  56.696  1.00  0.00           N  
ATOM    233 HD21 ASN    16      68.728  23.972  56.532  1.00  0.00           H  
ATOM    234 HD22 ASN    16      69.658  22.593  55.983  1.00  0.00           H  
ATOM    235  C   ASN    16      71.078  23.214  60.566  1.00  0.00           C  
ATOM    236  O   ASN    16      71.814  24.091  60.091  1.00  0.00           O  
ATOM    237  N   ASP    17      71.656  22.151  61.070  1.00  0.00           N  
ATOM    238  H   ASP    17      70.997  21.434  61.336  1.00  0.00           H  
ATOM    239  CA  ASP    17      73.115  21.858  61.251  1.00  0.00           C  
ATOM    240  HA  ASP    17      73.480  22.710  61.823  1.00  0.00           H  
ATOM    241  CB  ASP    17      73.477  20.657  62.115  1.00  0.00           C  
ATOM    242  HB2 ASP    17      74.519  20.629  62.436  1.00  0.00           H  
ATOM    243  HB3 ASP    17      72.833  20.849  62.973  1.00  0.00           H  
ATOM    244  CG  ASP    17      73.194  19.301  61.514  1.00  0.00           C  
ATOM    245  OD1 ASP    17      73.584  18.313  62.166  1.00  0.00           O  
ATOM    246  OD2 ASP    17      72.306  19.187  60.583  1.00  0.00           O  
ATOM    247  C   ASP    17      73.933  21.849  59.879  1.00  0.00           C  
ATOM    248  O   ASP    17      75.161  22.096  59.856  1.00  0.00           O  
ATOM    249  N   ASN    18      73.258  21.761  58.752  1.00  0.00           N  
ATOM    250  H   ASN    18      72.286  21.487  58.750  1.00  0.00           H  
ATOM    251  CA  ASN    18      73.862  22.001  57.448  1.00  0.00           C  
ATOM    252  HA  ASN    18      74.900  21.671  57.469  1.00  0.00           H  
ATOM    253  CB  ASN    18      73.291  21.118  56.352  1.00  0.00           C  
ATOM    254  HB2 ASN    18      73.783  21.316  55.399  1.00  0.00           H  
ATOM    255  HB3 ASN    18      72.307  21.538  56.145  1.00  0.00           H  
ATOM    256  CG  ASN    18      73.143  19.576  56.675  1.00  0.00           C  
ATOM    257  OD1 ASN    18      73.993  18.898  57.175  1.00  0.00           O  
ATOM    258  ND2 ASN    18      71.945  19.114  56.309  1.00  0.00           N  
ATOM    259 HD21 ASN    18      71.253  19.700  55.863  1.00  0.00           H  
ATOM    260 HD22 ASN    18      71.693  18.138  56.365  1.00  0.00           H  
ATOM    261  C   ASN    18      74.023  23.438  57.062  1.00  0.00           C  
ATOM    262  O   ASN    18      73.934  23.777  55.865  1.00  0.00           O  
ATOM    263  N   ASN    19      74.069  24.349  58.039  1.00  0.00           N  
ATOM    264  H   ASN    19      73.955  24.010  58.984  1.00  0.00           H  
ATOM    265  CA  ASN    19      73.857  25.830  57.857  1.00  0.00           C  
ATOM    266  HA  ASN    19      72.962  25.950  57.247  1.00  0.00           H  
ATOM    267  CB  ASN    19      73.721  26.605  59.125  1.00  0.00           C  
ATOM    268  HB2 ASN    19      73.760  27.679  58.943  1.00  0.00           H  
ATOM    269  HB3 ASN    19      72.724  26.470  59.545  1.00  0.00           H  
ATOM    270  CG  ASN    19      74.729  26.151  60.180  1.00  0.00           C  
ATOM    271  OD1 ASN    19      75.846  26.574  60.171  1.00  0.00           O  
ATOM    272  ND2 ASN    19      74.391  25.202  61.083  1.00  0.00           N  
ATOM    273 HD21 ASN    19      73.436  24.878  61.140  1.00  0.00           H  
ATOM    274 HD22 ASN    19      74.926  25.043  61.925  1.00  0.00           H  
ATOM    275  C   ASN    19      74.955  26.414  56.952  1.00  0.00           C  
ATOM    276  O   ASN    19      74.712  27.183  56.023  1.00  0.00           O  
ATOM    277  N   ASP    20      76.150  25.972  57.212  1.00  0.00           N  
ATOM    278  H   ASP    20      76.355  25.319  57.955  1.00  0.00           H  
ATOM    279  CA  ASP    20      77.384  26.320  56.482  1.00  0.00           C  
ATOM    280  HA  ASP    20      77.500  27.379  56.252  1.00  0.00           H  
ATOM    281  CB  ASP    20      78.558  25.968  57.346  1.00  0.00           C  
ATOM    282  HB2 ASP    20      79.439  26.379  56.853  1.00  0.00           H  
ATOM    283  HB3 ASP    20      78.477  26.430  58.330  1.00  0.00           H  
ATOM    284  CG  ASP    20      78.828  24.504  57.567  1.00  0.00           C  
ATOM    285  OD1 ASP    20      77.932  23.800  58.023  1.00  0.00           O  
ATOM    286  OD2 ASP    20      79.966  24.190  57.174  1.00  0.00           O  
ATOM    287  C   ASP    20      77.555  25.664  55.085  1.00  0.00           C  
ATOM    288  O   ASP    20      78.571  25.933  54.428  1.00  0.00           O  
ATOM    289  N   ASP    21      76.631  24.712  54.709  1.00  0.00           N  
ATOM    290  H   ASP    21      75.698  24.644  55.090  1.00  0.00           H  
ATOM    291  CA  ASP    21      76.829  23.922  53.408  1.00  0.00           C  
ATOM    292  HA  ASP    21      77.886  23.714  53.241  1.00  0.00           H  
ATOM    293  CB  ASP    21      75.924  22.678  53.259  1.00  0.00           C  
ATOM    294  HB2 ASP    21      74.939  22.961  52.890  1.00  0.00           H  
ATOM    295  HB3 ASP    21      75.657  22.381  54.273  1.00  0.00           H  
ATOM    296  CG  ASP    21      76.521  21.521  52.510  1.00  0.00           C  
ATOM    297  OD1 ASP    21      77.597  21.650  51.913  1.00  0.00           O  
ATOM    298  OD2 ASP    21      75.807  20.488  52.395  1.00  0.00           O  
ATOM    299  C   ASP    21      76.449  24.736  52.173  1.00  0.00           C  
ATOM    300  O   ASP    21      75.993  25.865  52.301  1.00  0.00           O  
ATOM    301  N   SER    22      76.782  24.216  50.968  1.00  0.00           N  
ATOM    302  H   SER    22      77.198  23.297  50.918  1.00  0.00           H  
ATOM    303  CA  SER    22      76.904  25.058  49.749  1.00  0.00           C  
ATOM    304  HA  SER    22      77.614  25.847  49.997  1.00  0.00           H  
ATOM    305  CB  SER    22      77.548  24.320  48.609  1.00  0.00           C  
ATOM    306  HB2 SER    22      78.567  24.071  48.904  1.00  0.00           H  
ATOM    307  HB3 SER    22      76.963  23.416  48.436  1.00  0.00           H  
ATOM    308  OG  SER    22      77.740  25.096  47.436  1.00  0.00           O  
ATOM    309  HG  SER    22      78.047  25.955  47.731  1.00  0.00           H  
ATOM    310  C   SER    22      75.555  25.753  49.267  1.00  0.00           C  
ATOM    311  O   SER    22      74.411  25.272  49.483  1.00  0.00           O  
ATOM    312  N   SER    23      75.680  26.955  48.665  1.00  0.00           N  
ATOM    313  H   SER    23      76.621  27.314  48.740  1.00  0.00           H  
ATOM    314  CA  SER    23      74.726  27.861  48.020  1.00  0.00           C  
ATOM    315  HA  SER    23      73.885  27.214  47.772  1.00  0.00           H  
ATOM    316  CB  SER    23      74.195  28.797  49.037  1.00  0.00           C  
ATOM    317  HB2 SER    23      74.910  29.401  49.595  1.00  0.00           H  
ATOM    318  HB3 SER    23      73.521  28.237  49.685  1.00  0.00           H  
ATOM    319  OG  SER    23      73.309  29.697  48.321  1.00  0.00           O  
ATOM    320  HG  SER    23      73.872  30.359  47.913  1.00  0.00           H  
ATOM    321  C   SER    23      75.315  28.691  46.837  1.00  0.00           C  
ATOM    322  O   SER    23      76.309  29.389  47.024  1.00  0.00           O  
ATOM    323  N   GLN    24      74.522  28.871  45.783  1.00  0.00           N  
ATOM    324  H   GLN    24      73.616  28.425  45.779  1.00  0.00           H  
ATOM    325  CA  GLN    24      74.797  29.896  44.718  1.00  0.00           C  
ATOM    326  HA  GLN    24      75.760  29.676  44.257  1.00  0.00           H  
ATOM    327  CB  GLN    24      73.749  29.588  43.557  1.00  0.00           C  
ATOM    328  HB2 GLN    24      72.770  29.668  44.031  1.00  0.00           H  
ATOM    329  HB3 GLN    24      73.834  30.347  42.779  1.00  0.00           H  
ATOM    330  CG  GLN    24      73.882  28.201  42.863  1.00  0.00           C  
ATOM    331  HG2 GLN    24      72.911  27.962  42.429  1.00  0.00           H  
ATOM    332  HG3 GLN    24      73.968  27.474  43.671  1.00  0.00           H  
ATOM    333  CD  GLN    24      75.061  27.921  42.009  1.00  0.00           C  
ATOM    334  OE1 GLN    24      76.007  28.680  41.854  1.00  0.00           O  
ATOM    335  NE2 GLN    24      75.144  26.728  41.390  1.00  0.00           N  
ATOM    336 HE21 GLN    24      74.298  26.177  41.362  1.00  0.00           H  
ATOM    337 HE22 GLN    24      75.937  26.577  40.783  1.00  0.00           H  
ATOM    338  C   GLN    24      74.511  31.445  45.215  1.00  0.00           C  
ATOM    339  O   GLN    24      74.137  31.704  46.347  1.00  0.00           O  
ATOM    340  N   LEU    25      74.799  32.418  44.375  1.00  0.00           N  
ATOM    341  H   LEU    25      75.230  32.165  43.497  1.00  0.00           H  
ATOM    342  CA  LEU    25      74.211  33.764  44.465  1.00  0.00           C  
ATOM    343  HA  LEU    25      74.223  34.094  45.503  1.00  0.00           H  
ATOM    344  CB  LEU    25      75.166  34.728  43.705  1.00  0.00           C  
ATOM    345  HB2 LEU    25      75.048  34.442  42.660  1.00  0.00           H  
ATOM    346  HB3 LEU    25      74.825  35.727  43.978  1.00  0.00           H  
ATOM    347  CG  LEU    25      76.670  34.665  44.106  1.00  0.00           C  
ATOM    348  HG  LEU    25      76.930  33.628  43.891  1.00  0.00           H  
ATOM    349  CD1 LEU    25      77.404  35.616  43.164  1.00  0.00           C  
ATOM    350 HD11 LEU    25      77.019  36.618  43.355  1.00  0.00           H  
ATOM    351 HD12 LEU    25      78.470  35.639  43.388  1.00  0.00           H  
ATOM    352 HD13 LEU    25      77.111  35.401  42.136  1.00  0.00           H  
ATOM    353  CD2 LEU    25      76.958  34.804  45.549  1.00  0.00           C  
ATOM    354 HD21 LEU    25      76.595  33.983  46.168  1.00  0.00           H  
ATOM    355 HD22 LEU    25      78.042  34.886  45.624  1.00  0.00           H  
ATOM    356 HD23 LEU    25      76.580  35.797  45.791  1.00  0.00           H  
ATOM    357  C   LEU    25      72.791  33.787  43.928  1.00  0.00           C  
ATOM    358  O   LEU    25      72.480  33.383  42.874  1.00  0.00           O  
ATOM    359  N   ILE    26      71.975  34.516  44.697  1.00  0.00           N  
ATOM    360  H   ILE    26      72.441  34.803  45.546  1.00  0.00           H  
ATOM    361  CA  ILE    26      70.602  34.807  44.358  1.00  0.00           C  
ATOM    362  HA  ILE    26      70.304  34.025  43.661  1.00  0.00           H  
ATOM    363  CB  ILE    26      69.777  34.773  45.668  1.00  0.00           C  
ATOM    364  HB  ILE    26      70.395  35.311  46.387  1.00  0.00           H  
ATOM    365  CG2 ILE    26      68.367  35.547  45.588  1.00  0.00           C  
ATOM    366 HG21 ILE    26      67.693  35.183  44.812  1.00  0.00           H  
ATOM    367 HG22 ILE    26      67.823  35.489  46.531  1.00  0.00           H  
ATOM    368 HG23 ILE    26      68.546  36.616  45.473  1.00  0.00           H  
ATOM    369  CG1 ILE    26      69.555  33.280  46.100  1.00  0.00           C  
ATOM    370 HG12 ILE    26      70.520  32.784  45.994  1.00  0.00           H  
ATOM    371 HG13 ILE    26      68.785  32.812  45.486  1.00  0.00           H  
ATOM    372  CD1 ILE    26      69.138  33.203  47.577  1.00  0.00           C  
ATOM    373 HD11 ILE    26      69.829  33.766  48.205  1.00  0.00           H  
ATOM    374 HD12 ILE    26      68.125  33.582  47.711  1.00  0.00           H  
ATOM    375 HD13 ILE    26      69.144  32.203  48.011  1.00  0.00           H  
ATOM    376  C   ILE    26      70.513  36.166  43.643  1.00  0.00           C  
ATOM    377  O   ILE    26      71.173  37.106  44.026  1.00  0.00           O  
ATOM    378  N   ASP    27      69.917  36.111  42.443  1.00  0.00           N  
ATOM    379  H   ASP    27      69.444  35.241  42.250  1.00  0.00           H  
ATOM    380  CA  ASP    27      69.842  37.215  41.519  1.00  0.00           C  
ATOM    381  HA  ASP    27      70.770  37.723  41.258  1.00  0.00           H  
ATOM    382  CB  ASP    27      69.196  36.721  40.194  1.00  0.00           C  
ATOM    383  HB2 ASP    27      68.183  36.374  40.395  1.00  0.00           H  
ATOM    384  HB3 ASP    27      69.210  37.543  39.479  1.00  0.00           H  
ATOM    385  CG  ASP    27      70.043  35.595  39.567  1.00  0.00           C  
ATOM    386  OD1 ASP    27      71.308  35.548  39.732  1.00  0.00           O  
ATOM    387  OD2 ASP    27      69.480  34.615  39.080  1.00  0.00           O  
ATOM    388  C   ASP    27      68.885  38.245  42.115  1.00  0.00           C  
ATOM    389  O   ASP    27      67.853  37.903  42.760  1.00  0.00           O  
ATOM    390  N   LEU    28      69.022  39.496  41.788  1.00  0.00           N  
ATOM    391  H   LEU    28      69.894  39.774  41.359  1.00  0.00           H  
ATOM    392  CA  LEU    28      68.075  40.605  42.217  1.00  0.00           C  
ATOM    393  HA  LEU    28      67.367  40.101  42.874  1.00  0.00           H  
ATOM    394  CB  LEU    28      68.884  41.580  43.088  1.00  0.00           C  
ATOM    395  HB2 LEU    28      68.349  42.468  43.426  1.00  0.00           H  
ATOM    396  HB3 LEU    28      69.658  41.961  42.421  1.00  0.00           H  
ATOM    397  CG  LEU    28      69.380  41.007  44.332  1.00  0.00           C  
ATOM    398  HG  LEU    28      70.091  40.192  44.196  1.00  0.00           H  
ATOM    399  CD1 LEU    28      70.148  42.084  45.140  1.00  0.00           C  
ATOM    400 HD11 LEU    28      69.457  42.866  45.454  1.00  0.00           H  
ATOM    401 HD12 LEU    28      70.914  42.482  44.474  1.00  0.00           H  
ATOM    402 HD13 LEU    28      70.620  41.705  46.046  1.00  0.00           H  
ATOM    403  CD2 LEU    28      68.336  40.463  45.294  1.00  0.00           C  
ATOM    404 HD21 LEU    28      67.364  40.879  45.032  1.00  0.00           H  
ATOM    405 HD22 LEU    28      68.401  39.386  45.136  1.00  0.00           H  
ATOM    406 HD23 LEU    28      68.630  40.638  46.329  1.00  0.00           H  
ATOM    407  C   LEU    28      67.328  41.291  41.046  1.00  0.00           C  
ATOM    408  O   LEU    28      67.846  41.488  39.979  1.00  0.00           O  
ATOM    409  N   THR    29      66.134  41.786  41.297  1.00  0.00           N  
ATOM    410  H   THR    29      65.758  41.529  42.198  1.00  0.00           H  
ATOM    411  CA  THR    29      65.305  42.561  40.231  1.00  0.00           C  
ATOM    412  HA  THR    29      65.816  42.442  39.275  1.00  0.00           H  
ATOM    413  CB  THR    29      63.926  42.061  40.035  1.00  0.00           C  
ATOM    414  HB  THR    29      63.934  40.974  39.956  1.00  0.00           H  
ATOM    415  CG2 THR    29      62.993  42.447  41.166  1.00  0.00           C  
ATOM    416 HG21 THR    29      62.951  43.529  41.290  1.00  0.00           H  
ATOM    417 HG22 THR    29      63.347  42.005  42.097  1.00  0.00           H  
ATOM    418 HG23 THR    29      62.031  41.941  41.083  1.00  0.00           H  
ATOM    419  OG1 THR    29      63.408  42.598  38.859  1.00  0.00           O  
ATOM    420  HG1 THR    29      63.215  41.892  38.237  1.00  0.00           H  
ATOM    421  C   THR    29      65.313  44.133  40.417  1.00  0.00           C  
ATOM    422  O   THR    29      65.911  44.630  41.331  1.00  0.00           O  
ATOM    423  N   VAL    30      64.733  44.981  39.595  1.00  0.00           N  
ATOM    424  H   VAL    30      64.360  44.510  38.783  1.00  0.00           H  
ATOM    425  CA  VAL    30      64.932  46.423  39.633  1.00  0.00           C  
ATOM    426  HA  VAL    30      65.999  46.578  39.476  1.00  0.00           H  
ATOM    427  CB  VAL    30      64.154  47.122  38.415  1.00  0.00           C  
ATOM    428  HB  VAL    30      63.108  46.868  38.592  1.00  0.00           H  
ATOM    429  CG1 VAL    30      64.399  48.632  38.328  1.00  0.00           C  
ATOM    430 HG11 VAL    30      63.883  49.047  37.463  1.00  0.00           H  
ATOM    431 HG12 VAL    30      65.454  48.880  38.218  1.00  0.00           H  
ATOM    432 HG13 VAL    30      63.907  49.071  39.196  1.00  0.00           H  
ATOM    433  CG2 VAL    30      64.567  46.476  37.099  1.00  0.00           C  
ATOM    434 HG21 VAL    30      65.654  46.433  37.162  1.00  0.00           H  
ATOM    435 HG22 VAL    30      64.125  45.480  37.082  1.00  0.00           H  
ATOM    436 HG23 VAL    30      64.383  47.081  36.211  1.00  0.00           H  
ATOM    437  C   VAL    30      64.502  46.987  40.927  1.00  0.00           C  
ATOM    438  O   VAL    30      65.182  47.850  41.564  1.00  0.00           O  
ATOM    439  N   TRP    31      63.328  46.497  41.424  1.00  0.00           N  
ATOM    440  H   TRP    31      62.737  46.021  40.758  1.00  0.00           H  
ATOM    441  CA  TRP    31      62.704  46.762  42.667  1.00  0.00           C  
ATOM    442  HA  TRP    31      62.418  47.813  42.647  1.00  0.00           H  
ATOM    443  CB  TRP    31      61.373  45.889  42.729  1.00  0.00           C  
ATOM    444  HB2 TRP    31      61.809  44.890  42.706  1.00  0.00           H  
ATOM    445  HB3 TRP    31      60.761  45.905  43.631  1.00  0.00           H  
ATOM    446  CG  TRP    31      60.519  45.992  41.504  1.00  0.00           C  
ATOM    447  CD1 TRP    31      60.294  47.227  40.937  1.00  0.00           C  
ATOM    448  HD1 TRP    31      60.565  48.140  41.447  1.00  0.00           H  
ATOM    449  NE1 TRP    31      59.339  47.077  39.948  1.00  0.00           N  
ATOM    450  HE1 TRP    31      58.799  47.787  39.476  1.00  0.00           H  
ATOM    451  CE2 TRP    31      59.105  45.791  39.689  1.00  0.00           C  
ATOM    452  CZ2 TRP    31      58.273  45.289  38.724  1.00  0.00           C  
ATOM    453  HZ2 TRP    31      57.679  45.885  38.048  1.00  0.00           H  
ATOM    454  CH2 TRP    31      58.059  43.877  38.748  1.00  0.00           C  
ATOM    455  HH2 TRP    31      57.452  43.466  37.955  1.00  0.00           H  
ATOM    456  CZ3 TRP    31      58.608  43.085  39.768  1.00  0.00           C  
ATOM    457  HZ3 TRP    31      58.407  42.028  39.867  1.00  0.00           H  
ATOM    458  CE3 TRP    31      59.567  43.597  40.632  1.00  0.00           C  
ATOM    459  HE3 TRP    31      59.835  42.979  41.476  1.00  0.00           H  
ATOM    460  CD2 TRP    31      59.856  45.003  40.685  1.00  0.00           C  
ATOM    461  C   TRP    31      63.551  46.531  43.862  1.00  0.00           C  
ATOM    462  O   TRP    31      63.287  47.143  44.868  1.00  0.00           O  
ATOM    463  N   ASP    32      64.588  45.644  43.761  1.00  0.00           N  
ATOM    464  H   ASP    32      64.773  45.179  42.883  1.00  0.00           H  
ATOM    465  CA  ASP    32      65.526  45.373  44.836  1.00  0.00           C  
ATOM    466  HA  ASP    32      64.978  45.454  45.775  1.00  0.00           H  
ATOM    467  CB  ASP    32      66.000  43.883  44.775  1.00  0.00           C  
ATOM    468  HB2 ASP    32      66.617  43.645  43.908  1.00  0.00           H  
ATOM    469  HB3 ASP    32      66.792  43.724  45.506  1.00  0.00           H  
ATOM    470  CG  ASP    32      64.932  42.776  44.936  1.00  0.00           C  
ATOM    471  OD1 ASP    32      64.063  42.830  45.777  1.00  0.00           O  
ATOM    472  OD2 ASP    32      65.202  41.776  44.199  1.00  0.00           O  
ATOM    473  C   ASP    32      66.775  46.387  44.832  1.00  0.00           C  
ATOM    474  O   ASP    32      67.292  46.725  45.917  1.00  0.00           O  
ATOM    475  N   LEU    33      67.069  46.898  43.636  1.00  0.00           N  
ATOM    476  H   LEU    33      66.648  46.421  42.851  1.00  0.00           H  
ATOM    477  CA  LEU    33      68.141  47.764  43.241  1.00  0.00           C  
ATOM    478  HA  LEU    33      68.965  47.532  43.916  1.00  0.00           H  
ATOM    479  CB  LEU    33      68.760  47.462  41.847  1.00  0.00           C  
ATOM    480  HB2 LEU    33      69.760  47.867  41.694  1.00  0.00           H  
ATOM    481  HB3 LEU    33      68.169  47.985  41.095  1.00  0.00           H  
ATOM    482  CG  LEU    33      68.871  45.982  41.469  1.00  0.00           C  
ATOM    483  HG  LEU    33      68.010  45.393  41.787  1.00  0.00           H  
ATOM    484  CD1 LEU    33      68.908  45.750  39.983  1.00  0.00           C  
ATOM    485 HD11 LEU    33      68.891  44.660  39.953  1.00  0.00           H  
ATOM    486 HD12 LEU    33      69.825  46.140  39.542  1.00  0.00           H  
ATOM    487 HD13 LEU    33      68.052  46.146  39.437  1.00  0.00           H  
ATOM    488  CD2 LEU    33      69.991  45.297  42.236  1.00  0.00           C  
ATOM    489 HD21 LEU    33      69.691  45.146  43.273  1.00  0.00           H  
ATOM    490 HD22 LEU    33      70.861  45.937  42.087  1.00  0.00           H  
ATOM    491 HD23 LEU    33      70.247  44.358  41.745  1.00  0.00           H  
ATOM    492  C   LEU    33      67.874  49.186  43.688  1.00  0.00           C  
ATOM    493  O   LEU    33      68.837  49.820  44.201  1.00  0.00           O  
ATOM    494  N   ILE    34      66.592  49.594  43.564  1.00  0.00           N  
ATOM    495  H   ILE    34      65.922  49.086  43.004  1.00  0.00           H  
ATOM    496  CA  ILE    34      66.158  50.844  44.122  1.00  0.00           C  
ATOM    497  HA  ILE    34      66.763  51.662  43.731  1.00  0.00           H  
ATOM    498  CB  ILE    34      64.702  51.106  43.571  1.00  0.00           C  
ATOM    499  HB  ILE    34      64.158  50.175  43.406  1.00  0.00           H  
ATOM    500  CG2 ILE    34      63.780  51.709  44.619  1.00  0.00           C  
ATOM    501 HG21 ILE    34      64.138  52.713  44.846  1.00  0.00           H  
ATOM    502 HG22 ILE    34      62.714  51.680  44.392  1.00  0.00           H  
ATOM    503 HG23 ILE    34      63.842  51.168  45.563  1.00  0.00           H  
ATOM    504  CG1 ILE    34      64.666  51.981  42.251  1.00  0.00           C  
ATOM    505 HG12 ILE    34      63.636  52.076  41.907  1.00  0.00           H  
ATOM    506 HG13 ILE    34      65.029  52.981  42.486  1.00  0.00           H  
ATOM    507  CD1 ILE    34      65.431  51.473  41.039  1.00  0.00           C  
ATOM    508 HD11 ILE    34      65.161  52.221  40.295  1.00  0.00           H  
ATOM    509 HD12 ILE    34      65.048  50.507  40.709  1.00  0.00           H  
ATOM    510 HD13 ILE    34      66.509  51.481  41.203  1.00  0.00           H  
ATOM    511  C   ILE    34      66.254  50.784  45.701  1.00  0.00           C  
ATOM    512  O   ILE    34      66.295  51.830  46.300  1.00  0.00           O  
ATOM    513  N   GLY    35      66.452  49.631  46.332  1.00  0.00           N  
ATOM    514  H   GLY    35      66.590  48.831  45.731  1.00  0.00           H  
ATOM    515  CA  GLY    35      66.607  49.519  47.821  1.00  0.00           C  
ATOM    516  HA2 GLY    35      66.248  48.564  48.204  1.00  0.00           H  
ATOM    517  HA3 GLY    35      65.976  50.289  48.265  1.00  0.00           H  
ATOM    518  C   GLY    35      67.987  49.876  48.384  1.00  0.00           C  
ATOM    519  O   GLY    35      68.108  50.193  49.555  1.00  0.00           O  
ATOM    520  N   LEU    36      69.022  49.939  47.529  1.00  0.00           N  
ATOM    521  H   LEU    36      68.711  49.736  46.590  1.00  0.00           H  
ATOM    522  CA  LEU    36      70.400  50.116  47.914  1.00  0.00           C  
ATOM    523  HA  LEU    36      70.599  49.319  48.630  1.00  0.00           H  
ATOM    524  CB  LEU    36      71.335  49.764  46.746  1.00  0.00           C  
ATOM    525  HB2 LEU    36      72.352  50.052  47.008  1.00  0.00           H  
ATOM    526  HB3 LEU    36      71.060  50.432  45.929  1.00  0.00           H  
ATOM    527  CG  LEU    36      71.309  48.262  46.321  1.00  0.00           C  
ATOM    528  HG  LEU    36      70.341  47.763  46.370  1.00  0.00           H  
ATOM    529  CD1 LEU    36      71.747  48.144  44.885  1.00  0.00           C  
ATOM    530 HD11 LEU    36      71.021  48.639  44.240  1.00  0.00           H  
ATOM    531 HD12 LEU    36      72.765  48.532  44.832  1.00  0.00           H  
ATOM    532 HD13 LEU    36      71.993  47.113  44.629  1.00  0.00           H  
ATOM    533  CD2 LEU    36      72.222  47.341  47.157  1.00  0.00           C  
ATOM    534 HD21 LEU    36      72.174  47.778  48.155  1.00  0.00           H  
ATOM    535 HD22 LEU    36      73.260  47.535  46.886  1.00  0.00           H  
ATOM    536 HD23 LEU    36      71.776  46.347  47.126  1.00  0.00           H  
ATOM    537  C   LEU    36      70.787  51.487  48.570  1.00  0.00           C  
ATOM    538  O   LEU    36      71.595  51.559  49.505  1.00  0.00           O  
ATOM    539  N   GLU    37      70.466  52.662  47.988  1.00  0.00           N  
ATOM    540  H   GLU    37      69.879  52.571  47.171  1.00  0.00           H  
ATOM    541  CA  GLU    37      70.771  54.042  48.586  1.00  0.00           C  
ATOM    542  HA  GLU    37      71.825  53.925  48.839  1.00  0.00           H  
ATOM    543  CB  GLU    37      70.609  55.162  47.485  1.00  0.00           C  
ATOM    544  HB2 GLU    37      69.660  55.105  46.952  1.00  0.00           H  
ATOM    545  HB3 GLU    37      70.699  56.149  47.938  1.00  0.00           H  
ATOM    546  CG  GLU    37      71.784  54.921  46.492  1.00  0.00           C  
ATOM    547  HG2 GLU    37      71.687  53.960  45.987  1.00  0.00           H  
ATOM    548  HG3 GLU    37      71.653  55.775  45.827  1.00  0.00           H  
ATOM    549  CD  GLU    37      73.163  55.242  47.066  1.00  0.00           C  
ATOM    550  OE1 GLU    37      73.293  56.304  47.726  1.00  0.00           O  
ATOM    551  OE2 GLU    37      74.144  54.490  46.919  1.00  0.00           O  
ATOM    552  C   GLU    37      69.998  54.352  49.842  1.00  0.00           C  
ATOM    553  O   GLU    37      70.222  55.378  50.393  1.00  0.00           O  
ATOM    554  N   ARG    38      69.018  53.545  50.181  1.00  0.00           N  
ATOM    555  H   ARG    38      69.010  52.638  49.738  1.00  0.00           H  
ATOM    556  CA  ARG    38      68.036  53.796  51.164  1.00  0.00           C  
ATOM    557  HA  ARG    38      67.937  54.874  51.286  1.00  0.00           H  
ATOM    558  CB  ARG    38      66.678  53.240  50.731  1.00  0.00           C  
ATOM    559  HB2 ARG    38      66.000  53.399  51.569  1.00  0.00           H  
ATOM    560  HB3 ARG    38      66.819  52.159  50.716  1.00  0.00           H  
ATOM    561  CG  ARG    38      66.133  53.740  49.349  1.00  0.00           C  
ATOM    562  HG2 ARG    38      66.746  53.512  48.477  1.00  0.00           H  
ATOM    563  HG3 ARG    38      65.170  53.250  49.204  1.00  0.00           H  
ATOM    564  CD  ARG    38      66.062  55.269  49.156  1.00  0.00           C  
ATOM    565  HD2 ARG    38      65.504  55.449  48.237  1.00  0.00           H  
ATOM    566  HD3 ARG    38      67.061  55.651  48.946  1.00  0.00           H  
ATOM    567  NE  ARG    38      65.552  56.065  50.268  1.00  0.00           N  
ATOM    568  HE  ARG    38      65.423  55.607  51.159  1.00  0.00           H  
ATOM    569  CZ  ARG    38      65.090  57.277  50.288  1.00  0.00           C  
ATOM    570  NH1 ARG    38      65.169  58.103  49.297  1.00  0.00           N  
ATOM    571 HH11 ARG    38      64.876  59.063  49.410  1.00  0.00           H  
ATOM    572 HH12 ARG    38      65.565  57.898  48.390  1.00  0.00           H  
ATOM    573  NH2 ARG    38      64.673  57.789  51.411  1.00  0.00           N  
ATOM    574 HH21 ARG    38      64.638  57.269  52.276  1.00  0.00           H  
ATOM    575 HH22 ARG    38      64.450  58.774  51.450  1.00  0.00           H  
ATOM    576  C   ARG    38      68.479  53.200  52.543  1.00  0.00           C  
ATOM    577  O   ARG    38      69.341  52.392  52.619  1.00  0.00           O  
ATOM    578  N   GLU    39      67.785  53.607  53.584  1.00  0.00           N  
ATOM    579  H   GLU    39      67.095  54.319  53.389  1.00  0.00           H  
ATOM    580  CA  GLU    39      67.890  53.095  55.007  1.00  0.00           C  
ATOM    581  HA  GLU    39      68.942  52.823  55.087  1.00  0.00           H  
ATOM    582  CB  GLU    39      67.438  54.074  56.097  1.00  0.00           C  
ATOM    583  HB2 GLU    39      67.503  53.738  57.132  1.00  0.00           H  
ATOM    584  HB3 GLU    39      66.387  54.325  55.950  1.00  0.00           H  
ATOM    585  CG  GLU    39      68.221  55.389  56.136  1.00  0.00           C  
ATOM    586  HG2 GLU    39      67.726  55.907  56.958  1.00  0.00           H  
ATOM    587  HG3 GLU    39      69.257  55.171  56.396  1.00  0.00           H  
ATOM    588  CD  GLU    39      68.147  56.128  54.802  1.00  0.00           C  
ATOM    589  OE1 GLU    39      69.147  56.750  54.407  1.00  0.00           O  
ATOM    590  OE2 GLU    39      67.071  56.164  54.125  1.00  0.00           O  
ATOM    591  C   GLU    39      67.028  51.820  55.204  1.00  0.00           C  
ATOM    592  O   GLU    39      66.174  51.451  54.408  1.00  0.00           O  
ATOM    593  N   SER    40      67.268  51.037  56.244  1.00  0.00           N  
ATOM    594  H   SER    40      68.056  51.292  56.822  1.00  0.00           H  
ATOM    595  CA  SER    40      66.660  49.746  56.535  1.00  0.00           C  
ATOM    596  HA  SER    40      66.795  49.075  55.686  1.00  0.00           H  
ATOM    597  CB  SER    40      67.403  49.133  57.740  1.00  0.00           C  
ATOM    598  HB2 SER    40      67.068  49.686  58.617  1.00  0.00           H  
ATOM    599  HB3 SER    40      67.071  48.109  57.913  1.00  0.00           H  
ATOM    600  OG  SER    40      68.765  49.269  57.588  1.00  0.00           O  
ATOM    601  HG  SER    40      69.263  48.468  57.410  1.00  0.00           H  
ATOM    602  C   SER    40      65.129  49.815  56.868  1.00  0.00           C  
ATOM    603  O   SER    40      64.587  50.745  57.381  1.00  0.00           O  
ATOM    604  N   ILE    41      64.390  48.727  56.582  1.00  0.00           N  
ATOM    605  H   ILE    41      64.813  47.936  56.117  1.00  0.00           H  
ATOM    606  CA  ILE    41      63.034  48.572  57.137  1.00  0.00           C  
ATOM    607  HA  ILE    41      62.514  49.483  56.842  1.00  0.00           H  
ATOM    608  CB  ILE    41      62.282  47.381  56.475  1.00  0.00           C  
ATOM    609  HB  ILE    41      62.974  46.541  56.414  1.00  0.00           H  
ATOM    610  CG2 ILE    41      61.071  46.856  57.239  1.00  0.00           C  
ATOM    611 HG21 ILE    41      60.429  46.324  56.536  1.00  0.00           H  
ATOM    612 HG22 ILE    41      60.550  47.701  57.688  1.00  0.00           H  
ATOM    613 HG23 ILE    41      61.420  46.255  58.079  1.00  0.00           H  
ATOM    614  CG1 ILE    41      61.854  47.849  55.007  1.00  0.00           C  
ATOM    615 HG12 ILE    41      60.961  48.475  55.000  1.00  0.00           H  
ATOM    616 HG13 ILE    41      62.587  48.520  54.560  1.00  0.00           H  
ATOM    617  CD1 ILE    41      61.639  46.631  54.091  1.00  0.00           C  
ATOM    618 HD11 ILE    41      62.548  46.039  53.986  1.00  0.00           H  
ATOM    619 HD12 ILE    41      60.865  46.014  54.546  1.00  0.00           H  
ATOM    620 HD13 ILE    41      61.360  47.004  53.105  1.00  0.00           H  
ATOM    621  C   ILE    41      63.174  48.469  58.700  1.00  0.00           C  
ATOM    622  O   ILE    41      63.814  47.552  59.184  1.00  0.00           O  
ATOM    623  N   GLN    42      62.588  49.433  59.451  1.00  0.00           N  
ATOM    624  H   GLN    42      61.931  50.049  58.994  1.00  0.00           H  
ATOM    625  CA  GLN    42      62.704  49.594  60.899  1.00  0.00           C  
ATOM    626  HA  GLN    42      63.233  48.764  61.369  1.00  0.00           H  
ATOM    627  CB  GLN    42      63.426  50.862  61.260  1.00  0.00           C  
ATOM    628  HB2 GLN    42      63.076  51.678  60.627  1.00  0.00           H  
ATOM    629  HB3 GLN    42      63.154  51.101  62.288  1.00  0.00           H  
ATOM    630  CG  GLN    42      64.958  50.639  61.176  1.00  0.00           C  
ATOM    631  HG2 GLN    42      65.277  50.698  60.136  1.00  0.00           H  
ATOM    632  HG3 GLN    42      65.215  49.614  61.444  1.00  0.00           H  
ATOM    633  CD  GLN    42      65.717  51.525  62.104  1.00  0.00           C  
ATOM    634  OE1 GLN    42      66.087  52.659  61.829  1.00  0.00           O  
ATOM    635  NE2 GLN    42      65.935  51.180  63.298  1.00  0.00           N  
ATOM    636 HE21 GLN    42      66.324  51.844  63.951  1.00  0.00           H  
ATOM    637 HE22 GLN    42      65.606  50.290  63.644  1.00  0.00           H  
ATOM    638  C   GLN    42      61.244  49.599  61.457  1.00  0.00           C  
ATOM    639  O   GLN    42      60.580  50.603  61.599  1.00  0.00           O  
ATOM    640  N   GLN    43      60.752  48.413  61.777  1.00  0.00           N  
ATOM    641  H   GLN    43      61.420  47.678  61.960  1.00  0.00           H  
ATOM    642  CA  GLN    43      59.403  48.183  62.381  1.00  0.00           C  
ATOM    643  HA  GLN    43      58.988  49.120  62.752  1.00  0.00           H  
ATOM    644  CB  GLN    43      58.288  47.902  61.318  1.00  0.00           C  
ATOM    645  HB2 GLN    43      57.262  48.033  61.661  1.00  0.00           H  
ATOM    646  HB3 GLN    43      58.306  46.843  61.063  1.00  0.00           H  
ATOM    647  CG  GLN    43      58.413  48.681  60.021  1.00  0.00           C  
ATOM    648  HG2 GLN    43      58.675  49.732  60.146  1.00  0.00           H  
ATOM    649  HG3 GLN    43      59.217  48.155  59.507  1.00  0.00           H  
ATOM    650  CD  GLN    43      57.151  48.722  59.210  1.00  0.00           C  
ATOM    651  OE1 GLN    43      56.360  49.718  59.227  1.00  0.00           O  
ATOM    652  NE2 GLN    43      56.722  47.635  58.604  1.00  0.00           N  
ATOM    653 HE21 GLN    43      55.906  47.648  58.009  1.00  0.00           H  
ATOM    654 HE22 GLN    43      57.340  46.850  58.455  1.00  0.00           H  
ATOM    655  C   GLN    43      59.296  47.059  63.485  1.00  0.00           C  
ATOM    656  O   GLN    43      60.010  46.048  63.299  1.00  0.00           O  
ATOM    657  N   GLY    44      58.506  47.189  64.596  1.00  0.00           N  
ATOM    658  H   GLY    44      58.098  48.061  64.900  1.00  0.00           H  
ATOM    659  CA  GLY    44      58.499  46.215  65.683  1.00  0.00           C  
ATOM    660  HA2 GLY    44      58.740  45.202  65.361  1.00  0.00           H  
ATOM    661  HA3 GLY    44      59.303  46.503  66.360  1.00  0.00           H  
ATOM    662  C   GLY    44      57.214  46.196  66.492  1.00  0.00           C  
ATOM    663  O   GLY    44      56.326  47.037  66.314  1.00  0.00           O  
ATOM    664  N   LEU    45      57.058  45.248  67.420  1.00  0.00           N  
ATOM    665  H   LEU    45      57.830  44.630  67.620  1.00  0.00           H  
ATOM    666  CA  LEU    45      55.833  45.006  68.094  1.00  0.00           C  
ATOM    667  HA  LEU    45      55.104  45.762  67.801  1.00  0.00           H  
ATOM    668  CB  LEU    45      55.370  43.593  67.602  1.00  0.00           C  
ATOM    669  HB2 LEU    45      54.523  43.230  68.184  1.00  0.00           H  
ATOM    670  HB3 LEU    45      56.162  42.880  67.830  1.00  0.00           H  
ATOM    671  CG  LEU    45      54.971  43.554  66.136  1.00  0.00           C  
ATOM    672  HG  LEU    45      55.732  44.016  65.507  1.00  0.00           H  
ATOM    673  CD1 LEU    45      54.612  42.255  65.481  1.00  0.00           C  
ATOM    674 HD11 LEU    45      55.367  41.480  65.613  1.00  0.00           H  
ATOM    675 HD12 LEU    45      53.650  41.847  65.793  1.00  0.00           H  
ATOM    676 HD13 LEU    45      54.372  42.465  64.439  1.00  0.00           H  
ATOM    677  CD2 LEU    45      53.739  44.557  65.944  1.00  0.00           C  
ATOM    678 HD21 LEU    45      53.413  44.402  64.916  1.00  0.00           H  
ATOM    679 HD22 LEU    45      52.947  44.464  66.688  1.00  0.00           H  
ATOM    680 HD23 LEU    45      54.114  45.573  66.061  1.00  0.00           H  
ATOM    681  C   LEU    45      55.969  45.165  69.583  1.00  0.00           C  
ATOM    682  O   LEU    45      56.949  44.645  70.166  1.00  0.00           O  
ATOM    683  N   LEU    46      55.083  45.918  70.249  1.00  0.00           N  
ATOM    684  H   LEU    46      54.279  46.233  69.726  1.00  0.00           H  
ATOM    685  CA  LEU    46      55.023  46.128  71.675  1.00  0.00           C  
ATOM    686  HA  LEU    46      56.001  45.964  72.128  1.00  0.00           H  
ATOM    687  CB  LEU    46      54.570  47.593  72.002  1.00  0.00           C  
ATOM    688  HB2 LEU    46      53.601  47.756  71.530  1.00  0.00           H  
ATOM    689  HB3 LEU    46      54.358  47.736  73.061  1.00  0.00           H  
ATOM    690  CG  LEU    46      55.484  48.761  71.675  1.00  0.00           C  
ATOM    691  HG  LEU    46      56.018  48.717  70.726  1.00  0.00           H  
ATOM    692  CD1 LEU    46      54.657  50.125  71.610  1.00  0.00           C  
ATOM    693 HD11 LEU    46      53.952  50.212  70.783  1.00  0.00           H  
ATOM    694 HD12 LEU    46      55.391  50.930  71.580  1.00  0.00           H  
ATOM    695 HD13 LEU    46      54.160  50.178  72.579  1.00  0.00           H  
ATOM    696  CD2 LEU    46      56.352  48.857  72.939  1.00  0.00           C  
ATOM    697 HD21 LEU    46      57.081  49.633  72.704  1.00  0.00           H  
ATOM    698 HD22 LEU    46      55.682  49.131  73.754  1.00  0.00           H  
ATOM    699 HD23 LEU    46      56.873  47.946  73.234  1.00  0.00           H  
ATOM    700  C   LEU    46      54.111  45.180  72.381  1.00  0.00           C  
ATOM    701  O   LEU    46      52.931  45.163  72.111  1.00  0.00           O  
ATOM    702  N   TYR    47      54.569  44.558  73.547  1.00  0.00           N  
ATOM    703  H   TYR    47      55.481  44.785  73.918  1.00  0.00           H  
ATOM    704  CA  TYR    47      53.718  43.557  74.238  1.00  0.00           C  
ATOM    705  HA  TYR    47      52.720  43.604  73.803  1.00  0.00           H  
ATOM    706  CB  TYR    47      54.370  42.171  73.983  1.00  0.00           C  
ATOM    707  HB2 TYR    47      55.436  42.129  74.206  1.00  0.00           H  
ATOM    708  HB3 TYR    47      54.041  41.346  74.616  1.00  0.00           H  
ATOM    709  CG  TYR    47      54.287  41.637  72.545  1.00  0.00           C  
ATOM    710  CD1 TYR    47      53.055  41.185  72.058  1.00  0.00           C  
ATOM    711  HD1 TYR    47      52.151  41.263  72.643  1.00  0.00           H  
ATOM    712  CE1 TYR    47      52.911  40.676  70.731  1.00  0.00           C  
ATOM    713  HE1 TYR    47      51.934  40.359  70.397  1.00  0.00           H  
ATOM    714  CZ  TYR    47      54.029  40.609  69.937  1.00  0.00           C  
ATOM    715  OH  TYR    47      53.949  40.182  68.665  1.00  0.00           O  
ATOM    716  HH  TYR    47      53.105  39.724  68.662  1.00  0.00           H  
ATOM    717  CE2 TYR    47      55.266  41.124  70.428  1.00  0.00           C  
ATOM    718  HE2 TYR    47      56.094  41.154  69.736  1.00  0.00           H  
ATOM    719  CD2 TYR    47      55.403  41.785  71.673  1.00  0.00           C  
ATOM    720  HD2 TYR    47      56.377  42.184  71.914  1.00  0.00           H  
ATOM    721  C   TYR    47      53.594  43.789  75.776  1.00  0.00           C  
ATOM    722  O   TYR    47      54.525  44.291  76.464  1.00  0.00           O  
ATOM    723  N   HID    48      52.472  43.333  76.248  1.00  0.00           N  
ATOM    724  H   HID    48      51.846  42.970  75.545  1.00  0.00           H  
ATOM    725  CA  HID    48      52.125  43.337  77.658  1.00  0.00           C  
ATOM    726  HA  HID    48      52.994  43.089  78.268  1.00  0.00           H  
ATOM    727  CB  HID    48      51.633  44.734  77.906  1.00  0.00           C  
ATOM    728  HB2 HID    48      50.810  44.952  77.225  1.00  0.00           H  
ATOM    729  HB3 HID    48      52.431  45.467  77.792  1.00  0.00           H  
ATOM    730  CG  HID    48      51.102  44.852  79.274  1.00  0.00           C  
ATOM    731  ND1 HID    48      51.864  44.787  80.449  1.00  0.00           N  
ATOM    732  HD1 HID    48      52.871  44.835  80.519  1.00  0.00           H  
ATOM    733  CE1 HID    48      51.034  44.728  81.435  1.00  0.00           C  
ATOM    734  HE1 HID    48      51.298  44.689  82.481  1.00  0.00           H  
ATOM    735  NE2 HID    48      49.728  44.837  81.063  1.00  0.00           N  
ATOM    736  CD2 HID    48      49.791  44.894  79.661  1.00  0.00           C  
ATOM    737  HD2 HID    48      48.934  44.954  79.007  1.00  0.00           H  
ATOM    738  C   HID    48      50.999  42.292  78.042  1.00  0.00           C  
ATOM    739  O   HID    48      50.083  42.169  77.304  1.00  0.00           O  
ATOM    740  N   HIE    49      51.151  41.805  79.295  1.00  0.00           N  
ATOM    741  H   HIE    49      51.969  42.131  79.790  1.00  0.00           H  
ATOM    742  CA  HIE    49      50.121  41.036  79.876  1.00  0.00           C  
ATOM    743  HA  HIE    49      49.136  41.260  79.467  1.00  0.00           H  
ATOM    744  CB  HIE    49      50.471  39.549  79.651  1.00  0.00           C  
ATOM    745  HB2 HIE    49      51.372  39.249  80.186  1.00  0.00           H  
ATOM    746  HB3 HIE    49      50.638  39.462  78.578  1.00  0.00           H  
ATOM    747  CG  HIE    49      49.216  38.667  80.040  1.00  0.00           C  
ATOM    748  ND1 HIE    49      48.949  38.185  81.329  1.00  0.00           N  
ATOM    749  CE1 HIE    49      47.746  37.635  81.266  1.00  0.00           C  
ATOM    750  HE1 HIE    49      47.217  37.187  82.094  1.00  0.00           H  
ATOM    751  NE2 HIE    49      47.285  37.569  79.984  1.00  0.00           N  
ATOM    752  HE2 HIE    49      46.397  37.135  79.771  1.00  0.00           H  
ATOM    753  CD2 HIE    49      48.148  38.327  79.177  1.00  0.00           C  
ATOM    754  HD2 HIE    49      48.082  38.470  78.109  1.00  0.00           H  
ATOM    755  C   HIE    49      50.144  41.280  81.379  1.00  0.00           C  
ATOM    756  O   HIE    49      51.162  41.373  82.076  1.00  0.00           O  
ATOM    757  N   PRO    50      48.923  41.440  81.956  1.00  0.00           N  
ATOM    758  CD  PRO    50      47.580  41.563  81.274  1.00  0.00           C  
ATOM    759  HD2 PRO    50      47.710  42.453  80.658  1.00  0.00           H  
ATOM    760  HD3 PRO    50      47.206  40.643  80.825  1.00  0.00           H  
ATOM    761  CG  PRO    50      46.663  42.144  82.335  1.00  0.00           C  
ATOM    762  HG2 PRO    50      46.873  43.198  82.516  1.00  0.00           H  
ATOM    763  HG3 PRO    50      45.621  41.925  82.105  1.00  0.00           H  
ATOM    764  CB  PRO    50      47.170  41.426  83.599  1.00  0.00           C  
ATOM    765  HB2 PRO    50      46.812  41.873  84.526  1.00  0.00           H  
ATOM    766  HB3 PRO    50      46.878  40.381  83.498  1.00  0.00           H  
ATOM    767  CA  PRO    50      48.672  41.471  83.399  1.00  0.00           C  
ATOM    768  HA  PRO    50      49.061  42.416  83.777  1.00  0.00           H  
ATOM    769  C   PRO    50      49.224  40.372  84.359  1.00  0.00           C  
ATOM    770  O   PRO    50      49.218  40.652  85.578  1.00  0.00           O  
ATOM    771  N   ASN    51      49.590  39.191  83.968  1.00  0.00           N  
ATOM    772  H   ASN    51      49.436  38.941  83.002  1.00  0.00           H  
ATOM    773  CA  ASN    51      50.236  38.127  84.850  1.00  0.00           C  
ATOM    774  HA  ASN    51      50.166  38.514  85.867  1.00  0.00           H  
ATOM    775  CB  ASN    51      49.519  36.763  84.783  1.00  0.00           C  
ATOM    776  HB2 ASN    51      50.044  35.980  85.331  1.00  0.00           H  
ATOM    777  HB3 ASN    51      49.432  36.415  83.753  1.00  0.00           H  
ATOM    778  CG  ASN    51      48.142  36.929  85.371  1.00  0.00           C  
ATOM    779  OD1 ASN    51      47.962  37.657  86.359  1.00  0.00           O  
ATOM    780  ND2 ASN    51      47.108  36.326  84.784  1.00  0.00           N  
ATOM    781 HD21 ASN    51      46.155  36.458  85.091  1.00  0.00           H  
ATOM    782 HD22 ASN    51      47.311  35.749  83.981  1.00  0.00           H  
ATOM    783  C   ASN    51      51.651  37.998  84.315  1.00  0.00           C  
ATOM    784  O   ASN    51      52.008  38.270  83.157  1.00  0.00           O  
ATOM    785  N   GLN    52      52.453  37.493  85.213  1.00  0.00           N  
ATOM    786  H   GLN    52      52.049  37.186  86.086  1.00  0.00           H  
ATOM    787  CA  GLN    52      53.898  37.404  85.061  1.00  0.00           C  
ATOM    788  HA  GLN    52      54.222  38.417  84.823  1.00  0.00           H  
ATOM    789  CB  GLN    52      54.555  37.042  86.407  1.00  0.00           C  
ATOM    790  HB2 GLN    52      55.561  36.653  86.247  1.00  0.00           H  
ATOM    791  HB3 GLN    52      54.043  36.167  86.808  1.00  0.00           H  
ATOM    792  CG  GLN    52      54.702  38.141  87.435  1.00  0.00           C  
ATOM    793  HG2 GLN    52      55.336  38.975  87.135  1.00  0.00           H  
ATOM    794  HG3 GLN    52      55.246  37.723  88.282  1.00  0.00           H  
ATOM    795  CD  GLN    52      53.389  38.608  88.047  1.00  0.00           C  
ATOM    796  OE1 GLN    52      52.420  37.959  88.171  1.00  0.00           O  
ATOM    797  NE2 GLN    52      53.470  39.842  88.512  1.00  0.00           N  
ATOM    798 HE21 GLN    52      54.334  40.327  88.315  1.00  0.00           H  
ATOM    799 HE22 GLN    52      52.585  40.318  88.610  1.00  0.00           H  
ATOM    800  C   GLN    52      54.367  36.465  83.921  1.00  0.00           C  
ATOM    801  O   GLN    52      53.757  35.458  83.547  1.00  0.00           O  
ATOM    802  N   VAL    53      55.504  36.832  83.368  1.00  0.00           N  
ATOM    803  H   VAL    53      55.854  37.671  83.809  1.00  0.00           H  
ATOM    804  CA  VAL    53      56.289  36.167  82.364  1.00  0.00           C  
ATOM    805  HA  VAL    53      55.962  35.129  82.414  1.00  0.00           H  
ATOM    806  CB  VAL    53      56.046  36.725  80.981  1.00  0.00           C  
ATOM    807  HB  VAL    53      56.251  37.790  80.871  1.00  0.00           H  
ATOM    808  CG1 VAL    53      56.842  35.984  79.895  1.00  0.00           C  
ATOM    809 HG11 VAL    53      56.529  36.346  78.916  1.00  0.00           H  
ATOM    810 HG12 VAL    53      56.709  34.918  80.081  1.00  0.00           H  
ATOM    811 HG13 VAL    53      57.910  36.136  80.049  1.00  0.00           H  
ATOM    812  CG2 VAL    53      54.609  36.515  80.509  1.00  0.00           C  
ATOM    813 HG21 VAL    53      54.017  37.340  80.905  1.00  0.00           H  
ATOM    814 HG22 VAL    53      54.054  35.627  80.812  1.00  0.00           H  
ATOM    815 HG23 VAL    53      54.529  36.615  79.426  1.00  0.00           H  
ATOM    816  C   VAL    53      57.766  36.054  82.654  1.00  0.00           C  
ATOM    817  O   VAL    53      58.354  36.983  83.206  1.00  0.00           O  
ATOM    818  N   ASP    54      58.416  34.929  82.315  1.00  0.00           N  
ATOM    819  H   ASP    54      57.975  34.195  81.781  1.00  0.00           H  
ATOM    820  CA  ASP    54      59.767  34.742  82.561  1.00  0.00           C  
ATOM    821  HA  ASP    54      60.171  35.231  83.448  1.00  0.00           H  
ATOM    822  CB  ASP    54      60.032  33.233  82.628  1.00  0.00           C  
ATOM    823  HB2 ASP    54      61.065  32.956  82.842  1.00  0.00           H  
ATOM    824  HB3 ASP    54      59.732  32.803  81.672  1.00  0.00           H  
ATOM    825  CG  ASP    54      59.362  32.468  83.767  1.00  0.00           C  
ATOM    826  OD1 ASP    54      58.866  33.185  84.686  1.00  0.00           O  
ATOM    827  OD2 ASP    54      59.534  31.206  83.915  1.00  0.00           O  
ATOM    828  C   ASP    54      60.551  35.401  81.391  1.00  0.00           C  
ATOM    829  O   ASP    54      61.074  34.694  80.542  1.00  0.00           O  
ATOM    830  N   THR    55      60.688  36.736  81.350  1.00  0.00           N  
ATOM    831  H   THR    55      60.195  37.168  82.118  1.00  0.00           H  
ATOM    832  CA  THR    55      61.373  37.478  80.335  1.00  0.00           C  
ATOM    833  HA  THR    55      60.694  37.365  79.490  1.00  0.00           H  
ATOM    834  CB  THR    55      61.519  38.980  80.664  1.00  0.00           C  
ATOM    835  HB  THR    55      62.263  39.115  81.448  1.00  0.00           H  
ATOM    836  CG2 THR    55      61.785  39.701  79.396  1.00  0.00           C  
ATOM    837 HG21 THR    55      61.057  39.337  78.672  1.00  0.00           H  
ATOM    838 HG22 THR    55      61.758  40.781  79.543  1.00  0.00           H  
ATOM    839 HG23 THR    55      62.804  39.508  79.059  1.00  0.00           H  
ATOM    840  OG1 THR    55      60.287  39.515  81.049  1.00  0.00           O  
ATOM    841  HG1 THR    55      60.468  40.041  81.831  1.00  0.00           H  
ATOM    842  C   THR    55      62.764  36.946  80.018  1.00  0.00           C  
ATOM    843  O   THR    55      63.014  36.675  78.869  1.00  0.00           O  
ATOM    844  N   PRO    56      63.506  36.474  80.988  1.00  0.00           N  
ATOM    845  CD  PRO    56      63.511  36.797  82.415  1.00  0.00           C  
ATOM    846  HD2 PRO    56      63.077  37.783  82.581  1.00  0.00           H  
ATOM    847  HD3 PRO    56      62.888  36.022  82.861  1.00  0.00           H  
ATOM    848  CG  PRO    56      64.989  36.649  82.851  1.00  0.00           C  
ATOM    849  HG2 PRO    56      65.052  36.414  83.914  1.00  0.00           H  
ATOM    850  HG3 PRO    56      65.525  37.590  82.730  1.00  0.00           H  
ATOM    851  CB  PRO    56      65.539  35.522  81.981  1.00  0.00           C  
ATOM    852  HB2 PRO    56      66.622  35.487  81.858  1.00  0.00           H  
ATOM    853  HB3 PRO    56      65.147  34.580  82.364  1.00  0.00           H  
ATOM    854  CA  PRO    56      64.794  35.783  80.667  1.00  0.00           C  
ATOM    855  HA  PRO    56      65.451  36.423  80.078  1.00  0.00           H  
ATOM    856  C   PRO    56      64.630  34.432  79.843  1.00  0.00           C  
ATOM    857  O   PRO    56      65.326  34.248  78.811  1.00  0.00           O  
ATOM    858  N   ASN    57      63.734  33.507  80.261  1.00  0.00           N  
ATOM    859  H   ASN    57      63.015  33.806  80.904  1.00  0.00           H  
ATOM    860  CA  ASN    57      63.531  32.270  79.540  1.00  0.00           C  
ATOM    861  HA  ASN    57      64.512  31.801  79.470  1.00  0.00           H  
ATOM    862  CB  ASN    57      62.695  31.305  80.449  1.00  0.00           C  
ATOM    863  HB2 ASN    57      62.309  30.433  79.922  1.00  0.00           H  
ATOM    864  HB3 ASN    57      61.861  31.949  80.728  1.00  0.00           H  
ATOM    865  CG  ASN    57      63.472  30.765  81.697  1.00  0.00           C  
ATOM    866  OD1 ASN    57      64.698  30.779  81.765  1.00  0.00           O  
ATOM    867  ND2 ASN    57      62.754  30.266  82.627  1.00  0.00           N  
ATOM    868 HD21 ASN    57      63.252  29.758  83.343  1.00  0.00           H  
ATOM    869 HD22 ASN    57      61.759  30.131  82.516  1.00  0.00           H  
ATOM    870  C   ASN    57      62.897  32.668  78.168  1.00  0.00           C  
ATOM    871  O   ASN    57      63.204  32.146  77.119  1.00  0.00           O  
ATOM    872  N   GLN    58      61.884  33.543  78.184  1.00  0.00           N  
ATOM    873  H   GLN    58      61.639  34.115  78.980  1.00  0.00           H  
ATOM    874  CA  GLN    58      61.224  33.938  76.963  1.00  0.00           C  
ATOM    875  HA  GLN    58      60.937  32.970  76.554  1.00  0.00           H  
ATOM    876  CB  GLN    58      59.891  34.740  77.222  1.00  0.00           C  
ATOM    877  HB2 GLN    58      60.117  35.802  77.313  1.00  0.00           H  
ATOM    878  HB3 GLN    58      59.616  34.381  78.213  1.00  0.00           H  
ATOM    879  CG  GLN    58      58.836  34.411  76.149  1.00  0.00           C  
ATOM    880  HG2 GLN    58      59.353  34.509  75.195  1.00  0.00           H  
ATOM    881  HG3 GLN    58      57.930  35.017  76.124  1.00  0.00           H  
ATOM    882  CD  GLN    58      58.401  32.953  76.175  1.00  0.00           C  
ATOM    883  OE1 GLN    58      58.662  32.252  77.116  1.00  0.00           O  
ATOM    884  NE2 GLN    58      57.555  32.552  75.269  1.00  0.00           N  
ATOM    885 HE21 GLN    58      57.275  31.582  75.306  1.00  0.00           H  
ATOM    886 HE22 GLN    58      57.236  33.196  74.559  1.00  0.00           H  
ATOM    887  C   GLN    58      62.065  34.657  75.891  1.00  0.00           C  
ATOM    888  O   GLN    58      61.886  34.401  74.726  1.00  0.00           O  
ATOM    889  N   ILE    59      63.046  35.541  76.249  1.00  0.00           N  
ATOM    890  H   ILE    59      63.190  35.866  77.194  1.00  0.00           H  
ATOM    891  CA  ILE    59      63.946  36.086  75.252  1.00  0.00           C  
ATOM    892  HA  ILE    59      63.408  36.534  74.416  1.00  0.00           H  
ATOM    893  CB  ILE    59      64.834  37.257  75.807  1.00  0.00           C  
ATOM    894  HB  ILE    59      65.304  36.986  76.752  1.00  0.00           H  
ATOM    895  CG2 ILE    59      65.924  37.781  74.856  1.00  0.00           C  
ATOM    896 HG21 ILE    59      66.642  38.372  75.424  1.00  0.00           H  
ATOM    897 HG22 ILE    59      65.578  38.392  74.023  1.00  0.00           H  
ATOM    898 HG23 ILE    59      66.472  36.916  74.482  1.00  0.00           H  
ATOM    899  CG1 ILE    59      63.837  38.399  76.161  1.00  0.00           C  
ATOM    900 HG12 ILE    59      63.267  38.135  77.052  1.00  0.00           H  
ATOM    901 HG13 ILE    59      63.209  38.711  75.327  1.00  0.00           H  
ATOM    902  CD1 ILE    59      64.465  39.768  76.635  1.00  0.00           C  
ATOM    903 HD11 ILE    59      63.723  40.428  77.086  1.00  0.00           H  
ATOM    904 HD12 ILE    59      65.037  40.203  75.815  1.00  0.00           H  
ATOM    905 HD13 ILE    59      65.155  39.570  77.455  1.00  0.00           H  
ATOM    906  C   ILE    59      64.873  35.007  74.660  1.00  0.00           C  
ATOM    907  O   ILE    59      65.137  35.112  73.489  1.00  0.00           O  
ATOM    908  N   GLN    60      65.367  34.016  75.466  1.00  0.00           N  
ATOM    909  H   GLN    60      65.159  34.102  76.451  1.00  0.00           H  
ATOM    910  CA  GLN    60      66.130  32.959  74.886  1.00  0.00           C  
ATOM    911  HA  GLN    60      66.923  33.416  74.294  1.00  0.00           H  
ATOM    912  CB  GLN    60      66.837  32.126  76.035  1.00  0.00           C  
ATOM    913  HB2 GLN    60      66.024  31.655  76.587  1.00  0.00           H  
ATOM    914  HB3 GLN    60      67.432  32.747  76.704  1.00  0.00           H  
ATOM    915  CG  GLN    60      67.760  30.951  75.559  1.00  0.00           C  
ATOM    916  HG2 GLN    60      67.285  30.332  74.797  1.00  0.00           H  
ATOM    917  HG3 GLN    60      67.993  30.391  76.465  1.00  0.00           H  
ATOM    918  CD  GLN    60      69.133  31.343  75.002  1.00  0.00           C  
ATOM    919  OE1 GLN    60      69.580  32.517  75.094  1.00  0.00           O  
ATOM    920  NE2 GLN    60      69.950  30.451  74.485  1.00  0.00           N  
ATOM    921 HE21 GLN    60      70.814  30.749  74.056  1.00  0.00           H  
ATOM    922 HE22 GLN    60      69.803  29.456  74.583  1.00  0.00           H  
ATOM    923  C   GLN    60      65.352  31.949  73.969  1.00  0.00           C  
ATOM    924  O   GLN    60      65.778  31.519  72.873  1.00  0.00           O  
ATOM    925  N   HIE    61      64.057  31.701  74.263  1.00  0.00           N  
ATOM    926  H   HIE    61      63.622  32.219  75.012  1.00  0.00           H  
ATOM    927  CA  HIE    61      63.123  31.143  73.246  1.00  0.00           C  
ATOM    928  HA  HIE    61      63.418  30.164  72.869  1.00  0.00           H  
ATOM    929  CB  HIE    61      61.715  31.016  73.902  1.00  0.00           C  
ATOM    930  HB2 HIE    61      61.598  31.792  74.658  1.00  0.00           H  
ATOM    931  HB3 HIE    61      61.741  30.053  74.413  1.00  0.00           H  
ATOM    932  CG  HIE    61      60.583  30.928  73.026  1.00  0.00           C  
ATOM    933  ND1 HIE    61      60.453  29.966  72.023  1.00  0.00           N  
ATOM    934  CE1 HIE    61      59.307  30.331  71.368  1.00  0.00           C  
ATOM    935  HE1 HIE    61      58.935  29.752  70.535  1.00  0.00           H  
ATOM    936  NE2 HIE    61      58.816  31.513  71.886  1.00  0.00           N  
ATOM    937  HE2 HIE    61      58.044  32.042  71.507  1.00  0.00           H  
ATOM    938  CD2 HIE    61      59.644  31.928  72.888  1.00  0.00           C  
ATOM    939  HD2 HIE    61      59.564  32.783  73.543  1.00  0.00           H  
ATOM    940  C   HIE    61      62.944  32.010  71.987  1.00  0.00           C  
ATOM    941  O   HIE    61      62.868  31.513  70.844  1.00  0.00           O  
ATOM    942  N   LEU    62      62.945  33.344  72.151  1.00  0.00           N  
ATOM    943  H   LEU    62      62.877  33.640  73.114  1.00  0.00           H  
ATOM    944  CA  LEU    62      62.819  34.239  70.996  1.00  0.00           C  
ATOM    945  HA  LEU    62      61.981  33.967  70.354  1.00  0.00           H  
ATOM    946  CB  LEU    62      62.667  35.666  71.494  1.00  0.00           C  
ATOM    947  HB2 LEU    62      63.091  35.824  72.486  1.00  0.00           H  
ATOM    948  HB3 LEU    62      63.033  36.382  70.758  1.00  0.00           H  
ATOM    949  CG  LEU    62      61.097  35.923  71.698  1.00  0.00           C  
ATOM    950  HG  LEU    62      60.633  35.036  72.130  1.00  0.00           H  
ATOM    951  CD1 LEU    62      61.059  37.142  72.581  1.00  0.00           C  
ATOM    952 HD11 LEU    62      61.437  36.794  73.542  1.00  0.00           H  
ATOM    953 HD12 LEU    62      60.068  37.594  72.536  1.00  0.00           H  
ATOM    954 HD13 LEU    62      61.613  37.936  72.081  1.00  0.00           H  
ATOM    955  CD2 LEU    62      60.391  36.356  70.491  1.00  0.00           C  
ATOM    956 HD21 LEU    62      60.939  37.074  69.880  1.00  0.00           H  
ATOM    957 HD22 LEU    62      60.182  35.519  69.825  1.00  0.00           H  
ATOM    958 HD23 LEU    62      59.424  36.788  70.747  1.00  0.00           H  
ATOM    959  C   LEU    62      64.058  34.011  70.098  1.00  0.00           C  
ATOM    960  O   LEU    62      63.878  34.221  68.897  1.00  0.00           O  
ATOM    961  N   LYS    63      65.231  33.563  70.549  1.00  0.00           N  
ATOM    962  H   LYS    63      65.212  33.508  71.557  1.00  0.00           H  
ATOM    963  CA  LYS    63      66.450  33.341  69.807  1.00  0.00           C  
ATOM    964  HA  LYS    63      66.490  34.064  68.992  1.00  0.00           H  
ATOM    965  CB  LYS    63      67.624  33.518  70.779  1.00  0.00           C  
ATOM    966  HB2 LYS    63      67.478  32.837  71.618  1.00  0.00           H  
ATOM    967  HB3 LYS    63      67.546  34.512  71.220  1.00  0.00           H  
ATOM    968  CG  LYS    63      69.027  33.395  70.223  1.00  0.00           C  
ATOM    969  HG2 LYS    63      69.167  34.176  69.475  1.00  0.00           H  
ATOM    970  HG3 LYS    63      69.098  32.522  69.574  1.00  0.00           H  
ATOM    971  CD  LYS    63      70.081  33.403  71.351  1.00  0.00           C  
ATOM    972  HD2 LYS    63      69.987  32.549  72.022  1.00  0.00           H  
ATOM    973  HD3 LYS    63      69.909  34.267  71.992  1.00  0.00           H  
ATOM    974  CE  LYS    63      71.466  33.493  70.703  1.00  0.00           C  
ATOM    975  HE2 LYS    63      71.452  32.701  69.954  1.00  0.00           H  
ATOM    976  HE3 LYS    63      71.694  34.426  70.188  1.00  0.00           H  
ATOM    977  NZ  LYS    63      72.506  33.315  71.755  1.00  0.00           N  
ATOM    978  HZ1 LYS    63      72.407  32.467  72.295  1.00  0.00           H  
ATOM    979  HZ2 LYS    63      73.393  33.182  71.291  1.00  0.00           H  
ATOM    980  HZ3 LYS    63      72.660  34.008  72.474  1.00  0.00           H  
ATOM    981  C   LYS    63      66.389  31.984  69.139  1.00  0.00           C  
ATOM    982  O   LYS    63      66.702  31.874  67.974  1.00  0.00           O  
ATOM    983  N   HID    64      65.877  30.919  69.788  1.00  0.00           N  
ATOM    984  H   HID    64      65.581  31.065  70.743  1.00  0.00           H  
ATOM    985  CA  HID    64      65.781  29.596  69.178  1.00  0.00           C  
ATOM    986  HA  HID    64      66.699  29.301  68.670  1.00  0.00           H  
ATOM    987  CB  HID    64      65.405  28.531  70.186  1.00  0.00           C  
ATOM    988  HB2 HID    64      65.134  27.593  69.701  1.00  0.00           H  
ATOM    989  HB3 HID    64      64.564  28.893  70.776  1.00  0.00           H  
ATOM    990  CG  HID    64      66.586  28.176  71.156  1.00  0.00           C  
ATOM    991  ND1 HID    64      67.614  27.363  70.805  1.00  0.00           N  
ATOM    992  HD1 HID    64      67.834  26.916  69.926  1.00  0.00           H  
ATOM    993  CE1 HID    64      68.394  27.192  71.904  1.00  0.00           C  
ATOM    994  HE1 HID    64      69.388  26.784  71.796  1.00  0.00           H  
ATOM    995  NE2 HID    64      67.900  27.832  72.960  1.00  0.00           N  
ATOM    996  CD2 HID    64      66.723  28.437  72.505  1.00  0.00           C  
ATOM    997  HD2 HID    64      66.096  29.088  73.097  1.00  0.00           H  
ATOM    998  C   HID    64      64.629  29.622  68.125  1.00  0.00           C  
ATOM    999  O   HID    64      64.812  29.056  67.061  1.00  0.00           O  
ATOM   1000  N   SER    65      63.448  30.191  68.312  1.00  0.00           N  
ATOM   1001  H   SER    65      63.368  30.693  69.185  1.00  0.00           H  
ATOM   1002  CA  SER    65      62.336  30.207  67.336  1.00  0.00           C  
ATOM   1003  HA  SER    65      62.047  29.165  67.203  1.00  0.00           H  
ATOM   1004  CB  SER    65      61.108  30.924  67.897  1.00  0.00           C  
ATOM   1005  HB2 SER    65      60.633  30.313  68.665  1.00  0.00           H  
ATOM   1006  HB3 SER    65      60.381  30.969  67.086  1.00  0.00           H  
ATOM   1007  OG  SER    65      61.466  32.165  68.435  1.00  0.00           O  
ATOM   1008  HG  SER    65      61.897  32.058  69.287  1.00  0.00           H  
ATOM   1009  C   SER    65      62.757  31.029  66.053  1.00  0.00           C  
ATOM   1010  O   SER    65      62.421  30.713  64.902  1.00  0.00           O  
ATOM   1011  N   LEU    66      63.594  32.027  66.316  1.00  0.00           N  
ATOM   1012  H   LEU    66      63.764  32.278  67.279  1.00  0.00           H  
ATOM   1013  CA  LEU    66      64.221  32.851  65.250  1.00  0.00           C  
ATOM   1014  HA  LEU    66      63.427  33.005  64.519  1.00  0.00           H  
ATOM   1015  CB  LEU    66      64.686  34.188  65.745  1.00  0.00           C  
ATOM   1016  HB2 LEU    66      65.391  34.060  66.566  1.00  0.00           H  
ATOM   1017  HB3 LEU    66      63.803  34.760  66.028  1.00  0.00           H  
ATOM   1018  CG  LEU    66      65.382  35.012  64.667  1.00  0.00           C  
ATOM   1019  HG  LEU    66      66.083  34.421  64.076  1.00  0.00           H  
ATOM   1020  CD1 LEU    66      64.418  35.619  63.633  1.00  0.00           C  
ATOM   1021 HD11 LEU    66      64.010  34.818  63.016  1.00  0.00           H  
ATOM   1022 HD12 LEU    66      63.556  36.107  64.089  1.00  0.00           H  
ATOM   1023 HD13 LEU    66      64.880  36.316  62.933  1.00  0.00           H  
ATOM   1024  CD2 LEU    66      66.160  36.196  65.262  1.00  0.00           C  
ATOM   1025 HD21 LEU    66      65.479  36.923  65.704  1.00  0.00           H  
ATOM   1026 HD22 LEU    66      66.621  36.848  64.520  1.00  0.00           H  
ATOM   1027 HD23 LEU    66      66.674  35.753  66.115  1.00  0.00           H  
ATOM   1028  C   LEU    66      65.331  32.068  64.515  1.00  0.00           C  
ATOM   1029  O   LEU    66      65.195  31.974  63.310  1.00  0.00           O  
ATOM   1030  N   SER    67      66.313  31.442  65.243  1.00  0.00           N  
ATOM   1031  H   SER    67      66.291  31.570  66.245  1.00  0.00           H  
ATOM   1032  CA  SER    67      67.243  30.481  64.568  1.00  0.00           C  
ATOM   1033  HA  SER    67      68.015  30.946  63.955  1.00  0.00           H  
ATOM   1034  CB  SER    67      68.089  29.857  65.622  1.00  0.00           C  
ATOM   1035  HB2 SER    67      68.633  30.630  66.166  1.00  0.00           H  
ATOM   1036  HB3 SER    67      67.432  29.428  66.379  1.00  0.00           H  
ATOM   1037  OG  SER    67      68.946  28.873  65.088  1.00  0.00           O  
ATOM   1038  HG  SER    67      69.636  29.273  64.554  1.00  0.00           H  
ATOM   1039  C   SER    67      66.557  29.427  63.703  1.00  0.00           C  
ATOM   1040  O   SER    67      66.961  29.190  62.547  1.00  0.00           O  
ATOM   1041  N   SER    68      65.516  28.748  64.216  1.00  0.00           N  
ATOM   1042  H   SER    68      65.240  29.104  65.120  1.00  0.00           H  
ATOM   1043  CA  SER    68      64.649  27.840  63.487  1.00  0.00           C  
ATOM   1044  HA  SER    68      65.348  27.153  63.011  1.00  0.00           H  
ATOM   1045  CB  SER    68      63.687  27.162  64.429  1.00  0.00           C  
ATOM   1046  HB2 SER    68      64.245  26.802  65.294  1.00  0.00           H  
ATOM   1047  HB3 SER    68      62.975  27.930  64.731  1.00  0.00           H  
ATOM   1048  OG  SER    68      63.110  26.004  63.897  1.00  0.00           O  
ATOM   1049  HG  SER    68      62.466  25.725  64.552  1.00  0.00           H  
ATOM   1050  C   SER    68      63.777  28.454  62.391  1.00  0.00           C  
ATOM   1051  O   SER    68      63.632  27.836  61.355  1.00  0.00           O  
ATOM   1052  N   THR    69      63.294  29.689  62.585  1.00  0.00           N  
ATOM   1053  H   THR    69      63.535  30.182  63.433  1.00  0.00           H  
ATOM   1054  CA  THR    69      62.606  30.351  61.413  1.00  0.00           C  
ATOM   1055  HA  THR    69      61.857  29.647  61.051  1.00  0.00           H  
ATOM   1056  CB  THR    69      61.798  31.585  61.801  1.00  0.00           C  
ATOM   1057  HB  THR    69      62.426  32.338  62.278  1.00  0.00           H  
ATOM   1058  CG2 THR    69      60.960  32.205  60.670  1.00  0.00           C  
ATOM   1059 HG21 THR    69      60.777  33.272  60.796  1.00  0.00           H  
ATOM   1060 HG22 THR    69      61.548  32.154  59.753  1.00  0.00           H  
ATOM   1061 HG23 THR    69      60.019  31.668  60.545  1.00  0.00           H  
ATOM   1062  OG1 THR    69      60.886  31.367  62.824  1.00  0.00           O  
ATOM   1063  HG1 THR    69      61.479  31.198  63.560  1.00  0.00           H  
ATOM   1064  C   THR    69      63.611  30.716  60.323  1.00  0.00           C  
ATOM   1065  O   THR    69      63.303  30.559  59.110  1.00  0.00           O  
ATOM   1066  N   LEU    70      64.889  31.024  60.743  1.00  0.00           N  
ATOM   1067  H   LEU    70      65.169  31.135  61.707  1.00  0.00           H  
ATOM   1068  CA  LEU    70      66.030  31.232  59.825  1.00  0.00           C  
ATOM   1069  HA  LEU    70      65.798  31.871  58.973  1.00  0.00           H  
ATOM   1070  CB  LEU    70      67.334  31.852  60.488  1.00  0.00           C  
ATOM   1071  HB2 LEU    70      67.607  31.264  61.364  1.00  0.00           H  
ATOM   1072  HB3 LEU    70      68.124  31.787  59.740  1.00  0.00           H  
ATOM   1073  CG  LEU    70      67.039  33.304  60.921  1.00  0.00           C  
ATOM   1074  HG  LEU    70      66.096  33.369  61.462  1.00  0.00           H  
ATOM   1075  CD1 LEU    70      68.191  33.742  61.866  1.00  0.00           C  
ATOM   1076 HD11 LEU    70      69.128  33.694  61.313  1.00  0.00           H  
ATOM   1077 HD12 LEU    70      67.934  34.773  62.111  1.00  0.00           H  
ATOM   1078 HD13 LEU    70      68.116  33.114  62.754  1.00  0.00           H  
ATOM   1079  CD2 LEU    70      67.197  34.280  59.731  1.00  0.00           C  
ATOM   1080 HD21 LEU    70      67.264  35.299  60.110  1.00  0.00           H  
ATOM   1081 HD22 LEU    70      66.275  34.116  59.174  1.00  0.00           H  
ATOM   1082 HD23 LEU    70      68.100  34.017  59.179  1.00  0.00           H  
ATOM   1083  C   LEU    70      66.453  29.913  59.091  1.00  0.00           C  
ATOM   1084  O   LEU    70      67.082  30.005  58.013  1.00  0.00           O  
ATOM   1085  N   SER    71      66.108  28.685  59.562  1.00  0.00           N  
ATOM   1086  H   SER    71      65.947  28.572  60.552  1.00  0.00           H  
ATOM   1087  CA  SER    71      66.161  27.464  58.765  1.00  0.00           C  
ATOM   1088  HA  SER    71      67.151  27.375  58.316  1.00  0.00           H  
ATOM   1089  CB  SER    71      65.844  26.178  59.512  1.00  0.00           C  
ATOM   1090  HB2 SER    71      64.793  26.192  59.801  1.00  0.00           H  
ATOM   1091  HB3 SER    71      66.016  25.344  58.832  1.00  0.00           H  
ATOM   1092  OG  SER    71      66.630  26.045  60.631  1.00  0.00           O  
ATOM   1093  HG  SER    71      66.100  25.512  61.228  1.00  0.00           H  
ATOM   1094  C   SER    71      65.241  27.442  57.575  1.00  0.00           C  
ATOM   1095  O   SER    71      65.674  26.791  56.622  1.00  0.00           O  
ATOM   1096  N   PHE    72      64.044  28.048  57.513  1.00  0.00           N  
ATOM   1097  H   PHE    72      63.707  28.640  58.258  1.00  0.00           H  
ATOM   1098  CA  PHE    72      63.262  28.141  56.246  1.00  0.00           C  
ATOM   1099  HA  PHE    72      63.460  27.246  55.657  1.00  0.00           H  
ATOM   1100  CB  PHE    72      61.820  28.279  56.618  1.00  0.00           C  
ATOM   1101  HB2 PHE    72      61.594  29.224  57.112  1.00  0.00           H  
ATOM   1102  HB3 PHE    72      61.157  28.275  55.753  1.00  0.00           H  
ATOM   1103  CG  PHE    72      61.323  27.187  57.471  1.00  0.00           C  
ATOM   1104  CD1 PHE    72      61.113  25.823  57.044  1.00  0.00           C  
ATOM   1105  HD1 PHE    72      61.271  25.599  55.999  1.00  0.00           H  
ATOM   1106  CE1 PHE    72      60.657  24.794  57.855  1.00  0.00           C  
ATOM   1107  HE1 PHE    72      60.587  23.827  57.377  1.00  0.00           H  
ATOM   1108  CZ  PHE    72      60.433  25.142  59.189  1.00  0.00           C  
ATOM   1109  HZ  PHE    72      60.090  24.310  59.785  1.00  0.00           H  
ATOM   1110  CE2 PHE    72      60.723  26.428  59.688  1.00  0.00           C  
ATOM   1111  HE2 PHE    72      60.523  26.528  60.745  1.00  0.00           H  
ATOM   1112  CD2 PHE    72      61.090  27.477  58.822  1.00  0.00           C  
ATOM   1113  HD2 PHE    72      61.210  28.494  59.164  1.00  0.00           H  
ATOM   1114  C   PHE    72      63.579  29.390  55.412  1.00  0.00           C  
ATOM   1115  O   PHE    72      63.415  29.453  54.206  1.00  0.00           O  
ATOM   1116  N   PHE    73      64.188  30.399  56.023  1.00  0.00           N  
ATOM   1117  H   PHE    73      64.264  30.261  57.020  1.00  0.00           H  
ATOM   1118  CA  PHE    73      64.474  31.738  55.547  1.00  0.00           C  
ATOM   1119  HA  PHE    73      64.239  31.726  54.482  1.00  0.00           H  
ATOM   1120  CB  PHE    73      63.488  32.753  56.200  1.00  0.00           C  
ATOM   1121  HB2 PHE    73      63.763  33.786  55.984  1.00  0.00           H  
ATOM   1122  HB3 PHE    73      63.626  32.681  57.278  1.00  0.00           H  
ATOM   1123  CG  PHE    73      62.030  32.787  55.894  1.00  0.00           C  
ATOM   1124  CD1 PHE    73      61.481  33.707  54.879  1.00  0.00           C  
ATOM   1125  HD1 PHE    73      62.170  34.327  54.324  1.00  0.00           H  
ATOM   1126  CE1 PHE    73      60.065  33.752  54.592  1.00  0.00           C  
ATOM   1127  HE1 PHE    73      59.594  34.416  53.882  1.00  0.00           H  
ATOM   1128  CZ  PHE    73      59.189  33.009  55.430  1.00  0.00           C  
ATOM   1129  HZ  PHE    73      58.133  33.001  55.204  1.00  0.00           H  
ATOM   1130  CE2 PHE    73      59.758  32.149  56.395  1.00  0.00           C  
ATOM   1131  HE2 PHE    73      59.148  31.503  57.010  1.00  0.00           H  
ATOM   1132  CD2 PHE    73      61.122  32.096  56.714  1.00  0.00           C  
ATOM   1133  HD2 PHE    73      61.530  31.441  57.470  1.00  0.00           H  
ATOM   1134  C   PHE    73      65.972  32.144  55.675  1.00  0.00           C  
ATOM   1135  O   PHE    73      66.353  33.236  56.125  1.00  0.00           O  
ATOM   1136  N   PRO    74      66.870  31.254  55.157  1.00  0.00           N  
ATOM   1137  CD  PRO    74      66.602  29.976  54.447  1.00  0.00           C  
ATOM   1138  HD2 PRO    74      66.389  29.221  55.205  1.00  0.00           H  
ATOM   1139  HD3 PRO    74      65.820  30.170  53.713  1.00  0.00           H  
ATOM   1140  CG  PRO    74      67.862  29.606  53.609  1.00  0.00           C  
ATOM   1141  HG2 PRO    74      67.808  29.949  52.576  1.00  0.00           H  
ATOM   1142  HG3 PRO    74      68.047  28.532  53.570  1.00  0.00           H  
ATOM   1143  CB  PRO    74      68.991  30.399  54.202  1.00  0.00           C  
ATOM   1144  HB2 PRO    74      69.701  30.795  53.476  1.00  0.00           H  
ATOM   1145  HB3 PRO    74      69.426  29.667  54.882  1.00  0.00           H  
ATOM   1146  CA  PRO    74      68.315  31.554  55.052  1.00  0.00           C  
ATOM   1147  HA  PRO    74      68.660  31.454  56.081  1.00  0.00           H  
ATOM   1148  C   PRO    74      68.906  32.963  54.617  1.00  0.00           C  
ATOM   1149  O   PRO    74      69.968  33.297  55.160  1.00  0.00           O  
ATOM   1150  N   PRO    75      68.419  33.708  53.577  1.00  0.00           N  
ATOM   1151  CD  PRO    75      67.364  33.343  52.637  1.00  0.00           C  
ATOM   1152  HD2 PRO    75      67.414  32.361  52.166  1.00  0.00           H  
ATOM   1153  HD3 PRO    75      66.387  33.402  53.116  1.00  0.00           H  
ATOM   1154  CG  PRO    75      67.518  34.302  51.459  1.00  0.00           C  
ATOM   1155  HG2 PRO    75      68.210  33.961  50.689  1.00  0.00           H  
ATOM   1156  HG3 PRO    75      66.509  34.481  51.087  1.00  0.00           H  
ATOM   1157  CB  PRO    75      68.037  35.576  52.123  1.00  0.00           C  
ATOM   1158  HB2 PRO    75      68.514  36.128  51.313  1.00  0.00           H  
ATOM   1159  HB3 PRO    75      67.232  36.153  52.577  1.00  0.00           H  
ATOM   1160  CA  PRO    75      69.068  34.944  53.105  1.00  0.00           C  
ATOM   1161  HA  PRO    75      69.974  34.764  52.526  1.00  0.00           H  
ATOM   1162  C   PRO    75      69.471  35.939  54.202  1.00  0.00           C  
ATOM   1163  O   PRO    75      70.453  36.684  54.051  1.00  0.00           O  
ATOM   1164  N   PHE    76      68.697  36.065  55.279  1.00  0.00           N  
ATOM   1165  H   PHE    76      67.841  35.533  55.344  1.00  0.00           H  
ATOM   1166  CA  PHE    76      68.928  36.916  56.386  1.00  0.00           C  
ATOM   1167  HA  PHE    76      69.033  37.952  56.064  1.00  0.00           H  
ATOM   1168  CB  PHE    76      67.689  36.958  57.315  1.00  0.00           C  
ATOM   1169  HB2 PHE    76      67.870  37.602  58.175  1.00  0.00           H  
ATOM   1170  HB3 PHE    76      67.481  35.956  57.690  1.00  0.00           H  
ATOM   1171  CG  PHE    76      66.479  37.588  56.812  1.00  0.00           C  
ATOM   1172  CD1 PHE    76      66.373  39.024  56.601  1.00  0.00           C  
ATOM   1173  HD1 PHE    76      67.172  39.699  56.869  1.00  0.00           H  
ATOM   1174  CE1 PHE    76      65.194  39.577  56.120  1.00  0.00           C  
ATOM   1175  HE1 PHE    76      65.273  40.652  56.055  1.00  0.00           H  
ATOM   1176  CZ  PHE    76      64.124  38.765  55.751  1.00  0.00           C  
ATOM   1177  HZ  PHE    76      63.228  39.223  55.359  1.00  0.00           H  
ATOM   1178  CE2 PHE    76      64.207  37.354  55.955  1.00  0.00           C  
ATOM   1179  HE2 PHE    76      63.373  36.710  55.719  1.00  0.00           H  
ATOM   1180  CD2 PHE    76      65.365  36.784  56.475  1.00  0.00           C  
ATOM   1181  HD2 PHE    76      65.429  35.725  56.675  1.00  0.00           H  
ATOM   1182  C   PHE    76      70.206  36.618  57.193  1.00  0.00           C  
ATOM   1183  O   PHE    76      70.747  37.402  57.868  1.00  0.00           O  
ATOM   1184  N   ALA    77      70.675  35.352  57.177  1.00  0.00           N  
ATOM   1185  H   ALA    77      70.110  34.708  56.641  1.00  0.00           H  
ATOM   1186  CA  ALA    77      71.930  34.914  57.734  1.00  0.00           C  
ATOM   1187  HA  ALA    77      72.218  35.611  58.521  1.00  0.00           H  
ATOM   1188  CB  ALA    77      71.718  33.558  58.411  1.00  0.00           C  
ATOM   1189  HB1 ALA    77      71.027  33.671  59.247  1.00  0.00           H  
ATOM   1190  HB2 ALA    77      72.655  33.130  58.767  1.00  0.00           H  
ATOM   1191  HB3 ALA    77      71.442  32.709  57.785  1.00  0.00           H  
ATOM   1192  C   ALA    77      73.196  34.948  56.753  1.00  0.00           C  
ATOM   1193  O   ALA    77      74.345  34.760  57.161  1.00  0.00           O  
ATOM   1194  N   GLY    78      72.910  35.306  55.494  1.00  0.00           N  
ATOM   1195  H   GLY    78      71.929  35.539  55.432  1.00  0.00           H  
ATOM   1196  CA  GLY    78      73.799  35.646  54.349  1.00  0.00           C  
ATOM   1197  HA2 GLY    78      74.694  35.028  54.420  1.00  0.00           H  
ATOM   1198  HA3 GLY    78      73.338  35.501  53.372  1.00  0.00           H  
ATOM   1199  C   GLY    78      74.283  37.094  54.492  1.00  0.00           C  
ATOM   1200  O   GLY    78      73.973  37.793  55.420  1.00  0.00           O  
ATOM   1201  N   ARG    79      74.931  37.559  53.467  1.00  0.00           N  
ATOM   1202  H   ARG    79      74.969  36.891  52.711  1.00  0.00           H  
ATOM   1203  CA  ARG    79      75.260  38.969  53.043  1.00  0.00           C  
ATOM   1204  HA  ARG    79      74.694  39.630  53.699  1.00  0.00           H  
ATOM   1205  CB  ARG    79      76.731  39.255  53.256  1.00  0.00           C  
ATOM   1206  HB2 ARG    79      77.279  38.571  52.608  1.00  0.00           H  
ATOM   1207  HB3 ARG    79      76.923  40.273  52.918  1.00  0.00           H  
ATOM   1208  CG  ARG    79      77.213  39.197  54.677  1.00  0.00           C  
ATOM   1209  HG2 ARG    79      76.966  38.191  55.018  1.00  0.00           H  
ATOM   1210  HG3 ARG    79      78.290  39.361  54.716  1.00  0.00           H  
ATOM   1211  CD  ARG    79      76.619  40.194  55.627  1.00  0.00           C  
ATOM   1212  HD2 ARG    79      75.534  40.295  55.638  1.00  0.00           H  
ATOM   1213  HD3 ARG    79      76.853  41.199  55.275  1.00  0.00           H  
ATOM   1214  NE  ARG    79      77.101  40.063  57.022  1.00  0.00           N  
ATOM   1215  HE  ARG    79      77.863  40.680  57.262  1.00  0.00           H  
ATOM   1216  CZ  ARG    79      76.426  39.555  58.064  1.00  0.00           C  
ATOM   1217  NH1 ARG    79      75.397  38.790  57.819  1.00  0.00           N  
ATOM   1218 HH11 ARG    79      74.825  38.319  58.505  1.00  0.00           H  
ATOM   1219 HH12 ARG    79      75.123  38.477  56.899  1.00  0.00           H  
ATOM   1220  NH2 ARG    79      76.872  39.711  59.328  1.00  0.00           N  
ATOM   1221 HH21 ARG    79      77.764  40.168  59.451  1.00  0.00           H  
ATOM   1222 HH22 ARG    79      76.496  39.091  60.031  1.00  0.00           H  
ATOM   1223  C   ARG    79      74.930  39.224  51.519  1.00  0.00           C  
ATOM   1224  O   ARG    79      74.690  38.307  50.747  1.00  0.00           O  
ATOM   1225  N   LEU    80      74.861  40.506  51.158  1.00  0.00           N  
ATOM   1226  H   LEU    80      75.224  41.163  51.834  1.00  0.00           H  
ATOM   1227  CA  LEU    80      74.836  40.973  49.798  1.00  0.00           C  
ATOM   1228  HA  LEU    80      74.127  40.391  49.209  1.00  0.00           H  
ATOM   1229  CB  LEU    80      74.458  42.491  49.618  1.00  0.00           C  
ATOM   1230  HB2 LEU    80      75.241  43.000  50.180  1.00  0.00           H  
ATOM   1231  HB3 LEU    80      74.570  42.670  48.548  1.00  0.00           H  
ATOM   1232  CG  LEU    80      73.046  42.858  50.183  1.00  0.00           C  
ATOM   1233  HG  LEU    80      72.889  42.539  51.213  1.00  0.00           H  
ATOM   1234  CD1 LEU    80      72.762  44.323  50.220  1.00  0.00           C  
ATOM   1235 HD11 LEU    80      73.692  44.836  50.466  1.00  0.00           H  
ATOM   1236 HD12 LEU    80      72.011  44.466  50.997  1.00  0.00           H  
ATOM   1237 HD13 LEU    80      72.381  44.588  49.234  1.00  0.00           H  
ATOM   1238  CD2 LEU    80      72.019  42.084  49.399  1.00  0.00           C  
ATOM   1239 HD21 LEU    80      72.215  41.041  49.647  1.00  0.00           H  
ATOM   1240 HD22 LEU    80      72.059  42.345  48.341  1.00  0.00           H  
ATOM   1241 HD23 LEU    80      71.042  42.344  49.807  1.00  0.00           H  
ATOM   1242  C   LEU    80      76.249  40.728  49.164  1.00  0.00           C  
ATOM   1243  O   LEU    80      77.242  40.597  49.881  1.00  0.00           O  
ATOM   1244  N   VAL    81      76.281  40.700  47.821  1.00  0.00           N  
ATOM   1245  H   VAL    81      75.473  41.083  47.351  1.00  0.00           H  
ATOM   1246  CA  VAL    81      77.421  40.652  46.922  1.00  0.00           C  
ATOM   1247  HA  VAL    81      78.318  40.952  47.464  1.00  0.00           H  
ATOM   1248  CB  VAL    81      77.803  39.260  46.466  1.00  0.00           C  
ATOM   1249  HB  VAL    81      76.912  38.983  45.901  1.00  0.00           H  
ATOM   1250  CG1 VAL    81      79.105  38.952  45.670  1.00  0.00           C  
ATOM   1251 HG11 VAL    81      80.065  38.910  46.185  1.00  0.00           H  
ATOM   1252 HG12 VAL    81      78.947  37.954  45.262  1.00  0.00           H  
ATOM   1253 HG13 VAL    81      79.105  39.592  44.788  1.00  0.00           H  
ATOM   1254  CG2 VAL    81      77.820  38.192  47.602  1.00  0.00           C  
ATOM   1255 HG21 VAL    81      76.874  38.186  48.144  1.00  0.00           H  
ATOM   1256 HG22 VAL    81      78.152  37.240  47.187  1.00  0.00           H  
ATOM   1257 HG23 VAL    81      78.611  38.371  48.329  1.00  0.00           H  
ATOM   1258  C   VAL    81      77.223  41.543  45.781  1.00  0.00           C  
ATOM   1259  O   VAL    81      76.212  41.486  45.116  1.00  0.00           O  
ATOM   1260  N   ILE    82      78.293  42.310  45.380  1.00  0.00           N  
ATOM   1261  H   ILE    82      79.106  42.312  45.978  1.00  0.00           H  
ATOM   1262  CA  ILE    82      78.265  43.306  44.344  1.00  0.00           C  
ATOM   1263  HA  ILE    82      77.369  43.063  43.774  1.00  0.00           H  
ATOM   1264  CB  ILE    82      78.156  44.794  45.005  1.00  0.00           C  
ATOM   1265  HB  ILE    82      78.856  44.693  45.834  1.00  0.00           H  
ATOM   1266  CG2 ILE    82      78.567  45.910  44.085  1.00  0.00           C  
ATOM   1267 HG21 ILE    82      79.528  45.670  43.629  1.00  0.00           H  
ATOM   1268 HG22 ILE    82      78.635  46.841  44.647  1.00  0.00           H  
ATOM   1269 HG23 ILE    82      77.924  46.052  43.216  1.00  0.00           H  
ATOM   1270  CG1 ILE    82      76.785  44.992  45.729  1.00  0.00           C  
ATOM   1271 HG12 ILE    82      75.979  44.764  45.031  1.00  0.00           H  
ATOM   1272 HG13 ILE    82      76.724  44.272  46.545  1.00  0.00           H  
ATOM   1273  CD1 ILE    82      76.644  46.404  46.249  1.00  0.00           C  
ATOM   1274 HD11 ILE    82      76.594  47.076  45.392  1.00  0.00           H  
ATOM   1275 HD12 ILE    82      77.433  46.703  46.939  1.00  0.00           H  
ATOM   1276 HD13 ILE    82      75.643  46.339  46.674  1.00  0.00           H  
ATOM   1277  C   ILE    82      79.395  43.142  43.278  1.00  0.00           C  
ATOM   1278  O   ILE    82      80.549  43.239  43.649  1.00  0.00           O  
ATOM   1279  N   THR    83      79.064  43.121  42.019  1.00  0.00           N  
ATOM   1280  H   THR    83      78.078  43.246  41.840  1.00  0.00           H  
ATOM   1281  CA  THR    83      80.043  42.927  40.921  1.00  0.00           C  
ATOM   1282  HA  THR    83      81.019  42.771  41.381  1.00  0.00           H  
ATOM   1283  CB  THR    83      79.673  41.623  40.153  1.00  0.00           C  
ATOM   1284  HB  THR    83      78.645  41.562  39.796  1.00  0.00           H  
ATOM   1285  CG2 THR    83      80.551  41.413  39.007  1.00  0.00           C  
ATOM   1286 HG21 THR    83      81.546  41.128  39.350  1.00  0.00           H  
ATOM   1287 HG22 THR    83      80.203  40.637  38.326  1.00  0.00           H  
ATOM   1288 HG23 THR    83      80.638  42.255  38.321  1.00  0.00           H  
ATOM   1289  OG1 THR    83      79.879  40.513  41.052  1.00  0.00           O  
ATOM   1290  HG1 THR    83      79.794  39.730  40.502  1.00  0.00           H  
ATOM   1291  C   THR    83      80.117  44.201  40.062  1.00  0.00           C  
ATOM   1292  O   THR    83      79.150  44.676  39.477  1.00  0.00           O  
ATOM   1293  N   GLU    84      81.350  44.754  39.972  1.00  0.00           N  
ATOM   1294  H   GLU    84      82.095  44.313  40.493  1.00  0.00           H  
ATOM   1295  CA  GLU    84      81.575  46.070  39.246  1.00  0.00           C  
ATOM   1296  HA  GLU    84      80.632  46.597  39.388  1.00  0.00           H  
ATOM   1297  CB  GLU    84      82.674  46.902  39.943  1.00  0.00           C  
ATOM   1298  HB2 GLU    84      82.555  47.863  39.444  1.00  0.00           H  
ATOM   1299  HB3 GLU    84      82.542  46.959  41.023  1.00  0.00           H  
ATOM   1300  CG  GLU    84      84.084  46.339  39.790  1.00  0.00           C  
ATOM   1301  HG2 GLU    84      84.426  46.362  38.755  1.00  0.00           H  
ATOM   1302  HG3 GLU    84      84.839  46.979  40.247  1.00  0.00           H  
ATOM   1303  CD  GLU    84      84.258  44.943  40.342  1.00  0.00           C  
ATOM   1304  OE1 GLU    84      83.604  44.577  41.336  1.00  0.00           O  
ATOM   1305  OE2 GLU    84      85.031  44.127  39.865  1.00  0.00           O  
ATOM   1306  C   GLU    84      81.973  45.755  37.755  1.00  0.00           C  
ATOM   1307  O   GLU    84      82.259  44.582  37.420  1.00  0.00           O  
ATOM   1308  N   TYR    85      82.203  46.820  36.884  1.00  0.00           N  
ATOM   1309  H   TYR    85      81.985  47.750  37.212  1.00  0.00           H  
ATOM   1310  CA  TYR    85      82.691  46.639  35.474  1.00  0.00           C  
ATOM   1311  HA  TYR    85      83.286  45.729  35.385  1.00  0.00           H  
ATOM   1312  CB  TYR    85      81.420  46.672  34.555  1.00  0.00           C  
ATOM   1313  HB2 TYR    85      81.880  46.768  33.571  1.00  0.00           H  
ATOM   1314  HB3 TYR    85      80.897  47.612  34.732  1.00  0.00           H  
ATOM   1315  CG  TYR    85      80.479  45.527  34.644  1.00  0.00           C  
ATOM   1316  CD1 TYR    85      80.680  44.525  33.711  1.00  0.00           C  
ATOM   1317  HD1 TYR    85      81.528  44.586  33.045  1.00  0.00           H  
ATOM   1318  CE1 TYR    85      79.881  43.378  33.780  1.00  0.00           C  
ATOM   1319  HE1 TYR    85      80.049  42.563  33.091  1.00  0.00           H  
ATOM   1320  CZ  TYR    85      78.789  43.291  34.687  1.00  0.00           C  
ATOM   1321  OH  TYR    85      78.042  42.134  34.782  1.00  0.00           O  
ATOM   1322  HH  TYR    85      78.034  41.778  33.890  1.00  0.00           H  
ATOM   1323  CE2 TYR    85      78.643  44.265  35.640  1.00  0.00           C  
ATOM   1324  HE2 TYR    85      78.033  44.129  36.521  1.00  0.00           H  
ATOM   1325  CD2 TYR    85      79.387  45.416  35.606  1.00  0.00           C  
ATOM   1326  HD2 TYR    85      79.533  46.177  36.359  1.00  0.00           H  
ATOM   1327  C   TYR    85      83.558  47.836  35.059  1.00  0.00           C  
ATOM   1328  O   TYR    85      83.588  48.902  35.667  1.00  0.00           O  
ATOM   1329  N   GLU    86      84.098  47.784  33.859  1.00  0.00           N  
ATOM   1330  H   GLU    86      83.995  46.911  33.362  1.00  0.00           H  
ATOM   1331  CA  GLU    86      85.007  48.785  33.251  1.00  0.00           C  
ATOM   1332  HA  GLU    86      85.352  49.418  34.069  1.00  0.00           H  
ATOM   1333  CB  GLU    86      86.229  47.971  32.687  1.00  0.00           C  
ATOM   1334  HB2 GLU    86      85.802  47.544  31.780  1.00  0.00           H  
ATOM   1335  HB3 GLU    86      87.042  48.643  32.409  1.00  0.00           H  
ATOM   1336  CG  GLU    86      86.865  46.920  33.652  1.00  0.00           C  
ATOM   1337  HG2 GLU    86      86.040  46.439  34.178  1.00  0.00           H  
ATOM   1338  HG3 GLU    86      87.222  46.167  32.949  1.00  0.00           H  
ATOM   1339  CD  GLU    86      88.035  47.428  34.594  1.00  0.00           C  
ATOM   1340  OE1 GLU    86      87.793  48.463  35.218  1.00  0.00           O  
ATOM   1341  OE2 GLU    86      89.232  46.994  34.485  1.00  0.00           O  
ATOM   1342  C   GLU    86      84.429  49.871  32.360  1.00  0.00           C  
ATOM   1343  O   GLU    86      85.195  50.689  31.823  1.00  0.00           O  
ATOM   1344  N   ASP    87      83.143  50.048  32.328  1.00  0.00           N  
ATOM   1345  H   ASP    87      82.617  49.236  32.618  1.00  0.00           H  
ATOM   1346  CA  ASP    87      82.336  51.333  32.067  1.00  0.00           C  
ATOM   1347  HA  ASP    87      83.081  51.996  31.628  1.00  0.00           H  
ATOM   1348  CB  ASP    87      81.152  51.072  31.132  1.00  0.00           C  
ATOM   1349  HB2 ASP    87      81.621  50.837  30.176  1.00  0.00           H  
ATOM   1350  HB3 ASP    87      80.582  51.967  30.884  1.00  0.00           H  
ATOM   1351  CG  ASP    87      80.234  49.921  31.665  1.00  0.00           C  
ATOM   1352  OD1 ASP    87      80.485  49.493  32.819  1.00  0.00           O  
ATOM   1353  OD2 ASP    87      79.278  49.529  30.966  1.00  0.00           O  
ATOM   1354  C   ASP    87      81.830  51.927  33.360  1.00  0.00           C  
ATOM   1355  O   ASP    87      80.972  52.840  33.330  1.00  0.00           O  
ATOM   1356  N   ASN    88      82.417  51.532  34.515  1.00  0.00           N  
ATOM   1357  H   ASN    88      83.116  50.813  34.631  1.00  0.00           H  
ATOM   1358  CA  ASN    88      82.049  52.050  35.897  1.00  0.00           C  
ATOM   1359  HA  ASN    88      82.635  51.482  36.619  1.00  0.00           H  
ATOM   1360  CB  ASN    88      82.505  53.480  36.172  1.00  0.00           C  
ATOM   1361  HB2 ASN    88      82.102  53.766  37.144  1.00  0.00           H  
ATOM   1362  HB3 ASN    88      81.916  54.131  35.525  1.00  0.00           H  
ATOM   1363  CG  ASN    88      84.005  53.749  36.035  1.00  0.00           C  
ATOM   1364  OD1 ASN    88      84.765  52.967  35.491  1.00  0.00           O  
ATOM   1365  ND2 ASN    88      84.435  54.729  36.739  1.00  0.00           N  
ATOM   1366 HD21 ASN    88      85.408  54.976  36.623  1.00  0.00           H  
ATOM   1367 HD22 ASN    88      83.810  55.404  37.156  1.00  0.00           H  
ATOM   1368  C   ASN    88      80.602  51.704  36.274  1.00  0.00           C  
ATOM   1369  O   ASN    88      80.075  52.316  37.157  1.00  0.00           O  
ATOM   1370  N   THR    89      80.066  50.604  35.668  1.00  0.00           N  
ATOM   1371  H   THR    89      80.582  50.063  34.989  1.00  0.00           H  
ATOM   1372  CA  THR    89      78.684  50.066  36.112  1.00  0.00           C  
ATOM   1373  HA  THR    89      78.311  50.889  36.722  1.00  0.00           H  
ATOM   1374  CB  THR    89      77.820  49.825  34.905  1.00  0.00           C  
ATOM   1375  HB  THR    89      76.841  49.511  35.267  1.00  0.00           H  
ATOM   1376  CG2 THR    89      77.607  50.969  33.966  1.00  0.00           C  
ATOM   1377 HG21 THR    89      77.063  50.650  33.076  1.00  0.00           H  
ATOM   1378 HG22 THR    89      78.543  51.269  33.494  1.00  0.00           H  
ATOM   1379 HG23 THR    89      77.242  51.837  34.514  1.00  0.00           H  
ATOM   1380  OG1 THR    89      78.390  48.789  34.221  1.00  0.00           O  
ATOM   1381  HG1 THR    89      79.106  49.152  33.694  1.00  0.00           H  
ATOM   1382  C   THR    89      78.797  48.947  37.157  1.00  0.00           C  
ATOM   1383  O   THR    89      79.901  48.474  37.453  1.00  0.00           O  
ATOM   1384  N   ALA    90      77.665  48.621  37.832  1.00  0.00           N  
ATOM   1385  H   ALA    90      76.856  49.215  37.720  1.00  0.00           H  
ATOM   1386  CA  ALA    90      77.534  47.587  38.891  1.00  0.00           C  
ATOM   1387  HA  ALA    90      78.435  46.974  38.894  1.00  0.00           H  
ATOM   1388  CB  ALA    90      77.534  48.267  40.282  1.00  0.00           C  
ATOM   1389  HB1 ALA    90      78.544  48.607  40.513  1.00  0.00           H  
ATOM   1390  HB2 ALA    90      76.796  49.064  40.371  1.00  0.00           H  
ATOM   1391  HB3 ALA    90      77.330  47.581  41.105  1.00  0.00           H  
ATOM   1392  C   ALA    90      76.342  46.679  38.670  1.00  0.00           C  
ATOM   1393  O   ALA    90      75.447  46.980  37.910  1.00  0.00           O  
ATOM   1394  N   THR    91      76.369  45.619  39.434  1.00  0.00           N  
ATOM   1395  H   THR    91      77.225  45.422  39.932  1.00  0.00           H  
ATOM   1396  CA  THR    91      75.345  44.567  39.634  1.00  0.00           C  
ATOM   1397  HA  THR    91      74.380  45.045  39.463  1.00  0.00           H  
ATOM   1398  CB  THR    91      75.547  43.371  38.675  1.00  0.00           C  
ATOM   1399  HB  THR    91      74.965  42.515  39.017  1.00  0.00           H  
ATOM   1400  CG2 THR    91      75.359  43.619  37.166  1.00  0.00           C  
ATOM   1401 HG21 THR    91      74.296  43.615  36.928  1.00  0.00           H  
ATOM   1402 HG22 THR    91      75.791  44.579  36.883  1.00  0.00           H  
ATOM   1403 HG23 THR    91      75.655  42.768  36.553  1.00  0.00           H  
ATOM   1404  OG1 THR    91      76.934  43.002  38.805  1.00  0.00           O  
ATOM   1405  HG1 THR    91      77.355  43.855  38.934  1.00  0.00           H  
ATOM   1406  C   THR    91      75.367  43.997  41.030  1.00  0.00           C  
ATOM   1407  O   THR    91      76.405  44.041  41.680  1.00  0.00           O  
ATOM   1408  N   CYS    92      74.307  43.418  41.514  1.00  0.00           N  
ATOM   1409  H   CYS    92      73.536  43.243  40.885  1.00  0.00           H  
ATOM   1410  CA  CYS    92      74.096  43.054  42.954  1.00  0.00           C  
ATOM   1411  HA  CYS    92      75.089  42.954  43.392  1.00  0.00           H  
ATOM   1412  CB  CYS    92      73.470  44.257  43.746  1.00  0.00           C  
ATOM   1413  HB2 CYS    92      74.050  45.158  43.546  1.00  0.00           H  
ATOM   1414  HB3 CYS    92      72.419  44.349  43.472  1.00  0.00           H  
ATOM   1415  SG  CYS    92      73.466  43.980  45.505  1.00  0.00           S  
ATOM   1416  HG  CYS    92      73.020  42.722  45.445  1.00  0.00           H  
ATOM   1417  C   CYS    92      73.341  41.669  43.117  1.00  0.00           C  
ATOM   1418  O   CYS    92      72.451  41.308  42.366  1.00  0.00           O  
ATOM   1419  N   PHE    93      73.541  41.003  44.238  1.00  0.00           N  
ATOM   1420  H   PHE    93      74.164  41.394  44.930  1.00  0.00           H  
ATOM   1421  CA  PHE    93      73.192  39.579  44.496  1.00  0.00           C  
ATOM   1422  HA  PHE    93      72.234  39.307  44.053  1.00  0.00           H  
ATOM   1423  CB  PHE    93      74.334  38.627  43.998  1.00  0.00           C  
ATOM   1424  HB2 PHE    93      74.242  37.640  44.451  1.00  0.00           H  
ATOM   1425  HB3 PHE    93      75.263  38.960  44.460  1.00  0.00           H  
ATOM   1426  CG  PHE    93      74.584  38.462  42.570  1.00  0.00           C  
ATOM   1427  CD1 PHE    93      73.846  37.538  41.829  1.00  0.00           C  
ATOM   1428  HD1 PHE    93      73.095  36.876  42.236  1.00  0.00           H  
ATOM   1429  CE1 PHE    93      74.070  37.452  40.459  1.00  0.00           C  
ATOM   1430  HE1 PHE    93      73.414  36.879  39.820  1.00  0.00           H  
ATOM   1431  CZ  PHE    93      74.996  38.336  39.845  1.00  0.00           C  
ATOM   1432  HZ  PHE    93      75.002  38.354  38.765  1.00  0.00           H  
ATOM   1433  CE2 PHE    93      75.893  39.111  40.606  1.00  0.00           C  
ATOM   1434  HE2 PHE    93      76.653  39.676  40.087  1.00  0.00           H  
ATOM   1435  CD2 PHE    93      75.645  39.260  41.996  1.00  0.00           C  
ATOM   1436  HD2 PHE    93      76.312  39.878  42.579  1.00  0.00           H  
ATOM   1437  C   PHE    93      73.095  39.407  46.002  1.00  0.00           C  
ATOM   1438  O   PHE    93      73.682  40.158  46.747  1.00  0.00           O  
ATOM   1439  N   ILE    94      72.412  38.397  46.464  1.00  0.00           N  
ATOM   1440  H   ILE    94      71.955  37.727  45.863  1.00  0.00           H  
ATOM   1441  CA  ILE    94      72.523  37.890  47.844  1.00  0.00           C  
ATOM   1442  HA  ILE    94      73.064  38.501  48.567  1.00  0.00           H  
ATOM   1443  CB  ILE    94      71.134  37.572  48.414  1.00  0.00           C  
ATOM   1444  HB  ILE    94      70.597  36.948  47.699  1.00  0.00           H  
ATOM   1445  CG2 ILE    94      71.227  36.703  49.721  1.00  0.00           C  
ATOM   1446 HG21 ILE    94      71.672  35.718  49.576  1.00  0.00           H  
ATOM   1447 HG22 ILE    94      70.308  36.396  50.221  1.00  0.00           H  
ATOM   1448 HG23 ILE    94      71.965  37.012  50.461  1.00  0.00           H  
ATOM   1449  CG1 ILE    94      70.328  38.888  48.691  1.00  0.00           C  
ATOM   1450 HG12 ILE    94      70.704  39.653  48.011  1.00  0.00           H  
ATOM   1451 HG13 ILE    94      70.575  39.153  49.719  1.00  0.00           H  
ATOM   1452  CD1 ILE    94      68.858  38.655  48.480  1.00  0.00           C  
ATOM   1453 HD11 ILE    94      68.429  37.975  49.217  1.00  0.00           H  
ATOM   1454 HD12 ILE    94      68.755  38.286  47.460  1.00  0.00           H  
ATOM   1455 HD13 ILE    94      68.378  39.624  48.617  1.00  0.00           H  
ATOM   1456  C   ILE    94      73.345  36.596  47.808  1.00  0.00           C  
ATOM   1457  O   ILE    94      73.144  35.739  46.910  1.00  0.00           O  
ATOM   1458  N   ALA    95      74.222  36.384  48.774  1.00  0.00           N  
ATOM   1459  H   ALA    95      74.449  37.128  49.418  1.00  0.00           H  
ATOM   1460  CA  ALA    95      74.932  35.091  49.121  1.00  0.00           C  
ATOM   1461  HA  ALA    95      74.776  34.367  48.322  1.00  0.00           H  
ATOM   1462  CB  ALA    95      76.483  35.266  49.114  1.00  0.00           C  
ATOM   1463  HB1 ALA    95      76.744  35.801  50.028  1.00  0.00           H  
ATOM   1464  HB2 ALA    95      76.775  35.767  48.191  1.00  0.00           H  
ATOM   1465  HB3 ALA    95      77.021  34.320  49.057  1.00  0.00           H  
ATOM   1466  C   ALA    95      74.422  34.596  50.517  1.00  0.00           C  
ATOM   1467  O   ALA    95      74.667  35.370  51.499  1.00  0.00           O  
ATOM   1468  N   CYS    96      73.797  33.446  50.751  1.00  0.00           N  
ATOM   1469  H   CYS    96      73.517  32.924  49.933  1.00  0.00           H  
ATOM   1470  CA  CYS    96      73.518  32.897  52.067  1.00  0.00           C  
ATOM   1471  HA  CYS    96      73.076  33.595  52.777  1.00  0.00           H  
ATOM   1472  CB  CYS    96      72.349  31.872  51.845  1.00  0.00           C  
ATOM   1473  HB2 CYS    96      71.992  31.440  52.780  1.00  0.00           H  
ATOM   1474  HB3 CYS    96      72.810  31.014  51.355  1.00  0.00           H  
ATOM   1475  SG  CYS    96      70.955  32.503  50.989  1.00  0.00           S  
ATOM   1476  HG  CYS    96      71.486  32.499  49.763  1.00  0.00           H  
ATOM   1477  C   CYS    96      74.774  32.249  52.713  1.00  0.00           C  
ATOM   1478  O   CYS    96      74.793  31.079  53.120  1.00  0.00           O  
ATOM   1479  N   ASN    97      75.840  33.037  52.789  1.00  0.00           N  
ATOM   1480  H   ASN    97      75.569  34.001  52.657  1.00  0.00           H  
ATOM   1481  CA  ASN    97      77.203  32.787  53.094  1.00  0.00           C  
ATOM   1482  HA  ASN    97      77.526  32.009  52.404  1.00  0.00           H  
ATOM   1483  CB  ASN    97      78.093  33.952  52.631  1.00  0.00           C  
ATOM   1484  HB2 ASN    97      77.881  34.168  51.584  1.00  0.00           H  
ATOM   1485  HB3 ASN    97      79.084  33.521  52.769  1.00  0.00           H  
ATOM   1486  CG  ASN    97      78.031  35.156  53.557  1.00  0.00           C  
ATOM   1487  OD1 ASN    97      77.352  35.185  54.559  1.00  0.00           O  
ATOM   1488  ND2 ASN    97      78.715  36.130  53.237  1.00  0.00           N  
ATOM   1489 HD21 ASN    97      79.273  36.008  52.404  1.00  0.00           H  
ATOM   1490 HD22 ASN    97      78.897  36.919  53.842  1.00  0.00           H  
ATOM   1491  C   ASN    97      77.618  32.412  54.536  1.00  0.00           C  
ATOM   1492  O   ASN    97      78.782  32.096  54.794  1.00  0.00           O  
ATOM   1493  N   ASN    98      76.607  32.294  55.412  1.00  0.00           N  
ATOM   1494  H   ASN    98      75.701  32.570  55.063  1.00  0.00           H  
ATOM   1495  CA  ASN    98      76.591  32.068  56.876  1.00  0.00           C  
ATOM   1496  HA  ASN    98      75.550  32.015  57.194  1.00  0.00           H  
ATOM   1497  CB  ASN    98      77.095  30.613  57.058  1.00  0.00           C  
ATOM   1498  HB2 ASN    98      76.921  30.061  56.134  1.00  0.00           H  
ATOM   1499  HB3 ASN    98      78.161  30.693  57.271  1.00  0.00           H  
ATOM   1500  CG  ASN    98      76.410  29.746  58.155  1.00  0.00           C  
ATOM   1501  OD1 ASN    98      75.193  29.827  58.389  1.00  0.00           O  
ATOM   1502  ND2 ASN    98      77.107  28.845  58.750  1.00  0.00           N  
ATOM   1503 HD21 ASN    98      78.112  28.826  58.644  1.00  0.00           H  
ATOM   1504 HD22 ASN    98      76.572  28.126  59.217  1.00  0.00           H  
ATOM   1505  C   ASN    98      77.108  33.155  57.902  1.00  0.00           C  
ATOM   1506  O   ASN    98      77.244  32.904  59.105  1.00  0.00           O  
ATOM   1507  N   ALA    99      77.344  34.410  57.563  1.00  0.00           N  
ATOM   1508  H   ALA    99      77.170  34.674  56.603  1.00  0.00           H  
ATOM   1509  CA  ALA    99      77.833  35.479  58.422  1.00  0.00           C  
ATOM   1510  HA  ALA    99      78.700  35.084  58.950  1.00  0.00           H  
ATOM   1511  CB  ALA    99      78.392  36.602  57.517  1.00  0.00           C  
ATOM   1512  HB1 ALA    99      79.078  36.303  56.724  1.00  0.00           H  
ATOM   1513  HB2 ALA    99      78.895  37.328  58.155  1.00  0.00           H  
ATOM   1514  HB3 ALA    99      77.605  37.133  56.982  1.00  0.00           H  
ATOM   1515  C   ALA    99      76.861  35.981  59.554  1.00  0.00           C  
ATOM   1516  O   ALA    99      77.168  36.932  60.318  1.00  0.00           O  
ATOM   1517  N   GLY   100      75.704  35.363  59.560  1.00  0.00           N  
ATOM   1518  H   GLY   100      75.613  34.549  58.970  1.00  0.00           H  
ATOM   1519  CA  GLY   100      74.671  35.397  60.586  1.00  0.00           C  
ATOM   1520  HA2 GLY   100      75.130  35.315  61.572  1.00  0.00           H  
ATOM   1521  HA3 GLY   100      74.071  34.495  60.470  1.00  0.00           H  
ATOM   1522  C   GLY   100      73.772  36.632  60.574  1.00  0.00           C  
ATOM   1523  O   GLY   100      73.983  37.663  59.910  1.00  0.00           O  
ATOM   1524  N   ALA   101      72.617  36.523  61.257  1.00  0.00           N  
ATOM   1525  H   ALA   101      72.490  35.679  61.796  1.00  0.00           H  
ATOM   1526  CA  ALA   101      71.823  37.622  61.822  1.00  0.00           C  
ATOM   1527  HA  ALA   101      71.856  38.590  61.323  1.00  0.00           H  
ATOM   1528  CB  ALA   101      70.343  37.212  61.807  1.00  0.00           C  
ATOM   1529  HB1 ALA   101      70.285  36.140  61.997  1.00  0.00           H  
ATOM   1530  HB2 ALA   101      69.713  37.639  62.587  1.00  0.00           H  
ATOM   1531  HB3 ALA   101      69.965  37.274  60.786  1.00  0.00           H  
ATOM   1532  C   ALA   101      72.288  37.931  63.277  1.00  0.00           C  
ATOM   1533  O   ALA   101      72.760  37.035  63.996  1.00  0.00           O  
ATOM   1534  N   LEU   102      72.155  39.213  63.775  1.00  0.00           N  
ATOM   1535  H   LEU   102      72.012  40.000  63.158  1.00  0.00           H  
ATOM   1536  CA  LEU   102      72.525  39.603  65.134  1.00  0.00           C  
ATOM   1537  HA  LEU   102      73.207  38.899  65.611  1.00  0.00           H  
ATOM   1538  CB  LEU   102      73.326  40.920  64.886  1.00  0.00           C  
ATOM   1539  HB2 LEU   102      72.689  41.726  64.522  1.00  0.00           H  
ATOM   1540  HB3 LEU   102      74.040  40.775  64.076  1.00  0.00           H  
ATOM   1541  CG  LEU   102      74.089  41.438  66.119  1.00  0.00           C  
ATOM   1542  HG  LEU   102      73.416  41.434  66.977  1.00  0.00           H  
ATOM   1543  CD1 LEU   102      75.225  40.501  66.348  1.00  0.00           C  
ATOM   1544 HD11 LEU   102      75.861  40.850  67.161  1.00  0.00           H  
ATOM   1545 HD12 LEU   102      75.823  40.588  65.441  1.00  0.00           H  
ATOM   1546 HD13 LEU   102      75.047  39.458  66.611  1.00  0.00           H  
ATOM   1547  CD2 LEU   102      74.747  42.834  65.908  1.00  0.00           C  
ATOM   1548 HD21 LEU   102      73.999  43.624  65.845  1.00  0.00           H  
ATOM   1549 HD22 LEU   102      75.352  42.844  65.002  1.00  0.00           H  
ATOM   1550 HD23 LEU   102      75.411  43.079  66.737  1.00  0.00           H  
ATOM   1551  C   LEU   102      71.291  39.824  65.978  1.00  0.00           C  
ATOM   1552  O   LEU   102      70.711  40.908  65.813  1.00  0.00           O  
ATOM   1553  N   PHE   103      71.025  38.848  66.868  1.00  0.00           N  
ATOM   1554  H   PHE   103      71.494  37.955  66.804  1.00  0.00           H  
ATOM   1555  CA  PHE   103      70.083  39.049  68.012  1.00  0.00           C  
ATOM   1556  HA  PHE   103      69.238  39.630  67.643  1.00  0.00           H  
ATOM   1557  CB  PHE   103      69.592  37.674  68.382  1.00  0.00           C  
ATOM   1558  HB2 PHE   103      69.485  37.180  67.416  1.00  0.00           H  
ATOM   1559  HB3 PHE   103      70.391  37.106  68.859  1.00  0.00           H  
ATOM   1560  CG  PHE   103      68.326  37.540  69.195  1.00  0.00           C  
ATOM   1561  CD1 PHE   103      68.562  37.448  70.602  1.00  0.00           C  
ATOM   1562  HD1 PHE   103      69.541  37.663  71.002  1.00  0.00           H  
ATOM   1563  CE1 PHE   103      67.551  37.158  71.456  1.00  0.00           C  
ATOM   1564  HE1 PHE   103      67.676  37.196  72.528  1.00  0.00           H  
ATOM   1565  CZ  PHE   103      66.243  36.964  70.935  1.00  0.00           C  
ATOM   1566  HZ  PHE   103      65.433  36.739  71.614  1.00  0.00           H  
ATOM   1567  CE2 PHE   103      65.962  37.072  69.605  1.00  0.00           C  
ATOM   1568  HE2 PHE   103      65.036  36.738  69.162  1.00  0.00           H  
ATOM   1569  CD2 PHE   103      66.985  37.426  68.701  1.00  0.00           C  
ATOM   1570  HD2 PHE   103      66.762  37.517  67.649  1.00  0.00           H  
ATOM   1571  C   PHE   103      70.680  39.759  69.289  1.00  0.00           C  
ATOM   1572  O   PHE   103      71.736  39.371  69.690  1.00  0.00           O  
ATOM   1573  N   VAL   104      69.904  40.602  69.946  1.00  0.00           N  
ATOM   1574  H   VAL   104      69.127  40.993  69.434  1.00  0.00           H  
ATOM   1575  CA  VAL   104      70.369  41.440  71.033  1.00  0.00           C  
ATOM   1576  HA  VAL   104      71.310  41.061  71.432  1.00  0.00           H  
ATOM   1577  CB  VAL   104      70.650  42.877  70.535  1.00  0.00           C  
ATOM   1578  HB  VAL   104      69.750  43.202  70.013  1.00  0.00           H  
ATOM   1579  CG1 VAL   104      71.020  43.872  71.671  1.00  0.00           C  
ATOM   1580 HG11 VAL   104      71.971  43.576  72.114  1.00  0.00           H  
ATOM   1581 HG12 VAL   104      71.119  44.893  71.303  1.00  0.00           H  
ATOM   1582 HG13 VAL   104      70.355  43.831  72.534  1.00  0.00           H  
ATOM   1583  CG2 VAL   104      71.741  42.905  69.498  1.00  0.00           C  
ATOM   1584 HG21 VAL   104      72.679  42.617  69.973  1.00  0.00           H  
ATOM   1585 HG22 VAL   104      71.502  42.196  68.705  1.00  0.00           H  
ATOM   1586 HG23 VAL   104      71.831  43.941  69.171  1.00  0.00           H  
ATOM   1587  C   VAL   104      69.257  41.594  72.116  1.00  0.00           C  
ATOM   1588  O   VAL   104      68.083  41.842  71.785  1.00  0.00           O  
ATOM   1589  N   HIE   105      69.571  41.526  73.385  1.00  0.00           N  
ATOM   1590  H   HIE   105      70.512  41.375  73.718  1.00  0.00           H  
ATOM   1591  CA  HIE   105      68.674  41.808  74.550  1.00  0.00           C  
ATOM   1592  HA  HIE   105      67.619  41.875  74.284  1.00  0.00           H  
ATOM   1593  CB  HIE   105      68.845  40.578  75.500  1.00  0.00           C  
ATOM   1594  HB2 HIE   105      68.424  39.679  75.051  1.00  0.00           H  
ATOM   1595  HB3 HIE   105      69.916  40.387  75.578  1.00  0.00           H  
ATOM   1596  CG  HIE   105      68.188  40.713  76.874  1.00  0.00           C  
ATOM   1597  ND1 HIE   105      68.403  39.904  77.985  1.00  0.00           N  
ATOM   1598  CE1 HIE   105      67.556  40.309  78.914  1.00  0.00           C  
ATOM   1599  HE1 HIE   105      67.494  39.914  79.918  1.00  0.00           H  
ATOM   1600  NE2 HIE   105      66.748  41.310  78.544  1.00  0.00           N  
ATOM   1601  HE2 HIE   105      65.993  41.748  79.051  1.00  0.00           H  
ATOM   1602  CD2 HIE   105      67.167  41.594  77.235  1.00  0.00           C  
ATOM   1603  HD2 HIE   105      66.657  42.286  76.581  1.00  0.00           H  
ATOM   1604  C   HIE   105      69.245  43.107  75.198  1.00  0.00           C  
ATOM   1605  O   HIE   105      70.395  43.168  75.518  1.00  0.00           O  
ATOM   1606  N   ALA   106      68.489  44.185  75.195  1.00  0.00           N  
ATOM   1607  H   ALA   106      67.581  44.108  74.760  1.00  0.00           H  
ATOM   1608  CA  ALA   106      68.709  45.355  76.037  1.00  0.00           C  
ATOM   1609  HA  ALA   106      69.628  45.180  76.597  1.00  0.00           H  
ATOM   1610  CB  ALA   106      68.734  46.645  75.068  1.00  0.00           C  
ATOM   1611  HB1 ALA   106      67.686  46.821  74.823  1.00  0.00           H  
ATOM   1612  HB2 ALA   106      69.326  46.410  74.184  1.00  0.00           H  
ATOM   1613  HB3 ALA   106      69.114  47.511  75.609  1.00  0.00           H  
ATOM   1614  C   ALA   106      67.600  45.468  77.123  1.00  0.00           C  
ATOM   1615  O   ALA   106      66.589  44.728  77.112  1.00  0.00           O  
ATOM   1616  N   VAL   107      67.684  46.493  77.973  1.00  0.00           N  
ATOM   1617  H   VAL   107      68.515  47.055  78.095  1.00  0.00           H  
ATOM   1618  CA  VAL   107      66.624  46.796  78.929  1.00  0.00           C  
ATOM   1619  HA  VAL   107      65.708  46.360  78.529  1.00  0.00           H  
ATOM   1620  CB  VAL   107      67.008  45.999  80.209  1.00  0.00           C  
ATOM   1621  HB  VAL   107      67.012  44.950  79.912  1.00  0.00           H  
ATOM   1622  CG1 VAL   107      68.312  46.360  80.892  1.00  0.00           C  
ATOM   1623 HG11 VAL   107      68.607  45.605  81.621  1.00  0.00           H  
ATOM   1624 HG12 VAL   107      68.206  47.290  81.451  1.00  0.00           H  
ATOM   1625 HG13 VAL   107      69.119  46.472  80.168  1.00  0.00           H  
ATOM   1626  CG2 VAL   107      65.912  46.143  81.370  1.00  0.00           C  
ATOM   1627 HG21 VAL   107      65.779  47.145  81.778  1.00  0.00           H  
ATOM   1628 HG22 VAL   107      66.112  45.465  82.201  1.00  0.00           H  
ATOM   1629 HG23 VAL   107      64.923  45.804  81.060  1.00  0.00           H  
ATOM   1630  C   VAL   107      66.433  48.329  79.224  1.00  0.00           C  
ATOM   1631  O   VAL   107      67.400  48.951  79.593  1.00  0.00           O  
ATOM   1632  N   ALA   108      65.195  48.769  79.092  1.00  0.00           N  
ATOM   1633  H   ALA   108      64.453  48.100  78.952  1.00  0.00           H  
ATOM   1634  CA  ALA   108      64.858  50.145  79.437  1.00  0.00           C  
ATOM   1635  HA  ALA   108      65.611  50.845  79.078  1.00  0.00           H  
ATOM   1636  CB  ALA   108      63.649  50.445  78.574  1.00  0.00           C  
ATOM   1637  HB1 ALA   108      63.528  51.515  78.405  1.00  0.00           H  
ATOM   1638  HB2 ALA   108      62.778  50.170  79.169  1.00  0.00           H  
ATOM   1639  HB3 ALA   108      63.778  49.994  77.590  1.00  0.00           H  
ATOM   1640  C   ALA   108      64.631  50.379  80.976  1.00  0.00           C  
ATOM   1641  O   ALA   108      63.639  49.899  81.545  1.00  0.00           O  
ATOM   1642  N   GLU   109      65.585  51.023  81.685  1.00  0.00           N  
ATOM   1643  H   GLU   109      66.416  51.380  81.235  1.00  0.00           H  
ATOM   1644  CA  GLU   109      65.390  51.346  83.120  1.00  0.00           C  
ATOM   1645  HA  GLU   109      65.025  50.456  83.633  1.00  0.00           H  
ATOM   1646  CB  GLU   109      66.796  51.742  83.642  1.00  0.00           C  
ATOM   1647  HB2 GLU   109      67.081  52.599  83.033  1.00  0.00           H  
ATOM   1648  HB3 GLU   109      66.915  52.082  84.671  1.00  0.00           H  
ATOM   1649  CG  GLU   109      67.862  50.592  83.569  1.00  0.00           C  
ATOM   1650  HG2 GLU   109      67.840  50.049  82.624  1.00  0.00           H  
ATOM   1651  HG3 GLU   109      68.809  51.120  83.686  1.00  0.00           H  
ATOM   1652  CD  GLU   109      67.703  49.545  84.603  1.00  0.00           C  
ATOM   1653  OE1 GLU   109      67.574  49.857  85.820  1.00  0.00           O  
ATOM   1654  OE2 GLU   109      67.742  48.353  84.232  1.00  0.00           O  
ATOM   1655  C   GLU   109      64.370  52.483  83.351  1.00  0.00           C  
ATOM   1656  O   GLU   109      64.208  53.370  82.484  1.00  0.00           O  
ATOM   1657  N   ASN   110      63.616  52.390  84.471  1.00  0.00           N  
ATOM   1658  H   ASN   110      63.881  51.659  85.116  1.00  0.00           H  
ATOM   1659  CA  ASN   110      62.592  53.328  84.958  1.00  0.00           C  
ATOM   1660  HA  ASN   110      62.026  52.927  85.799  1.00  0.00           H  
ATOM   1661  CB  ASN   110      63.366  54.587  85.515  1.00  0.00           C  
ATOM   1662  HB2 ASN   110      62.744  55.226  86.141  1.00  0.00           H  
ATOM   1663  HB3 ASN   110      63.745  55.225  84.717  1.00  0.00           H  
ATOM   1664  CG  ASN   110      64.669  54.285  86.311  1.00  0.00           C  
ATOM   1665  OD1 ASN   110      64.672  53.510  87.247  1.00  0.00           O  
ATOM   1666  ND2 ASN   110      65.782  54.841  85.938  1.00  0.00           N  
ATOM   1667 HD21 ASN   110      66.519  54.784  86.626  1.00  0.00           H  
ATOM   1668 HD22 ASN   110      65.683  55.610  85.291  1.00  0.00           H  
ATOM   1669  C   ASN   110      61.586  53.657  83.835  1.00  0.00           C  
ATOM   1670  O   ASN   110      61.183  54.817  83.693  1.00  0.00           O  
ATOM   1671  N   THR   111      61.145  52.650  83.060  1.00  0.00           N  
ATOM   1672  H   THR   111      61.628  51.768  83.160  1.00  0.00           H  
ATOM   1673  CA  THR   111      60.332  52.893  81.905  1.00  0.00           C  
ATOM   1674  HA  THR   111      59.843  53.867  81.935  1.00  0.00           H  
ATOM   1675  CB  THR   111      61.232  52.867  80.701  1.00  0.00           C  
ATOM   1676  HB  THR   111      61.595  51.880  80.417  1.00  0.00           H  
ATOM   1677  CG2 THR   111      60.440  53.300  79.445  1.00  0.00           C  
ATOM   1678 HG21 THR   111      61.129  53.664  78.683  1.00  0.00           H  
ATOM   1679 HG22 THR   111      59.853  52.476  79.038  1.00  0.00           H  
ATOM   1680 HG23 THR   111      59.870  54.203  79.659  1.00  0.00           H  
ATOM   1681  OG1 THR   111      62.255  53.848  80.771  1.00  0.00           O  
ATOM   1682  HG1 THR   111      62.872  53.504  81.422  1.00  0.00           H  
ATOM   1683  C   THR   111      59.307  51.767  81.661  1.00  0.00           C  
ATOM   1684  O   THR   111      59.690  50.652  81.359  1.00  0.00           O  
ATOM   1685  N   THR   112      58.028  52.067  81.924  1.00  0.00           N  
ATOM   1686  H   THR   112      57.835  53.050  82.055  1.00  0.00           H  
ATOM   1687  CA  THR   112      56.891  51.145  81.642  1.00  0.00           C  
ATOM   1688  HA  THR   112      57.200  50.102  81.709  1.00  0.00           H  
ATOM   1689  CB  THR   112      55.699  51.284  82.650  1.00  0.00           C  
ATOM   1690  HB  THR   112      54.996  50.472  82.467  1.00  0.00           H  
ATOM   1691  CG2 THR   112      56.116  51.269  84.093  1.00  0.00           C  
ATOM   1692 HG21 THR   112      56.885  52.019  84.279  1.00  0.00           H  
ATOM   1693 HG22 THR   112      55.222  51.550  84.648  1.00  0.00           H  
ATOM   1694 HG23 THR   112      56.491  50.277  84.348  1.00  0.00           H  
ATOM   1695  OG1 THR   112      55.079  52.550  82.436  1.00  0.00           O  
ATOM   1696  HG1 THR   112      55.753  53.233  82.467  1.00  0.00           H  
ATOM   1697  C   THR   112      56.286  51.388  80.214  1.00  0.00           C  
ATOM   1698  O   THR   112      56.564  52.393  79.548  1.00  0.00           O  
ATOM   1699  N   ILE   113      55.568  50.359  79.770  1.00  0.00           N  
ATOM   1700  H   ILE   113      55.459  49.571  80.392  1.00  0.00           H  
ATOM   1701  CA  ILE   113      54.870  50.466  78.454  1.00  0.00           C  
ATOM   1702  HA  ILE   113      55.642  50.659  77.709  1.00  0.00           H  
ATOM   1703  CB  ILE   113      54.244  49.122  78.040  1.00  0.00           C  
ATOM   1704  HB  ILE   113      54.966  48.322  78.208  1.00  0.00           H  
ATOM   1705  CG2 ILE   113      53.067  48.697  78.923  1.00  0.00           C  
ATOM   1706 HG21 ILE   113      52.122  49.187  78.690  1.00  0.00           H  
ATOM   1707 HG22 ILE   113      52.768  47.651  78.864  1.00  0.00           H  
ATOM   1708 HG23 ILE   113      53.334  48.715  79.980  1.00  0.00           H  
ATOM   1709  CG1 ILE   113      53.969  49.159  76.494  1.00  0.00           C  
ATOM   1710 HG12 ILE   113      53.093  49.788  76.333  1.00  0.00           H  
ATOM   1711 HG13 ILE   113      54.856  49.486  75.952  1.00  0.00           H  
ATOM   1712  CD1 ILE   113      53.481  47.763  75.931  1.00  0.00           C  
ATOM   1713 HD11 ILE   113      53.289  47.856  74.862  1.00  0.00           H  
ATOM   1714 HD12 ILE   113      54.236  46.995  76.101  1.00  0.00           H  
ATOM   1715 HD13 ILE   113      52.581  47.503  76.487  1.00  0.00           H  
ATOM   1716  C   ILE   113      53.837  51.570  78.435  1.00  0.00           C  
ATOM   1717  O   ILE   113      53.723  52.205  77.423  1.00  0.00           O  
ATOM   1718  N   SER   114      53.145  51.971  79.552  1.00  0.00           N  
ATOM   1719  H   SER   114      53.447  51.463  80.371  1.00  0.00           H  
ATOM   1720  CA  SER   114      52.372  53.177  79.516  1.00  0.00           C  
ATOM   1721  HA  SER   114      51.782  53.240  78.602  1.00  0.00           H  
ATOM   1722  CB  SER   114      51.455  53.291  80.685  1.00  0.00           C  
ATOM   1723  HB2 SER   114      50.844  54.193  80.629  1.00  0.00           H  
ATOM   1724  HB3 SER   114      50.810  52.413  80.725  1.00  0.00           H  
ATOM   1725  OG  SER   114      52.184  53.199  81.948  1.00  0.00           O  
ATOM   1726  HG  SER   114      52.232  52.268  82.177  1.00  0.00           H  
ATOM   1727  C   SER   114      53.229  54.444  79.491  1.00  0.00           C  
ATOM   1728  O   SER   114      52.834  55.470  79.003  1.00  0.00           O  
ATOM   1729  N   ASP   115      54.522  54.393  79.823  1.00  0.00           N  
ATOM   1730  H   ASP   115      54.875  53.461  79.990  1.00  0.00           H  
ATOM   1731  CA  ASP   115      55.494  55.491  79.555  1.00  0.00           C  
ATOM   1732  HA  ASP   115      55.100  56.481  79.787  1.00  0.00           H  
ATOM   1733  CB  ASP   115      56.780  55.402  80.470  1.00  0.00           C  
ATOM   1734  HB2 ASP   115      57.313  54.462  80.326  1.00  0.00           H  
ATOM   1735  HB3 ASP   115      57.406  56.255  80.208  1.00  0.00           H  
ATOM   1736  CG  ASP   115      56.448  55.479  81.923  1.00  0.00           C  
ATOM   1737  OD1 ASP   115      55.776  56.476  82.349  1.00  0.00           O  
ATOM   1738  OD2 ASP   115      56.852  54.554  82.664  1.00  0.00           O  
ATOM   1739  C   ASP   115      55.978  55.572  78.061  1.00  0.00           C  
ATOM   1740  O   ASP   115      56.086  56.612  77.456  1.00  0.00           O  
ATOM   1741  N   ILE   116      56.021  54.385  77.421  1.00  0.00           N  
ATOM   1742  H   ILE   116      55.904  53.552  77.980  1.00  0.00           H  
ATOM   1743  CA  ILE   116      56.277  54.332  76.003  1.00  0.00           C  
ATOM   1744  HA  ILE   116      57.138  54.943  75.731  1.00  0.00           H  
ATOM   1745  CB  ILE   116      56.741  52.877  75.638  1.00  0.00           C  
ATOM   1746  HB  ILE   116      55.906  52.293  76.023  1.00  0.00           H  
ATOM   1747  CG2 ILE   116      56.821  52.571  74.145  1.00  0.00           C  
ATOM   1748 HG21 ILE   116      56.948  51.496  74.013  1.00  0.00           H  
ATOM   1749 HG22 ILE   116      56.071  53.101  73.559  1.00  0.00           H  
ATOM   1750 HG23 ILE   116      57.784  52.765  73.672  1.00  0.00           H  
ATOM   1751  CG1 ILE   116      57.946  52.291  76.423  1.00  0.00           C  
ATOM   1752 HG12 ILE   116      57.713  52.529  77.460  1.00  0.00           H  
ATOM   1753 HG13 ILE   116      57.907  51.202  76.407  1.00  0.00           H  
ATOM   1754  CD1 ILE   116      59.405  52.741  76.073  1.00  0.00           C  
ATOM   1755 HD11 ILE   116      59.542  52.803  74.993  1.00  0.00           H  
ATOM   1756 HD12 ILE   116      59.583  53.749  76.445  1.00  0.00           H  
ATOM   1757 HD13 ILE   116      60.162  52.155  76.593  1.00  0.00           H  
ATOM   1758  C   ILE   116      55.135  54.800  75.197  1.00  0.00           C  
ATOM   1759  O   ILE   116      55.306  55.542  74.234  1.00  0.00           O  
ATOM   1760  N   LEU   117      53.926  54.342  75.558  1.00  0.00           N  
ATOM   1761  H   LEU   117      53.867  53.683  76.321  1.00  0.00           H  
ATOM   1762  CA  LEU   117      52.713  54.777  74.866  1.00  0.00           C  
ATOM   1763  HA  LEU   117      52.972  55.125  73.866  1.00  0.00           H  
ATOM   1764  CB  LEU   117      51.696  53.526  74.754  1.00  0.00           C  
ATOM   1765  HB2 LEU   117      51.602  53.129  75.765  1.00  0.00           H  
ATOM   1766  HB3 LEU   117      50.759  53.898  74.340  1.00  0.00           H  
ATOM   1767  CG  LEU   117      52.138  52.409  73.904  1.00  0.00           C  
ATOM   1768  HG  LEU   117      53.076  52.001  74.281  1.00  0.00           H  
ATOM   1769  CD1 LEU   117      51.113  51.285  74.004  1.00  0.00           C  
ATOM   1770 HD11 LEU   117      51.149  50.992  75.053  1.00  0.00           H  
ATOM   1771 HD12 LEU   117      50.109  51.641  73.774  1.00  0.00           H  
ATOM   1772 HD13 LEU   117      51.384  50.445  73.365  1.00  0.00           H  
ATOM   1773  CD2 LEU   117      52.333  52.746  72.411  1.00  0.00           C  
ATOM   1774 HD21 LEU   117      52.387  51.791  71.887  1.00  0.00           H  
ATOM   1775 HD22 LEU   117      53.230  53.336  72.224  1.00  0.00           H  
ATOM   1776 HD23 LEU   117      51.497  53.309  71.998  1.00  0.00           H  
ATOM   1777  C   LEU   117      52.159  55.969  75.728  1.00  0.00           C  
ATOM   1778  O   LEU   117      51.043  55.841  76.223  1.00  0.00           O  
ATOM   1779  N   GLN   118      52.885  57.049  75.960  1.00  0.00           N  
ATOM   1780  H   GLN   118      53.750  57.094  75.441  1.00  0.00           H  
ATOM   1781  CA  GLN   118      52.472  58.222  76.708  1.00  0.00           C  
ATOM   1782  HA  GLN   118      52.171  57.900  77.706  1.00  0.00           H  
ATOM   1783  CB  GLN   118      53.619  59.194  76.900  1.00  0.00           C  
ATOM   1784  HB2 GLN   118      53.216  59.998  77.515  1.00  0.00           H  
ATOM   1785  HB3 GLN   118      54.365  58.631  77.461  1.00  0.00           H  
ATOM   1786  CG  GLN   118      54.261  59.734  75.590  1.00  0.00           C  
ATOM   1787  HG2 GLN   118      54.478  58.863  74.973  1.00  0.00           H  
ATOM   1788  HG3 GLN   118      53.557  60.413  75.108  1.00  0.00           H  
ATOM   1789  CD  GLN   118      55.555  60.435  75.757  1.00  0.00           C  
ATOM   1790  OE1 GLN   118      56.197  60.369  76.792  1.00  0.00           O  
ATOM   1791  NE2 GLN   118      55.890  61.292  74.818  1.00  0.00           N  
ATOM   1792 HE21 GLN   118      56.795  61.726  74.929  1.00  0.00           H  
ATOM   1793 HE22 GLN   118      55.282  61.474  74.032  1.00  0.00           H  
ATOM   1794  C   GLN   118      51.239  58.808  76.054  1.00  0.00           C  
ATOM   1795  O   GLN   118      51.163  58.751  74.828  1.00  0.00           O  
ATOM   1796  N   PRO   119      50.175  59.222  76.859  1.00  0.00           N  
ATOM   1797  CD  PRO   119      50.142  59.371  78.304  1.00  0.00           C  
ATOM   1798  HD2 PRO   119      50.905  60.029  78.720  1.00  0.00           H  
ATOM   1799  HD3 PRO   119      50.219  58.374  78.737  1.00  0.00           H  
ATOM   1800  CG  PRO   119      48.839  59.926  78.714  1.00  0.00           C  
ATOM   1801  HG2 PRO   119      48.611  59.401  79.641  1.00  0.00           H  
ATOM   1802  HG3 PRO   119      48.838  61.015  78.750  1.00  0.00           H  
ATOM   1803  CB  PRO   119      47.958  59.429  77.594  1.00  0.00           C  
ATOM   1804  HB2 PRO   119      47.656  58.403  77.805  1.00  0.00           H  
ATOM   1805  HB3 PRO   119      47.112  60.116  77.606  1.00  0.00           H  
ATOM   1806  CA  PRO   119      48.792  59.394  76.363  1.00  0.00           C  
ATOM   1807  HA  PRO   119      48.566  58.508  75.770  1.00  0.00           H  
ATOM   1808  C   PRO   119      48.641  60.573  75.360  1.00  0.00           C  
ATOM   1809  O   PRO   119      49.086  61.710  75.613  1.00  0.00           O  
ATOM   1810  N   ASN   120      48.005  60.301  74.228  1.00  0.00           N  
ATOM   1811  H   ASN   120      47.612  59.372  74.174  1.00  0.00           H  
ATOM   1812  CA  ASN   120      47.461  61.134  73.081  1.00  0.00           C  
ATOM   1813  HA  ASN   120      47.406  60.426  72.255  1.00  0.00           H  
ATOM   1814  CB  ASN   120      46.092  61.690  73.390  1.00  0.00           C  
ATOM   1815  HB2 ASN   120      45.656  62.357  72.646  1.00  0.00           H  
ATOM   1816  HB3 ASN   120      46.234  62.337  74.255  1.00  0.00           H  
ATOM   1817  CG  ASN   120      44.979  60.650  73.682  1.00  0.00           C  
ATOM   1818  OD1 ASN   120      44.266  60.699  74.685  1.00  0.00           O  
ATOM   1819  ND2 ASN   120      44.668  59.755  72.819  1.00  0.00           N  
ATOM   1820 HD21 ASN   120      43.979  59.078  73.118  1.00  0.00           H  
ATOM   1821 HD22 ASN   120      45.170  59.732  71.943  1.00  0.00           H  
ATOM   1822  C   ASN   120      48.436  62.188  72.611  1.00  0.00           C  
ATOM   1823  O   ASN   120      48.047  63.331  72.388  1.00  0.00           O  
ATOM   1824  N   LYS   121      49.735  61.904  72.540  1.00  0.00           N  
ATOM   1825  H   LYS   121      50.092  61.037  72.916  1.00  0.00           H  
ATOM   1826  CA  LYS   121      50.759  62.909  72.082  1.00  0.00           C  
ATOM   1827  HA  LYS   121      50.214  63.617  71.459  1.00  0.00           H  
ATOM   1828  CB  LYS   121      51.356  63.576  73.354  1.00  0.00           C  
ATOM   1829  HB2 LYS   121      51.910  64.457  73.031  1.00  0.00           H  
ATOM   1830  HB3 LYS   121      50.478  63.903  73.912  1.00  0.00           H  
ATOM   1831  CG  LYS   121      52.301  62.730  74.335  1.00  0.00           C  
ATOM   1832  HG2 LYS   121      53.091  62.376  73.672  1.00  0.00           H  
ATOM   1833  HG3 LYS   121      51.796  61.810  74.627  1.00  0.00           H  
ATOM   1834  CD  LYS   121      52.815  63.409  75.600  1.00  0.00           C  
ATOM   1835  HD2 LYS   121      53.562  62.700  75.956  1.00  0.00           H  
ATOM   1836  HD3 LYS   121      53.202  64.378  75.285  1.00  0.00           H  
ATOM   1837  CE  LYS   121      51.650  63.507  76.600  1.00  0.00           C  
ATOM   1838  HE2 LYS   121      51.220  62.513  76.725  1.00  0.00           H  
ATOM   1839  HE3 LYS   121      50.936  64.206  76.166  1.00  0.00           H  
ATOM   1840  NZ  LYS   121      52.036  64.135  77.867  1.00  0.00           N  
ATOM   1841  HZ1 LYS   121      51.297  64.129  78.556  1.00  0.00           H  
ATOM   1842  HZ2 LYS   121      52.211  65.083  77.567  1.00  0.00           H  
ATOM   1843  HZ3 LYS   121      52.854  63.677  78.244  1.00  0.00           H  
ATOM   1844  C   LYS   121      51.793  62.183  71.130  1.00  0.00           C  
ATOM   1845  O   LYS   121      51.442  61.160  70.553  1.00  0.00           O  
ATOM   1846  N   TYR   122      52.975  62.852  70.853  1.00  0.00           N  
ATOM   1847  H   TYR   122      53.092  63.609  71.511  1.00  0.00           H  
ATOM   1848  CA  TYR   122      54.190  62.304  70.196  1.00  0.00           C  
ATOM   1849  HA  TYR   122      53.938  62.007  69.178  1.00  0.00           H  
ATOM   1850  CB  TYR   122      55.329  63.370  70.113  1.00  0.00           C  
ATOM   1851  HB2 TYR   122      55.812  63.497  71.082  1.00  0.00           H  
ATOM   1852  HB3 TYR   122      56.103  63.003  69.440  1.00  0.00           H  
ATOM   1853  CG  TYR   122      54.873  64.713  69.552  1.00  0.00           C  
ATOM   1854  CD1 TYR   122      54.402  65.673  70.441  1.00  0.00           C  
ATOM   1855  HD1 TYR   122      54.240  65.342  71.456  1.00  0.00           H  
ATOM   1856  CE1 TYR   122      54.166  67.025  70.055  1.00  0.00           C  
ATOM   1857  HE1 TYR   122      53.848  67.737  70.802  1.00  0.00           H  
ATOM   1858  CZ  TYR   122      54.440  67.351  68.732  1.00  0.00           C  
ATOM   1859  OH  TYR   122      54.174  68.578  68.174  1.00  0.00           O  
ATOM   1860  HH  TYR   122      53.813  69.188  68.822  1.00  0.00           H  
ATOM   1861  CE2 TYR   122      54.906  66.366  67.846  1.00  0.00           C  
ATOM   1862  HE2 TYR   122      55.238  66.701  66.875  1.00  0.00           H  
ATOM   1863  CD2 TYR   122      55.082  65.026  68.197  1.00  0.00           C  
ATOM   1864  HD2 TYR   122      55.496  64.263  67.554  1.00  0.00           H  
ATOM   1865  C   TYR   122      54.664  61.010  70.860  1.00  0.00           C  
ATOM   1866  O   TYR   122      54.388  60.620  71.974  1.00  0.00           O  
ATOM   1867  N   VAL   123      55.398  60.159  70.063  1.00  0.00           N  
ATOM   1868  H   VAL   123      55.583  60.528  69.141  1.00  0.00           H  
ATOM   1869  CA  VAL   123      56.228  59.025  70.572  1.00  0.00           C  
ATOM   1870  HA  VAL   123      55.592  58.401  71.200  1.00  0.00           H  
ATOM   1871  CB  VAL   123      56.750  58.205  69.395  1.00  0.00           C  
ATOM   1872  HB  VAL   123      57.364  58.858  68.775  1.00  0.00           H  
ATOM   1873  CG1 VAL   123      57.686  57.057  69.658  1.00  0.00           C  
ATOM   1874 HG11 VAL   123      58.130  56.660  68.745  1.00  0.00           H  
ATOM   1875 HG12 VAL   123      58.587  57.332  70.207  1.00  0.00           H  
ATOM   1876 HG13 VAL   123      57.185  56.316  70.282  1.00  0.00           H  
ATOM   1877  CG2 VAL   123      55.580  57.664  68.595  1.00  0.00           C  
ATOM   1878 HG21 VAL   123      55.070  58.454  68.044  1.00  0.00           H  
ATOM   1879 HG22 VAL   123      54.930  56.997  69.161  1.00  0.00           H  
ATOM   1880 HG23 VAL   123      56.042  57.086  67.795  1.00  0.00           H  
ATOM   1881  C   VAL   123      57.406  59.445  71.362  1.00  0.00           C  
ATOM   1882  O   VAL   123      57.998  60.480  70.973  1.00  0.00           O  
ATOM   1883  N   PRO   124      57.908  58.761  72.475  1.00  0.00           N  
ATOM   1884  CD  PRO   124      57.179  57.812  73.246  1.00  0.00           C  
ATOM   1885  HD2 PRO   124      57.252  56.859  72.722  1.00  0.00           H  
ATOM   1886  HD3 PRO   124      56.106  58.002  73.209  1.00  0.00           H  
ATOM   1887  CG  PRO   124      57.780  57.806  74.615  1.00  0.00           C  
ATOM   1888  HG2 PRO   124      57.402  58.725  75.063  1.00  0.00           H  
ATOM   1889  HG3 PRO   124      57.656  56.870  75.160  1.00  0.00           H  
ATOM   1890  CB  PRO   124      59.277  58.097  74.271  1.00  0.00           C  
ATOM   1891  HB2 PRO   124      59.641  57.104  74.009  1.00  0.00           H  
ATOM   1892  HB3 PRO   124      59.847  58.506  75.105  1.00  0.00           H  
ATOM   1893  CA  PRO   124      59.173  59.123  73.107  1.00  0.00           C  
ATOM   1894  HA  PRO   124      58.992  60.105  73.544  1.00  0.00           H  
ATOM   1895  C   PRO   124      60.518  59.081  72.255  1.00  0.00           C  
ATOM   1896  O   PRO   124      60.713  58.143  71.441  1.00  0.00           O  
ATOM   1897  N   PRO   125      61.461  60.027  72.413  1.00  0.00           N  
ATOM   1898  CD  PRO   125      61.445  61.302  73.212  1.00  0.00           C  
ATOM   1899  HD2 PRO   125      61.365  61.074  74.275  1.00  0.00           H  
ATOM   1900  HD3 PRO   125      60.558  61.902  73.005  1.00  0.00           H  
ATOM   1901  CG  PRO   125      62.754  62.124  72.790  1.00  0.00           C  
ATOM   1902  HG2 PRO   125      62.431  62.843  72.037  1.00  0.00           H  
ATOM   1903  HG3 PRO   125      63.209  62.608  73.654  1.00  0.00           H  
ATOM   1904  CB  PRO   125      63.692  61.070  72.216  1.00  0.00           C  
ATOM   1905  HB2 PRO   125      64.115  61.476  71.297  1.00  0.00           H  
ATOM   1906  HB3 PRO   125      64.538  60.826  72.859  1.00  0.00           H  
ATOM   1907  CA  PRO   125      62.801  59.916  71.840  1.00  0.00           C  
ATOM   1908  HA  PRO   125      62.753  60.010  70.755  1.00  0.00           H  
ATOM   1909  C   PRO   125      63.526  58.571  72.047  1.00  0.00           C  
ATOM   1910  O   PRO   125      64.142  58.024  71.128  1.00  0.00           O  
ATOM   1911  N   ILE   126      63.294  57.981  73.217  1.00  0.00           N  
ATOM   1912  H   ILE   126      62.918  58.558  73.956  1.00  0.00           H  
ATOM   1913  CA  ILE   126      63.897  56.639  73.499  1.00  0.00           C  
ATOM   1914  HA  ILE   126      64.963  56.790  73.335  1.00  0.00           H  
ATOM   1915  CB  ILE   126      63.733  56.307  75.023  1.00  0.00           C  
ATOM   1916  HB  ILE   126      64.309  57.088  75.520  1.00  0.00           H  
ATOM   1917  CG2 ILE   126      62.299  56.240  75.603  1.00  0.00           C  
ATOM   1918 HG21 ILE   126      61.729  57.093  75.236  1.00  0.00           H  
ATOM   1919 HG22 ILE   126      62.286  56.267  76.692  1.00  0.00           H  
ATOM   1920 HG23 ILE   126      61.851  55.339  75.184  1.00  0.00           H  
ATOM   1921  CG1 ILE   126      64.440  54.992  75.403  1.00  0.00           C  
ATOM   1922 HG12 ILE   126      64.015  54.153  74.852  1.00  0.00           H  
ATOM   1923 HG13 ILE   126      65.448  55.054  74.992  1.00  0.00           H  
ATOM   1924  CD1 ILE   126      64.511  54.739  76.956  1.00  0.00           C  
ATOM   1925 HD11 ILE   126      63.552  54.603  77.457  1.00  0.00           H  
ATOM   1926 HD12 ILE   126      65.104  53.899  77.318  1.00  0.00           H  
ATOM   1927 HD13 ILE   126      64.922  55.643  77.404  1.00  0.00           H  
ATOM   1928  C   ILE   126      63.457  55.513  72.562  1.00  0.00           C  
ATOM   1929  O   ILE   126      64.190  54.599  72.344  1.00  0.00           O  
ATOM   1930  N   VAL   127      62.282  55.633  71.860  1.00  0.00           N  
ATOM   1931  H   VAL   127      61.665  56.401  72.085  1.00  0.00           H  
ATOM   1932  CA  VAL   127      61.880  54.518  70.971  1.00  0.00           C  
ATOM   1933  HA  VAL   127      61.876  53.626  71.596  1.00  0.00           H  
ATOM   1934  CB  VAL   127      60.401  54.653  70.535  1.00  0.00           C  
ATOM   1935  HB  VAL   127      60.364  55.628  70.049  1.00  0.00           H  
ATOM   1936  CG1 VAL   127      59.908  53.665  69.487  1.00  0.00           C  
ATOM   1937 HG11 VAL   127      59.836  52.703  69.994  1.00  0.00           H  
ATOM   1938 HG12 VAL   127      60.542  53.563  68.607  1.00  0.00           H  
ATOM   1939 HG13 VAL   127      58.938  54.024  69.144  1.00  0.00           H  
ATOM   1940  CG2 VAL   127      59.398  54.731  71.657  1.00  0.00           C  
ATOM   1941 HG21 VAL   127      59.636  53.992  72.422  1.00  0.00           H  
ATOM   1942 HG22 VAL   127      58.375  54.656  71.286  1.00  0.00           H  
ATOM   1943 HG23 VAL   127      59.509  55.750  72.027  1.00  0.00           H  
ATOM   1944  C   VAL   127      62.873  54.204  69.772  1.00  0.00           C  
ATOM   1945  O   VAL   127      62.952  53.087  69.358  1.00  0.00           O  
ATOM   1946  N   ASN   128      63.713  55.204  69.373  1.00  0.00           N  
ATOM   1947  H   ASN   128      63.505  56.145  69.675  1.00  0.00           H  
ATOM   1948  CA  ASN   128      64.641  55.025  68.298  1.00  0.00           C  
ATOM   1949  HA  ASN   128      64.201  54.491  67.455  1.00  0.00           H  
ATOM   1950  CB  ASN   128      65.106  56.476  67.917  1.00  0.00           C  
ATOM   1951  HB2 ASN   128      66.043  56.486  67.360  1.00  0.00           H  
ATOM   1952  HB3 ASN   128      65.446  57.010  68.803  1.00  0.00           H  
ATOM   1953  CG  ASN   128      64.109  57.329  67.060  1.00  0.00           C  
ATOM   1954  OD1 ASN   128      62.977  56.915  66.840  1.00  0.00           O  
ATOM   1955  ND2 ASN   128      64.557  58.536  66.670  1.00  0.00           N  
ATOM   1956 HD21 ASN   128      63.904  59.207  66.292  1.00  0.00           H  
ATOM   1957 HD22 ASN   128      65.550  58.718  66.634  1.00  0.00           H  
ATOM   1958  C   ASN   128      65.856  54.221  68.689  1.00  0.00           C  
ATOM   1959  O   ASN   128      66.571  53.690  67.857  1.00  0.00           O  
ATOM   1960  N   SER   129      66.049  54.045  69.979  1.00  0.00           N  
ATOM   1961  H   SER   129      65.350  54.359  70.637  1.00  0.00           H  
ATOM   1962  CA  SER   129      66.985  53.253  70.586  1.00  0.00           C  
ATOM   1963  HA  SER   129      67.697  52.956  69.816  1.00  0.00           H  
ATOM   1964  CB  SER   129      67.862  53.953  71.654  1.00  0.00           C  
ATOM   1965  HB2 SER   129      67.221  54.115  72.521  1.00  0.00           H  
ATOM   1966  HB3 SER   129      68.625  53.257  72.000  1.00  0.00           H  
ATOM   1967  OG  SER   129      68.473  55.127  71.106  1.00  0.00           O  
ATOM   1968  HG  SER   129      67.778  55.739  70.851  1.00  0.00           H  
ATOM   1969  C   SER   129      66.358  51.928  71.152  1.00  0.00           C  
ATOM   1970  O   SER   129      67.119  51.148  71.786  1.00  0.00           O  
ATOM   1971  N   LEU   130      65.066  51.742  70.963  1.00  0.00           N  
ATOM   1972  H   LEU   130      64.563  52.480  70.490  1.00  0.00           H  
ATOM   1973  CA  LEU   130      64.430  50.394  71.015  1.00  0.00           C  
ATOM   1974  HA  LEU   130      65.009  49.923  71.809  1.00  0.00           H  
ATOM   1975  CB  LEU   130      62.931  50.436  71.374  1.00  0.00           C  
ATOM   1976  HB2 LEU   130      62.488  49.440  71.370  1.00  0.00           H  
ATOM   1977  HB3 LEU   130      62.487  51.040  70.583  1.00  0.00           H  
ATOM   1978  CG  LEU   130      62.554  51.232  72.677  1.00  0.00           C  
ATOM   1979  HG  LEU   130      62.871  52.271  72.587  1.00  0.00           H  
ATOM   1980  CD1 LEU   130      61.070  51.238  72.762  1.00  0.00           C  
ATOM   1981 HD11 LEU   130      60.587  50.280  72.573  1.00  0.00           H  
ATOM   1982 HD12 LEU   130      60.694  51.874  71.960  1.00  0.00           H  
ATOM   1983 HD13 LEU   130      60.730  51.569  73.743  1.00  0.00           H  
ATOM   1984  CD2 LEU   130      63.022  50.539  73.962  1.00  0.00           C  
ATOM   1985 HD21 LEU   130      62.795  50.954  74.944  1.00  0.00           H  
ATOM   1986 HD22 LEU   130      64.103  50.655  74.043  1.00  0.00           H  
ATOM   1987 HD23 LEU   130      62.788  49.475  73.971  1.00  0.00           H  
ATOM   1988  C   LEU   130      64.787  49.568  69.730  1.00  0.00           C  
ATOM   1989  O   LEU   130      64.203  48.535  69.573  1.00  0.00           O  
ATOM   1990  N   PHE   131      65.616  50.076  68.827  1.00  0.00           N  
ATOM   1991  H   PHE   131      66.013  50.986  69.012  1.00  0.00           H  
ATOM   1992  CA  PHE   131      66.250  49.338  67.770  1.00  0.00           C  
ATOM   1993  HA  PHE   131      66.111  48.268  67.924  1.00  0.00           H  
ATOM   1994  CB  PHE   131      65.583  49.845  66.522  1.00  0.00           C  
ATOM   1995  HB2 PHE   131      66.147  49.373  65.717  1.00  0.00           H  
ATOM   1996  HB3 PHE   131      65.832  50.906  66.497  1.00  0.00           H  
ATOM   1997  CG  PHE   131      64.071  49.683  66.193  1.00  0.00           C  
ATOM   1998  CD1 PHE   131      63.721  48.719  65.242  1.00  0.00           C  
ATOM   1999  HD1 PHE   131      64.383  47.967  64.839  1.00  0.00           H  
ATOM   2000  CE1 PHE   131      62.361  48.590  64.961  1.00  0.00           C  
ATOM   2001  HE1 PHE   131      62.067  47.808  64.276  1.00  0.00           H  
ATOM   2002  CZ  PHE   131      61.388  49.520  65.379  1.00  0.00           C  
ATOM   2003  HZ  PHE   131      60.359  49.470  65.057  1.00  0.00           H  
ATOM   2004  CE2 PHE   131      61.824  50.514  66.287  1.00  0.00           C  
ATOM   2005  HE2 PHE   131      61.175  51.295  66.655  1.00  0.00           H  
ATOM   2006  CD2 PHE   131      63.169  50.592  66.680  1.00  0.00           C  
ATOM   2007  HD2 PHE   131      63.514  51.228  67.481  1.00  0.00           H  
ATOM   2008  C   PHE   131      67.720  49.539  67.595  1.00  0.00           C  
ATOM   2009  O   PHE   131      68.383  50.489  68.097  1.00  0.00           O  
ATOM   2010  N   SER   132      68.348  48.692  66.724  1.00  0.00           N  
ATOM   2011  H   SER   132      67.895  47.949  66.211  1.00  0.00           H  
ATOM   2012  CA  SER   132      69.758  48.824  66.481  1.00  0.00           C  
ATOM   2013  HA  SER   132      70.181  49.784  66.777  1.00  0.00           H  
ATOM   2014  CB  SER   132      70.612  47.692  67.172  1.00  0.00           C  
ATOM   2015  HB2 SER   132      71.638  47.624  66.811  1.00  0.00           H  
ATOM   2016  HB3 SER   132      70.006  46.793  67.060  1.00  0.00           H  
ATOM   2017  OG  SER   132      70.795  48.018  68.580  1.00  0.00           O  
ATOM   2018  HG  SER   132      69.908  48.105  68.935  1.00  0.00           H  
ATOM   2019  C   SER   132      69.987  48.823  64.941  1.00  0.00           C  
ATOM   2020  O   SER   132      69.085  48.518  64.120  1.00  0.00           O  
ATOM   2021  N   LEU   133      71.244  49.116  64.573  1.00  0.00           N  
ATOM   2022  H   LEU   133      71.894  49.279  65.328  1.00  0.00           H  
ATOM   2023  CA  LEU   133      71.661  49.567  63.226  1.00  0.00           C  
ATOM   2024  HA  LEU   133      72.661  49.988  63.322  1.00  0.00           H  
ATOM   2025  CB  LEU   133      71.872  48.292  62.365  1.00  0.00           C  
ATOM   2026  HB2 LEU   133      72.428  47.572  62.965  1.00  0.00           H  
ATOM   2027  HB3 LEU   133      70.949  47.825  62.020  1.00  0.00           H  
ATOM   2028  CG  LEU   133      72.757  48.520  61.104  1.00  0.00           C  
ATOM   2029  HG  LEU   133      72.423  49.426  60.598  1.00  0.00           H  
ATOM   2030  CD1 LEU   133      74.203  48.661  61.407  1.00  0.00           C  
ATOM   2031 HD11 LEU   133      74.279  49.464  62.141  1.00  0.00           H  
ATOM   2032 HD12 LEU   133      74.533  47.820  62.016  1.00  0.00           H  
ATOM   2033 HD13 LEU   133      74.887  48.879  60.587  1.00  0.00           H  
ATOM   2034  CD2 LEU   133      72.675  47.329  60.132  1.00  0.00           C  
ATOM   2035 HD21 LEU   133      73.151  46.498  60.653  1.00  0.00           H  
ATOM   2036 HD22 LEU   133      73.231  47.564  59.225  1.00  0.00           H  
ATOM   2037 HD23 LEU   133      71.658  47.047  59.862  1.00  0.00           H  
ATOM   2038  C   LEU   133      70.801  50.685  62.543  1.00  0.00           C  
ATOM   2039  O   LEU   133      70.512  50.614  61.356  1.00  0.00           O  
ATOM   2040  N   ASN   134      70.386  51.680  63.358  1.00  0.00           N  
ATOM   2041  H   ASN   134      70.819  51.608  64.268  1.00  0.00           H  
ATOM   2042  CA  ASN   134      69.617  52.802  62.951  1.00  0.00           C  
ATOM   2043  HA  ASN   134      68.682  52.354  62.614  1.00  0.00           H  
ATOM   2044  CB  ASN   134      69.358  53.762  64.141  1.00  0.00           C  
ATOM   2045  HB2 ASN   134      70.167  54.174  64.744  1.00  0.00           H  
ATOM   2046  HB3 ASN   134      68.879  54.635  63.696  1.00  0.00           H  
ATOM   2047  CG  ASN   134      68.417  53.179  65.128  1.00  0.00           C  
ATOM   2048  OD1 ASN   134      67.270  53.003  64.914  1.00  0.00           O  
ATOM   2049  ND2 ASN   134      68.935  52.575  66.167  1.00  0.00           N  
ATOM   2050 HD21 ASN   134      68.226  52.259  66.812  1.00  0.00           H  
ATOM   2051 HD22 ASN   134      69.932  52.444  66.264  1.00  0.00           H  
ATOM   2052  C   ASN   134      70.233  53.655  61.824  1.00  0.00           C  
ATOM   2053  O   ASN   134      71.375  54.106  61.945  1.00  0.00           O  
ATOM   2054  N   GLY   135      69.470  53.999  60.829  1.00  0.00           N  
ATOM   2055  H   GLY   135      68.691  53.392  60.616  1.00  0.00           H  
ATOM   2056  CA  GLY   135      69.880  54.922  59.792  1.00  0.00           C  
ATOM   2057  HA2 GLY   135      70.125  55.827  60.348  1.00  0.00           H  
ATOM   2058  HA3 GLY   135      69.041  55.029  59.105  1.00  0.00           H  
ATOM   2059  C   GLY   135      71.092  54.556  58.872  1.00  0.00           C  
ATOM   2060  O   GLY   135      71.566  55.397  58.073  1.00  0.00           O  
ATOM   2061  N   VAL   136      71.567  53.293  58.991  1.00  0.00           N  
ATOM   2062  H   VAL   136      71.168  52.600  59.607  1.00  0.00           H  
ATOM   2063  CA  VAL   136      72.586  52.781  58.118  1.00  0.00           C  
ATOM   2064  HA  VAL   136      73.381  53.520  58.022  1.00  0.00           H  
ATOM   2065  CB  VAL   136      73.268  51.525  58.682  1.00  0.00           C  
ATOM   2066  HB  VAL   136      72.451  50.815  58.815  1.00  0.00           H  
ATOM   2067  CG1 VAL   136      74.458  51.064  57.842  1.00  0.00           C  
ATOM   2068 HG11 VAL   136      74.271  50.627  56.862  1.00  0.00           H  
ATOM   2069 HG12 VAL   136      75.030  50.266  58.315  1.00  0.00           H  
ATOM   2070 HG13 VAL   136      74.969  52.001  57.622  1.00  0.00           H  
ATOM   2071  CG2 VAL   136      73.895  51.897  60.042  1.00  0.00           C  
ATOM   2072 HG21 VAL   136      73.094  52.245  60.694  1.00  0.00           H  
ATOM   2073 HG22 VAL   136      74.373  51.066  60.562  1.00  0.00           H  
ATOM   2074 HG23 VAL   136      74.682  52.651  60.021  1.00  0.00           H  
ATOM   2075  C   VAL   136      71.968  52.532  56.693  1.00  0.00           C  
ATOM   2076  O   VAL   136      70.836  52.006  56.560  1.00  0.00           O  
ATOM   2077  N   LYS   137      72.693  52.858  55.606  1.00  0.00           N  
ATOM   2078  H   LYS   137      73.605  53.232  55.826  1.00  0.00           H  
ATOM   2079  CA  LYS   137      72.339  52.783  54.174  1.00  0.00           C  
ATOM   2080  HA  LYS   137      71.301  53.090  54.052  1.00  0.00           H  
ATOM   2081  CB  LYS   137      73.309  53.739  53.406  1.00  0.00           C  
ATOM   2082  HB2 LYS   137      74.356  53.465  53.535  1.00  0.00           H  
ATOM   2083  HB3 LYS   137      73.188  54.793  53.657  1.00  0.00           H  
ATOM   2084  CG  LYS   137      73.091  53.438  51.869  1.00  0.00           C  
ATOM   2085  HG2 LYS   137      73.271  52.385  51.649  1.00  0.00           H  
ATOM   2086  HG3 LYS   137      72.067  53.693  51.597  1.00  0.00           H  
ATOM   2087  CD  LYS   137      74.092  54.196  50.975  1.00  0.00           C  
ATOM   2088  HD2 LYS   137      75.136  53.911  51.111  1.00  0.00           H  
ATOM   2089  HD3 LYS   137      73.879  53.894  49.950  1.00  0.00           H  
ATOM   2090  CE  LYS   137      73.907  55.738  51.281  1.00  0.00           C  
ATOM   2091  HE2 LYS   137      74.387  56.006  52.223  1.00  0.00           H  
ATOM   2092  HE3 LYS   137      72.830  55.889  51.341  1.00  0.00           H  
ATOM   2093  NZ  LYS   137      74.476  56.485  50.143  1.00  0.00           N  
ATOM   2094  HZ1 LYS   137      75.398  56.127  49.938  1.00  0.00           H  
ATOM   2095  HZ2 LYS   137      74.007  56.241  49.283  1.00  0.00           H  
ATOM   2096  HZ3 LYS   137      74.592  57.474  50.314  1.00  0.00           H  
ATOM   2097  C   LYS   137      72.445  51.266  53.758  1.00  0.00           C  
ATOM   2098  O   LYS   137      73.510  50.670  53.936  1.00  0.00           O  
ATOM   2099  N   ASN   138      71.420  50.675  53.104  1.00  0.00           N  
ATOM   2100  H   ASN   138      70.578  51.175  52.859  1.00  0.00           H  
ATOM   2101  CA  ASN   138      71.356  49.266  52.682  1.00  0.00           C  
ATOM   2102  HA  ASN   138      71.465  48.708  53.612  1.00  0.00           H  
ATOM   2103  CB  ASN   138      70.010  49.011  51.983  1.00  0.00           C  
ATOM   2104  HB2 ASN   138      69.975  48.008  51.558  1.00  0.00           H  
ATOM   2105  HB3 ASN   138      69.915  49.703  51.146  1.00  0.00           H  
ATOM   2106  CG  ASN   138      68.870  49.088  52.975  1.00  0.00           C  
ATOM   2107  OD1 ASN   138      68.969  48.550  54.091  1.00  0.00           O  
ATOM   2108  ND2 ASN   138      67.768  49.641  52.603  1.00  0.00           N  
ATOM   2109 HD21 ASN   138      67.746  50.021  51.668  1.00  0.00           H  
ATOM   2110 HD22 ASN   138      67.197  49.974  53.366  1.00  0.00           H  
ATOM   2111  C   ASN   138      72.515  48.740  51.775  1.00  0.00           C  
ATOM   2112  O   ASN   138      72.756  47.555  51.659  1.00  0.00           O  
ATOM   2113  N   ARG   139      73.250  49.756  51.233  1.00  0.00           N  
ATOM   2114  H   ARG   139      72.865  50.657  50.988  1.00  0.00           H  
ATOM   2115  CA  ARG   139      74.452  49.339  50.500  1.00  0.00           C  
ATOM   2116  HA  ARG   139      74.314  48.725  49.610  1.00  0.00           H  
ATOM   2117  CB  ARG   139      75.086  50.657  50.039  1.00  0.00           C  
ATOM   2118  HB2 ARG   139      75.415  51.266  50.881  1.00  0.00           H  
ATOM   2119  HB3 ARG   139      74.376  51.156  49.379  1.00  0.00           H  
ATOM   2120  CG  ARG   139      76.341  50.426  49.136  1.00  0.00           C  
ATOM   2121  HG2 ARG   139      76.257  49.650  48.375  1.00  0.00           H  
ATOM   2122  HG3 ARG   139      77.117  50.092  49.825  1.00  0.00           H  
ATOM   2123  CD  ARG   139      76.936  51.765  48.553  1.00  0.00           C  
ATOM   2124  HD2 ARG   139      76.412  52.080  47.650  1.00  0.00           H  
ATOM   2125  HD3 ARG   139      77.004  52.567  49.288  1.00  0.00           H  
ATOM   2126  NE  ARG   139      78.388  51.604  48.098  1.00  0.00           N  
ATOM   2127  HE  ARG   139      78.731  50.678  47.887  1.00  0.00           H  
ATOM   2128  CZ  ARG   139      79.356  52.536  47.947  1.00  0.00           C  
ATOM   2129  NH1 ARG   139      79.138  53.792  48.302  1.00  0.00           N  
ATOM   2130 HH11 ARG   139      79.774  54.521  48.014  1.00  0.00           H  
ATOM   2131 HH12 ARG   139      78.283  54.022  48.788  1.00  0.00           H  
ATOM   2132  NH2 ARG   139      80.495  52.267  47.352  1.00  0.00           N  
ATOM   2133 HH21 ARG   139      80.725  51.404  46.882  1.00  0.00           H  
ATOM   2134 HH22 ARG   139      81.137  53.017  47.139  1.00  0.00           H  
ATOM   2135  C   ARG   139      75.517  48.553  51.244  1.00  0.00           C  
ATOM   2136  O   ARG   139      76.073  47.614  50.638  1.00  0.00           O  
ATOM   2137  N   GLU   140      75.618  48.705  52.580  1.00  0.00           N  
ATOM   2138  H   GLU   140      75.054  49.403  53.043  1.00  0.00           H  
ATOM   2139  CA  GLU   140      76.561  48.002  53.496  1.00  0.00           C  
ATOM   2140  HA  GLU   140      77.523  47.893  52.995  1.00  0.00           H  
ATOM   2141  CB  GLU   140      76.757  48.864  54.810  1.00  0.00           C  
ATOM   2142  HB2 GLU   140      77.589  48.461  55.388  1.00  0.00           H  
ATOM   2143  HB3 GLU   140      75.863  48.876  55.434  1.00  0.00           H  
ATOM   2144  CG  GLU   140      77.112  50.371  54.662  1.00  0.00           C  
ATOM   2145  HG2 GLU   140      76.313  50.878  54.121  1.00  0.00           H  
ATOM   2146  HG3 GLU   140      77.115  50.870  55.630  1.00  0.00           H  
ATOM   2147  CD  GLU   140      78.398  50.468  53.848  1.00  0.00           C  
ATOM   2148  OE1 GLU   140      79.499  50.393  54.450  1.00  0.00           O  
ATOM   2149  OE2 GLU   140      78.334  50.552  52.570  1.00  0.00           O  
ATOM   2150  C   GLU   140      76.143  46.566  53.993  1.00  0.00           C  
ATOM   2151  O   GLU   140      76.893  45.900  54.691  1.00  0.00           O  
ATOM   2152  N   GLY   141      75.100  45.988  53.409  1.00  0.00           N  
ATOM   2153  H   GLY   141      74.499  46.539  52.813  1.00  0.00           H  
ATOM   2154  CA  GLY   141      74.728  44.566  53.599  1.00  0.00           C  
ATOM   2155  HA2 GLY   141      74.805  44.516  54.685  1.00  0.00           H  
ATOM   2156  HA3 GLY   141      73.747  44.412  53.150  1.00  0.00           H  
ATOM   2157  C   GLY   141      75.697  43.526  53.031  1.00  0.00           C  
ATOM   2158  O   GLY   141      75.711  42.386  53.347  1.00  0.00           O  
ATOM   2159  N   THR   142      76.607  43.984  52.207  1.00  0.00           N  
ATOM   2160  H   THR   142      76.746  44.968  52.023  1.00  0.00           H  
ATOM   2161  CA  THR   142      77.824  43.217  51.865  1.00  0.00           C  
ATOM   2162  HA  THR   142      77.482  42.300  51.387  1.00  0.00           H  
ATOM   2163  CB  THR   142      78.574  43.889  50.713  1.00  0.00           C  
ATOM   2164  HB  THR   142      79.470  43.318  50.469  1.00  0.00           H  
ATOM   2165  CG2 THR   142      77.737  44.092  49.410  1.00  0.00           C  
ATOM   2166 HG21 THR   142      78.293  44.732  48.725  1.00  0.00           H  
ATOM   2167 HG22 THR   142      76.760  44.497  49.677  1.00  0.00           H  
ATOM   2168 HG23 THR   142      77.732  43.115  48.926  1.00  0.00           H  
ATOM   2169  OG1 THR   142      78.893  45.159  51.176  1.00  0.00           O  
ATOM   2170  HG1 THR   142      79.843  45.112  51.311  1.00  0.00           H  
ATOM   2171  C   THR   142      78.831  42.920  52.956  1.00  0.00           C  
ATOM   2172  O   THR   142      79.575  41.951  52.853  1.00  0.00           O  
ATOM   2173  N   ILE   143      78.730  43.625  54.117  1.00  0.00           N  
ATOM   2174  H   ILE   143      78.100  44.415  54.103  1.00  0.00           H  
ATOM   2175  CA  ILE   143      79.542  43.259  55.302  1.00  0.00           C  
ATOM   2176  HA  ILE   143      79.807  42.206  55.197  1.00  0.00           H  
ATOM   2177  CB  ILE   143      80.920  43.984  55.278  1.00  0.00           C  
ATOM   2178  HB  ILE   143      81.309  43.995  54.260  1.00  0.00           H  
ATOM   2179  CG2 ILE   143      80.746  45.408  55.695  1.00  0.00           C  
ATOM   2180 HG21 ILE   143      80.595  45.461  56.773  1.00  0.00           H  
ATOM   2181 HG22 ILE   143      79.867  45.826  55.203  1.00  0.00           H  
ATOM   2182 HG23 ILE   143      81.690  45.855  55.383  1.00  0.00           H  
ATOM   2183  CG1 ILE   143      81.852  43.291  56.207  1.00  0.00           C  
ATOM   2184 HG12 ILE   143      81.501  43.312  57.239  1.00  0.00           H  
ATOM   2185 HG13 ILE   143      81.984  42.286  55.807  1.00  0.00           H  
ATOM   2186  CD1 ILE   143      83.185  43.862  56.186  1.00  0.00           C  
ATOM   2187 HD11 ILE   143      83.371  44.673  56.890  1.00  0.00           H  
ATOM   2188 HD12 ILE   143      83.520  44.334  55.262  1.00  0.00           H  
ATOM   2189 HD13 ILE   143      83.862  43.086  56.544  1.00  0.00           H  
ATOM   2190  C   ILE   143      78.716  43.337  56.659  1.00  0.00           C  
ATOM   2191  O   ILE   143      78.952  42.475  57.570  1.00  0.00           O  
ATOM   2192  N   GLN   144      77.739  44.208  56.791  1.00  0.00           N  
ATOM   2193  H   GLN   144      77.547  44.760  55.967  1.00  0.00           H  
ATOM   2194  CA  GLN   144      76.830  44.326  57.958  1.00  0.00           C  
ATOM   2195  HA  GLN   144      77.452  44.001  58.792  1.00  0.00           H  
ATOM   2196  CB  GLN   144      76.308  45.821  58.102  1.00  0.00           C  
ATOM   2197  HB2 GLN   144      75.824  46.051  57.153  1.00  0.00           H  
ATOM   2198  HB3 GLN   144      75.559  45.916  58.888  1.00  0.00           H  
ATOM   2199  CG  GLN   144      77.430  46.842  58.192  1.00  0.00           C  
ATOM   2200  HG2 GLN   144      76.999  47.838  58.090  1.00  0.00           H  
ATOM   2201  HG3 GLN   144      78.176  46.618  57.430  1.00  0.00           H  
ATOM   2202  CD  GLN   144      78.251  46.786  59.534  1.00  0.00           C  
ATOM   2203  OE1 GLN   144      78.112  45.916  60.334  1.00  0.00           O  
ATOM   2204  NE2 GLN   144      79.254  47.612  59.719  1.00  0.00           N  
ATOM   2205 HE21 GLN   144      79.910  47.394  60.456  1.00  0.00           H  
ATOM   2206 HE22 GLN   144      79.522  48.108  58.882  1.00  0.00           H  
ATOM   2207  C   GLN   144      75.743  43.238  57.874  1.00  0.00           C  
ATOM   2208  O   GLN   144      75.325  42.815  56.753  1.00  0.00           O  
ATOM   2209  N   PRO   145      75.098  42.834  58.984  1.00  0.00           N  
ATOM   2210  CD  PRO   145      75.684  43.031  60.312  1.00  0.00           C  
ATOM   2211  HD2 PRO   145      76.714  42.675  60.328  1.00  0.00           H  
ATOM   2212  HD3 PRO   145      75.658  44.106  60.493  1.00  0.00           H  
ATOM   2213  CG  PRO   145      74.854  42.122  61.328  1.00  0.00           C  
ATOM   2214  HG2 PRO   145      75.400  41.229  61.634  1.00  0.00           H  
ATOM   2215  HG3 PRO   145      74.675  42.703  62.232  1.00  0.00           H  
ATOM   2216  CB  PRO   145      73.523  41.832  60.566  1.00  0.00           C  
ATOM   2217  HB2 PRO   145      73.107  40.843  60.758  1.00  0.00           H  
ATOM   2218  HB3 PRO   145      72.846  42.627  60.878  1.00  0.00           H  
ATOM   2219  CA  PRO   145      73.950  41.970  59.068  1.00  0.00           C  
ATOM   2220  HA  PRO   145      74.353  41.021  58.714  1.00  0.00           H  
ATOM   2221  C   PRO   145      72.747  42.489  58.298  1.00  0.00           C  
ATOM   2222  O   PRO   145      72.373  43.671  58.458  1.00  0.00           O  
ATOM   2223  N   LEU   146      72.182  41.662  57.413  1.00  0.00           N  
ATOM   2224  H   LEU   146      72.447  40.697  57.550  1.00  0.00           H  
ATOM   2225  CA  LEU   146      70.902  41.991  56.644  1.00  0.00           C  
ATOM   2226  HA  LEU   146      70.874  43.038  56.344  1.00  0.00           H  
ATOM   2227  CB  LEU   146      70.774  41.020  55.435  1.00  0.00           C  
ATOM   2228  HB2 LEU   146      70.716  39.992  55.792  1.00  0.00           H  
ATOM   2229  HB3 LEU   146      69.792  41.163  54.983  1.00  0.00           H  
ATOM   2230  CG  LEU   146      71.856  41.022  54.396  1.00  0.00           C  
ATOM   2231  HG  LEU   146      72.700  40.565  54.914  1.00  0.00           H  
ATOM   2232  CD1 LEU   146      71.484  40.295  53.116  1.00  0.00           C  
ATOM   2233 HD11 LEU   146      71.003  39.323  53.225  1.00  0.00           H  
ATOM   2234 HD12 LEU   146      72.291  40.105  52.409  1.00  0.00           H  
ATOM   2235 HD13 LEU   146      70.696  40.878  52.641  1.00  0.00           H  
ATOM   2236  CD2 LEU   146      72.340  42.347  54.022  1.00  0.00           C  
ATOM   2237 HD21 LEU   146      71.598  42.863  53.412  1.00  0.00           H  
ATOM   2238 HD22 LEU   146      72.654  42.925  54.891  1.00  0.00           H  
ATOM   2239 HD23 LEU   146      73.235  42.107  53.448  1.00  0.00           H  
ATOM   2240  C   LEU   146      69.707  41.706  57.579  1.00  0.00           C  
ATOM   2241  O   LEU   146      68.612  42.299  57.324  1.00  0.00           O  
ATOM   2242  N   LEU   147      69.783  41.067  58.769  1.00  0.00           N  
ATOM   2243  H   LEU   147      70.655  40.658  59.072  1.00  0.00           H  
ATOM   2244  CA  LEU   147      68.797  41.252  59.880  1.00  0.00           C  
ATOM   2245  HA  LEU   147      68.100  42.058  59.649  1.00  0.00           H  
ATOM   2246  CB  LEU   147      67.978  39.968  60.030  1.00  0.00           C  
ATOM   2247  HB2 LEU   147      68.661  39.124  60.131  1.00  0.00           H  
ATOM   2248  HB3 LEU   147      67.516  39.993  59.043  1.00  0.00           H  
ATOM   2249  CG  LEU   147      66.967  39.822  61.141  1.00  0.00           C  
ATOM   2250  HG  LEU   147      67.502  39.802  62.090  1.00  0.00           H  
ATOM   2251  CD1 LEU   147      65.930  40.931  61.055  1.00  0.00           C  
ATOM   2252 HD11 LEU   147      65.187  40.877  61.851  1.00  0.00           H  
ATOM   2253 HD12 LEU   147      66.474  41.873  61.119  1.00  0.00           H  
ATOM   2254 HD13 LEU   147      65.358  40.733  60.149  1.00  0.00           H  
ATOM   2255  CD2 LEU   147      66.316  38.481  61.144  1.00  0.00           C  
ATOM   2256 HD21 LEU   147      65.621  38.463  61.983  1.00  0.00           H  
ATOM   2257 HD22 LEU   147      65.800  38.327  60.196  1.00  0.00           H  
ATOM   2258 HD23 LEU   147      66.963  37.607  61.223  1.00  0.00           H  
ATOM   2259  C   LEU   147      69.484  41.580  61.252  1.00  0.00           C  
ATOM   2260  O   LEU   147      70.231  40.742  61.755  1.00  0.00           O  
ATOM   2261  N   VAL   148      69.001  42.611  61.937  1.00  0.00           N  
ATOM   2262  H   VAL   148      68.544  43.325  61.387  1.00  0.00           H  
ATOM   2263  CA  VAL   148      69.238  42.882  63.364  1.00  0.00           C  
ATOM   2264  HA  VAL   148      69.903  42.149  63.820  1.00  0.00           H  
ATOM   2265  CB  VAL   148      69.850  44.314  63.451  1.00  0.00           C  
ATOM   2266  HB  VAL   148      69.193  45.015  62.936  1.00  0.00           H  
ATOM   2267  CG1 VAL   148      70.152  44.815  64.858  1.00  0.00           C  
ATOM   2268 HG11 VAL   148      70.619  44.030  65.452  1.00  0.00           H  
ATOM   2269 HG12 VAL   148      69.279  45.115  65.438  1.00  0.00           H  
ATOM   2270 HG13 VAL   148      70.819  45.677  64.825  1.00  0.00           H  
ATOM   2271  CG2 VAL   148      71.197  44.265  62.772  1.00  0.00           C  
ATOM   2272 HG21 VAL   148      71.547  45.297  62.742  1.00  0.00           H  
ATOM   2273 HG22 VAL   148      71.226  43.923  61.738  1.00  0.00           H  
ATOM   2274 HG23 VAL   148      71.811  43.665  63.443  1.00  0.00           H  
ATOM   2275  C   VAL   148      67.880  42.886  64.047  1.00  0.00           C  
ATOM   2276  O   VAL   148      67.024  43.694  63.680  1.00  0.00           O  
ATOM   2277  N   VAL   149      67.685  42.006  65.050  1.00  0.00           N  
ATOM   2278  H   VAL   149      68.474  41.423  65.291  1.00  0.00           H  
ATOM   2279  CA  VAL   149      66.614  42.156  66.093  1.00  0.00           C  
ATOM   2280  HA  VAL   149      65.878  42.775  65.580  1.00  0.00           H  
ATOM   2281  CB  VAL   149      65.897  40.828  66.361  1.00  0.00           C  
ATOM   2282  HB  VAL   149      66.517  40.422  67.160  1.00  0.00           H  
ATOM   2283  CG1 VAL   149      64.527  40.972  67.032  1.00  0.00           C  
ATOM   2284 HG11 VAL   149      63.830  41.229  66.235  1.00  0.00           H  
ATOM   2285 HG12 VAL   149      64.456  41.637  67.893  1.00  0.00           H  
ATOM   2286 HG13 VAL   149      64.286  39.982  67.420  1.00  0.00           H  
ATOM   2287  CG2 VAL   149      65.728  39.940  65.085  1.00  0.00           C  
ATOM   2288 HG21 VAL   149      65.256  40.606  64.362  1.00  0.00           H  
ATOM   2289 HG22 VAL   149      66.699  39.652  64.681  1.00  0.00           H  
ATOM   2290 HG23 VAL   149      65.222  38.995  65.285  1.00  0.00           H  
ATOM   2291  C   VAL   149      67.219  42.774  67.391  1.00  0.00           C  
ATOM   2292  O   VAL   149      68.197  42.273  67.939  1.00  0.00           O  
ATOM   2293  N   GLN   150      66.599  43.832  67.944  1.00  0.00           N  
ATOM   2294  H   GLN   150      65.779  44.160  67.454  1.00  0.00           H  
ATOM   2295  CA  GLN   150      66.832  44.268  69.320  1.00  0.00           C  
ATOM   2296  HA  GLN   150      67.694  43.728  69.711  1.00  0.00           H  
ATOM   2297  CB  GLN   150      67.278  45.721  69.385  1.00  0.00           C  
ATOM   2298  HB2 GLN   150      68.133  45.807  68.714  1.00  0.00           H  
ATOM   2299  HB3 GLN   150      66.509  46.384  68.989  1.00  0.00           H  
ATOM   2300  CG  GLN   150      67.611  46.128  70.783  1.00  0.00           C  
ATOM   2301  HG2 GLN   150      68.466  45.583  71.183  1.00  0.00           H  
ATOM   2302  HG3 GLN   150      66.740  45.928  71.406  1.00  0.00           H  
ATOM   2303  CD  GLN   150      67.812  47.593  70.990  1.00  0.00           C  
ATOM   2304  OE1 GLN   150      68.633  48.272  70.366  1.00  0.00           O  
ATOM   2305  NE2 GLN   150      67.105  48.248  71.882  1.00  0.00           N  
ATOM   2306 HE21 GLN   150      67.281  49.240  71.949  1.00  0.00           H  
ATOM   2307 HE22 GLN   150      66.478  47.770  72.514  1.00  0.00           H  
ATOM   2308  C   GLN   150      65.572  43.886  70.133  1.00  0.00           C  
ATOM   2309  O   GLN   150      64.519  44.463  69.885  1.00  0.00           O  
ATOM   2310  N   VAL   151      65.732  42.946  70.965  1.00  0.00           N  
ATOM   2311  H   VAL   151      66.500  42.299  70.859  1.00  0.00           H  
ATOM   2312  CA  VAL   151      64.697  42.595  71.986  1.00  0.00           C  
ATOM   2313  HA  VAL   151      63.700  42.814  71.605  1.00  0.00           H  
ATOM   2314  CB  VAL   151      64.730  41.049  72.409  1.00  0.00           C  
ATOM   2315  HB  VAL   151      65.315  40.879  73.313  1.00  0.00           H  
ATOM   2316  CG1 VAL   151      63.337  40.545  72.852  1.00  0.00           C  
ATOM   2317 HG11 VAL   151      62.939  41.116  73.691  1.00  0.00           H  
ATOM   2318 HG12 VAL   151      63.520  39.511  73.146  1.00  0.00           H  
ATOM   2319 HG13 VAL   151      62.657  40.741  72.023  1.00  0.00           H  
ATOM   2320  CG2 VAL   151      65.177  40.137  71.286  1.00  0.00           C  
ATOM   2321 HG21 VAL   151      66.255  40.272  71.193  1.00  0.00           H  
ATOM   2322 HG22 VAL   151      64.683  40.332  70.334  1.00  0.00           H  
ATOM   2323 HG23 VAL   151      65.021  39.115  71.630  1.00  0.00           H  
ATOM   2324  C   VAL   151      64.928  43.483  73.282  1.00  0.00           C  
ATOM   2325  O   VAL   151      66.010  43.578  73.784  1.00  0.00           O  
ATOM   2326  N   THR   152      63.928  44.387  73.610  1.00  0.00           N  
ATOM   2327  H   THR   152      63.231  44.521  72.892  1.00  0.00           H  
ATOM   2328  CA  THR   152      64.037  45.309  74.703  1.00  0.00           C  
ATOM   2329  HA  THR   152      64.903  45.164  75.350  1.00  0.00           H  
ATOM   2330  CB  THR   152      64.130  46.809  74.296  1.00  0.00           C  
ATOM   2331  HB  THR   152      63.107  47.065  74.017  1.00  0.00           H  
ATOM   2332  CG2 THR   152      64.432  47.691  75.535  1.00  0.00           C  
ATOM   2333 HG21 THR   152      65.267  47.266  76.093  1.00  0.00           H  
ATOM   2334 HG22 THR   152      63.547  47.682  76.172  1.00  0.00           H  
ATOM   2335 HG23 THR   152      64.619  48.696  75.157  1.00  0.00           H  
ATOM   2336  OG1 THR   152      64.952  46.986  73.246  1.00  0.00           O  
ATOM   2337  HG1 THR   152      64.658  46.340  72.599  1.00  0.00           H  
ATOM   2338  C   THR   152      62.922  45.058  75.721  1.00  0.00           C  
ATOM   2339  O   THR   152      61.708  45.211  75.547  1.00  0.00           O  
ATOM   2340  N   GLU   153      63.373  44.492  76.872  1.00  0.00           N  
ATOM   2341  H   GLU   153      64.381  44.483  76.923  1.00  0.00           H  
ATOM   2342  CA  GLU   153      62.555  44.339  78.131  1.00  0.00           C  
ATOM   2343  HA  GLU   153      61.599  43.873  77.892  1.00  0.00           H  
ATOM   2344  CB  GLU   153      63.438  43.512  79.129  1.00  0.00           C  
ATOM   2345  HB2 GLU   153      64.470  43.863  79.136  1.00  0.00           H  
ATOM   2346  HB3 GLU   153      63.626  42.505  78.757  1.00  0.00           H  
ATOM   2347  CG  GLU   153      62.912  43.476  80.589  1.00  0.00           C  
ATOM   2348  HG2 GLU   153      62.898  44.473  81.030  1.00  0.00           H  
ATOM   2349  HG3 GLU   153      61.936  42.999  80.674  1.00  0.00           H  
ATOM   2350  CD  GLU   153      63.978  42.716  81.450  1.00  0.00           C  
ATOM   2351  OE1 GLU   153      63.918  42.852  82.732  1.00  0.00           O  
ATOM   2352  OE2 GLU   153      64.882  41.972  80.914  1.00  0.00           O  
ATOM   2353  C   GLU   153      62.218  45.779  78.703  1.00  0.00           C  
ATOM   2354  O   GLU   153      63.123  46.632  78.753  1.00  0.00           O  
ATOM   2355  N   LEU   154      60.953  46.095  78.978  1.00  0.00           N  
ATOM   2356  H   LEU   154      60.330  45.349  78.702  1.00  0.00           H  
ATOM   2357  CA  LEU   154      60.301  47.248  79.654  1.00  0.00           C  
ATOM   2358  HA  LEU   154      61.053  48.035  79.705  1.00  0.00           H  
ATOM   2359  CB  LEU   154      59.048  47.725  78.885  1.00  0.00           C  
ATOM   2360  HB2 LEU   154      58.676  48.572  79.462  1.00  0.00           H  
ATOM   2361  HB3 LEU   154      58.240  46.996  78.948  1.00  0.00           H  
ATOM   2362  CG  LEU   154      59.342  48.060  77.393  1.00  0.00           C  
ATOM   2363  HG  LEU   154      59.808  47.171  76.968  1.00  0.00           H  
ATOM   2364  CD1 LEU   154      58.044  48.307  76.694  1.00  0.00           C  
ATOM   2365 HD11 LEU   154      57.506  49.068  77.260  1.00  0.00           H  
ATOM   2366 HD12 LEU   154      57.453  47.403  76.550  1.00  0.00           H  
ATOM   2367 HD13 LEU   154      58.213  48.690  75.687  1.00  0.00           H  
ATOM   2368  CD2 LEU   154      60.327  49.196  77.343  1.00  0.00           C  
ATOM   2369 HD21 LEU   154      60.069  50.043  77.978  1.00  0.00           H  
ATOM   2370 HD22 LEU   154      61.300  48.792  77.623  1.00  0.00           H  
ATOM   2371 HD23 LEU   154      60.405  49.588  76.328  1.00  0.00           H  
ATOM   2372  C   LEU   154      59.919  46.882  81.106  1.00  0.00           C  
ATOM   2373  O   LEU   154      60.021  45.728  81.428  1.00  0.00           O  
ATOM   2374  N   VAL   155      59.802  47.864  82.043  1.00  0.00           N  
ATOM   2375  H   VAL   155      59.923  48.812  81.715  1.00  0.00           H  
ATOM   2376  CA  VAL   155      59.544  47.711  83.460  1.00  0.00           C  
ATOM   2377  HA  VAL   155      60.456  47.248  83.838  1.00  0.00           H  
ATOM   2378  CB  VAL   155      59.434  49.010  84.284  1.00  0.00           C  
ATOM   2379  HB  VAL   155      58.777  49.754  83.832  1.00  0.00           H  
ATOM   2380  CG1 VAL   155      58.856  48.852  85.693  1.00  0.00           C  
ATOM   2381 HG11 VAL   155      59.437  48.035  86.119  1.00  0.00           H  
ATOM   2382 HG12 VAL   155      57.828  48.491  85.716  1.00  0.00           H  
ATOM   2383 HG13 VAL   155      58.905  49.806  86.218  1.00  0.00           H  
ATOM   2384  CG2 VAL   155      60.813  49.622  84.315  1.00  0.00           C  
ATOM   2385 HG21 VAL   155      61.289  49.813  83.353  1.00  0.00           H  
ATOM   2386 HG22 VAL   155      60.695  50.594  84.794  1.00  0.00           H  
ATOM   2387 HG23 VAL   155      61.448  49.009  84.954  1.00  0.00           H  
ATOM   2388  C   VAL   155      58.398  46.783  83.665  1.00  0.00           C  
ATOM   2389  O   VAL   155      58.402  46.096  84.648  1.00  0.00           O  
ATOM   2390  N   ASP   156      57.361  46.613  82.788  1.00  0.00           N  
ATOM   2391  H   ASP   156      57.433  47.312  82.062  1.00  0.00           H  
ATOM   2392  CA  ASP   156      56.114  45.823  82.853  1.00  0.00           C  
ATOM   2393  HA  ASP   156      56.273  44.992  83.540  1.00  0.00           H  
ATOM   2394  CB  ASP   156      55.059  46.733  83.457  1.00  0.00           C  
ATOM   2395  HB2 ASP   156      55.362  47.010  84.466  1.00  0.00           H  
ATOM   2396  HB3 ASP   156      54.117  46.196  83.567  1.00  0.00           H  
ATOM   2397  CG  ASP   156      54.730  47.989  82.691  1.00  0.00           C  
ATOM   2398  OD1 ASP   156      55.439  48.247  81.686  1.00  0.00           O  
ATOM   2399  OD2 ASP   156      53.663  48.596  82.908  1.00  0.00           O  
ATOM   2400  C   ASP   156      55.744  45.249  81.548  1.00  0.00           C  
ATOM   2401  O   ASP   156      54.637  44.770  81.340  1.00  0.00           O  
ATOM   2402  N   GLY   157      56.641  45.312  80.537  1.00  0.00           N  
ATOM   2403  H   GLY   157      57.578  45.656  80.692  1.00  0.00           H  
ATOM   2404  CA  GLY   157      56.299  44.853  79.205  1.00  0.00           C  
ATOM   2405  HA2 GLY   157      55.689  43.953  79.132  1.00  0.00           H  
ATOM   2406  HA3 GLY   157      55.699  45.566  78.640  1.00  0.00           H  
ATOM   2407  C   GLY   157      57.589  44.537  78.451  1.00  0.00           C  
ATOM   2408  O   GLY   157      58.574  44.159  79.101  1.00  0.00           O  
ATOM   2409  N   ILE   158      57.565  44.584  77.104  1.00  0.00           N  
ATOM   2410  H   ILE   158      56.676  44.681  76.634  1.00  0.00           H  
ATOM   2411  CA  ILE   158      58.754  44.321  76.176  1.00  0.00           C  
ATOM   2412  HA  ILE   158      59.669  44.686  76.642  1.00  0.00           H  
ATOM   2413  CB  ILE   158      58.981  42.702  76.064  1.00  0.00           C  
ATOM   2414  HB  ILE   158      59.046  42.346  77.093  1.00  0.00           H  
ATOM   2415  CG2 ILE   158      57.830  42.009  75.315  1.00  0.00           C  
ATOM   2416 HG21 ILE   158      56.864  42.079  75.815  1.00  0.00           H  
ATOM   2417 HG22 ILE   158      57.714  42.508  74.352  1.00  0.00           H  
ATOM   2418 HG23 ILE   158      58.169  40.976  75.238  1.00  0.00           H  
ATOM   2419  CG1 ILE   158      60.329  42.322  75.461  1.00  0.00           C  
ATOM   2420 HG12 ILE   158      61.154  42.899  75.881  1.00  0.00           H  
ATOM   2421 HG13 ILE   158      60.319  42.418  74.375  1.00  0.00           H  
ATOM   2422  CD1 ILE   158      60.796  40.929  75.712  1.00  0.00           C  
ATOM   2423 HD11 ILE   158      60.229  40.251  75.075  1.00  0.00           H  
ATOM   2424 HD12 ILE   158      61.859  40.895  75.473  1.00  0.00           H  
ATOM   2425 HD13 ILE   158      60.569  40.649  76.741  1.00  0.00           H  
ATOM   2426  C   ILE   158      58.450  44.969  74.884  1.00  0.00           C  
ATOM   2427  O   ILE   158      57.341  45.178  74.465  1.00  0.00           O  
ATOM   2428  N   PHE   159      59.479  45.086  73.999  1.00  0.00           N  
ATOM   2429  H   PHE   159      60.434  45.043  74.324  1.00  0.00           H  
ATOM   2430  CA  PHE   159      59.389  45.468  72.534  1.00  0.00           C  
ATOM   2431  HA  PHE   159      58.346  45.387  72.230  1.00  0.00           H  
ATOM   2432  CB  PHE   159      59.822  46.873  72.391  1.00  0.00           C  
ATOM   2433  HB2 PHE   159      60.842  46.973  72.762  1.00  0.00           H  
ATOM   2434  HB3 PHE   159      59.255  47.612  72.957  1.00  0.00           H  
ATOM   2435  CG  PHE   159      59.764  47.382  70.975  1.00  0.00           C  
ATOM   2436  CD1 PHE   159      60.906  47.720  70.289  1.00  0.00           C  
ATOM   2437  HD1 PHE   159      61.874  47.631  70.760  1.00  0.00           H  
ATOM   2438  CE1 PHE   159      60.769  48.488  69.069  1.00  0.00           C  
ATOM   2439  HE1 PHE   159      61.680  48.741  68.546  1.00  0.00           H  
ATOM   2440  CZ  PHE   159      59.523  48.636  68.438  1.00  0.00           C  
ATOM   2441  HZ  PHE   159      59.511  49.258  67.554  1.00  0.00           H  
ATOM   2442  CE2 PHE   159      58.369  48.253  69.165  1.00  0.00           C  
ATOM   2443  HE2 PHE   159      57.417  48.296  68.656  1.00  0.00           H  
ATOM   2444  CD2 PHE   159      58.495  47.669  70.417  1.00  0.00           C  
ATOM   2445  HD2 PHE   159      57.642  47.316  70.977  1.00  0.00           H  
ATOM   2446  C   PHE   159      60.271  44.422  71.762  1.00  0.00           C  
ATOM   2447  O   PHE   159      61.387  44.123  72.195  1.00  0.00           O  
ATOM   2448  N   ILE   160      59.805  44.115  70.499  1.00  0.00           N  
ATOM   2449  H   ILE   160      58.844  44.251  70.219  1.00  0.00           H  
ATOM   2450  CA  ILE   160      60.676  43.395  69.556  1.00  0.00           C  
ATOM   2451  HA  ILE   160      61.647  43.235  70.024  1.00  0.00           H  
ATOM   2452  CB  ILE   160      60.087  42.000  69.282  1.00  0.00           C  
ATOM   2453  HB  ILE   160      59.338  42.005  68.490  1.00  0.00           H  
ATOM   2454  CG2 ILE   160      61.230  41.112  68.802  1.00  0.00           C  
ATOM   2455 HG21 ILE   160      61.836  40.813  69.657  1.00  0.00           H  
ATOM   2456 HG22 ILE   160      60.795  40.313  68.201  1.00  0.00           H  
ATOM   2457 HG23 ILE   160      61.951  41.636  68.174  1.00  0.00           H  
ATOM   2458  CG1 ILE   160      59.425  41.373  70.474  1.00  0.00           C  
ATOM   2459 HG12 ILE   160      58.579  42.002  70.751  1.00  0.00           H  
ATOM   2460 HG13 ILE   160      60.118  41.387  71.316  1.00  0.00           H  
ATOM   2461  CD1 ILE   160      58.897  39.948  70.314  1.00  0.00           C  
ATOM   2462 HD11 ILE   160      58.365  39.531  71.169  1.00  0.00           H  
ATOM   2463 HD12 ILE   160      58.184  40.103  69.504  1.00  0.00           H  
ATOM   2464 HD13 ILE   160      59.641  39.279  69.883  1.00  0.00           H  
ATOM   2465  C   ILE   160      60.933  44.176  68.276  1.00  0.00           C  
ATOM   2466  O   ILE   160      60.057  44.209  67.404  1.00  0.00           O  
ATOM   2467  N   GLY   161      62.028  44.904  68.193  1.00  0.00           N  
ATOM   2468  H   GLY   161      62.623  44.785  69.001  1.00  0.00           H  
ATOM   2469  CA  GLY   161      62.421  45.817  67.122  1.00  0.00           C  
ATOM   2470  HA2 GLY   161      61.515  46.331  66.803  1.00  0.00           H  
ATOM   2471  HA3 GLY   161      63.081  46.635  67.413  1.00  0.00           H  
ATOM   2472  C   GLY   161      63.253  45.092  65.956  1.00  0.00           C  
ATOM   2473  O   GLY   161      64.357  44.686  66.213  1.00  0.00           O  
ATOM   2474  N   LEU   162      62.687  44.905  64.766  1.00  0.00           N  
ATOM   2475  H   LEU   162      61.785  45.276  64.501  1.00  0.00           H  
ATOM   2476  CA  LEU   162      63.377  44.384  63.579  1.00  0.00           C  
ATOM   2477  HA  LEU   162      64.152  43.715  63.953  1.00  0.00           H  
ATOM   2478  CB  LEU   162      62.382  43.717  62.648  1.00  0.00           C  
ATOM   2479  HB2 LEU   162      63.027  43.510  61.794  1.00  0.00           H  
ATOM   2480  HB3 LEU   162      61.639  44.475  62.401  1.00  0.00           H  
ATOM   2481  CG  LEU   162      61.798  42.385  63.200  1.00  0.00           C  
ATOM   2482  HG  LEU   162      62.581  41.785  63.664  1.00  0.00           H  
ATOM   2483  CD1 LEU   162      60.724  42.564  64.316  1.00  0.00           C  
ATOM   2484 HD11 LEU   162      60.437  41.575  64.673  1.00  0.00           H  
ATOM   2485 HD12 LEU   162      61.111  43.098  65.184  1.00  0.00           H  
ATOM   2486 HD13 LEU   162      59.845  42.993  63.835  1.00  0.00           H  
ATOM   2487  CD2 LEU   162      61.169  41.627  62.037  1.00  0.00           C  
ATOM   2488 HD21 LEU   162      60.586  40.777  62.391  1.00  0.00           H  
ATOM   2489 HD22 LEU   162      60.413  42.265  61.581  1.00  0.00           H  
ATOM   2490 HD23 LEU   162      61.998  41.209  61.466  1.00  0.00           H  
ATOM   2491  C   LEU   162      63.993  45.543  62.805  1.00  0.00           C  
ATOM   2492  O   LEU   162      63.286  46.521  62.400  1.00  0.00           O  
ATOM   2493  N   THR   163      65.281  45.443  62.442  1.00  0.00           N  
ATOM   2494  H   THR   163      65.696  44.594  62.799  1.00  0.00           H  
ATOM   2495  CA  THR   163      66.091  46.195  61.368  1.00  0.00           C  
ATOM   2496  HA  THR   163      65.345  46.859  60.932  1.00  0.00           H  
ATOM   2497  CB  THR   163      67.146  47.167  62.016  1.00  0.00           C  
ATOM   2498  HB  THR   163      67.866  46.452  62.414  1.00  0.00           H  
ATOM   2499  CG2 THR   163      67.940  48.055  60.936  1.00  0.00           C  
ATOM   2500 HG21 THR   163      68.810  48.552  61.364  1.00  0.00           H  
ATOM   2501 HG22 THR   163      68.329  47.359  60.193  1.00  0.00           H  
ATOM   2502 HG23 THR   163      67.248  48.769  60.487  1.00  0.00           H  
ATOM   2503  OG1 THR   163      66.598  48.061  62.979  1.00  0.00           O  
ATOM   2504  HG1 THR   163      67.406  48.340  63.415  1.00  0.00           H  
ATOM   2505  C   THR   163      66.494  45.262  60.170  1.00  0.00           C  
ATOM   2506  O   THR   163      67.370  44.398  60.371  1.00  0.00           O  
ATOM   2507  N   VAL   164      65.904  45.441  58.972  1.00  0.00           N  
ATOM   2508  H   VAL   164      65.223  46.175  58.844  1.00  0.00           H  
ATOM   2509  CA  VAL   164      65.977  44.526  57.771  1.00  0.00           C  
ATOM   2510  HA  VAL   164      66.697  43.766  58.075  1.00  0.00           H  
ATOM   2511  CB  VAL   164      64.629  43.701  57.503  1.00  0.00           C  
ATOM   2512  HB  VAL   164      63.770  44.362  57.618  1.00  0.00           H  
ATOM   2513  CG1 VAL   164      64.531  43.254  55.980  1.00  0.00           C  
ATOM   2514 HG11 VAL   164      63.744  42.503  55.905  1.00  0.00           H  
ATOM   2515 HG12 VAL   164      65.490  42.794  55.742  1.00  0.00           H  
ATOM   2516 HG13 VAL   164      64.330  44.122  55.352  1.00  0.00           H  
ATOM   2517  CG2 VAL   164      64.393  42.618  58.505  1.00  0.00           C  
ATOM   2518 HG21 VAL   164      64.383  43.003  59.525  1.00  0.00           H  
ATOM   2519 HG22 VAL   164      65.076  41.783  58.349  1.00  0.00           H  
ATOM   2520 HG23 VAL   164      63.342  42.332  58.472  1.00  0.00           H  
ATOM   2521  C   VAL   164      66.539  45.248  56.545  1.00  0.00           C  
ATOM   2522  O   VAL   164      66.065  46.343  56.249  1.00  0.00           O  
ATOM   2523  N   ASN   165      67.591  44.764  55.917  1.00  0.00           N  
ATOM   2524  H   ASN   165      68.025  43.918  56.260  1.00  0.00           H  
ATOM   2525  CA  ASN   165      68.112  45.344  54.690  1.00  0.00           C  
ATOM   2526  HA  ASN   165      68.463  46.365  54.841  1.00  0.00           H  
ATOM   2527  CB  ASN   165      69.353  44.600  54.256  1.00  0.00           C  
ATOM   2528  HB2 ASN   165      69.059  43.578  54.015  1.00  0.00           H  
ATOM   2529  HB3 ASN   165      70.112  44.614  55.038  1.00  0.00           H  
ATOM   2530  CG  ASN   165      69.976  45.128  53.030  1.00  0.00           C  
ATOM   2531  OD1 ASN   165      69.330  45.224  52.025  1.00  0.00           O  
ATOM   2532  ND2 ASN   165      71.179  45.720  53.195  1.00  0.00           N  
ATOM   2533 HD21 ASN   165      71.632  46.204  52.433  1.00  0.00           H  
ATOM   2534 HD22 ASN   165      71.594  45.585  54.105  1.00  0.00           H  
ATOM   2535  C   ASN   165      66.958  45.267  53.633  1.00  0.00           C  
ATOM   2536  O   ASN   165      66.486  44.205  53.314  1.00  0.00           O  
ATOM   2537  N   HID   166      66.531  46.392  53.089  1.00  0.00           N  
ATOM   2538  H   HID   166      66.901  47.226  53.521  1.00  0.00           H  
ATOM   2539  CA  HID   166      65.401  46.430  52.137  1.00  0.00           C  
ATOM   2540  HA  HID   166      64.492  46.022  52.580  1.00  0.00           H  
ATOM   2541  CB  HID   166      65.106  47.939  51.949  1.00  0.00           C  
ATOM   2542  HB2 HID   166      65.312  48.495  52.864  1.00  0.00           H  
ATOM   2543  HB3 HID   166      65.729  48.428  51.200  1.00  0.00           H  
ATOM   2544  CG  HID   166      63.692  48.336  51.536  1.00  0.00           C  
ATOM   2545  ND1 HID   166      62.883  47.588  50.727  1.00  0.00           N  
ATOM   2546  HD1 HID   166      63.076  46.601  50.627  1.00  0.00           H  
ATOM   2547  CE1 HID   166      61.737  48.284  50.559  1.00  0.00           C  
ATOM   2548  HE1 HID   166      60.827  47.892  50.130  1.00  0.00           H  
ATOM   2549  NE2 HID   166      61.836  49.486  51.185  1.00  0.00           N  
ATOM   2550  CD2 HID   166      63.116  49.508  51.820  1.00  0.00           C  
ATOM   2551  HD2 HID   166      63.603  50.280  52.397  1.00  0.00           H  
ATOM   2552  C   HID   166      65.591  45.760  50.784  1.00  0.00           C  
ATOM   2553  O   HID   166      64.615  45.252  50.186  1.00  0.00           O  
ATOM   2554  N   VAL   167      66.841  45.623  50.331  1.00  0.00           N  
ATOM   2555  H   VAL   167      67.591  45.959  50.918  1.00  0.00           H  
ATOM   2556  CA  VAL   167      67.288  44.909  49.123  1.00  0.00           C  
ATOM   2557  HA  VAL   167      66.797  45.490  48.342  1.00  0.00           H  
ATOM   2558  CB  VAL   167      68.806  44.997  48.936  1.00  0.00           C  
ATOM   2559  HB  VAL   167      69.346  44.610  49.799  1.00  0.00           H  
ATOM   2560  CG1 VAL   167      69.300  44.437  47.595  1.00  0.00           C  
ATOM   2561 HG11 VAL   167      69.060  43.379  47.485  1.00  0.00           H  
ATOM   2562 HG12 VAL   167      68.902  44.904  46.695  1.00  0.00           H  
ATOM   2563 HG13 VAL   167      70.381  44.507  47.472  1.00  0.00           H  
ATOM   2564  CG2 VAL   167      69.285  46.465  48.899  1.00  0.00           C  
ATOM   2565 HG21 VAL   167      70.353  46.672  48.955  1.00  0.00           H  
ATOM   2566 HG22 VAL   167      68.948  46.876  47.947  1.00  0.00           H  
ATOM   2567 HG23 VAL   167      68.796  46.973  49.730  1.00  0.00           H  
ATOM   2568  C   VAL   167      66.783  43.460  49.241  1.00  0.00           C  
ATOM   2569  O   VAL   167      66.364  42.879  48.233  1.00  0.00           O  
ATOM   2570  N   VAL   168      66.598  42.931  50.444  1.00  0.00           N  
ATOM   2571  H   VAL   168      66.929  43.574  51.149  1.00  0.00           H  
ATOM   2572  CA  VAL   168      66.116  41.558  50.787  1.00  0.00           C  
ATOM   2573  HA  VAL   168      66.361  40.888  49.963  1.00  0.00           H  
ATOM   2574  CB  VAL   168      66.736  40.903  52.067  1.00  0.00           C  
ATOM   2575  HB  VAL   168      66.823  41.622  52.881  1.00  0.00           H  
ATOM   2576  CG1 VAL   168      66.071  39.625  52.523  1.00  0.00           C  
ATOM   2577 HG11 VAL   168      66.700  39.154  53.278  1.00  0.00           H  
ATOM   2578 HG12 VAL   168      65.056  39.764  52.894  1.00  0.00           H  
ATOM   2579 HG13 VAL   168      65.823  39.048  51.632  1.00  0.00           H  
ATOM   2580  CG2 VAL   168      68.173  40.575  51.717  1.00  0.00           C  
ATOM   2581 HG21 VAL   168      68.179  39.981  50.804  1.00  0.00           H  
ATOM   2582 HG22 VAL   168      68.642  40.030  52.536  1.00  0.00           H  
ATOM   2583 HG23 VAL   168      68.748  41.496  51.619  1.00  0.00           H  
ATOM   2584  C   VAL   168      64.602  41.487  50.825  1.00  0.00           C  
ATOM   2585  O   VAL   168      64.174  40.506  50.265  1.00  0.00           O  
ATOM   2586  N   ALA   169      63.889  42.386  51.500  1.00  0.00           N  
ATOM   2587  H   ALA   169      64.332  43.143  52.001  1.00  0.00           H  
ATOM   2588  CA  ALA   169      62.403  42.363  51.681  1.00  0.00           C  
ATOM   2589  HA  ALA   169      61.937  41.820  50.858  1.00  0.00           H  
ATOM   2590  CB  ALA   169      62.130  41.829  53.098  1.00  0.00           C  
ATOM   2591  HB1 ALA   169      62.139  40.741  53.155  1.00  0.00           H  
ATOM   2592  HB2 ALA   169      62.824  42.336  53.768  1.00  0.00           H  
ATOM   2593  HB3 ALA   169      61.092  42.015  53.376  1.00  0.00           H  
ATOM   2594  C   ALA   169      61.802  43.709  51.508  1.00  0.00           C  
ATOM   2595  O   ALA   169      62.338  44.717  51.948  1.00  0.00           O  
ATOM   2596  N   ASP   170      60.631  43.778  50.820  1.00  0.00           N  
ATOM   2597  H   ASP   170      60.414  42.855  50.471  1.00  0.00           H  
ATOM   2598  CA  ASP   170      59.584  44.791  51.104  1.00  0.00           C  
ATOM   2599  HA  ASP   170      60.041  45.749  51.352  1.00  0.00           H  
ATOM   2600  CB  ASP   170      58.817  45.071  49.832  1.00  0.00           C  
ATOM   2601  HB2 ASP   170      59.422  45.638  49.124  1.00  0.00           H  
ATOM   2602  HB3 ASP   170      57.957  45.697  50.068  1.00  0.00           H  
ATOM   2603  CG  ASP   170      58.248  43.781  49.157  1.00  0.00           C  
ATOM   2604  OD1 ASP   170      58.227  42.620  49.749  1.00  0.00           O  
ATOM   2605  OD2 ASP   170      57.755  43.857  48.039  1.00  0.00           O  
ATOM   2606  C   ASP   170      58.611  44.452  52.298  1.00  0.00           C  
ATOM   2607  O   ASP   170      58.817  43.460  53.039  1.00  0.00           O  
ATOM   2608  N   GLY   171      57.594  45.277  52.479  1.00  0.00           N  
ATOM   2609  H   GLY   171      57.406  45.948  51.747  1.00  0.00           H  
ATOM   2610  CA  GLY   171      56.695  45.218  53.618  1.00  0.00           C  
ATOM   2611  HA2 GLY   171      55.938  45.991  53.484  1.00  0.00           H  
ATOM   2612  HA3 GLY   171      57.184  45.413  54.572  1.00  0.00           H  
ATOM   2613  C   GLY   171      55.987  43.866  53.617  1.00  0.00           C  
ATOM   2614  O   GLY   171      56.145  43.161  54.593  1.00  0.00           O  
ATOM   2615  N   LYS   172      55.391  43.388  52.502  1.00  0.00           N  
ATOM   2616  H   LYS   172      55.085  44.045  51.798  1.00  0.00           H  
ATOM   2617  CA  LYS   172      54.883  42.034  52.329  1.00  0.00           C  
ATOM   2618  HA  LYS   172      54.180  41.850  53.141  1.00  0.00           H  
ATOM   2619  CB  LYS   172      54.272  41.928  50.937  1.00  0.00           C  
ATOM   2620  HB2 LYS   172      53.591  42.749  50.716  1.00  0.00           H  
ATOM   2621  HB3 LYS   172      55.057  42.097  50.199  1.00  0.00           H  
ATOM   2622  CG  LYS   172      53.480  40.603  50.704  1.00  0.00           C  
ATOM   2623  HG2 LYS   172      53.914  39.690  51.112  1.00  0.00           H  
ATOM   2624  HG3 LYS   172      53.229  40.488  49.649  1.00  0.00           H  
ATOM   2625  CD  LYS   172      52.081  40.827  51.364  1.00  0.00           C  
ATOM   2626  HD2 LYS   172      52.286  40.952  52.428  1.00  0.00           H  
ATOM   2627  HD3 LYS   172      51.557  41.649  50.877  1.00  0.00           H  
ATOM   2628  CE  LYS   172      51.347  39.506  51.145  1.00  0.00           C  
ATOM   2629  HE2 LYS   172      51.232  39.319  50.077  1.00  0.00           H  
ATOM   2630  HE3 LYS   172      51.976  38.714  51.551  1.00  0.00           H  
ATOM   2631  NZ  LYS   172      49.991  39.534  51.723  1.00  0.00           N  
ATOM   2632  HZ1 LYS   172      49.428  38.716  51.539  1.00  0.00           H  
ATOM   2633  HZ2 LYS   172      50.033  39.577  52.731  1.00  0.00           H  
ATOM   2634  HZ3 LYS   172      49.611  40.411  51.395  1.00  0.00           H  
ATOM   2635  C   LYS   172      55.892  40.947  52.576  1.00  0.00           C  
ATOM   2636  O   LYS   172      55.501  40.023  53.264  1.00  0.00           O  
ATOM   2637  N   SER   173      57.101  41.007  52.000  1.00  0.00           N  
ATOM   2638  H   SER   173      57.276  41.786  51.382  1.00  0.00           H  
ATOM   2639  CA  SER   173      58.083  39.943  52.267  1.00  0.00           C  
ATOM   2640  HA  SER   173      57.540  39.033  52.013  1.00  0.00           H  
ATOM   2641  CB  SER   173      59.336  40.080  51.353  1.00  0.00           C  
ATOM   2642  HB2 SER   173      60.092  39.318  51.542  1.00  0.00           H  
ATOM   2643  HB3 SER   173      59.750  41.067  51.560  1.00  0.00           H  
ATOM   2644  OG  SER   173      59.018  40.145  49.988  1.00  0.00           O  
ATOM   2645  HG  SER   173      58.882  41.071  49.773  1.00  0.00           H  
ATOM   2646  C   SER   173      58.501  39.851  53.720  1.00  0.00           C  
ATOM   2647  O   SER   173      58.593  38.754  54.210  1.00  0.00           O  
ATOM   2648  N   PHE   174      58.651  40.984  54.412  1.00  0.00           N  
ATOM   2649  H   PHE   174      58.740  41.856  53.910  1.00  0.00           H  
ATOM   2650  CA  PHE   174      58.867  41.267  55.859  1.00  0.00           C  
ATOM   2651  HA  PHE   174      59.828  40.842  56.150  1.00  0.00           H  
ATOM   2652  CB  PHE   174      59.098  42.781  56.067  1.00  0.00           C  
ATOM   2653  HB2 PHE   174      58.310  43.399  55.638  1.00  0.00           H  
ATOM   2654  HB3 PHE   174      60.016  43.151  55.611  1.00  0.00           H  
ATOM   2655  CG  PHE   174      59.120  43.182  57.524  1.00  0.00           C  
ATOM   2656  CD1 PHE   174      60.376  43.322  58.145  1.00  0.00           C  
ATOM   2657  HD1 PHE   174      61.229  42.921  57.617  1.00  0.00           H  
ATOM   2658  CE1 PHE   174      60.415  43.742  59.450  1.00  0.00           C  
ATOM   2659  HE1 PHE   174      61.363  43.757  59.968  1.00  0.00           H  
ATOM   2660  CZ  PHE   174      59.305  44.257  60.110  1.00  0.00           C  
ATOM   2661  HZ  PHE   174      59.366  44.672  61.105  1.00  0.00           H  
ATOM   2662  CE2 PHE   174      58.012  44.248  59.503  1.00  0.00           C  
ATOM   2663  HE2 PHE   174      57.131  44.672  59.963  1.00  0.00           H  
ATOM   2664  CD2 PHE   174      57.955  43.638  58.238  1.00  0.00           C  
ATOM   2665  HD2 PHE   174      57.007  43.469  57.748  1.00  0.00           H  
ATOM   2666  C   PHE   174      57.794  40.701  56.843  1.00  0.00           C  
ATOM   2667  O   PHE   174      58.092  39.892  57.681  1.00  0.00           O  
ATOM   2668  N   TRP   175      56.530  41.073  56.729  1.00  0.00           N  
ATOM   2669  H   TRP   175      56.427  41.688  55.935  1.00  0.00           H  
ATOM   2670  CA  TRP   175      55.433  40.609  57.528  1.00  0.00           C  
ATOM   2671  HA  TRP   175      55.761  40.813  58.547  1.00  0.00           H  
ATOM   2672  CB  TRP   175      54.150  41.363  57.105  1.00  0.00           C  
ATOM   2673  HB2 TRP   175      54.066  41.314  56.019  1.00  0.00           H  
ATOM   2674  HB3 TRP   175      53.274  40.876  57.533  1.00  0.00           H  
ATOM   2675  CG  TRP   175      54.212  42.792  57.629  1.00  0.00           C  
ATOM   2676  CD1 TRP   175      54.238  43.888  56.927  1.00  0.00           C  
ATOM   2677  HD1 TRP   175      54.290  43.946  55.850  1.00  0.00           H  
ATOM   2678  NE1 TRP   175      54.273  45.021  57.639  1.00  0.00           N  
ATOM   2679  HE1 TRP   175      54.358  45.969  57.303  1.00  0.00           H  
ATOM   2680  CE2 TRP   175      54.084  44.702  59.007  1.00  0.00           C  
ATOM   2681  CZ2 TRP   175      53.835  45.473  60.132  1.00  0.00           C  
ATOM   2682  HZ2 TRP   175      53.945  46.546  60.071  1.00  0.00           H  
ATOM   2683  CH2 TRP   175      53.756  44.844  61.383  1.00  0.00           C  
ATOM   2684  HH2 TRP   175      53.729  45.403  62.307  1.00  0.00           H  
ATOM   2685  CZ3 TRP   175      53.781  43.485  61.466  1.00  0.00           C  
ATOM   2686  HZ3 TRP   175      53.705  42.961  62.408  1.00  0.00           H  
ATOM   2687  CE3 TRP   175      53.894  42.730  60.310  1.00  0.00           C  
ATOM   2688  HE3 TRP   175      53.736  41.662  60.349  1.00  0.00           H  
ATOM   2689  CD2 TRP   175      54.037  43.280  59.028  1.00  0.00           C  
ATOM   2690  C   TRP   175      55.247  39.116  57.219  1.00  0.00           C  
ATOM   2691  O   TRP   175      54.709  38.473  58.095  1.00  0.00           O  
ATOM   2692  N   LEU   176      55.702  38.553  56.038  1.00  0.00           N  
ATOM   2693  H   LEU   176      55.961  39.205  55.312  1.00  0.00           H  
ATOM   2694  CA  LEU   176      55.647  37.142  55.769  1.00  0.00           C  
ATOM   2695  HA  LEU   176      54.686  36.646  55.908  1.00  0.00           H  
ATOM   2696  CB  LEU   176      55.916  36.886  54.227  1.00  0.00           C  
ATOM   2697  HB2 LEU   176      54.981  37.278  53.827  1.00  0.00           H  
ATOM   2698  HB3 LEU   176      56.578  37.653  53.823  1.00  0.00           H  
ATOM   2699  CG  LEU   176      56.273  35.467  53.702  1.00  0.00           C  
ATOM   2700  HG  LEU   176      57.192  35.092  54.152  1.00  0.00           H  
ATOM   2701  CD1 LEU   176      55.177  34.456  54.004  1.00  0.00           C  
ATOM   2702 HD11 LEU   176      55.364  33.540  53.444  1.00  0.00           H  
ATOM   2703 HD12 LEU   176      54.188  34.794  53.696  1.00  0.00           H  
ATOM   2704 HD13 LEU   176      55.069  34.141  55.042  1.00  0.00           H  
ATOM   2705  CD2 LEU   176      56.731  35.468  52.214  1.00  0.00           C  
ATOM   2706 HD21 LEU   176      57.390  36.294  51.947  1.00  0.00           H  
ATOM   2707 HD22 LEU   176      57.317  34.594  51.933  1.00  0.00           H  
ATOM   2708 HD23 LEU   176      55.841  35.561  51.591  1.00  0.00           H  
ATOM   2709  C   LEU   176      56.641  36.356  56.612  1.00  0.00           C  
ATOM   2710  O   LEU   176      56.362  35.253  57.145  1.00  0.00           O  
ATOM   2711  N   PHE   177      57.815  36.934  56.911  1.00  0.00           N  
ATOM   2712  H   PHE   177      58.056  37.826  56.503  1.00  0.00           H  
ATOM   2713  CA  PHE   177      58.733  36.449  57.908  1.00  0.00           C  
ATOM   2714  HA  PHE   177      58.737  35.369  57.755  1.00  0.00           H  
ATOM   2715  CB  PHE   177      60.099  37.089  57.571  1.00  0.00           C  
ATOM   2716  HB2 PHE   177      60.407  36.907  56.541  1.00  0.00           H  
ATOM   2717  HB3 PHE   177      60.023  38.173  57.656  1.00  0.00           H  
ATOM   2718  CG  PHE   177      61.197  36.617  58.523  1.00  0.00           C  
ATOM   2719  CD1 PHE   177      61.848  37.532  59.305  1.00  0.00           C  
ATOM   2720  HD1 PHE   177      61.525  38.562  59.300  1.00  0.00           H  
ATOM   2721  CE1 PHE   177      62.949  37.259  60.102  1.00  0.00           C  
ATOM   2722  HE1 PHE   177      63.498  38.089  60.522  1.00  0.00           H  
ATOM   2723  CZ  PHE   177      63.407  35.948  60.120  1.00  0.00           C  
ATOM   2724  HZ  PHE   177      64.263  35.679  60.720  1.00  0.00           H  
ATOM   2725  CE2 PHE   177      62.790  34.932  59.254  1.00  0.00           C  
ATOM   2726  HE2 PHE   177      63.161  33.918  59.267  1.00  0.00           H  
ATOM   2727  CD2 PHE   177      61.730  35.291  58.430  1.00  0.00           C  
ATOM   2728  HD2 PHE   177      61.423  34.551  57.706  1.00  0.00           H  
ATOM   2729  C   PHE   177      58.289  36.776  59.326  1.00  0.00           C  
ATOM   2730  O   PHE   177      58.494  35.915  60.172  1.00  0.00           O  
ATOM   2731  N   VAL   178      57.586  37.850  59.661  1.00  0.00           N  
ATOM   2732  H   VAL   178      57.442  38.539  58.937  1.00  0.00           H  
ATOM   2733  CA  VAL   178      56.977  38.073  61.013  1.00  0.00           C  
ATOM   2734  HA  VAL   178      57.771  37.885  61.736  1.00  0.00           H  
ATOM   2735  CB  VAL   178      56.484  39.562  61.295  1.00  0.00           C  
ATOM   2736  HB  VAL   178      55.696  39.661  60.549  1.00  0.00           H  
ATOM   2737  CG1 VAL   178      55.781  39.767  62.634  1.00  0.00           C  
ATOM   2738 HG11 VAL   178      55.092  38.931  62.754  1.00  0.00           H  
ATOM   2739 HG12 VAL   178      56.588  39.691  63.363  1.00  0.00           H  
ATOM   2740 HG13 VAL   178      55.299  40.744  62.672  1.00  0.00           H  
ATOM   2741  CG2 VAL   178      57.577  40.611  61.034  1.00  0.00           C  
ATOM   2742 HG21 VAL   178      58.376  40.505  61.768  1.00  0.00           H  
ATOM   2743 HG22 VAL   178      57.936  40.474  60.014  1.00  0.00           H  
ATOM   2744 HG23 VAL   178      57.249  41.642  61.168  1.00  0.00           H  
ATOM   2745  C   VAL   178      55.849  37.050  61.253  1.00  0.00           C  
ATOM   2746  O   VAL   178      55.891  36.369  62.262  1.00  0.00           O  
ATOM   2747  N   ASN   179      54.873  36.828  60.343  1.00  0.00           N  
ATOM   2748  H   ASN   179      54.844  37.399  59.510  1.00  0.00           H  
ATOM   2749  CA  ASN   179      53.836  35.719  60.541  1.00  0.00           C  
ATOM   2750  HA  ASN   179      53.437  35.922  61.535  1.00  0.00           H  
ATOM   2751  CB  ASN   179      52.745  35.798  59.510  1.00  0.00           C  
ATOM   2752  HB2 ASN   179      51.902  35.141  59.727  1.00  0.00           H  
ATOM   2753  HB3 ASN   179      53.139  35.570  58.520  1.00  0.00           H  
ATOM   2754  CG  ASN   179      52.012  37.123  59.467  1.00  0.00           C  
ATOM   2755  OD1 ASN   179      51.496  37.468  58.459  1.00  0.00           O  
ATOM   2756  ND2 ASN   179      52.015  37.910  60.513  1.00  0.00           N  
ATOM   2757 HD21 ASN   179      51.822  38.889  60.355  1.00  0.00           H  
ATOM   2758 HD22 ASN   179      52.290  37.667  61.454  1.00  0.00           H  
ATOM   2759  C   ASN   179      54.498  34.332  60.692  1.00  0.00           C  
ATOM   2760  O   ASN   179      53.987  33.578  61.527  1.00  0.00           O  
ATOM   2761  N   SER   180      55.531  34.008  59.887  1.00  0.00           N  
ATOM   2762  H   SER   180      55.921  34.648  59.211  1.00  0.00           H  
ATOM   2763  CA  SER   180      56.207  32.706  59.997  1.00  0.00           C  
ATOM   2764  HA  SER   180      55.384  32.005  59.859  1.00  0.00           H  
ATOM   2765  CB  SER   180      57.360  32.575  59.036  1.00  0.00           C  
ATOM   2766  HB2 SER   180      57.934  31.659  59.170  1.00  0.00           H  
ATOM   2767  HB3 SER   180      58.033  33.425  59.146  1.00  0.00           H  
ATOM   2768  OG  SER   180      56.791  32.650  57.738  1.00  0.00           O  
ATOM   2769  HG  SER   180      56.826  33.589  57.543  1.00  0.00           H  
ATOM   2770  C   SER   180      56.783  32.502  61.378  1.00  0.00           C  
ATOM   2771  O   SER   180      56.672  31.400  61.970  1.00  0.00           O  
ATOM   2772  N   TRP   181      57.490  33.550  61.839  1.00  0.00           N  
ATOM   2773  H   TRP   181      57.660  34.362  61.262  1.00  0.00           H  
ATOM   2774  CA  TRP   181      58.223  33.461  63.150  1.00  0.00           C  
ATOM   2775  HA  TRP   181      58.722  32.493  63.113  1.00  0.00           H  
ATOM   2776  CB  TRP   181      59.166  34.604  63.288  1.00  0.00           C  
ATOM   2777  HB2 TRP   181      59.884  34.514  62.473  1.00  0.00           H  
ATOM   2778  HB3 TRP   181      58.565  35.510  63.205  1.00  0.00           H  
ATOM   2779  CG  TRP   181      60.067  34.781  64.546  1.00  0.00           C  
ATOM   2780  CD1 TRP   181      60.281  33.851  65.524  1.00  0.00           C  
ATOM   2781  HD1 TRP   181      59.853  32.862  65.459  1.00  0.00           H  
ATOM   2782  NE1 TRP   181      60.968  34.495  66.563  1.00  0.00           N  
ATOM   2783  HE1 TRP   181      61.171  34.066  67.455  1.00  0.00           H  
ATOM   2784  CE2 TRP   181      61.281  35.820  66.258  1.00  0.00           C  
ATOM   2785  CZ2 TRP   181      62.048  36.735  66.915  1.00  0.00           C  
ATOM   2786  HZ2 TRP   181      62.527  36.378  67.814  1.00  0.00           H  
ATOM   2787  CH2 TRP   181      62.224  38.063  66.363  1.00  0.00           C  
ATOM   2788  HH2 TRP   181      62.836  38.778  66.893  1.00  0.00           H  
ATOM   2789  CZ3 TRP   181      61.661  38.378  65.121  1.00  0.00           C  
ATOM   2790  HZ3 TRP   181      61.822  39.300  64.583  1.00  0.00           H  
ATOM   2791  CE3 TRP   181      60.899  37.339  64.501  1.00  0.00           C  
ATOM   2792  HE3 TRP   181      60.621  37.470  63.466  1.00  0.00           H  
ATOM   2793  CD2 TRP   181      60.718  36.057  65.037  1.00  0.00           C  
ATOM   2794  C   TRP   181      57.251  33.406  64.299  1.00  0.00           C  
ATOM   2795  O   TRP   181      57.455  32.627  65.231  1.00  0.00           O  
ATOM   2796  N   ALA   182      56.161  34.166  64.254  1.00  0.00           N  
ATOM   2797  H   ALA   182      56.066  34.814  63.485  1.00  0.00           H  
ATOM   2798  CA  ALA   182      55.113  34.104  65.280  1.00  0.00           C  
ATOM   2799  HA  ALA   182      55.497  34.299  66.281  1.00  0.00           H  
ATOM   2800  CB  ALA   182      54.055  35.139  64.899  1.00  0.00           C  
ATOM   2801  HB1 ALA   182      54.558  36.069  64.634  1.00  0.00           H  
ATOM   2802  HB2 ALA   182      53.398  35.292  65.755  1.00  0.00           H  
ATOM   2803  HB3 ALA   182      53.525  34.815  64.003  1.00  0.00           H  
ATOM   2804  C   ALA   182      54.499  32.681  65.391  1.00  0.00           C  
ATOM   2805  O   ALA   182      54.187  32.150  66.403  1.00  0.00           O  
ATOM   2806  N   GLU   183      54.275  31.986  64.269  1.00  0.00           N  
ATOM   2807  H   GLU   183      54.611  32.378  63.400  1.00  0.00           H  
ATOM   2808  CA  GLU   183      53.773  30.622  64.146  1.00  0.00           C  
ATOM   2809  HA  GLU   183      52.846  30.509  64.707  1.00  0.00           H  
ATOM   2810  CB  GLU   183      53.362  30.525  62.661  1.00  0.00           C  
ATOM   2811  HB2 GLU   183      54.241  30.637  62.026  1.00  0.00           H  
ATOM   2812  HB3 GLU   183      52.636  31.317  62.477  1.00  0.00           H  
ATOM   2813  CG  GLU   183      52.602  29.221  62.467  1.00  0.00           C  
ATOM   2814  HG2 GLU   183      51.872  29.110  63.269  1.00  0.00           H  
ATOM   2815  HG3 GLU   183      53.383  28.460  62.468  1.00  0.00           H  
ATOM   2816  CD  GLU   183      51.904  29.128  61.168  1.00  0.00           C  
ATOM   2817  OE1 GLU   183      51.004  28.296  61.069  1.00  0.00           O  
ATOM   2818  OE2 GLU   183      52.275  29.843  60.207  1.00  0.00           O  
ATOM   2819  C   GLU   183      54.738  29.462  64.584  1.00  0.00           C  
ATOM   2820  O   GLU   183      54.366  28.593  65.330  1.00  0.00           O  
ATOM   2821  N   ILE   184      56.000  29.608  64.287  1.00  0.00           N  
ATOM   2822  H   ILE   184      56.167  30.242  63.519  1.00  0.00           H  
ATOM   2823  CA  ILE   184      57.082  28.779  64.926  1.00  0.00           C  
ATOM   2824  HA  ILE   184      56.835  27.719  64.863  1.00  0.00           H  
ATOM   2825  CB  ILE   184      58.331  28.997  64.085  1.00  0.00           C  
ATOM   2826  HB  ILE   184      58.388  30.082  63.997  1.00  0.00           H  
ATOM   2827  CG2 ILE   184      59.608  28.511  64.725  1.00  0.00           C  
ATOM   2828 HG21 ILE   184      60.417  28.775  64.044  1.00  0.00           H  
ATOM   2829 HG22 ILE   184      59.511  27.432  64.849  1.00  0.00           H  
ATOM   2830 HG23 ILE   184      59.751  29.026  65.675  1.00  0.00           H  
ATOM   2831  CG1 ILE   184      58.227  28.506  62.580  1.00  0.00           C  
ATOM   2832 HG12 ILE   184      57.375  29.000  62.114  1.00  0.00           H  
ATOM   2833 HG13 ILE   184      59.149  28.790  62.073  1.00  0.00           H  
ATOM   2834  CD1 ILE   184      58.023  27.055  62.399  1.00  0.00           C  
ATOM   2835 HD11 ILE   184      57.863  26.833  61.344  1.00  0.00           H  
ATOM   2836 HD12 ILE   184      58.907  26.485  62.687  1.00  0.00           H  
ATOM   2837 HD13 ILE   184      57.173  26.720  62.993  1.00  0.00           H  
ATOM   2838  C   ILE   184      57.415  29.068  66.446  1.00  0.00           C  
ATOM   2839  O   ILE   184      57.889  28.140  67.197  1.00  0.00           O  
ATOM   2840  N   SER   185      57.070  30.256  66.918  1.00  0.00           N  
ATOM   2841  H   SER   185      56.955  30.974  66.216  1.00  0.00           H  
ATOM   2842  CA  SER   185      56.941  30.596  68.334  1.00  0.00           C  
ATOM   2843  HA  SER   185      57.816  30.171  68.826  1.00  0.00           H  
ATOM   2844  CB  SER   185      56.962  32.103  68.597  1.00  0.00           C  
ATOM   2845  HB2 SER   185      57.989  32.390  68.374  1.00  0.00           H  
ATOM   2846  HB3 SER   185      56.182  32.644  68.062  1.00  0.00           H  
ATOM   2847  OG  SER   185      56.699  32.349  70.003  1.00  0.00           O  
ATOM   2848  HG  SER   185      55.845  31.934  70.146  1.00  0.00           H  
ATOM   2849  C   SER   185      55.741  29.932  68.978  1.00  0.00           C  
ATOM   2850  O   SER   185      55.853  29.334  69.976  1.00  0.00           O  
ATOM   2851  N   ARG   186      54.621  29.857  68.215  1.00  0.00           N  
ATOM   2852  H   ARG   186      54.505  30.321  67.325  1.00  0.00           H  
ATOM   2853  CA  ARG   186      53.529  28.911  68.592  1.00  0.00           C  
ATOM   2854  HA  ARG   186      53.465  28.785  69.673  1.00  0.00           H  
ATOM   2855  CB  ARG   186      52.108  29.496  68.182  1.00  0.00           C  
ATOM   2856  HB2 ARG   186      52.034  29.325  67.108  1.00  0.00           H  
ATOM   2857  HB3 ARG   186      52.120  30.565  68.395  1.00  0.00           H  
ATOM   2858  CG  ARG   186      50.950  28.896  69.003  1.00  0.00           C  
ATOM   2859  HG2 ARG   186      51.015  28.868  70.091  1.00  0.00           H  
ATOM   2860  HG3 ARG   186      50.713  27.915  68.592  1.00  0.00           H  
ATOM   2861  CD  ARG   186      49.692  29.789  68.737  1.00  0.00           C  
ATOM   2862  HD2 ARG   186      49.534  29.838  67.659  1.00  0.00           H  
ATOM   2863  HD3 ARG   186      48.900  29.161  69.146  1.00  0.00           H  
ATOM   2864  NE  ARG   186      49.664  31.129  69.421  1.00  0.00           N  
ATOM   2865  HE  ARG   186      50.453  31.388  69.996  1.00  0.00           H  
ATOM   2866  CZ  ARG   186      48.570  31.796  69.467  1.00  0.00           C  
ATOM   2867  NH1 ARG   186      47.668  31.611  68.562  1.00  0.00           N  
ATOM   2868 HH11 ARG   186      46.743  32.015  68.572  1.00  0.00           H  
ATOM   2869 HH12 ARG   186      47.751  30.746  68.046  1.00  0.00           H  
ATOM   2870  NH2 ARG   186      48.276  32.637  70.469  1.00  0.00           N  
ATOM   2871 HH21 ARG   186      48.952  32.897  71.173  1.00  0.00           H  
ATOM   2872 HH22 ARG   186      47.436  33.198  70.481  1.00  0.00           H  
ATOM   2873  C   ARG   186      53.653  27.425  68.199  1.00  0.00           C  
ATOM   2874  O   ARG   186      52.667  26.711  67.967  1.00  0.00           O  
ATOM   2875  N   GLY   187      54.879  26.959  68.180  1.00  0.00           N  
ATOM   2876  H   GLY   187      55.605  27.535  68.582  1.00  0.00           H  
ATOM   2877  CA  GLY   187      55.270  25.504  68.100  1.00  0.00           C  
ATOM   2878  HA2 GLY   187      56.359  25.460  68.091  1.00  0.00           H  
ATOM   2879  HA3 GLY   187      54.886  24.968  68.967  1.00  0.00           H  
ATOM   2880  C   GLY   187      54.898  24.741  66.844  1.00  0.00           C  
ATOM   2881  O   GLY   187      54.798  23.506  66.986  1.00  0.00           O  
ATOM   2882  N   PHE   188      54.490  25.320  65.692  1.00  0.00           N  
ATOM   2883  H   PHE   188      54.442  26.323  65.579  1.00  0.00           H  
ATOM   2884  CA  PHE   188      54.121  24.540  64.480  1.00  0.00           C  
ATOM   2885  HA  PHE   188      53.488  23.706  64.782  1.00  0.00           H  
ATOM   2886  CB  PHE   188      53.434  25.408  63.412  1.00  0.00           C  
ATOM   2887  HB2 PHE   188      53.531  24.794  62.517  1.00  0.00           H  
ATOM   2888  HB3 PHE   188      53.982  26.342  63.285  1.00  0.00           H  
ATOM   2889  CG  PHE   188      51.940  25.534  63.621  1.00  0.00           C  
ATOM   2890  CD1 PHE   188      51.074  24.694  62.892  1.00  0.00           C  
ATOM   2891  HD1 PHE   188      51.440  24.084  62.079  1.00  0.00           H  
ATOM   2892  CE1 PHE   188      49.740  24.664  63.329  1.00  0.00           C  
ATOM   2893  HE1 PHE   188      48.999  24.078  62.807  1.00  0.00           H  
ATOM   2894  CZ  PHE   188      49.235  25.533  64.287  1.00  0.00           C  
ATOM   2895  HZ  PHE   188      48.194  25.485  64.571  1.00  0.00           H  
ATOM   2896  CE2 PHE   188      50.064  26.492  64.905  1.00  0.00           C  
ATOM   2897  HE2 PHE   188      49.572  27.255  65.490  1.00  0.00           H  
ATOM   2898  CD2 PHE   188      51.444  26.462  64.541  1.00  0.00           C  
ATOM   2899  HD2 PHE   188      52.123  27.231  64.877  1.00  0.00           H  
ATOM   2900  C   PHE   188      55.387  23.886  63.841  1.00  0.00           C  
ATOM   2901  O   PHE   188      56.474  24.421  63.915  1.00  0.00           O  
ATOM   2902  N   GLN   189      55.366  22.768  63.177  1.00  0.00           N  
ATOM   2903  H   GLN   189      54.447  22.483  62.868  1.00  0.00           H  
ATOM   2904  CA  GLN   189      56.566  22.097  62.587  1.00  0.00           C  
ATOM   2905  HA  GLN   189      57.191  22.128  63.480  1.00  0.00           H  
ATOM   2906  CB  GLN   189      56.218  20.672  62.217  1.00  0.00           C  
ATOM   2907  HB2 GLN   189      55.698  20.731  61.261  1.00  0.00           H  
ATOM   2908  HB3 GLN   189      57.156  20.122  62.137  1.00  0.00           H  
ATOM   2909  CG  GLN   189      55.373  19.904  63.303  1.00  0.00           C  
ATOM   2910  HG2 GLN   189      55.129  18.896  62.966  1.00  0.00           H  
ATOM   2911  HG3 GLN   189      54.451  20.438  63.534  1.00  0.00           H  
ATOM   2912  CD  GLN   189      56.114  19.654  64.627  1.00  0.00           C  
ATOM   2913  OE1 GLN   189      57.264  19.973  64.826  1.00  0.00           O  
ATOM   2914  NE2 GLN   189      55.477  18.945  65.530  1.00  0.00           N  
ATOM   2915 HE21 GLN   189      55.795  18.997  66.487  1.00  0.00           H  
ATOM   2916 HE22 GLN   189      54.532  18.668  65.306  1.00  0.00           H  
ATOM   2917  C   GLN   189      57.241  22.957  61.445  1.00  0.00           C  
ATOM   2918  O   GLN   189      58.502  23.116  61.352  1.00  0.00           O  
ATOM   2919  N   LYS   190      56.420  23.455  60.572  1.00  0.00           N  
ATOM   2920  H   LYS   190      55.438  23.269  60.717  1.00  0.00           H  
ATOM   2921  CA  LYS   190      56.786  24.388  59.521  1.00  0.00           C  
ATOM   2922  HA  LYS   190      57.631  24.941  59.932  1.00  0.00           H  
ATOM   2923  CB  LYS   190      57.176  23.645  58.151  1.00  0.00           C  
ATOM   2924  HB2 LYS   190      57.820  22.815  58.443  1.00  0.00           H  
ATOM   2925  HB3 LYS   190      57.775  24.339  57.560  1.00  0.00           H  
ATOM   2926  CG  LYS   190      56.025  23.028  57.332  1.00  0.00           C  
ATOM   2927  HG2 LYS   190      55.584  22.235  57.937  1.00  0.00           H  
ATOM   2928  HG3 LYS   190      55.228  23.748  57.149  1.00  0.00           H  
ATOM   2929  CD  LYS   190      56.533  22.279  56.077  1.00  0.00           C  
ATOM   2930  HD2 LYS   190      57.358  22.749  55.542  1.00  0.00           H  
ATOM   2931  HD3 LYS   190      57.020  21.345  56.355  1.00  0.00           H  
ATOM   2932  CE  LYS   190      55.458  21.864  55.026  1.00  0.00           C  
ATOM   2933  HE2 LYS   190      55.895  21.250  54.239  1.00  0.00           H  
ATOM   2934  HE3 LYS   190      55.221  22.843  54.609  1.00  0.00           H  
ATOM   2935  NZ  LYS   190      54.235  21.323  55.579  1.00  0.00           N  
ATOM   2936  HZ1 LYS   190      53.628  20.858  54.918  1.00  0.00           H  
ATOM   2937  HZ2 LYS   190      54.601  20.531  56.088  1.00  0.00           H  
ATOM   2938  HZ3 LYS   190      53.653  21.955  56.109  1.00  0.00           H  
ATOM   2939  C   LYS   190      55.754  25.510  59.234  1.00  0.00           C  
ATOM   2940  O   LYS   190      54.630  25.221  59.551  1.00  0.00           O  
ATOM   2941  N   PRO   191      56.102  26.754  58.879  1.00  0.00           N  
ATOM   2942  CD  PRO   191      57.416  27.273  58.399  1.00  0.00           C  
ATOM   2943  HD2 PRO   191      57.583  26.856  57.406  1.00  0.00           H  
ATOM   2944  HD3 PRO   191      58.296  27.076  59.011  1.00  0.00           H  
ATOM   2945  CG  PRO   191      57.235  28.796  58.110  1.00  0.00           C  
ATOM   2946  HG2 PRO   191      58.083  29.357  58.502  1.00  0.00           H  
ATOM   2947  HG3 PRO   191      57.107  28.928  57.036  1.00  0.00           H  
ATOM   2948  CB  PRO   191      55.956  29.143  58.752  1.00  0.00           C  
ATOM   2949  HB2 PRO   191      55.363  29.852  58.174  1.00  0.00           H  
ATOM   2950  HB3 PRO   191      56.154  29.516  59.757  1.00  0.00           H  
ATOM   2951  CA  PRO   191      55.124  27.824  58.850  1.00  0.00           C  
ATOM   2952  HA  PRO   191      54.533  27.757  59.764  1.00  0.00           H  
ATOM   2953  C   PRO   191      54.111  27.645  57.635  1.00  0.00           C  
ATOM   2954  O   PRO   191      54.302  26.867  56.658  1.00  0.00           O  
ATOM   2955  N   SER   192      53.057  28.430  57.663  1.00  0.00           N  
ATOM   2956  H   SER   192      52.879  28.984  58.489  1.00  0.00           H  
ATOM   2957  CA  SER   192      51.985  28.238  56.708  1.00  0.00           C  
ATOM   2958  HA  SER   192      51.437  27.329  56.956  1.00  0.00           H  
ATOM   2959  CB  SER   192      50.990  29.375  56.813  1.00  0.00           C  
ATOM   2960  HB2 SER   192      50.156  29.119  56.160  1.00  0.00           H  
ATOM   2961  HB3 SER   192      51.335  30.286  56.324  1.00  0.00           H  
ATOM   2962  OG  SER   192      50.577  29.615  58.127  1.00  0.00           O  
ATOM   2963  HG  SER   192      51.277  29.870  58.733  1.00  0.00           H  
ATOM   2964  C   SER   192      52.339  28.239  55.230  1.00  0.00           C  
ATOM   2965  O   SER   192      51.660  27.588  54.460  1.00  0.00           O  
ATOM   2966  N   LYS   193      53.337  29.140  54.866  1.00  0.00           N  
ATOM   2967  H   LYS   193      53.490  29.848  55.570  1.00  0.00           H  
ATOM   2968  CA  LYS   193      53.964  29.131  53.635  1.00  0.00           C  
ATOM   2969  HA  LYS   193      53.758  28.232  53.054  1.00  0.00           H  
ATOM   2970  CB  LYS   193      53.517  30.374  52.852  1.00  0.00           C  
ATOM   2971  HB2 LYS   193      53.641  31.282  53.442  1.00  0.00           H  
ATOM   2972  HB3 LYS   193      54.102  30.496  51.941  1.00  0.00           H  
ATOM   2973  CG  LYS   193      52.011  30.328  52.578  1.00  0.00           C  
ATOM   2974  HG2 LYS   193      51.710  29.356  52.187  1.00  0.00           H  
ATOM   2975  HG3 LYS   193      51.492  30.522  53.516  1.00  0.00           H  
ATOM   2976  CD  LYS   193      51.831  31.382  51.495  1.00  0.00           C  
ATOM   2977  HD2 LYS   193      52.164  32.393  51.730  1.00  0.00           H  
ATOM   2978  HD3 LYS   193      52.386  31.109  50.598  1.00  0.00           H  
ATOM   2979  CE  LYS   193      50.357  31.452  51.050  1.00  0.00           C  
ATOM   2980  HE2 LYS   193      50.141  32.304  50.405  1.00  0.00           H  
ATOM   2981  HE3 LYS   193      49.732  31.578  51.934  1.00  0.00           H  
ATOM   2982  NZ  LYS   193      50.051  30.269  50.204  1.00  0.00           N  
ATOM   2983  HZ1 LYS   193      50.125  29.375  50.669  1.00  0.00           H  
ATOM   2984  HZ2 LYS   193      49.090  30.288  49.893  1.00  0.00           H  
ATOM   2985  HZ3 LYS   193      50.662  30.309  49.401  1.00  0.00           H  
ATOM   2986  C   LYS   193      55.519  29.145  53.794  1.00  0.00           C  
ATOM   2987  O   LYS   193      56.000  29.805  54.739  1.00  0.00           O  
ATOM   2988  N   LEU   194      56.233  28.405  52.935  1.00  0.00           N  
ATOM   2989  H   LEU   194      55.719  28.042  52.145  1.00  0.00           H  
ATOM   2990  CA  LEU   194      57.681  28.445  52.662  1.00  0.00           C  
ATOM   2991  HA  LEU   194      58.173  28.749  53.586  1.00  0.00           H  
ATOM   2992  CB  LEU   194      58.190  27.058  52.306  1.00  0.00           C  
ATOM   2993  HB2 LEU   194      57.421  26.450  51.829  1.00  0.00           H  
ATOM   2994  HB3 LEU   194      59.115  27.153  51.736  1.00  0.00           H  
ATOM   2995  CG  LEU   194      58.654  26.262  53.561  1.00  0.00           C  
ATOM   2996  HG  LEU   194      59.515  26.806  53.948  1.00  0.00           H  
ATOM   2997  CD1 LEU   194      57.628  26.246  54.685  1.00  0.00           C  
ATOM   2998 HD11 LEU   194      57.874  25.489  55.429  1.00  0.00           H  
ATOM   2999 HD12 LEU   194      57.499  27.265  55.051  1.00  0.00           H  
ATOM   3000 HD13 LEU   194      56.684  25.894  54.267  1.00  0.00           H  
ATOM   3001  CD2 LEU   194      58.998  24.775  53.180  1.00  0.00           C  
ATOM   3002 HD21 LEU   194      59.769  24.315  53.798  1.00  0.00           H  
ATOM   3003 HD22 LEU   194      59.445  24.827  52.187  1.00  0.00           H  
ATOM   3004 HD23 LEU   194      58.090  24.172  53.168  1.00  0.00           H  
ATOM   3005  C   LEU   194      57.902  29.482  51.522  1.00  0.00           C  
ATOM   3006  O   LEU   194      57.156  29.508  50.574  1.00  0.00           O  
ATOM   3007  N   PRO   195      58.991  30.286  51.550  1.00  0.00           N  
ATOM   3008  CD  PRO   195      60.115  30.198  52.434  1.00  0.00           C  
ATOM   3009  HD2 PRO   195      60.562  29.204  52.476  1.00  0.00           H  
ATOM   3010  HD3 PRO   195      59.688  30.513  53.386  1.00  0.00           H  
ATOM   3011  CG  PRO   195      61.156  31.165  51.924  1.00  0.00           C  
ATOM   3012  HG2 PRO   195      61.750  31.716  52.653  1.00  0.00           H  
ATOM   3013  HG3 PRO   195      61.831  30.680  51.218  1.00  0.00           H  
ATOM   3014  CB  PRO   195      60.360  32.137  51.100  1.00  0.00           C  
ATOM   3015  HB2 PRO   195      60.114  32.999  51.721  1.00  0.00           H  
ATOM   3016  HB3 PRO   195      61.032  32.647  50.410  1.00  0.00           H  
ATOM   3017  CA  PRO   195      59.180  31.358  50.588  1.00  0.00           C  
ATOM   3018  HA  PRO   195      58.311  32.015  50.566  1.00  0.00           H  
ATOM   3019  C   PRO   195      59.505  30.869  49.188  1.00  0.00           C  
ATOM   3020  O   PRO   195      60.324  29.985  49.073  1.00  0.00           O  
ATOM   3021  N   THR   196      58.854  31.487  48.176  1.00  0.00           N  
ATOM   3022  H   THR   196      58.146  32.160  48.434  1.00  0.00           H  
ATOM   3023  CA  THR   196      59.480  31.493  46.834  1.00  0.00           C  
ATOM   3024  HA  THR   196      59.781  30.502  46.495  1.00  0.00           H  
ATOM   3025  CB  THR   196      58.439  31.882  45.791  1.00  0.00           C  
ATOM   3026  HB  THR   196      58.039  32.819  46.180  1.00  0.00           H  
ATOM   3027  CG2 THR   196      59.032  32.092  44.368  1.00  0.00           C  
ATOM   3028 HG21 THR   196      59.739  31.291  44.153  1.00  0.00           H  
ATOM   3029 HG22 THR   196      59.530  33.060  44.328  1.00  0.00           H  
ATOM   3030 HG23 THR   196      58.160  32.028  43.717  1.00  0.00           H  
ATOM   3031  OG1 THR   196      57.418  30.882  45.789  1.00  0.00           O  
ATOM   3032  HG1 THR   196      57.010  31.087  46.633  1.00  0.00           H  
ATOM   3033  C   THR   196      60.642  32.459  46.851  1.00  0.00           C  
ATOM   3034  O   THR   196      60.475  33.687  46.925  1.00  0.00           O  
ATOM   3035  N   LEU   197      61.859  31.997  46.537  1.00  0.00           N  
ATOM   3036  H   LEU   197      61.931  31.085  46.109  1.00  0.00           H  
ATOM   3037  CA  LEU   197      63.083  32.776  46.746  1.00  0.00           C  
ATOM   3038  HA  LEU   197      62.953  33.574  47.477  1.00  0.00           H  
ATOM   3039  CB  LEU   197      64.145  31.869  47.331  1.00  0.00           C  
ATOM   3040  HB2 LEU   197      64.141  30.920  46.793  1.00  0.00           H  
ATOM   3041  HB3 LEU   197      65.055  32.463  47.420  1.00  0.00           H  
ATOM   3042  CG  LEU   197      63.705  31.526  48.751  1.00  0.00           C  
ATOM   3043  HG  LEU   197      62.628  31.368  48.819  1.00  0.00           H  
ATOM   3044  CD1 LEU   197      64.223  30.133  49.211  1.00  0.00           C  
ATOM   3045 HD11 LEU   197      63.940  29.422  48.435  1.00  0.00           H  
ATOM   3046 HD12 LEU   197      63.724  29.851  50.138  1.00  0.00           H  
ATOM   3047 HD13 LEU   197      65.309  30.201  49.283  1.00  0.00           H  
ATOM   3048  CD2 LEU   197      64.002  32.628  49.741  1.00  0.00           C  
ATOM   3049 HD21 LEU   197      63.637  32.234  50.690  1.00  0.00           H  
ATOM   3050 HD22 LEU   197      63.420  33.504  49.457  1.00  0.00           H  
ATOM   3051 HD23 LEU   197      65.047  32.929  49.805  1.00  0.00           H  
ATOM   3052  C   LEU   197      63.419  33.400  45.430  1.00  0.00           C  
ATOM   3053  O   LEU   197      64.259  34.351  45.445  1.00  0.00           O  
ATOM   3054  N   GLU   198      62.911  32.952  44.267  1.00  0.00           N  
ATOM   3055  H   GLU   198      62.054  32.440  44.419  1.00  0.00           H  
ATOM   3056  CA  GLU   198      63.293  33.489  42.971  1.00  0.00           C  
ATOM   3057  HA  GLU   198      64.381  33.530  42.917  1.00  0.00           H  
ATOM   3058  CB  GLU   198      62.746  32.524  41.854  1.00  0.00           C  
ATOM   3059  HB2 GLU   198      63.155  32.955  40.940  1.00  0.00           H  
ATOM   3060  HB3 GLU   198      61.660  32.440  41.827  1.00  0.00           H  
ATOM   3061  CG  GLU   198      63.342  31.157  41.983  1.00  0.00           C  
ATOM   3062  HG2 GLU   198      62.916  30.627  42.835  1.00  0.00           H  
ATOM   3063  HG3 GLU   198      63.084  30.622  41.069  1.00  0.00           H  
ATOM   3064  CD  GLU   198      64.890  31.084  42.191  1.00  0.00           C  
ATOM   3065  OE1 GLU   198      65.659  31.883  41.624  1.00  0.00           O  
ATOM   3066  OE2 GLU   198      65.316  30.074  42.823  1.00  0.00           O  
ATOM   3067  C   GLU   198      62.726  34.842  42.635  1.00  0.00           C  
ATOM   3068  O   GLU   198      61.481  35.043  42.677  1.00  0.00           O  
ATOM   3069  N   ARG   199      63.603  35.853  42.375  1.00  0.00           N  
ATOM   3070  H   ARG   199      64.595  35.691  42.475  1.00  0.00           H  
ATOM   3071  CA  ARG   199      63.046  37.175  41.973  1.00  0.00           C  
ATOM   3072  HA  ARG   199      62.160  37.305  42.595  1.00  0.00           H  
ATOM   3073  CB  ARG   199      63.958  38.304  42.581  1.00  0.00           C  
ATOM   3074  HB2 ARG   199      64.962  38.228  42.163  1.00  0.00           H  
ATOM   3075  HB3 ARG   199      63.530  39.276  42.334  1.00  0.00           H  
ATOM   3076  CG  ARG   199      63.981  38.239  44.157  1.00  0.00           C  
ATOM   3077  HG2 ARG   199      63.548  37.280  44.442  1.00  0.00           H  
ATOM   3078  HG3 ARG   199      63.220  38.870  44.616  1.00  0.00           H  
ATOM   3079  CD  ARG   199      65.413  38.423  44.723  1.00  0.00           C  
ATOM   3080  HD2 ARG   199      66.074  37.683  44.273  1.00  0.00           H  
ATOM   3081  HD3 ARG   199      65.810  39.350  44.310  1.00  0.00           H  
ATOM   3082  NE  ARG   199      65.360  38.180  46.116  1.00  0.00           N  
ATOM   3083  HE  ARG   199      65.241  37.246  46.482  1.00  0.00           H  
ATOM   3084  CZ  ARG   199      65.087  39.127  47.061  1.00  0.00           C  
ATOM   3085  NH1 ARG   199      65.048  40.397  46.732  1.00  0.00           N  
ATOM   3086 HH11 ARG   199      64.872  41.204  47.313  1.00  0.00           H  
ATOM   3087 HH12 ARG   199      65.066  40.670  45.759  1.00  0.00           H  
ATOM   3088  NH2 ARG   199      64.778  38.686  48.259  1.00  0.00           N  
ATOM   3089 HH21 ARG   199      64.391  39.311  48.952  1.00  0.00           H  
ATOM   3090 HH22 ARG   199      64.818  37.688  48.404  1.00  0.00           H  
ATOM   3091  C   ARG   199      62.667  37.332  40.444  1.00  0.00           C  
ATOM   3092  O   ARG   199      63.099  36.554  39.586  1.00  0.00           O  
ATOM   3093  N   TRP   200      61.683  38.276  40.212  1.00  0.00           N  
ATOM   3094  H   TRP   200      61.313  38.821  40.978  1.00  0.00           H  
ATOM   3095  CA  TRP   200      60.928  38.341  38.962  1.00  0.00           C  
ATOM   3096  HA  TRP   200      61.005  37.317  38.596  1.00  0.00           H  
ATOM   3097  CB  TRP   200      59.473  38.678  39.274  1.00  0.00           C  
ATOM   3098  HB2 TRP   200      59.467  39.618  39.826  1.00  0.00           H  
ATOM   3099  HB3 TRP   200      59.133  37.856  39.904  1.00  0.00           H  
ATOM   3100  CG  TRP   200      58.637  38.770  38.015  1.00  0.00           C  
ATOM   3101  CD1 TRP   200      57.827  37.735  37.613  1.00  0.00           C  
ATOM   3102  HD1 TRP   200      57.725  36.783  38.113  1.00  0.00           H  
ATOM   3103  NE1 TRP   200      57.151  38.149  36.502  1.00  0.00           N  
ATOM   3104  HE1 TRP   200      56.353  37.673  36.107  1.00  0.00           H  
ATOM   3105  CE2 TRP   200      57.488  39.396  36.132  1.00  0.00           C  
ATOM   3106  CZ2 TRP   200      56.940  40.242  35.126  1.00  0.00           C  
ATOM   3107  HZ2 TRP   200      56.280  39.832  34.377  1.00  0.00           H  
ATOM   3108  CH2 TRP   200      57.450  41.480  34.866  1.00  0.00           C  
ATOM   3109  HH2 TRP   200      57.199  42.095  34.015  1.00  0.00           H  
ATOM   3110  CZ3 TRP   200      58.413  41.992  35.776  1.00  0.00           C  
ATOM   3111  HZ3 TRP   200      58.756  43.007  35.640  1.00  0.00           H  
ATOM   3112  CE3 TRP   200      58.774  41.202  36.901  1.00  0.00           C  
ATOM   3113  HE3 TRP   200      59.576  41.628  37.486  1.00  0.00           H  
ATOM   3114  CD2 TRP   200      58.374  39.877  37.078  1.00  0.00           C  
ATOM   3115  C   TRP   200      61.678  39.098  37.864  1.00  0.00           C  
ATOM   3116  O   TRP   200      61.900  40.262  38.103  1.00  0.00           O  
ATOM   3117  N   PHE   201      61.868  38.633  36.675  1.00  0.00           N  
ATOM   3118  H   PHE   201      61.649  37.656  36.544  1.00  0.00           H  
ATOM   3119  CA  PHE   201      62.334  39.337  35.493  1.00  0.00           C  
ATOM   3120  HA  PHE   201      62.575  40.344  35.833  1.00  0.00           H  
ATOM   3121  CB  PHE   201      63.700  38.751  35.089  1.00  0.00           C  
ATOM   3122  HB2 PHE   201      64.076  39.488  34.379  1.00  0.00           H  
ATOM   3123  HB3 PHE   201      63.465  37.872  34.489  1.00  0.00           H  
ATOM   3124  CG  PHE   201      64.721  38.628  36.248  1.00  0.00           C  
ATOM   3125  CD1 PHE   201      65.564  39.782  36.535  1.00  0.00           C  
ATOM   3126  HD1 PHE   201      65.535  40.725  36.008  1.00  0.00           H  
ATOM   3127  CE1 PHE   201      66.510  39.710  37.546  1.00  0.00           C  
ATOM   3128  HE1 PHE   201      67.187  40.516  37.786  1.00  0.00           H  
ATOM   3129  CZ  PHE   201      66.557  38.523  38.321  1.00  0.00           C  
ATOM   3130  HZ  PHE   201      67.205  38.647  39.177  1.00  0.00           H  
ATOM   3131  CE2 PHE   201      65.839  37.384  38.032  1.00  0.00           C  
ATOM   3132  HE2 PHE   201      65.860  36.474  38.613  1.00  0.00           H  
ATOM   3133  CD2 PHE   201      64.862  37.490  36.977  1.00  0.00           C  
ATOM   3134  HD2 PHE   201      64.184  36.656  36.865  1.00  0.00           H  
ATOM   3135  C   PHE   201      61.317  39.254  34.288  1.00  0.00           C  
ATOM   3136  O   PHE   201      60.675  38.236  34.051  1.00  0.00           O  
ATOM   3137  N   LEU   202      61.055  40.398  33.654  1.00  0.00           N  
ATOM   3138  H   LEU   202      61.280  41.183  34.249  1.00  0.00           H  
ATOM   3139  CA  LEU   202      60.289  40.596  32.455  1.00  0.00           C  
ATOM   3140  HA  LEU   202      59.298  40.200  32.675  1.00  0.00           H  
ATOM   3141  CB  LEU   202      60.237  42.093  32.151  1.00  0.00           C  
ATOM   3142  HB2 LEU   202      59.837  42.609  33.023  1.00  0.00           H  
ATOM   3143  HB3 LEU   202      61.225  42.529  32.004  1.00  0.00           H  
ATOM   3144  CG  LEU   202      59.494  42.631  30.921  1.00  0.00           C  
ATOM   3145  HG  LEU   202      59.915  42.163  30.031  1.00  0.00           H  
ATOM   3146  CD1 LEU   202      58.024  42.234  31.099  1.00  0.00           C  
ATOM   3147 HD11 LEU   202      57.651  42.608  32.053  1.00  0.00           H  
ATOM   3148 HD12 LEU   202      57.404  42.547  30.259  1.00  0.00           H  
ATOM   3149 HD13 LEU   202      57.938  41.148  31.069  1.00  0.00           H  
ATOM   3150  CD2 LEU   202      59.536  44.080  30.781  1.00  0.00           C  
ATOM   3151 HD21 LEU   202      59.462  44.660  31.700  1.00  0.00           H  
ATOM   3152 HD22 LEU   202      60.468  44.391  30.310  1.00  0.00           H  
ATOM   3153 HD23 LEU   202      58.817  44.485  30.068  1.00  0.00           H  
ATOM   3154  C   LEU   202      60.776  39.753  31.286  1.00  0.00           C  
ATOM   3155  O   LEU   202      59.909  39.321  30.527  1.00  0.00           O  
ATOM   3156  N   ASN   203      62.098  39.500  31.230  1.00  0.00           N  
ATOM   3157  H   ASN   203      62.667  39.946  31.935  1.00  0.00           H  
ATOM   3158  CA  ASN   203      62.681  38.585  30.205  1.00  0.00           C  
ATOM   3159  HA  ASN   203      61.975  37.829  29.862  1.00  0.00           H  
ATOM   3160  CB  ASN   203      63.344  39.445  29.096  1.00  0.00           C  
ATOM   3161  HB2 ASN   203      64.155  40.055  29.492  1.00  0.00           H  
ATOM   3162  HB3 ASN   203      63.788  38.765  28.369  1.00  0.00           H  
ATOM   3163  CG  ASN   203      62.424  40.518  28.580  1.00  0.00           C  
ATOM   3164  OD1 ASN   203      61.591  40.297  27.725  1.00  0.00           O  
ATOM   3165  ND2 ASN   203      62.704  41.704  28.949  1.00  0.00           N  
ATOM   3166 HD21 ASN   203      63.360  41.967  29.671  1.00  0.00           H  
ATOM   3167 HD22 ASN   203      62.052  42.439  28.714  1.00  0.00           H  
ATOM   3168  C   ASN   203      63.765  37.711  30.892  1.00  0.00           C  
ATOM   3169  O   ASN   203      64.420  38.178  31.872  1.00  0.00           O  
ATOM   3170  N   ASP   204      64.129  36.607  30.243  1.00  0.00           N  
ATOM   3171  H   ASP   204      63.697  36.333  29.372  1.00  0.00           H  
ATOM   3172  CA  ASP   204      65.449  35.967  30.532  1.00  0.00           C  
ATOM   3173  HA  ASP   204      65.574  35.774  31.597  1.00  0.00           H  
ATOM   3174  CB  ASP   204      65.518  34.674  29.803  1.00  0.00           C  
ATOM   3175  HB2 ASP   204      64.729  34.003  30.142  1.00  0.00           H  
ATOM   3176  HB3 ASP   204      66.468  34.217  30.084  1.00  0.00           H  
ATOM   3177  CG  ASP   204      65.421  34.826  28.247  1.00  0.00           C  
ATOM   3178  OD1 ASP   204      64.874  35.822  27.693  1.00  0.00           O  
ATOM   3179  OD2 ASP   204      65.984  33.907  27.626  1.00  0.00           O  
ATOM   3180  C   ASP   204      66.718  36.830  30.129  1.00  0.00           C  
ATOM   3181  O   ASP   204      67.830  36.529  30.479  1.00  0.00           O  
ATOM   3182  N   THR   205      66.472  37.958  29.402  1.00  0.00           N  
ATOM   3183  H   THR   205      65.534  38.142  29.076  1.00  0.00           H  
ATOM   3184  CA  THR   205      67.545  38.843  28.878  1.00  0.00           C  
ATOM   3185  HA  THR   205      68.479  38.283  28.917  1.00  0.00           H  
ATOM   3186  CB  THR   205      67.181  39.352  27.467  1.00  0.00           C  
ATOM   3187  HB  THR   205      68.120  39.817  27.168  1.00  0.00           H  
ATOM   3188  CG2 THR   205      66.818  38.290  26.452  1.00  0.00           C  
ATOM   3189 HG21 THR   205      67.207  38.601  25.482  1.00  0.00           H  
ATOM   3190 HG22 THR   205      67.146  37.295  26.755  1.00  0.00           H  
ATOM   3191 HG23 THR   205      65.734  38.286  26.345  1.00  0.00           H  
ATOM   3192  OG1 THR   205      66.077  40.213  27.454  1.00  0.00           O  
ATOM   3193  HG1 THR   205      66.398  41.088  27.682  1.00  0.00           H  
ATOM   3194  C   THR   205      67.826  40.024  29.716  1.00  0.00           C  
ATOM   3195  O   THR   205      68.848  40.724  29.368  1.00  0.00           O  
ATOM   3196  N   ASP   206      67.066  40.296  30.812  1.00  0.00           N  
ATOM   3197  H   ASP   206      66.395  39.592  31.084  1.00  0.00           H  
ATOM   3198  CA  ASP   206      67.261  41.420  31.785  1.00  0.00           C  
ATOM   3199  HA  ASP   206      67.647  42.299  31.270  1.00  0.00           H  
ATOM   3200  CB  ASP   206      66.016  41.754  32.611  1.00  0.00           C  
ATOM   3201  HB2 ASP   206      65.762  40.913  33.257  1.00  0.00           H  
ATOM   3202  HB3 ASP   206      66.228  42.619  33.239  1.00  0.00           H  
ATOM   3203  CG  ASP   206      64.632  41.982  31.857  1.00  0.00           C  
ATOM   3204  OD1 ASP   206      64.656  42.600  30.783  1.00  0.00           O  
ATOM   3205  OD2 ASP   206      63.564  41.604  32.393  1.00  0.00           O  
ATOM   3206  C   ASP   206      68.300  41.026  32.851  1.00  0.00           C  
ATOM   3207  O   ASP   206      69.078  41.873  33.216  1.00  0.00           O  
ATOM   3208  N   HIE   207      68.470  39.766  33.275  1.00  0.00           N  
ATOM   3209  H   HIE   207      67.786  39.094  32.959  1.00  0.00           H  
ATOM   3210  CA  HIE   207      69.564  39.343  34.168  1.00  0.00           C  
ATOM   3211  HA  HIE   207      69.527  39.909  35.099  1.00  0.00           H  
ATOM   3212  CB  HIE   207      69.370  37.949  34.727  1.00  0.00           C  
ATOM   3213  HB2 HIE   207      69.263  37.140  34.005  1.00  0.00           H  
ATOM   3214  HB3 HIE   207      68.430  37.777  35.251  1.00  0.00           H  
ATOM   3215  CG  HIE   207      70.566  37.432  35.459  1.00  0.00           C  
ATOM   3216  ND1 HIE   207      71.582  36.604  34.941  1.00  0.00           N  
ATOM   3217  CE1 HIE   207      72.380  36.324  36.021  1.00  0.00           C  
ATOM   3218  HE1 HIE   207      73.167  35.585  36.021  1.00  0.00           H  
ATOM   3219  NE2 HIE   207      71.731  36.794  37.132  1.00  0.00           N  
ATOM   3220  HE2 HIE   207      71.833  36.421  38.065  1.00  0.00           H  
ATOM   3221  CD2 HIE   207      70.592  37.473  36.809  1.00  0.00           C  
ATOM   3222  HD2 HIE   207      69.886  37.932  37.485  1.00  0.00           H  
ATOM   3223  C   HIE   207      70.909  39.399  33.465  1.00  0.00           C  
ATOM   3224  O   HIE   207      70.939  38.824  32.364  1.00  0.00           O  
ATOM   3225  N   PRO   208      72.003  39.719  34.106  1.00  0.00           N  
ATOM   3226  CD  PRO   208      73.241  39.091  33.754  1.00  0.00           C  
ATOM   3227  HD2 PRO   208      73.079  38.099  33.333  1.00  0.00           H  
ATOM   3228  HD3 PRO   208      73.724  39.614  32.929  1.00  0.00           H  
ATOM   3229  CG  PRO   208      74.048  39.170  35.012  1.00  0.00           C  
ATOM   3230  HG2 PRO   208      75.100  39.243  34.736  1.00  0.00           H  
ATOM   3231  HG3 PRO   208      73.823  38.314  35.648  1.00  0.00           H  
ATOM   3232  CB  PRO   208      73.598  40.397  35.750  1.00  0.00           C  
ATOM   3233  HB2 PRO   208      74.010  41.383  35.539  1.00  0.00           H  
ATOM   3234  HB3 PRO   208      73.805  40.146  36.790  1.00  0.00           H  
ATOM   3235  CA  PRO   208      72.065  40.452  35.435  1.00  0.00           C  
ATOM   3236  HA  PRO   208      71.393  39.934  36.120  1.00  0.00           H  
ATOM   3237  C   PRO   208      71.615  41.943  35.228  1.00  0.00           C  
ATOM   3238  O   PRO   208      71.884  42.452  34.173  1.00  0.00           O  
ATOM   3239  N   ILE   209      71.010  42.591  36.204  1.00  0.00           N  
ATOM   3240  H   ILE   209      70.763  42.074  37.036  1.00  0.00           H  
ATOM   3241  CA  ILE   209      70.534  43.988  36.011  1.00  0.00           C  
ATOM   3242  HA  ILE   209      70.366  44.027  34.934  1.00  0.00           H  
ATOM   3243  CB  ILE   209      69.184  44.356  36.587  1.00  0.00           C  
ATOM   3244  HB  ILE   209      69.188  44.235  37.671  1.00  0.00           H  
ATOM   3245  CG2 ILE   209      68.847  45.871  36.342  1.00  0.00           C  
ATOM   3246 HG21 ILE   209      69.523  46.497  36.926  1.00  0.00           H  
ATOM   3247 HG22 ILE   209      67.828  46.078  36.668  1.00  0.00           H  
ATOM   3248 HG23 ILE   209      68.926  46.117  35.283  1.00  0.00           H  
ATOM   3249  CG1 ILE   209      68.112  43.315  36.174  1.00  0.00           C  
ATOM   3250 HG12 ILE   209      68.255  42.328  36.614  1.00  0.00           H  
ATOM   3251 HG13 ILE   209      68.158  43.146  35.098  1.00  0.00           H  
ATOM   3252  CD1 ILE   209      66.627  43.606  36.517  1.00  0.00           C  
ATOM   3253 HD11 ILE   209      66.323  44.433  35.877  1.00  0.00           H  
ATOM   3254 HD12 ILE   209      66.483  43.886  37.561  1.00  0.00           H  
ATOM   3255 HD13 ILE   209      65.997  42.779  36.189  1.00  0.00           H  
ATOM   3256  C   ILE   209      71.722  44.844  36.337  1.00  0.00           C  
ATOM   3257  O   ILE   209      72.087  45.141  37.488  1.00  0.00           O  
ATOM   3258  N   ARG   210      72.353  45.285  35.229  1.00  0.00           N  
ATOM   3259  H   ARG   210      72.037  44.979  34.320  1.00  0.00           H  
ATOM   3260  CA  ARG   210      73.475  46.206  35.203  1.00  0.00           C  
ATOM   3261  HA  ARG   210      74.148  46.061  36.048  1.00  0.00           H  
ATOM   3262  CB  ARG   210      74.334  45.857  33.971  1.00  0.00           C  
ATOM   3263  HB2 ARG   210      74.533  44.792  34.094  1.00  0.00           H  
ATOM   3264  HB3 ARG   210      73.745  45.942  33.058  1.00  0.00           H  
ATOM   3265  CG  ARG   210      75.685  46.691  33.776  1.00  0.00           C  
ATOM   3266  HG2 ARG   210      76.255  46.797  34.699  1.00  0.00           H  
ATOM   3267  HG3 ARG   210      75.261  47.645  33.462  1.00  0.00           H  
ATOM   3268  CD  ARG   210      76.527  45.988  32.700  1.00  0.00           C  
ATOM   3269  HD2 ARG   210      76.089  46.025  31.702  1.00  0.00           H  
ATOM   3270  HD3 ARG   210      76.610  44.930  32.949  1.00  0.00           H  
ATOM   3271  NE  ARG   210      77.864  46.544  32.592  1.00  0.00           N  
ATOM   3272  HE  ARG   210      78.000  47.489  32.923  1.00  0.00           H  
ATOM   3273  CZ  ARG   210      78.828  46.210  31.699  1.00  0.00           C  
ATOM   3274  NH1 ARG   210      78.692  45.115  30.963  1.00  0.00           N  
ATOM   3275 HH11 ARG   210      79.370  44.817  30.277  1.00  0.00           H  
ATOM   3276 HH12 ARG   210      77.981  44.512  31.351  1.00  0.00           H  
ATOM   3277  NH2 ARG   210      79.965  46.830  31.607  1.00  0.00           N  
ATOM   3278 HH21 ARG   210      80.661  46.422  31.000  1.00  0.00           H  
ATOM   3279 HH22 ARG   210      80.100  47.757  31.985  1.00  0.00           H  
ATOM   3280  C   ARG   210      73.045  47.679  35.313  1.00  0.00           C  
ATOM   3281  O   ARG   210      72.326  48.190  34.455  1.00  0.00           O  
ATOM   3282  N   PHE   211      73.516  48.301  36.426  1.00  0.00           N  
ATOM   3283  H   PHE   211      74.059  47.754  37.080  1.00  0.00           H  
ATOM   3284  CA  PHE   211      73.172  49.666  36.836  1.00  0.00           C  
ATOM   3285  HA  PHE   211      72.555  50.053  36.025  1.00  0.00           H  
ATOM   3286  CB  PHE   211      72.330  49.724  38.058  1.00  0.00           C  
ATOM   3287  HB2 PHE   211      71.399  49.233  37.778  1.00  0.00           H  
ATOM   3288  HB3 PHE   211      72.098  50.785  38.151  1.00  0.00           H  
ATOM   3289  CG  PHE   211      72.934  49.176  39.338  1.00  0.00           C  
ATOM   3290  CD1 PHE   211      72.884  47.801  39.608  1.00  0.00           C  
ATOM   3291  HD1 PHE   211      72.508  47.110  38.868  1.00  0.00           H  
ATOM   3292  CE1 PHE   211      73.319  47.284  40.864  1.00  0.00           C  
ATOM   3293  HE1 PHE   211      73.145  46.232  41.037  1.00  0.00           H  
ATOM   3294  CZ  PHE   211      73.929  48.094  41.811  1.00  0.00           C  
ATOM   3295  HZ  PHE   211      74.424  47.679  42.676  1.00  0.00           H  
ATOM   3296  CE2 PHE   211      74.073  49.465  41.508  1.00  0.00           C  
ATOM   3297  HE2 PHE   211      74.631  50.089  42.191  1.00  0.00           H  
ATOM   3298  CD2 PHE   211      73.604  49.985  40.328  1.00  0.00           C  
ATOM   3299  HD2 PHE   211      73.733  51.040  40.132  1.00  0.00           H  
ATOM   3300  C   PHE   211      74.370  50.592  37.047  1.00  0.00           C  
ATOM   3301  O   PHE   211      75.471  50.143  37.409  1.00  0.00           O  
ATOM   3302  N   SER   212      74.191  51.891  36.883  1.00  0.00           N  
ATOM   3303  H   SER   212      73.275  52.246  36.648  1.00  0.00           H  
ATOM   3304  CA  SER   212      75.244  52.853  37.354  1.00  0.00           C  
ATOM   3305  HA  SER   212      76.212  52.352  37.326  1.00  0.00           H  
ATOM   3306  CB  SER   212      75.165  54.036  36.384  1.00  0.00           C  
ATOM   3307  HB2 SER   212      74.286  54.670  36.498  1.00  0.00           H  
ATOM   3308  HB3 SER   212      75.082  53.672  35.359  1.00  0.00           H  
ATOM   3309  OG  SER   212      76.270  54.838  36.469  1.00  0.00           O  
ATOM   3310  HG  SER   212      76.979  54.468  35.938  1.00  0.00           H  
ATOM   3311  C   SER   212      74.897  53.432  38.698  1.00  0.00           C  
ATOM   3312  O   SER   212      73.719  53.331  39.158  1.00  0.00           O  
ATOM   3313  N   PHE   213      75.874  54.040  39.422  1.00  0.00           N  
ATOM   3314  H   PHE   213      76.808  54.191  39.069  1.00  0.00           H  
ATOM   3315  CA  PHE   213      75.641  54.579  40.816  1.00  0.00           C  
ATOM   3316  HA  PHE   213      75.014  53.796  41.241  1.00  0.00           H  
ATOM   3317  CB  PHE   213      76.920  54.644  41.563  1.00  0.00           C  
ATOM   3318  HB2 PHE   213      77.535  55.340  40.994  1.00  0.00           H  
ATOM   3319  HB3 PHE   213      76.663  55.015  42.555  1.00  0.00           H  
ATOM   3320  CG  PHE   213      77.599  53.391  41.960  1.00  0.00           C  
ATOM   3321  CD1 PHE   213      76.980  52.496  42.792  1.00  0.00           C  
ATOM   3322  HD1 PHE   213      75.951  52.669  43.071  1.00  0.00           H  
ATOM   3323  CE1 PHE   213      77.704  51.494  43.378  1.00  0.00           C  
ATOM   3324  HE1 PHE   213      77.209  50.824  44.065  1.00  0.00           H  
ATOM   3325  CZ  PHE   213      78.998  51.252  42.895  1.00  0.00           C  
ATOM   3326  HZ  PHE   213      79.574  50.454  43.339  1.00  0.00           H  
ATOM   3327  CE2 PHE   213      79.558  51.995  41.882  1.00  0.00           C  
ATOM   3328  HE2 PHE   213      80.582  51.811  41.591  1.00  0.00           H  
ATOM   3329  CD2 PHE   213      78.894  53.083  41.404  1.00  0.00           C  
ATOM   3330  HD2 PHE   213      79.414  53.722  40.706  1.00  0.00           H  
ATOM   3331  C   PHE   213      74.968  55.930  40.954  1.00  0.00           C  
ATOM   3332  O   PHE   213      74.683  56.702  39.999  1.00  0.00           O  
ATOM   3333  N   SER   214      74.615  56.285  42.165  1.00  0.00           N  
ATOM   3334  H   SER   214      74.808  55.519  42.794  1.00  0.00           H  
ATOM   3335  CA  SER   214      74.095  57.623  42.583  1.00  0.00           C  
ATOM   3336  HA  SER   214      73.317  57.842  41.851  1.00  0.00           H  
ATOM   3337  CB  SER   214      73.338  57.547  43.986  1.00  0.00           C  
ATOM   3338  HB2 SER   214      72.873  56.569  44.114  1.00  0.00           H  
ATOM   3339  HB3 SER   214      73.933  57.697  44.886  1.00  0.00           H  
ATOM   3340  OG  SER   214      72.379  58.648  44.066  1.00  0.00           O  
ATOM   3341  HG  SER   214      71.491  58.304  43.942  1.00  0.00           H  
ATOM   3342  C   SER   214      75.130  58.737  42.502  1.00  0.00           C  
ATOM   3343  O   SER   214      76.358  58.489  42.444  1.00  0.00           O  
ATOM   3344  N   MET   215      74.636  59.923  42.278  1.00  0.00           N  
ATOM   3345  H   MET   215      73.627  59.920  42.224  1.00  0.00           H  
ATOM   3346  CA  MET   215      75.382  61.193  42.057  1.00  0.00           C  
ATOM   3347  HA  MET   215      76.431  60.897  42.081  1.00  0.00           H  
ATOM   3348  CB  MET   215      75.069  61.715  40.603  1.00  0.00           C  
ATOM   3349  HB2 MET   215      75.827  62.462  40.368  1.00  0.00           H  
ATOM   3350  HB3 MET   215      75.138  60.927  39.854  1.00  0.00           H  
ATOM   3351  CG  MET   215      73.668  62.280  40.485  1.00  0.00           C  
ATOM   3352  HG2 MET   215      73.638  63.161  41.127  1.00  0.00           H  
ATOM   3353  HG3 MET   215      73.462  62.621  39.471  1.00  0.00           H  
ATOM   3354  SD  MET   215      72.206  61.302  41.003  1.00  0.00           S  
ATOM   3355  CE  MET   215      72.148  60.185  39.532  1.00  0.00           C  
ATOM   3356  HE1 MET   215      73.034  59.552  39.474  1.00  0.00           H  
ATOM   3357  HE2 MET   215      71.248  59.581  39.642  1.00  0.00           H  
ATOM   3358  HE3 MET   215      72.074  60.684  38.566  1.00  0.00           H  
ATOM   3359  C   MET   215      75.088  62.199  43.190  1.00  0.00           C  
ATOM   3360  O   MET   215      75.353  63.381  43.003  1.00  0.00           O  
ATOM   3361  N   GLU   216      74.489  61.774  44.302  1.00  0.00           N  
ATOM   3362  H   GLU   216      74.338  60.776  44.263  1.00  0.00           H  
ATOM   3363  CA  GLU   216      73.907  62.711  45.284  1.00  0.00           C  
ATOM   3364  HA  GLU   216      73.148  63.239  44.706  1.00  0.00           H  
ATOM   3365  CB  GLU   216      73.015  61.981  46.322  1.00  0.00           C  
ATOM   3366  HB2 GLU   216      72.394  61.276  45.768  1.00  0.00           H  
ATOM   3367  HB3 GLU   216      73.781  61.497  46.927  1.00  0.00           H  
ATOM   3368  CG  GLU   216      72.093  62.772  47.268  1.00  0.00           C  
ATOM   3369  HG2 GLU   216      72.743  63.131  48.067  1.00  0.00           H  
ATOM   3370  HG3 GLU   216      71.291  62.127  47.628  1.00  0.00           H  
ATOM   3371  CD  GLU   216      71.322  63.999  46.844  1.00  0.00           C  
ATOM   3372  OE1 GLU   216      71.262  64.252  45.634  1.00  0.00           O  
ATOM   3373  OE2 GLU   216      70.659  64.651  47.659  1.00  0.00           O  
ATOM   3374  C   GLU   216      74.750  63.778  46.005  1.00  0.00           C  
ATOM   3375  O   GLU   216      75.864  63.535  46.432  1.00  0.00           O  
ATOM   3376  N   GLU   217      74.227  65.029  46.125  1.00  0.00           N  
ATOM   3377  H   GLU   217      73.279  65.172  45.807  1.00  0.00           H  
ATOM   3378  CA  GLU   217      74.757  66.194  46.864  1.00  0.00           C  
ATOM   3379  HA  GLU   217      75.786  66.328  46.530  1.00  0.00           H  
ATOM   3380  CB  GLU   217      74.019  67.520  46.494  1.00  0.00           C  
ATOM   3381  HB2 GLU   217      74.233  68.219  47.302  1.00  0.00           H  
ATOM   3382  HB3 GLU   217      72.951  67.301  46.503  1.00  0.00           H  
ATOM   3383  CG  GLU   217      74.582  68.209  45.197  1.00  0.00           C  
ATOM   3384  HG2 GLU   217      74.273  69.250  45.299  1.00  0.00           H  
ATOM   3385  HG3 GLU   217      75.672  68.227  45.196  1.00  0.00           H  
ATOM   3386  CD  GLU   217      74.080  67.649  43.875  1.00  0.00           C  
ATOM   3387  OE1 GLU   217      74.792  67.750  42.891  1.00  0.00           O  
ATOM   3388  OE2 GLU   217      72.894  67.360  43.742  1.00  0.00           O  
ATOM   3389  C   GLU   217      74.852  66.095  48.411  1.00  0.00           C  
ATOM   3390  O   GLU   217      73.807  65.835  49.008  1.00  0.00           O  
ATOM   3391  N   GLU   218      76.024  66.340  48.985  1.00  0.00           N  
ATOM   3392  H   GLU   218      76.773  66.722  48.426  1.00  0.00           H  
ATOM   3393  CA  GLU   218      76.186  66.067  50.432  1.00  0.00           C  
ATOM   3394  HA  GLU   218      75.546  65.193  50.554  1.00  0.00           H  
ATOM   3395  CB  GLU   218      77.587  65.542  50.691  1.00  0.00           C  
ATOM   3396  HB2 GLU   218      77.519  64.761  51.448  1.00  0.00           H  
ATOM   3397  HB3 GLU   218      77.869  65.045  49.763  1.00  0.00           H  
ATOM   3398  CG  GLU   218      78.648  66.638  50.942  1.00  0.00           C  
ATOM   3399  HG2 GLU   218      78.521  66.931  51.984  1.00  0.00           H  
ATOM   3400  HG3 GLU   218      79.633  66.175  50.887  1.00  0.00           H  
ATOM   3401  CD  GLU   218      78.643  67.854  50.053  1.00  0.00           C  
ATOM   3402  OE1 GLU   218      78.760  69.016  50.463  1.00  0.00           O  
ATOM   3403  OE2 GLU   218      78.527  67.675  48.847  1.00  0.00           O  
ATOM   3404  C   GLU   218      75.704  67.169  51.376  1.00  0.00           C  
ATOM   3405  O   GLU   218      76.194  67.220  52.520  1.00  0.00           O  
ATOM   3406  N   LYS   219      74.798  68.059  50.968  1.00  0.00           N  
ATOM   3407  H   LYS   219      74.525  67.867  50.015  1.00  0.00           H  
ATOM   3408  CA  LYS   219      74.070  69.106  51.784  1.00  0.00           C  
ATOM   3409  HA  LYS   219      74.763  69.585  52.475  1.00  0.00           H  
ATOM   3410  CB  LYS   219      73.377  70.189  50.807  1.00  0.00           C  
ATOM   3411  HB2 LYS   219      72.796  70.902  51.391  1.00  0.00           H  
ATOM   3412  HB3 LYS   219      72.689  69.561  50.242  1.00  0.00           H  
ATOM   3413  CG  LYS   219      74.345  70.936  49.867  1.00  0.00           C  
ATOM   3414  HG2 LYS   219      74.867  70.169  49.295  1.00  0.00           H  
ATOM   3415  HG3 LYS   219      73.751  71.551  49.191  1.00  0.00           H  
ATOM   3416  CD  LYS   219      75.394  71.871  50.462  1.00  0.00           C  
ATOM   3417  HD2 LYS   219      76.104  71.368  51.119  1.00  0.00           H  
ATOM   3418  HD3 LYS   219      74.927  72.666  51.044  1.00  0.00           H  
ATOM   3419  CE  LYS   219      76.160  72.460  49.346  1.00  0.00           C  
ATOM   3420  HE2 LYS   219      76.525  73.420  49.711  1.00  0.00           H  
ATOM   3421  HE3 LYS   219      75.510  72.595  48.482  1.00  0.00           H  
ATOM   3422  NZ  LYS   219      77.276  71.590  48.965  1.00  0.00           N  
ATOM   3423  HZ1 LYS   219      77.738  71.223  49.785  1.00  0.00           H  
ATOM   3424  HZ2 LYS   219      77.902  72.162  48.417  1.00  0.00           H  
ATOM   3425  HZ3 LYS   219      76.905  70.823  48.421  1.00  0.00           H  
ATOM   3426  C   LYS   219      72.919  68.543  52.753  1.00  0.00           C  
ATOM   3427  O   LYS   219      72.155  67.640  52.371  1.00  0.00           O  
ATOM   3428  N   LYS   220      72.781  69.218  53.898  1.00  0.00           N  
ATOM   3429  H   LYS   220      73.458  69.953  54.047  1.00  0.00           H  
ATOM   3430  CA  LYS   220      71.771  68.884  54.969  1.00  0.00           C  
ATOM   3431  HA  LYS   220      71.583  67.813  55.040  1.00  0.00           H  
ATOM   3432  CB  LYS   220      72.420  69.272  56.355  1.00  0.00           C  
ATOM   3433  HB2 LYS   220      71.657  69.205  57.131  1.00  0.00           H  
ATOM   3434  HB3 LYS   220      72.611  70.345  56.341  1.00  0.00           H  
ATOM   3435  CG  LYS   220      73.739  68.628  56.735  1.00  0.00           C  
ATOM   3436  HG2 LYS   220      74.484  68.754  55.950  1.00  0.00           H  
ATOM   3437  HG3 LYS   220      74.231  69.018  57.627  1.00  0.00           H  
ATOM   3438  CD  LYS   220      73.587  67.083  56.983  1.00  0.00           C  
ATOM   3439  HD2 LYS   220      72.674  66.798  57.505  1.00  0.00           H  
ATOM   3440  HD3 LYS   220      73.477  66.571  56.027  1.00  0.00           H  
ATOM   3441  CE  LYS   220      74.828  66.579  57.716  1.00  0.00           C  
ATOM   3442  HE2 LYS   220      75.724  66.986  57.246  1.00  0.00           H  
ATOM   3443  HE3 LYS   220      74.883  66.893  58.758  1.00  0.00           H  
ATOM   3444  NZ  LYS   220      74.870  65.103  57.669  1.00  0.00           N  
ATOM   3445  HZ1 LYS   220      74.012  64.705  58.023  1.00  0.00           H  
ATOM   3446  HZ2 LYS   220      75.631  64.820  58.270  1.00  0.00           H  
ATOM   3447  HZ3 LYS   220      74.960  64.694  56.750  1.00  0.00           H  
ATOM   3448  C   LYS   220      70.482  69.702  54.677  1.00  0.00           C  
ATOM   3449  O   LYS   220      70.644  70.864  54.237  1.00  0.00           O  
ATOM   3450  N   LYS   221      69.282  69.082  54.887  1.00  0.00           N  
ATOM   3451  H   LYS   221      69.232  68.173  55.322  1.00  0.00           H  
ATOM   3452  CA  LYS   221      67.986  69.534  54.253  1.00  0.00           C  
ATOM   3453  HA  LYS   221      68.202  70.154  53.383  1.00  0.00           H  
ATOM   3454  CB  LYS   221      67.173  68.323  53.764  1.00  0.00           C  
ATOM   3455  HB2 LYS   221      67.136  67.495  54.472  1.00  0.00           H  
ATOM   3456  HB3 LYS   221      66.128  68.606  53.632  1.00  0.00           H  
ATOM   3457  CG  LYS   221      67.885  67.800  52.476  1.00  0.00           C  
ATOM   3458  HG2 LYS   221      68.848  67.339  52.699  1.00  0.00           H  
ATOM   3459  HG3 LYS   221      68.091  68.581  51.744  1.00  0.00           H  
ATOM   3460  CD  LYS   221      66.931  66.756  51.904  1.00  0.00           C  
ATOM   3461  HD2 LYS   221      65.923  67.148  51.776  1.00  0.00           H  
ATOM   3462  HD3 LYS   221      66.938  65.868  52.536  1.00  0.00           H  
ATOM   3463  CE  LYS   221      67.554  66.273  50.596  1.00  0.00           C  
ATOM   3464  HE2 LYS   221      68.422  65.673  50.869  1.00  0.00           H  
ATOM   3465  HE3 LYS   221      67.857  67.131  49.995  1.00  0.00           H  
ATOM   3466  NZ  LYS   221      66.562  65.512  49.741  1.00  0.00           N  
ATOM   3467  HZ1 LYS   221      66.965  64.998  48.971  1.00  0.00           H  
ATOM   3468  HZ2 LYS   221      66.094  64.883  50.378  1.00  0.00           H  
ATOM   3469  HZ3 LYS   221      65.882  66.086  49.263  1.00  0.00           H  
ATOM   3470  C   LYS   221      67.131  70.373  55.272  1.00  0.00           C  
ATOM   3471  O   LYS   221      67.197  70.123  56.497  1.00  0.00           O  
ATOM   3472  N   PHE   222      66.302  71.312  54.786  1.00  0.00           N  
ATOM   3473  H   PHE   222      66.186  71.410  53.788  1.00  0.00           H  
ATOM   3474  CA  PHE   222      65.602  72.284  55.676  1.00  0.00           C  
ATOM   3475  HA  PHE   222      66.328  72.870  56.240  1.00  0.00           H  
ATOM   3476  CB  PHE   222      64.751  73.098  54.755  1.00  0.00           C  
ATOM   3477  HB2 PHE   222      63.995  72.524  54.219  1.00  0.00           H  
ATOM   3478  HB3 PHE   222      65.442  73.510  54.020  1.00  0.00           H  
ATOM   3479  CG  PHE   222      64.038  74.195  55.486  1.00  0.00           C  
ATOM   3480  CD1 PHE   222      62.601  74.214  55.664  1.00  0.00           C  
ATOM   3481  HD1 PHE   222      62.010  73.341  55.430  1.00  0.00           H  
ATOM   3482  CE1 PHE   222      61.983  75.264  56.383  1.00  0.00           C  
ATOM   3483  HE1 PHE   222      60.945  75.087  56.622  1.00  0.00           H  
ATOM   3484  CZ  PHE   222      62.720  76.363  56.920  1.00  0.00           C  
ATOM   3485  HZ  PHE   222      62.290  77.132  57.545  1.00  0.00           H  
ATOM   3486  CE2 PHE   222      64.082  76.355  56.627  1.00  0.00           C  
ATOM   3487  HE2 PHE   222      64.681  77.216  56.883  1.00  0.00           H  
ATOM   3488  CD2 PHE   222      64.714  75.311  55.921  1.00  0.00           C  
ATOM   3489  HD2 PHE   222      65.742  75.528  55.671  1.00  0.00           H  
ATOM   3490  C   PHE   222      64.786  71.677  56.801  1.00  0.00           C  
ATOM   3491  O   PHE   222      64.277  70.556  56.528  1.00  0.00           O  
ATOM   3492  N   GLN   223      64.657  72.277  57.981  1.00  0.00           N  
ATOM   3493  H   GLN   223      65.201  73.108  58.165  1.00  0.00           H  
ATOM   3494  CA  GLN   223      63.967  71.829  59.243  1.00  0.00           C  
ATOM   3495  HA  GLN   223      64.197  72.549  60.028  1.00  0.00           H  
ATOM   3496  CB  GLN   223      62.450  71.920  59.042  1.00  0.00           C  
ATOM   3497  HB2 GLN   223      61.809  71.361  59.724  1.00  0.00           H  
ATOM   3498  HB3 GLN   223      62.256  71.526  58.045  1.00  0.00           H  
ATOM   3499  CG  GLN   223      61.938  73.419  59.108  1.00  0.00           C  
ATOM   3500  HG2 GLN   223      62.674  74.120  58.714  1.00  0.00           H  
ATOM   3501  HG3 GLN   223      60.986  73.537  58.592  1.00  0.00           H  
ATOM   3502  CD  GLN   223      61.632  73.677  60.642  1.00  0.00           C  
ATOM   3503  OE1 GLN   223      62.544  73.852  61.413  1.00  0.00           O  
ATOM   3504  NE2 GLN   223      60.407  73.506  61.148  1.00  0.00           N  
ATOM   3505 HE21 GLN   223      59.690  73.340  60.456  1.00  0.00           H  
ATOM   3506 HE22 GLN   223      60.234  73.299  62.121  1.00  0.00           H  
ATOM   3507  C   GLN   223      64.364  70.510  59.867  1.00  0.00           C  
ATOM   3508  O   GLN   223      63.756  70.099  60.859  1.00  0.00           O  
ATOM   3509  N   SER   224      65.399  69.816  59.301  1.00  0.00           N  
ATOM   3510  H   SER   224      65.791  70.102  58.416  1.00  0.00           H  
ATOM   3511  CA  SER   224      65.846  68.503  59.762  1.00  0.00           C  
ATOM   3512  HA  SER   224      65.047  67.794  59.545  1.00  0.00           H  
ATOM   3513  CB  SER   224      67.071  68.048  58.931  1.00  0.00           C  
ATOM   3514  HB2 SER   224      67.780  68.869  59.043  1.00  0.00           H  
ATOM   3515  HB3 SER   224      67.454  67.137  59.390  1.00  0.00           H  
ATOM   3516  OG  SER   224      66.772  67.819  57.620  1.00  0.00           O  
ATOM   3517  HG  SER   224      66.882  68.709  57.276  1.00  0.00           H  
ATOM   3518  C   SER   224      66.208  68.455  61.284  1.00  0.00           C  
ATOM   3519  O   SER   224      66.114  67.429  61.956  1.00  0.00           O  
ATOM   3520  N   GLY   225      66.570  69.563  61.932  1.00  0.00           N  
ATOM   3521  H   GLY   225      66.510  70.442  61.439  1.00  0.00           H  
ATOM   3522  CA  GLY   225      66.966  69.539  63.322  1.00  0.00           C  
ATOM   3523  HA2 GLY   225      67.686  68.776  63.618  1.00  0.00           H  
ATOM   3524  HA3 GLY   225      67.426  70.483  63.614  1.00  0.00           H  
ATOM   3525  C   GLY   225      65.773  69.418  64.322  1.00  0.00           C  
ATOM   3526  O   GLY   225      66.006  69.780  65.467  1.00  0.00           O  
ATOM   3527  N   GLN   226      64.502  69.156  63.914  1.00  0.00           N  
ATOM   3528  H   GLN   226      64.294  68.998  62.938  1.00  0.00           H  
ATOM   3529  CA  GLN   226      63.361  69.158  64.786  1.00  0.00           C  
ATOM   3530  HA  GLN   226      63.688  68.830  65.773  1.00  0.00           H  
ATOM   3531  CB  GLN   226      62.904  70.572  65.065  1.00  0.00           C  
ATOM   3532  HB2 GLN   226      63.688  71.075  65.631  1.00  0.00           H  
ATOM   3533  HB3 GLN   226      62.160  70.558  65.862  1.00  0.00           H  
ATOM   3534  CG  GLN   226      62.316  71.259  63.817  1.00  0.00           C  
ATOM   3535  HG2 GLN   226      61.649  70.638  63.218  1.00  0.00           H  
ATOM   3536  HG3 GLN   226      63.144  71.539  63.167  1.00  0.00           H  
ATOM   3537  CD  GLN   226      61.467  72.511  64.156  1.00  0.00           C  
ATOM   3538  OE1 GLN   226      60.260  72.604  63.868  1.00  0.00           O  
ATOM   3539  NE2 GLN   226      62.030  73.601  64.633  1.00  0.00           N  
ATOM   3540 HE21 GLN   226      61.653  74.478  64.302  1.00  0.00           H  
ATOM   3541 HE22 GLN   226      62.961  73.490  65.010  1.00  0.00           H  
ATOM   3542  C   GLN   226      62.246  68.203  64.404  1.00  0.00           C  
ATOM   3543  O   GLN   226      61.056  68.347  64.850  1.00  0.00           O  
ATOM   3544  N   LEU   227      62.637  67.146  63.613  1.00  0.00           N  
ATOM   3545  H   LEU   227      63.631  67.127  63.435  1.00  0.00           H  
ATOM   3546  CA  LEU   227      61.819  66.034  63.198  1.00  0.00           C  
ATOM   3547  HA  LEU   227      60.890  66.405  62.764  1.00  0.00           H  
ATOM   3548  CB  LEU   227      62.384  65.201  62.054  1.00  0.00           C  
ATOM   3549  HB2 LEU   227      61.786  64.301  61.912  1.00  0.00           H  
ATOM   3550  HB3 LEU   227      63.369  64.781  62.259  1.00  0.00           H  
ATOM   3551  CG  LEU   227      62.291  66.007  60.728  1.00  0.00           C  
ATOM   3552  HG  LEU   227      62.448  67.078  60.858  1.00  0.00           H  
ATOM   3553  CD1 LEU   227      63.352  65.492  59.766  1.00  0.00           C  
ATOM   3554 HD11 LEU   227      62.993  64.508  59.463  1.00  0.00           H  
ATOM   3555 HD12 LEU   227      63.366  66.178  58.920  1.00  0.00           H  
ATOM   3556 HD13 LEU   227      64.335  65.524  60.238  1.00  0.00           H  
ATOM   3557  CD2 LEU   227      60.905  65.677  60.139  1.00  0.00           C  
ATOM   3558 HD21 LEU   227      60.969  64.683  59.697  1.00  0.00           H  
ATOM   3559 HD22 LEU   227      60.529  66.317  59.340  1.00  0.00           H  
ATOM   3560 HD23 LEU   227      60.116  65.580  60.884  1.00  0.00           H  
ATOM   3561  C   LEU   227      61.365  65.175  64.409  1.00  0.00           C  
ATOM   3562  O   LEU   227      62.118  64.827  65.303  1.00  0.00           O  
ATOM   3563  N   THR   228      60.074  64.875  64.389  1.00  0.00           N  
ATOM   3564  H   THR   228      59.403  65.235  63.725  1.00  0.00           H  
ATOM   3565  CA  THR   228      59.360  64.116  65.447  1.00  0.00           C  
ATOM   3566  HA  THR   228      59.993  63.404  65.976  1.00  0.00           H  
ATOM   3567  CB  THR   228      58.883  65.079  66.615  1.00  0.00           C  
ATOM   3568  HB  THR   228      59.758  65.574  67.035  1.00  0.00           H  
ATOM   3569  CG2 THR   228      58.132  66.273  66.137  1.00  0.00           C  
ATOM   3570 HG21 THR   228      58.796  66.939  65.586  1.00  0.00           H  
ATOM   3571 HG22 THR   228      57.551  66.745  66.930  1.00  0.00           H  
ATOM   3572 HG23 THR   228      57.442  66.001  65.338  1.00  0.00           H  
ATOM   3573  OG1 THR   228      58.192  64.500  67.700  1.00  0.00           O  
ATOM   3574  HG1 THR   228      58.715  64.460  68.504  1.00  0.00           H  
ATOM   3575  C   THR   228      58.297  63.201  64.788  1.00  0.00           C  
ATOM   3576  O   THR   228      57.980  63.310  63.571  1.00  0.00           O  
ATOM   3577  N   THR   229      57.796  62.213  65.569  1.00  0.00           N  
ATOM   3578  H   THR   229      58.071  62.248  66.541  1.00  0.00           H  
ATOM   3579  CA  THR   229      56.795  61.185  65.145  1.00  0.00           C  
ATOM   3580  HA  THR   229      56.250  61.647  64.323  1.00  0.00           H  
ATOM   3581  CB  THR   229      57.410  59.887  64.632  1.00  0.00           C  
ATOM   3582  HB  THR   229      58.119  60.197  63.864  1.00  0.00           H  
ATOM   3583  CG2 THR   229      58.063  59.010  65.646  1.00  0.00           C  
ATOM   3584 HG21 THR   229      57.355  58.591  66.361  1.00  0.00           H  
ATOM   3585 HG22 THR   229      58.853  59.462  66.246  1.00  0.00           H  
ATOM   3586 HG23 THR   229      58.458  58.086  65.225  1.00  0.00           H  
ATOM   3587  OG1 THR   229      56.349  59.172  64.052  1.00  0.00           O  
ATOM   3588  HG1 THR   229      56.559  58.235  64.051  1.00  0.00           H  
ATOM   3589  C   THR   229      55.688  60.964  66.143  1.00  0.00           C  
ATOM   3590  O   THR   229      55.983  60.980  67.337  1.00  0.00           O  
ATOM   3591  N   ARG   230      54.470  60.665  65.607  1.00  0.00           N  
ATOM   3592  H   ARG   230      54.500  60.601  64.599  1.00  0.00           H  
ATOM   3593  CA  ARG   230      53.194  60.640  66.327  1.00  0.00           C  
ATOM   3594  HA  ARG   230      53.392  60.177  67.294  1.00  0.00           H  
ATOM   3595  CB  ARG   230      52.782  62.136  66.490  1.00  0.00           C  
ATOM   3596  HB2 ARG   230      53.629  62.574  67.017  1.00  0.00           H  
ATOM   3597  HB3 ARG   230      52.621  62.659  65.547  1.00  0.00           H  
ATOM   3598  CG  ARG   230      51.535  62.208  67.396  1.00  0.00           C  
ATOM   3599  HG2 ARG   230      50.730  61.659  66.909  1.00  0.00           H  
ATOM   3600  HG3 ARG   230      51.736  61.654  68.314  1.00  0.00           H  
ATOM   3601  CD  ARG   230      51.007  63.630  67.705  1.00  0.00           C  
ATOM   3602  HD2 ARG   230      51.023  64.209  66.781  1.00  0.00           H  
ATOM   3603  HD3 ARG   230      51.718  64.035  68.426  1.00  0.00           H  
ATOM   3604  NE  ARG   230      49.600  63.543  68.221  1.00  0.00           N  
ATOM   3605  HE  ARG   230      49.181  62.625  68.257  1.00  0.00           H  
ATOM   3606  CZ  ARG   230      48.972  64.473  68.946  1.00  0.00           C  
ATOM   3607  NH1 ARG   230      49.554  65.585  69.375  1.00  0.00           N  
ATOM   3608 HH11 ARG   230      50.438  65.812  68.944  1.00  0.00           H  
ATOM   3609 HH12 ARG   230      48.989  66.242  69.895  1.00  0.00           H  
ATOM   3610  NH2 ARG   230      47.751  64.136  69.283  1.00  0.00           N  
ATOM   3611 HH21 ARG   230      47.281  63.378  68.809  1.00  0.00           H  
ATOM   3612 HH22 ARG   230      47.265  64.739  69.930  1.00  0.00           H  
ATOM   3613  C   ARG   230      52.194  59.760  65.499  1.00  0.00           C  
ATOM   3614  O   ARG   230      52.071  59.898  64.292  1.00  0.00           O  
ATOM   3615  N   PHE   231      51.497  58.876  66.172  1.00  0.00           N  
ATOM   3616  H   PHE   231      51.624  58.923  67.173  1.00  0.00           H  
ATOM   3617  CA  PHE   231      50.412  58.049  65.537  1.00  0.00           C  
ATOM   3618  HA  PHE   231      50.655  57.946  64.480  1.00  0.00           H  
ATOM   3619  CB  PHE   231      50.263  56.708  66.204  1.00  0.00           C  
ATOM   3620  HB2 PHE   231      49.239  56.392  66.004  1.00  0.00           H  
ATOM   3621  HB3 PHE   231      50.380  56.889  67.273  1.00  0.00           H  
ATOM   3622  CG  PHE   231      51.339  55.743  65.669  1.00  0.00           C  
ATOM   3623  CD1 PHE   231      51.002  54.694  64.778  1.00  0.00           C  
ATOM   3624  HD1 PHE   231      50.002  54.315  64.623  1.00  0.00           H  
ATOM   3625  CE1 PHE   231      51.944  53.806  64.382  1.00  0.00           C  
ATOM   3626  HE1 PHE   231      51.611  53.020  63.721  1.00  0.00           H  
ATOM   3627  CZ  PHE   231      53.337  54.028  64.664  1.00  0.00           C  
ATOM   3628  HZ  PHE   231      54.032  53.281  64.309  1.00  0.00           H  
ATOM   3629  CE2 PHE   231      53.702  55.137  65.430  1.00  0.00           C  
ATOM   3630  HE2 PHE   231      54.732  55.259  65.733  1.00  0.00           H  
ATOM   3631  CD2 PHE   231      52.701  55.963  65.963  1.00  0.00           C  
ATOM   3632  HD2 PHE   231      53.040  56.764  66.603  1.00  0.00           H  
ATOM   3633  C   PHE   231      49.077  58.813  65.640  1.00  0.00           C  
ATOM   3634  O   PHE   231      48.873  59.491  66.694  1.00  0.00           O  
ATOM   3635  N   PHE   232      48.190  58.623  64.635  1.00  0.00           N  
ATOM   3636  H   PHE   232      48.534  58.060  63.871  1.00  0.00           H  
ATOM   3637  CA  PHE   232      46.818  58.989  64.669  1.00  0.00           C  
ATOM   3638  HA  PHE   232      46.610  59.320  65.687  1.00  0.00           H  
ATOM   3639  CB  PHE   232      46.667  60.191  63.712  1.00  0.00           C  
ATOM   3640  HB2 PHE   232      45.630  60.470  63.525  1.00  0.00           H  
ATOM   3641  HB3 PHE   232      47.051  59.818  62.762  1.00  0.00           H  
ATOM   3642  CG  PHE   232      47.467  61.471  63.950  1.00  0.00           C  
ATOM   3643  CD1 PHE   232      46.779  62.642  64.366  1.00  0.00           C  
ATOM   3644  HD1 PHE   232      45.711  62.604  64.527  1.00  0.00           H  
ATOM   3645  CE1 PHE   232      47.446  63.837  64.518  1.00  0.00           C  
ATOM   3646  HE1 PHE   232      46.946  64.635  65.048  1.00  0.00           H  
ATOM   3647  CZ  PHE   232      48.822  63.870  64.382  1.00  0.00           C  
ATOM   3648  HZ  PHE   232      49.318  64.789  64.658  1.00  0.00           H  
ATOM   3649  CE2 PHE   232      49.532  62.752  64.011  1.00  0.00           C  
ATOM   3650  HE2 PHE   232      50.598  62.856  63.874  1.00  0.00           H  
ATOM   3651  CD2 PHE   232      48.871  61.525  63.812  1.00  0.00           C  
ATOM   3652  HD2 PHE   232      49.476  60.679  63.524  1.00  0.00           H  
ATOM   3653  C   PHE   232      45.875  57.899  64.174  1.00  0.00           C  
ATOM   3654  O   PHE   232      46.379  57.001  63.508  1.00  0.00           O  
ATOM   3655  N   HID   233      44.578  57.954  64.351  1.00  0.00           N  
ATOM   3656  H   HID   233      44.153  58.721  64.853  1.00  0.00           H  
ATOM   3657  CA  HID   233      43.732  56.839  64.014  1.00  0.00           C  
ATOM   3658  HA  HID   233      44.269  56.165  63.346  1.00  0.00           H  
ATOM   3659  CB  HID   233      43.528  56.074  65.256  1.00  0.00           C  
ATOM   3660  HB2 HID   233      43.277  56.787  66.042  1.00  0.00           H  
ATOM   3661  HB3 HID   233      44.481  55.638  65.552  1.00  0.00           H  
ATOM   3662  CG  HID   233      42.485  55.003  65.287  1.00  0.00           C  
ATOM   3663  ND1 HID   233      42.630  53.729  64.784  1.00  0.00           N  
ATOM   3664  HD1 HID   233      43.452  53.448  64.268  1.00  0.00           H  
ATOM   3665  CE1 HID   233      41.435  53.118  64.905  1.00  0.00           C  
ATOM   3666  HE1 HID   233      41.218  52.100  64.619  1.00  0.00           H  
ATOM   3667  NE2 HID   233      40.572  53.886  65.651  1.00  0.00           N  
ATOM   3668  CD2 HID   233      41.215  55.098  65.838  1.00  0.00           C  
ATOM   3669  HD2 HID   233      40.774  55.970  66.298  1.00  0.00           H  
ATOM   3670  C   HID   233      42.484  57.291  63.344  1.00  0.00           C  
ATOM   3671  O   HID   233      42.096  58.423  63.544  1.00  0.00           O  
ATOM   3672  N   PHE   234      41.916  56.447  62.432  1.00  0.00           N  
ATOM   3673  H   PHE   234      42.149  55.470  62.532  1.00  0.00           H  
ATOM   3674  CA  PHE   234      40.666  56.802  61.728  1.00  0.00           C  
ATOM   3675  HA  PHE   234      40.178  57.584  62.310  1.00  0.00           H  
ATOM   3676  CB  PHE   234      40.863  57.363  60.307  1.00  0.00           C  
ATOM   3677  HB2 PHE   234      39.821  57.446  59.998  1.00  0.00           H  
ATOM   3678  HB3 PHE   234      41.424  56.641  59.713  1.00  0.00           H  
ATOM   3679  CG  PHE   234      41.505  58.762  60.299  1.00  0.00           C  
ATOM   3680  CD1 PHE   234      40.782  59.902  59.949  1.00  0.00           C  
ATOM   3681  HD1 PHE   234      39.722  59.799  59.767  1.00  0.00           H  
ATOM   3682  CE1 PHE   234      41.326  61.167  59.981  1.00  0.00           C  
ATOM   3683  HE1 PHE   234      40.669  61.983  59.720  1.00  0.00           H  
ATOM   3684  CZ  PHE   234      42.678  61.260  60.368  1.00  0.00           C  
ATOM   3685  HZ  PHE   234      43.108  62.250  60.342  1.00  0.00           H  
ATOM   3686  CE2 PHE   234      43.485  60.084  60.604  1.00  0.00           C  
ATOM   3687  HE2 PHE   234      44.537  60.132  60.842  1.00  0.00           H  
ATOM   3688  CD2 PHE   234      42.883  58.821  60.570  1.00  0.00           C  
ATOM   3689  HD2 PHE   234      43.536  57.961  60.603  1.00  0.00           H  
ATOM   3690  C   PHE   234      39.748  55.586  61.837  1.00  0.00           C  
ATOM   3691  O   PHE   234      40.119  54.536  61.364  1.00  0.00           O  
ATOM   3692  N   THR   235      38.570  55.712  62.440  1.00  0.00           N  
ATOM   3693  H   THR   235      38.408  56.548  62.984  1.00  0.00           H  
ATOM   3694  CA  THR   235      37.466  54.603  62.462  1.00  0.00           C  
ATOM   3695  HA  THR   235      37.830  53.583  62.585  1.00  0.00           H  
ATOM   3696  CB  THR   235      36.520  54.804  63.654  1.00  0.00           C  
ATOM   3697  HB  THR   235      35.838  53.958  63.570  1.00  0.00           H  
ATOM   3698  CG2 THR   235      37.210  54.752  65.044  1.00  0.00           C  
ATOM   3699 HG21 THR   235      38.092  55.385  64.953  1.00  0.00           H  
ATOM   3700 HG22 THR   235      36.568  55.005  65.887  1.00  0.00           H  
ATOM   3701 HG23 THR   235      37.657  53.763  65.150  1.00  0.00           H  
ATOM   3702  OG1 THR   235      35.821  56.061  63.582  1.00  0.00           O  
ATOM   3703  HG1 THR   235      35.225  55.989  62.832  1.00  0.00           H  
ATOM   3704  C   THR   235      36.642  54.510  61.161  1.00  0.00           C  
ATOM   3705  O   THR   235      36.805  55.301  60.259  1.00  0.00           O  
ATOM   3706  N   ARG   236      35.885  53.391  60.959  1.00  0.00           N  
ATOM   3707  H   ARG   236      35.824  52.777  61.758  1.00  0.00           H  
ATOM   3708  CA  ARG   236      35.311  53.064  59.629  1.00  0.00           C  
ATOM   3709  HA  ARG   236      36.124  53.006  58.906  1.00  0.00           H  
ATOM   3710  CB  ARG   236      34.633  51.664  59.587  1.00  0.00           C  
ATOM   3711  HB2 ARG   236      35.401  50.952  59.890  1.00  0.00           H  
ATOM   3712  HB3 ARG   236      34.379  51.578  58.530  1.00  0.00           H  
ATOM   3713  CG  ARG   236      33.427  51.413  60.383  1.00  0.00           C  
ATOM   3714  HG2 ARG   236      32.582  51.961  59.966  1.00  0.00           H  
ATOM   3715  HG3 ARG   236      33.666  51.705  61.406  1.00  0.00           H  
ATOM   3716  CD  ARG   236      33.088  49.906  60.406  1.00  0.00           C  
ATOM   3717  HD2 ARG   236      33.907  49.289  60.775  1.00  0.00           H  
ATOM   3718  HD3 ARG   236      32.924  49.496  59.410  1.00  0.00           H  
ATOM   3719  NE  ARG   236      31.962  49.620  61.336  1.00  0.00           N  
ATOM   3720  HE  ARG   236      31.102  49.282  60.926  1.00  0.00           H  
ATOM   3721  CZ  ARG   236      31.906  49.681  62.663  1.00  0.00           C  
ATOM   3722  NH1 ARG   236      32.848  50.243  63.374  1.00  0.00           N  
ATOM   3723 HH11 ARG   236      32.777  50.312  64.379  1.00  0.00           H  
ATOM   3724 HH12 ARG   236      33.613  50.709  62.907  1.00  0.00           H  
ATOM   3725  NH2 ARG   236      30.871  49.209  63.277  1.00  0.00           N  
ATOM   3726 HH21 ARG   236      30.184  48.732  62.710  1.00  0.00           H  
ATOM   3727 HH22 ARG   236      30.627  49.502  64.212  1.00  0.00           H  
ATOM   3728  C   ARG   236      34.303  54.100  59.165  1.00  0.00           C  
ATOM   3729  O   ARG   236      34.392  54.551  58.011  1.00  0.00           O  
ATOM   3730  N   GLU   237      33.290  54.489  59.989  1.00  0.00           N  
ATOM   3731  H   GLU   237      33.213  54.167  60.943  1.00  0.00           H  
ATOM   3732  CA  GLU   237      32.278  55.548  59.505  1.00  0.00           C  
ATOM   3733  HA  GLU   237      31.776  55.213  58.597  1.00  0.00           H  
ATOM   3734  CB  GLU   237      31.249  55.839  60.627  1.00  0.00           C  
ATOM   3735  HB2 GLU   237      30.402  56.217  60.055  1.00  0.00           H  
ATOM   3736  HB3 GLU   237      30.939  54.903  61.091  1.00  0.00           H  
ATOM   3737  CG  GLU   237      31.500  56.976  61.653  1.00  0.00           C  
ATOM   3738  HG2 GLU   237      30.648  56.930  62.331  1.00  0.00           H  
ATOM   3739  HG3 GLU   237      31.729  57.914  61.149  1.00  0.00           H  
ATOM   3740  CD  GLU   237      32.720  56.678  62.619  1.00  0.00           C  
ATOM   3741  OE1 GLU   237      32.741  57.196  63.767  1.00  0.00           O  
ATOM   3742  OE2 GLU   237      33.584  55.821  62.349  1.00  0.00           O  
ATOM   3743  C   GLU   237      32.972  56.847  59.225  1.00  0.00           C  
ATOM   3744  O   GLU   237      32.485  57.629  58.353  1.00  0.00           O  
ATOM   3745  N   ASN   238      34.084  57.192  59.970  1.00  0.00           N  
ATOM   3746  H   ASN   238      34.361  56.485  60.635  1.00  0.00           H  
ATOM   3747  CA  ASN   238      34.805  58.380  59.654  1.00  0.00           C  
ATOM   3748  HA  ASN   238      34.006  59.121  59.650  1.00  0.00           H  
ATOM   3749  CB  ASN   238      35.755  58.675  60.871  1.00  0.00           C  
ATOM   3750  HB2 ASN   238      36.499  57.882  60.952  1.00  0.00           H  
ATOM   3751  HB3 ASN   238      35.167  58.674  61.789  1.00  0.00           H  
ATOM   3752  CG  ASN   238      36.513  59.972  60.912  1.00  0.00           C  
ATOM   3753  OD1 ASN   238      36.482  60.802  60.016  1.00  0.00           O  
ATOM   3754  ND2 ASN   238      37.083  60.284  62.040  1.00  0.00           N  
ATOM   3755 HD21 ASN   238      37.699  61.083  62.073  1.00  0.00           H  
ATOM   3756 HD22 ASN   238      37.134  59.575  62.757  1.00  0.00           H  
ATOM   3757  C   ASN   238      35.449  58.343  58.236  1.00  0.00           C  
ATOM   3758  O   ASN   238      35.268  59.285  57.497  1.00  0.00           O  
ATOM   3759  N   ILE   239      36.097  57.214  57.876  1.00  0.00           N  
ATOM   3760  H   ILE   239      36.117  56.439  58.523  1.00  0.00           H  
ATOM   3761  CA  ILE   239      36.559  56.895  56.548  1.00  0.00           C  
ATOM   3762  HA  ILE   239      37.220  57.714  56.263  1.00  0.00           H  
ATOM   3763  CB  ILE   239      37.315  55.480  56.607  1.00  0.00           C  
ATOM   3764  HB  ILE   239      36.881  54.901  57.422  1.00  0.00           H  
ATOM   3765  CG2 ILE   239      37.397  54.710  55.278  1.00  0.00           C  
ATOM   3766 HG21 ILE   239      37.962  53.785  55.390  1.00  0.00           H  
ATOM   3767 HG22 ILE   239      37.823  55.392  54.542  1.00  0.00           H  
ATOM   3768 HG23 ILE   239      36.350  54.555  55.017  1.00  0.00           H  
ATOM   3769  CG1 ILE   239      38.728  55.732  57.152  1.00  0.00           C  
ATOM   3770 HG12 ILE   239      38.927  56.452  57.945  1.00  0.00           H  
ATOM   3771 HG13 ILE   239      39.288  56.095  56.290  1.00  0.00           H  
ATOM   3772  CD1 ILE   239      39.415  54.458  57.699  1.00  0.00           C  
ATOM   3773 HD11 ILE   239      39.512  53.684  56.937  1.00  0.00           H  
ATOM   3774 HD12 ILE   239      38.952  54.121  58.626  1.00  0.00           H  
ATOM   3775 HD13 ILE   239      40.443  54.707  57.963  1.00  0.00           H  
ATOM   3776  C   ILE   239      35.429  56.838  55.553  1.00  0.00           C  
ATOM   3777  O   ILE   239      35.688  57.359  54.506  1.00  0.00           O  
ATOM   3778  N   ALA   240      34.240  56.317  55.838  1.00  0.00           N  
ATOM   3779  H   ALA   240      34.201  55.687  56.626  1.00  0.00           H  
ATOM   3780  CA  ALA   240      33.101  56.319  54.998  1.00  0.00           C  
ATOM   3781  HA  ALA   240      33.419  55.876  54.054  1.00  0.00           H  
ATOM   3782  CB  ALA   240      31.961  55.430  55.686  1.00  0.00           C  
ATOM   3783  HB1 ALA   240      32.288  54.410  55.888  1.00  0.00           H  
ATOM   3784  HB2 ALA   240      31.128  55.250  55.006  1.00  0.00           H  
ATOM   3785  HB3 ALA   240      31.616  56.076  56.493  1.00  0.00           H  
ATOM   3786  C   ALA   240      32.626  57.779  54.689  1.00  0.00           C  
ATOM   3787  O   ALA   240      32.435  58.028  53.468  1.00  0.00           O  
ATOM   3788  N   HID   241      32.663  58.723  55.660  1.00  0.00           N  
ATOM   3789  H   HID   241      32.846  58.439  56.612  1.00  0.00           H  
ATOM   3790  CA  HID   241      32.392  60.169  55.365  1.00  0.00           C  
ATOM   3791  HA  HID   241      31.452  60.222  54.817  1.00  0.00           H  
ATOM   3792  CB  HID   241      32.148  60.936  56.736  1.00  0.00           C  
ATOM   3793  HB2 HID   241      32.110  60.218  57.555  1.00  0.00           H  
ATOM   3794  HB3 HID   241      31.142  61.355  56.752  1.00  0.00           H  
ATOM   3795  CG  HID   241      33.109  62.060  56.979  1.00  0.00           C  
ATOM   3796  ND1 HID   241      34.444  61.932  57.471  1.00  0.00           N  
ATOM   3797  HD1 HID   241      34.974  61.090  57.644  1.00  0.00           H  
ATOM   3798  CE1 HID   241      35.044  63.111  57.347  1.00  0.00           C  
ATOM   3799  HE1 HID   241      36.100  63.326  57.421  1.00  0.00           H  
ATOM   3800  NE2 HID   241      34.107  64.047  56.954  1.00  0.00           N  
ATOM   3801  CD2 HID   241      32.901  63.357  56.647  1.00  0.00           C  
ATOM   3802  HD2 HID   241      32.060  63.704  56.066  1.00  0.00           H  
ATOM   3803  C   HID   241      33.583  60.774  54.553  1.00  0.00           C  
ATOM   3804  O   HID   241      33.281  61.539  53.649  1.00  0.00           O  
ATOM   3805  N   LEU   242      34.874  60.473  54.801  1.00  0.00           N  
ATOM   3806  H   LEU   242      35.049  59.713  55.443  1.00  0.00           H  
ATOM   3807  CA  LEU   242      35.915  60.928  53.917  1.00  0.00           C  
ATOM   3808  HA  LEU   242      35.827  62.006  53.780  1.00  0.00           H  
ATOM   3809  CB  LEU   242      37.368  60.634  54.377  1.00  0.00           C  
ATOM   3810  HB2 LEU   242      37.998  60.942  53.543  1.00  0.00           H  
ATOM   3811  HB3 LEU   242      37.396  59.545  54.413  1.00  0.00           H  
ATOM   3812  CG  LEU   242      37.743  61.341  55.683  1.00  0.00           C  
ATOM   3813  HG  LEU   242      36.948  61.173  56.409  1.00  0.00           H  
ATOM   3814  CD1 LEU   242      39.020  60.727  56.233  1.00  0.00           C  
ATOM   3815 HD11 LEU   242      39.758  60.727  55.431  1.00  0.00           H  
ATOM   3816 HD12 LEU   242      38.791  59.708  56.545  1.00  0.00           H  
ATOM   3817 HD13 LEU   242      39.444  61.255  57.087  1.00  0.00           H  
ATOM   3818  CD2 LEU   242      37.886  62.906  55.512  1.00  0.00           C  
ATOM   3819 HD21 LEU   242      37.014  63.417  55.103  1.00  0.00           H  
ATOM   3820 HD22 LEU   242      38.562  63.101  54.679  1.00  0.00           H  
ATOM   3821 HD23 LEU   242      38.139  63.411  56.444  1.00  0.00           H  
ATOM   3822  C   LEU   242      35.776  60.365  52.456  1.00  0.00           C  
ATOM   3823  O   LEU   242      35.728  61.178  51.530  1.00  0.00           O  
ATOM   3824  N   LYS   243      35.418  59.058  52.258  1.00  0.00           N  
ATOM   3825  H   LYS   243      35.506  58.438  53.050  1.00  0.00           H  
ATOM   3826  CA  LYS   243      34.977  58.484  50.953  1.00  0.00           C  
ATOM   3827  HA  LYS   243      35.902  58.592  50.387  1.00  0.00           H  
ATOM   3828  CB  LYS   243      34.753  57.031  51.084  1.00  0.00           C  
ATOM   3829  HB2 LYS   243      35.605  56.562  51.575  1.00  0.00           H  
ATOM   3830  HB3 LYS   243      33.889  56.787  51.703  1.00  0.00           H  
ATOM   3831  CG  LYS   243      34.497  56.369  49.635  1.00  0.00           C  
ATOM   3832  HG2 LYS   243      33.504  56.768  49.424  1.00  0.00           H  
ATOM   3833  HG3 LYS   243      35.291  56.783  49.013  1.00  0.00           H  
ATOM   3834  CD  LYS   243      34.448  54.868  49.645  1.00  0.00           C  
ATOM   3835  HD2 LYS   243      35.435  54.508  49.937  1.00  0.00           H  
ATOM   3836  HD3 LYS   243      33.684  54.526  50.343  1.00  0.00           H  
ATOM   3837  CE  LYS   243      34.158  54.267  48.291  1.00  0.00           C  
ATOM   3838  HE2 LYS   243      34.795  54.709  47.525  1.00  0.00           H  
ATOM   3839  HE3 LYS   243      33.161  54.628  48.040  1.00  0.00           H  
ATOM   3840  NZ  LYS   243      34.328  52.788  48.299  1.00  0.00           N  
ATOM   3841  HZ1 LYS   243      33.697  52.390  48.979  1.00  0.00           H  
ATOM   3842  HZ2 LYS   243      35.237  52.523  48.652  1.00  0.00           H  
ATOM   3843  HZ3 LYS   243      34.116  52.309  47.435  1.00  0.00           H  
ATOM   3844  C   LYS   243      33.891  59.285  50.308  1.00  0.00           C  
ATOM   3845  O   LYS   243      34.044  59.825  49.228  1.00  0.00           O  
ATOM   3846  N   SER   244      32.758  59.424  51.055  1.00  0.00           N  
ATOM   3847  H   SER   244      32.701  58.835  51.874  1.00  0.00           H  
ATOM   3848  CA  SER   244      31.648  60.240  50.709  1.00  0.00           C  
ATOM   3849  HA  SER   244      31.206  59.805  49.813  1.00  0.00           H  
ATOM   3850  CB  SER   244      30.635  60.127  51.835  1.00  0.00           C  
ATOM   3851  HB2 SER   244      31.061  60.811  52.570  1.00  0.00           H  
ATOM   3852  HB3 SER   244      30.631  59.147  52.311  1.00  0.00           H  
ATOM   3853  OG  SER   244      29.367  60.543  51.462  1.00  0.00           O  
ATOM   3854  HG  SER   244      29.280  61.453  51.754  1.00  0.00           H  
ATOM   3855  C   SER   244      31.860  61.674  50.342  1.00  0.00           C  
ATOM   3856  O   SER   244      31.231  62.183  49.362  1.00  0.00           O  
ATOM   3857  N   LYS   245      32.724  62.401  51.013  1.00  0.00           N  
ATOM   3858  H   LYS   245      33.204  62.065  51.835  1.00  0.00           H  
ATOM   3859  CA  LYS   245      33.224  63.721  50.590  1.00  0.00           C  
ATOM   3860  HA  LYS   245      32.308  64.291  50.433  1.00  0.00           H  
ATOM   3861  CB  LYS   245      34.082  64.163  51.749  1.00  0.00           C  
ATOM   3862  HB2 LYS   245      34.970  63.560  51.938  1.00  0.00           H  
ATOM   3863  HB3 LYS   245      33.499  64.195  52.669  1.00  0.00           H  
ATOM   3864  CG  LYS   245      34.472  65.612  51.499  1.00  0.00           C  
ATOM   3865  HG2 LYS   245      35.227  65.622  50.713  1.00  0.00           H  
ATOM   3866  HG3 LYS   245      33.625  66.220  51.180  1.00  0.00           H  
ATOM   3867  CD  LYS   245      34.894  66.094  52.941  1.00  0.00           C  
ATOM   3868  HD2 LYS   245      34.074  66.051  53.657  1.00  0.00           H  
ATOM   3869  HD3 LYS   245      35.678  65.465  53.362  1.00  0.00           H  
ATOM   3870  CE  LYS   245      35.340  67.555  52.853  1.00  0.00           C  
ATOM   3871  HE2 LYS   245      34.590  68.197  52.392  1.00  0.00           H  
ATOM   3872  HE3 LYS   245      36.294  67.596  52.327  1.00  0.00           H  
ATOM   3873  NZ  LYS   245      35.729  68.052  54.194  1.00  0.00           N  
ATOM   3874  HZ1 LYS   245      35.893  69.042  54.314  1.00  0.00           H  
ATOM   3875  HZ2 LYS   245      34.971  67.907  54.845  1.00  0.00           H  
ATOM   3876  HZ3 LYS   245      36.471  67.517  54.623  1.00  0.00           H  
ATOM   3877  C   LYS   245      34.004  63.734  49.287  1.00  0.00           C  
ATOM   3878  O   LYS   245      33.756  64.583  48.393  1.00  0.00           O  
ATOM   3879  N   ALA   246      34.966  62.849  49.068  1.00  0.00           N  
ATOM   3880  H   ALA   246      35.206  62.217  49.819  1.00  0.00           H  
ATOM   3881  CA  ALA   246      35.737  62.834  47.810  1.00  0.00           C  
ATOM   3882  HA  ALA   246      36.052  63.814  47.452  1.00  0.00           H  
ATOM   3883  CB  ALA   246      37.069  62.078  48.041  1.00  0.00           C  
ATOM   3884  HB1 ALA   246      37.389  61.829  47.029  1.00  0.00           H  
ATOM   3885  HB2 ALA   246      37.822  62.613  48.619  1.00  0.00           H  
ATOM   3886  HB3 ALA   246      36.917  61.110  48.517  1.00  0.00           H  
ATOM   3887  C   ALA   246      34.890  62.288  46.625  1.00  0.00           C  
ATOM   3888  O   ALA   246      35.176  62.634  45.467  1.00  0.00           O  
ATOM   3889  N   ASN   247      33.858  61.478  46.857  1.00  0.00           N  
ATOM   3890  H   ASN   247      33.702  61.067  47.766  1.00  0.00           H  
ATOM   3891  CA  ASN   247      32.915  61.101  45.805  1.00  0.00           C  
ATOM   3892  HA  ASN   247      33.468  60.757  44.931  1.00  0.00           H  
ATOM   3893  CB  ASN   247      32.172  59.847  46.251  1.00  0.00           C  
ATOM   3894  HB2 ASN   247      32.860  59.007  46.348  1.00  0.00           H  
ATOM   3895  HB3 ASN   247      31.755  59.959  47.252  1.00  0.00           H  
ATOM   3896  CG  ASN   247      31.153  59.338  45.312  1.00  0.00           C  
ATOM   3897  OD1 ASN   247      31.368  58.605  44.354  1.00  0.00           O  
ATOM   3898  ND2 ASN   247      29.940  59.799  45.450  1.00  0.00           N  
ATOM   3899 HD21 ASN   247      29.795  60.237  46.348  1.00  0.00           H  
ATOM   3900 HD22 ASN   247      29.199  59.263  45.019  1.00  0.00           H  
ATOM   3901  C   ASN   247      32.122  62.375  45.262  1.00  0.00           C  
ATOM   3902  O   ASN   247      31.811  62.475  44.105  1.00  0.00           O  
ATOM   3903  N   GLY   248      31.914  63.383  46.149  1.00  0.00           N  
ATOM   3904  H   GLY   248      32.241  63.333  47.104  1.00  0.00           H  
ATOM   3905  CA  GLY   248      30.900  64.422  45.948  1.00  0.00           C  
ATOM   3906  HA2 GLY   248      30.068  64.382  46.651  1.00  0.00           H  
ATOM   3907  HA3 GLY   248      30.464  64.433  44.949  1.00  0.00           H  
ATOM   3908  C   GLY   248      31.277  65.897  45.898  1.00  0.00           C  
ATOM   3909  O   GLY   248      30.664  66.685  45.233  1.00  0.00           O  
ATOM   3910  N   GLU   249      32.469  66.173  46.417  1.00  0.00           N  
ATOM   3911  H   GLU   249      33.024  65.466  46.877  1.00  0.00           H  
ATOM   3912  CA  GLU   249      33.140  67.506  46.273  1.00  0.00           C  
ATOM   3913  HA  GLU   249      32.325  68.230  46.277  1.00  0.00           H  
ATOM   3914  CB  GLU   249      33.830  67.911  47.614  1.00  0.00           C  
ATOM   3915  HB2 GLU   249      34.120  68.940  47.402  1.00  0.00           H  
ATOM   3916  HB3 GLU   249      34.711  67.291  47.779  1.00  0.00           H  
ATOM   3917  CG  GLU   249      32.930  68.050  48.810  1.00  0.00           C  
ATOM   3918  HG2 GLU   249      32.771  67.017  49.119  1.00  0.00           H  
ATOM   3919  HG3 GLU   249      32.022  68.570  48.503  1.00  0.00           H  
ATOM   3920  CD  GLU   249      33.560  68.865  49.979  1.00  0.00           C  
ATOM   3921  OE1 GLU   249      32.788  69.430  50.744  1.00  0.00           O  
ATOM   3922  OE2 GLU   249      34.795  68.860  50.166  1.00  0.00           O  
ATOM   3923  C   GLU   249      34.047  67.621  44.985  1.00  0.00           C  
ATOM   3924  O   GLU   249      35.120  68.257  45.030  1.00  0.00           O  
ATOM   3925  N   VAL   250      33.695  66.901  43.930  1.00  0.00           N  
ATOM   3926  H   VAL   250      32.789  66.468  44.042  1.00  0.00           H  
ATOM   3927  CA  VAL   250      34.240  66.947  42.640  1.00  0.00           C  
ATOM   3928  HA  VAL   250      35.096  67.617  42.560  1.00  0.00           H  
ATOM   3929  CB  VAL   250      34.525  65.485  42.112  1.00  0.00           C  
ATOM   3930  HB  VAL   250      33.552  65.014  41.975  1.00  0.00           H  
ATOM   3931  CG1 VAL   250      35.243  65.668  40.770  1.00  0.00           C  
ATOM   3932 HG11 VAL   250      34.548  65.926  39.970  1.00  0.00           H  
ATOM   3933 HG12 VAL   250      35.672  64.737  40.399  1.00  0.00           H  
ATOM   3934 HG13 VAL   250      36.125  66.306  40.826  1.00  0.00           H  
ATOM   3935  CG2 VAL   250      35.378  64.537  43.062  1.00  0.00           C  
ATOM   3936 HG21 VAL   250      35.126  63.514  42.785  1.00  0.00           H  
ATOM   3937 HG22 VAL   250      36.457  64.672  43.146  1.00  0.00           H  
ATOM   3938 HG23 VAL   250      35.128  64.796  44.090  1.00  0.00           H  
ATOM   3939  C   VAL   250      33.178  67.555  41.716  1.00  0.00           C  
ATOM   3940  O   VAL   250      32.008  67.524  41.938  1.00  0.00           O  
ATOM   3941  N   THR   251      33.651  68.300  40.665  1.00  0.00           N  
ATOM   3942  H   THR   251      34.651  68.445  40.642  1.00  0.00           H  
ATOM   3943  CA  THR   251      32.806  69.085  39.680  1.00  0.00           C  
ATOM   3944  HA  THR   251      31.785  69.116  40.059  1.00  0.00           H  
ATOM   3945  CB  THR   251      33.240  70.538  39.530  1.00  0.00           C  
ATOM   3946  HB  THR   251      32.439  70.965  38.927  1.00  0.00           H  
ATOM   3947  CG2 THR   251      33.025  71.389  40.837  1.00  0.00           C  
ATOM   3948 HG21 THR   251      31.967  71.427  41.098  1.00  0.00           H  
ATOM   3949 HG22 THR   251      33.373  72.422  40.837  1.00  0.00           H  
ATOM   3950 HG23 THR   251      33.604  70.864  41.596  1.00  0.00           H  
ATOM   3951  OG1 THR   251      34.531  70.738  39.001  1.00  0.00           O  
ATOM   3952  HG1 THR   251      34.961  69.923  39.269  1.00  0.00           H  
ATOM   3953  C   THR   251      32.787  68.418  38.270  1.00  0.00           C  
ATOM   3954  O   THR   251      31.878  68.687  37.462  1.00  0.00           O  
ATOM   3955  N   LEU   252      33.725  67.509  37.961  1.00  0.00           N  
ATOM   3956  H   LEU   252      34.570  67.577  38.510  1.00  0.00           H  
ATOM   3957  CA  LEU   252      33.692  66.527  36.824  1.00  0.00           C  
ATOM   3958  HA  LEU   252      33.812  67.051  35.876  1.00  0.00           H  
ATOM   3959  CB  LEU   252      34.900  65.566  36.858  1.00  0.00           C  
ATOM   3960  HB2 LEU   252      34.809  64.895  37.712  1.00  0.00           H  
ATOM   3961  HB3 LEU   252      34.796  64.886  36.012  1.00  0.00           H  
ATOM   3962  CG  LEU   252      36.383  66.041  36.726  1.00  0.00           C  
ATOM   3963  HG  LEU   252      36.482  66.901  37.388  1.00  0.00           H  
ATOM   3964  CD1 LEU   252      37.457  64.969  37.035  1.00  0.00           C  
ATOM   3965 HD11 LEU   252      37.454  64.425  37.980  1.00  0.00           H  
ATOM   3966 HD12 LEU   252      38.423  65.472  36.999  1.00  0.00           H  
ATOM   3967 HD13 LEU   252      37.316  64.248  36.230  1.00  0.00           H  
ATOM   3968  CD2 LEU   252      36.599  66.493  35.267  1.00  0.00           C  
ATOM   3969 HD21 LEU   252      35.788  67.079  34.836  1.00  0.00           H  
ATOM   3970 HD22 LEU   252      37.559  67.008  35.296  1.00  0.00           H  
ATOM   3971 HD23 LEU   252      36.693  65.612  34.633  1.00  0.00           H  
ATOM   3972  C   LEU   252      32.430  65.665  36.778  1.00  0.00           C  
ATOM   3973  O   LEU   252      31.853  65.340  37.799  1.00  0.00           O  
ATOM   3974  N   GLY   253      32.101  65.267  35.548  1.00  0.00           N  
ATOM   3975  H   GLY   253      32.456  65.833  34.790  1.00  0.00           H  
ATOM   3976  CA  GLY   253      31.103  64.171  35.378  1.00  0.00           C  
ATOM   3977  HA2 GLY   253      30.487  64.328  34.492  1.00  0.00           H  
ATOM   3978  HA3 GLY   253      30.542  64.200  36.313  1.00  0.00           H  
ATOM   3979  C   GLY   253      31.624  62.764  35.354  1.00  0.00           C  
ATOM   3980  O   GLY   253      32.826  62.602  34.967  1.00  0.00           O  
ATOM   3981  N   ASN   254      30.807  61.747  35.649  1.00  0.00           N  
ATOM   3982  H   ASN   254      29.828  61.997  35.649  1.00  0.00           H  
ATOM   3983  CA  ASN   254      31.065  60.289  35.606  1.00  0.00           C  
ATOM   3984  HA  ASN   254      30.141  59.816  35.939  1.00  0.00           H  
ATOM   3985  CB  ASN   254      31.274  59.868  34.156  1.00  0.00           C  
ATOM   3986  HB2 ASN   254      32.308  60.096  33.898  1.00  0.00           H  
ATOM   3987  HB3 ASN   254      30.787  60.625  33.542  1.00  0.00           H  
ATOM   3988  CG  ASN   254      31.048  58.407  33.783  1.00  0.00           C  
ATOM   3989  OD1 ASN   254      30.427  57.671  34.497  1.00  0.00           O  
ATOM   3990  ND2 ASN   254      31.810  57.929  32.840  1.00  0.00           N  
ATOM   3991 HD21 ASN   254      31.668  56.994  32.485  1.00  0.00           H  
ATOM   3992 HD22 ASN   254      32.452  58.501  32.310  1.00  0.00           H  
ATOM   3993  C   ASN   254      32.263  59.864  36.476  1.00  0.00           C  
ATOM   3994  O   ASN   254      32.887  58.829  36.196  1.00  0.00           O  
ATOM   3995  N   THR   255      32.471  60.555  37.624  1.00  0.00           N  
ATOM   3996  H   THR   255      31.829  61.312  37.812  1.00  0.00           H  
ATOM   3997  CA  THR   255      33.492  60.272  38.688  1.00  0.00           C  
ATOM   3998  HA  THR   255      34.162  59.547  38.226  1.00  0.00           H  
ATOM   3999  CB  THR   255      34.322  61.517  39.113  1.00  0.00           C  
ATOM   4000  HB  THR   255      35.011  61.245  39.912  1.00  0.00           H  
ATOM   4001  CG2 THR   255      35.040  62.247  37.985  1.00  0.00           C  
ATOM   4002 HG21 THR   255      34.346  62.655  37.250  1.00  0.00           H  
ATOM   4003 HG22 THR   255      35.761  61.588  37.501  1.00  0.00           H  
ATOM   4004 HG23 THR   255      35.699  63.012  38.394  1.00  0.00           H  
ATOM   4005  OG1 THR   255      33.490  62.512  39.631  1.00  0.00           O  
ATOM   4006  HG1 THR   255      33.295  63.113  38.908  1.00  0.00           H  
ATOM   4007  C   THR   255      32.856  59.505  39.930  1.00  0.00           C  
ATOM   4008  O   THR   255      33.623  59.041  40.809  1.00  0.00           O  
ATOM   4009  N   GLU   256      31.543  59.352  40.021  1.00  0.00           N  
ATOM   4010  H   GLU   256      31.010  59.870  39.338  1.00  0.00           H  
ATOM   4011  CA  GLU   256      30.994  58.625  41.148  1.00  0.00           C  
ATOM   4012  HA  GLU   256      31.388  59.164  42.009  1.00  0.00           H  
ATOM   4013  CB  GLU   256      29.461  58.774  41.334  1.00  0.00           C  
ATOM   4014  HB2 GLU   256      29.184  59.801  41.572  1.00  0.00           H  
ATOM   4015  HB3 GLU   256      29.227  58.232  42.250  1.00  0.00           H  
ATOM   4016  CG  GLU   256      28.566  58.170  40.265  1.00  0.00           C  
ATOM   4017  HG2 GLU   256      28.924  57.173  40.009  1.00  0.00           H  
ATOM   4018  HG3 GLU   256      27.561  58.060  40.671  1.00  0.00           H  
ATOM   4019  CD  GLU   256      28.527  58.985  38.962  1.00  0.00           C  
ATOM   4020  OE1 GLU   256      28.925  58.465  37.901  1.00  0.00           O  
ATOM   4021  OE2 GLU   256      28.294  60.225  39.054  1.00  0.00           O  
ATOM   4022  C   GLU   256      31.535  57.135  41.204  1.00  0.00           C  
ATOM   4023  O   GLU   256      31.877  56.584  40.136  1.00  0.00           O  
ATOM   4024  N   ARG   257      31.612  56.599  42.391  1.00  0.00           N  
ATOM   4025  H   ARG   257      31.279  57.162  43.161  1.00  0.00           H  
ATOM   4026  CA  ARG   257      32.196  55.329  42.832  1.00  0.00           C  
ATOM   4027  HA  ARG   257      32.106  55.342  43.918  1.00  0.00           H  
ATOM   4028  CB  ARG   257      31.190  54.214  42.275  1.00  0.00           C  
ATOM   4029  HB2 ARG   257      31.323  54.138  41.196  1.00  0.00           H  
ATOM   4030  HB3 ARG   257      31.559  53.227  42.554  1.00  0.00           H  
ATOM   4031  CG  ARG   257      29.673  54.322  42.562  1.00  0.00           C  
ATOM   4032  HG2 ARG   257      29.524  55.390  42.404  1.00  0.00           H  
ATOM   4033  HG3 ARG   257      29.512  54.088  43.614  1.00  0.00           H  
ATOM   4034  CD  ARG   257      28.881  53.560  41.510  1.00  0.00           C  
ATOM   4035  HD2 ARG   257      29.165  52.508  41.493  1.00  0.00           H  
ATOM   4036  HD3 ARG   257      29.059  54.147  40.609  1.00  0.00           H  
ATOM   4037  NE  ARG   257      27.406  53.555  41.813  1.00  0.00           N  
ATOM   4038  HE  ARG   257      27.198  53.935  42.726  1.00  0.00           H  
ATOM   4039  CZ  ARG   257      26.462  53.074  40.951  1.00  0.00           C  
ATOM   4040  NH1 ARG   257      26.776  52.291  39.911  1.00  0.00           N  
ATOM   4041 HH11 ARG   257      25.975  51.910  39.428  1.00  0.00           H  
ATOM   4042 HH12 ARG   257      27.743  52.325  39.623  1.00  0.00           H  
ATOM   4043  NH2 ARG   257      25.219  53.345  41.131  1.00  0.00           N  
ATOM   4044 HH21 ARG   257      25.060  54.042  41.844  1.00  0.00           H  
ATOM   4045 HH22 ARG   257      24.435  53.088  40.550  1.00  0.00           H  
ATOM   4046  C   ARG   257      33.697  55.048  42.537  1.00  0.00           C  
ATOM   4047  O   ARG   257      34.244  54.074  43.152  1.00  0.00           O  
ATOM   4048  N   ARG   258      34.383  55.728  41.697  1.00  0.00           N  
ATOM   4049  H   ARG   258      33.812  56.421  41.234  1.00  0.00           H  
ATOM   4050  CA  ARG   258      35.757  55.529  41.239  1.00  0.00           C  
ATOM   4051  HA  ARG   258      35.892  54.476  40.993  1.00  0.00           H  
ATOM   4052  CB  ARG   258      36.154  56.478  40.090  1.00  0.00           C  
ATOM   4053  HB2 ARG   258      37.138  56.196  39.715  1.00  0.00           H  
ATOM   4054  HB3 ARG   258      36.147  57.505  40.456  1.00  0.00           H  
ATOM   4055  CG  ARG   258      35.264  56.215  38.894  1.00  0.00           C  
ATOM   4056  HG2 ARG   258      34.236  56.493  39.129  1.00  0.00           H  
ATOM   4057  HG3 ARG   258      35.289  55.157  38.633  1.00  0.00           H  
ATOM   4058  CD  ARG   258      35.685  56.951  37.667  1.00  0.00           C  
ATOM   4059  HD2 ARG   258      35.708  58.019  37.883  1.00  0.00           H  
ATOM   4060  HD3 ARG   258      36.691  56.585  37.461  1.00  0.00           H  
ATOM   4061  NE  ARG   258      34.838  56.763  36.445  1.00  0.00           N  
ATOM   4062  HE  ARG   258      33.864  57.022  36.504  1.00  0.00           H  
ATOM   4063  CZ  ARG   258      35.280  56.755  35.233  1.00  0.00           C  
ATOM   4064  NH1 ARG   258      36.451  57.034  34.798  1.00  0.00           N  
ATOM   4065 HH11 ARG   258      37.180  57.466  35.348  1.00  0.00           H  
ATOM   4066 HH12 ARG   258      36.649  56.751  33.849  1.00  0.00           H  
ATOM   4067  NH2 ARG   258      34.437  56.613  34.260  1.00  0.00           N  
ATOM   4068 HH21 ARG   258      34.872  56.611  33.348  1.00  0.00           H  
ATOM   4069 HH22 ARG   258      33.491  56.310  34.439  1.00  0.00           H  
ATOM   4070  C   ARG   258      36.735  55.770  42.386  1.00  0.00           C  
ATOM   4071  O   ARG   258      37.578  54.879  42.418  1.00  0.00           O  
ATOM   4072  N   ILE   259      36.553  56.847  43.203  1.00  0.00           N  
ATOM   4073  H   ILE   259      35.865  57.576  43.072  1.00  0.00           H  
ATOM   4074  CA  ILE   259      37.568  57.245  44.259  1.00  0.00           C  
ATOM   4075  HA  ILE   259      38.540  56.987  43.838  1.00  0.00           H  
ATOM   4076  CB  ILE   259      37.537  58.741  44.556  1.00  0.00           C  
ATOM   4077  HB  ILE   259      36.547  59.104  44.835  1.00  0.00           H  
ATOM   4078  CG2 ILE   259      38.504  59.018  45.695  1.00  0.00           C  
ATOM   4079 HG21 ILE   259      38.374  60.052  46.015  1.00  0.00           H  
ATOM   4080 HG22 ILE   259      38.310  58.463  46.614  1.00  0.00           H  
ATOM   4081 HG23 ILE   259      39.486  58.720  45.330  1.00  0.00           H  
ATOM   4082  CG1 ILE   259      38.026  59.513  43.329  1.00  0.00           C  
ATOM   4083 HG12 ILE   259      39.106  59.456  43.193  1.00  0.00           H  
ATOM   4084 HG13 ILE   259      37.631  59.060  42.419  1.00  0.00           H  
ATOM   4085  CD1 ILE   259      37.565  60.931  43.311  1.00  0.00           C  
ATOM   4086 HD11 ILE   259      37.827  61.368  42.347  1.00  0.00           H  
ATOM   4087 HD12 ILE   259      37.974  61.502  44.144  1.00  0.00           H  
ATOM   4088 HD13 ILE   259      36.475  60.947  43.327  1.00  0.00           H  
ATOM   4089  C   ILE   259      37.483  56.349  45.550  1.00  0.00           C  
ATOM   4090  O   ILE   259      36.396  56.218  46.108  1.00  0.00           O  
ATOM   4091  N   SER   260      38.597  55.663  45.959  1.00  0.00           N  
ATOM   4092  H   SER   260      39.436  55.745  45.404  1.00  0.00           H  
ATOM   4093  CA  SER   260      38.565  54.694  47.009  1.00  0.00           C  
ATOM   4094  HA  SER   260      37.724  54.007  46.910  1.00  0.00           H  
ATOM   4095  CB  SER   260      39.800  53.784  46.872  1.00  0.00           C  
ATOM   4096  HB2 SER   260      39.808  53.528  45.813  1.00  0.00           H  
ATOM   4097  HB3 SER   260      39.534  52.841  47.351  1.00  0.00           H  
ATOM   4098  OG  SER   260      41.083  54.289  47.351  1.00  0.00           O  
ATOM   4099  HG  SER   260      41.770  53.835  46.859  1.00  0.00           H  
ATOM   4100  C   SER   260      38.480  55.404  48.396  1.00  0.00           C  
ATOM   4101  O   SER   260      38.718  56.533  48.541  1.00  0.00           O  
ATOM   4102  N   SER   261      38.203  54.573  49.401  1.00  0.00           N  
ATOM   4103  H   SER   261      37.813  53.644  49.325  1.00  0.00           H  
ATOM   4104  CA  SER   261      38.495  54.985  50.808  1.00  0.00           C  
ATOM   4105  HA  SER   261      37.908  55.834  51.159  1.00  0.00           H  
ATOM   4106  CB  SER   261      38.202  53.840  51.794  1.00  0.00           C  
ATOM   4107  HB2 SER   261      38.669  52.862  51.679  1.00  0.00           H  
ATOM   4108  HB3 SER   261      38.551  54.156  52.777  1.00  0.00           H  
ATOM   4109  OG  SER   261      36.798  53.522  51.846  1.00  0.00           O  
ATOM   4110  HG  SER   261      36.642  52.925  51.110  1.00  0.00           H  
ATOM   4111  C   SER   261      39.997  55.355  50.976  1.00  0.00           C  
ATOM   4112  O   SER   261      40.353  56.275  51.689  1.00  0.00           O  
ATOM   4113  N   LEU   262      40.917  54.632  50.280  1.00  0.00           N  
ATOM   4114  H   LEU   262      40.697  53.883  49.640  1.00  0.00           H  
ATOM   4115  CA  LEU   262      42.317  54.856  50.472  1.00  0.00           C  
ATOM   4116  HA  LEU   262      42.496  55.058  51.528  1.00  0.00           H  
ATOM   4117  CB  LEU   262      43.136  53.618  50.066  1.00  0.00           C  
ATOM   4118  HB2 LEU   262      42.735  53.238  49.126  1.00  0.00           H  
ATOM   4119  HB3 LEU   262      44.123  54.058  49.920  1.00  0.00           H  
ATOM   4120  CG  LEU   262      43.236  52.487  51.139  1.00  0.00           C  
ATOM   4121  HG  LEU   262      42.227  52.147  51.371  1.00  0.00           H  
ATOM   4122  CD1 LEU   262      44.109  51.408  50.492  1.00  0.00           C  
ATOM   4123 HD11 LEU   262      45.162  51.684  50.447  1.00  0.00           H  
ATOM   4124 HD12 LEU   262      44.145  50.449  51.009  1.00  0.00           H  
ATOM   4125 HD13 LEU   262      43.770  51.098  49.503  1.00  0.00           H  
ATOM   4126  CD2 LEU   262      44.002  52.991  52.355  1.00  0.00           C  
ATOM   4127 HD21 LEU   262      44.856  53.555  51.980  1.00  0.00           H  
ATOM   4128 HD22 LEU   262      44.372  52.093  52.848  1.00  0.00           H  
ATOM   4129 HD23 LEU   262      43.416  53.659  52.988  1.00  0.00           H  
ATOM   4130  C   LEU   262      42.848  56.154  49.873  1.00  0.00           C  
ATOM   4131  O   LEU   262      43.603  56.894  50.531  1.00  0.00           O  
ATOM   4132  N   GLN   263      42.379  56.505  48.674  1.00  0.00           N  
ATOM   4133  H   GLN   263      41.766  55.758  48.382  1.00  0.00           H  
ATOM   4134  CA  GLN   263      42.602  57.768  47.921  1.00  0.00           C  
ATOM   4135  HA  GLN   263      43.673  57.939  47.813  1.00  0.00           H  
ATOM   4136  CB  GLN   263      42.014  57.466  46.517  1.00  0.00           C  
ATOM   4137  HB2 GLN   263      41.897  58.403  45.972  1.00  0.00           H  
ATOM   4138  HB3 GLN   263      40.963  57.189  46.597  1.00  0.00           H  
ATOM   4139  CG  GLN   263      42.790  56.493  45.520  1.00  0.00           C  
ATOM   4140  HG2 GLN   263      43.271  55.658  46.031  1.00  0.00           H  
ATOM   4141  HG3 GLN   263      43.534  57.053  44.954  1.00  0.00           H  
ATOM   4142  CD  GLN   263      41.827  55.941  44.502  1.00  0.00           C  
ATOM   4143  OE1 GLN   263      40.995  56.708  44.076  1.00  0.00           O  
ATOM   4144  NE2 GLN   263      41.756  54.695  44.152  1.00  0.00           N  
ATOM   4145 HE21 GLN   263      41.050  54.400  43.493  1.00  0.00           H  
ATOM   4146 HE22 GLN   263      42.310  54.001  44.632  1.00  0.00           H  
ATOM   4147  C   GLN   263      41.913  59.029  48.551  1.00  0.00           C  
ATOM   4148  O   GLN   263      42.531  60.070  48.514  1.00  0.00           O  
ATOM   4149  N   ALA   264      40.755  58.870  49.186  1.00  0.00           N  
ATOM   4150  H   ALA   264      40.434  57.929  49.361  1.00  0.00           H  
ATOM   4151  CA  ALA   264      40.087  60.002  49.875  1.00  0.00           C  
ATOM   4152  HA  ALA   264      40.012  60.893  49.251  1.00  0.00           H  
ATOM   4153  CB  ALA   264      38.644  59.567  50.294  1.00  0.00           C  
ATOM   4154  HB1 ALA   264      38.221  60.362  50.909  1.00  0.00           H  
ATOM   4155  HB2 ALA   264      38.040  59.540  49.387  1.00  0.00           H  
ATOM   4156  HB3 ALA   264      38.670  58.643  50.872  1.00  0.00           H  
ATOM   4157  C   ALA   264      40.953  60.317  51.146  1.00  0.00           C  
ATOM   4158  O   ALA   264      41.337  61.431  51.361  1.00  0.00           O  
ATOM   4159  N   LEU   265      41.255  59.317  51.987  1.00  0.00           N  
ATOM   4160  H   LEU   265      40.721  58.469  51.863  1.00  0.00           H  
ATOM   4161  CA  LEU   265      42.142  59.370  53.161  1.00  0.00           C  
ATOM   4162  HA  LEU   265      41.677  59.977  53.937  1.00  0.00           H  
ATOM   4163  CB  LEU   265      42.243  57.972  53.872  1.00  0.00           C  
ATOM   4164  HB2 LEU   265      41.281  57.577  54.198  1.00  0.00           H  
ATOM   4165  HB3 LEU   265      42.628  57.271  53.131  1.00  0.00           H  
ATOM   4166  CG  LEU   265      43.286  57.760  55.040  1.00  0.00           C  
ATOM   4167  HG  LEU   265      44.259  57.868  54.561  1.00  0.00           H  
ATOM   4168  CD1 LEU   265      43.179  58.759  56.217  1.00  0.00           C  
ATOM   4169 HD11 LEU   265      42.257  58.665  56.790  1.00  0.00           H  
ATOM   4170 HD12 LEU   265      44.012  58.591  56.901  1.00  0.00           H  
ATOM   4171 HD13 LEU   265      43.241  59.793  55.877  1.00  0.00           H  
ATOM   4172  CD2 LEU   265      43.175  56.292  55.437  1.00  0.00           C  
ATOM   4173 HD21 LEU   265      42.231  56.027  55.912  1.00  0.00           H  
ATOM   4174 HD22 LEU   265      43.519  55.652  54.625  1.00  0.00           H  
ATOM   4175 HD23 LEU   265      43.943  56.111  56.189  1.00  0.00           H  
ATOM   4176  C   LEU   265      43.517  60.002  52.819  1.00  0.00           C  
ATOM   4177  O   LEU   265      44.020  60.828  53.555  1.00  0.00           O  
ATOM   4178  N   LEU   266      44.141  59.482  51.752  1.00  0.00           N  
ATOM   4179  H   LEU   266      43.883  58.582  51.373  1.00  0.00           H  
ATOM   4180  CA  LEU   266      45.529  59.983  51.454  1.00  0.00           C  
ATOM   4181  HA  LEU   266      46.093  60.060  52.383  1.00  0.00           H  
ATOM   4182  CB  LEU   266      46.216  58.875  50.538  1.00  0.00           C  
ATOM   4183  HB2 LEU   266      47.244  59.080  50.238  1.00  0.00           H  
ATOM   4184  HB3 LEU   266      45.614  58.543  49.692  1.00  0.00           H  
ATOM   4185  CG  LEU   266      46.474  57.664  51.448  1.00  0.00           C  
ATOM   4186  HG  LEU   266      45.538  57.482  51.975  1.00  0.00           H  
ATOM   4187  CD1 LEU   266      46.881  56.404  50.627  1.00  0.00           C  
ATOM   4188 HD11 LEU   266      47.864  56.553  50.180  1.00  0.00           H  
ATOM   4189 HD12 LEU   266      46.167  56.047  49.885  1.00  0.00           H  
ATOM   4190 HD13 LEU   266      47.074  55.563  51.292  1.00  0.00           H  
ATOM   4191  CD2 LEU   266      47.604  57.852  52.451  1.00  0.00           C  
ATOM   4192 HD21 LEU   266      47.620  56.936  53.041  1.00  0.00           H  
ATOM   4193 HD22 LEU   266      48.543  58.073  51.945  1.00  0.00           H  
ATOM   4194 HD23 LEU   266      47.425  58.626  53.198  1.00  0.00           H  
ATOM   4195  C   LEU   266      45.514  61.432  50.920  1.00  0.00           C  
ATOM   4196  O   LEU   266      46.385  62.218  51.249  1.00  0.00           O  
ATOM   4197  N   ALA   267      44.491  61.797  50.158  1.00  0.00           N  
ATOM   4198  H   ALA   267      43.804  61.089  49.942  1.00  0.00           H  
ATOM   4199  CA  ALA   267      44.186  63.180  49.821  1.00  0.00           C  
ATOM   4200  HA  ALA   267      44.999  63.665  49.281  1.00  0.00           H  
ATOM   4201  CB  ALA   267      43.091  63.189  48.766  1.00  0.00           C  
ATOM   4202  HB1 ALA   267      43.458  62.601  47.924  1.00  0.00           H  
ATOM   4203  HB2 ALA   267      42.892  64.223  48.486  1.00  0.00           H  
ATOM   4204  HB3 ALA   267      42.191  62.669  49.096  1.00  0.00           H  
ATOM   4205  C   ALA   267      43.746  64.095  51.039  1.00  0.00           C  
ATOM   4206  O   ALA   267      44.027  65.290  51.135  1.00  0.00           O  
ATOM   4207  N   HIE   268      43.076  63.493  52.019  1.00  0.00           N  
ATOM   4208  H   HIE   268      42.758  62.566  51.776  1.00  0.00           H  
ATOM   4209  CA  HIE   268      42.760  64.140  53.281  1.00  0.00           C  
ATOM   4210  HA  HIE   268      42.352  65.140  53.134  1.00  0.00           H  
ATOM   4211  CB  HIE   268      41.741  63.370  54.062  1.00  0.00           C  
ATOM   4212  HB2 HIE   268      42.173  62.412  54.352  1.00  0.00           H  
ATOM   4213  HB3 HIE   268      40.913  63.122  53.399  1.00  0.00           H  
ATOM   4214  CG  HIE   268      41.444  63.900  55.412  1.00  0.00           C  
ATOM   4215  ND1 HIE   268      40.941  65.186  55.606  1.00  0.00           N  
ATOM   4216  CE1 HIE   268      40.816  65.346  56.884  1.00  0.00           C  
ATOM   4217  HE1 HIE   268      40.224  66.097  57.386  1.00  0.00           H  
ATOM   4218  NE2 HIE   268      41.215  64.236  57.556  1.00  0.00           N  
ATOM   4219  HE2 HIE   268      41.165  64.190  58.564  1.00  0.00           H  
ATOM   4220  CD2 HIE   268      41.653  63.321  56.661  1.00  0.00           C  
ATOM   4221  HD2 HIE   268      41.943  62.294  56.829  1.00  0.00           H  
ATOM   4222  C   HIE   268      44.059  64.371  54.108  1.00  0.00           C  
ATOM   4223  O   HIE   268      44.229  65.465  54.674  1.00  0.00           O  
ATOM   4224  N   VAL   269      44.954  63.436  54.212  1.00  0.00           N  
ATOM   4225  H   VAL   269      44.683  62.546  53.819  1.00  0.00           H  
ATOM   4226  CA  VAL   269      46.306  63.524  54.727  1.00  0.00           C  
ATOM   4227  HA  VAL   269      46.268  63.811  55.778  1.00  0.00           H  
ATOM   4228  CB  VAL   269      46.999  62.083  54.651  1.00  0.00           C  
ATOM   4229  HB  VAL   269      46.625  61.673  53.712  1.00  0.00           H  
ATOM   4230  CG1 VAL   269      48.476  62.107  54.882  1.00  0.00           C  
ATOM   4231 HG11 VAL   269      48.945  61.135  54.731  1.00  0.00           H  
ATOM   4232 HG12 VAL   269      48.974  62.677  54.098  1.00  0.00           H  
ATOM   4233 HG13 VAL   269      48.687  62.312  55.932  1.00  0.00           H  
ATOM   4234  CG2 VAL   269      46.357  61.235  55.832  1.00  0.00           C  
ATOM   4235 HG21 VAL   269      46.816  60.246  55.862  1.00  0.00           H  
ATOM   4236 HG22 VAL   269      45.272  61.170  55.755  1.00  0.00           H  
ATOM   4237 HG23 VAL   269      46.546  61.814  56.736  1.00  0.00           H  
ATOM   4238  C   VAL   269      47.100  64.615  53.955  1.00  0.00           C  
ATOM   4239  O   VAL   269      47.624  65.503  54.594  1.00  0.00           O  
ATOM   4240  N   TRP   270      47.327  64.528  52.689  1.00  0.00           N  
ATOM   4241  H   TRP   270      46.968  63.691  52.254  1.00  0.00           H  
ATOM   4242  CA  TRP   270      48.144  65.400  51.855  1.00  0.00           C  
ATOM   4243  HA  TRP   270      49.142  65.552  52.265  1.00  0.00           H  
ATOM   4244  CB  TRP   270      48.073  64.953  50.422  1.00  0.00           C  
ATOM   4245  HB2 TRP   270      48.226  63.882  50.292  1.00  0.00           H  
ATOM   4246  HB3 TRP   270      47.091  65.246  50.050  1.00  0.00           H  
ATOM   4247  CG  TRP   270      49.131  65.555  49.543  1.00  0.00           C  
ATOM   4248  CD1 TRP   270      50.250  66.307  49.847  1.00  0.00           C  
ATOM   4249  HD1 TRP   270      50.520  66.527  50.869  1.00  0.00           H  
ATOM   4250  NE1 TRP   270      50.987  66.566  48.694  1.00  0.00           N  
ATOM   4251  HE1 TRP   270      51.786  67.184  48.669  1.00  0.00           H  
ATOM   4252  CE2 TRP   270      50.430  65.971  47.556  1.00  0.00           C  
ATOM   4253  CZ2 TRP   270      50.881  65.725  46.253  1.00  0.00           C  
ATOM   4254  HZ2 TRP   270      51.883  66.072  46.047  1.00  0.00           H  
ATOM   4255  CH2 TRP   270      50.077  65.160  45.368  1.00  0.00           C  
ATOM   4256  HH2 TRP   270      50.392  65.198  44.336  1.00  0.00           H  
ATOM   4257  CZ3 TRP   270      48.838  64.761  45.696  1.00  0.00           C  
ATOM   4258  HZ3 TRP   270      48.271  64.215  44.957  1.00  0.00           H  
ATOM   4259  CE3 TRP   270      48.384  64.848  47.077  1.00  0.00           C  
ATOM   4260  HE3 TRP   270      47.409  64.466  47.344  1.00  0.00           H  
ATOM   4261  CD2 TRP   270      49.200  65.426  48.057  1.00  0.00           C  
ATOM   4262  C   TRP   270      47.572  66.856  51.965  1.00  0.00           C  
ATOM   4263  O   TRP   270      48.297  67.843  52.113  1.00  0.00           O  
ATOM   4264  N   ARG   271      46.223  67.038  52.007  1.00  0.00           N  
ATOM   4265  H   ARG   271      45.655  66.238  51.766  1.00  0.00           H  
ATOM   4266  CA  ARG   271      45.587  68.416  52.136  1.00  0.00           C  
ATOM   4267  HA  ARG   271      46.202  69.096  51.547  1.00  0.00           H  
ATOM   4268  CB  ARG   271      44.202  68.365  51.613  1.00  0.00           C  
ATOM   4269  HB2 ARG   271      43.656  67.544  52.077  1.00  0.00           H  
ATOM   4270  HB3 ARG   271      44.339  68.179  50.547  1.00  0.00           H  
ATOM   4271  CG  ARG   271      43.222  69.510  51.829  1.00  0.00           C  
ATOM   4272  HG2 ARG   271      43.694  70.486  51.718  1.00  0.00           H  
ATOM   4273  HG3 ARG   271      42.789  69.526  52.829  1.00  0.00           H  
ATOM   4274  CD  ARG   271      42.089  69.501  50.734  1.00  0.00           C  
ATOM   4275  HD2 ARG   271      42.432  69.398  49.704  1.00  0.00           H  
ATOM   4276  HD3 ARG   271      41.434  68.640  50.870  1.00  0.00           H  
ATOM   4277  NE  ARG   271      41.102  70.593  50.869  1.00  0.00           N  
ATOM   4278  HE  ARG   271      40.718  70.576  51.803  1.00  0.00           H  
ATOM   4279  CZ  ARG   271      40.658  71.312  49.864  1.00  0.00           C  
ATOM   4280  NH1 ARG   271      41.219  71.305  48.691  1.00  0.00           N  
ATOM   4281 HH11 ARG   271      42.174  71.002  48.559  1.00  0.00           H  
ATOM   4282 HH12 ARG   271      40.792  71.931  48.023  1.00  0.00           H  
ATOM   4283  NH2 ARG   271      39.702  72.183  50.034  1.00  0.00           N  
ATOM   4284 HH21 ARG   271      39.170  72.356  50.875  1.00  0.00           H  
ATOM   4285 HH22 ARG   271      39.438  72.625  49.166  1.00  0.00           H  
ATOM   4286  C   ARG   271      45.781  69.040  53.548  1.00  0.00           C  
ATOM   4287  O   ARG   271      46.035  70.234  53.569  1.00  0.00           O  
ATOM   4288  N   SER   272      45.669  68.202  54.642  1.00  0.00           N  
ATOM   4289  H   SER   272      45.587  67.202  54.531  1.00  0.00           H  
ATOM   4290  CA  SER   272      45.802  68.673  55.995  1.00  0.00           C  
ATOM   4291  HA  SER   272      45.344  69.659  56.070  1.00  0.00           H  
ATOM   4292  CB  SER   272      45.169  67.672  57.054  1.00  0.00           C  
ATOM   4293  HB2 SER   272      45.720  66.733  56.993  1.00  0.00           H  
ATOM   4294  HB3 SER   272      45.310  68.154  58.021  1.00  0.00           H  
ATOM   4295  OG  SER   272      43.821  67.405  56.865  1.00  0.00           O  
ATOM   4296  HG  SER   272      43.655  66.895  56.069  1.00  0.00           H  
ATOM   4297  C   SER   272      47.285  68.885  56.433  1.00  0.00           C  
ATOM   4298  O   SER   272      47.560  69.856  57.130  1.00  0.00           O  
ATOM   4299  N   VAL   273      48.185  68.082  55.922  1.00  0.00           N  
ATOM   4300  H   VAL   273      47.786  67.310  55.409  1.00  0.00           H  
ATOM   4301  CA  VAL   273      49.689  68.326  55.958  1.00  0.00           C  
ATOM   4302  HA  VAL   273      49.956  68.477  57.003  1.00  0.00           H  
ATOM   4303  CB  VAL   273      50.521  67.070  55.567  1.00  0.00           C  
ATOM   4304  HB  VAL   273      50.103  66.687  54.636  1.00  0.00           H  
ATOM   4305  CG1 VAL   273      51.969  67.483  55.409  1.00  0.00           C  
ATOM   4306 HG11 VAL   273      52.171  68.358  54.791  1.00  0.00           H  
ATOM   4307 HG12 VAL   273      52.350  67.668  56.413  1.00  0.00           H  
ATOM   4308 HG13 VAL   273      52.419  66.617  54.924  1.00  0.00           H  
ATOM   4309  CG2 VAL   273      50.425  66.005  56.691  1.00  0.00           C  
ATOM   4310 HG21 VAL   273      51.225  65.276  56.559  1.00  0.00           H  
ATOM   4311 HG22 VAL   273      49.444  65.532  56.741  1.00  0.00           H  
ATOM   4312 HG23 VAL   273      50.653  66.545  57.610  1.00  0.00           H  
ATOM   4313  C   VAL   273      50.074  69.630  55.260  1.00  0.00           C  
ATOM   4314  O   VAL   273      50.837  70.395  55.854  1.00  0.00           O  
ATOM   4315  N   VAL   274      49.598  69.966  54.076  1.00  0.00           N  
ATOM   4316  H   VAL   274      49.011  69.296  53.601  1.00  0.00           H  
ATOM   4317  CA  VAL   274      49.931  71.235  53.342  1.00  0.00           C  
ATOM   4318  HA  VAL   274      51.005  71.278  53.526  1.00  0.00           H  
ATOM   4319  CB  VAL   274      49.745  71.154  51.839  1.00  0.00           C  
ATOM   4320  HB  VAL   274      49.947  70.123  51.546  1.00  0.00           H  
ATOM   4321  CG1 VAL   274      48.284  71.438  51.300  1.00  0.00           C  
ATOM   4322 HG11 VAL   274      48.015  71.255  50.259  1.00  0.00           H  
ATOM   4323 HG12 VAL   274      48.175  72.512  51.455  1.00  0.00           H  
ATOM   4324 HG13 VAL   274      47.583  70.775  51.806  1.00  0.00           H  
ATOM   4325  CG2 VAL   274      50.722  72.047  51.128  1.00  0.00           C  
ATOM   4326 HG21 VAL   274      51.746  71.759  51.366  1.00  0.00           H  
ATOM   4327 HG22 VAL   274      50.672  73.039  51.576  1.00  0.00           H  
ATOM   4328 HG23 VAL   274      50.570  72.065  50.048  1.00  0.00           H  
ATOM   4329  C   VAL   274      49.310  72.469  53.989  1.00  0.00           C  
ATOM   4330  O   VAL   274      49.974  73.550  54.131  1.00  0.00           O  
ATOM   4331  N   ARG   275      48.066  72.378  54.527  1.00  0.00           N  
ATOM   4332  H   ARG   275      47.522  71.545  54.355  1.00  0.00           H  
ATOM   4333  CA  ARG   275      47.359  73.439  55.348  1.00  0.00           C  
ATOM   4334  HA  ARG   275      47.388  74.344  54.741  1.00  0.00           H  
ATOM   4335  CB  ARG   275      45.966  72.949  55.711  1.00  0.00           C  
ATOM   4336  HB2 ARG   275      46.073  72.410  56.652  1.00  0.00           H  
ATOM   4337  HB3 ARG   275      45.621  72.244  54.955  1.00  0.00           H  
ATOM   4338  CG  ARG   275      45.016  74.081  55.863  1.00  0.00           C  
ATOM   4339  HG2 ARG   275      45.346  74.806  56.608  1.00  0.00           H  
ATOM   4340  HG3 ARG   275      45.133  74.686  54.964  1.00  0.00           H  
ATOM   4341  CD  ARG   275      43.552  73.543  55.953  1.00  0.00           C  
ATOM   4342  HD2 ARG   275      43.308  73.187  54.953  1.00  0.00           H  
ATOM   4343  HD3 ARG   275      42.894  74.391  56.146  1.00  0.00           H  
ATOM   4344  NE  ARG   275      43.410  72.533  56.964  1.00  0.00           N  
ATOM   4345  HE  ARG   275      43.386  72.854  57.921  1.00  0.00           H  
ATOM   4346  CZ  ARG   275      42.984  71.309  56.730  1.00  0.00           C  
ATOM   4347  NH1 ARG   275      42.849  70.765  55.545  1.00  0.00           N  
ATOM   4348 HH11 ARG   275      42.509  69.827  55.385  1.00  0.00           H  
ATOM   4349 HH12 ARG   275      42.540  71.415  54.836  1.00  0.00           H  
ATOM   4350  NH2 ARG   275      42.943  70.519  57.763  1.00  0.00           N  
ATOM   4351 HH21 ARG   275      43.022  70.802  58.729  1.00  0.00           H  
ATOM   4352 HH22 ARG   275      42.913  69.525  57.586  1.00  0.00           H  
ATOM   4353  C   ARG   275      48.109  73.747  56.622  1.00  0.00           C  
ATOM   4354  O   ARG   275      48.137  74.948  56.910  1.00  0.00           O  
ATOM   4355  N   CYS   276      48.768  72.797  57.309  1.00  0.00           N  
ATOM   4356  H   CYS   276      48.647  71.846  56.992  1.00  0.00           H  
ATOM   4357  CA  CYS   276      49.661  73.126  58.448  1.00  0.00           C  
ATOM   4358  HA  CYS   276      49.287  73.959  59.044  1.00  0.00           H  
ATOM   4359  CB  CYS   276      49.850  71.920  59.348  1.00  0.00           C  
ATOM   4360  HB2 CYS   276      50.706  72.173  59.975  1.00  0.00           H  
ATOM   4361  HB3 CYS   276      50.147  71.052  58.760  1.00  0.00           H  
ATOM   4362  SG  CYS   276      48.393  71.438  60.244  1.00  0.00           S  
ATOM   4363  HG  CYS   276      48.522  70.264  59.622  1.00  0.00           H  
ATOM   4364  C   CYS   276      51.170  73.603  58.057  1.00  0.00           C  
ATOM   4365  O   CYS   276      51.836  74.316  58.816  1.00  0.00           O  
ATOM   4366  N   GLU   277      51.691  73.126  56.946  1.00  0.00           N  
ATOM   4367  H   GLU   277      51.201  72.363  56.501  1.00  0.00           H  
ATOM   4368  CA  GLU   277      53.044  73.583  56.387  1.00  0.00           C  
ATOM   4369  HA  GLU   277      53.795  73.146  57.046  1.00  0.00           H  
ATOM   4370  CB  GLU   277      53.276  72.851  54.999  1.00  0.00           C  
ATOM   4371  HB2 GLU   277      53.239  71.792  55.256  1.00  0.00           H  
ATOM   4372  HB3 GLU   277      52.442  73.051  54.327  1.00  0.00           H  
ATOM   4373  CG  GLU   277      54.546  73.180  54.128  1.00  0.00           C  
ATOM   4374  HG2 GLU   277      54.508  72.552  53.238  1.00  0.00           H  
ATOM   4375  HG3 GLU   277      54.488  74.222  53.813  1.00  0.00           H  
ATOM   4376  CD  GLU   277      55.821  72.996  54.915  1.00  0.00           C  
ATOM   4377  OE1 GLU   277      56.258  74.009  55.589  1.00  0.00           O  
ATOM   4378  OE2 GLU   277      56.458  71.956  54.721  1.00  0.00           O  
ATOM   4379  C   GLU   277      53.286  75.115  56.183  1.00  0.00           C  
ATOM   4380  O   GLU   277      54.320  75.652  56.552  1.00  0.00           O  
ATOM   4381  N   ARG   278      52.212  75.733  55.649  1.00  0.00           N  
ATOM   4382  H   ARG   278      51.370  75.198  55.487  1.00  0.00           H  
ATOM   4383  CA  ARG   278      52.143  77.241  55.462  1.00  0.00           C  
ATOM   4384  HA  ARG   278      51.222  77.575  54.983  1.00  0.00           H  
ATOM   4385  CB  ARG   278      52.161  77.997  56.805  1.00  0.00           C  
ATOM   4386  HB2 ARG   278      52.999  77.767  57.463  1.00  0.00           H  
ATOM   4387  HB3 ARG   278      52.192  79.068  56.603  1.00  0.00           H  
ATOM   4388  CG  ARG   278      50.951  77.737  57.741  1.00  0.00           C  
ATOM   4389  HG2 ARG   278      50.954  76.657  57.890  1.00  0.00           H  
ATOM   4390  HG3 ARG   278      51.189  78.109  58.737  1.00  0.00           H  
ATOM   4391  CD  ARG   278      49.649  78.204  57.058  1.00  0.00           C  
ATOM   4392  HD2 ARG   278      49.718  79.262  56.807  1.00  0.00           H  
ATOM   4393  HD3 ARG   278      49.515  77.617  56.149  1.00  0.00           H  
ATOM   4394  NE  ARG   278      48.534  78.057  57.988  1.00  0.00           N  
ATOM   4395  HE  ARG   278      48.627  77.333  58.686  1.00  0.00           H  
ATOM   4396  CZ  ARG   278      47.308  78.409  57.666  1.00  0.00           C  
ATOM   4397  NH1 ARG   278      47.004  79.128  56.649  1.00  0.00           N  
ATOM   4398 HH11 ARG   278      47.691  79.285  55.926  1.00  0.00           H  
ATOM   4399 HH12 ARG   278      46.022  79.352  56.579  1.00  0.00           H  
ATOM   4400  NH2 ARG   278      46.287  78.299  58.483  1.00  0.00           N  
ATOM   4401 HH21 ARG   278      46.375  77.962  59.430  1.00  0.00           H  
ATOM   4402 HH22 ARG   278      45.447  78.790  58.212  1.00  0.00           H  
ATOM   4403  C   ARG   278      53.296  77.557  54.498  1.00  0.00           C  
ATOM   4404  O   ARG   278      54.151  78.269  54.923  1.00  0.00           O  
ATOM   4405  N   ILE   279      53.316  77.101  53.283  1.00  0.00           N  
ATOM   4406  H   ILE   279      52.524  76.553  52.979  1.00  0.00           H  
ATOM   4407  CA  ILE   279      54.261  77.488  52.242  1.00  0.00           C  
ATOM   4408  HA  ILE   279      55.062  78.119  52.627  1.00  0.00           H  
ATOM   4409  CB  ILE   279      54.998  76.222  51.652  1.00  0.00           C  
ATOM   4410  HB  ILE   279      55.574  75.734  52.439  1.00  0.00           H  
ATOM   4411  CG2 ILE   279      53.990  75.180  51.188  1.00  0.00           C  
ATOM   4412 HG21 ILE   279      54.455  74.204  51.048  1.00  0.00           H  
ATOM   4413 HG22 ILE   279      53.357  75.515  50.366  1.00  0.00           H  
ATOM   4414 HG23 ILE   279      53.293  74.997  52.006  1.00  0.00           H  
ATOM   4415  CG1 ILE   279      56.069  76.433  50.569  1.00  0.00           C  
ATOM   4416 HG12 ILE   279      55.620  76.877  49.681  1.00  0.00           H  
ATOM   4417 HG13 ILE   279      56.420  75.512  50.103  1.00  0.00           H  
ATOM   4418  CD1 ILE   279      57.248  77.262  50.958  1.00  0.00           C  
ATOM   4419 HD11 ILE   279      57.499  77.932  50.136  1.00  0.00           H  
ATOM   4420 HD12 ILE   279      58.144  76.647  51.043  1.00  0.00           H  
ATOM   4421 HD13 ILE   279      57.076  77.790  51.896  1.00  0.00           H  
ATOM   4422  C   ILE   279      53.585  78.375  51.123  1.00  0.00           C  
ATOM   4423  O   ILE   279      52.360  78.449  51.119  1.00  0.00           O  
ATOM   4424  N   ASP   280      54.316  79.160  50.269  1.00  0.00           N  
ATOM   4425  H   ASP   280      55.322  79.116  50.342  1.00  0.00           H  
ATOM   4426  CA  ASP   280      53.744  79.860  49.127  1.00  0.00           C  
ATOM   4427  HA  ASP   280      53.191  80.668  49.606  1.00  0.00           H  
ATOM   4428  CB  ASP   280      54.910  80.467  48.319  1.00  0.00           C  
ATOM   4429  HB2 ASP   280      55.579  79.658  48.027  1.00  0.00           H  
ATOM   4430  HB3 ASP   280      54.628  81.023  47.424  1.00  0.00           H  
ATOM   4431  CG  ASP   280      55.777  81.371  49.172  1.00  0.00           C  
ATOM   4432  OD1 ASP   280      56.997  81.463  48.966  1.00  0.00           O  
ATOM   4433  OD2 ASP   280      55.272  82.127  50.007  1.00  0.00           O  
ATOM   4434  C   ASP   280      52.873  78.978  48.256  1.00  0.00           C  
ATOM   4435  O   ASP   280      53.232  77.857  47.869  1.00  0.00           O  
ATOM   4436  N   PRO   281      51.653  79.454  47.897  1.00  0.00           N  
ATOM   4437  CD  PRO   281      50.996  80.697  48.247  1.00  0.00           C  
ATOM   4438  HD2 PRO   281      51.712  81.517  48.312  1.00  0.00           H  
ATOM   4439  HD3 PRO   281      50.471  80.636  49.200  1.00  0.00           H  
ATOM   4440  CG  PRO   281      50.014  81.063  47.166  1.00  0.00           C  
ATOM   4441  HG2 PRO   281      50.717  81.432  46.419  1.00  0.00           H  
ATOM   4442  HG3 PRO   281      49.291  81.803  47.509  1.00  0.00           H  
ATOM   4443  CB  PRO   281      49.519  79.699  46.710  1.00  0.00           C  
ATOM   4444  HB2 PRO   281      48.649  79.317  47.244  1.00  0.00           H  
ATOM   4445  HB3 PRO   281      49.292  79.673  45.644  1.00  0.00           H  
ATOM   4446  CA  PRO   281      50.695  78.750  46.998  1.00  0.00           C  
ATOM   4447  HA  PRO   281      50.311  77.906  47.570  1.00  0.00           H  
ATOM   4448  C   PRO   281      51.292  78.227  45.708  1.00  0.00           C  
ATOM   4449  O   PRO   281      50.771  77.215  45.152  1.00  0.00           O  
ATOM   4450  N   GLN   282      52.361  78.854  45.237  1.00  0.00           N  
ATOM   4451  H   GLN   282      52.786  79.505  45.881  1.00  0.00           H  
ATOM   4452  CA  GLN   282      53.182  78.561  44.023  1.00  0.00           C  
ATOM   4453  HA  GLN   282      52.541  78.560  43.141  1.00  0.00           H  
ATOM   4454  CB  GLN   282      54.277  79.615  43.895  1.00  0.00           C  
ATOM   4455  HB2 GLN   282      54.795  79.758  44.843  1.00  0.00           H  
ATOM   4456  HB3 GLN   282      55.003  79.300  43.145  1.00  0.00           H  
ATOM   4457  CG  GLN   282      53.668  80.957  43.478  1.00  0.00           C  
ATOM   4458  HG2 GLN   282      54.406  81.755  43.556  1.00  0.00           H  
ATOM   4459  HG3 GLN   282      52.807  81.231  44.088  1.00  0.00           H  
ATOM   4460  CD  GLN   282      53.234  81.059  42.032  1.00  0.00           C  
ATOM   4461  OE1 GLN   282      53.821  80.581  41.099  1.00  0.00           O  
ATOM   4462  NE2 GLN   282      52.090  81.631  41.780  1.00  0.00           N  
ATOM   4463 HE21 GLN   282      51.505  82.052  42.489  1.00  0.00           H  
ATOM   4464 HE22 GLN   282      51.741  81.950  40.888  1.00  0.00           H  
ATOM   4465  C   GLN   282      53.946  77.258  44.047  1.00  0.00           C  
ATOM   4466  O   GLN   282      54.229  76.632  43.013  1.00  0.00           O  
ATOM   4467  N   GLU   283      54.339  76.768  45.249  1.00  0.00           N  
ATOM   4468  H   GLU   283      53.886  77.098  46.089  1.00  0.00           H  
ATOM   4469  CA  GLU   283      55.328  75.706  45.474  1.00  0.00           C  
ATOM   4470  HA  GLU   283      56.112  75.816  44.724  1.00  0.00           H  
ATOM   4471  CB  GLU   283      55.998  75.788  46.866  1.00  0.00           C  
ATOM   4472  HB2 GLU   283      55.350  75.618  47.726  1.00  0.00           H  
ATOM   4473  HB3 GLU   283      56.771  75.020  46.860  1.00  0.00           H  
ATOM   4474  CG  GLU   283      56.829  77.031  46.887  1.00  0.00           C  
ATOM   4475  HG2 GLU   283      56.209  77.913  46.728  1.00  0.00           H  
ATOM   4476  HG3 GLU   283      57.046  77.193  47.943  1.00  0.00           H  
ATOM   4477  CD  GLU   283      58.149  77.068  46.029  1.00  0.00           C  
ATOM   4478  OE1 GLU   283      58.565  76.085  45.424  1.00  0.00           O  
ATOM   4479  OE2 GLU   283      58.772  78.169  45.925  1.00  0.00           O  
ATOM   4480  C   GLU   283      54.735  74.304  45.326  1.00  0.00           C  
ATOM   4481  O   GLU   283      53.542  74.162  45.352  1.00  0.00           O  
ATOM   4482  N   VAL   284      55.544  73.286  45.012  1.00  0.00           N  
ATOM   4483  H   VAL   284      56.524  73.518  44.931  1.00  0.00           H  
ATOM   4484  CA  VAL   284      55.130  71.957  44.510  1.00  0.00           C  
ATOM   4485  HA  VAL   284      54.040  71.953  44.517  1.00  0.00           H  
ATOM   4486  CB  VAL   284      55.622  71.662  43.051  1.00  0.00           C  
ATOM   4487  HB  VAL   284      56.687  71.894  43.083  1.00  0.00           H  
ATOM   4488  CG1 VAL   284      55.558  70.228  42.533  1.00  0.00           C  
ATOM   4489 HG11 VAL   284      56.160  70.201  41.625  1.00  0.00           H  
ATOM   4490 HG12 VAL   284      55.924  69.521  43.277  1.00  0.00           H  
ATOM   4491 HG13 VAL   284      54.527  70.057  42.221  1.00  0.00           H  
ATOM   4492  CG2 VAL   284      54.873  72.627  42.115  1.00  0.00           C  
ATOM   4493 HG21 VAL   284      55.155  73.649  42.368  1.00  0.00           H  
ATOM   4494 HG22 VAL   284      53.791  72.585  42.235  1.00  0.00           H  
ATOM   4495 HG23 VAL   284      55.297  72.472  41.123  1.00  0.00           H  
ATOM   4496  C   VAL   284      55.538  70.802  45.421  1.00  0.00           C  
ATOM   4497  O   VAL   284      56.711  70.644  45.771  1.00  0.00           O  
ATOM   4498  N   LEU   285      54.527  70.008  45.792  1.00  0.00           N  
ATOM   4499  H   LEU   285      53.602  70.279  45.488  1.00  0.00           H  
ATOM   4500  CA  LEU   285      54.650  68.836  46.616  1.00  0.00           C  
ATOM   4501  HA  LEU   285      55.637  68.968  47.058  1.00  0.00           H  
ATOM   4502  CB  LEU   285      53.536  68.758  47.665  1.00  0.00           C  
ATOM   4503  HB2 LEU   285      52.577  68.903  47.168  1.00  0.00           H  
ATOM   4504  HB3 LEU   285      53.580  67.756  48.093  1.00  0.00           H  
ATOM   4505  CG  LEU   285      53.755  69.797  48.793  1.00  0.00           C  
ATOM   4506  HG  LEU   285      54.824  69.813  49.001  1.00  0.00           H  
ATOM   4507  CD1 LEU   285      53.381  71.230  48.436  1.00  0.00           C  
ATOM   4508 HD11 LEU   285      53.964  71.756  47.681  1.00  0.00           H  
ATOM   4509 HD12 LEU   285      52.339  71.384  48.154  1.00  0.00           H  
ATOM   4510 HD13 LEU   285      53.591  71.781  49.353  1.00  0.00           H  
ATOM   4511  CD2 LEU   285      53.110  69.329  50.153  1.00  0.00           C  
ATOM   4512 HD21 LEU   285      53.590  68.374  50.367  1.00  0.00           H  
ATOM   4513 HD22 LEU   285      52.022  69.391  50.181  1.00  0.00           H  
ATOM   4514 HD23 LEU   285      53.478  69.963  50.960  1.00  0.00           H  
ATOM   4515  C   LEU   285      54.650  67.524  45.765  1.00  0.00           C  
ATOM   4516  O   LEU   285      53.823  67.356  44.837  1.00  0.00           O  
ATOM   4517  N   TYR   286      55.484  66.585  46.209  1.00  0.00           N  
ATOM   4518  H   TYR   286      55.996  66.776  47.059  1.00  0.00           H  
ATOM   4519  CA  TYR   286      55.801  65.268  45.644  1.00  0.00           C  
ATOM   4520  HA  TYR   286      55.227  65.059  44.741  1.00  0.00           H  
ATOM   4521  CB  TYR   286      57.277  65.021  45.234  1.00  0.00           C  
ATOM   4522  HB2 TYR   286      58.012  65.173  46.025  1.00  0.00           H  
ATOM   4523  HB3 TYR   286      57.321  63.987  44.890  1.00  0.00           H  
ATOM   4524  CG  TYR   286      57.686  65.830  44.036  1.00  0.00           C  
ATOM   4525  CD1 TYR   286      57.859  65.251  42.789  1.00  0.00           C  
ATOM   4526  HD1 TYR   286      57.780  64.191  42.597  1.00  0.00           H  
ATOM   4527  CE1 TYR   286      58.113  66.051  41.707  1.00  0.00           C  
ATOM   4528  HE1 TYR   286      58.271  65.614  40.732  1.00  0.00           H  
ATOM   4529  CZ  TYR   286      58.300  67.411  41.907  1.00  0.00           C  
ATOM   4530  OH  TYR   286      58.618  68.195  40.858  1.00  0.00           O  
ATOM   4531  HH  TYR   286      58.750  67.538  40.171  1.00  0.00           H  
ATOM   4532  CE2 TYR   286      58.019  67.994  43.138  1.00  0.00           C  
ATOM   4533  HE2 TYR   286      58.308  69.022  43.297  1.00  0.00           H  
ATOM   4534  CD2 TYR   286      57.684  67.234  44.232  1.00  0.00           C  
ATOM   4535  HD2 TYR   286      57.675  67.607  45.245  1.00  0.00           H  
ATOM   4536  C   TYR   286      55.331  64.241  46.650  1.00  0.00           C  
ATOM   4537  O   TYR   286      55.841  64.319  47.761  1.00  0.00           O  
ATOM   4538  N   TYR   287      54.390  63.325  46.202  1.00  0.00           N  
ATOM   4539  H   TYR   287      53.958  63.480  45.302  1.00  0.00           H  
ATOM   4540  CA  TYR   287      53.803  62.299  47.096  1.00  0.00           C  
ATOM   4541  HA  TYR   287      54.283  62.352  48.074  1.00  0.00           H  
ATOM   4542  CB  TYR   287      52.278  62.696  47.312  1.00  0.00           C  
ATOM   4543  HB2 TYR   287      51.730  62.584  46.376  1.00  0.00           H  
ATOM   4544  HB3 TYR   287      52.250  63.762  47.539  1.00  0.00           H  
ATOM   4545  CG  TYR   287      51.600  62.134  48.483  1.00  0.00           C  
ATOM   4546  CD1 TYR   287      50.922  60.926  48.218  1.00  0.00           C  
ATOM   4547  HD1 TYR   287      51.091  60.495  47.242  1.00  0.00           H  
ATOM   4548  CE1 TYR   287      50.040  60.425  49.198  1.00  0.00           C  
ATOM   4549  HE1 TYR   287      49.377  59.587  49.043  1.00  0.00           H  
ATOM   4550  CZ  TYR   287      49.841  61.165  50.370  1.00  0.00           C  
ATOM   4551  OH  TYR   287      48.920  60.670  51.244  1.00  0.00           O  
ATOM   4552  HH  TYR   287      48.178  61.255  51.414  1.00  0.00           H  
ATOM   4553  CE2 TYR   287      50.442  62.469  50.619  1.00  0.00           C  
ATOM   4554  HE2 TYR   287      50.137  63.061  51.470  1.00  0.00           H  
ATOM   4555  CD2 TYR   287      51.338  62.961  49.625  1.00  0.00           C  
ATOM   4556  HD2 TYR   287      51.739  63.960  49.720  1.00  0.00           H  
ATOM   4557  C   TYR   287      54.060  60.899  46.516  1.00  0.00           C  
ATOM   4558  O   TYR   287      53.639  60.539  45.450  1.00  0.00           O  
ATOM   4559  N   ILE   288      54.957  60.116  47.191  1.00  0.00           N  
ATOM   4560  H   ILE   288      55.360  60.425  48.064  1.00  0.00           H  
ATOM   4561  CA  ILE   288      55.416  58.817  46.626  1.00  0.00           C  
ATOM   4562  HA  ILE   288      55.114  58.683  45.587  1.00  0.00           H  
ATOM   4563  CB  ILE   288      56.962  58.719  46.535  1.00  0.00           C  
ATOM   4564  HB  ILE   288      57.313  58.493  47.542  1.00  0.00           H  
ATOM   4565  CG2 ILE   288      57.375  57.455  45.690  1.00  0.00           C  
ATOM   4566 HG21 ILE   288      56.865  57.471  44.727  1.00  0.00           H  
ATOM   4567 HG22 ILE   288      56.988  56.552  46.162  1.00  0.00           H  
ATOM   4568 HG23 ILE   288      58.440  57.306  45.512  1.00  0.00           H  
ATOM   4569  CG1 ILE   288      57.731  59.956  46.130  1.00  0.00           C  
ATOM   4570 HG12 ILE   288      58.749  59.639  45.900  1.00  0.00           H  
ATOM   4571 HG13 ILE   288      57.621  60.675  46.942  1.00  0.00           H  
ATOM   4572  CD1 ILE   288      57.309  60.513  44.764  1.00  0.00           C  
ATOM   4573 HD11 ILE   288      57.771  59.944  43.956  1.00  0.00           H  
ATOM   4574 HD12 ILE   288      56.269  60.359  44.477  1.00  0.00           H  
ATOM   4575 HD13 ILE   288      57.725  61.520  44.744  1.00  0.00           H  
ATOM   4576  C   ILE   288      54.763  57.617  47.364  1.00  0.00           C  
ATOM   4577  O   ILE   288      55.182  57.209  48.479  1.00  0.00           O  
ATOM   4578  N   LEU   289      53.788  57.114  46.712  1.00  0.00           N  
ATOM   4579  H   LEU   289      53.679  57.362  45.739  1.00  0.00           H  
ATOM   4580  CA  LEU   289      53.155  55.866  47.163  1.00  0.00           C  
ATOM   4581  HA  LEU   289      53.185  55.916  48.252  1.00  0.00           H  
ATOM   4582  CB  LEU   289      51.685  55.664  46.707  1.00  0.00           C  
ATOM   4583  HB2 LEU   289      51.409  54.905  47.440  1.00  0.00           H  
ATOM   4584  HB3 LEU   289      51.761  55.280  45.690  1.00  0.00           H  
ATOM   4585  CG  LEU   289      50.625  56.778  46.964  1.00  0.00           C  
ATOM   4586  HG  LEU   289      51.092  57.421  47.711  1.00  0.00           H  
ATOM   4587  CD1 LEU   289      50.270  57.458  45.649  1.00  0.00           C  
ATOM   4588 HD11 LEU   289      50.782  58.416  45.562  1.00  0.00           H  
ATOM   4589 HD12 LEU   289      49.202  57.551  45.453  1.00  0.00           H  
ATOM   4590 HD13 LEU   289      50.679  56.847  44.844  1.00  0.00           H  
ATOM   4591  CD2 LEU   289      49.348  56.244  47.577  1.00  0.00           C  
ATOM   4592 HD21 LEU   289      48.874  57.080  48.091  1.00  0.00           H  
ATOM   4593 HD22 LEU   289      49.525  55.547  48.395  1.00  0.00           H  
ATOM   4594 HD23 LEU   289      48.682  55.857  46.806  1.00  0.00           H  
ATOM   4595  C   LEU   289      53.952  54.654  46.741  1.00  0.00           C  
ATOM   4596  O   LEU   289      54.090  54.418  45.561  1.00  0.00           O  
ATOM   4597  N   LEU   290      54.270  53.702  47.648  1.00  0.00           N  
ATOM   4598  H   LEU   290      54.078  53.912  48.617  1.00  0.00           H  
ATOM   4599  CA  LEU   290      55.104  52.554  47.409  1.00  0.00           C  
ATOM   4600  HA  LEU   290      55.713  52.645  46.509  1.00  0.00           H  
ATOM   4601  CB  LEU   290      56.034  52.317  48.636  1.00  0.00           C  
ATOM   4602  HB2 LEU   290      56.711  51.526  48.312  1.00  0.00           H  
ATOM   4603  HB3 LEU   290      55.521  51.952  49.525  1.00  0.00           H  
ATOM   4604  CG  LEU   290      56.864  53.527  49.182  1.00  0.00           C  
ATOM   4605  HG  LEU   290      56.132  54.246  49.549  1.00  0.00           H  
ATOM   4606  CD1 LEU   290      57.816  53.016  50.267  1.00  0.00           C  
ATOM   4607 HD11 LEU   290      57.221  52.533  51.043  1.00  0.00           H  
ATOM   4608 HD12 LEU   290      58.234  53.811  50.884  1.00  0.00           H  
ATOM   4609 HD13 LEU   290      58.543  52.341  49.815  1.00  0.00           H  
ATOM   4610  CD2 LEU   290      57.767  54.065  48.000  1.00  0.00           C  
ATOM   4611 HD21 LEU   290      58.268  53.203  47.559  1.00  0.00           H  
ATOM   4612 HD22 LEU   290      58.422  54.864  48.346  1.00  0.00           H  
ATOM   4613 HD23 LEU   290      57.271  54.534  47.150  1.00  0.00           H  
ATOM   4614  C   LEU   290      54.163  51.383  47.277  1.00  0.00           C  
ATOM   4615  O   LEU   290      53.944  50.683  48.252  1.00  0.00           O  
ATOM   4616  N   ILE   291      53.647  51.172  46.078  1.00  0.00           N  
ATOM   4617  H   ILE   291      53.993  51.834  45.398  1.00  0.00           H  
ATOM   4618  CA  ILE   291      52.464  50.323  45.785  1.00  0.00           C  
ATOM   4619  HA  ILE   291      51.943  50.246  46.740  1.00  0.00           H  
ATOM   4620  CB  ILE   291      51.537  50.826  44.632  1.00  0.00           C  
ATOM   4621  HB  ILE   291      52.107  50.763  43.705  1.00  0.00           H  
ATOM   4622  CG2 ILE   291      50.348  49.936  44.384  1.00  0.00           C  
ATOM   4623 HG21 ILE   291      49.645  50.504  43.775  1.00  0.00           H  
ATOM   4624 HG22 ILE   291      49.881  49.815  45.361  1.00  0.00           H  
ATOM   4625 HG23 ILE   291      50.671  48.999  43.931  1.00  0.00           H  
ATOM   4626  CG1 ILE   291      51.092  52.329  44.767  1.00  0.00           C  
ATOM   4627 HG12 ILE   291      50.097  52.331  45.210  1.00  0.00           H  
ATOM   4628 HG13 ILE   291      51.727  52.809  45.512  1.00  0.00           H  
ATOM   4629  CD1 ILE   291      51.027  53.180  43.520  1.00  0.00           C  
ATOM   4630 HD11 ILE   291      51.988  53.124  43.007  1.00  0.00           H  
ATOM   4631 HD12 ILE   291      50.261  52.862  42.813  1.00  0.00           H  
ATOM   4632 HD13 ILE   291      50.800  54.188  43.867  1.00  0.00           H  
ATOM   4633  C   ILE   291      52.902  48.918  45.373  1.00  0.00           C  
ATOM   4634  O   ILE   291      53.636  48.682  44.408  1.00  0.00           O  
ATOM   4635  N   ASP   292      52.583  47.907  46.155  1.00  0.00           N  
ATOM   4636  H   ASP   292      52.201  48.072  47.076  1.00  0.00           H  
ATOM   4637  CA  ASP   292      52.924  46.475  45.948  1.00  0.00           C  
ATOM   4638  HA  ASP   292      54.003  46.364  45.841  1.00  0.00           H  
ATOM   4639  CB  ASP   292      52.414  45.602  47.101  1.00  0.00           C  
ATOM   4640  HB2 ASP   292      52.940  45.887  48.012  1.00  0.00           H  
ATOM   4641  HB3 ASP   292      51.341  45.752  47.225  1.00  0.00           H  
ATOM   4642  CG  ASP   292      52.655  44.143  46.747  1.00  0.00           C  
ATOM   4643  OD1 ASP   292      53.637  43.707  46.168  1.00  0.00           O  
ATOM   4644  OD2 ASP   292      51.723  43.339  47.038  1.00  0.00           O  
ATOM   4645  C   ASP   292      52.438  46.023  44.557  1.00  0.00           C  
ATOM   4646  O   ASP   292      51.248  46.121  44.214  1.00  0.00           O  
ATOM   4647  N   ALA   293      53.373  45.582  43.697  1.00  0.00           N  
ATOM   4648  H   ALA   293      54.315  45.704  44.039  1.00  0.00           H  
ATOM   4649  CA  ALA   293      53.135  45.100  42.296  1.00  0.00           C  
ATOM   4650  HA  ALA   293      52.385  45.728  41.816  1.00  0.00           H  
ATOM   4651  CB  ALA   293      54.429  45.145  41.445  1.00  0.00           C  
ATOM   4652  HB1 ALA   293      54.730  46.192  41.483  1.00  0.00           H  
ATOM   4653  HB2 ALA   293      55.114  44.477  41.968  1.00  0.00           H  
ATOM   4654  HB3 ALA   293      54.279  44.819  40.416  1.00  0.00           H  
ATOM   4655  C   ALA   293      52.531  43.688  42.162  1.00  0.00           C  
ATOM   4656  O   ALA   293      51.935  43.451  41.138  1.00  0.00           O  
ATOM   4657  N   ARG   294      52.666  42.846  43.167  1.00  0.00           N  
ATOM   4658  H   ARG   294      53.221  43.273  43.895  1.00  0.00           H  
ATOM   4659  CA  ARG   294      52.475  41.407  43.113  1.00  0.00           C  
ATOM   4660  HA  ARG   294      53.234  40.919  42.502  1.00  0.00           H  
ATOM   4661  CB  ARG   294      52.458  40.763  44.547  1.00  0.00           C  
ATOM   4662  HB2 ARG   294      51.877  41.502  45.100  1.00  0.00           H  
ATOM   4663  HB3 ARG   294      51.952  39.798  44.509  1.00  0.00           H  
ATOM   4664  CG  ARG   294      53.846  40.578  45.196  1.00  0.00           C  
ATOM   4665  HG2 ARG   294      54.411  41.509  45.149  1.00  0.00           H  
ATOM   4666  HG3 ARG   294      54.444  39.773  44.770  1.00  0.00           H  
ATOM   4667  CD  ARG   294      53.591  40.211  46.648  1.00  0.00           C  
ATOM   4668  HD2 ARG   294      53.056  41.051  47.091  1.00  0.00           H  
ATOM   4669  HD3 ARG   294      52.883  39.384  46.698  1.00  0.00           H  
ATOM   4670  NE  ARG   294      54.826  40.032  47.364  1.00  0.00           N  
ATOM   4671  HE  ARG   294      54.951  39.180  47.892  1.00  0.00           H  
ATOM   4672  CZ  ARG   294      55.826  40.929  47.485  1.00  0.00           C  
ATOM   4673  NH1 ARG   294      55.654  42.201  47.203  1.00  0.00           N  
ATOM   4674 HH11 ARG   294      54.837  42.432  46.657  1.00  0.00           H  
ATOM   4675 HH12 ARG   294      56.378  42.853  47.472  1.00  0.00           H  
ATOM   4676  NH2 ARG   294      56.999  40.624  47.936  1.00  0.00           N  
ATOM   4677 HH21 ARG   294      57.244  39.652  48.056  1.00  0.00           H  
ATOM   4678 HH22 ARG   294      57.719  41.332  47.919  1.00  0.00           H  
ATOM   4679  C   ARG   294      51.100  41.071  42.446  1.00  0.00           C  
ATOM   4680  O   ARG   294      50.947  40.014  41.783  1.00  0.00           O  
ATOM   4681  N   THR   295      50.089  41.870  42.775  1.00  0.00           N  
ATOM   4682  H   THR   295      50.306  42.707  43.295  1.00  0.00           H  
ATOM   4683  CA  THR   295      48.698  41.706  42.260  1.00  0.00           C  
ATOM   4684  HA  THR   295      48.508  40.637  42.163  1.00  0.00           H  
ATOM   4685  CB  THR   295      47.717  42.205  43.325  1.00  0.00           C  
ATOM   4686  HB  THR   295      46.722  41.995  42.934  1.00  0.00           H  
ATOM   4687  CG2 THR   295      47.830  41.497  44.746  1.00  0.00           C  
ATOM   4688 HG21 THR   295      47.968  40.432  44.559  1.00  0.00           H  
ATOM   4689 HG22 THR   295      46.876  41.703  45.234  1.00  0.00           H  
ATOM   4690 HG23 THR   295      48.580  41.787  45.481  1.00  0.00           H  
ATOM   4691  OG1 THR   295      47.913  43.611  43.502  1.00  0.00           O  
ATOM   4692  HG1 THR   295      48.620  43.659  44.151  1.00  0.00           H  
ATOM   4693  C   THR   295      48.330  42.285  40.866  1.00  0.00           C  
ATOM   4694  O   THR   295      47.287  41.831  40.368  1.00  0.00           O  
ATOM   4695  N   ARG   296      49.073  43.283  40.499  1.00  0.00           N  
ATOM   4696  H   ARG   296      49.935  43.489  40.981  1.00  0.00           H  
ATOM   4697  CA  ARG   296      48.909  44.187  39.299  1.00  0.00           C  
ATOM   4698  HA  ARG   296      47.843  44.269  39.086  1.00  0.00           H  
ATOM   4699  CB  ARG   296      49.400  45.615  39.576  1.00  0.00           C  
ATOM   4700  HB2 ARG   296      49.521  46.143  38.630  1.00  0.00           H  
ATOM   4701  HB3 ARG   296      50.404  45.607  40.001  1.00  0.00           H  
ATOM   4702  CG  ARG   296      48.444  46.423  40.513  1.00  0.00           C  
ATOM   4703  HG2 ARG   296      47.441  45.997  40.537  1.00  0.00           H  
ATOM   4704  HG3 ARG   296      48.320  47.469  40.231  1.00  0.00           H  
ATOM   4705  CD  ARG   296      48.792  46.417  41.993  1.00  0.00           C  
ATOM   4706  HD2 ARG   296      49.491  47.233  42.176  1.00  0.00           H  
ATOM   4707  HD3 ARG   296      49.193  45.437  42.253  1.00  0.00           H  
ATOM   4708  NE  ARG   296      47.615  46.732  42.814  1.00  0.00           N  
ATOM   4709  HE  ARG   296      46.708  46.710  42.371  1.00  0.00           H  
ATOM   4710  CZ  ARG   296      47.629  47.084  44.057  1.00  0.00           C  
ATOM   4711  NH1 ARG   296      48.669  47.105  44.821  1.00  0.00           N  
ATOM   4712 HH11 ARG   296      48.594  47.211  45.822  1.00  0.00           H  
ATOM   4713 HH12 ARG   296      49.572  46.824  44.465  1.00  0.00           H  
ATOM   4714  NH2 ARG   296      46.552  47.468  44.668  1.00  0.00           N  
ATOM   4715 HH21 ARG   296      45.671  47.323  44.196  1.00  0.00           H  
ATOM   4716 HH22 ARG   296      46.549  47.723  45.646  1.00  0.00           H  
ATOM   4717  C   ARG   296      49.447  43.636  37.949  1.00  0.00           C  
ATOM   4718  O   ARG   296      48.888  43.918  36.884  1.00  0.00           O  
ATOM   4719  N   LEU   297      50.526  42.870  38.036  1.00  0.00           N  
ATOM   4720  H   LEU   297      50.884  42.523  38.914  1.00  0.00           H  
ATOM   4721  CA  LEU   297      50.991  42.062  36.838  1.00  0.00           C  
ATOM   4722  HA  LEU   297      51.227  42.830  36.103  1.00  0.00           H  
ATOM   4723  CB  LEU   297      52.256  41.339  37.216  1.00  0.00           C  
ATOM   4724  HB2 LEU   297      52.621  41.077  36.223  1.00  0.00           H  
ATOM   4725  HB3 LEU   297      51.998  40.423  37.748  1.00  0.00           H  
ATOM   4726  CG  LEU   297      53.350  42.219  37.885  1.00  0.00           C  
ATOM   4727  HG  LEU   297      52.972  42.794  38.730  1.00  0.00           H  
ATOM   4728  CD1 LEU   297      54.457  41.381  38.455  1.00  0.00           C  
ATOM   4729 HD11 LEU   297      54.080  40.555  39.059  1.00  0.00           H  
ATOM   4730 HD12 LEU   297      55.087  40.965  37.667  1.00  0.00           H  
ATOM   4731 HD13 LEU   297      55.081  41.968  39.128  1.00  0.00           H  
ATOM   4732  CD2 LEU   297      54.031  43.184  36.852  1.00  0.00           C  
ATOM   4733 HD21 LEU   297      53.358  44.003  36.595  1.00  0.00           H  
ATOM   4734 HD22 LEU   297      54.278  42.531  36.015  1.00  0.00           H  
ATOM   4735 HD23 LEU   297      55.011  43.539  37.169  1.00  0.00           H  
ATOM   4736  C   LEU   297      49.920  41.067  36.330  1.00  0.00           C  
ATOM   4737  O   LEU   297      49.102  40.609  37.153  1.00  0.00           O  
ATOM   4738  N   ILE   298      49.988  40.614  35.064  1.00  0.00           N  
ATOM   4739  H   ILE   298      50.664  41.003  34.422  1.00  0.00           H  
ATOM   4740  CA  ILE   298      49.039  39.590  34.481  1.00  0.00           C  
ATOM   4741  HA  ILE   298      48.493  38.972  35.193  1.00  0.00           H  
ATOM   4742  CB  ILE   298      48.028  40.188  33.524  1.00  0.00           C  
ATOM   4743  HB  ILE   298      48.588  40.862  32.874  1.00  0.00           H  
ATOM   4744  CG2 ILE   298      47.250  39.076  32.706  1.00  0.00           C  
ATOM   4745 HG21 ILE   298      46.535  38.596  33.375  1.00  0.00           H  
ATOM   4746 HG22 ILE   298      47.874  38.234  32.408  1.00  0.00           H  
ATOM   4747 HG23 ILE   298      46.634  39.471  31.898  1.00  0.00           H  
ATOM   4748  CG1 ILE   298      47.085  41.237  34.286  1.00  0.00           C  
ATOM   4749 HG12 ILE   298      47.684  42.003  34.779  1.00  0.00           H  
ATOM   4750 HG13 ILE   298      46.521  40.671  35.027  1.00  0.00           H  
ATOM   4751  CD1 ILE   298      46.160  41.952  33.315  1.00  0.00           C  
ATOM   4752 HD11 ILE   298      45.571  42.720  33.817  1.00  0.00           H  
ATOM   4753 HD12 ILE   298      46.778  42.344  32.508  1.00  0.00           H  
ATOM   4754 HD13 ILE   298      45.533  41.178  32.872  1.00  0.00           H  
ATOM   4755  C   ILE   298      50.015  38.576  33.717  1.00  0.00           C  
ATOM   4756  O   ILE   298      50.433  38.927  32.561  1.00  0.00           O  
ATOM   4757  N   PRO   299      50.351  37.391  34.251  1.00  0.00           N  
ATOM   4758  CD  PRO   299      51.321  36.611  33.637  1.00  0.00           C  
ATOM   4759  HD2 PRO   299      52.163  37.220  33.309  1.00  0.00           H  
ATOM   4760  HD3 PRO   299      50.959  36.389  32.632  1.00  0.00           H  
ATOM   4761  CG  PRO   299      51.776  35.518  34.648  1.00  0.00           C  
ATOM   4762  HG2 PRO   299      52.101  34.557  34.250  1.00  0.00           H  
ATOM   4763  HG3 PRO   299      52.595  35.881  35.271  1.00  0.00           H  
ATOM   4764  CB  PRO   299      50.486  35.343  35.476  1.00  0.00           C  
ATOM   4765  HB2 PRO   299      50.596  35.058  36.522  1.00  0.00           H  
ATOM   4766  HB3 PRO   299      49.769  34.712  34.950  1.00  0.00           H  
ATOM   4767  CA  PRO   299      49.947  36.786  35.517  1.00  0.00           C  
ATOM   4768  HA  PRO   299      48.879  36.567  35.532  1.00  0.00           H  
ATOM   4769  C   PRO   299      50.560  37.628  36.718  1.00  0.00           C  
ATOM   4770  O   PRO   299      51.621  38.232  36.675  1.00  0.00           O  
ATOM   4771  N   PRO   300      49.873  37.599  37.870  1.00  0.00           N  
ATOM   4772  CD  PRO   300      48.478  37.020  37.979  1.00  0.00           C  
ATOM   4773  HD2 PRO   300      48.592  35.975  37.692  1.00  0.00           H  
ATOM   4774  HD3 PRO   300      47.793  37.549  37.316  1.00  0.00           H  
ATOM   4775  CG  PRO   300      48.059  37.164  39.418  1.00  0.00           C  
ATOM   4776  HG2 PRO   300      48.324  36.170  39.781  1.00  0.00           H  
ATOM   4777  HG3 PRO   300      46.995  37.315  39.598  1.00  0.00           H  
ATOM   4778  CB  PRO   300      48.949  38.213  39.985  1.00  0.00           C  
ATOM   4779  HB2 PRO   300      49.218  37.948  41.008  1.00  0.00           H  
ATOM   4780  HB3 PRO   300      48.553  39.194  39.723  1.00  0.00           H  
ATOM   4781  CA  PRO   300      50.233  38.023  39.225  1.00  0.00           C  
ATOM   4782  HA  PRO   300      50.791  38.959  39.241  1.00  0.00           H  
ATOM   4783  C   PRO   300      51.246  37.008  39.869  1.00  0.00           C  
ATOM   4784  O   PRO   300      51.366  35.822  39.489  1.00  0.00           O  
ATOM   4785  N   LEU   301      52.042  37.482  40.854  1.00  0.00           N  
ATOM   4786  H   LEU   301      51.878  38.396  41.253  1.00  0.00           H  
ATOM   4787  CA  LEU   301      53.130  36.668  41.499  1.00  0.00           C  
ATOM   4788  HA  LEU   301      53.584  36.016  40.752  1.00  0.00           H  
ATOM   4789  CB  LEU   301      54.181  37.602  42.153  1.00  0.00           C  
ATOM   4790  HB2 LEU   301      55.052  37.054  42.513  1.00  0.00           H  
ATOM   4791  HB3 LEU   301      53.684  38.014  43.032  1.00  0.00           H  
ATOM   4792  CG  LEU   301      54.718  38.700  41.265  1.00  0.00           C  
ATOM   4793  HG  LEU   301      53.928  39.429  41.085  1.00  0.00           H  
ATOM   4794  CD1 LEU   301      55.847  39.485  41.863  1.00  0.00           C  
ATOM   4795 HD11 LEU   301      56.084  40.327  41.212  1.00  0.00           H  
ATOM   4796 HD12 LEU   301      56.775  38.918  41.934  1.00  0.00           H  
ATOM   4797 HD13 LEU   301      55.561  39.950  42.806  1.00  0.00           H  
ATOM   4798  CD2 LEU   301      55.134  38.220  39.858  1.00  0.00           C  
ATOM   4799 HD21 LEU   301      55.798  38.915  39.342  1.00  0.00           H  
ATOM   4800 HD22 LEU   301      55.650  37.260  39.882  1.00  0.00           H  
ATOM   4801 HD23 LEU   301      54.282  38.062  39.198  1.00  0.00           H  
ATOM   4802  C   LEU   301      52.566  35.772  42.621  1.00  0.00           C  
ATOM   4803  O   LEU   301      51.503  35.929  43.166  1.00  0.00           O  
ATOM   4804  N   GLU   302      53.349  34.762  42.918  1.00  0.00           N  
ATOM   4805  H   GLU   302      54.247  34.695  42.460  1.00  0.00           H  
ATOM   4806  CA  GLU   302      53.042  33.759  43.925  1.00  0.00           C  
ATOM   4807  HA  GLU   302      52.163  33.292  43.480  1.00  0.00           H  
ATOM   4808  CB  GLU   302      54.150  32.666  43.863  1.00  0.00           C  
ATOM   4809  HB2 GLU   302      54.156  32.334  42.825  1.00  0.00           H  
ATOM   4810  HB3 GLU   302      55.113  33.027  44.225  1.00  0.00           H  
ATOM   4811  CG  GLU   302      54.008  31.471  44.901  1.00  0.00           C  
ATOM   4812  HG2 GLU   302      54.012  31.854  45.922  1.00  0.00           H  
ATOM   4813  HG3 GLU   302      54.900  30.857  44.777  1.00  0.00           H  
ATOM   4814  CD  GLU   302      52.834  30.607  44.641  1.00  0.00           C  
ATOM   4815  OE1 GLU   302      51.705  31.161  44.513  1.00  0.00           O  
ATOM   4816  OE2 GLU   302      52.993  29.353  44.537  1.00  0.00           O  
ATOM   4817  C   GLU   302      52.645  34.357  45.273  1.00  0.00           C  
ATOM   4818  O   GLU   302      53.226  35.386  45.655  1.00  0.00           O  
ATOM   4819  N   ASP   303      51.725  33.729  46.019  1.00  0.00           N  
ATOM   4820  H   ASP   303      51.247  32.918  45.652  1.00  0.00           H  
ATOM   4821  CA  ASP   303      51.303  34.181  47.359  1.00  0.00           C  
ATOM   4822  HA  ASP   303      51.197  35.256  47.215  1.00  0.00           H  
ATOM   4823  CB  ASP   303      49.959  33.674  47.791  1.00  0.00           C  
ATOM   4824  HB2 ASP   303      50.047  32.596  47.927  1.00  0.00           H  
ATOM   4825  HB3 ASP   303      49.807  34.221  48.721  1.00  0.00           H  
ATOM   4826  CG  ASP   303      48.871  33.898  46.748  1.00  0.00           C  
ATOM   4827  OD1 ASP   303      49.035  34.713  45.799  1.00  0.00           O  
ATOM   4828  OD2 ASP   303      47.938  33.069  46.672  1.00  0.00           O  
ATOM   4829  C   ASP   303      52.368  34.029  48.490  1.00  0.00           C  
ATOM   4830  O   ASP   303      52.184  34.336  49.687  1.00  0.00           O  
ATOM   4831  N   ASP   304      53.558  33.567  48.110  1.00  0.00           N  
ATOM   4832  H   ASP   304      53.615  33.238  47.157  1.00  0.00           H  
ATOM   4833  CA  ASP   304      54.756  33.643  48.896  1.00  0.00           C  
ATOM   4834  HA  ASP   304      54.587  34.364  49.695  1.00  0.00           H  
ATOM   4835  CB  ASP   304      55.046  32.326  49.635  1.00  0.00           C  
ATOM   4836  HB2 ASP   304      54.254  32.242  50.378  1.00  0.00           H  
ATOM   4837  HB3 ASP   304      55.892  32.482  50.305  1.00  0.00           H  
ATOM   4838  CG  ASP   304      55.183  31.065  48.793  1.00  0.00           C  
ATOM   4839  OD1 ASP   304      54.481  30.016  49.068  1.00  0.00           O  
ATOM   4840  OD2 ASP   304      56.009  30.975  47.873  1.00  0.00           O  
ATOM   4841  C   ASP   304      56.022  34.178  48.171  1.00  0.00           C  
ATOM   4842  O   ASP   304      57.172  33.802  48.524  1.00  0.00           O  
ATOM   4843  N   TYR   305      55.875  35.229  47.284  1.00  0.00           N  
ATOM   4844  H   TYR   305      54.965  35.664  47.243  1.00  0.00           H  
ATOM   4845  CA  TYR   305      57.036  35.901  46.658  1.00  0.00           C  
ATOM   4846  HA  TYR   305      57.648  35.148  46.162  1.00  0.00           H  
ATOM   4847  CB  TYR   305      56.578  36.885  45.586  1.00  0.00           C  
ATOM   4848  HB2 TYR   305      55.764  36.423  45.027  1.00  0.00           H  
ATOM   4849  HB3 TYR   305      55.997  37.650  46.102  1.00  0.00           H  
ATOM   4850  CG  TYR   305      57.641  37.571  44.699  1.00  0.00           C  
ATOM   4851  CD1 TYR   305      57.996  38.886  44.980  1.00  0.00           C  
ATOM   4852  HD1 TYR   305      57.494  39.444  45.756  1.00  0.00           H  
ATOM   4853  CE1 TYR   305      58.994  39.561  44.235  1.00  0.00           C  
ATOM   4854  HE1 TYR   305      59.222  40.596  44.443  1.00  0.00           H  
ATOM   4855  CZ  TYR   305      59.669  38.883  43.196  1.00  0.00           C  
ATOM   4856  OH  TYR   305      60.723  39.491  42.567  1.00  0.00           O  
ATOM   4857  HH  TYR   305      60.824  40.422  42.777  1.00  0.00           H  
ATOM   4858  CE2 TYR   305      59.230  37.533  42.868  1.00  0.00           C  
ATOM   4859  HE2 TYR   305      59.738  36.948  42.116  1.00  0.00           H  
ATOM   4860  CD2 TYR   305      58.177  36.910  43.558  1.00  0.00           C  
ATOM   4861  HD2 TYR   305      57.776  35.928  43.355  1.00  0.00           H  
ATOM   4862  C   TYR   305      57.907  36.582  47.731  1.00  0.00           C  
ATOM   4863  O   TYR   305      57.469  37.559  48.335  1.00  0.00           O  
ATOM   4864  N   PHE   306      59.174  36.110  47.918  1.00  0.00           N  
ATOM   4865  H   PHE   306      59.633  35.461  47.295  1.00  0.00           H  
ATOM   4866  CA  PHE   306      60.070  36.710  48.885  1.00  0.00           C  
ATOM   4867  HA  PHE   306      59.540  37.365  49.576  1.00  0.00           H  
ATOM   4868  CB  PHE   306      60.583  35.658  49.839  1.00  0.00           C  
ATOM   4869  HB2 PHE   306      59.735  35.161  50.311  1.00  0.00           H  
ATOM   4870  HB3 PHE   306      61.076  34.828  49.334  1.00  0.00           H  
ATOM   4871  CG  PHE   306      61.459  36.231  50.941  1.00  0.00           C  
ATOM   4872  CD1 PHE   306      62.845  36.239  50.876  1.00  0.00           C  
ATOM   4873  HD1 PHE   306      63.312  35.880  49.971  1.00  0.00           H  
ATOM   4874  CE1 PHE   306      63.627  36.947  51.801  1.00  0.00           C  
ATOM   4875  HE1 PHE   306      64.698  36.970  51.665  1.00  0.00           H  
ATOM   4876  CZ  PHE   306      62.929  37.663  52.734  1.00  0.00           C  
ATOM   4877  HZ  PHE   306      63.494  38.277  53.419  1.00  0.00           H  
ATOM   4878  CE2 PHE   306      61.573  37.576  52.939  1.00  0.00           C  
ATOM   4879  HE2 PHE   306      61.098  38.069  53.774  1.00  0.00           H  
ATOM   4880  CD2 PHE   306      60.808  36.914  52.008  1.00  0.00           C  
ATOM   4881  HD2 PHE   306      59.733  36.838  51.944  1.00  0.00           H  
ATOM   4882  C   PHE   306      61.115  37.604  48.220  1.00  0.00           C  
ATOM   4883  O   PHE   306      62.107  37.131  47.710  1.00  0.00           O  
ATOM   4884  N   GLY   307      60.819  38.895  48.100  1.00  0.00           N  
ATOM   4885  H   GLY   307      60.227  39.351  48.778  1.00  0.00           H  
ATOM   4886  CA  GLY   307      61.599  39.787  47.228  1.00  0.00           C  
ATOM   4887  HA2 GLY   307      61.639  39.190  46.317  1.00  0.00           H  
ATOM   4888  HA3 GLY   307      62.596  40.079  47.556  1.00  0.00           H  
ATOM   4889  C   GLY   307      60.849  41.151  46.964  1.00  0.00           C  
ATOM   4890  O   GLY   307      59.605  41.139  47.072  1.00  0.00           O  
ATOM   4891  N   ASN   308      61.491  42.303  46.677  1.00  0.00           N  
ATOM   4892  H   ASN   308      62.463  42.186  46.431  1.00  0.00           H  
ATOM   4893  CA  ASN   308      60.761  43.532  46.388  1.00  0.00           C  
ATOM   4894  HA  ASN   308      59.982  43.642  47.142  1.00  0.00           H  
ATOM   4895  CB  ASN   308      61.676  44.744  46.327  1.00  0.00           C  
ATOM   4896  HB2 ASN   308      62.446  44.559  45.578  1.00  0.00           H  
ATOM   4897  HB3 ASN   308      61.167  45.636  45.960  1.00  0.00           H  
ATOM   4898  CG  ASN   308      62.372  45.053  47.626  1.00  0.00           C  
ATOM   4899  OD1 ASN   308      61.919  45.804  48.453  1.00  0.00           O  
ATOM   4900  ND2 ASN   308      63.454  44.386  47.959  1.00  0.00           N  
ATOM   4901 HD21 ASN   308      63.836  44.610  48.866  1.00  0.00           H  
ATOM   4902 HD22 ASN   308      63.977  43.721  47.407  1.00  0.00           H  
ATOM   4903  C   ASN   308      60.037  43.470  45.025  1.00  0.00           C  
ATOM   4904  O   ASN   308      60.516  43.014  43.959  1.00  0.00           O  
ATOM   4905  N   ALA   309      58.814  43.939  45.073  1.00  0.00           N  
ATOM   4906  H   ALA   309      58.403  44.097  45.982  1.00  0.00           H  
ATOM   4907  CA  ALA   309      57.968  44.131  43.886  1.00  0.00           C  
ATOM   4908  HA  ALA   309      58.516  44.236  42.950  1.00  0.00           H  
ATOM   4909  CB  ALA   309      57.114  42.813  43.687  1.00  0.00           C  
ATOM   4910  HB1 ALA   309      57.798  41.992  43.474  1.00  0.00           H  
ATOM   4911  HB2 ALA   309      56.687  42.590  44.665  1.00  0.00           H  
ATOM   4912  HB3 ALA   309      56.323  42.972  42.955  1.00  0.00           H  
ATOM   4913  C   ALA   309      57.038  45.287  44.056  1.00  0.00           C  
ATOM   4914  O   ALA   309      56.007  45.219  44.757  1.00  0.00           O  
ATOM   4915  N   ALA   310      57.304  46.406  43.434  1.00  0.00           N  
ATOM   4916  H   ALA   310      58.154  46.518  42.901  1.00  0.00           H  
ATOM   4917  CA  ALA   310      56.539  47.680  43.685  1.00  0.00           C  
ATOM   4918  HA  ALA   310      55.468  47.631  43.881  1.00  0.00           H  
ATOM   4919  CB  ALA   310      57.096  48.414  44.981  1.00  0.00           C  
ATOM   4920  HB1 ALA   310      56.963  47.877  45.921  1.00  0.00           H  
ATOM   4921  HB2 ALA   310      58.060  48.866  44.752  1.00  0.00           H  
ATOM   4922  HB3 ALA   310      56.564  49.328  45.245  1.00  0.00           H  
ATOM   4923  C   ALA   310      56.698  48.630  42.476  1.00  0.00           C  
ATOM   4924  O   ALA   310      57.750  48.699  41.909  1.00  0.00           O  
ATOM   4925  N   ASP   311      55.611  49.295  42.149  1.00  0.00           N  
ATOM   4926  H   ASP   311      54.751  49.017  42.599  1.00  0.00           H  
ATOM   4927  CA  ASP   311      55.499  50.438  41.222  1.00  0.00           C  
ATOM   4928  HA  ASP   311      56.422  50.551  40.654  1.00  0.00           H  
ATOM   4929  CB  ASP   311      54.313  50.180  40.221  1.00  0.00           C  
ATOM   4930  HB2 ASP   311      54.488  49.216  39.741  1.00  0.00           H  
ATOM   4931  HB3 ASP   311      53.462  50.004  40.879  1.00  0.00           H  
ATOM   4932  CG  ASP   311      54.088  51.185  39.048  1.00  0.00           C  
ATOM   4933  OD1 ASP   311      54.912  52.120  38.882  1.00  0.00           O  
ATOM   4934  OD2 ASP   311      53.033  51.111  38.389  1.00  0.00           O  
ATOM   4935  C   ASP   311      55.269  51.769  42.082  1.00  0.00           C  
ATOM   4936  O   ASP   311      54.303  51.812  42.849  1.00  0.00           O  
ATOM   4937  N   PHE   312      56.088  52.787  41.843  1.00  0.00           N
[truncated: 11,187,920 more chars]
