# Supplementary material for: Characterization and structure-based protein engineering of a regiospecific saponin acetyltransferase from Astragalus membranaceus
Source: Nat Commun. 2023 Sep 25;14:5969. doi: 10.1038/s41467-023-41599-7 (PMC10519980; doi:10.1038/s41467-023-41599-7)
Supplement: Supplementary file 7 — Source Data [file 41467_2023_41599_MOESM7_ESM.zip › Source Data/MD configurations/A312F-start.txt]

CRYST1  115.782  100.978  110.800  90.00  90.00  90.00               1
ATOM      1  N   MET     1      70.303  65.275  77.536  1.00  0.00           N  
ATOM      2  H1  MET     1      69.596  64.660  77.158  1.00  0.00           H  
ATOM      3  H2  MET     1      69.953  66.197  77.752  1.00  0.00           H  
ATOM      4  H3  MET     1      70.549  64.841  78.414  1.00  0.00           H  
ATOM      5  CA  MET     1      71.322  65.375  76.535  1.00  0.00           C  
ATOM      6  HA  MET     1      70.920  65.904  75.672  1.00  0.00           H  
ATOM      7  CB  MET     1      72.574  66.189  76.988  1.00  0.00           C  
ATOM      8  HB2 MET     1      72.889  65.739  77.930  1.00  0.00           H  
ATOM      9  HB3 MET     1      73.360  65.985  76.261  1.00  0.00           H  
ATOM     10  CG  MET     1      72.527  67.681  77.328  1.00  0.00           C  
ATOM     11  HG2 MET     1      73.499  68.058  77.645  1.00  0.00           H  
ATOM     12  HG3 MET     1      72.249  68.293  76.470  1.00  0.00           H  
ATOM     13  SD  MET     1      71.433  68.152  78.811  1.00  0.00           S  
ATOM     14  CE  MET     1      72.314  69.475  79.690  1.00  0.00           C  
ATOM     15  HE1 MET     1      73.004  70.065  79.087  1.00  0.00           H  
ATOM     16  HE2 MET     1      71.721  70.119  80.340  1.00  0.00           H  
ATOM     17  HE3 MET     1      72.925  69.034  80.478  1.00  0.00           H  
ATOM     18  C   MET     1      71.749  64.074  75.978  1.00  0.00           C  
ATOM     19  O   MET     1      71.981  63.172  76.835  1.00  0.00           O  
ATOM     20  N   SER     2      71.785  63.862  74.604  1.00  0.00           N  
ATOM     21  H   SER     2      71.468  64.562  73.948  1.00  0.00           H  
ATOM     22  CA  SER     2      72.165  62.603  74.000  1.00  0.00           C  
ATOM     23  HA  SER     2      72.667  62.043  74.789  1.00  0.00           H  
ATOM     24  CB  SER     2      70.984  61.818  73.530  1.00  0.00           C  
ATOM     25  HB2 SER     2      71.136  60.808  73.149  1.00  0.00           H  
ATOM     26  HB3 SER     2      70.570  62.378  72.691  1.00  0.00           H  
ATOM     27  OG  SER     2      69.984  61.713  74.482  1.00  0.00           O  
ATOM     28  HG  SER     2      70.310  61.204  75.228  1.00  0.00           H  
ATOM     29  C   SER     2      73.046  62.838  72.803  1.00  0.00           C  
ATOM     30  O   SER     2      72.956  63.851  72.087  1.00  0.00           O  
ATOM     31  N   SER     3      74.032  62.005  72.508  1.00  0.00           N  
ATOM     32  H   SER     3      74.173  61.185  73.082  1.00  0.00           H  
ATOM     33  CA  SER     3      74.924  62.219  71.319  1.00  0.00           C  
ATOM     34  HA  SER     3      74.374  62.778  70.562  1.00  0.00           H  
ATOM     35  CB  SER     3      76.025  63.209  71.838  1.00  0.00           C  
ATOM     36  HB2 SER     3      76.755  62.652  72.427  1.00  0.00           H  
ATOM     37  HB3 SER     3      75.574  63.933  72.515  1.00  0.00           H  
ATOM     38  OG  SER     3      76.732  63.769  70.795  1.00  0.00           O  
ATOM     39  HG  SER     3      77.652  63.499  70.852  1.00  0.00           H  
ATOM     40  C   SER     3      75.552  61.057  70.704  1.00  0.00           C  
ATOM     41  O   SER     3      75.284  59.995  71.174  1.00  0.00           O  
ATOM     42  N   LEU     4      76.237  61.246  69.569  1.00  0.00           N  
ATOM     43  H   LEU     4      76.288  62.181  69.190  1.00  0.00           H  
ATOM     44  CA  LEU     4      76.760  60.185  68.851  1.00  0.00           C  
ATOM     45  HA  LEU     4      76.937  59.324  69.495  1.00  0.00           H  
ATOM     46  CB  LEU     4      75.582  59.802  67.881  1.00  0.00           C  
ATOM     47  HB2 LEU     4      75.480  60.706  67.279  1.00  0.00           H  
ATOM     48  HB3 LEU     4      74.640  59.740  68.425  1.00  0.00           H  
ATOM     49  CG  LEU     4      75.926  58.402  67.209  1.00  0.00           C  
ATOM     50  HG  LEU     4      76.829  58.161  67.770  1.00  0.00           H  
ATOM     51  CD1 LEU     4      74.860  57.348  67.595  1.00  0.00           C  
ATOM     52 HD11 LEU     4      74.819  57.246  68.679  1.00  0.00           H  
ATOM     53 HD12 LEU     4      73.932  57.792  67.234  1.00  0.00           H  
ATOM     54 HD13 LEU     4      75.145  56.451  67.046  1.00  0.00           H  
ATOM     55  CD2 LEU     4      76.044  58.597  65.715  1.00  0.00           C  
ATOM     56 HD21 LEU     4      75.776  57.637  65.273  1.00  0.00           H  
ATOM     57 HD22 LEU     4      75.357  59.337  65.303  1.00  0.00           H  
ATOM     58 HD23 LEU     4      77.085  58.767  65.442  1.00  0.00           H  
ATOM     59  C   LEU     4      78.120  60.400  68.187  1.00  0.00           C  
ATOM     60  O   LEU     4      78.402  61.438  67.636  1.00  0.00           O  
ATOM     61  N   ARG     5      78.960  59.388  68.326  1.00  0.00           N  
ATOM     62  H   ARG     5      78.778  58.559  68.874  1.00  0.00           H  
ATOM     63  CA  ARG     5      80.270  59.369  67.653  1.00  0.00           C  
ATOM     64  HA  ARG     5      80.268  60.254  67.017  1.00  0.00           H  
ATOM     65  CB  ARG     5      81.260  59.625  68.750  1.00  0.00           C  
ATOM     66  HB2 ARG     5      81.225  58.682  69.295  1.00  0.00           H  
ATOM     67  HB3 ARG     5      80.953  60.505  69.315  1.00  0.00           H  
ATOM     68  CG  ARG     5      82.765  59.902  68.447  1.00  0.00           C  
ATOM     69  HG2 ARG     5      82.730  60.811  67.846  1.00  0.00           H  
ATOM     70  HG3 ARG     5      83.126  59.061  67.856  1.00  0.00           H  
ATOM     71  CD  ARG     5      83.699  60.074  69.636  1.00  0.00           C  
ATOM     72  HD2 ARG     5      83.891  59.159  70.196  1.00  0.00           H  
ATOM     73  HD3 ARG     5      84.629  60.426  69.189  1.00  0.00           H  
ATOM     74  NE  ARG     5      83.207  61.027  70.612  1.00  0.00           N  
ATOM     75  HE  ARG     5      82.698  60.684  71.414  1.00  0.00           H  
ATOM     76  CZ  ARG     5      83.297  62.307  70.333  1.00  0.00           C  
ATOM     77  NH1 ARG     5      84.006  62.785  69.335  1.00  0.00           N  
ATOM     78 HH11 ARG     5      84.004  63.783  69.179  1.00  0.00           H  
ATOM     79 HH12 ARG     5      84.467  62.193  68.658  1.00  0.00           H  
ATOM     80  NH2 ARG     5      82.751  63.047  71.224  1.00  0.00           N  
ATOM     81 HH21 ARG     5      82.088  62.559  71.808  1.00  0.00           H  
ATOM     82 HH22 ARG     5      82.750  64.056  71.271  1.00  0.00           H  
ATOM     83  C   ARG     5      80.591  58.104  66.952  1.00  0.00           C  
ATOM     84  O   ARG     5      80.199  57.003  67.320  1.00  0.00           O  
ATOM     85  N   LEU     6      81.229  58.221  65.806  1.00  0.00           N  
ATOM     86  H   LEU     6      81.363  59.140  65.409  1.00  0.00           H  
ATOM     87  CA  LEU     6      81.710  57.171  64.914  1.00  0.00           C  
ATOM     88  HA  LEU     6      80.864  56.488  64.841  1.00  0.00           H  
ATOM     89  CB  LEU     6      81.884  57.820  63.503  1.00  0.00           C  
ATOM     90  HB2 LEU     6      81.002  58.377  63.188  1.00  0.00           H  
ATOM     91  HB3 LEU     6      82.744  58.478  63.623  1.00  0.00           H  
ATOM     92  CG  LEU     6      82.106  56.807  62.309  1.00  0.00           C  
ATOM     93  HG  LEU     6      82.918  56.131  62.579  1.00  0.00           H  
ATOM     94  CD1 LEU     6      80.782  56.141  61.913  1.00  0.00           C  
ATOM     95 HD11 LEU     6      81.034  55.441  61.116  1.00  0.00           H  
ATOM     96 HD12 LEU     6      80.447  55.529  62.750  1.00  0.00           H  
ATOM     97 HD13 LEU     6      80.035  56.869  61.595  1.00  0.00           H  
ATOM     98  CD2 LEU     6      82.572  57.491  61.000  1.00  0.00           C  
ATOM     99 HD21 LEU     6      83.313  58.253  61.241  1.00  0.00           H  
ATOM    100 HD22 LEU     6      83.100  56.823  60.320  1.00  0.00           H  
ATOM    101 HD23 LEU     6      81.897  58.098  60.397  1.00  0.00           H  
ATOM    102  C   LEU     6      82.938  56.369  65.396  1.00  0.00           C  
ATOM    103  O   LEU     6      83.838  57.036  65.914  1.00  0.00           O  
ATOM    104  N   VAL     7      83.084  55.115  64.966  1.00  0.00           N  
ATOM    105  H   VAL     7      82.251  54.637  64.651  1.00  0.00           H  
ATOM    106  CA  VAL     7      84.235  54.244  65.312  1.00  0.00           C  
ATOM    107  HA  VAL     7      84.986  54.841  65.829  1.00  0.00           H  
ATOM    108  CB  VAL     7      83.768  53.114  66.295  1.00  0.00           C  
ATOM    109  HB  VAL     7      83.087  52.514  65.691  1.00  0.00           H  
ATOM    110  CG1 VAL     7      84.941  52.324  66.785  1.00  0.00           C  
ATOM    111 HG11 VAL     7      85.635  52.884  67.412  1.00  0.00           H  
ATOM    112 HG12 VAL     7      85.402  51.935  65.877  1.00  0.00           H  
ATOM    113 HG13 VAL     7      84.503  51.558  67.425  1.00  0.00           H  
ATOM    114  CG2 VAL     7      82.977  53.683  67.556  1.00  0.00           C  
ATOM    115 HG21 VAL     7      83.523  54.549  67.931  1.00  0.00           H  
ATOM    116 HG22 VAL     7      83.105  52.951  68.353  1.00  0.00           H  
ATOM    117 HG23 VAL     7      81.920  53.847  67.347  1.00  0.00           H  
ATOM    118  C   VAL     7      84.850  53.693  63.987  1.00  0.00           C  
ATOM    119  O   VAL     7      86.078  53.722  63.798  1.00  0.00           O  
ATOM    120  N   SER     8      83.997  53.206  63.055  1.00  0.00           N  
ATOM    121  H   SER     8      82.999  53.185  63.210  1.00  0.00           H  
ATOM    122  CA  SER     8      84.495  52.524  61.886  1.00  0.00           C  
ATOM    123  HA  SER     8      85.358  53.080  61.519  1.00  0.00           H  
ATOM    124  CB  SER     8      84.773  51.067  62.287  1.00  0.00           C  
ATOM    125  HB2 SER     8      85.631  51.123  62.956  1.00  0.00           H  
ATOM    126  HB3 SER     8      83.902  50.645  62.788  1.00  0.00           H  
ATOM    127  OG  SER     8      85.250  50.297  61.196  1.00  0.00           O  
ATOM    128  HG  SER     8      86.075  50.671  60.878  1.00  0.00           H  
ATOM    129  C   SER     8      83.352  52.525  60.824  1.00  0.00           C  
ATOM    130  O   SER     8      82.140  52.550  61.068  1.00  0.00           O  
ATOM    131  N   SER     9      83.802  52.328  59.549  1.00  0.00           N  
ATOM    132  H   SER     9      84.786  52.291  59.327  1.00  0.00           H  
ATOM    133  CA  SER     9      82.897  52.196  58.373  1.00  0.00           C  
ATOM    134  HA  SER     9      81.938  51.724  58.584  1.00  0.00           H  
ATOM    135  CB  SER     9      82.778  53.583  57.701  1.00  0.00           C  
ATOM    136  HB2 SER     9      83.786  53.891  57.422  1.00  0.00           H  
ATOM    137  HB3 SER     9      82.353  54.266  58.437  1.00  0.00           H  
ATOM    138  OG  SER     9      82.039  53.590  56.502  1.00  0.00           O  
ATOM    139  HG  SER     9      81.483  54.372  56.486  1.00  0.00           H  
ATOM    140  C   SER     9      83.597  51.183  57.434  1.00  0.00           C  
ATOM    141  O   SER     9      84.851  51.182  57.321  1.00  0.00           O  
ATOM    142  N   SER    10      82.820  50.291  56.785  1.00  0.00           N  
ATOM    143  H   SER    10      81.857  50.269  57.088  1.00  0.00           H  
ATOM    144  CA  SER    10      83.443  49.157  56.010  1.00  0.00           C  
ATOM    145  HA  SER    10      84.303  49.644  55.550  1.00  0.00           H  
ATOM    146  CB  SER    10      83.790  48.007  56.924  1.00  0.00           C  
ATOM    147  HB2 SER    10      84.152  47.100  56.440  1.00  0.00           H  
ATOM    148  HB3 SER    10      82.948  47.746  57.566  1.00  0.00           H  
ATOM    149  OG  SER    10      84.705  48.453  57.930  1.00  0.00           O  
ATOM    150  HG  SER    10      85.414  48.903  57.464  1.00  0.00           H  
ATOM    151  C   SER    10      82.545  48.750  54.859  1.00  0.00           C  
ATOM    152  O   SER    10      81.435  48.374  55.253  1.00  0.00           O  
ATOM    153  N   THR    11      83.079  48.677  53.647  1.00  0.00           N  
ATOM    154  H   THR    11      84.065  48.846  53.504  1.00  0.00           H  
ATOM    155  CA  THR    11      82.276  48.053  52.570  1.00  0.00           C  
ATOM    156  HA  THR    11      81.248  48.349  52.776  1.00  0.00           H  
ATOM    157  CB  THR    11      82.687  48.481  51.165  1.00  0.00           C  
ATOM    158  HB  THR    11      83.762  48.340  51.045  1.00  0.00           H  
ATOM    159  CG2 THR    11      82.107  47.734  49.973  1.00  0.00           C  
ATOM    160 HG21 THR    11      82.131  48.311  49.048  1.00  0.00           H  
ATOM    161 HG22 THR    11      81.049  47.630  50.214  1.00  0.00           H  
ATOM    162 HG23 THR    11      82.738  46.865  49.787  1.00  0.00           H  
ATOM    163  OG1 THR    11      82.360  49.856  51.114  1.00  0.00           O  
ATOM    164  HG1 THR    11      83.124  50.297  51.493  1.00  0.00           H  
ATOM    165  C   THR    11      82.370  46.548  52.593  1.00  0.00           C  
ATOM    166  O   THR    11      83.507  46.034  52.622  1.00  0.00           O  
ATOM    167  N   ILE    12      81.205  45.849  52.667  1.00  0.00           N  
ATOM    168  H   ILE    12      80.329  46.314  52.475  1.00  0.00           H  
ATOM    169  CA  ILE    12      81.215  44.416  52.756  1.00  0.00           C  
ATOM    170  HA  ILE    12      82.182  44.018  53.064  1.00  0.00           H  
ATOM    171  CB  ILE    12      80.274  43.905  53.803  1.00  0.00           C  
ATOM    172  HB  ILE    12      79.247  44.103  53.497  1.00  0.00           H  
ATOM    173  CG2 ILE    12      80.311  42.371  54.074  1.00  0.00           C  
ATOM    174 HG21 ILE    12      79.950  41.886  53.167  1.00  0.00           H  
ATOM    175 HG22 ILE    12      79.567  42.120  54.830  1.00  0.00           H  
ATOM    176 HG23 ILE    12      81.265  42.027  54.473  1.00  0.00           H  
ATOM    177  CG1 ILE    12      80.482  44.668  55.150  1.00  0.00           C  
ATOM    178 HG12 ILE    12      79.789  44.320  55.916  1.00  0.00           H  
ATOM    179 HG13 ILE    12      80.109  45.690  55.084  1.00  0.00           H  
ATOM    180  CD1 ILE    12      81.974  44.618  55.675  1.00  0.00           C  
ATOM    181 HD11 ILE    12      82.081  44.900  56.722  1.00  0.00           H  
ATOM    182 HD12 ILE    12      82.539  45.317  55.058  1.00  0.00           H  
ATOM    183 HD13 ILE    12      82.465  43.658  55.513  1.00  0.00           H  
ATOM    184  C   ILE    12      80.891  43.802  51.352  1.00  0.00           C  
ATOM    185  O   ILE    12      79.876  44.192  50.737  1.00  0.00           O  
ATOM    186  N   GLN    13      81.624  42.837  50.916  1.00  0.00           N  
ATOM    187  H   GLN    13      82.446  42.566  51.436  1.00  0.00           H  
ATOM    188  CA  GLN    13      81.434  42.054  49.722  1.00  0.00           C  
ATOM    189  HA  GLN    13      80.765  42.602  49.057  1.00  0.00           H  
ATOM    190  CB  GLN    13      82.698  41.959  48.912  1.00  0.00           C  
ATOM    191  HB2 GLN    13      82.698  41.106  48.233  1.00  0.00           H  
ATOM    192  HB3 GLN    13      83.591  41.798  49.516  1.00  0.00           H  
ATOM    193  CG  GLN    13      82.943  43.229  48.145  1.00  0.00           C  
ATOM    194  HG2 GLN    13      82.213  43.382  47.350  1.00  0.00           H  
ATOM    195  HG3 GLN    13      82.965  44.153  48.722  1.00  0.00           H  
ATOM    196  CD  GLN    13      84.334  43.169  47.394  1.00  0.00           C  
ATOM    197  OE1 GLN    13      85.009  42.149  47.337  1.00  0.00           O  
ATOM    198  NE2 GLN    13      84.799  44.287  46.835  1.00  0.00           N  
ATOM    199 HE21 GLN    13      84.392  45.205  46.731  1.00  0.00           H  
ATOM    200 HE22 GLN    13      85.717  44.296  46.415  1.00  0.00           H  
ATOM    201  C   GLN    13      80.861  40.592  50.049  1.00  0.00           C  
ATOM    202  O   GLN    13      81.131  40.061  51.167  1.00  0.00           O  
ATOM    203  N   ALA    14      80.100  40.037  49.113  1.00  0.00           N  
ATOM    204  H   ALA    14      80.010  40.557  48.252  1.00  0.00           H  
ATOM    205  CA  ALA    14      79.697  38.619  49.201  1.00  0.00           C  
ATOM    206  HA  ALA    14      78.997  38.534  50.032  1.00  0.00           H  
ATOM    207  CB  ALA    14      78.703  38.331  48.084  1.00  0.00           C  
ATOM    208  HB1 ALA    14      78.407  37.289  48.210  1.00  0.00           H  
ATOM    209  HB2 ALA    14      79.151  38.449  47.098  1.00  0.00           H  
ATOM    210  HB3 ALA    14      77.864  39.016  48.211  1.00  0.00           H  
ATOM    211  C   ALA    14      80.849  37.578  49.438  1.00  0.00           C  
ATOM    212  O   ALA    14      81.879  37.744  48.844  1.00  0.00           O  
ATOM    213  N   ALA    15      80.555  36.466  50.101  1.00  0.00           N  
ATOM    214  H   ALA    15      79.766  36.531  50.728  1.00  0.00           H  
ATOM    215  CA  ALA    15      81.264  35.185  50.093  1.00  0.00           C  
ATOM    216  HA  ALA    15      82.338  35.321  50.216  1.00  0.00           H  
ATOM    217  CB  ALA    15      80.621  34.371  51.268  1.00  0.00           C  
ATOM    218  HB1 ALA    15      80.645  33.305  51.042  1.00  0.00           H  
ATOM    219  HB2 ALA    15      81.103  34.610  52.216  1.00  0.00           H  
ATOM    220  HB3 ALA    15      79.575  34.654  51.384  1.00  0.00           H  
ATOM    221  C   ALA    15      80.908  34.525  48.754  1.00  0.00           C  
ATOM    222  O   ALA    15      79.710  34.564  48.285  1.00  0.00           O  
ATOM    223  N   ASN    16      81.867  33.968  48.041  1.00  0.00           N  
ATOM    224  H   ASN    16      82.817  34.159  48.323  1.00  0.00           H  
ATOM    225  CA  ASN    16      81.647  33.156  46.852  1.00  0.00           C  
ATOM    226  HA  ASN    16      80.774  32.528  47.029  1.00  0.00           H  
ATOM    227  CB  ASN    16      81.328  34.040  45.586  1.00  0.00           C  
ATOM    228  HB2 ASN    16      80.676  34.842  45.933  1.00  0.00           H  
ATOM    229  HB3 ASN    16      82.249  34.391  45.119  1.00  0.00           H  
ATOM    230  CG  ASN    16      80.788  33.249  44.440  1.00  0.00           C  
ATOM    231  OD1 ASN    16      81.002  32.044  44.388  1.00  0.00           O  
ATOM    232  ND2 ASN    16      80.230  33.853  43.414  1.00  0.00           N  
ATOM    233 HD21 ASN    16      80.161  34.851  43.554  1.00  0.00           H  
ATOM    234 HD22 ASN    16      80.217  33.402  42.510  1.00  0.00           H  
ATOM    235  C   ASN    16      82.891  32.206  46.632  1.00  0.00           C  
ATOM    236  O   ASN    16      83.995  32.618  46.312  1.00  0.00           O  
ATOM    237  N   ASP    17      82.639  30.835  46.712  1.00  0.00           N  
ATOM    238  H   ASP    17      81.715  30.486  46.922  1.00  0.00           H  
ATOM    239  CA  ASP    17      83.721  29.852  46.501  1.00  0.00           C  
ATOM    240  HA  ASP    17      84.590  30.393  46.873  1.00  0.00           H  
ATOM    241  CB  ASP    17      83.636  28.585  47.345  1.00  0.00           C  
ATOM    242  HB2 ASP    17      82.772  28.037  46.969  1.00  0.00           H  
ATOM    243  HB3 ASP    17      84.528  27.971  47.226  1.00  0.00           H  
ATOM    244  CG  ASP    17      83.441  28.752  48.853  1.00  0.00           C  
ATOM    245  OD1 ASP    17      83.819  29.786  49.429  1.00  0.00           O  
ATOM    246  OD2 ASP    17      82.885  27.906  49.579  1.00  0.00           O  
ATOM    247  C   ASP    17      83.970  29.471  45.040  1.00  0.00           C  
ATOM    248  O   ASP    17      85.000  28.805  44.776  1.00  0.00           O  
ATOM    249  N   ASN    18      83.021  29.860  44.175  1.00  0.00           N  
ATOM    250  H   ASN    18      82.249  30.473  44.398  1.00  0.00           H  
ATOM    251  CA  ASN    18      83.269  29.761  42.742  1.00  0.00           C  
ATOM    252  HA  ASN    18      83.700  28.774  42.573  1.00  0.00           H  
ATOM    253  CB  ASN    18      81.953  29.623  41.958  1.00  0.00           C  
ATOM    254  HB2 ASN    18      82.262  29.147  41.027  1.00  0.00           H  
ATOM    255  HB3 ASN    18      81.512  30.592  41.726  1.00  0.00           H  
ATOM    256  CG  ASN    18      80.898  28.823  42.659  1.00  0.00           C  
ATOM    257  OD1 ASN    18      80.908  27.598  42.526  1.00  0.00           O  
ATOM    258  ND2 ASN    18      80.178  29.446  43.556  1.00  0.00           N  
ATOM    259 HD21 ASN    18      80.205  30.447  43.685  1.00  0.00           H  
ATOM    260 HD22 ASN    18      79.752  28.917  44.304  1.00  0.00           H  
ATOM    261  C   ASN    18      84.129  30.893  42.115  1.00  0.00           C  
ATOM    262  O   ASN    18      83.866  32.075  42.418  1.00  0.00           O  
ATOM    263  N   ASN    19      84.987  30.494  41.166  1.00  0.00           N  
ATOM    264  H   ASN    19      85.155  29.507  41.035  1.00  0.00           H  
ATOM    265  CA  ASN    19      85.983  31.402  40.533  1.00  0.00           C  
ATOM    266  HA  ASN    19      86.524  31.868  41.357  1.00  0.00           H  
ATOM    267  CB  ASN    19      87.089  30.618  39.756  1.00  0.00           C  
ATOM    268  HB2 ASN    19      87.488  29.895  40.468  1.00  0.00           H  
ATOM    269  HB3 ASN    19      86.582  30.132  38.923  1.00  0.00           H  
ATOM    270  CG  ASN    19      88.265  31.422  39.242  1.00  0.00           C  
ATOM    271  OD1 ASN    19      89.136  31.825  39.977  1.00  0.00           O  
ATOM    272  ND2 ASN    19      88.228  31.695  37.992  1.00  0.00           N  
ATOM    273 HD21 ASN    19      87.422  31.491  37.417  1.00  0.00           H  
ATOM    274 HD22 ASN    19      89.074  32.038  37.561  1.00  0.00           H  
ATOM    275  C   ASN    19      85.444  32.492  39.593  1.00  0.00           C  
ATOM    276  O   ASN    19      86.083  33.496  39.441  1.00  0.00           O  
ATOM    277  N   ASP    20      84.359  32.289  38.879  1.00  0.00           N  
ATOM    278  H   ASP    20      83.869  31.443  39.132  1.00  0.00           H  
ATOM    279  CA  ASP    20      83.707  33.188  37.979  1.00  0.00           C  
ATOM    280  HA  ASP    20      84.181  34.157  38.138  1.00  0.00           H  
ATOM    281  CB  ASP    20      83.965  32.735  36.516  1.00  0.00           C  
ATOM    282  HB2 ASP    20      83.582  31.744  36.272  1.00  0.00           H  
ATOM    283  HB3 ASP    20      83.553  33.408  35.764  1.00  0.00           H  
ATOM    284  CG  ASP    20      85.407  32.482  36.204  1.00  0.00           C  
ATOM    285  OD1 ASP    20      85.907  31.322  36.255  1.00  0.00           O  
ATOM    286  OD2 ASP    20      86.151  33.426  35.900  1.00  0.00           O  
ATOM    287  C   ASP    20      82.258  33.419  38.278  1.00  0.00           C  
ATOM    288  O   ASP    20      81.653  32.578  38.960  1.00  0.00           O  
ATOM    289  N   ASP    21      81.700  34.578  37.861  1.00  0.00           N  
ATOM    290  H   ASP    21      82.271  35.142  37.249  1.00  0.00           H  
ATOM    291  CA  ASP    21      80.339  35.006  38.053  1.00  0.00           C  
ATOM    292  HA  ASP    21      79.681  34.138  38.009  1.00  0.00           H  
ATOM    293  CB  ASP    21      80.244  35.688  39.493  1.00  0.00           C  
ATOM    294  HB2 ASP    21      81.094  36.359  39.619  1.00  0.00           H  
ATOM    295  HB3 ASP    21      80.283  35.043  40.370  1.00  0.00           H  
ATOM    296  CG  ASP    21      78.970  36.421  39.707  1.00  0.00           C  
ATOM    297  OD1 ASP    21      77.868  35.902  39.320  1.00  0.00           O  
ATOM    298  OD2 ASP    21      79.073  37.424  40.424  1.00  0.00           O  
ATOM    299  C   ASP    21      79.862  36.025  36.949  1.00  0.00           C  
ATOM    300  O   ASP    21      80.358  37.073  36.748  1.00  0.00           O  
ATOM    301  N   SER    22      78.840  35.574  36.165  1.00  0.00           N  
ATOM    302  H   SER    22      78.426  34.669  36.341  1.00  0.00           H  
ATOM    303  CA  SER    22      78.151  36.270  35.055  1.00  0.00           C  
ATOM    304  HA  SER    22      78.833  36.504  34.238  1.00  0.00           H  
ATOM    305  CB  SER    22      77.065  35.328  34.546  1.00  0.00           C  
ATOM    306  HB2 SER    22      76.284  35.195  35.295  1.00  0.00           H  
ATOM    307  HB3 SER    22      76.712  35.552  33.539  1.00  0.00           H  
ATOM    308  OG  SER    22      77.635  34.041  34.438  1.00  0.00           O  
ATOM    309  HG  SER    22      77.996  34.058  33.548  1.00  0.00           H  
ATOM    310  C   SER    22      77.580  37.638  35.489  1.00  0.00           C  
ATOM    311  O   SER    22      77.449  38.553  34.637  1.00  0.00           O  
ATOM    312  N   SER    23      77.261  37.846  36.759  1.00  0.00           N  
ATOM    313  H   SER    23      77.741  37.291  37.453  1.00  0.00           H  
ATOM    314  CA  SER    23      76.681  39.039  37.321  1.00  0.00           C  
ATOM    315  HA  SER    23      76.463  38.865  38.375  1.00  0.00           H  
ATOM    316  CB  SER    23      77.664  40.178  37.318  1.00  0.00           C  
ATOM    317  HB2 SER    23      78.154  40.338  36.357  1.00  0.00           H  
ATOM    318  HB3 SER    23      78.458  39.965  38.033  1.00  0.00           H  
ATOM    319  OG  SER    23      77.123  41.345  37.779  1.00  0.00           O  
ATOM    320  HG  SER    23      77.194  41.996  37.076  1.00  0.00           H  
ATOM    321  C   SER    23      75.352  39.303  36.668  1.00  0.00           C  
ATOM    322  O   SER    23      75.114  39.921  35.650  1.00  0.00           O  
ATOM    323  N   GLN    24      74.336  38.762  37.438  1.00  0.00           N  
ATOM    324  H   GLN    24      74.556  38.218  38.261  1.00  0.00           H  
ATOM    325  CA  GLN    24      72.969  38.853  36.957  1.00  0.00           C  
ATOM    326  HA  GLN    24      73.107  38.540  35.922  1.00  0.00           H  
ATOM    327  CB  GLN    24      72.076  37.778  37.651  1.00  0.00           C  
ATOM    328  HB2 GLN    24      71.163  37.742  37.057  1.00  0.00           H  
ATOM    329  HB3 GLN    24      72.608  36.841  37.492  1.00  0.00           H  
ATOM    330  CG  GLN    24      71.886  38.090  39.119  1.00  0.00           C  
ATOM    331  HG2 GLN    24      71.213  38.947  39.143  1.00  0.00           H  
ATOM    332  HG3 GLN    24      72.818  38.226  39.668  1.00  0.00           H  
ATOM    333  CD  GLN    24      70.987  37.076  39.814  1.00  0.00           C  
ATOM    334  OE1 GLN    24      70.107  36.471  39.221  1.00  0.00           O  
ATOM    335  NE2 GLN    24      71.340  36.704  40.998  1.00  0.00           N  
ATOM    336 HE21 GLN    24      72.175  37.144  41.356  1.00  0.00           H  
ATOM    337 HE22 GLN    24      71.037  35.781  41.275  1.00  0.00           H  
ATOM    338  C   GLN    24      72.425  40.290  36.977  1.00  0.00           C  
ATOM    339  O   GLN    24      72.606  41.000  37.947  1.00  0.00           O  
ATOM    340  N   LEU    25      71.781  40.773  35.886  1.00  0.00           N  
ATOM    341  H   LEU    25      71.526  40.082  35.194  1.00  0.00           H  
ATOM    342  CA  LEU    25      71.160  42.034  35.692  1.00  0.00           C  
ATOM    343  HA  LEU    25      71.508  42.706  36.477  1.00  0.00           H  
ATOM    344  CB  LEU    25      71.588  42.566  34.348  1.00  0.00           C  
ATOM    345  HB2 LEU    25      71.069  42.017  33.562  1.00  0.00           H  
ATOM    346  HB3 LEU    25      71.167  43.571  34.338  1.00  0.00           H  
ATOM    347  CG  LEU    25      73.109  42.513  33.967  1.00  0.00           C  
ATOM    348  HG  LEU    25      73.281  41.463  33.734  1.00  0.00           H  
ATOM    349  CD1 LEU    25      73.267  43.344  32.673  1.00  0.00           C  
ATOM    350 HD11 LEU    25      72.697  44.267  32.771  1.00  0.00           H  
ATOM    351 HD12 LEU    25      74.301  43.650  32.512  1.00  0.00           H  
ATOM    352 HD13 LEU    25      72.947  42.754  31.814  1.00  0.00           H  
ATOM    353  CD2 LEU    25      74.147  43.002  35.038  1.00  0.00           C  
ATOM    354 HD21 LEU    25      74.350  42.143  35.678  1.00  0.00           H  
ATOM    355 HD22 LEU    25      75.079  43.338  34.583  1.00  0.00           H  
ATOM    356 HD23 LEU    25      73.712  43.863  35.546  1.00  0.00           H  
ATOM    357  C   LEU    25      69.650  41.861  35.813  1.00  0.00           C  
ATOM    358  O   LEU    25      69.004  41.311  34.908  1.00  0.00           O  
ATOM    359  N   ILE    26      69.137  42.302  36.979  1.00  0.00           N  
ATOM    360  H   ILE    26      69.731  42.761  37.654  1.00  0.00           H  
ATOM    361  CA  ILE    26      67.738  42.005  37.429  1.00  0.00           C  
ATOM    362  HA  ILE    26      67.347  41.117  36.931  1.00  0.00           H  
ATOM    363  CB  ILE    26      67.720  41.674  38.963  1.00  0.00           C  
ATOM    364  HB  ILE    26      68.006  42.597  39.466  1.00  0.00           H  
ATOM    365  CG2 ILE    26      66.270  41.357  39.345  1.00  0.00           C  
ATOM    366 HG21 ILE    26      66.080  41.077  40.382  1.00  0.00           H  
ATOM    367 HG22 ILE    26      65.671  42.213  39.036  1.00  0.00           H  
ATOM    368 HG23 ILE    26      65.941  40.508  38.746  1.00  0.00           H  
ATOM    369  CG1 ILE    26      68.663  40.497  39.251  1.00  0.00           C  
ATOM    370 HG12 ILE    26      69.683  40.839  39.073  1.00  0.00           H  
ATOM    371 HG13 ILE    26      68.636  39.693  38.516  1.00  0.00           H  
ATOM    372  CD1 ILE    26      68.556  39.962  40.670  1.00  0.00           C  
ATOM    373 HD11 ILE    26      69.326  39.206  40.823  1.00  0.00           H  
ATOM    374 HD12 ILE    26      68.719  40.669  41.484  1.00  0.00           H  
ATOM    375 HD13 ILE    26      67.554  39.545  40.769  1.00  0.00           H  
ATOM    376  C   ILE    26      66.766  43.025  36.948  1.00  0.00           C  
ATOM    377  O   ILE    26      66.890  44.188  37.226  1.00  0.00           O  
ATOM    378  N   ASP    27      65.654  42.523  36.203  1.00  0.00           N  
ATOM    379  H   ASP    27      65.583  41.529  36.036  1.00  0.00           H  
ATOM    380  CA  ASP    27      64.610  43.355  35.567  1.00  0.00           C  
ATOM    381  HA  ASP    27      65.175  44.115  35.027  1.00  0.00           H  
ATOM    382  CB  ASP    27      63.834  42.531  34.483  1.00  0.00           C  
ATOM    383  HB2 ASP    27      63.280  41.732  34.976  1.00  0.00           H  
ATOM    384  HB3 ASP    27      63.149  43.250  34.033  1.00  0.00           H  
ATOM    385  CG  ASP    27      64.850  41.977  33.441  1.00  0.00           C  
ATOM    386  OD1 ASP    27      65.259  40.824  33.544  1.00  0.00           O  
ATOM    387  OD2 ASP    27      65.316  42.782  32.565  1.00  0.00           O  
ATOM    388  C   ASP    27      63.624  43.839  36.632  1.00  0.00           C  
ATOM    389  O   ASP    27      63.104  43.058  37.385  1.00  0.00           O  
ATOM    390  N   LEU    28      63.409  45.214  36.529  1.00  0.00           N  
ATOM    391  H   LEU    28      64.197  45.660  36.082  1.00  0.00           H  
ATOM    392  CA  LEU    28      62.547  45.965  37.449  1.00  0.00           C  
ATOM    393  HA  LEU    28      62.366  45.418  38.374  1.00  0.00           H  
ATOM    394  CB  LEU    28      63.305  47.292  37.796  1.00  0.00           C  
ATOM    395  HB2 LEU    28      62.703  47.825  38.531  1.00  0.00           H  
ATOM    396  HB3 LEU    28      63.348  47.801  36.833  1.00  0.00           H  
ATOM    397  CG  LEU    28      64.707  47.142  38.506  1.00  0.00           C  
ATOM    398  HG  LEU    28      65.390  46.591  37.859  1.00  0.00           H  
ATOM    399  CD1 LEU    28      65.371  48.507  38.620  1.00  0.00           C  
ATOM    400 HD11 LEU    28      66.228  48.429  39.289  1.00  0.00           H  
ATOM    401 HD12 LEU    28      64.746  49.237  39.136  1.00  0.00           H  
ATOM    402 HD13 LEU    28      65.662  48.784  37.607  1.00  0.00           H  
ATOM    403  CD2 LEU    28      64.567  46.276  39.784  1.00  0.00           C  
ATOM    404 HD21 LEU    28      64.450  45.238  39.474  1.00  0.00           H  
ATOM    405 HD22 LEU    28      65.411  46.407  40.461  1.00  0.00           H  
ATOM    406 HD23 LEU    28      63.675  46.540  40.352  1.00  0.00           H  
ATOM    407  C   LEU    28      61.143  46.095  36.853  1.00  0.00           C  
ATOM    408  O   LEU    28      61.016  46.520  35.752  1.00  0.00           O  
ATOM    409  N   THR    29      60.161  45.615  37.621  1.00  0.00           N  
ATOM    410  H   THR    29      60.398  45.208  38.514  1.00  0.00           H  
ATOM    411  CA  THR    29      58.714  45.787  37.327  1.00  0.00           C  
ATOM    412  HA  THR    29      58.622  45.722  36.243  1.00  0.00           H  
ATOM    413  CB  THR    29      58.033  44.486  37.872  1.00  0.00           C  
ATOM    414  HB  THR    29      58.642  43.628  37.587  1.00  0.00           H  
ATOM    415  CG2 THR    29      57.780  44.427  39.467  1.00  0.00           C  
ATOM    416 HG21 THR    29      57.119  45.257  39.714  1.00  0.00           H  
ATOM    417 HG22 THR    29      58.737  44.543  39.977  1.00  0.00           H  
ATOM    418 HG23 THR    29      57.213  43.528  39.707  1.00  0.00           H  
ATOM    419  OG1 THR    29      56.760  44.474  37.318  1.00  0.00           O  
ATOM    420  HG1 THR    29      56.503  43.552  37.392  1.00  0.00           H  
ATOM    421  C   THR    29      58.108  47.064  37.798  1.00  0.00           C  
ATOM    422  O   THR    29      58.797  47.956  38.419  1.00  0.00           O  
ATOM    423  N   VAL    30      56.899  47.402  37.356  1.00  0.00           N  
ATOM    424  H   VAL    30      56.341  46.720  36.862  1.00  0.00           H  
ATOM    425  CA  VAL    30      56.367  48.786  37.487  1.00  0.00           C  
ATOM    426  HA  VAL    30      56.791  49.468  36.751  1.00  0.00           H  
ATOM    427  CB  VAL    30      54.859  48.667  37.041  1.00  0.00           C  
ATOM    428  HB  VAL    30      54.393  47.723  37.324  1.00  0.00           H  
ATOM    429  CG1 VAL    30      53.971  49.882  37.473  1.00  0.00           C  
ATOM    430 HG11 VAL    30      53.641  49.754  38.504  1.00  0.00           H  
ATOM    431 HG12 VAL    30      53.042  49.949  36.906  1.00  0.00           H  
ATOM    432 HG13 VAL    30      54.474  50.834  37.310  1.00  0.00           H  
ATOM    433  CG2 VAL    30      54.778  48.775  35.506  1.00  0.00           C  
ATOM    434 HG21 VAL    30      54.995  49.802  35.212  1.00  0.00           H  
ATOM    435 HG22 VAL    30      55.581  48.149  35.116  1.00  0.00           H  
ATOM    436 HG23 VAL    30      53.778  48.538  35.143  1.00  0.00           H  
ATOM    437  C   VAL    30      56.565  49.337  38.950  1.00  0.00           C  
ATOM    438  O   VAL    30      56.994  50.458  39.167  1.00  0.00           O  
ATOM    439  N   TRP    31      56.175  48.505  39.939  1.00  0.00           N  
ATOM    440  H   TRP    31      55.900  47.572  39.666  1.00  0.00           H  
ATOM    441  CA  TRP    31      56.268  48.932  41.337  1.00  0.00           C  
ATOM    442  HA  TRP    31      55.798  49.915  41.335  1.00  0.00           H  
ATOM    443  CB  TRP    31      55.405  48.037  42.240  1.00  0.00           C  
ATOM    444  HB2 TRP    31      56.065  47.225  42.543  1.00  0.00           H  
ATOM    445  HB3 TRP    31      55.142  48.522  43.180  1.00  0.00           H  
ATOM    446  CG  TRP    31      54.144  47.444  41.647  1.00  0.00           C  
ATOM    447  CD1 TRP    31      53.086  48.203  41.291  1.00  0.00           C  
ATOM    448  HD1 TRP    31      53.018  49.273  41.421  1.00  0.00           H  
ATOM    449  NE1 TRP    31      52.100  47.327  40.785  1.00  0.00           N  
ATOM    450  HE1 TRP    31      51.323  47.728  40.280  1.00  0.00           H  
ATOM    451  CE2 TRP    31      52.448  46.027  40.894  1.00  0.00           C  
ATOM    452  CZ2 TRP    31      51.872  44.863  40.343  1.00  0.00           C  
ATOM    453  HZ2 TRP    31      50.939  44.925  39.802  1.00  0.00           H  
ATOM    454  CH2 TRP    31      52.589  43.632  40.546  1.00  0.00           C  
ATOM    455  HH2 TRP    31      52.261  42.703  40.104  1.00  0.00           H  
ATOM    456  CZ3 TRP    31      53.820  43.649  41.178  1.00  0.00           C  
ATOM    457  HZ3 TRP    31      54.408  42.751  41.296  1.00  0.00           H  
ATOM    458  CE3 TRP    31      54.359  44.832  41.681  1.00  0.00           C  
ATOM    459  HE3 TRP    31      55.312  44.748  42.182  1.00  0.00           H  
ATOM    460  CD2 TRP    31      53.739  46.044  41.514  1.00  0.00           C  
ATOM    461  C   TRP    31      57.691  49.013  41.836  1.00  0.00           C  
ATOM    462  O   TRP    31      57.972  49.752  42.752  1.00  0.00           O  
ATOM    463  N   ASP    32      58.621  48.265  41.275  1.00  0.00           N  
ATOM    464  H   ASP    32      58.340  47.647  40.527  1.00  0.00           H  
ATOM    465  CA  ASP    32      60.049  48.592  41.440  1.00  0.00           C  
ATOM    466  HA  ASP    32      60.363  48.505  42.480  1.00  0.00           H  
ATOM    467  CB  ASP    32      60.955  47.591  40.748  1.00  0.00           C  
ATOM    468  HB2 ASP    32      60.794  47.637  39.671  1.00  0.00           H  
ATOM    469  HB3 ASP    32      62.002  47.839  40.925  1.00  0.00           H  
ATOM    470  CG  ASP    32      60.810  46.129  41.320  1.00  0.00           C  
ATOM    471  OD1 ASP    32      60.486  45.996  42.544  1.00  0.00           O  
ATOM    472  OD2 ASP    32      61.138  45.180  40.590  1.00  0.00           O  
ATOM    473  C   ASP    32      60.319  50.014  41.044  1.00  0.00           C  
ATOM    474  O   ASP    32      61.025  50.786  41.730  1.00  0.00           O  
ATOM    475  N   LEU    33      59.959  50.370  39.830  1.00  0.00           N  
ATOM    476  H   LEU    33      59.536  49.655  39.256  1.00  0.00           H  
ATOM    477  CA  LEU    33      60.334  51.640  39.250  1.00  0.00           C  
ATOM    478  HA  LEU    33      61.387  51.875  39.411  1.00  0.00           H  
ATOM    479  CB  LEU    33      60.194  51.614  37.699  1.00  0.00           C  
ATOM    480  HB2 LEU    33      60.638  52.499  37.243  1.00  0.00           H  
ATOM    481  HB3 LEU    33      59.112  51.577  37.574  1.00  0.00           H  
ATOM    482  CG  LEU    33      60.858  50.445  36.939  1.00  0.00           C  
ATOM    483  HG  LEU    33      60.545  49.548  37.472  1.00  0.00           H  
ATOM    484  CD1 LEU    33      60.482  50.408  35.505  1.00  0.00           C  
ATOM    485 HD11 LEU    33      60.787  51.333  35.014  1.00  0.00           H  
ATOM    486 HD12 LEU    33      59.415  50.289  35.314  1.00  0.00           H  
ATOM    487 HD13 LEU    33      60.935  49.648  34.868  1.00  0.00           H  
ATOM    488  CD2 LEU    33      62.393  50.543  37.039  1.00  0.00           C  
ATOM    489 HD21 LEU    33      62.628  50.197  38.045  1.00  0.00           H  
ATOM    490 HD22 LEU    33      62.751  51.531  36.747  1.00  0.00           H  
ATOM    491 HD23 LEU    33      62.780  49.867  36.276  1.00  0.00           H  
ATOM    492  C   LEU    33      59.558  52.838  39.844  1.00  0.00           C  
ATOM    493  O   LEU    33      60.078  53.981  39.955  1.00  0.00           O  
ATOM    494  N   ILE    34      58.368  52.620  40.367  1.00  0.00           N  
ATOM    495  H   ILE    34      57.907  51.756  40.120  1.00  0.00           H  
ATOM    496  CA  ILE    34      57.669  53.568  41.338  1.00  0.00           C  
ATOM    497  HA  ILE    34      57.647  54.576  40.923  1.00  0.00           H  
ATOM    498  CB  ILE    34      56.219  53.010  41.552  1.00  0.00           C  
ATOM    499  HB  ILE    34      56.359  51.957  41.795  1.00  0.00           H  
ATOM    500  CG2 ILE    34      55.555  53.656  42.798  1.00  0.00           C  
ATOM    501 HG21 ILE    34      55.487  54.743  42.746  1.00  0.00           H  
ATOM    502 HG22 ILE    34      54.552  53.233  42.855  1.00  0.00           H  
ATOM    503 HG23 ILE    34      56.113  53.439  43.709  1.00  0.00           H  
ATOM    504  CG1 ILE    34      55.383  53.252  40.273  1.00  0.00           C  
ATOM    505 HG12 ILE    34      55.129  54.312  40.280  1.00  0.00           H  
ATOM    506 HG13 ILE    34      55.952  52.962  39.390  1.00  0.00           H  
ATOM    507  CD1 ILE    34      54.047  52.381  40.230  1.00  0.00           C  
ATOM    508 HD11 ILE    34      53.538  52.565  39.284  1.00  0.00           H  
ATOM    509 HD12 ILE    34      53.311  52.643  40.990  1.00  0.00           H  
ATOM    510 HD13 ILE    34      54.360  51.349  40.389  1.00  0.00           H  
ATOM    511  C   ILE    34      58.487  53.698  42.667  1.00  0.00           C  
ATOM    512  O   ILE    34      58.615  54.808  43.257  1.00  0.00           O  
ATOM    513  N   GLY    35      59.204  52.656  43.150  1.00  0.00           N  
ATOM    514  H   GLY    35      59.244  51.785  42.639  1.00  0.00           H  
ATOM    515  CA  GLY    35      60.298  52.846  44.191  1.00  0.00           C  
ATOM    516  HA2 GLY    35      60.787  51.895  44.398  1.00  0.00           H  
ATOM    517  HA3 GLY    35      59.764  53.272  45.041  1.00  0.00           H  
ATOM    518  C   GLY    35      61.411  53.795  43.772  1.00  0.00           C  
ATOM    519  O   GLY    35      62.008  54.456  44.671  1.00  0.00           O  
ATOM    520  N   LEU    36      61.779  53.968  42.494  1.00  0.00           N  
ATOM    521  H   LEU    36      61.235  53.437  41.829  1.00  0.00           H  
ATOM    522  CA  LEU    36      63.049  54.632  42.121  1.00  0.00           C  
ATOM    523  HA  LEU    36      63.807  54.042  42.637  1.00  0.00           H  
ATOM    524  CB  LEU    36      63.196  54.453  40.623  1.00  0.00           C  
ATOM    525  HB2 LEU    36      62.487  55.168  40.206  1.00  0.00           H  
ATOM    526  HB3 LEU    36      62.903  53.437  40.358  1.00  0.00           H  
ATOM    527  CG  LEU    36      64.480  54.898  39.948  1.00  0.00           C  
ATOM    528  HG  LEU    36      64.688  55.960  40.086  1.00  0.00           H  
ATOM    529  CD1 LEU    36      65.705  54.148  40.395  1.00  0.00           C  
ATOM    530 HD11 LEU    36      65.619  53.068  40.279  1.00  0.00           H  
ATOM    531 HD12 LEU    36      66.505  54.475  39.730  1.00  0.00           H  
ATOM    532 HD13 LEU    36      65.980  54.486  41.394  1.00  0.00           H  
ATOM    533  CD2 LEU    36      64.497  54.654  38.384  1.00  0.00           C  
ATOM    534 HD21 LEU    36      63.703  55.118  37.799  1.00  0.00           H  
ATOM    535 HD22 LEU    36      64.516  53.623  38.031  1.00  0.00           H  
ATOM    536 HD23 LEU    36      65.413  55.064  37.959  1.00  0.00           H  
ATOM    537  C   LEU    36      63.377  56.107  42.585  1.00  0.00           C  
ATOM    538  O   LEU    36      64.458  56.403  42.877  1.00  0.00           O  
ATOM    539  N   GLU    37      62.340  56.928  42.659  1.00  0.00           N  
ATOM    540  H   GLU    37      61.427  56.598  42.382  1.00  0.00           H  
ATOM    541  CA  GLU    37      62.393  58.345  43.060  1.00  0.00           C  
ATOM    542  HA  GLU    37      63.317  58.882  42.843  1.00  0.00           H  
ATOM    543  CB  GLU    37      61.283  59.103  42.299  1.00  0.00           C  
ATOM    544  HB2 GLU    37      60.365  58.530  42.167  1.00  0.00           H  
ATOM    545  HB3 GLU    37      60.934  59.945  42.897  1.00  0.00           H  
ATOM    546  CG  GLU    37      61.742  59.618  40.966  1.00  0.00           C  
ATOM    547  HG2 GLU    37      62.203  58.782  40.439  1.00  0.00           H  
ATOM    548  HG3 GLU    37      60.910  59.999  40.374  1.00  0.00           H  
ATOM    549  CD  GLU    37      62.808  60.817  41.119  1.00  0.00           C  
ATOM    550  OE1 GLU    37      62.545  61.773  41.918  1.00  0.00           O  
ATOM    551  OE2 GLU    37      63.716  60.863  40.244  1.00  0.00           O  
ATOM    552  C   GLU    37      62.125  58.522  44.607  1.00  0.00           C  
ATOM    553  O   GLU    37      62.081  59.689  45.090  1.00  0.00           O  
ATOM    554  N   ARG    38      61.725  57.472  45.345  1.00  0.00           N  
ATOM    555  H   ARG    38      61.823  56.573  44.897  1.00  0.00           H  
ATOM    556  CA  ARG    38      61.419  57.540  46.796  1.00  0.00           C  
ATOM    557  HA  ARG    38      60.941  58.468  47.110  1.00  0.00           H  
ATOM    558  CB  ARG    38      60.498  56.380  47.101  1.00  0.00           C  
ATOM    559  HB2 ARG    38      60.380  56.254  48.177  1.00  0.00           H  
ATOM    560  HB3 ARG    38      60.976  55.455  46.777  1.00  0.00           H  
ATOM    561  CG  ARG    38      59.063  56.424  46.412  1.00  0.00           C  
ATOM    562  HG2 ARG    38      59.319  56.357  45.355  1.00  0.00           H  
ATOM    563  HG3 ARG    38      58.465  55.545  46.656  1.00  0.00           H  
ATOM    564  CD  ARG    38      58.245  57.610  46.803  1.00  0.00           C  
ATOM    565  HD2 ARG    38      57.196  57.501  46.527  1.00  0.00           H  
ATOM    566  HD3 ARG    38      58.630  58.379  46.133  1.00  0.00           H  
ATOM    567  NE  ARG    38      58.380  58.094  48.153  1.00  0.00           N  
ATOM    568  HE  ARG    38      59.358  58.077  48.406  1.00  0.00           H  
ATOM    569  CZ  ARG    38      57.518  58.634  48.978  1.00  0.00           C  
ATOM    570  NH1 ARG    38      56.235  58.662  48.776  1.00  0.00           N  
ATOM    571 HH11 ARG    38      55.625  58.996  49.509  1.00  0.00           H  
ATOM    572 HH12 ARG    38      55.901  57.891  48.215  1.00  0.00           H  
ATOM    573  NH2 ARG    38      57.964  59.267  50.032  1.00  0.00           N  
ATOM    574 HH21 ARG    38      58.950  59.329  50.242  1.00  0.00           H  
ATOM    575 HH22 ARG    38      57.311  59.559  50.745  1.00  0.00           H  
ATOM    576  C   ARG    38      62.702  57.458  47.627  1.00  0.00           C  
ATOM    577  O   ARG    38      63.721  57.148  47.110  1.00  0.00           O  
ATOM    578  N   GLU    39      62.621  57.732  48.936  1.00  0.00           N  
ATOM    579  H   GLU    39      61.722  58.101  49.211  1.00  0.00           H  
ATOM    580  CA  GLU    39      63.634  57.600  49.979  1.00  0.00           C  
ATOM    581  HA  GLU    39      64.554  58.095  49.669  1.00  0.00           H  
ATOM    582  CB  GLU    39      63.299  58.272  51.346  1.00  0.00           C  
ATOM    583  HB2 GLU    39      64.227  58.305  51.916  1.00  0.00           H  
ATOM    584  HB3 GLU    39      62.660  57.623  51.945  1.00  0.00           H  
ATOM    585  CG  GLU    39      62.753  59.696  51.296  1.00  0.00           C  
ATOM    586  HG2 GLU    39      62.915  60.135  52.280  1.00  0.00           H  
ATOM    587  HG3 GLU    39      63.305  60.381  50.652  1.00  0.00           H  
ATOM    588  CD  GLU    39      61.274  59.808  51.016  1.00  0.00           C  
ATOM    589  OE1 GLU    39      60.614  58.822  50.547  1.00  0.00           O  
ATOM    590  OE2 GLU    39      60.717  60.910  51.254  1.00  0.00           O  
ATOM    591  C   GLU    39      63.898  56.060  50.255  1.00  0.00           C  
ATOM    592  O   GLU    39      63.266  55.154  49.762  1.00  0.00           O  
ATOM    593  N   SER    40      64.909  55.813  51.029  1.00  0.00           N  
ATOM    594  H   SER    40      65.437  56.524  51.514  1.00  0.00           H  
ATOM    595  CA  SER    40      65.257  54.396  51.494  1.00  0.00           C  
ATOM    596  HA  SER    40      65.305  53.834  50.561  1.00  0.00           H  
ATOM    597  CB  SER    40      66.729  54.392  51.986  1.00  0.00           C  
ATOM    598  HB2 SER    40      67.049  53.381  52.238  1.00  0.00           H  
ATOM    599  HB3 SER    40      67.309  54.832  51.174  1.00  0.00           H  
ATOM    600  OG  SER    40      66.951  55.254  53.077  1.00  0.00           O  
ATOM    601  HG  SER    40      67.723  55.808  52.940  1.00  0.00           H  
ATOM    602  C   SER    40      64.225  53.924  52.552  1.00  0.00           C  
ATOM    603  O   SER    40      63.508  54.744  53.125  1.00  0.00           O  
ATOM    604  N   ILE    41      64.022  52.622  52.598  1.00  0.00           N  
ATOM    605  H   ILE    41      64.746  51.972  52.325  1.00  0.00           H  
ATOM    606  CA  ILE    41      63.221  52.129  53.738  1.00  0.00           C  
ATOM    607  HA  ILE    41      62.453  52.849  54.021  1.00  0.00           H  
ATOM    608  CB  ILE    41      62.372  50.910  53.265  1.00  0.00           C  
ATOM    609  HB  ILE    41      61.458  51.193  52.743  1.00  0.00           H  
ATOM    610  CG2 ILE    41      63.069  49.939  52.292  1.00  0.00           C  
ATOM    611 HG21 ILE    41      62.392  49.147  51.971  1.00  0.00           H  
ATOM    612 HG22 ILE    41      63.973  49.528  52.742  1.00  0.00           H  
ATOM    613 HG23 ILE    41      63.396  50.529  51.436  1.00  0.00           H  
ATOM    614  CG1 ILE    41      61.822  50.187  54.557  1.00  0.00           C  
ATOM    615 HG12 ILE    41      62.651  49.823  55.164  1.00  0.00           H  
ATOM    616 HG13 ILE    41      61.154  50.916  55.016  1.00  0.00           H  
ATOM    617  CD1 ILE    41      60.951  48.971  54.223  1.00  0.00           C  
ATOM    618 HD11 ILE    41      60.494  48.527  55.107  1.00  0.00           H  
ATOM    619 HD12 ILE    41      60.128  49.322  53.599  1.00  0.00           H  
ATOM    620 HD13 ILE    41      61.552  48.129  53.879  1.00  0.00           H  
ATOM    621  C   ILE    41      64.228  51.861  54.876  1.00  0.00           C  
ATOM    622  O   ILE    41      65.331  51.358  54.653  1.00  0.00           O  
ATOM    623  N   GLN    42      63.780  52.157  56.137  1.00  0.00           N  
ATOM    624  H   GLN    42      62.855  52.559  56.188  1.00  0.00           H  
ATOM    625  CA  GLN    42      64.676  52.336  57.341  1.00  0.00           C  
ATOM    626  HA  GLN    42      65.549  51.695  57.227  1.00  0.00           H  
ATOM    627  CB  GLN    42      65.063  53.798  57.434  1.00  0.00           C  
ATOM    628  HB2 GLN    42      64.165  54.412  57.381  1.00  0.00           H  
ATOM    629  HB3 GLN    42      65.577  54.004  58.373  1.00  0.00           H  
ATOM    630  CG  GLN    42      65.942  54.274  56.290  1.00  0.00           C  
ATOM    631  HG2 GLN    42      65.265  54.633  55.514  1.00  0.00           H  
ATOM    632  HG3 GLN    42      66.624  53.521  55.895  1.00  0.00           H  
ATOM    633  CD  GLN    42      66.611  55.563  56.708  1.00  0.00           C  
ATOM    634  OE1 GLN    42      66.406  56.675  56.255  1.00  0.00           O  
ATOM    635  NE2 GLN    42      67.601  55.398  57.554  1.00  0.00           N  
ATOM    636 HE21 GLN    42      67.858  56.267  57.998  1.00  0.00           H  
ATOM    637 HE22 GLN    42      67.859  54.445  57.768  1.00  0.00           H  
ATOM    638  C   GLN    42      63.921  51.900  58.600  1.00  0.00           C  
ATOM    639  O   GLN    42      63.005  52.567  59.142  1.00  0.00           O  
ATOM    640  N   GLN    43      64.411  50.779  59.194  1.00  0.00           N  
ATOM    641  H   GLN    43      65.192  50.388  58.686  1.00  0.00           H  
ATOM    642  CA  GLN    43      63.902  50.078  60.374  1.00  0.00           C  
ATOM    643  HA  GLN    43      63.356  50.714  61.070  1.00  0.00           H  
ATOM    644  CB  GLN    43      62.830  49.085  59.940  1.00  0.00           C  
ATOM    645  HB2 GLN    43      62.571  48.462  60.796  1.00  0.00           H  
ATOM    646  HB3 GLN    43      63.246  48.554  59.084  1.00  0.00           H  
ATOM    647  CG  GLN    43      61.494  49.738  59.547  1.00  0.00           C  
ATOM    648  HG2 GLN    43      61.086  50.372  60.333  1.00  0.00           H  
ATOM    649  HG3 GLN    43      61.742  50.251  58.617  1.00  0.00           H  
ATOM    650  CD  GLN    43      60.337  48.821  59.258  1.00  0.00           C  
ATOM    651  OE1 GLN    43      60.247  47.716  59.795  1.00  0.00           O  
ATOM    652  NE2 GLN    43      59.408  49.254  58.473  1.00  0.00           N  
ATOM    653 HE21 GLN    43      58.657  48.595  58.328  1.00  0.00           H  
ATOM    654 HE22 GLN    43      59.334  50.251  58.329  1.00  0.00           H  
ATOM    655  C   GLN    43      65.042  49.277  61.034  1.00  0.00           C  
ATOM    656  O   GLN    43      66.057  48.961  60.458  1.00  0.00           O  
ATOM    657  N   GLY    44      65.001  49.051  62.340  1.00  0.00           N  
ATOM    658  H   GLY    44      64.211  49.325  62.906  1.00  0.00           H  
ATOM    659  CA  GLY    44      65.950  48.303  63.156  1.00  0.00           C  
ATOM    660  HA2 GLY    44      66.248  47.435  62.568  1.00  0.00           H  
ATOM    661  HA3 GLY    44      66.840  48.906  63.338  1.00  0.00           H  
ATOM    662  C   GLY    44      65.470  47.901  64.560  1.00  0.00           C  
ATOM    663  O   GLY    44      64.313  48.045  64.943  1.00  0.00           O  
ATOM    664  N   LEU    45      66.389  47.264  65.271  1.00  0.00           N  
ATOM    665  H   LEU    45      67.258  47.136  64.773  1.00  0.00           H  
ATOM    666  CA  LEU    45      66.147  46.420  66.449  1.00  0.00           C  
ATOM    667  HA  LEU    45      65.139  46.494  66.855  1.00  0.00           H  
ATOM    668  CB  LEU    45      66.389  44.915  66.173  1.00  0.00           C  
ATOM    669  HB2 LEU    45      66.343  44.418  67.142  1.00  0.00           H  
ATOM    670  HB3 LEU    45      67.434  44.874  65.864  1.00  0.00           H  
ATOM    671  CG  LEU    45      65.380  44.288  65.131  1.00  0.00           C  
ATOM    672  HG  LEU    45      65.240  45.002  64.320  1.00  0.00           H  
ATOM    673  CD1 LEU    45      66.090  43.098  64.601  1.00  0.00           C  
ATOM    674 HD11 LEU    45      67.138  43.314  64.395  1.00  0.00           H  
ATOM    675 HD12 LEU    45      66.170  42.310  65.350  1.00  0.00           H  
ATOM    676 HD13 LEU    45      65.515  42.656  63.787  1.00  0.00           H  
ATOM    677  CD2 LEU    45      64.019  43.977  65.761  1.00  0.00           C  
ATOM    678 HD21 LEU    45      64.187  43.515  66.734  1.00  0.00           H  
ATOM    679 HD22 LEU    45      63.579  44.958  65.939  1.00  0.00           H  
ATOM    680 HD23 LEU    45      63.395  43.418  65.063  1.00  0.00           H  
ATOM    681  C   LEU    45      67.057  46.910  67.559  1.00  0.00           C  
ATOM    682  O   LEU    45      68.229  47.240  67.320  1.00  0.00           O  
ATOM    683  N   LEU    46      66.517  47.156  68.789  1.00  0.00           N  
ATOM    684  H   LEU    46      65.598  46.758  68.914  1.00  0.00           H  
ATOM    685  CA  LEU    46      67.129  47.592  70.065  1.00  0.00           C  
ATOM    686  HA  LEU    46      68.114  48.037  69.922  1.00  0.00           H  
ATOM    687  CB  LEU    46      66.174  48.650  70.641  1.00  0.00           C  
ATOM    688  HB2 LEU    46      65.907  49.410  69.906  1.00  0.00           H  
ATOM    689  HB3 LEU    46      65.278  48.114  70.954  1.00  0.00           H  
ATOM    690  CG  LEU    46      66.739  49.358  71.913  1.00  0.00           C  
ATOM    691  HG  LEU    46      67.363  48.678  72.493  1.00  0.00           H  
ATOM    692  CD1 LEU    46      67.656  50.519  71.573  1.00  0.00           C  
ATOM    693 HD11 LEU    46      67.115  51.300  71.040  1.00  0.00           H  
ATOM    694 HD12 LEU    46      68.440  50.277  70.855  1.00  0.00           H  
ATOM    695 HD13 LEU    46      68.137  51.083  72.372  1.00  0.00           H  
ATOM    696  CD2 LEU    46      65.597  49.948  72.656  1.00  0.00           C  
ATOM    697 HD21 LEU    46      65.020  49.167  73.151  1.00  0.00           H  
ATOM    698 HD22 LEU    46      65.798  50.570  73.529  1.00  0.00           H  
ATOM    699 HD23 LEU    46      65.025  50.662  72.063  1.00  0.00           H  
ATOM    700  C   LEU    46      67.393  46.397  71.006  1.00  0.00           C  
ATOM    701  O   LEU    46      66.579  45.456  71.113  1.00  0.00           O  
ATOM    702  N   TYR    47      68.429  46.481  71.854  1.00  0.00           N  
ATOM    703  H   TYR    47      69.111  47.178  71.594  1.00  0.00           H  
ATOM    704  CA  TYR    47      68.926  45.396  72.770  1.00  0.00           C  
ATOM    705  HA  TYR    47      68.026  44.831  73.015  1.00  0.00           H  
ATOM    706  CB  TYR    47      69.989  44.499  72.074  1.00  0.00           C  
ATOM    707  HB2 TYR    47      70.869  45.121  71.913  1.00  0.00           H  
ATOM    708  HB3 TYR    47      70.261  43.736  72.803  1.00  0.00           H  
ATOM    709  CG  TYR    47      69.595  43.797  70.763  1.00  0.00           C  
ATOM    710  CD1 TYR    47      69.076  42.473  70.646  1.00  0.00           C  
ATOM    711  HD1 TYR    47      69.069  41.883  71.550  1.00  0.00           H  
ATOM    712  CE1 TYR    47      68.626  41.940  69.391  1.00  0.00           C  
ATOM    713  HE1 TYR    47      68.223  40.945  69.278  1.00  0.00           H  
ATOM    714  CZ  TYR    47      68.617  42.770  68.272  1.00  0.00           C  
ATOM    715  OH  TYR    47      68.341  42.291  66.998  1.00  0.00           O  
ATOM    716  HH  TYR    47      68.113  41.368  66.870  1.00  0.00           H  
ATOM    717  CE2 TYR    47      69.222  44.055  68.332  1.00  0.00           C  
ATOM    718  HE2 TYR    47      69.136  44.679  67.455  1.00  0.00           H  
ATOM    719  CD2 TYR    47      69.721  44.556  69.565  1.00  0.00           C  
ATOM    720  HD2 TYR    47      70.137  45.552  69.529  1.00  0.00           H  
ATOM    721  C   TYR    47      69.537  45.957  74.041  1.00  0.00           C  
ATOM    722  O   TYR    47      70.418  46.829  73.999  1.00  0.00           O  
ATOM    723  N   HID    48      69.117  45.435  75.230  1.00  0.00           N  
ATOM    724  H   HID    48      68.452  44.674  75.254  1.00  0.00           H  
ATOM    725  CA  HID    48      69.575  45.896  76.543  1.00  0.00           C  
ATOM    726  HA  HID    48      70.045  46.878  76.495  1.00  0.00           H  
ATOM    727  CB  HID    48      68.471  46.075  77.608  1.00  0.00           C  
ATOM    728  HB2 HID    48      67.769  45.241  77.604  1.00  0.00           H  
ATOM    729  HB3 HID    48      68.056  47.035  77.300  1.00  0.00           H  
ATOM    730  CG  HID    48      68.945  46.231  79.015  1.00  0.00           C  
ATOM    731  ND1 HID    48      69.925  47.107  79.375  1.00  0.00           N  
ATOM    732  HD1 HID    48      70.278  47.790  78.721  1.00  0.00           H  
ATOM    733  CE1 HID    48      70.251  46.900  80.664  1.00  0.00           C  
ATOM    734  HE1 HID    48      71.065  47.339  81.222  1.00  0.00           H  
ATOM    735  NE2 HID    48      69.587  45.796  81.104  1.00  0.00           N  
ATOM    736  CD2 HID    48      68.638  45.454  80.070  1.00  0.00           C  
ATOM    737  HD2 HID    48      68.017  44.571  80.122  1.00  0.00           H  
ATOM    738  C   HID    48      70.670  44.900  77.076  1.00  0.00           C  
ATOM    739  O   HID    48      70.392  43.706  77.131  1.00  0.00           O  
ATOM    740  N   HIE    49      71.825  45.331  77.618  1.00  0.00           N  
ATOM    741  H   HIE    49      72.041  46.317  77.594  1.00  0.00           H  
ATOM    742  CA  HIE    49      72.687  44.521  78.518  1.00  0.00           C  
ATOM    743  HA  HIE    49      72.060  43.860  79.117  1.00  0.00           H  
ATOM    744  CB  HIE    49      73.612  43.550  77.737  1.00  0.00           C  
ATOM    745  HB2 HIE    49      74.466  44.047  77.278  1.00  0.00           H  
ATOM    746  HB3 HIE    49      73.039  43.261  76.856  1.00  0.00           H  
ATOM    747  CG  HIE    49      74.008  42.358  78.534  1.00  0.00           C  
ATOM    748  ND1 HIE    49      75.013  42.366  79.564  1.00  0.00           N  
ATOM    749  CE1 HIE    49      74.776  41.168  80.155  1.00  0.00           C  
ATOM    750  HE1 HIE    49      75.151  40.998  81.153  1.00  0.00           H  
ATOM    751  NE2 HIE    49      73.868  40.429  79.561  1.00  0.00           N  
ATOM    752  HE2 HIE    49      73.748  39.437  79.711  1.00  0.00           H  
ATOM    753  CD2 HIE    49      73.305  41.201  78.599  1.00  0.00           C  
ATOM    754  HD2 HIE    49      72.494  40.936  77.937  1.00  0.00           H  
ATOM    755  C   HIE    49      73.590  45.414  79.472  1.00  0.00           C  
ATOM    756  O   HIE    49      74.068  46.453  78.940  1.00  0.00           O  
ATOM    757  N   PRO    50      73.605  45.157  80.754  1.00  0.00           N  
ATOM    758  CD  PRO    50      72.786  44.144  81.509  1.00  0.00           C  
ATOM    759  HD2 PRO    50      71.810  44.615  81.632  1.00  0.00           H  
ATOM    760  HD3 PRO    50      72.800  43.220  80.931  1.00  0.00           H  
ATOM    761  CG  PRO    50      73.406  44.003  82.878  1.00  0.00           C  
ATOM    762  HG2 PRO    50      72.754  43.941  83.750  1.00  0.00           H  
ATOM    763  HG3 PRO    50      74.198  43.256  82.840  1.00  0.00           H  
ATOM    764  CB  PRO    50      74.054  45.423  83.048  1.00  0.00           C  
ATOM    765  HB2 PRO    50      73.343  46.123  83.486  1.00  0.00           H  
ATOM    766  HB3 PRO    50      75.000  45.384  83.588  1.00  0.00           H  
ATOM    767  CA  PRO    50      74.322  45.984  81.710  1.00  0.00           C  
ATOM    768  HA  PRO    50      74.107  47.051  81.666  1.00  0.00           H  
ATOM    769  C   PRO    50      75.854  45.830  81.398  1.00  0.00           C  
ATOM    770  O   PRO    50      76.621  46.789  81.228  1.00  0.00           O  
ATOM    771  N   ASN    51      76.317  44.579  81.295  1.00  0.00           N  
ATOM    772  H   ASN    51      75.581  43.888  81.292  1.00  0.00           H  
ATOM    773  CA  ASN    51      77.709  44.209  81.259  1.00  0.00           C  
ATOM    774  HA  ASN    51      78.277  44.801  81.976  1.00  0.00           H  
ATOM    775  CB  ASN    51      77.919  42.778  81.678  1.00  0.00           C  
ATOM    776  HB2 ASN    51      78.972  42.500  81.628  1.00  0.00           H  
ATOM    777  HB3 ASN    51      77.415  41.968  81.151  1.00  0.00           H  
ATOM    778  CG  ASN    51      77.577  42.661  83.179  1.00  0.00           C  
ATOM    779  OD1 ASN    51      76.465  42.333  83.580  1.00  0.00           O  
ATOM    780  ND2 ASN    51      78.607  42.698  84.003  1.00  0.00           N  
ATOM    781 HD21 ASN    51      78.488  42.657  85.005  1.00  0.00           H  
ATOM    782 HD22 ASN    51      79.535  42.866  83.642  1.00  0.00           H  
ATOM    783  C   ASN    51      78.267  44.511  79.872  1.00  0.00           C  
ATOM    784  O   ASN    51      77.589  44.425  78.878  1.00  0.00           O  
ATOM    785  N   GLN    52      79.518  44.994  79.740  1.00  0.00           N  
ATOM    786  H   GLN    52      80.048  45.058  80.597  1.00  0.00           H  
ATOM    787  CA  GLN    52      80.131  45.504  78.495  1.00  0.00           C  
ATOM    788  HA  GLN    52      79.422  46.170  78.002  1.00  0.00           H  
ATOM    789  CB  GLN    52      81.507  46.200  78.805  1.00  0.00           C  
ATOM    790  HB2 GLN    52      81.954  46.520  77.864  1.00  0.00           H  
ATOM    791  HB3 GLN    52      82.308  45.609  79.249  1.00  0.00           H  
ATOM    792  CG  GLN    52      81.247  47.419  79.745  1.00  0.00           C  
ATOM    793  HG2 GLN    52      80.581  47.117  80.554  1.00  0.00           H  
ATOM    794  HG3 GLN    52      80.655  48.090  79.122  1.00  0.00           H  
ATOM    795  CD  GLN    52      82.457  48.169  80.283  1.00  0.00           C  
ATOM    796  OE1 GLN    52      83.611  47.856  80.076  1.00  0.00           O  
ATOM    797  NE2 GLN    52      82.205  49.218  81.034  1.00  0.00           N  
ATOM    798 HE21 GLN    52      81.229  49.476  81.063  1.00  0.00           H  
ATOM    799 HE22 GLN    52      82.942  49.899  81.151  1.00  0.00           H  
ATOM    800  C   GLN    52      80.281  44.333  77.433  1.00  0.00           C  
ATOM    801  O   GLN    52      80.855  43.296  77.544  1.00  0.00           O  
ATOM    802  N   VAL    53      79.791  44.676  76.231  1.00  0.00           N  
ATOM    803  H   VAL    53      79.460  45.609  76.030  1.00  0.00           H  
ATOM    804  CA  VAL    53      79.824  43.765  75.041  1.00  0.00           C  
ATOM    805  HA  VAL    53      79.598  42.758  75.391  1.00  0.00           H  
ATOM    806  CB  VAL    53      78.817  44.246  74.019  1.00  0.00           C  
ATOM    807  HB  VAL    53      78.966  45.290  73.742  1.00  0.00           H  
ATOM    808  CG1 VAL    53      78.999  43.483  72.689  1.00  0.00           C  
ATOM    809 HG11 VAL    53      79.484  44.174  71.999  1.00  0.00           H  
ATOM    810 HG12 VAL    53      78.021  43.199  72.300  1.00  0.00           H  
ATOM    811 HG13 VAL    53      79.508  42.520  72.703  1.00  0.00           H  
ATOM    812  CG2 VAL    53      77.352  44.178  74.526  1.00  0.00           C  
ATOM    813 HG21 VAL    53      77.454  44.409  75.586  1.00  0.00           H  
ATOM    814 HG22 VAL    53      76.969  43.158  74.529  1.00  0.00           H  
ATOM    815 HG23 VAL    53      76.719  44.913  74.027  1.00  0.00           H  
ATOM    816  C   VAL    53      81.235  43.716  74.580  1.00  0.00           C  
ATOM    817  O   VAL    53      81.903  44.737  74.497  1.00  0.00           O  
ATOM    818  N   ASP    54      81.654  42.563  74.047  1.00  0.00           N  
ATOM    819  H   ASP    54      81.162  41.714  74.288  1.00  0.00           H  
ATOM    820  CA  ASP    54      82.972  42.427  73.365  1.00  0.00           C  
ATOM    821  HA  ASP    54      83.717  42.999  73.919  1.00  0.00           H  
ATOM    822  CB  ASP    54      83.321  40.939  73.443  1.00  0.00           C  
ATOM    823  HB2 ASP    54      82.620  40.360  72.842  1.00  0.00           H  
ATOM    824  HB3 ASP    54      83.202  40.643  74.485  1.00  0.00           H  
ATOM    825  CG  ASP    54      84.767  40.697  73.128  1.00  0.00           C  
ATOM    826  OD1 ASP    54      85.558  41.596  73.108  1.00  0.00           O  
ATOM    827  OD2 ASP    54      85.121  39.493  73.135  1.00  0.00           O  
ATOM    828  C   ASP    54      82.978  42.858  71.909  1.00  0.00           C  
ATOM    829  O   ASP    54      83.361  42.127  71.010  1.00  0.00           O  
ATOM    830  N   THR    55      82.486  44.031  71.664  1.00  0.00           N  
ATOM    831  H   THR    55      82.228  44.541  72.498  1.00  0.00           H  
ATOM    832  CA  THR    55      82.004  44.583  70.387  1.00  0.00           C  
ATOM    833  HA  THR    55      81.060  44.064  70.221  1.00  0.00           H  
ATOM    834  CB  THR    55      81.611  46.020  70.419  1.00  0.00           C  
ATOM    835  HB  THR    55      82.556  46.526  70.614  1.00  0.00           H  
ATOM    836  CG2 THR    55      80.911  46.687  69.228  1.00  0.00           C  
ATOM    837 HG21 THR    55      81.570  47.099  68.464  1.00  0.00           H  
ATOM    838 HG22 THR    55      80.324  45.933  68.703  1.00  0.00           H  
ATOM    839 HG23 THR    55      80.234  47.485  69.533  1.00  0.00           H  
ATOM    840  OG1 THR    55      80.680  46.171  71.434  1.00  0.00           O  
ATOM    841  HG1 THR    55      80.670  47.092  71.704  1.00  0.00           H  
ATOM    842  C   THR    55      82.997  44.401  69.199  1.00  0.00           C  
ATOM    843  O   THR    55      82.597  43.842  68.157  1.00  0.00           O  
ATOM    844  N   PRO    56      84.232  44.941  69.274  1.00  0.00           N  
ATOM    845  CD  PRO    56      85.015  45.568  70.407  1.00  0.00           C  
ATOM    846  HD2 PRO    56      84.852  46.646  70.402  1.00  0.00           H  
ATOM    847  HD3 PRO    56      84.821  45.069  71.357  1.00  0.00           H  
ATOM    848  CG  PRO    56      86.450  45.214  70.023  1.00  0.00           C  
ATOM    849  HG2 PRO    56      86.683  44.158  70.159  1.00  0.00           H  
ATOM    850  HG3 PRO    56      87.131  45.906  70.518  1.00  0.00           H  
ATOM    851  CB  PRO    56      86.454  45.458  68.515  1.00  0.00           C  
ATOM    852  HB2 PRO    56      86.382  46.522  68.293  1.00  0.00           H  
ATOM    853  HB3 PRO    56      87.363  45.006  68.115  1.00  0.00           H  
ATOM    854  CA  PRO    56      85.179  44.752  68.123  1.00  0.00           C  
ATOM    855  HA  PRO    56      84.869  45.219  67.188  1.00  0.00           H  
ATOM    856  C   PRO    56      85.325  43.296  67.718  1.00  0.00           C  
ATOM    857  O   PRO    56      85.508  43.046  66.532  1.00  0.00           O  
ATOM    858  N   ASN    57      85.243  42.293  68.638  1.00  0.00           N  
ATOM    859  H   ASN    57      84.946  42.480  69.586  1.00  0.00           H  
ATOM    860  CA  ASN    57      85.176  40.822  68.286  1.00  0.00           C  
ATOM    861  HA  ASN    57      85.913  40.724  67.489  1.00  0.00           H  
ATOM    862  CB  ASN    57      85.625  40.020  69.542  1.00  0.00           C  
ATOM    863  HB2 ASN    57      85.043  40.386  70.389  1.00  0.00           H  
ATOM    864  HB3 ASN    57      86.662  40.280  69.754  1.00  0.00           H  
ATOM    865  CG  ASN    57      85.543  38.468  69.500  1.00  0.00           C  
ATOM    866  OD1 ASN    57      85.582  37.827  68.440  1.00  0.00           O  
ATOM    867  ND2 ASN    57      85.599  37.844  70.638  1.00  0.00           N  
ATOM    868 HD21 ASN    57      85.846  36.874  70.501  1.00  0.00           H  
ATOM    869 HD22 ASN    57      85.757  38.326  71.511  1.00  0.00           H  
ATOM    870  C   ASN    57      83.779  40.320  67.819  1.00  0.00           C  
ATOM    871  O   ASN    57      83.749  39.714  66.742  1.00  0.00           O  
ATOM    872  N   GLN    58      82.679  40.677  68.521  1.00  0.00           N  
ATOM    873  H   GLN    58      82.747  41.264  69.340  1.00  0.00           H  
ATOM    874  CA  GLN    58      81.337  40.413  68.058  1.00  0.00           C  
ATOM    875  HA  GLN    58      81.159  39.338  68.019  1.00  0.00           H  
ATOM    876  CB  GLN    58      80.351  40.947  69.113  1.00  0.00           C  
ATOM    877  HB2 GLN    58      80.267  42.027  68.997  1.00  0.00           H  
ATOM    878  HB3 GLN    58      80.699  40.776  70.132  1.00  0.00           H  
ATOM    879  CG  GLN    58      78.974  40.305  68.929  1.00  0.00           C  
ATOM    880  HG2 GLN    58      78.772  40.317  67.858  1.00  0.00           H  
ATOM    881  HG3 GLN    58      78.208  40.919  69.402  1.00  0.00           H  
ATOM    882  CD  GLN    58      78.826  38.892  69.551  1.00  0.00           C  
ATOM    883  OE1 GLN    58      79.208  37.976  68.936  1.00  0.00           O  
ATOM    884  NE2 GLN    58      78.471  38.595  70.779  1.00  0.00           N  
ATOM    885 HE21 GLN    58      78.377  37.618  71.017  1.00  0.00           H  
ATOM    886 HE22 GLN    58      78.003  39.283  71.352  1.00  0.00           H  
ATOM    887  C   GLN    58      81.107  41.006  66.632  1.00  0.00           C  
ATOM    888  O   GLN    58      80.230  40.413  65.929  1.00  0.00           O  
ATOM    889  N   ILE    59      81.792  42.127  66.211  1.00  0.00           N  
ATOM    890  H   ILE    59      82.293  42.579  66.962  1.00  0.00           H  
ATOM    891  CA  ILE    59      81.666  42.716  64.853  1.00  0.00           C  
ATOM    892  HA  ILE    59      80.610  42.806  64.600  1.00  0.00           H  
ATOM    893  CB  ILE    59      82.207  44.205  64.848  1.00  0.00           C  
ATOM    894  HB  ILE    59      83.136  44.188  65.418  1.00  0.00           H  
ATOM    895  CG2 ILE    59      82.678  44.741  63.461  1.00  0.00           C  
ATOM    896 HG21 ILE    59      83.499  44.135  63.076  1.00  0.00           H  
ATOM    897 HG22 ILE    59      83.038  45.769  63.500  1.00  0.00           H  
ATOM    898 HG23 ILE    59      81.841  44.607  62.775  1.00  0.00           H  
ATOM    899  CG1 ILE    59      81.200  45.156  65.407  1.00  0.00           C  
ATOM    900 HG12 ILE    59      81.045  44.695  66.382  1.00  0.00           H  
ATOM    901 HG13 ILE    59      80.234  44.911  64.965  1.00  0.00           H  
ATOM    902  CD1 ILE    59      81.496  46.665  65.507  1.00  0.00           C  
ATOM    903 HD11 ILE    59      82.456  46.809  66.004  1.00  0.00           H  
ATOM    904 HD12 ILE    59      80.793  47.285  66.063  1.00  0.00           H  
ATOM    905 HD13 ILE    59      81.556  47.145  64.531  1.00  0.00           H  
ATOM    906  C   ILE    59      82.285  41.850  63.739  1.00  0.00           C  
ATOM    907  O   ILE    59      81.765  41.922  62.620  1.00  0.00           O  
ATOM    908  N   GLN    60      83.197  40.947  64.146  1.00  0.00           N  
ATOM    909  H   GLN    60      83.387  40.862  65.135  1.00  0.00           H  
ATOM    910  CA  GLN    60      83.749  40.058  63.154  1.00  0.00           C  
ATOM    911  HA  GLN    60      83.994  40.557  62.216  1.00  0.00           H  
ATOM    912  CB  GLN    60      85.052  39.564  63.721  1.00  0.00           C  
ATOM    913  HB2 GLN    60      85.386  38.849  62.968  1.00  0.00           H  
ATOM    914  HB3 GLN    60      84.893  38.978  64.626  1.00  0.00           H  
ATOM    915  CG  GLN    60      86.017  40.773  63.999  1.00  0.00           C  
ATOM    916  HG2 GLN    60      85.653  41.303  64.880  1.00  0.00           H  
ATOM    917  HG3 GLN    60      86.108  41.482  63.177  1.00  0.00           H  
ATOM    918  CD  GLN    60      87.394  40.327  64.422  1.00  0.00           C  
ATOM    919  OE1 GLN    60      87.567  39.455  65.237  1.00  0.00           O  
ATOM    920  NE2 GLN    60      88.480  40.933  64.010  1.00  0.00           N  
ATOM    921 HE21 GLN    60      89.374  40.566  64.303  1.00  0.00           H  
ATOM    922 HE22 GLN    60      88.392  41.432  63.136  1.00  0.00           H  
ATOM    923  C   GLN    60      82.741  38.930  62.805  1.00  0.00           C  
ATOM    924  O   GLN    60      82.677  38.515  61.696  1.00  0.00           O  
ATOM    925  N   HIE    61      81.884  38.471  63.791  1.00  0.00           N  
ATOM    926  H   HIE    61      82.110  38.801  64.718  1.00  0.00           H  
ATOM    927  CA  HIE    61      80.757  37.664  63.613  1.00  0.00           C  
ATOM    928  HA  HIE    61      81.051  36.719  63.157  1.00  0.00           H  
ATOM    929  CB  HIE    61      80.161  37.229  64.951  1.00  0.00           C  
ATOM    930  HB2 HIE    61      80.079  38.035  65.680  1.00  0.00           H  
ATOM    931  HB3 HIE    61      80.933  36.624  65.427  1.00  0.00           H  
ATOM    932  CG  HIE    61      78.966  36.340  64.872  1.00  0.00           C  
ATOM    933  ND1 HIE    61      77.895  36.360  65.855  1.00  0.00           N  
ATOM    934  CE1 HIE    61      77.203  35.248  65.683  1.00  0.00           C  
ATOM    935  HE1 HIE    61      76.383  34.891  66.287  1.00  0.00           H  
ATOM    936  NE2 HIE    61      77.674  34.586  64.609  1.00  0.00           N  
ATOM    937  HE2 HIE    61      77.336  33.665  64.367  1.00  0.00           H  
ATOM    938  CD2 HIE    61      78.770  35.234  64.070  1.00  0.00           C  
ATOM    939  HD2 HIE    61      79.328  34.830  63.238  1.00  0.00           H  
ATOM    940  C   HIE    61      79.727  38.333  62.685  1.00  0.00           C  
ATOM    941  O   HIE    61      79.430  37.747  61.669  1.00  0.00           O  
ATOM    942  N   LEU    62      79.274  39.507  62.997  1.00  0.00           N  
ATOM    943  H   LEU    62      79.531  39.827  63.920  1.00  0.00           H  
ATOM    944  CA  LEU    62      78.319  40.290  62.186  1.00  0.00           C  
ATOM    945  HA  LEU    62      77.385  39.728  62.165  1.00  0.00           H  
ATOM    946  CB  LEU    62      77.984  41.573  62.882  1.00  0.00           C  
ATOM    947  HB2 LEU    62      78.928  42.090  63.057  1.00  0.00           H  
ATOM    948  HB3 LEU    62      77.379  42.132  62.168  1.00  0.00           H  
ATOM    949  CG  LEU    62      77.211  41.330  64.217  1.00  0.00           C  
ATOM    950  HG  LEU    62      77.829  40.829  64.962  1.00  0.00           H  
ATOM    951  CD1 LEU    62      76.941  42.715  64.873  1.00  0.00           C  
ATOM    952 HD11 LEU    62      77.672  43.497  64.670  1.00  0.00           H  
ATOM    953 HD12 LEU    62      76.697  42.637  65.933  1.00  0.00           H  
ATOM    954 HD13 LEU    62      76.010  43.146  64.503  1.00  0.00           H  
ATOM    955  CD2 LEU    62      76.030  40.434  64.070  1.00  0.00           C  
ATOM    956 HD21 LEU    62      76.374  39.438  63.791  1.00  0.00           H  
ATOM    957 HD22 LEU    62      75.427  40.387  64.976  1.00  0.00           H  
ATOM    958 HD23 LEU    62      75.418  40.929  63.316  1.00  0.00           H  
ATOM    959  C   LEU    62      78.768  40.377  60.725  1.00  0.00           C  
ATOM    960  O   LEU    62      78.005  40.103  59.809  1.00  0.00           O  
ATOM    961  N   LYS    63      80.017  40.819  60.375  1.00  0.00           N  
ATOM    962  H   LYS    63      80.616  40.904  61.183  1.00  0.00           H  
ATOM    963  CA  LYS    63      80.579  40.845  59.009  1.00  0.00           C  
ATOM    964  HA  LYS    63      79.917  41.376  58.325  1.00  0.00           H  
ATOM    965  CB  LYS    63      81.963  41.524  59.023  1.00  0.00           C  
ATOM    966  HB2 LYS    63      82.391  41.439  58.025  1.00  0.00           H  
ATOM    967  HB3 LYS    63      82.680  40.923  59.583  1.00  0.00           H  
ATOM    968  CG  LYS    63      81.784  43.030  59.287  1.00  0.00           C  
ATOM    969  HG2 LYS    63      81.281  43.281  60.221  1.00  0.00           H  
ATOM    970  HG3 LYS    63      81.134  43.442  58.515  1.00  0.00           H  
ATOM    971  CD  LYS    63      83.240  43.573  59.320  1.00  0.00           C  
ATOM    972  HD2 LYS    63      83.701  43.475  58.337  1.00  0.00           H  
ATOM    973  HD3 LYS    63      83.851  43.023  60.035  1.00  0.00           H  
ATOM    974  CE  LYS    63      83.187  45.061  59.775  1.00  0.00           C  
ATOM    975  HE2 LYS    63      82.616  45.569  58.997  1.00  0.00           H  
ATOM    976  HE3 LYS    63      82.588  45.208  60.674  1.00  0.00           H  
ATOM    977  NZ  LYS    63      84.536  45.642  59.823  1.00  0.00           N  
ATOM    978  HZ1 LYS    63      84.955  45.460  58.922  1.00  0.00           H  
ATOM    979  HZ2 LYS    63      84.416  46.626  60.018  1.00  0.00           H  
ATOM    980  HZ3 LYS    63      85.056  45.157  60.540  1.00  0.00           H  
ATOM    981  C   LYS    63      80.756  39.446  58.388  1.00  0.00           C  
ATOM    982  O   LYS    63      80.360  39.269  57.276  1.00  0.00           O  
ATOM    983  N   HID    64      81.385  38.482  58.989  1.00  0.00           N  
ATOM    984  H   HID    64      81.561  38.597  59.977  1.00  0.00           H  
ATOM    985  CA  HID    64      81.417  37.047  58.426  1.00  0.00           C  
ATOM    986  HA  HID    64      82.068  37.037  57.551  1.00  0.00           H  
ATOM    987  CB  HID    64      81.884  36.106  59.518  1.00  0.00           C  
ATOM    988  HB2 HID    64      81.487  36.389  60.492  1.00  0.00           H  
ATOM    989  HB3 HID    64      82.950  36.211  59.720  1.00  0.00           H  
ATOM    990  CG  HID    64      81.651  34.631  59.345  1.00  0.00           C  
ATOM    991  ND1 HID    64      82.425  33.779  58.529  1.00  0.00           N  
ATOM    992  HD1 HID    64      82.970  34.065  57.728  1.00  0.00           H  
ATOM    993  CE1 HID    64      82.281  32.539  58.938  1.00  0.00           C  
ATOM    994  HE1 HID    64      82.757  31.696  58.459  1.00  0.00           H  
ATOM    995  NE2 HID    64      81.476  32.484  60.030  1.00  0.00           N  
ATOM    996  CD2 HID    64      81.065  33.789  60.301  1.00  0.00           C  
ATOM    997  HD2 HID    64      80.540  34.139  61.177  1.00  0.00           H  
ATOM    998  C   HID    64      79.992  36.566  58.071  1.00  0.00           C  
ATOM    999  O   HID    64      79.645  36.268  56.946  1.00  0.00           O  
ATOM   1000  N   SER    65      79.010  36.719  58.992  1.00  0.00           N  
ATOM   1001  H   SER    65      79.197  37.220  59.848  1.00  0.00           H  
ATOM   1002  CA  SER    65      77.596  36.285  58.800  1.00  0.00           C  
ATOM   1003  HA  SER    65      77.713  35.252  58.470  1.00  0.00           H  
ATOM   1004  CB  SER    65      76.748  36.261  60.053  1.00  0.00           C  
ATOM   1005  HB2 SER    65      77.128  35.560  60.796  1.00  0.00           H  
ATOM   1006  HB3 SER    65      75.729  36.051  59.730  1.00  0.00           H  
ATOM   1007  OG  SER    65      76.729  37.531  60.598  1.00  0.00           O  
ATOM   1008  HG  SER    65      77.582  37.698  61.006  1.00  0.00           H  
ATOM   1009  C   SER    65      76.901  37.019  57.635  1.00  0.00           C  
ATOM   1010  O   SER    65      76.172  36.413  56.837  1.00  0.00           O  
ATOM   1011  N   LEU    66      77.165  38.331  57.672  1.00  0.00           N  
ATOM   1012  H   LEU    66      77.743  38.653  58.435  1.00  0.00           H  
ATOM   1013  CA  LEU    66      76.603  39.305  56.633  1.00  0.00           C  
ATOM   1014  HA  LEU    66      75.519  39.212  56.704  1.00  0.00           H  
ATOM   1015  CB  LEU    66      77.003  40.768  56.977  1.00  0.00           C  
ATOM   1016  HB2 LEU    66      78.075  40.796  57.174  1.00  0.00           H  
ATOM   1017  HB3 LEU    66      76.628  41.049  57.961  1.00  0.00           H  
ATOM   1018  CG  LEU    66      76.638  41.901  56.062  1.00  0.00           C  
ATOM   1019  HG  LEU    66      77.183  41.802  55.123  1.00  0.00           H  
ATOM   1020  CD1 LEU    66      75.154  42.038  55.615  1.00  0.00           C  
ATOM   1021 HD11 LEU    66      74.829  41.107  55.151  1.00  0.00           H  
ATOM   1022 HD12 LEU    66      74.607  42.146  56.552  1.00  0.00           H  
ATOM   1023 HD13 LEU    66      75.037  42.832  54.878  1.00  0.00           H  
ATOM   1024  CD2 LEU    66      76.840  43.248  56.687  1.00  0.00           C  
ATOM   1025 HD21 LEU    66      76.072  43.519  57.412  1.00  0.00           H  
ATOM   1026 HD22 LEU    66      76.827  43.982  55.881  1.00  0.00           H  
ATOM   1027 HD23 LEU    66      77.785  43.296  57.228  1.00  0.00           H  
ATOM   1028  C   LEU    66      77.061  38.955  55.195  1.00  0.00           C  
ATOM   1029  O   LEU    66      76.265  38.789  54.246  1.00  0.00           O  
ATOM   1030  N   SER    67      78.377  38.757  55.045  1.00  0.00           N  
ATOM   1031  H   SER    67      78.949  38.984  55.846  1.00  0.00           H  
ATOM   1032  CA  SER    67      78.998  38.380  53.798  1.00  0.00           C  
ATOM   1033  HA  SER    67      78.716  39.089  53.019  1.00  0.00           H  
ATOM   1034  CB  SER    67      80.518  38.403  53.895  1.00  0.00           C  
ATOM   1035  HB2 SER    67      80.735  39.420  54.222  1.00  0.00           H  
ATOM   1036  HB3 SER    67      80.821  37.772  54.731  1.00  0.00           H  
ATOM   1037  OG  SER    67      81.281  38.052  52.760  1.00  0.00           O  
ATOM   1038  HG  SER    67      81.465  38.891  52.331  1.00  0.00           H  
ATOM   1039  C   SER    67      78.502  37.082  53.263  1.00  0.00           C  
ATOM   1040  O   SER    67      78.133  36.989  52.085  1.00  0.00           O  
ATOM   1041  N   SER    68      78.411  36.073  54.222  1.00  0.00           N  
ATOM   1042  H   SER    68      78.794  36.287  55.132  1.00  0.00           H  
ATOM   1043  CA  SER    68      77.736  34.799  54.012  1.00  0.00           C  
ATOM   1044  HA  SER    68      78.186  34.126  53.282  1.00  0.00           H  
ATOM   1045  CB  SER    68      77.710  33.954  55.282  1.00  0.00           C  
ATOM   1046  HB2 SER    68      77.292  34.452  56.157  1.00  0.00           H  
ATOM   1047  HB3 SER    68      77.258  32.981  55.090  1.00  0.00           H  
ATOM   1048  OG  SER    68      79.148  33.741  55.521  1.00  0.00           O  
ATOM   1049  HG  SER    68      79.423  34.604  55.839  1.00  0.00           H  
ATOM   1050  C   SER    68      76.303  34.959  53.555  1.00  0.00           C  
ATOM   1051  O   SER    68      76.020  34.386  52.510  1.00  0.00           O  
ATOM   1052  N   THR    69      75.517  35.849  54.118  1.00  0.00           N  
ATOM   1053  H   THR    69      75.878  36.370  54.905  1.00  0.00           H  
ATOM   1054  CA  THR    69      74.117  35.999  53.784  1.00  0.00           C  
ATOM   1055  HA  THR    69      73.595  35.050  53.660  1.00  0.00           H  
ATOM   1056  CB  THR    69      73.337  36.861  54.789  1.00  0.00           C  
ATOM   1057  HB  THR    69      73.591  37.898  54.571  1.00  0.00           H  
ATOM   1058  CG2 THR    69      71.852  36.982  54.605  1.00  0.00           C  
ATOM   1059 HG21 THR    69      71.421  37.156  53.619  1.00  0.00           H  
ATOM   1060 HG22 THR    69      71.330  36.098  54.970  1.00  0.00           H  
ATOM   1061 HG23 THR    69      71.522  37.881  55.126  1.00  0.00           H  
ATOM   1062  OG1 THR    69      73.480  36.474  56.106  1.00  0.00           O  
ATOM   1063  HG1 THR    69      74.428  36.340  56.179  1.00  0.00           H  
ATOM   1064  C   THR    69      74.004  36.663  52.425  1.00  0.00           C  
ATOM   1065  O   THR    69      73.173  36.305  51.622  1.00  0.00           O  
ATOM   1066  N   LEU    70      74.871  37.629  52.192  1.00  0.00           N  
ATOM   1067  H   LEU    70      75.527  37.958  52.886  1.00  0.00           H  
ATOM   1068  CA  LEU    70      74.847  38.354  50.899  1.00  0.00           C  
ATOM   1069  HA  LEU    70      73.876  38.816  50.723  1.00  0.00           H  
ATOM   1070  CB  LEU    70      75.868  39.557  50.985  1.00  0.00           C  
ATOM   1071  HB2 LEU    70      76.803  39.059  51.243  1.00  0.00           H  
ATOM   1072  HB3 LEU    70      76.106  39.872  49.969  1.00  0.00           H  
ATOM   1073  CG  LEU    70      75.495  40.683  51.983  1.00  0.00           C  
ATOM   1074  HG  LEU    70      75.218  40.388  52.995  1.00  0.00           H  
ATOM   1075  CD1 LEU    70      76.719  41.635  52.126  1.00  0.00           C  
ATOM   1076 HD11 LEU    70      77.535  41.042  52.540  1.00  0.00           H  
ATOM   1077 HD12 LEU    70      77.008  42.069  51.169  1.00  0.00           H  
ATOM   1078 HD13 LEU    70      76.498  42.394  52.876  1.00  0.00           H  
ATOM   1079  CD2 LEU    70      74.331  41.451  51.463  1.00  0.00           C  
ATOM   1080 HD21 LEU    70      74.472  41.704  50.412  1.00  0.00           H  
ATOM   1081 HD22 LEU    70      74.303  42.366  52.055  1.00  0.00           H  
ATOM   1082 HD23 LEU    70      73.500  40.761  51.611  1.00  0.00           H  
ATOM   1083  C   LEU    70      75.181  37.557  49.571  1.00  0.00           C  
ATOM   1084  O   LEU    70      75.098  38.081  48.458  1.00  0.00           O  
ATOM   1085  N   SER    71      75.467  36.244  49.743  1.00  0.00           N  
ATOM   1086  H   SER    71      75.330  35.939  50.696  1.00  0.00           H  
ATOM   1087  CA  SER    71      75.507  35.235  48.639  1.00  0.00           C  
ATOM   1088  HA  SER    71      75.813  35.751  47.728  1.00  0.00           H  
ATOM   1089  CB  SER    71      76.512  34.115  48.982  1.00  0.00           C  
ATOM   1090  HB2 SER    71      76.645  33.634  48.012  1.00  0.00           H  
ATOM   1091  HB3 SER    71      77.355  34.697  49.353  1.00  0.00           H  
ATOM   1092  OG  SER    71      75.973  33.159  49.916  1.00  0.00           O  
ATOM   1093  HG  SER    71      75.960  33.482  50.820  1.00  0.00           H  
ATOM   1094  C   SER    71      74.141  34.568  48.420  1.00  0.00           C  
ATOM   1095  O   SER    71      73.927  34.131  47.260  1.00  0.00           O  
ATOM   1096  N   PHE    72      73.261  34.430  49.440  1.00  0.00           N  
ATOM   1097  H   PHE    72      73.490  34.735  50.376  1.00  0.00           H  
ATOM   1098  CA  PHE    72      71.892  34.097  49.231  1.00  0.00           C  
ATOM   1099  HA  PHE    72      71.849  33.294  48.495  1.00  0.00           H  
ATOM   1100  CB  PHE    72      71.365  33.560  50.599  1.00  0.00           C  
ATOM   1101  HB2 PHE    72      71.476  34.414  51.267  1.00  0.00           H  
ATOM   1102  HB3 PHE    72      70.300  33.338  50.658  1.00  0.00           H  
ATOM   1103  CG  PHE    72      72.155  32.388  51.045  1.00  0.00           C  
ATOM   1104  CD1 PHE    72      71.802  31.135  50.515  1.00  0.00           C  
ATOM   1105  HD1 PHE    72      71.188  31.033  49.633  1.00  0.00           H  
ATOM   1106  CE1 PHE    72      72.544  29.991  50.960  1.00  0.00           C  
ATOM   1107  HE1 PHE    72      72.435  29.064  50.416  1.00  0.00           H  
ATOM   1108  CZ  PHE    72      73.387  30.129  52.071  1.00  0.00           C  
ATOM   1109  HZ  PHE    72      73.925  29.282  52.472  1.00  0.00           H  
ATOM   1110  CE2 PHE    72      73.581  31.331  52.754  1.00  0.00           C  
ATOM   1111  HE2 PHE    72      74.246  31.449  53.597  1.00  0.00           H  
ATOM   1112  CD2 PHE    72      73.009  32.480  52.167  1.00  0.00           C  
ATOM   1113  HD2 PHE    72      73.139  33.379  52.750  1.00  0.00           H  
ATOM   1114  C   PHE    72      71.152  35.284  48.554  1.00  0.00           C  
ATOM   1115  O   PHE    72      70.280  35.157  47.701  1.00  0.00           O  
ATOM   1116  N   PHE    73      71.535  36.454  49.038  1.00  0.00           N  
ATOM   1117  H   PHE    73      72.235  36.475  49.766  1.00  0.00           H  
ATOM   1118  CA  PHE    73      70.839  37.663  48.727  1.00  0.00           C  
ATOM   1119  HA  PHE    73      69.961  37.435  48.122  1.00  0.00           H  
ATOM   1120  CB  PHE    73      70.347  38.325  49.981  1.00  0.00           C  
ATOM   1121  HB2 PHE    73      69.952  39.297  49.685  1.00  0.00           H  
ATOM   1122  HB3 PHE    73      71.128  38.434  50.733  1.00  0.00           H  
ATOM   1123  CG  PHE    73      69.223  37.531  50.636  1.00  0.00           C  
ATOM   1124  CD1 PHE    73      67.855  37.825  50.386  1.00  0.00           C  
ATOM   1125  HD1 PHE    73      67.567  38.614  49.707  1.00  0.00           H  
ATOM   1126  CE1 PHE    73      66.813  37.221  51.151  1.00  0.00           C  
ATOM   1127  HE1 PHE    73      65.760  37.382  50.972  1.00  0.00           H  
ATOM   1128  CZ  PHE    73      67.124  36.180  52.038  1.00  0.00           C  
ATOM   1129  HZ  PHE    73      66.365  35.630  52.574  1.00  0.00           H  
ATOM   1130  CE2 PHE    73      68.494  35.861  52.235  1.00  0.00           C  
ATOM   1131  HE2 PHE    73      68.737  35.073  52.931  1.00  0.00           H  
ATOM   1132  CD2 PHE    73      69.517  36.572  51.566  1.00  0.00           C  
ATOM   1133  HD2 PHE    73      70.550  36.354  51.795  1.00  0.00           H  
ATOM   1134  C   PHE    73      71.789  38.650  47.941  1.00  0.00           C  
ATOM   1135  O   PHE    73      72.225  39.670  48.488  1.00  0.00           O  
ATOM   1136  N   PRO    74      72.242  38.344  46.711  1.00  0.00           N  
ATOM   1137  CD  PRO    74      71.931  37.103  46.031  1.00  0.00           C  
ATOM   1138  HD2 PRO    74      72.530  36.246  46.340  1.00  0.00           H  
ATOM   1139  HD3 PRO    74      70.863  36.886  46.040  1.00  0.00           H  
ATOM   1140  CG  PRO    74      72.335  37.324  44.597  1.00  0.00           C  
ATOM   1141  HG2 PRO    74      71.485  37.748  44.062  1.00  0.00           H  
ATOM   1142  HG3 PRO    74      72.663  36.382  44.157  1.00  0.00           H  
ATOM   1143  CB  PRO    74      73.403  38.394  44.571  1.00  0.00           C  
ATOM   1144  HB2 PRO    74      73.240  39.119  43.774  1.00  0.00           H  
ATOM   1145  HB3 PRO    74      74.400  37.968  44.453  1.00  0.00           H  
ATOM   1146  CA  PRO    74      73.174  39.154  45.888  1.00  0.00           C  
ATOM   1147  HA  PRO    74      74.130  39.120  46.412  1.00  0.00           H  
ATOM   1148  C   PRO    74      72.790  40.576  45.566  1.00  0.00           C  
ATOM   1149  O   PRO    74      73.690  41.449  45.443  1.00  0.00           O  
ATOM   1150  N   PRO    75      71.527  40.917  45.397  1.00  0.00           N  
ATOM   1151  CD  PRO    75      70.209  40.218  45.630  1.00  0.00           C  
ATOM   1152  HD2 PRO    75      70.159  39.149  45.419  1.00  0.00           H  
ATOM   1153  HD3 PRO    75      69.941  40.415  46.667  1.00  0.00           H  
ATOM   1154  CG  PRO    75      69.172  40.848  44.754  1.00  0.00           C  
ATOM   1155  HG2 PRO    75      69.221  40.546  43.708  1.00  0.00           H  
ATOM   1156  HG3 PRO    75      68.230  40.772  45.297  1.00  0.00           H  
ATOM   1157  CB  PRO    75      69.665  42.283  44.934  1.00  0.00           C  
ATOM   1158  HB2 PRO    75      69.219  42.947  44.193  1.00  0.00           H  
ATOM   1159  HB3 PRO    75      69.208  42.685  45.838  1.00  0.00           H  
ATOM   1160  CA  PRO    75      71.181  42.311  44.962  1.00  0.00           C  
ATOM   1161  HA  PRO    75      71.611  42.544  43.988  1.00  0.00           H  
ATOM   1162  C   PRO    75      71.592  43.365  46.042  1.00  0.00           C  
ATOM   1163  O   PRO    75      71.869  44.467  45.606  1.00  0.00           O  
ATOM   1164  N   PHE    76      71.857  42.979  47.281  1.00  0.00           N  
ATOM   1165  H   PHE    76      71.858  42.010  47.567  1.00  0.00           H  
ATOM   1166  CA  PHE    76      72.294  43.914  48.351  1.00  0.00           C  
ATOM   1167  HA  PHE    76      71.847  44.898  48.216  1.00  0.00           H  
ATOM   1168  CB  PHE    76      71.801  43.413  49.697  1.00  0.00           C  
ATOM   1169  HB2 PHE    76      72.379  43.839  50.518  1.00  0.00           H  
ATOM   1170  HB3 PHE    76      71.992  42.340  49.714  1.00  0.00           H  
ATOM   1171  CG  PHE    76      70.281  43.485  49.976  1.00  0.00           C  
ATOM   1172  CD1 PHE    76      69.318  44.027  49.082  1.00  0.00           C  
ATOM   1173  HD1 PHE    76      69.683  44.424  48.146  1.00  0.00           H  
ATOM   1174  CE1 PHE    76      67.947  44.294  49.470  1.00  0.00           C  
ATOM   1175  HE1 PHE    76      67.165  44.729  48.866  1.00  0.00           H  
ATOM   1176  CZ  PHE    76      67.546  43.924  50.788  1.00  0.00           C  
ATOM   1177  HZ  PHE    76      66.540  44.143  51.114  1.00  0.00           H  
ATOM   1178  CE2 PHE    76      68.438  43.344  51.702  1.00  0.00           C  
ATOM   1179  HE2 PHE    76      68.156  43.115  52.719  1.00  0.00           H  
ATOM   1180  CD2 PHE    76      69.801  43.100  51.280  1.00  0.00           C  
ATOM   1181  HD2 PHE    76      70.495  42.629  51.961  1.00  0.00           H  
ATOM   1182  C   PHE    76      73.828  44.256  48.368  1.00  0.00           C  
ATOM   1183  O   PHE    76      74.344  45.300  48.838  1.00  0.00           O  
ATOM   1184  N   ALA    77      74.639  43.388  47.735  1.00  0.00           N  
ATOM   1185  H   ALA    77      74.157  42.663  47.223  1.00  0.00           H  
ATOM   1186  CA  ALA    77      76.037  43.658  47.346  1.00  0.00           C  
ATOM   1187  HA  ALA    77      76.469  44.391  48.028  1.00  0.00           H  
ATOM   1188  CB  ALA    77      76.821  42.357  47.480  1.00  0.00           C  
ATOM   1189  HB1 ALA    77      77.894  42.517  47.580  1.00  0.00           H  
ATOM   1190  HB2 ALA    77      76.479  41.727  46.658  1.00  0.00           H  
ATOM   1191  HB3 ALA    77      76.570  41.871  48.422  1.00  0.00           H  
ATOM   1192  C   ALA    77      76.170  44.362  45.993  1.00  0.00           C  
ATOM   1193  O   ALA    77      77.286  44.641  45.550  1.00  0.00           O  
ATOM   1194  N   GLY    78      75.035  44.575  45.290  1.00  0.00           N  
ATOM   1195  H   GLY    78      74.129  44.264  45.611  1.00  0.00           H  
ATOM   1196  CA  GLY    78      75.098  45.054  43.870  1.00  0.00           C  
ATOM   1197  HA2 GLY    78      76.016  44.778  43.349  1.00  0.00           H  
ATOM   1198  HA3 GLY    78      74.339  44.587  43.243  1.00  0.00           H  
ATOM   1199  C   GLY    78      75.080  46.585  43.684  1.00  0.00           C  
ATOM   1200  O   GLY    78      75.040  47.409  44.587  1.00  0.00           O  
ATOM   1201  N   ARG    79      74.845  47.075  42.466  1.00  0.00           N  
ATOM   1202  H   ARG    79      74.771  46.353  41.764  1.00  0.00           H  
ATOM   1203  CA  ARG    79      74.450  48.441  42.196  1.00  0.00           C  
ATOM   1204  HA  ARG    79      73.965  48.813  43.098  1.00  0.00           H  
ATOM   1205  CB  ARG    79      75.680  49.225  41.694  1.00  0.00           C  
ATOM   1206  HB2 ARG    79      76.031  48.749  40.779  1.00  0.00           H  
ATOM   1207  HB3 ARG    79      75.490  50.270  41.446  1.00  0.00           H  
ATOM   1208  CG  ARG    79      76.802  49.507  42.684  1.00  0.00           C  
ATOM   1209  HG2 ARG    79      77.136  48.514  42.985  1.00  0.00           H  
ATOM   1210  HG3 ARG    79      77.644  49.915  42.125  1.00  0.00           H  
ATOM   1211  CD  ARG    79      76.289  50.396  43.818  1.00  0.00           C  
ATOM   1212  HD2 ARG    79      75.299  50.093  44.161  1.00  0.00           H  
ATOM   1213  HD3 ARG    79      76.121  51.377  43.375  1.00  0.00           H  
ATOM   1214  NE  ARG    79      77.350  50.439  44.909  1.00  0.00           N  
ATOM   1215  HE  ARG    79      77.979  51.228  44.863  1.00  0.00           H  
ATOM   1216  CZ  ARG    79      77.526  49.672  45.931  1.00  0.00           C  
ATOM   1217  NH1 ARG    79      76.768  48.635  46.251  1.00  0.00           N  
ATOM   1218 HH11 ARG    79      77.104  48.227  47.111  1.00  0.00           H  
ATOM   1219 HH12 ARG    79      76.082  48.235  45.627  1.00  0.00           H  
ATOM   1220  NH2 ARG    79      78.553  49.832  46.689  1.00  0.00           N  
ATOM   1221 HH21 ARG    79      79.166  50.620  46.540  1.00  0.00           H  
ATOM   1222 HH22 ARG    79      78.838  49.109  47.335  1.00  0.00           H  
ATOM   1223  C   ARG    79      73.438  48.566  41.064  1.00  0.00           C  
ATOM   1224  O   ARG    79      73.380  47.672  40.218  1.00  0.00           O  
ATOM   1225  N   LEU    80      72.690  49.669  41.061  1.00  0.00           N  
ATOM   1226  H   LEU    80      72.911  50.207  41.887  1.00  0.00           H  
ATOM   1227  CA  LEU    80      71.769  50.028  40.000  1.00  0.00           C  
ATOM   1228  HA  LEU    80      71.307  49.081  39.723  1.00  0.00           H  
ATOM   1229  CB  LEU    80      70.636  51.085  40.353  1.00  0.00           C  
ATOM   1230  HB2 LEU    80      71.109  52.015  40.667  1.00  0.00           H  
ATOM   1231  HB3 LEU    80      70.038  51.228  39.453  1.00  0.00           H  
ATOM   1232  CG  LEU    80      69.640  50.650  41.506  1.00  0.00           C  
ATOM   1233  HG  LEU    80      70.219  50.693  42.428  1.00  0.00           H  
ATOM   1234  CD1 LEU    80      68.614  51.714  41.713  1.00  0.00           C  
ATOM   1235 HD11 LEU    80      68.157  52.024  40.773  1.00  0.00           H  
ATOM   1236 HD12 LEU    80      69.150  52.569  42.125  1.00  0.00           H  
ATOM   1237 HD13 LEU    80      67.903  51.362  42.461  1.00  0.00           H  
ATOM   1238  CD2 LEU    80      68.909  49.258  41.359  1.00  0.00           C  
ATOM   1239 HD21 LEU    80      68.623  49.130  40.315  1.00  0.00           H  
ATOM   1240 HD22 LEU    80      68.097  49.271  42.086  1.00  0.00           H  
ATOM   1241 HD23 LEU    80      69.496  48.413  41.721  1.00  0.00           H  
ATOM   1242  C   LEU    80      72.592  50.543  38.798  1.00  0.00           C  
ATOM   1243  O   LEU    80      73.516  51.288  38.975  1.00  0.00           O  
ATOM   1244  N   VAL    81      72.159  50.107  37.619  1.00  0.00           N  
ATOM   1245  H   VAL    81      71.357  49.496  37.555  1.00  0.00           H  
ATOM   1246  CA  VAL    81      72.664  50.782  36.406  1.00  0.00           C  
ATOM   1247  HA  VAL    81      73.455  51.489  36.659  1.00  0.00           H  
ATOM   1248  CB  VAL    81      73.378  49.721  35.578  1.00  0.00           C  
ATOM   1249  HB  VAL    81      72.591  49.079  35.182  1.00  0.00           H  
ATOM   1250  CG1 VAL    81      74.128  50.462  34.423  1.00  0.00           C  
ATOM   1251 HG11 VAL    81      74.617  49.646  33.890  1.00  0.00           H  
ATOM   1252 HG12 VAL    81      73.413  50.927  33.744  1.00  0.00           H  
ATOM   1253 HG13 VAL    81      74.824  51.217  34.790  1.00  0.00           H  
ATOM   1254  CG2 VAL    81      74.404  48.916  36.393  1.00  0.00           C  
ATOM   1255 HG21 VAL    81      73.932  48.462  37.265  1.00  0.00           H  
ATOM   1256 HG22 VAL    81      74.739  48.102  35.751  1.00  0.00           H  
ATOM   1257 HG23 VAL    81      75.282  49.473  36.721  1.00  0.00           H  
ATOM   1258  C   VAL    81      71.517  51.406  35.712  1.00  0.00           C  
ATOM   1259  O   VAL    81      70.436  50.795  35.538  1.00  0.00           O  
ATOM   1260  N   ILE    82      71.718  52.666  35.296  1.00  0.00           N  
ATOM   1261  H   ILE    82      72.552  53.079  35.688  1.00  0.00           H  
ATOM   1262  CA  ILE    82      70.706  53.564  34.615  1.00  0.00           C  
ATOM   1263  HA  ILE    82      69.763  53.021  34.544  1.00  0.00           H  
ATOM   1264  CB  ILE    82      70.359  54.807  35.438  1.00  0.00           C  
ATOM   1265  HB  ILE    82      71.320  55.177  35.797  1.00  0.00           H  
ATOM   1266  CG2 ILE    82      69.702  55.916  34.564  1.00  0.00           C  
ATOM   1267 HG21 ILE    82      69.545  56.756  35.240  1.00  0.00           H  
ATOM   1268 HG22 ILE    82      68.726  55.707  34.125  1.00  0.00           H  
ATOM   1269 HG23 ILE    82      70.430  56.272  33.835  1.00  0.00           H  
ATOM   1270  CG1 ILE    82      69.445  54.330  36.698  1.00  0.00           C  
ATOM   1271 HG12 ILE    82      68.383  54.308  36.454  1.00  0.00           H  
ATOM   1272 HG13 ILE    82      69.784  53.398  37.152  1.00  0.00           H  
ATOM   1273  CD1 ILE    82      69.500  55.517  37.730  1.00  0.00           C  
ATOM   1274 HD11 ILE    82      69.201  55.131  38.705  1.00  0.00           H  
ATOM   1275 HD12 ILE    82      68.950  56.393  37.384  1.00  0.00           H  
ATOM   1276 HD13 ILE    82      70.559  55.617  37.967  1.00  0.00           H  
ATOM   1277  C   ILE    82      71.224  53.864  33.235  1.00  0.00           C  
ATOM   1278  O   ILE    82      72.216  54.443  33.064  1.00  0.00           O  
ATOM   1279  N   THR    83      70.462  53.534  32.202  1.00  0.00           N  
ATOM   1280  H   THR    83      69.493  53.365  32.428  1.00  0.00           H  
ATOM   1281  CA  THR    83      70.773  53.751  30.776  1.00  0.00           C  
ATOM   1282  HA  THR    83      71.743  54.246  30.734  1.00  0.00           H  
ATOM   1283  CB  THR    83      70.935  52.405  30.105  1.00  0.00           C  
ATOM   1284  HB  THR    83      70.045  51.777  30.126  1.00  0.00           H  
ATOM   1285  CG2 THR    83      71.460  52.605  28.718  1.00  0.00           C  
ATOM   1286 HG21 THR    83      71.907  51.661  28.406  1.00  0.00           H  
ATOM   1287 HG22 THR    83      70.661  52.918  28.045  1.00  0.00           H  
ATOM   1288 HG23 THR    83      72.281  53.304  28.555  1.00  0.00           H  
ATOM   1289  OG1 THR    83      71.877  51.574  30.713  1.00  0.00           O  
ATOM   1290  HG1 THR    83      71.450  51.006  31.358  1.00  0.00           H  
ATOM   1291  C   THR    83      69.692  54.587  30.152  1.00  0.00           C  
ATOM   1292  O   THR    83      68.589  54.509  30.627  1.00  0.00           O  
ATOM   1293  N   GLU    84      70.073  55.488  29.208  1.00  0.00           N  
ATOM   1294  H   GLU    84      71.007  55.487  28.824  1.00  0.00           H  
ATOM   1295  CA  GLU    84      69.194  56.578  28.748  1.00  0.00           C  
ATOM   1296  HA  GLU    84      68.222  56.299  29.156  1.00  0.00           H  
ATOM   1297  CB  GLU    84      69.682  57.884  29.427  1.00  0.00           C  
ATOM   1298  HB2 GLU    84      70.657  58.077  28.978  1.00  0.00           H  
ATOM   1299  HB3 GLU    84      68.918  58.641  29.254  1.00  0.00           H  
ATOM   1300  CG  GLU    84      69.861  57.862  30.937  1.00  0.00           C  
ATOM   1301  HG2 GLU    84      69.044  57.262  31.337  1.00  0.00           H  
ATOM   1302  HG3 GLU    84      70.703  57.186  31.084  1.00  0.00           H  
ATOM   1303  CD  GLU    84      70.245  59.225  31.560  1.00  0.00           C  
ATOM   1304  OE1 GLU    84      70.291  60.209  30.793  1.00  0.00           O  
ATOM   1305  OE2 GLU    84      70.502  59.270  32.779  1.00  0.00           O  
ATOM   1306  C   GLU    84      69.132  56.623  27.189  1.00  0.00           C  
ATOM   1307  O   GLU    84      70.109  56.109  26.619  1.00  0.00           O  
ATOM   1308  N   TYR    85      68.097  57.209  26.540  1.00  0.00           N  
ATOM   1309  H   TYR    85      67.340  57.452  27.163  1.00  0.00           H  
ATOM   1310  CA  TYR    85      67.962  57.166  25.144  1.00  0.00           C  
ATOM   1311  HA  TYR    85      68.690  56.515  24.660  1.00  0.00           H  
ATOM   1312  CB  TYR    85      66.679  56.381  24.909  1.00  0.00           C  
ATOM   1313  HB2 TYR    85      66.543  56.402  23.828  1.00  0.00           H  
ATOM   1314  HB3 TYR    85      65.778  56.906  25.226  1.00  0.00           H  
ATOM   1315  CG  TYR    85      66.737  54.947  25.513  1.00  0.00           C  
ATOM   1316  CD1 TYR    85      67.064  53.916  24.651  1.00  0.00           C  
ATOM   1317  HD1 TYR    85      67.267  54.117  23.609  1.00  0.00           H  
ATOM   1318  CE1 TYR    85      67.253  52.616  25.214  1.00  0.00           C  
ATOM   1319  HE1 TYR    85      67.555  51.764  24.623  1.00  0.00           H  
ATOM   1320  CZ  TYR    85      67.075  52.359  26.575  1.00  0.00           C  
ATOM   1321  OH  TYR    85      67.239  51.139  27.126  1.00  0.00           O  
ATOM   1322  HH  TYR    85      67.032  51.148  28.063  1.00  0.00           H  
ATOM   1323  CE2 TYR    85      66.758  53.425  27.391  1.00  0.00           C  
ATOM   1324  HE2 TYR    85      66.790  53.212  28.450  1.00  0.00           H  
ATOM   1325  CD2 TYR    85      66.527  54.725  26.909  1.00  0.00           C  
ATOM   1326  HD2 TYR    85      66.349  55.584  27.538  1.00  0.00           H  
ATOM   1327  C   TYR    85      68.085  58.519  24.389  1.00  0.00           C  
ATOM   1328  O   TYR    85      68.038  59.597  24.914  1.00  0.00           O  
ATOM   1329  N   GLU    86      68.140  58.521  23.085  1.00  0.00           N  
ATOM   1330  H   GLU    86      68.272  57.625  22.637  1.00  0.00           H  
ATOM   1331  CA  GLU    86      68.193  59.614  22.196  1.00  0.00           C  
ATOM   1332  HA  GLU    86      69.077  60.224  22.378  1.00  0.00           H  
ATOM   1333  CB  GLU    86      68.200  59.043  20.763  1.00  0.00           C  
ATOM   1334  HB2 GLU    86      68.590  59.839  20.129  1.00  0.00           H  
ATOM   1335  HB3 GLU    86      68.883  58.203  20.887  1.00  0.00           H  
ATOM   1336  CG  GLU    86      66.898  58.488  20.119  1.00  0.00           C  
ATOM   1337  HG2 GLU    86      66.136  59.266  20.153  1.00  0.00           H  
ATOM   1338  HG3 GLU    86      67.107  58.342  19.059  1.00  0.00           H  
ATOM   1339  CD  GLU    86      66.392  57.098  20.622  1.00  0.00           C  
ATOM   1340  OE1 GLU    86      67.252  56.369  21.150  1.00  0.00           O  
ATOM   1341  OE2 GLU    86      65.213  56.706  20.364  1.00  0.00           O  
ATOM   1342  C   GLU    86      67.035  60.587  22.400  1.00  0.00           C  
ATOM   1343  O   GLU    86      67.080  61.669  21.898  1.00  0.00           O  
ATOM   1344  N   ASP    87      65.978  60.301  23.140  1.00  0.00           N  
ATOM   1345  H   ASP    87      65.950  59.346  23.469  1.00  0.00           H  
ATOM   1346  CA  ASP    87      64.818  61.239  23.444  1.00  0.00           C  
ATOM   1347  HA  ASP    87      65.113  62.237  23.121  1.00  0.00           H  
ATOM   1348  CB  ASP    87      63.589  60.644  22.724  1.00  0.00           C  
ATOM   1349  HB2 ASP    87      63.887  60.608  21.676  1.00  0.00           H  
ATOM   1350  HB3 ASP    87      62.751  61.341  22.721  1.00  0.00           H  
ATOM   1351  CG  ASP    87      63.127  59.222  23.111  1.00  0.00           C  
ATOM   1352  OD1 ASP    87      62.293  58.622  22.354  1.00  0.00           O  
ATOM   1353  OD2 ASP    87      63.630  58.664  24.058  1.00  0.00           O  
ATOM   1354  C   ASP    87      64.708  61.527  24.901  1.00  0.00           C  
ATOM   1355  O   ASP    87      63.625  61.907  25.247  1.00  0.00           O  
ATOM   1356  N   ASN    88      65.794  61.332  25.681  1.00  0.00           N  
ATOM   1357  H   ASN    88      66.586  60.905  25.222  1.00  0.00           H  
ATOM   1358  CA  ASN    88      65.880  61.493  27.100  1.00  0.00           C  
ATOM   1359  HA  ASN    88      66.868  61.131  27.383  1.00  0.00           H  
ATOM   1360  CB  ASN    88      65.729  62.994  27.555  1.00  0.00           C  
ATOM   1361  HB2 ASN    88      65.893  63.043  28.631  1.00  0.00           H  
ATOM   1362  HB3 ASN    88      64.714  63.306  27.306  1.00  0.00           H  
ATOM   1363  CG  ASN    88      66.714  63.969  26.925  1.00  0.00           C  
ATOM   1364  OD1 ASN    88      66.903  63.999  25.726  1.00  0.00           O  
ATOM   1365  ND2 ASN    88      67.297  64.807  27.718  1.00  0.00           N  
ATOM   1366 HD21 ASN    88      67.724  65.596  27.253  1.00  0.00           H  
ATOM   1367 HD22 ASN    88      67.146  64.903  28.712  1.00  0.00           H  
ATOM   1368  C   ASN    88      65.037  60.559  27.939  1.00  0.00           C  
ATOM   1369  O   ASN    88      65.063  60.744  29.211  1.00  0.00           O  
ATOM   1370  N   THR    89      64.426  59.540  27.439  1.00  0.00           N  
ATOM   1371  H   THR    89      64.428  59.449  26.433  1.00  0.00           H  
ATOM   1372  CA  THR    89      63.887  58.426  28.233  1.00  0.00           C  
ATOM   1373  HA  THR    89      63.405  58.812  29.131  1.00  0.00           H  
ATOM   1374  CB  THR    89      62.905  57.517  27.413  1.00  0.00           C  
ATOM   1375  HB  THR    89      62.571  56.656  27.993  1.00  0.00           H  
ATOM   1376  CG2 THR    89      61.658  58.181  26.964  1.00  0.00           C  
ATOM   1377 HG21 THR    89      61.129  58.572  27.834  1.00  0.00           H  
ATOM   1378 HG22 THR    89      61.026  57.429  26.492  1.00  0.00           H  
ATOM   1379 HG23 THR    89      61.860  58.995  26.268  1.00  0.00           H  
ATOM   1380  OG1 THR    89      63.555  57.024  26.249  1.00  0.00           O  
ATOM   1381  HG1 THR    89      63.658  57.740  25.619  1.00  0.00           H  
ATOM   1382  C   THR    89      65.004  57.621  28.845  1.00  0.00           C  
ATOM   1383  O   THR    89      66.207  57.767  28.552  1.00  0.00           O  
ATOM   1384  N   ALA    90      64.639  56.674  29.723  1.00  0.00           N  
ATOM   1385  H   ALA    90      63.646  56.607  29.894  1.00  0.00           H  
ATOM   1386  CA  ALA    90      65.590  55.748  30.384  1.00  0.00           C  
ATOM   1387  HA  ALA    90      66.419  55.646  29.683  1.00  0.00           H  
ATOM   1388  CB  ALA    90      66.002  56.479  31.664  1.00  0.00           C  
ATOM   1389  HB1 ALA    90      65.161  56.553  32.354  1.00  0.00           H  
ATOM   1390  HB2 ALA    90      66.819  55.916  32.114  1.00  0.00           H  
ATOM   1391  HB3 ALA    90      66.514  57.385  31.339  1.00  0.00           H  
ATOM   1392  C   ALA    90      65.109  54.314  30.640  1.00  0.00           C  
ATOM   1393  O   ALA    90      63.922  54.053  30.550  1.00  0.00           O  
ATOM   1394  N   THR    91      66.011  53.508  31.180  1.00  0.00           N  
ATOM   1395  H   THR    91      66.921  53.929  31.300  1.00  0.00           H  
ATOM   1396  CA  THR    91      65.935  52.086  31.582  1.00  0.00           C  
ATOM   1397  HA  THR    91      64.954  51.951  32.038  1.00  0.00           H  
ATOM   1398  CB  THR    91      66.140  50.997  30.469  1.00  0.00           C  
ATOM   1399  HB  THR    91      66.065  50.014  30.933  1.00  0.00           H  
ATOM   1400  CG2 THR    91      65.072  51.045  29.316  1.00  0.00           C  
ATOM   1401 HG21 THR    91      65.249  50.157  28.709  1.00  0.00           H  
ATOM   1402 HG22 THR    91      64.087  50.874  29.751  1.00  0.00           H  
ATOM   1403 HG23 THR    91      64.998  51.982  28.764  1.00  0.00           H  
ATOM   1404  OG1 THR    91      67.390  51.121  29.892  1.00  0.00           O  
ATOM   1405  HG1 THR    91      67.954  50.499  30.357  1.00  0.00           H  
ATOM   1406  C   THR    91      66.888  51.875  32.756  1.00  0.00           C  
ATOM   1407  O   THR    91      67.917  52.504  32.782  1.00  0.00           O  
ATOM   1408  N   CYS    92      66.484  51.025  33.681  1.00  0.00           N  
ATOM   1409  H   CYS    92      65.554  50.664  33.520  1.00  0.00           H  
ATOM   1410  CA  CYS    92      67.139  50.597  34.927  1.00  0.00           C  
ATOM   1411  HA  CYS    92      68.178  50.918  34.866  1.00  0.00           H  
ATOM   1412  CB  CYS    92      66.400  51.261  36.023  1.00  0.00           C  
ATOM   1413  HB2 CYS    92      66.193  52.319  35.859  1.00  0.00           H  
ATOM   1414  HB3 CYS    92      65.431  50.782  36.163  1.00  0.00           H  
ATOM   1415  SG  CYS    92      67.316  51.340  37.625  1.00  0.00           S  
ATOM   1416  HG  CYS    92      67.072  50.078  37.988  1.00  0.00           H  
ATOM   1417  C   CYS    92      67.161  49.097  35.267  1.00  0.00           C  
ATOM   1418  O   CYS    92      66.143  48.465  35.099  1.00  0.00           O  
ATOM   1419  N   PHE    93      68.272  48.552  35.791  1.00  0.00           N  
ATOM   1420  H   PHE    93      69.103  49.101  35.964  1.00  0.00           H  
ATOM   1421  CA  PHE    93      68.294  47.247  36.354  1.00  0.00           C  
ATOM   1422  HA  PHE    93      67.282  47.040  36.702  1.00  0.00           H  
ATOM   1423  CB  PHE    93      68.681  46.209  35.271  1.00  0.00           C  
ATOM   1424  HB2 PHE    93      67.818  46.029  34.629  1.00  0.00           H  
ATOM   1425  HB3 PHE    93      68.847  45.228  35.715  1.00  0.00           H  
ATOM   1426  CG  PHE    93      70.023  46.454  34.489  1.00  0.00           C  
ATOM   1427  CD1 PHE    93      69.913  46.492  33.111  1.00  0.00           C  
ATOM   1428  HD1 PHE    93      68.888  46.429  32.774  1.00  0.00           H  
ATOM   1429  CE1 PHE    93      71.019  46.606  32.301  1.00  0.00           C  
ATOM   1430  HE1 PHE    93      70.881  46.618  31.230  1.00  0.00           H  
ATOM   1431  CZ  PHE    93      72.343  46.645  32.883  1.00  0.00           C  
ATOM   1432  HZ  PHE    93      73.186  46.823  32.232  1.00  0.00           H  
ATOM   1433  CE2 PHE    93      72.517  46.607  34.305  1.00  0.00           C  
ATOM   1434  HE2 PHE    93      73.502  46.580  34.746  1.00  0.00           H  
ATOM   1435  CD2 PHE    93      71.287  46.462  35.072  1.00  0.00           C  
ATOM   1436  HD2 PHE    93      71.406  46.390  36.143  1.00  0.00           H  
ATOM   1437  C   PHE    93      69.317  47.228  37.529  1.00  0.00           C  
ATOM   1438  O   PHE    93      70.205  48.057  37.662  1.00  0.00           O  
ATOM   1439  N   ILE    94      69.032  46.346  38.460  1.00  0.00           N  
ATOM   1440  H   ILE    94      68.192  45.789  38.399  1.00  0.00           H  
ATOM   1441  CA  ILE    94      70.007  46.023  39.425  1.00  0.00           C  
ATOM   1442  HA  ILE    94      70.346  46.933  39.921  1.00  0.00           H  
ATOM   1443  CB  ILE    94      69.364  45.265  40.637  1.00  0.00           C  
ATOM   1444  HB  ILE    94      69.013  44.325  40.212  1.00  0.00           H  
ATOM   1445  CG2 ILE    94      70.428  44.910  41.676  1.00  0.00           C  
ATOM   1446 HG21 ILE    94      71.263  44.305  41.322  1.00  0.00           H  
ATOM   1447 HG22 ILE    94      69.930  44.435  42.521  1.00  0.00           H  
ATOM   1448 HG23 ILE    94      70.944  45.814  42.001  1.00  0.00           H  
ATOM   1449  CG1 ILE    94      68.160  45.777  41.428  1.00  0.00           C  
ATOM   1450 HG12 ILE    94      67.461  46.374  40.842  1.00  0.00           H  
ATOM   1451 HG13 ILE    94      68.574  46.498  42.133  1.00  0.00           H  
ATOM   1452  CD1 ILE    94      67.209  44.766  42.070  1.00  0.00           C  
ATOM   1453 HD11 ILE    94      66.754  44.215  41.246  1.00  0.00           H  
ATOM   1454 HD12 ILE    94      66.358  45.237  42.562  1.00  0.00           H  
ATOM   1455 HD13 ILE    94      67.784  44.040  42.646  1.00  0.00           H  
ATOM   1456  C   ILE    94      71.073  45.094  38.846  1.00  0.00           C  
ATOM   1457  O   ILE    94      70.779  43.926  38.591  1.00  0.00           O  
ATOM   1458  N   ALA    95      72.352  45.582  38.745  1.00  0.00           N  
ATOM   1459  H   ALA    95      72.631  46.496  39.070  1.00  0.00           H  
ATOM   1460  CA  ALA    95      73.409  44.720  38.393  1.00  0.00           C  
ATOM   1461  HA  ALA    95      73.056  44.041  37.617  1.00  0.00           H  
ATOM   1462  CB  ALA    95      74.477  45.474  37.635  1.00  0.00           C  
ATOM   1463  HB1 ALA    95      75.310  44.819  37.382  1.00  0.00           H  
ATOM   1464  HB2 ALA    95      74.922  46.246  38.264  1.00  0.00           H  
ATOM   1465  HB3 ALA    95      74.036  46.004  36.791  1.00  0.00           H  
ATOM   1466  C   ALA    95      73.892  44.056  39.704  1.00  0.00           C  
ATOM   1467  O   ALA    95      74.115  44.756  40.737  1.00  0.00           O  
ATOM   1468  N   CYS    96      74.009  42.707  39.740  1.00  0.00           N  
ATOM   1469  H   CYS    96      73.679  42.198  38.933  1.00  0.00           H  
ATOM   1470  CA  CYS    96      74.641  41.979  40.796  1.00  0.00           C  
ATOM   1471  HA  CYS    96      74.491  42.361  41.806  1.00  0.00           H  
ATOM   1472  CB  CYS    96      73.956  40.603  40.870  1.00  0.00           C  
ATOM   1473  HB2 CYS    96      74.466  40.067  41.670  1.00  0.00           H  
ATOM   1474  HB3 CYS    96      73.986  40.153  39.877  1.00  0.00           H  
ATOM   1475  SG  CYS    96      72.188  40.634  41.300  1.00  0.00           S  
ATOM   1476  HG  CYS    96      71.749  41.380  40.282  1.00  0.00           H  
ATOM   1477  C   CYS    96      76.216  41.953  40.699  1.00  0.00           C  
ATOM   1478  O   CYS    96      76.834  40.892  40.577  1.00  0.00           O  
ATOM   1479  N   ASN    97      76.854  43.107  40.758  1.00  0.00           N  
ATOM   1480  H   ASN    97      76.368  43.915  41.119  1.00  0.00           H  
ATOM   1481  CA  ASN    97      78.290  43.267  40.317  1.00  0.00           C  
ATOM   1482  HA  ASN    97      78.606  42.467  39.648  1.00  0.00           H  
ATOM   1483  CB  ASN    97      78.376  44.650  39.593  1.00  0.00           C  
ATOM   1484  HB2 ASN    97      77.824  44.548  38.658  1.00  0.00           H  
ATOM   1485  HB3 ASN    97      79.400  44.910  39.323  1.00  0.00           H  
ATOM   1486  CG  ASN    97      77.845  45.824  40.384  1.00  0.00           C  
ATOM   1487  OD1 ASN    97      77.700  45.892  41.606  1.00  0.00           O  
ATOM   1488  ND2 ASN    97      77.490  46.871  39.661  1.00  0.00           N  
ATOM   1489 HD21 ASN    97      77.506  46.783  38.655  1.00  0.00           H  
ATOM   1490 HD22 ASN    97      77.064  47.657  40.131  1.00  0.00           H  
ATOM   1491  C   ASN    97      79.231  43.178  41.530  1.00  0.00           C  
ATOM   1492  O   ASN    97      80.376  43.377  41.353  1.00  0.00           O  
ATOM   1493  N   ASN    98      78.725  42.781  42.699  1.00  0.00           N  
ATOM   1494  H   ASN    98      77.788  42.408  42.753  1.00  0.00           H  
ATOM   1495  CA  ASN    98      79.491  42.666  43.992  1.00  0.00           C  
ATOM   1496  HA  ASN    98      78.713  42.638  44.754  1.00  0.00           H  
ATOM   1497  CB  ASN    98      80.282  41.295  44.061  1.00  0.00           C  
ATOM   1498  HB2 ASN    98      79.697  40.493  43.611  1.00  0.00           H  
ATOM   1499  HB3 ASN    98      81.166  41.433  43.439  1.00  0.00           H  
ATOM   1500  CG  ASN    98      80.658  40.918  45.549  1.00  0.00           C  
ATOM   1501  OD1 ASN    98      80.264  41.620  46.445  1.00  0.00           O  
ATOM   1502  ND2 ASN    98      81.685  40.109  45.765  1.00  0.00           N  
ATOM   1503 HD21 ASN    98      82.308  39.802  45.032  1.00  0.00           H  
ATOM   1504 HD22 ASN    98      81.965  40.134  46.735  1.00  0.00           H  
ATOM   1505  C   ASN    98      80.318  43.892  44.346  1.00  0.00           C  
ATOM   1506  O   ASN    98      81.456  43.772  44.838  1.00  0.00           O  
ATOM   1507  N   ALA    99      79.798  45.134  44.273  1.00  0.00           N  
ATOM   1508  H   ALA    99      78.828  45.228  44.010  1.00  0.00           H  
ATOM   1509  CA  ALA    99      80.420  46.380  44.696  1.00  0.00           C  
ATOM   1510  HA  ALA    99      81.464  46.390  44.383  1.00  0.00           H  
ATOM   1511  CB  ALA    99      79.700  47.464  43.908  1.00  0.00           C  
ATOM   1512  HB1 ALA    99      79.906  48.501  44.172  1.00  0.00           H  
ATOM   1513  HB2 ALA    99      78.624  47.411  44.077  1.00  0.00           H  
ATOM   1514  HB3 ALA    99      79.784  47.402  42.823  1.00  0.00           H  
ATOM   1515  C   ALA    99      80.293  46.516  46.239  1.00  0.00           C  
ATOM   1516  O   ALA    99      80.935  47.354  46.784  1.00  0.00           O  
ATOM   1517  N   GLY   100      79.503  45.677  46.869  1.00  0.00           N  
ATOM   1518  H   GLY   100      79.007  44.955  46.367  1.00  0.00           H  
ATOM   1519  CA  GLY   100      79.284  45.625  48.287  1.00  0.00           C  
ATOM   1520  HA2 GLY   100      80.240  45.796  48.782  1.00  0.00           H  
ATOM   1521  HA3 GLY   100      79.034  44.575  48.437  1.00  0.00           H  
ATOM   1522  C   GLY   100      78.175  46.526  49.019  1.00  0.00           C  
ATOM   1523  O   GLY   100      77.804  47.566  48.530  1.00  0.00           O  
ATOM   1524  N   ALA   101      77.620  45.998  50.137  1.00  0.00           N  
ATOM   1525  H   ALA   101      78.089  45.145  50.407  1.00  0.00           H  
ATOM   1526  CA  ALA   101      76.809  46.687  51.153  1.00  0.00           C  
ATOM   1527  HA  ALA   101      76.087  47.338  50.660  1.00  0.00           H  
ATOM   1528  CB  ALA   101      76.135  45.639  52.008  1.00  0.00           C  
ATOM   1529  HB1 ALA   101      77.001  45.243  52.539  1.00  0.00           H  
ATOM   1530  HB2 ALA   101      75.413  46.077  52.697  1.00  0.00           H  
ATOM   1531  HB3 ALA   101      75.646  44.971  51.299  1.00  0.00           H  
ATOM   1532  C   ALA   101      77.692  47.587  51.981  1.00  0.00           C  
ATOM   1533  O   ALA   101      78.911  47.621  51.800  1.00  0.00           O  
ATOM   1534  N   LEU   102      77.151  48.390  52.870  1.00  0.00           N  
ATOM   1535  H   LEU   102      76.143  48.434  52.929  1.00  0.00           H  
ATOM   1536  CA  LEU   102      77.924  49.105  53.924  1.00  0.00           C  
ATOM   1537  HA  LEU   102      78.967  48.807  53.818  1.00  0.00           H  
ATOM   1538  CB  LEU   102      77.695  50.569  53.713  1.00  0.00           C  
ATOM   1539  HB2 LEU   102      76.611  50.682  53.721  1.00  0.00           H  
ATOM   1540  HB3 LEU   102      78.075  50.918  52.753  1.00  0.00           H  
ATOM   1541  CG  LEU   102      78.168  51.599  54.711  1.00  0.00           C  
ATOM   1542  HG  LEU   102      77.708  51.263  55.641  1.00  0.00           H  
ATOM   1543  CD1 LEU   102      79.666  51.529  55.014  1.00  0.00           C  
ATOM   1544 HD11 LEU   102      79.807  52.154  55.896  1.00  0.00           H  
ATOM   1545 HD12 LEU   102      80.265  51.950  54.207  1.00  0.00           H  
ATOM   1546 HD13 LEU   102      79.981  50.544  55.360  1.00  0.00           H  
ATOM   1547  CD2 LEU   102      77.659  53.005  54.291  1.00  0.00           C  
ATOM   1548 HD21 LEU   102      78.018  53.599  55.131  1.00  0.00           H  
ATOM   1549 HD22 LEU   102      76.576  52.967  54.405  1.00  0.00           H  
ATOM   1550 HD23 LEU   102      78.130  53.291  53.351  1.00  0.00           H  
ATOM   1551  C   LEU   102      77.573  48.694  55.375  1.00  0.00           C  
ATOM   1552  O   LEU   102      76.427  48.422  55.713  1.00  0.00           O  
ATOM   1553  N   PHE   103      78.576  48.624  56.235  1.00  0.00           N  
ATOM   1554  H   PHE   103      79.495  48.897  55.917  1.00  0.00           H  
ATOM   1555  CA  PHE   103      78.497  48.238  57.676  1.00  0.00           C  
ATOM   1556  HA  PHE   103      77.444  48.128  57.934  1.00  0.00           H  
ATOM   1557  CB  PHE   103      79.074  46.819  57.703  1.00  0.00           C  
ATOM   1558  HB2 PHE   103      78.524  46.111  57.084  1.00  0.00           H  
ATOM   1559  HB3 PHE   103      80.119  46.841  57.392  1.00  0.00           H  
ATOM   1560  CG  PHE   103      78.990  46.249  59.082  1.00  0.00           C  
ATOM   1561  CD1 PHE   103      79.970  46.611  60.072  1.00  0.00           C  
ATOM   1562  HD1 PHE   103      80.792  47.282  59.867  1.00  0.00           H  
ATOM   1563  CE1 PHE   103      79.831  46.072  61.355  1.00  0.00           C  
ATOM   1564  HE1 PHE   103      80.524  46.323  62.144  1.00  0.00           H  
ATOM   1565  CZ  PHE   103      78.852  45.106  61.666  1.00  0.00           C  
ATOM   1566  HZ  PHE   103      78.891  44.639  62.639  1.00  0.00           H  
ATOM   1567  CE2 PHE   103      77.904  44.754  60.653  1.00  0.00           C  
ATOM   1568  HE2 PHE   103      77.110  44.065  60.899  1.00  0.00           H  
ATOM   1569  CD2 PHE   103      77.995  45.330  59.381  1.00  0.00           C  
ATOM   1570  HD2 PHE   103      77.172  45.171  58.700  1.00  0.00           H  
ATOM   1571  C   PHE   103      79.214  49.244  58.566  1.00  0.00           C  
ATOM   1572  O   PHE   103      80.431  49.474  58.488  1.00  0.00           O  
ATOM   1573  N   VAL   104      78.447  49.990  59.366  1.00  0.00           N  
ATOM   1574  H   VAL   104      77.464  49.783  59.473  1.00  0.00           H  
ATOM   1575  CA  VAL   104      78.850  51.251  60.098  1.00  0.00           C  
ATOM   1576  HA  VAL   104      79.770  51.631  59.653  1.00  0.00           H  
ATOM   1577  CB  VAL   104      77.833  52.397  59.872  1.00  0.00           C  
ATOM   1578  HB  VAL   104      76.829  52.111  60.184  1.00  0.00           H  
ATOM   1579  CG1 VAL   104      78.257  53.583  60.726  1.00  0.00           C  
ATOM   1580 HG11 VAL   104      79.276  53.969  60.687  1.00  0.00           H  
ATOM   1581 HG12 VAL   104      77.727  54.442  60.315  1.00  0.00           H  
ATOM   1582 HG13 VAL   104      77.978  53.511  61.777  1.00  0.00           H  
ATOM   1583  CG2 VAL   104      77.765  52.858  58.398  1.00  0.00           C  
ATOM   1584 HG21 VAL   104      77.594  51.926  57.859  1.00  0.00           H  
ATOM   1585 HG22 VAL   104      76.875  53.446  58.172  1.00  0.00           H  
ATOM   1586 HG23 VAL   104      78.724  53.214  58.022  1.00  0.00           H  
ATOM   1587  C   VAL   104      78.935  50.929  61.663  1.00  0.00           C  
ATOM   1588  O   VAL   104      78.078  50.102  62.067  1.00  0.00           O  
ATOM   1589  N   HIE   105      79.860  51.543  62.374  1.00  0.00           N  
ATOM   1590  H   HIE   105      80.472  52.150  61.847  1.00  0.00           H  
ATOM   1591  CA  HIE   105      79.994  51.362  63.811  1.00  0.00           C  
ATOM   1592  HA  HIE   105      79.192  50.752  64.228  1.00  0.00           H  
ATOM   1593  CB  HIE   105      81.262  50.534  64.002  1.00  0.00           C  
ATOM   1594  HB2 HIE   105      81.114  49.646  63.387  1.00  0.00           H  
ATOM   1595  HB3 HIE   105      82.151  51.032  63.614  1.00  0.00           H  
ATOM   1596  CG  HIE   105      81.568  50.050  65.351  1.00  0.00           C  
ATOM   1597  ND1 HIE   105      82.788  49.574  65.813  1.00  0.00           N  
ATOM   1598  CE1 HIE   105      82.602  49.318  67.117  1.00  0.00           C  
ATOM   1599  HE1 HIE   105      83.306  48.920  67.834  1.00  0.00           H  
ATOM   1600  NE2 HIE   105      81.395  49.749  67.534  1.00  0.00           N  
ATOM   1601  HE2 HIE   105      81.095  49.765  68.498  1.00  0.00           H  
ATOM   1602  CD2 HIE   105      80.754  50.288  66.462  1.00  0.00           C  
ATOM   1603  HD2 HIE   105      79.738  50.649  66.386  1.00  0.00           H  
ATOM   1604  C   HIE   105      80.104  52.729  64.543  1.00  0.00           C  
ATOM   1605  O   HIE   105      80.904  53.632  64.202  1.00  0.00           O  
ATOM   1606  N   ALA   106      79.245  52.903  65.594  1.00  0.00           N  
ATOM   1607  H   ALA   106      78.709  52.108  65.912  1.00  0.00           H  
ATOM   1608  CA  ALA   106      79.030  54.118  66.264  1.00  0.00           C  
ATOM   1609  HA  ALA   106      79.966  54.671  66.350  1.00  0.00           H  
ATOM   1610  CB  ALA   106      78.064  55.018  65.485  1.00  0.00           C  
ATOM   1611  HB1 ALA   106      78.434  55.156  64.469  1.00  0.00           H  
ATOM   1612  HB2 ALA   106      78.141  56.039  65.859  1.00  0.00           H  
ATOM   1613  HB3 ALA   106      77.083  54.544  65.451  1.00  0.00           H  
ATOM   1614  C   ALA   106      78.612  53.885  67.731  1.00  0.00           C  
ATOM   1615  O   ALA   106      78.225  52.772  68.167  1.00  0.00           O  
ATOM   1616  N   VAL   107      78.712  54.887  68.508  1.00  0.00           N  
ATOM   1617  H   VAL   107      79.031  55.768  68.129  1.00  0.00           H  
ATOM   1618  CA  VAL   107      78.355  54.896  69.942  1.00  0.00           C  
ATOM   1619  HA  VAL   107      77.699  54.048  70.135  1.00  0.00           H  
ATOM   1620  CB  VAL   107      79.645  54.605  70.804  1.00  0.00           C  
ATOM   1621  HB  VAL   107      79.959  53.597  70.533  1.00  0.00           H  
ATOM   1622  CG1 VAL   107      80.793  55.580  70.636  1.00  0.00           C  
ATOM   1623 HG11 VAL   107      81.661  55.344  71.251  1.00  0.00           H  
ATOM   1624 HG12 VAL   107      80.518  56.615  70.842  1.00  0.00           H  
ATOM   1625 HG13 VAL   107      81.040  55.536  69.576  1.00  0.00           H  
ATOM   1626  CG2 VAL   107      79.374  54.460  72.267  1.00  0.00           C  
ATOM   1627 HG21 VAL   107      80.243  54.170  72.858  1.00  0.00           H  
ATOM   1628 HG22 VAL   107      78.573  53.733  72.405  1.00  0.00           H  
ATOM   1629 HG23 VAL   107      79.014  55.396  72.693  1.00  0.00           H  
ATOM   1630  C   VAL   107      77.592  56.175  70.412  1.00  0.00           C  
ATOM   1631  O   VAL   107      78.120  57.304  70.304  1.00  0.00           O  
ATOM   1632  N   ALA   108      76.463  55.995  71.114  1.00  0.00           N  
ATOM   1633  H   ALA   108      76.417  55.014  71.351  1.00  0.00           H  
ATOM   1634  CA  ALA   108      75.564  56.959  71.677  1.00  0.00           C  
ATOM   1635  HA  ALA   108      75.507  57.801  70.988  1.00  0.00           H  
ATOM   1636  CB  ALA   108      74.116  56.370  71.762  1.00  0.00           C  
ATOM   1637  HB1 ALA   108      73.506  57.270  71.676  1.00  0.00           H  
ATOM   1638  HB2 ALA   108      73.884  55.905  72.720  1.00  0.00           H  
ATOM   1639  HB3 ALA   108      73.803  55.839  70.863  1.00  0.00           H  
ATOM   1640  C   ALA   108      76.125  57.340  73.046  1.00  0.00           C  
ATOM   1641  O   ALA   108      75.865  56.676  74.071  1.00  0.00           O  
ATOM   1642  N   GLU   109      77.010  58.344  73.033  1.00  0.00           N  
ATOM   1643  H   GLU   109      77.147  58.786  72.135  1.00  0.00           H  
ATOM   1644  CA  GLU   109      77.754  58.772  74.183  1.00  0.00           C  
ATOM   1645  HA  GLU   109      78.242  57.897  74.612  1.00  0.00           H  
ATOM   1646  CB  GLU   109      78.763  59.847  73.800  1.00  0.00           C  
ATOM   1647  HB2 GLU   109      78.258  60.671  73.295  1.00  0.00           H  
ATOM   1648  HB3 GLU   109      79.325  60.200  74.665  1.00  0.00           H  
ATOM   1649  CG  GLU   109      79.829  59.315  72.863  1.00  0.00           C  
ATOM   1650  HG2 GLU   109      80.159  58.331  73.198  1.00  0.00           H  
ATOM   1651  HG3 GLU   109      79.438  59.240  71.848  1.00  0.00           H  
ATOM   1652  CD  GLU   109      81.078  60.245  72.742  1.00  0.00           C  
ATOM   1653  OE1 GLU   109      82.242  59.738  72.857  1.00  0.00           O  
ATOM   1654  OE2 GLU   109      80.933  61.446  72.533  1.00  0.00           O  
ATOM   1655  C   GLU   109      76.881  59.365  75.322  1.00  0.00           C  
ATOM   1656  O   GLU   109      75.945  60.214  74.987  1.00  0.00           O  
ATOM   1657  N   ASN   110      77.113  59.050  76.568  1.00  0.00           N  
ATOM   1658  H   ASN   110      77.851  58.386  76.751  1.00  0.00           H  
ATOM   1659  CA  ASN   110      76.129  59.344  77.671  1.00  0.00           C  
ATOM   1660  HA  ASN   110      76.425  58.885  78.614  1.00  0.00           H  
ATOM   1661  CB  ASN   110      76.319  60.814  78.030  1.00  0.00           C  
ATOM   1662  HB2 ASN   110      75.788  60.939  78.974  1.00  0.00           H  
ATOM   1663  HB3 ASN   110      75.792  61.533  77.403  1.00  0.00           H  
ATOM   1664  CG  ASN   110      77.706  61.328  78.259  1.00  0.00           C  
ATOM   1665  OD1 ASN   110      77.959  62.520  78.214  1.00  0.00           O  
ATOM   1666  ND2 ASN   110      78.637  60.552  78.681  1.00  0.00           N  
ATOM   1667 HD21 ASN   110      79.549  60.919  78.912  1.00  0.00           H  
ATOM   1668 HD22 ASN   110      78.561  59.545  78.689  1.00  0.00           H  
ATOM   1669  C   ASN   110      74.656  59.028  77.459  1.00  0.00           C  
ATOM   1670  O   ASN   110      73.815  59.622  78.107  1.00  0.00           O  
ATOM   1671  N   THR   111      74.346  58.073  76.580  1.00  0.00           N  
ATOM   1672  H   THR   111      75.073  57.490  76.190  1.00  0.00           H  
ATOM   1673  CA  THR   111      72.959  57.764  76.169  1.00  0.00           C  
ATOM   1674  HA  THR   111      72.324  58.330  76.850  1.00  0.00           H  
ATOM   1675  CB  THR   111      72.836  58.146  74.670  1.00  0.00           C  
ATOM   1676  HB  THR   111      73.473  57.534  74.031  1.00  0.00           H  
ATOM   1677  CG2 THR   111      71.390  57.981  74.260  1.00  0.00           C  
ATOM   1678 HG21 THR   111      71.148  58.566  73.372  1.00  0.00           H  
ATOM   1679 HG22 THR   111      71.133  56.926  74.165  1.00  0.00           H  
ATOM   1680 HG23 THR   111      70.745  58.440  75.008  1.00  0.00           H  
ATOM   1681  OG1 THR   111      73.140  59.555  74.605  1.00  0.00           O  
ATOM   1682  HG1 THR   111      74.049  59.677  74.888  1.00  0.00           H  
ATOM   1683  C   THR   111      72.600  56.339  76.417  1.00  0.00           C  
ATOM   1684  O   THR   111      73.370  55.425  76.096  1.00  0.00           O  
ATOM   1685  N   THR   112      71.452  56.119  77.026  1.00  0.00           N  
ATOM   1686  H   THR   112      70.849  56.909  77.203  1.00  0.00           H  
ATOM   1687  CA  THR   112      70.954  54.820  77.581  1.00  0.00           C  
ATOM   1688  HA  THR   112      71.727  54.053  77.535  1.00  0.00           H  
ATOM   1689  CB  THR   112      70.646  55.003  79.105  1.00  0.00           C  
ATOM   1690  HB  THR   112      70.341  54.023  79.473  1.00  0.00           H  
ATOM   1691  CG2 THR   112      71.920  55.387  79.911  1.00  0.00           C  
ATOM   1692 HG21 THR   112      71.602  55.381  80.953  1.00  0.00           H  
ATOM   1693 HG22 THR   112      72.606  54.540  79.902  1.00  0.00           H  
ATOM   1694 HG23 THR   112      72.400  56.315  79.600  1.00  0.00           H  
ATOM   1695  OG1 THR   112      69.633  55.954  79.260  1.00  0.00           O  
ATOM   1696  HG1 THR   112      69.924  56.787  78.884  1.00  0.00           H  
ATOM   1697  C   THR   112      69.770  54.270  76.841  1.00  0.00           C  
ATOM   1698  O   THR   112      69.266  54.959  75.906  1.00  0.00           O  
ATOM   1699  N   ILE   113      69.354  53.024  77.055  1.00  0.00           N  
ATOM   1700  H   ILE   113      69.866  52.553  77.788  1.00  0.00           H  
ATOM   1701  CA  ILE   113      68.062  52.421  76.591  1.00  0.00           C  
ATOM   1702  HA  ILE   113      67.999  52.438  75.503  1.00  0.00           H  
ATOM   1703  CB  ILE   113      68.060  50.946  77.146  1.00  0.00           C  
ATOM   1704  HB  ILE   113      68.294  50.860  78.208  1.00  0.00           H  
ATOM   1705  CG2 ILE   113      66.690  50.339  76.786  1.00  0.00           C  
ATOM   1706 HG21 ILE   113      65.886  50.800  77.360  1.00  0.00           H  
ATOM   1707 HG22 ILE   113      66.450  50.584  75.751  1.00  0.00           H  
ATOM   1708 HG23 ILE   113      66.603  49.258  76.886  1.00  0.00           H  
ATOM   1709  CG1 ILE   113      69.166  50.130  76.445  1.00  0.00           C  
ATOM   1710 HG12 ILE   113      70.110  50.631  76.660  1.00  0.00           H  
ATOM   1711 HG13 ILE   113      69.222  49.165  76.950  1.00  0.00           H  
ATOM   1712  CD1 ILE   113      69.169  49.882  74.889  1.00  0.00           C  
ATOM   1713 HD11 ILE   113      70.166  49.559  74.590  1.00  0.00           H  
ATOM   1714 HD12 ILE   113      68.498  49.091  74.554  1.00  0.00           H  
ATOM   1715 HD13 ILE   113      69.026  50.855  74.418  1.00  0.00           H  
ATOM   1716  C   ILE   113      66.855  53.311  76.923  1.00  0.00           C  
ATOM   1717  O   ILE   113      66.110  53.769  76.100  1.00  0.00           O  
ATOM   1718  N   SER   114      66.782  53.691  78.206  1.00  0.00           N  
ATOM   1719  H   SER   114      67.322  53.338  78.984  1.00  0.00           H  
ATOM   1720  CA  SER   114      65.576  54.405  78.636  1.00  0.00           C  
ATOM   1721  HA  SER   114      64.681  53.889  78.288  1.00  0.00           H  
ATOM   1722  CB  SER   114      65.551  54.486  80.193  1.00  0.00           C  
ATOM   1723  HB2 SER   114      64.606  54.838  80.607  1.00  0.00           H  
ATOM   1724  HB3 SER   114      65.659  53.454  80.525  1.00  0.00           H  
ATOM   1725  OG  SER   114      66.655  55.165  80.682  1.00  0.00           O  
ATOM   1726  HG  SER   114      67.452  54.666  80.490  1.00  0.00           H  
ATOM   1727  C   SER   114      65.575  55.902  78.193  1.00  0.00           C  
ATOM   1728  O   SER   114      64.535  56.536  78.159  1.00  0.00           O  
ATOM   1729  N   ASP   115      66.699  56.395  77.673  1.00  0.00           N  
ATOM   1730  H   ASP   115      67.553  55.868  77.779  1.00  0.00           H  
ATOM   1731  CA  ASP   115      66.674  57.631  76.853  1.00  0.00           C  
ATOM   1732  HA  ASP   115      66.162  58.328  77.517  1.00  0.00           H  
ATOM   1733  CB  ASP   115      68.055  58.229  76.692  1.00  0.00           C  
ATOM   1734  HB2 ASP   115      68.650  57.505  76.137  1.00  0.00           H  
ATOM   1735  HB3 ASP   115      68.020  59.160  76.126  1.00  0.00           H  
ATOM   1736  CG  ASP   115      68.709  58.572  77.999  1.00  0.00           C  
ATOM   1737  OD1 ASP   115      67.963  59.137  78.858  1.00  0.00           O  
ATOM   1738  OD2 ASP   115      69.943  58.344  78.105  1.00  0.00           O  
ATOM   1739  C   ASP   115      65.963  57.521  75.472  1.00  0.00           C  
ATOM   1740  O   ASP   115      65.476  58.516  74.936  1.00  0.00           O  
ATOM   1741  N   ILE   116      65.939  56.339  74.825  1.00  0.00           N  
ATOM   1742  H   ILE   116      66.428  55.601  75.312  1.00  0.00           H  
ATOM   1743  CA  ILE   116      65.148  55.923  73.635  1.00  0.00           C  
ATOM   1744  HA  ILE   116      65.152  56.803  72.991  1.00  0.00           H  
ATOM   1745  CB  ILE   116      65.954  54.918  72.913  1.00  0.00           C  
ATOM   1746  HB  ILE   116      65.936  54.037  73.553  1.00  0.00           H  
ATOM   1747  CG2 ILE   116      65.166  54.714  71.599  1.00  0.00           C  
ATOM   1748 HG21 ILE   116      65.034  55.643  71.045  1.00  0.00           H  
ATOM   1749 HG22 ILE   116      65.619  53.922  71.003  1.00  0.00           H  
ATOM   1750 HG23 ILE   116      64.176  54.277  71.733  1.00  0.00           H  
ATOM   1751  CG1 ILE   116      67.404  55.362  72.584  1.00  0.00           C  
ATOM   1752 HG12 ILE   116      67.917  55.349  73.546  1.00  0.00           H  
ATOM   1753 HG13 ILE   116      67.856  54.563  71.997  1.00  0.00           H  
ATOM   1754  CD1 ILE   116      67.617  56.636  71.747  1.00  0.00           C  
ATOM   1755 HD11 ILE   116      67.281  57.497  72.324  1.00  0.00           H  
ATOM   1756 HD12 ILE   116      68.650  56.904  71.526  1.00  0.00           H  
ATOM   1757 HD13 ILE   116      67.059  56.625  70.810  1.00  0.00           H  
ATOM   1758  C   ILE   116      63.681  55.475  73.972  1.00  0.00           C  
ATOM   1759  O   ILE   116      62.808  55.850  73.177  1.00  0.00           O  
ATOM   1760  N   LEU   117      63.475  54.953  75.183  1.00  0.00           N  
ATOM   1761  H   LEU   117      64.305  54.613  75.646  1.00  0.00           H  
ATOM   1762  CA  LEU   117      62.283  54.336  75.661  1.00  0.00           C  
ATOM   1763  HA  LEU   117      61.644  54.233  74.785  1.00  0.00           H  
ATOM   1764  CB  LEU   117      62.501  52.900  76.133  1.00  0.00           C  
ATOM   1765  HB2 LEU   117      63.203  52.805  76.961  1.00  0.00           H  
ATOM   1766  HB3 LEU   117      61.521  52.551  76.456  1.00  0.00           H  
ATOM   1767  CG  LEU   117      62.966  51.928  75.043  1.00  0.00           C  
ATOM   1768  HG  LEU   117      64.031  52.104  74.896  1.00  0.00           H  
ATOM   1769  CD1 LEU   117      62.638  50.488  75.360  1.00  0.00           C  
ATOM   1770 HD11 LEU   117      63.113  50.250  76.311  1.00  0.00           H  
ATOM   1771 HD12 LEU   117      61.580  50.376  75.599  1.00  0.00           H  
ATOM   1772 HD13 LEU   117      63.030  49.763  74.647  1.00  0.00           H  
ATOM   1773  CD2 LEU   117      62.281  52.104  73.692  1.00  0.00           C  
ATOM   1774 HD21 LEU   117      62.609  51.307  73.025  1.00  0.00           H  
ATOM   1775 HD22 LEU   117      62.505  53.115  73.352  1.00  0.00           H  
ATOM   1776 HD23 LEU   117      61.196  52.010  73.731  1.00  0.00           H  
ATOM   1777  C   LEU   117      61.653  55.197  76.709  1.00  0.00           C  
ATOM   1778  O   LEU   117      61.344  54.823  77.833  1.00  0.00           O  
ATOM   1779  N   GLN   118      61.428  56.441  76.382  1.00  0.00           N  
ATOM   1780  H   GLN   118      61.623  56.721  75.432  1.00  0.00           H  
ATOM   1781  CA  GLN   118      60.908  57.475  77.229  1.00  0.00           C  
ATOM   1782  HA  GLN   118      61.429  57.429  78.185  1.00  0.00           H  
ATOM   1783  CB  GLN   118      61.181  58.903  76.600  1.00  0.00           C  
ATOM   1784  HB2 GLN   118      60.429  59.151  75.851  1.00  0.00           H  
ATOM   1785  HB3 GLN   118      61.115  59.693  77.349  1.00  0.00           H  
ATOM   1786  CG  GLN   118      62.534  59.078  75.948  1.00  0.00           C  
ATOM   1787  HG2 GLN   118      63.326  58.685  76.585  1.00  0.00           H  
ATOM   1788  HG3 GLN   118      62.660  58.517  75.022  1.00  0.00           H  
ATOM   1789  CD  GLN   118      62.807  60.496  75.629  1.00  0.00           C  
ATOM   1790  OE1 GLN   118      61.984  61.424  75.762  1.00  0.00           O  
ATOM   1791  NE2 GLN   118      63.848  60.778  74.898  1.00  0.00           N  
ATOM   1792 HE21 GLN   118      64.199  61.714  75.041  1.00  0.00           H  
ATOM   1793 HE22 GLN   118      64.521  60.057  74.681  1.00  0.00           H  
ATOM   1794  C   GLN   118      59.416  57.244  77.546  1.00  0.00           C  
ATOM   1795  O   GLN   118      58.768  56.775  76.613  1.00  0.00           O  
ATOM   1796  N   PRO   119      58.865  57.678  78.697  1.00  0.00           N  
ATOM   1797  CD  PRO   119      59.584  58.390  79.699  1.00  0.00           C  
ATOM   1798  HD2 PRO   119      60.199  59.212  79.335  1.00  0.00           H  
ATOM   1799  HD3 PRO   119      60.222  57.681  80.227  1.00  0.00           H  
ATOM   1800  CG  PRO   119      58.525  58.910  80.756  1.00  0.00           C  
ATOM   1801  HG2 PRO   119      58.878  58.816  81.783  1.00  0.00           H  
ATOM   1802  HG3 PRO   119      58.069  59.895  80.655  1.00  0.00           H  
ATOM   1803  CB  PRO   119      57.475  57.815  80.619  1.00  0.00           C  
ATOM   1804  HB2 PRO   119      57.827  56.946  81.174  1.00  0.00           H  
ATOM   1805  HB3 PRO   119      56.507  57.980  81.091  1.00  0.00           H  
ATOM   1806  CA  PRO   119      57.362  57.482  79.096  1.00  0.00           C  
ATOM   1807  HA  PRO   119      57.072  56.432  79.069  1.00  0.00           H  
ATOM   1808  C   PRO   119      56.407  58.378  78.312  1.00  0.00           C  
ATOM   1809  O   PRO   119      56.398  59.609  78.529  1.00  0.00           O  
ATOM   1810  N   ASN   120      55.522  57.780  77.424  1.00  0.00           N  
ATOM   1811  H   ASN   120      55.592  56.781  77.289  1.00  0.00           H  
ATOM   1812  CA  ASN   120      54.441  58.524  76.750  1.00  0.00           C  
ATOM   1813  HA  ASN   120      53.988  57.919  75.965  1.00  0.00           H  
ATOM   1814  CB  ASN   120      53.318  58.676  77.803  1.00  0.00           C  
ATOM   1815  HB2 ASN   120      52.515  59.262  77.356  1.00  0.00           H  
ATOM   1816  HB3 ASN   120      53.687  59.229  78.667  1.00  0.00           H  
ATOM   1817  CG  ASN   120      52.682  57.371  78.310  1.00  0.00           C  
ATOM   1818  OD1 ASN   120      52.414  56.497  77.540  1.00  0.00           O  
ATOM   1819  ND2 ASN   120      52.400  57.140  79.534  1.00  0.00           N  
ATOM   1820 HD21 ASN   120      52.046  56.227  79.781  1.00  0.00           H  
ATOM   1821 HD22 ASN   120      52.617  57.776  80.288  1.00  0.00           H  
ATOM   1822  C   ASN   120      54.829  59.725  75.870  1.00  0.00           C  
ATOM   1823  O   ASN   120      54.079  60.721  75.820  1.00  0.00           O  
ATOM   1824  N   LYS   121      56.006  59.740  75.244  1.00  0.00           N  
ATOM   1825  H   LYS   121      56.459  58.842  75.145  1.00  0.00           H  
ATOM   1826  CA  LYS   121      56.712  60.913  74.688  1.00  0.00           C  
ATOM   1827  HA  LYS   121      56.025  61.759  74.732  1.00  0.00           H  
ATOM   1828  CB  LYS   121      58.063  61.106  75.489  1.00  0.00           C  
ATOM   1829  HB2 LYS   121      58.182  60.385  76.297  1.00  0.00           H  
ATOM   1830  HB3 LYS   121      58.890  60.863  74.822  1.00  0.00           H  
ATOM   1831  CG  LYS   121      58.109  62.540  76.039  1.00  0.00           C  
ATOM   1832  HG2 LYS   121      57.350  62.626  76.816  1.00  0.00           H  
ATOM   1833  HG3 LYS   121      57.899  63.276  75.262  1.00  0.00           H  
ATOM   1834  CD  LYS   121      59.417  62.925  76.619  1.00  0.00           C  
ATOM   1835  HD2 LYS   121      59.705  62.215  77.394  1.00  0.00           H  
ATOM   1836  HD3 LYS   121      60.240  62.999  75.908  1.00  0.00           H  
ATOM   1837  CE  LYS   121      59.413  64.339  77.203  1.00  0.00           C  
ATOM   1838  HE2 LYS   121      60.299  64.385  77.836  1.00  0.00           H  
ATOM   1839  HE3 LYS   121      58.629  64.412  77.956  1.00  0.00           H  
ATOM   1840  NZ  LYS   121      59.261  65.406  76.176  1.00  0.00           N  
ATOM   1841  HZ1 LYS   121      59.707  66.266  76.462  1.00  0.00           H  
ATOM   1842  HZ2 LYS   121      58.319  65.619  75.879  1.00  0.00           H  
ATOM   1843  HZ3 LYS   121      59.715  65.081  75.335  1.00  0.00           H  
ATOM   1844  C   LYS   121      57.064  60.718  73.244  1.00  0.00           C  
ATOM   1845  O   LYS   121      57.231  59.591  72.785  1.00  0.00           O  
ATOM   1846  N   TYR   122      57.175  61.793  72.513  1.00  0.00           N  
ATOM   1847  H   TYR   122      57.000  62.676  72.971  1.00  0.00           H  
ATOM   1848  CA  TYR   122      57.768  61.878  71.218  1.00  0.00           C  
ATOM   1849  HA  TYR   122      57.038  61.507  70.499  1.00  0.00           H  
ATOM   1850  CB  TYR   122      57.938  63.395  70.914  1.00  0.00           C  
ATOM   1851  HB2 TYR   122      58.591  63.795  71.690  1.00  0.00           H  
ATOM   1852  HB3 TYR   122      58.510  63.594  70.008  1.00  0.00           H  
ATOM   1853  CG  TYR   122      56.671  64.180  70.879  1.00  0.00           C  
ATOM   1854  CD1 TYR   122      55.983  64.177  69.623  1.00  0.00           C  
ATOM   1855  HD1 TYR   122      56.399  63.746  68.724  1.00  0.00           H  
ATOM   1856  CE1 TYR   122      54.676  64.777  69.475  1.00  0.00           C  
ATOM   1857  HE1 TYR   122      54.169  64.913  68.531  1.00  0.00           H  
ATOM   1858  CZ  TYR   122      54.129  65.369  70.655  1.00  0.00           C  
ATOM   1859  OH  TYR   122      52.846  65.788  70.538  1.00  0.00           O  
ATOM   1860  HH  TYR   122      52.601  66.232  71.354  1.00  0.00           H  
ATOM   1861  CE2 TYR   122      54.801  65.283  71.899  1.00  0.00           C  
ATOM   1862  HE2 TYR   122      54.239  65.599  72.766  1.00  0.00           H  
ATOM   1863  CD2 TYR   122      56.070  64.672  72.003  1.00  0.00           C  
ATOM   1864  HD2 TYR   122      56.606  64.595  72.937  1.00  0.00           H  
ATOM   1865  C   TYR   122      59.102  61.128  71.058  1.00  0.00           C  
ATOM   1866  O   TYR   122      59.906  61.049  72.020  1.00  0.00           O  
ATOM   1867  N   VAL   123      59.411  60.532  69.908  1.00  0.00           N  
ATOM   1868  H   VAL   123      58.705  60.518  69.186  1.00  0.00           H  
ATOM   1869  CA  VAL   123      60.683  59.928  69.648  1.00  0.00           C  
ATOM   1870  HA  VAL   123      60.891  59.184  70.417  1.00  0.00           H  
ATOM   1871  CB  VAL   123      60.567  59.082  68.365  1.00  0.00           C  
ATOM   1872  HB  VAL   123      60.408  59.845  67.603  1.00  0.00           H  
ATOM   1873  CG1 VAL   123      61.885  58.355  68.140  1.00  0.00           C  
ATOM   1874 HG11 VAL   123      61.772  57.742  67.245  1.00  0.00           H  
ATOM   1875 HG12 VAL   123      62.670  59.094  67.981  1.00  0.00           H  
ATOM   1876 HG13 VAL   123      62.174  57.633  68.904  1.00  0.00           H  
ATOM   1877  CG2 VAL   123      59.434  58.088  68.213  1.00  0.00           C  
ATOM   1878 HG21 VAL   123      59.376  57.580  67.250  1.00  0.00           H  
ATOM   1879 HG22 VAL   123      58.536  58.657  68.457  1.00  0.00           H  
ATOM   1880 HG23 VAL   123      59.560  57.300  68.955  1.00  0.00           H  
ATOM   1881  C   VAL   123      61.826  60.976  69.711  1.00  0.00           C  
ATOM   1882  O   VAL   123      61.605  62.041  69.063  1.00  0.00           O  
ATOM   1883  N   PRO   124      62.988  60.819  70.480  1.00  0.00           N  
ATOM   1884  CD  PRO   124      63.347  59.685  71.248  1.00  0.00           C  
ATOM   1885  HD2 PRO   124      63.134  58.712  70.805  1.00  0.00           H  
ATOM   1886  HD3 PRO   124      62.733  59.629  72.146  1.00  0.00           H  
ATOM   1887  CG  PRO   124      64.819  59.758  71.557  1.00  0.00           C  
ATOM   1888  HG2 PRO   124      64.871  59.268  72.529  1.00  0.00           H  
ATOM   1889  HG3 PRO   124      65.351  59.266  70.742  1.00  0.00           H  
ATOM   1890  CB  PRO   124      64.984  61.265  71.686  1.00  0.00           C  
ATOM   1891  HB2 PRO   124      66.020  61.574  71.544  1.00  0.00           H  
ATOM   1892  HB3 PRO   124      64.641  61.570  72.674  1.00  0.00           H  
ATOM   1893  CA  PRO   124      64.011  61.847  70.614  1.00  0.00           C  
ATOM   1894  HA  PRO   124      63.569  62.822  70.825  1.00  0.00           H  
ATOM   1895  C   PRO   124      64.705  61.982  69.237  1.00  0.00           C  
ATOM   1896  O   PRO   124      64.976  60.954  68.559  1.00  0.00           O  
ATOM   1897  N   PRO   125      65.103  63.193  68.785  1.00  0.00           N  
ATOM   1898  CD  PRO   125      64.848  64.443  69.425  1.00  0.00           C  
ATOM   1899  HD2 PRO   125      65.215  64.427  70.451  1.00  0.00           H  
ATOM   1900  HD3 PRO   125      63.801  64.745  69.468  1.00  0.00           H  
ATOM   1901  CG  PRO   125      65.576  65.508  68.548  1.00  0.00           C  
ATOM   1902  HG2 PRO   125      65.081  66.478  68.512  1.00  0.00           H  
ATOM   1903  HG3 PRO   125      66.572  65.643  68.969  1.00  0.00           H  
ATOM   1904  CB  PRO   125      65.600  64.808  67.196  1.00  0.00           C  
ATOM   1905  HB2 PRO   125      64.620  65.007  66.762  1.00  0.00           H  
ATOM   1906  HB3 PRO   125      66.447  65.136  66.593  1.00  0.00           H  
ATOM   1907  CA  PRO   125      65.664  63.328  67.454  1.00  0.00           C  
ATOM   1908  HA  PRO   125      64.997  62.896  66.707  1.00  0.00           H  
ATOM   1909  C   PRO   125      67.068  62.711  67.205  1.00  0.00           C  
ATOM   1910  O   PRO   125      67.471  62.451  66.084  1.00  0.00           O  
ATOM   1911  N   ILE   126      67.633  62.125  68.309  1.00  0.00           N  
ATOM   1912  H   ILE   126      67.119  62.234  69.172  1.00  0.00           H  
ATOM   1913  CA  ILE   126      68.858  61.279  68.244  1.00  0.00           C  
ATOM   1914  HA  ILE   126      69.492  62.011  67.744  1.00  0.00           H  
ATOM   1915  CB  ILE   126      69.326  60.910  69.668  1.00  0.00           C  
ATOM   1916  HB  ILE   126      69.262  61.801  70.293  1.00  0.00           H  
ATOM   1917  CG2 ILE   126      68.371  59.965  70.426  1.00  0.00           C  
ATOM   1918 HG21 ILE   126      67.340  60.178  70.146  1.00  0.00           H  
ATOM   1919 HG22 ILE   126      68.670  60.117  71.463  1.00  0.00           H  
ATOM   1920 HG23 ILE   126      68.595  58.941  70.125  1.00  0.00           H  
ATOM   1921  CG1 ILE   126      70.733  60.407  69.619  1.00  0.00           C  
ATOM   1922 HG12 ILE   126      71.051  60.252  70.650  1.00  0.00           H  
ATOM   1923 HG13 ILE   126      70.826  59.437  69.130  1.00  0.00           H  
ATOM   1924  CD1 ILE   126      71.802  61.416  69.036  1.00  0.00           C  
ATOM   1925 HD11 ILE   126      72.719  60.885  69.290  1.00  0.00           H  
ATOM   1926 HD12 ILE   126      71.665  61.679  67.987  1.00  0.00           H  
ATOM   1927 HD13 ILE   126      71.849  62.336  69.619  1.00  0.00           H  
ATOM   1928  C   ILE   126      68.674  59.989  67.358  1.00  0.00           C  
ATOM   1929  O   ILE   126      69.612  59.425  66.835  1.00  0.00           O  
ATOM   1930  N   VAL   127      67.395  59.592  67.193  1.00  0.00           N  
ATOM   1931  H   VAL   127      66.666  60.095  67.679  1.00  0.00           H  
ATOM   1932  CA  VAL   127      66.958  58.432  66.392  1.00  0.00           C  
ATOM   1933  HA  VAL   127      67.486  57.545  66.742  1.00  0.00           H  
ATOM   1934  CB  VAL   127      65.424  58.089  66.351  1.00  0.00           C  
ATOM   1935  HB  VAL   127      65.197  58.177  67.413  1.00  0.00           H  
ATOM   1936  CG1 VAL   127      64.569  59.161  65.578  1.00  0.00           C  
ATOM   1937 HG11 VAL   127      63.551  58.783  65.490  1.00  0.00           H  
ATOM   1938 HG12 VAL   127      64.953  59.253  64.562  1.00  0.00           H  
ATOM   1939 HG13 VAL   127      64.567  60.144  66.048  1.00  0.00           H  
ATOM   1940  CG2 VAL   127      65.183  56.649  65.865  1.00  0.00           C  
ATOM   1941 HG21 VAL   127      65.800  56.010  66.497  1.00  0.00           H  
ATOM   1942 HG22 VAL   127      65.544  56.463  64.853  1.00  0.00           H  
ATOM   1943 HG23 VAL   127      64.119  56.411  65.869  1.00  0.00           H  
ATOM   1944  C   VAL   127      67.380  58.548  64.955  1.00  0.00           C  
ATOM   1945  O   VAL   127      67.892  57.568  64.403  1.00  0.00           O  
ATOM   1946  N   ASN   128      67.293  59.749  64.316  1.00  0.00           N  
ATOM   1947  H   ASN   128      66.907  60.539  64.813  1.00  0.00           H  
ATOM   1948  CA  ASN   128      67.839  60.013  63.024  1.00  0.00           C  
ATOM   1949  HA  ASN   128      67.399  59.346  62.283  1.00  0.00           H  
ATOM   1950  CB  ASN   128      67.403  61.441  62.608  1.00  0.00           C  
ATOM   1951  HB2 ASN   128      67.816  61.635  61.618  1.00  0.00           H  
ATOM   1952  HB3 ASN   128      67.777  62.013  63.457  1.00  0.00           H  
ATOM   1953  CG  ASN   128      65.909  61.596  62.545  1.00  0.00           C  
ATOM   1954  OD1 ASN   128      65.152  61.760  63.501  1.00  0.00           O  
ATOM   1955  ND2 ASN   128      65.350  61.506  61.370  1.00  0.00           N  
ATOM   1956 HD21 ASN   128      64.383  61.798  61.354  1.00  0.00           H  
ATOM   1957 HD22 ASN   128      65.889  61.411  60.521  1.00  0.00           H  
ATOM   1958  C   ASN   128      69.333  59.735  62.959  1.00  0.00           C  
ATOM   1959  O   ASN   128      69.822  59.740  61.811  1.00  0.00           O  
ATOM   1960  N   SER   129      70.129  59.385  63.972  1.00  0.00           N  
ATOM   1961  H   SER   129      69.743  59.446  64.904  1.00  0.00           H  
ATOM   1962  CA  SER   129      71.553  59.012  63.852  1.00  0.00           C  
ATOM   1963  HA  SER   129      71.838  59.075  62.801  1.00  0.00           H  
ATOM   1964  CB  SER   129      72.326  60.100  64.628  1.00  0.00           C  
ATOM   1965  HB2 SER   129      72.019  60.245  65.664  1.00  0.00           H  
ATOM   1966  HB3 SER   129      73.370  59.790  64.676  1.00  0.00           H  
ATOM   1967  OG  SER   129      72.334  61.311  63.942  1.00  0.00           O  
ATOM   1968  HG  SER   129      71.542  61.823  64.121  1.00  0.00           H  
ATOM   1969  C   SER   129      71.881  57.598  64.288  1.00  0.00           C  
ATOM   1970  O   SER   129      73.040  57.213  64.206  1.00  0.00           O  
ATOM   1971  N   LEU   130      70.926  56.840  64.825  1.00  0.00           N  
ATOM   1972  H   LEU   130      70.010  57.264  64.788  1.00  0.00           H  
ATOM   1973  CA  LEU   130      71.017  55.424  65.113  1.00  0.00           C  
ATOM   1974  HA  LEU   130      71.952  55.212  65.630  1.00  0.00           H  
ATOM   1975  CB  LEU   130      69.845  54.998  66.015  1.00  0.00           C  
ATOM   1976  HB2 LEU   130      69.823  53.911  66.094  1.00  0.00           H  
ATOM   1977  HB3 LEU   130      68.931  55.293  65.499  1.00  0.00           H  
ATOM   1978  CG  LEU   130      69.782  55.644  67.449  1.00  0.00           C  
ATOM   1979  HG  LEU   130      69.378  56.647  67.311  1.00  0.00           H  
ATOM   1980  CD1 LEU   130      68.796  54.889  68.262  1.00  0.00           C  
ATOM   1981 HD11 LEU   130      69.203  53.984  68.712  1.00  0.00           H  
ATOM   1982 HD12 LEU   130      67.870  54.586  67.774  1.00  0.00           H  
ATOM   1983 HD13 LEU   130      68.370  55.520  69.043  1.00  0.00           H  
ATOM   1984  CD2 LEU   130      71.104  55.526  68.277  1.00  0.00           C  
ATOM   1985 HD21 LEU   130      71.538  54.540  68.117  1.00  0.00           H  
ATOM   1986 HD22 LEU   130      70.965  55.760  69.333  1.00  0.00           H  
ATOM   1987 HD23 LEU   130      71.878  56.230  67.971  1.00  0.00           H  
ATOM   1988  C   LEU   130      70.967  54.527  63.839  1.00  0.00           C  
ATOM   1989  O   LEU   130      70.675  53.335  63.911  1.00  0.00           O  
ATOM   1990  N   PHE   131      71.049  55.215  62.733  1.00  0.00           N  
ATOM   1991  H   PHE   131      71.591  56.066  62.764  1.00  0.00           H  
ATOM   1992  CA  PHE   131      70.802  54.803  61.370  1.00  0.00           C  
ATOM   1993  HA  PHE   131      71.016  53.738  61.274  1.00  0.00           H  
ATOM   1994  CB  PHE   131      69.382  55.186  61.033  1.00  0.00           C  
ATOM   1995  HB2 PHE   131      69.287  55.238  59.949  1.00  0.00           H  
ATOM   1996  HB3 PHE   131      69.186  56.224  61.302  1.00  0.00           H  
ATOM   1997  CG  PHE   131      68.309  54.276  61.597  1.00  0.00           C  
ATOM   1998  CD1 PHE   131      67.887  53.210  60.826  1.00  0.00           C  
ATOM   1999  HD1 PHE   131      68.422  52.943  59.927  1.00  0.00           H  
ATOM   2000  CE1 PHE   131      66.978  52.316  61.338  1.00  0.00           C  
ATOM   2001  HE1 PHE   131      66.960  51.356  60.843  1.00  0.00           H  
ATOM   2002  CZ  PHE   131      66.316  52.525  62.509  1.00  0.00           C  
ATOM   2003  HZ  PHE   131      65.551  51.827  62.813  1.00  0.00           H  
ATOM   2004  CE2 PHE   131      66.643  53.654  63.256  1.00  0.00           C  
ATOM   2005  HE2 PHE   131      66.106  53.691  64.193  1.00  0.00           H  
ATOM   2006  CD2 PHE   131      67.680  54.530  62.844  1.00  0.00           C  
ATOM   2007  HD2 PHE   131      67.856  55.373  63.496  1.00  0.00           H  
ATOM   2008  C   PHE   131      71.744  55.666  60.436  1.00  0.00           C  
ATOM   2009  O   PHE   131      72.085  56.790  60.747  1.00  0.00           O  
ATOM   2010  N   SER   132      72.175  55.035  59.372  1.00  0.00           N  
ATOM   2011  H   SER   132      71.611  54.207  59.239  1.00  0.00           H  
ATOM   2012  CA  SER   132      72.981  55.580  58.272  1.00  0.00           C  
ATOM   2013  HA  SER   132      73.314  56.603  58.449  1.00  0.00           H  
ATOM   2014  CB  SER   132      74.190  54.706  58.029  1.00  0.00           C  
ATOM   2015  HB2 SER   132      74.625  54.943  57.059  1.00  0.00           H  
ATOM   2016  HB3 SER   132      73.895  53.659  58.104  1.00  0.00           H  
ATOM   2017  OG  SER   132      75.171  55.076  58.933  1.00  0.00           O  
ATOM   2018  HG  SER   132      74.831  54.885  59.810  1.00  0.00           H  
ATOM   2019  C   SER   132      72.164  55.555  57.008  1.00  0.00           C  
ATOM   2020  O   SER   132      71.111  54.851  56.957  1.00  0.00           O  
ATOM   2021  N   LEU   133      72.670  56.122  55.916  1.00  0.00           N  
ATOM   2022  H   LEU   133      73.606  56.429  56.137  1.00  0.00           H  
ATOM   2023  CA  LEU   133      72.037  56.507  54.634  1.00  0.00           C  
ATOM   2024  HA  LEU   133      72.622  57.314  54.194  1.00  0.00           H  
ATOM   2025  CB  LEU   133      72.347  55.286  53.676  1.00  0.00           C  
ATOM   2026  HB2 LEU   133      73.396  54.987  53.675  1.00  0.00           H  
ATOM   2027  HB3 LEU   133      71.782  54.425  54.033  1.00  0.00           H  
ATOM   2028  CG  LEU   133      72.069  55.698  52.243  1.00  0.00           C  
ATOM   2029  HG  LEU   133      71.475  56.611  52.206  1.00  0.00           H  
ATOM   2030  CD1 LEU   133      73.297  55.950  51.397  1.00  0.00           C  
ATOM   2031 HD11 LEU   133      73.899  56.703  51.905  1.00  0.00           H  
ATOM   2032 HD12 LEU   133      73.795  54.981  51.364  1.00  0.00           H  
ATOM   2033 HD13 LEU   133      72.973  56.335  50.430  1.00  0.00           H  
ATOM   2034  CD2 LEU   133      71.222  54.687  51.415  1.00  0.00           C  
ATOM   2035 HD21 LEU   133      70.204  54.609  51.796  1.00  0.00           H  
ATOM   2036 HD22 LEU   133      71.839  53.795  51.529  1.00  0.00           H  
ATOM   2037 HD23 LEU   133      71.171  54.993  50.370  1.00  0.00           H  
ATOM   2038  C   LEU   133      70.576  57.071  54.618  1.00  0.00           C  
ATOM   2039  O   LEU   133      69.645  56.586  53.996  1.00  0.00           O  
ATOM   2040  N   ASN   134      70.435  58.127  55.481  1.00  0.00           N  
ATOM   2041  H   ASN   134      71.234  58.648  55.813  1.00  0.00           H  
ATOM   2042  CA  ASN   134      69.071  58.536  56.004  1.00  0.00           C  
ATOM   2043  HA  ASN   134      68.495  57.691  56.381  1.00  0.00           H  
ATOM   2044  CB  ASN   134      69.473  59.338  57.262  1.00  0.00           C  
ATOM   2045  HB2 ASN   134      70.415  59.886  57.238  1.00  0.00           H  
ATOM   2046  HB3 ASN   134      68.725  60.074  57.558  1.00  0.00           H  
ATOM   2047  CG  ASN   134      69.559  58.432  58.471  1.00  0.00           C  
ATOM   2048  OD1 ASN   134      68.609  57.766  58.841  1.00  0.00           O  
ATOM   2049  ND2 ASN   134      70.647  58.522  59.083  1.00  0.00           N  
ATOM   2050 HD21 ASN   134      70.751  57.946  59.906  1.00  0.00           H  
ATOM   2051 HD22 ASN   134      71.378  59.053  58.632  1.00  0.00           H  
ATOM   2052  C   ASN   134      68.278  59.411  55.003  1.00  0.00           C  
ATOM   2053  O   ASN   134      68.698  60.521  54.592  1.00  0.00           O  
ATOM   2054  N   GLY   135      67.045  58.976  54.637  1.00  0.00           N  
ATOM   2055  H   GLY   135      66.543  58.214  55.071  1.00  0.00           H  
ATOM   2056  CA  GLY   135      66.190  59.678  53.622  1.00  0.00           C  
ATOM   2057  HA2 GLY   135      66.098  60.662  54.082  1.00  0.00           H  
ATOM   2058  HA3 GLY   135      65.243  59.137  53.629  1.00  0.00           H  
ATOM   2059  C   GLY   135      66.714  59.904  52.144  1.00  0.00           C  
ATOM   2060  O   GLY   135      65.977  60.443  51.297  1.00  0.00           O  
ATOM   2061  N   VAL   136      67.870  59.287  51.872  1.00  0.00           N  
ATOM   2062  H   VAL   136      68.332  58.943  52.702  1.00  0.00           H  
ATOM   2063  CA  VAL   136      68.506  59.268  50.555  1.00  0.00           C  
ATOM   2064  HA  VAL   136      68.755  60.298  50.299  1.00  0.00           H  
ATOM   2065  CB  VAL   136      69.871  58.634  50.555  1.00  0.00           C  
ATOM   2066  HB  VAL   136      69.826  57.562  50.751  1.00  0.00           H  
ATOM   2067  CG1 VAL   136      70.613  58.810  49.251  1.00  0.00           C  
ATOM   2068 HG11 VAL   136      71.352  58.018  49.133  1.00  0.00           H  
ATOM   2069 HG12 VAL   136      71.001  59.821  49.128  1.00  0.00           H  
ATOM   2070 HG13 VAL   136      69.975  58.553  48.406  1.00  0.00           H  
ATOM   2071  CG2 VAL   136      70.804  59.206  51.740  1.00  0.00           C  
ATOM   2072 HG21 VAL   136      70.361  58.852  52.671  1.00  0.00           H  
ATOM   2073 HG22 VAL   136      71.780  58.732  51.640  1.00  0.00           H  
ATOM   2074 HG23 VAL   136      70.905  60.289  51.668  1.00  0.00           H  
ATOM   2075  C   VAL   136      67.571  58.636  49.534  1.00  0.00           C  
ATOM   2076  O   VAL   136      67.085  57.509  49.733  1.00  0.00           O  
ATOM   2077  N   LYS   137      67.377  59.307  48.410  1.00  0.00           N  
ATOM   2078  H   LYS   137      67.619  60.285  48.484  1.00  0.00           H  
ATOM   2079  CA  LYS   137      66.685  58.820  47.226  1.00  0.00           C  
ATOM   2080  HA  LYS   137      65.695  58.515  47.567  1.00  0.00           H  
ATOM   2081  CB  LYS   137      66.681  59.895  46.161  1.00  0.00           C  
ATOM   2082  HB2 LYS   137      67.692  59.910  45.756  1.00  0.00           H  
ATOM   2083  HB3 LYS   137      66.456  60.872  46.589  1.00  0.00           H  
ATOM   2084  CG  LYS   137      65.620  59.624  45.052  1.00  0.00           C  
ATOM   2085  HG2 LYS   137      65.910  58.690  44.572  1.00  0.00           H  
ATOM   2086  HG3 LYS   137      64.647  59.516  45.531  1.00  0.00           H  
ATOM   2087  CD  LYS   137      65.602  60.761  43.997  1.00  0.00           C  
ATOM   2088  HD2 LYS   137      66.625  60.978  43.690  1.00  0.00           H  
ATOM   2089  HD3 LYS   137      65.054  60.361  43.143  1.00  0.00           H  
ATOM   2090  CE  LYS   137      64.866  61.892  44.625  1.00  0.00           C  
ATOM   2091  HE2 LYS   137      65.651  62.396  45.190  1.00  0.00           H  
ATOM   2092  HE3 LYS   137      64.050  61.517  45.242  1.00  0.00           H  
ATOM   2093  NZ  LYS   137      64.337  62.811  43.630  1.00  0.00           N  
ATOM   2094  HZ1 LYS   137      64.178  63.724  44.034  1.00  0.00           H  
ATOM   2095  HZ2 LYS   137      65.063  63.123  43.002  1.00  0.00           H  
ATOM   2096  HZ3 LYS   137      63.562  62.428  43.108  1.00  0.00           H  
ATOM   2097  C   LYS   137      67.252  57.504  46.749  1.00  0.00           C  
ATOM   2098  O   LYS   137      68.446  57.329  46.556  1.00  0.00           O  
ATOM   2099  N   ASN   138      66.342  56.572  46.260  1.00  0.00           N  
ATOM   2100  H   ASN   138      65.369  56.739  46.474  1.00  0.00           H  
ATOM   2101  CA  ASN   138      66.731  55.243  45.730  1.00  0.00           C  
ATOM   2102  HA  ASN   138      67.412  54.789  46.450  1.00  0.00           H  
ATOM   2103  CB  ASN   138      65.526  54.373  45.670  1.00  0.00           C  
ATOM   2104  HB2 ASN   138      65.858  53.411  45.280  1.00  0.00           H  
ATOM   2105  HB3 ASN   138      64.844  54.815  44.943  1.00  0.00           H  
ATOM   2106  CG  ASN   138      64.824  54.086  46.995  1.00  0.00           C  
ATOM   2107  OD1 ASN   138      65.462  53.647  47.957  1.00  0.00           O  
ATOM   2108  ND2 ASN   138      63.572  54.364  47.128  1.00  0.00           N  
ATOM   2109 HD21 ASN   138      63.234  54.905  46.345  1.00  0.00           H  
ATOM   2110 HD22 ASN   138      63.163  54.529  48.037  1.00  0.00           H  
ATOM   2111  C   ASN   138      67.443  55.378  44.365  1.00  0.00           C  
ATOM   2112  O   ASN   138      68.171  54.489  43.907  1.00  0.00           O  
ATOM   2113  N   ARG   139      67.338  56.512  43.666  1.00  0.00           N  
ATOM   2114  H   ARG   139      66.716  57.239  43.991  1.00  0.00           H  
ATOM   2115  CA  ARG   139      68.061  56.806  42.365  1.00  0.00           C  
ATOM   2116  HA  ARG   139      67.961  55.955  41.690  1.00  0.00           H  
ATOM   2117  CB  ARG   139      67.281  58.019  41.827  1.00  0.00           C  
ATOM   2118  HB2 ARG   139      67.205  58.871  42.502  1.00  0.00           H  
ATOM   2119  HB3 ARG   139      66.258  57.711  41.611  1.00  0.00           H  
ATOM   2120  CG  ARG   139      67.765  58.525  40.426  1.00  0.00           C  
ATOM   2121  HG2 ARG   139      67.791  57.677  39.742  1.00  0.00           H  
ATOM   2122  HG3 ARG   139      68.777  58.905  40.569  1.00  0.00           H  
ATOM   2123  CD  ARG   139      66.965  59.632  39.819  1.00  0.00           C  
ATOM   2124  HD2 ARG   139      65.976  59.239  39.586  1.00  0.00           H  
ATOM   2125  HD3 ARG   139      66.826  60.487  40.482  1.00  0.00           H  
ATOM   2126  NE  ARG   139      67.499  60.150  38.568  1.00  0.00           N  
ATOM   2127  HE  ARG   139      68.199  59.550  38.156  1.00  0.00           H  
ATOM   2128  CZ  ARG   139      66.824  60.989  37.726  1.00  0.00           C  
ATOM   2129  NH1 ARG   139      65.700  61.471  38.097  1.00  0.00           N  
ATOM   2130 HH11 ARG   139      65.330  62.282  37.620  1.00  0.00           H  
ATOM   2131 HH12 ARG   139      65.401  61.185  39.018  1.00  0.00           H  
ATOM   2132  NH2 ARG   139      67.320  61.302  36.557  1.00  0.00           N  
ATOM   2133 HH21 ARG   139      68.246  61.012  36.276  1.00  0.00           H  
ATOM   2134 HH22 ARG   139      66.869  61.988  35.970  1.00  0.00           H  
ATOM   2135  C   ARG   139      69.531  57.059  42.520  1.00  0.00           C  
ATOM   2136  O   ARG   139      70.325  57.041  41.590  1.00  0.00           O  
ATOM   2137  N   GLU   140      69.956  57.231  43.774  1.00  0.00           N  
ATOM   2138  H   GLU   140      69.230  57.101  44.464  1.00  0.00           H  
ATOM   2139  CA  GLU   140      71.365  57.384  44.157  1.00  0.00           C  
ATOM   2140  HA  GLU   140      71.879  57.942  43.373  1.00  0.00           H  
ATOM   2141  CB  GLU   140      71.451  58.209  45.409  1.00  0.00           C  
ATOM   2142  HB2 GLU   140      72.479  58.230  45.769  1.00  0.00           H  
ATOM   2143  HB3 GLU   140      70.923  57.584  46.129  1.00  0.00           H  
ATOM   2144  CG  GLU   140      70.842  59.545  45.297  1.00  0.00           C  
ATOM   2145  HG2 GLU   140      69.813  59.471  44.945  1.00  0.00           H  
ATOM   2146  HG3 GLU   140      70.730  59.867  46.333  1.00  0.00           H  
ATOM   2147  CD  GLU   140      71.669  60.580  44.434  1.00  0.00           C  
ATOM   2148  OE1 GLU   140      72.756  60.237  43.917  1.00  0.00           O  
ATOM   2149  OE2 GLU   140      71.226  61.718  44.238  1.00  0.00           O  
ATOM   2150  C   GLU   140      72.180  56.044  44.333  1.00  0.00           C  
ATOM   2151  O   GLU   140      73.393  56.041  44.450  1.00  0.00           O  
ATOM   2152  N   GLY   141      71.399  54.928  44.154  1.00  0.00           N  
ATOM   2153  H   GLY   141      70.449  55.077  43.846  1.00  0.00           H  
ATOM   2154  CA  GLY   141      71.913  53.489  44.165  1.00  0.00           C  
ATOM   2155  HA2 GLY   141      72.561  53.330  45.026  1.00  0.00           H  
ATOM   2156  HA3 GLY   141      71.058  52.841  44.359  1.00  0.00           H  
ATOM   2157  C   GLY   141      72.829  53.126  42.990  1.00  0.00           C  
ATOM   2158  O   GLY   141      73.154  51.988  42.832  1.00  0.00           O  
ATOM   2159  N   THR   142      73.398  54.080  42.196  1.00  0.00           N  
ATOM   2160  H   THR   142      73.173  55.054  42.337  1.00  0.00           H  
ATOM   2161  CA  THR   142      74.352  53.894  41.067  1.00  0.00           C  
ATOM   2162  HA  THR   142      74.103  52.898  40.701  1.00  0.00           H  
ATOM   2163  CB  THR   142      74.269  55.035  39.987  1.00  0.00           C  
ATOM   2164  HB  THR   142      75.131  55.031  39.321  1.00  0.00           H  
ATOM   2165  CG2 THR   142      72.972  54.802  39.163  1.00  0.00           C  
ATOM   2166 HG21 THR   142      72.163  54.908  39.886  1.00  0.00           H  
ATOM   2167 HG22 THR   142      73.057  53.823  38.691  1.00  0.00           H  
ATOM   2168 HG23 THR   142      72.810  55.505  38.346  1.00  0.00           H  
ATOM   2169  OG1 THR   142      74.107  56.288  40.517  1.00  0.00           O  
ATOM   2170  HG1 THR   142      74.942  56.727  40.696  1.00  0.00           H  
ATOM   2171  C   THR   142      75.788  53.849  41.700  1.00  0.00           C  
ATOM   2172  O   THR   142      76.534  53.047  41.176  1.00  0.00           O  
ATOM   2173  N   ILE   143      76.039  54.613  42.745  1.00  0.00           N  
ATOM   2174  H   ILE   143      75.215  55.099  43.069  1.00  0.00           H  
ATOM   2175  CA  ILE   143      77.246  54.550  43.571  1.00  0.00           C  
ATOM   2176  HA  ILE   143      77.795  53.752  43.071  1.00  0.00           H  
ATOM   2177  CB  ILE   143      78.062  55.871  43.561  1.00  0.00           C  
ATOM   2178  HB  ILE   143      78.157  56.219  42.532  1.00  0.00           H  
ATOM   2179  CG2 ILE   143      77.341  56.990  44.396  1.00  0.00           C  
ATOM   2180 HG21 ILE   143      76.278  57.019  44.154  1.00  0.00           H  
ATOM   2181 HG22 ILE   143      77.723  57.999  44.242  1.00  0.00           H  
ATOM   2182 HG23 ILE   143      77.360  56.773  45.464  1.00  0.00           H  
ATOM   2183  CG1 ILE   143      79.531  55.738  44.203  1.00  0.00           C  
ATOM   2184 HG12 ILE   143      79.621  55.479  45.258  1.00  0.00           H  
ATOM   2185 HG13 ILE   143      80.146  55.036  43.640  1.00  0.00           H  
ATOM   2186  CD1 ILE   143      80.326  57.016  44.003  1.00  0.00           C  
ATOM   2187 HD11 ILE   143      81.374  56.716  44.037  1.00  0.00           H  
ATOM   2188 HD12 ILE   143      80.304  57.781  44.779  1.00  0.00           H  
ATOM   2189 HD13 ILE   143      79.954  57.491  43.095  1.00  0.00           H  
ATOM   2190  C   ILE   143      76.894  54.054  44.999  1.00  0.00           C  
ATOM   2191  O   ILE   143      77.627  53.236  45.530  1.00  0.00           O  
ATOM   2192  N   GLN   144      75.790  54.522  45.597  1.00  0.00           N  
ATOM   2193  H   GLN   144      75.225  55.196  45.099  1.00  0.00           H  
ATOM   2194  CA  GLN   144      75.555  54.186  47.004  1.00  0.00           C  
ATOM   2195  HA  GLN   144      76.432  54.505  47.568  1.00  0.00           H  
ATOM   2196  CB  GLN   144      74.314  54.931  47.581  1.00  0.00           C  
ATOM   2197  HB2 GLN   144      73.413  54.834  46.976  1.00  0.00           H  
ATOM   2198  HB3 GLN   144      74.089  54.538  48.573  1.00  0.00           H  
ATOM   2199  CG  GLN   144      74.514  56.420  47.791  1.00  0.00           C  
ATOM   2200  HG2 GLN   144      73.558  56.882  48.035  1.00  0.00           H  
ATOM   2201  HG3 GLN   144      74.831  56.803  46.821  1.00  0.00           H  
ATOM   2202  CD  GLN   144      75.486  56.909  48.806  1.00  0.00           C  
ATOM   2203  OE1 GLN   144      76.354  56.178  49.335  1.00  0.00           O  
ATOM   2204  NE2 GLN   144      75.346  58.104  49.251  1.00  0.00           N  
ATOM   2205 HE21 GLN   144      75.999  58.434  49.947  1.00  0.00           H  
ATOM   2206 HE22 GLN   144      74.695  58.784  48.885  1.00  0.00           H  
ATOM   2207  C   GLN   144      75.278  52.704  47.180  1.00  0.00           C  
ATOM   2208  O   GLN   144      74.921  52.036  46.155  1.00  0.00           O  
ATOM   2209  N   PRO   145      75.361  52.126  48.343  1.00  0.00           N  
ATOM   2210  CD  PRO   145      75.921  52.708  49.499  1.00  0.00           C  
ATOM   2211  HD2 PRO   145      76.846  53.250  49.305  1.00  0.00           H  
ATOM   2212  HD3 PRO   145      75.179  53.313  50.020  1.00  0.00           H  
ATOM   2213  CG  PRO   145      76.360  51.617  50.434  1.00  0.00           C  
ATOM   2214  HG2 PRO   145      77.357  51.292  50.135  1.00  0.00           H  
ATOM   2215  HG3 PRO   145      76.389  51.900  51.486  1.00  0.00           H  
ATOM   2216  CB  PRO   145      75.411  50.449  50.175  1.00  0.00           C  
ATOM   2217  HB2 PRO   145      75.862  49.500  50.465  1.00  0.00           H  
ATOM   2218  HB3 PRO   145      74.506  50.548  50.774  1.00  0.00           H  
ATOM   2219  CA  PRO   145      75.038  50.718  48.680  1.00  0.00           C  
ATOM   2220  HA  PRO   145      75.511  49.985  48.026  1.00  0.00           H  
ATOM   2221  C   PRO   145      73.493  50.481  48.549  1.00  0.00           C  
ATOM   2222  O   PRO   145      72.805  51.355  49.027  1.00  0.00           O  
ATOM   2223  N   LEU   146      73.067  49.339  47.991  1.00  0.00           N  
ATOM   2224  H   LEU   146      73.713  48.635  47.664  1.00  0.00           H  
ATOM   2225  CA  LEU   146      71.665  49.047  47.982  1.00  0.00           C  
ATOM   2226  HA  LEU   146      71.097  49.951  47.760  1.00  0.00           H  
ATOM   2227  CB  LEU   146      71.376  48.054  46.855  1.00  0.00           C  
ATOM   2228  HB2 LEU   146      71.718  47.095  47.245  1.00  0.00           H  
ATOM   2229  HB3 LEU   146      70.298  47.894  46.833  1.00  0.00           H  
ATOM   2230  CG  LEU   146      71.932  48.537  45.490  1.00  0.00           C  
ATOM   2231  HG  LEU   146      72.976  48.325  45.259  1.00  0.00           H  
ATOM   2232  CD1 LEU   146      71.238  47.794  44.339  1.00  0.00           C  
ATOM   2233 HD11 LEU   146      71.270  46.726  44.553  1.00  0.00           H  
ATOM   2234 HD12 LEU   146      71.826  47.928  43.431  1.00  0.00           H  
ATOM   2235 HD13 LEU   146      70.235  48.219  44.282  1.00  0.00           H  
ATOM   2236  CD2 LEU   146      71.736  49.998  45.172  1.00  0.00           C  
ATOM   2237 HD21 LEU   146      72.103  50.210  44.168  1.00  0.00           H  
ATOM   2238 HD22 LEU   146      70.674  50.196  45.025  1.00  0.00           H  
ATOM   2239 HD23 LEU   146      72.167  50.704  45.881  1.00  0.00           H  
ATOM   2240  C   LEU   146      71.080  48.608  49.359  1.00  0.00           C  
ATOM   2241  O   LEU   146      69.966  48.821  49.695  1.00  0.00           O  
ATOM   2242  N   LEU   147      72.022  48.180  50.230  1.00  0.00           N  
ATOM   2243  H   LEU   147      72.933  48.026  49.823  1.00  0.00           H  
ATOM   2244  CA  LEU   147      71.805  47.882  51.683  1.00  0.00           C  
ATOM   2245  HA  LEU   147      70.843  48.324  51.944  1.00  0.00           H  
ATOM   2246  CB  LEU   147      71.916  46.402  51.946  1.00  0.00           C  
ATOM   2247  HB2 LEU   147      72.750  45.978  51.386  1.00  0.00           H  
ATOM   2248  HB3 LEU   147      71.022  45.914  51.557  1.00  0.00           H  
ATOM   2249  CG  LEU   147      72.011  46.030  53.421  1.00  0.00           C  
ATOM   2250  HG  LEU   147      72.738  46.623  53.976  1.00  0.00           H  
ATOM   2251  CD1 LEU   147      70.764  46.099  54.147  1.00  0.00           C  
ATOM   2252 HD11 LEU   147      70.310  47.081  54.019  1.00  0.00           H  
ATOM   2253 HD12 LEU   147      70.004  45.442  53.725  1.00  0.00           H  
ATOM   2254 HD13 LEU   147      70.888  45.768  55.178  1.00  0.00           H  
ATOM   2255  CD2 LEU   147      72.546  44.616  53.550  1.00  0.00           C  
ATOM   2256 HD21 LEU   147      73.557  44.492  53.163  1.00  0.00           H  
ATOM   2257 HD22 LEU   147      72.611  44.260  54.578  1.00  0.00           H  
ATOM   2258 HD23 LEU   147      71.970  43.935  52.923  1.00  0.00           H  
ATOM   2259  C   LEU   147      72.853  48.612  52.540  1.00  0.00           C  
ATOM   2260  O   LEU   147      74.038  48.462  52.323  1.00  0.00           O  
ATOM   2261  N   VAL   148      72.381  49.233  53.631  1.00  0.00           N  
ATOM   2262  H   VAL   148      71.376  49.264  53.723  1.00  0.00           H  
ATOM   2263  CA  VAL   148      73.225  49.928  54.599  1.00  0.00           C  
ATOM   2264  HA  VAL   148      74.248  49.697  54.302  1.00  0.00           H  
ATOM   2265  CB  VAL   148      73.148  51.397  54.425  1.00  0.00           C  
ATOM   2266  HB  VAL   148      72.119  51.751  54.486  1.00  0.00           H  
ATOM   2267  CG1 VAL   148      74.028  52.154  55.509  1.00  0.00           C  
ATOM   2268 HG11 VAL   148      75.071  51.840  55.529  1.00  0.00           H  
ATOM   2269 HG12 VAL   148      73.676  52.044  56.535  1.00  0.00           H  
ATOM   2270 HG13 VAL   148      73.928  53.230  55.369  1.00  0.00           H  
ATOM   2271  CG2 VAL   148      73.639  51.907  53.041  1.00  0.00           C  
ATOM   2272 HG21 VAL   148      72.945  51.583  52.266  1.00  0.00           H  
ATOM   2273 HG22 VAL   148      74.578  51.417  52.785  1.00  0.00           H  
ATOM   2274 HG23 VAL   148      73.813  52.983  53.064  1.00  0.00           H  
ATOM   2275  C   VAL   148      72.839  49.590  56.053  1.00  0.00           C  
ATOM   2276  O   VAL   148      71.700  49.465  56.387  1.00  0.00           O  
ATOM   2277  N   VAL   149      73.822  49.286  56.876  1.00  0.00           N  
ATOM   2278  H   VAL   149      74.759  49.364  56.508  1.00  0.00           H  
ATOM   2279  CA  VAL   149      73.671  48.696  58.247  1.00  0.00           C  
ATOM   2280  HA  VAL   149      72.618  48.853  58.480  1.00  0.00           H  
ATOM   2281  CB  VAL   149      73.917  47.136  58.308  1.00  0.00           C  
ATOM   2282  HB  VAL   149      74.886  46.907  57.864  1.00  0.00           H  
ATOM   2283  CG1 VAL   149      73.925  46.610  59.719  1.00  0.00           C  
ATOM   2284 HG11 VAL   149      72.957  46.914  60.118  1.00  0.00           H  
ATOM   2285 HG12 VAL   149      74.833  46.902  60.246  1.00  0.00           H  
ATOM   2286 HG13 VAL   149      73.958  45.527  59.839  1.00  0.00           H  
ATOM   2287  CG2 VAL   149      72.943  46.239  57.570  1.00  0.00           C  
ATOM   2288 HG21 VAL   149      73.256  46.221  56.526  1.00  0.00           H  
ATOM   2289 HG22 VAL   149      73.040  45.261  58.043  1.00  0.00           H  
ATOM   2290 HG23 VAL   149      71.904  46.541  57.700  1.00  0.00           H  
ATOM   2291  C   VAL   149      74.571  49.461  59.239  1.00  0.00           C  
ATOM   2292  O   VAL   149      75.740  49.600  59.055  1.00  0.00           O  
ATOM   2293  N   GLN   150      73.910  49.841  60.335  1.00  0.00           N  
ATOM   2294  H   GLN   150      72.930  49.623  60.450  1.00  0.00           H  
ATOM   2295  CA  GLN   150      74.631  50.427  61.473  1.00  0.00           C  
ATOM   2296  HA  GLN   150      75.678  50.461  61.172  1.00  0.00           H  
ATOM   2297  CB  GLN   150      74.224  51.896  61.735  1.00  0.00           C  
ATOM   2298  HB2 GLN   150      74.474  52.357  60.779  1.00  0.00           H  
ATOM   2299  HB3 GLN   150      73.173  51.863  62.022  1.00  0.00           H  
ATOM   2300  CG  GLN   150      75.043  52.571  62.745  1.00  0.00           C  
ATOM   2301  HG2 GLN   150      76.126  52.475  62.657  1.00  0.00           H  
ATOM   2302  HG3 GLN   150      74.874  52.022  63.671  1.00  0.00           H  
ATOM   2303  CD  GLN   150      74.672  54.046  62.739  1.00  0.00           C  
ATOM   2304  OE1 GLN   150      74.895  54.767  61.797  1.00  0.00           O  
ATOM   2305  NE2 GLN   150      74.208  54.708  63.807  1.00  0.00           N  
ATOM   2306 HE21 GLN   150      74.142  55.714  63.869  1.00  0.00           H  
ATOM   2307 HE22 GLN   150      74.026  54.169  64.641  1.00  0.00           H  
ATOM   2308  C   GLN   150      74.425  49.599  62.757  1.00  0.00           C  
ATOM   2309  O   GLN   150      73.284  49.289  63.160  1.00  0.00           O  
ATOM   2310  N   VAL   151      75.605  49.203  63.281  1.00  0.00           N  
ATOM   2311  H   VAL   151      76.403  49.282  62.668  1.00  0.00           H  
ATOM   2312  CA  VAL   151      75.708  48.878  64.684  1.00  0.00           C  
ATOM   2313  HA  VAL   151      74.859  48.388  65.162  1.00  0.00           H  
ATOM   2314  CB  VAL   151      76.925  47.947  64.938  1.00  0.00           C  
ATOM   2315  HB  VAL   151      77.727  48.609  64.614  1.00  0.00           H  
ATOM   2316  CG1 VAL   151      77.198  47.455  66.429  1.00  0.00           C  
ATOM   2317 HG11 VAL   151      77.990  46.706  66.446  1.00  0.00           H  
ATOM   2318 HG12 VAL   151      76.296  47.022  66.860  1.00  0.00           H  
ATOM   2319 HG13 VAL   151      77.597  48.253  67.055  1.00  0.00           H  
ATOM   2320  CG2 VAL   151      76.925  46.766  63.962  1.00  0.00           C  
ATOM   2321 HG21 VAL   151      76.211  46.028  64.327  1.00  0.00           H  
ATOM   2322 HG22 VAL   151      77.851  46.198  64.058  1.00  0.00           H  
ATOM   2323 HG23 VAL   151      76.804  46.937  62.893  1.00  0.00           H  
ATOM   2324  C   VAL   151      75.982  50.184  65.489  1.00  0.00           C  
ATOM   2325  O   VAL   151      76.825  51.060  65.117  1.00  0.00           O  
ATOM   2326  N   THR   152      75.188  50.451  66.481  1.00  0.00           N  
ATOM   2327  H   THR   152      74.329  49.931  66.590  1.00  0.00           H  
ATOM   2328  CA  THR   152      75.422  51.450  67.493  1.00  0.00           C  
ATOM   2329  HA  THR   152      76.362  51.947  67.253  1.00  0.00           H  
ATOM   2330  CB  THR   152      74.262  52.481  67.505  1.00  0.00           C  
ATOM   2331  HB  THR   152      73.389  51.914  67.830  1.00  0.00           H  
ATOM   2332  CG2 THR   152      74.587  53.707  68.312  1.00  0.00           C  
ATOM   2333 HG21 THR   152      74.224  53.599  69.334  1.00  0.00           H  
ATOM   2334 HG22 THR   152      74.078  54.559  67.862  1.00  0.00           H  
ATOM   2335 HG23 THR   152      75.667  53.847  68.266  1.00  0.00           H  
ATOM   2336  OG1 THR   152      73.955  52.870  66.226  1.00  0.00           O  
ATOM   2337  HG1 THR   152      73.703  52.161  65.629  1.00  0.00           H  
ATOM   2338  C   THR   152      75.567  50.850  68.915  1.00  0.00           C  
ATOM   2339  O   THR   152      74.819  49.853  69.174  1.00  0.00           O  
ATOM   2340  N   GLU   153      76.401  51.425  69.748  1.00  0.00           N  
ATOM   2341  H   GLU   153      77.066  52.096  69.392  1.00  0.00           H  
ATOM   2342  CA  GLU   153      76.505  51.063  71.152  1.00  0.00           C  
ATOM   2343  HA  GLU   153      75.906  50.183  71.385  1.00  0.00           H  
ATOM   2344  CB  GLU   153      78.019  50.760  71.477  1.00  0.00           C  
ATOM   2345  HB2 GLU   153      78.196  50.611  72.542  1.00  0.00           H  
ATOM   2346  HB3 GLU   153      78.588  51.640  71.178  1.00  0.00           H  
ATOM   2347  CG  GLU   153      78.664  49.473  70.928  1.00  0.00           C  
ATOM   2348  HG2 GLU   153      78.281  48.580  71.423  1.00  0.00           H  
ATOM   2349  HG3 GLU   153      78.472  49.382  69.858  1.00  0.00           H  
ATOM   2350  CD  GLU   153      80.167  49.467  71.284  1.00  0.00           C  
ATOM   2351  OE1 GLU   153      80.927  49.941  70.411  1.00  0.00           O  
ATOM   2352  OE2 GLU   153      80.644  48.996  72.307  1.00  0.00           O  
ATOM   2353  C   GLU   153      75.950  52.145  72.106  1.00  0.00           C  
ATOM   2354  O   GLU   153      75.836  53.324  71.795  1.00  0.00           O  
ATOM   2355  N   LEU   154      75.478  51.721  73.260  1.00  0.00           N  
ATOM   2356  H   LEU   154      75.247  50.740  73.338  1.00  0.00           H  
ATOM   2357  CA  LEU   154      74.794  52.629  74.213  1.00  0.00           C  
ATOM   2358  HA  LEU   154      75.172  53.632  74.013  1.00  0.00           H  
ATOM   2359  CB  LEU   154      73.248  52.634  74.125  1.00  0.00           C  
ATOM   2360  HB2 LEU   154      72.801  53.301  74.863  1.00  0.00           H  
ATOM   2361  HB3 LEU   154      72.941  51.630  74.419  1.00  0.00           H  
ATOM   2362  CG  LEU   154      72.612  52.894  72.752  1.00  0.00           C  
ATOM   2363  HG  LEU   154      73.185  53.641  72.204  1.00  0.00           H  
ATOM   2364  CD1 LEU   154      72.393  51.591  71.950  1.00  0.00           C  
ATOM   2365 HD11 LEU   154      73.354  51.106  71.777  1.00  0.00           H  
ATOM   2366 HD12 LEU   154      71.932  51.779  70.980  1.00  0.00           H  
ATOM   2367 HD13 LEU   154      71.693  51.038  72.576  1.00  0.00           H  
ATOM   2368  CD2 LEU   154      71.210  53.529  73.021  1.00  0.00           C  
ATOM   2369 HD21 LEU   154      70.645  52.861  73.672  1.00  0.00           H  
ATOM   2370 HD22 LEU   154      71.396  54.443  73.584  1.00  0.00           H  
ATOM   2371 HD23 LEU   154      70.810  53.761  72.034  1.00  0.00           H  
ATOM   2372  C   LEU   154      75.327  52.199  75.577  1.00  0.00           C  
ATOM   2373  O   LEU   154      75.829  51.128  75.673  1.00  0.00           O  
ATOM   2374  N   VAL   155      75.249  53.112  76.613  1.00  0.00           N  
ATOM   2375  H   VAL   155      74.917  54.037  76.378  1.00  0.00           H  
ATOM   2376  CA  VAL   155      75.709  52.832  77.995  1.00  0.00           C  
ATOM   2377  HA  VAL   155      76.797  52.777  77.981  1.00  0.00           H  
ATOM   2378  CB  VAL   155      75.375  54.087  78.828  1.00  0.00           C  
ATOM   2379  HB  VAL   155      74.343  54.389  78.649  1.00  0.00           H  
ATOM   2380  CG1 VAL   155      75.471  53.887  80.321  1.00  0.00           C  
ATOM   2381 HG11 VAL   155      75.383  54.802  80.906  1.00  0.00           H  
ATOM   2382 HG12 VAL   155      76.441  53.484  80.611  1.00  0.00           H  
ATOM   2383 HG13 VAL   155      74.608  53.264  80.557  1.00  0.00           H  
ATOM   2384  CG2 VAL   155      76.231  55.303  78.470  1.00  0.00           C  
ATOM   2385 HG21 VAL   155      76.005  55.572  77.438  1.00  0.00           H  
ATOM   2386 HG22 VAL   155      76.026  56.193  79.066  1.00  0.00           H  
ATOM   2387 HG23 VAL   155      77.295  55.117  78.614  1.00  0.00           H  
ATOM   2388  C   VAL   155      75.191  51.531  78.525  1.00  0.00           C  
ATOM   2389  O   VAL   155      75.871  50.841  79.267  1.00  0.00           O  
ATOM   2390  N   ASP   156      73.923  51.103  78.182  1.00  0.00           N  
ATOM   2391  H   ASP   156      73.421  51.740  77.580  1.00  0.00           H  
ATOM   2392  CA  ASP   156      73.348  49.830  78.621  1.00  0.00           C  
ATOM   2393  HA  ASP   156      74.168  49.187  78.940  1.00  0.00           H  
ATOM   2394  CB  ASP   156      72.402  49.966  79.780  1.00  0.00           C  
ATOM   2395  HB2 ASP   156      72.987  50.444  80.566  1.00  0.00           H  
ATOM   2396  HB3 ASP   156      71.953  49.037  80.132  1.00  0.00           H  
ATOM   2397  CG  ASP   156      71.179  50.844  79.461  1.00  0.00           C  
ATOM   2398  OD1 ASP   156      71.123  51.757  78.571  1.00  0.00           O  
ATOM   2399  OD2 ASP   156      70.166  50.640  80.229  1.00  0.00           O  
ATOM   2400  C   ASP   156      72.765  48.919  77.526  1.00  0.00           C  
ATOM   2401  O   ASP   156      71.664  48.442  77.688  1.00  0.00           O  
ATOM   2402  N   GLY   157      73.380  48.810  76.386  1.00  0.00           N  
ATOM   2403  H   GLY   157      74.280  49.233  76.209  1.00  0.00           H  
ATOM   2404  CA  GLY   157      72.850  47.921  75.261  1.00  0.00           C  
ATOM   2405  HA2 GLY   157      73.007  46.887  75.568  1.00  0.00           H  
ATOM   2406  HA3 GLY   157      71.792  48.159  75.157  1.00  0.00           H  
ATOM   2407  C   GLY   157      73.471  48.181  73.822  1.00  0.00           C  
ATOM   2408  O   GLY   157      74.523  48.753  73.628  1.00  0.00           O  
ATOM   2409  N   ILE   158      72.732  47.893  72.750  1.00  0.00           N  
ATOM   2410  H   ILE   158      71.822  47.562  73.039  1.00  0.00           H  
ATOM   2411  CA  ILE   158      73.014  48.015  71.340  1.00  0.00           C  
ATOM   2412  HA  ILE   158      73.756  48.810  71.271  1.00  0.00           H  
ATOM   2413  CB  ILE   158      73.716  46.702  70.890  1.00  0.00           C  
ATOM   2414  HB  ILE   158      73.130  45.908  71.355  1.00  0.00           H  
ATOM   2415  CG2 ILE   158      73.718  46.481  69.346  1.00  0.00           C  
ATOM   2416 HG21 ILE   158      74.320  45.627  69.035  1.00  0.00           H  
ATOM   2417 HG22 ILE   158      72.726  46.258  68.955  1.00  0.00           H  
ATOM   2418 HG23 ILE   158      74.072  47.448  68.989  1.00  0.00           H  
ATOM   2419  CG1 ILE   158      75.081  46.541  71.549  1.00  0.00           C  
ATOM   2420 HG12 ILE   158      74.916  46.216  72.576  1.00  0.00           H  
ATOM   2421 HG13 ILE   158      75.607  47.491  71.642  1.00  0.00           H  
ATOM   2422  CD1 ILE   158      76.099  45.551  71.003  1.00  0.00           C  
ATOM   2423 HD11 ILE   158      75.633  44.588  70.796  1.00  0.00           H  
ATOM   2424 HD12 ILE   158      76.452  45.852  70.016  1.00  0.00           H  
ATOM   2425 HD13 ILE   158      76.997  45.397  71.601  1.00  0.00           H  
ATOM   2426  C   ILE   158      71.851  48.432  70.438  1.00  0.00           C  
ATOM   2427  O   ILE   158      70.766  48.050  70.862  1.00  0.00           O  
ATOM   2428  N   PHE   159      71.981  49.070  69.302  1.00  0.00           N  
ATOM   2429  H   PHE   159      72.946  49.195  69.032  1.00  0.00           H  
ATOM   2430  CA  PHE   159      70.939  49.340  68.321  1.00  0.00           C  
ATOM   2431  HA  PHE   159      70.051  48.732  68.492  1.00  0.00           H  
ATOM   2432  CB  PHE   159      70.494  50.841  68.290  1.00  0.00           C  
ATOM   2433  HB2 PHE   159      71.302  51.502  67.977  1.00  0.00           H  
ATOM   2434  HB3 PHE   159      70.227  51.244  69.267  1.00  0.00           H  
ATOM   2435  CG  PHE   159      69.234  50.975  67.457  1.00  0.00           C  
ATOM   2436  CD1 PHE   159      69.342  51.418  66.085  1.00  0.00           C  
ATOM   2437  HD1 PHE   159      70.330  51.453  65.649  1.00  0.00           H  
ATOM   2438  CE1 PHE   159      68.191  51.510  65.325  1.00  0.00           C  
ATOM   2439  HE1 PHE   159      68.245  51.940  64.336  1.00  0.00           H  
ATOM   2440  CZ  PHE   159      66.922  51.244  65.908  1.00  0.00           C  
ATOM   2441  HZ  PHE   159      66.067  51.252  65.248  1.00  0.00           H  
ATOM   2442  CE2 PHE   159      66.815  50.702  67.203  1.00  0.00           C  
ATOM   2443  HE2 PHE   159      65.889  50.217  67.477  1.00  0.00           H  
ATOM   2444  CD2 PHE   159      68.001  50.590  67.993  1.00  0.00           C  
ATOM   2445  HD2 PHE   159      68.087  50.007  68.898  1.00  0.00           H  
ATOM   2446  C   PHE   159      71.448  48.923  66.991  1.00  0.00           C  
ATOM   2447  O   PHE   159      72.393  49.516  66.565  1.00  0.00           O  
ATOM   2448  N   ILE   160      70.769  48.045  66.365  1.00  0.00           N  
ATOM   2449  H   ILE   160      70.002  47.576  66.827  1.00  0.00           H  
ATOM   2450  CA  ILE   160      71.037  47.523  65.016  1.00  0.00           C  
ATOM   2451  HA  ILE   160      72.045  47.750  64.668  1.00  0.00           H  
ATOM   2452  CB  ILE   160      71.072  45.917  65.010  1.00  0.00           C  
ATOM   2453  HB  ILE   160      70.063  45.671  65.344  1.00  0.00           H  
ATOM   2454  CG2 ILE   160      71.211  45.411  63.542  1.00  0.00           C  
ATOM   2455 HG21 ILE   160      71.088  44.329  63.492  1.00  0.00           H  
ATOM   2456 HG22 ILE   160      70.436  45.833  62.903  1.00  0.00           H  
ATOM   2457 HG23 ILE   160      72.190  45.658  63.130  1.00  0.00           H  
ATOM   2458  CG1 ILE   160      71.997  45.118  65.962  1.00  0.00           C  
ATOM   2459 HG12 ILE   160      71.753  44.056  65.935  1.00  0.00           H  
ATOM   2460 HG13 ILE   160      71.695  45.306  66.993  1.00  0.00           H  
ATOM   2461  CD1 ILE   160      73.467  45.216  65.917  1.00  0.00           C  
ATOM   2462 HD11 ILE   160      73.874  44.715  65.038  1.00  0.00           H  
ATOM   2463 HD12 ILE   160      73.701  46.262  66.115  1.00  0.00           H  
ATOM   2464 HD13 ILE   160      73.851  44.612  66.739  1.00  0.00           H  
ATOM   2465  C   ILE   160      70.059  48.218  64.053  1.00  0.00           C  
ATOM   2466  O   ILE   160      68.936  47.730  63.924  1.00  0.00           O  
ATOM   2467  N   GLY   161      70.400  49.348  63.407  1.00  0.00           N  
ATOM   2468  H   GLY   161      71.350  49.691  63.387  1.00  0.00           H  
ATOM   2469  CA  GLY   161      69.576  50.004  62.408  1.00  0.00           C  
ATOM   2470  HA2 GLY   161      68.502  49.921  62.572  1.00  0.00           H  
ATOM   2471  HA3 GLY   161      69.853  51.058  62.416  1.00  0.00           H  
ATOM   2472  C   GLY   161      69.900  49.548  61.039  1.00  0.00           C  
ATOM   2473  O   GLY   161      71.025  49.778  60.568  1.00  0.00           O  
ATOM   2474  N   LEU   162      68.913  49.042  60.260  1.00  0.00           N  
ATOM   2475  H   LEU   162      67.938  49.016  60.521  1.00  0.00           H  
ATOM   2476  CA  LEU   162      69.144  48.776  58.832  1.00  0.00           C  
ATOM   2477  HA  LEU   162      70.205  48.758  58.585  1.00  0.00           H  
ATOM   2478  CB  LEU   162      68.534  47.425  58.484  1.00  0.00           C  
ATOM   2479  HB2 LEU   162      68.526  47.401  57.395  1.00  0.00           H  
ATOM   2480  HB3 LEU   162      67.534  47.305  58.901  1.00  0.00           H  
ATOM   2481  CG  LEU   162      69.336  46.224  59.000  1.00  0.00           C  
ATOM   2482  HG  LEU   162      70.353  46.595  59.129  1.00  0.00           H  
ATOM   2483  CD1 LEU   162      68.710  45.725  60.314  1.00  0.00           C  
ATOM   2484 HD11 LEU   162      68.637  46.556  61.016  1.00  0.00           H  
ATOM   2485 HD12 LEU   162      67.716  45.297  60.191  1.00  0.00           H  
ATOM   2486 HD13 LEU   162      69.481  45.072  60.724  1.00  0.00           H  
ATOM   2487  CD2 LEU   162      69.285  45.076  58.073  1.00  0.00           C  
ATOM   2488 HD21 LEU   162      70.004  45.272  57.277  1.00  0.00           H  
ATOM   2489 HD22 LEU   162      69.676  44.185  58.564  1.00  0.00           H  
ATOM   2490 HD23 LEU   162      68.277  44.941  57.682  1.00  0.00           H  
ATOM   2491  C   LEU   162      68.446  49.905  57.944  1.00  0.00           C  
ATOM   2492  O   LEU   162      67.453  50.502  58.352  1.00  0.00           O  
ATOM   2493  N   THR   163      69.016  50.200  56.763  1.00  0.00           N  
ATOM   2494  H   THR   163      69.875  49.752  56.477  1.00  0.00           H  
ATOM   2495  CA  THR   163      68.462  50.979  55.660  1.00  0.00           C  
ATOM   2496  HA  THR   163      67.425  51.250  55.859  1.00  0.00           H  
ATOM   2497  CB  THR   163      69.332  52.232  55.626  1.00  0.00           C  
ATOM   2498  HB  THR   163      70.386  51.974  55.725  1.00  0.00           H  
ATOM   2499  CG2 THR   163      69.050  53.050  54.314  1.00  0.00           C  
ATOM   2500 HG21 THR   163      69.624  53.977  54.285  1.00  0.00           H  
ATOM   2501 HG22 THR   163      69.246  52.463  53.417  1.00  0.00           H  
ATOM   2502 HG23 THR   163      68.026  53.409  54.412  1.00  0.00           H  
ATOM   2503  OG1 THR   163      69.090  52.959  56.782  1.00  0.00           O  
ATOM   2504  HG1 THR   163      69.566  53.793  56.762  1.00  0.00           H  
ATOM   2505  C   THR   163      68.638  50.255  54.345  1.00  0.00           C  
ATOM   2506  O   THR   163      69.694  49.673  54.164  1.00  0.00           O  
ATOM   2507  N   VAL   164      67.677  50.187  53.512  1.00  0.00           N  
ATOM   2508  H   VAL   164      66.817  50.677  53.715  1.00  0.00           H  
ATOM   2509  CA  VAL   164      67.594  49.347  52.278  1.00  0.00           C  
ATOM   2510  HA  VAL   164      68.628  49.124  52.016  1.00  0.00           H  
ATOM   2511  CB  VAL   164      66.758  48.051  52.491  1.00  0.00           C  
ATOM   2512  HB  VAL   164      66.046  48.358  53.257  1.00  0.00           H  
ATOM   2513  CG1 VAL   164      66.090  47.386  51.234  1.00  0.00           C  
ATOM   2514 HG11 VAL   164      65.260  48.005  50.893  1.00  0.00           H  
ATOM   2515 HG12 VAL   164      65.897  46.349  51.506  1.00  0.00           H  
ATOM   2516 HG13 VAL   164      66.845  47.404  50.449  1.00  0.00           H  
ATOM   2517  CG2 VAL   164      67.636  47.031  53.240  1.00  0.00           C  
ATOM   2518 HG21 VAL   164      67.088  46.159  53.595  1.00  0.00           H  
ATOM   2519 HG22 VAL   164      68.148  47.452  54.105  1.00  0.00           H  
ATOM   2520 HG23 VAL   164      68.475  46.692  52.632  1.00  0.00           H  
ATOM   2521  C   VAL   164      66.945  50.157  51.179  1.00  0.00           C  
ATOM   2522  O   VAL   164      66.098  51.091  51.413  1.00  0.00           O  
ATOM   2523  N   ASN   165      67.440  49.980  49.962  1.00  0.00           N  
ATOM   2524  H   ASN   165      68.110  49.230  49.877  1.00  0.00           H  
ATOM   2525  CA  ASN   165      66.895  50.635  48.773  1.00  0.00           C  
ATOM   2526  HA  ASN   165      66.659  51.681  48.970  1.00  0.00           H  
ATOM   2527  CB  ASN   165      67.905  50.551  47.647  1.00  0.00           C  
ATOM   2528  HB2 ASN   165      68.186  49.529  47.396  1.00  0.00           H  
ATOM   2529  HB3 ASN   165      68.698  51.110  48.144  1.00  0.00           H  
ATOM   2530  CG  ASN   165      67.473  51.290  46.354  1.00  0.00           C  
ATOM   2531  OD1 ASN   165      66.525  50.943  45.715  1.00  0.00           O  
ATOM   2532  ND2 ASN   165      68.366  52.063  45.770  1.00  0.00           N  
ATOM   2533 HD21 ASN   165      68.161  52.442  44.856  1.00  0.00           H  
ATOM   2534 HD22 ASN   165      69.223  52.299  46.250  1.00  0.00           H  
ATOM   2535  C   ASN   165      65.590  50.066  48.382  1.00  0.00           C  
ATOM   2536  O   ASN   165      65.609  48.869  48.079  1.00  0.00           O  
ATOM   2537  N   HID   166      64.565  50.857  48.409  1.00  0.00           N  
ATOM   2538  H   HID   166      64.728  51.821  48.661  1.00  0.00           H  
ATOM   2539  CA  HID   166      63.202  50.370  48.127  1.00  0.00           C  
ATOM   2540  HA  HID   166      62.916  49.615  48.859  1.00  0.00           H  
ATOM   2541  CB  HID   166      62.250  51.567  48.389  1.00  0.00           C  
ATOM   2542  HB2 HID   166      62.759  52.239  49.080  1.00  0.00           H  
ATOM   2543  HB3 HID   166      62.137  52.148  47.474  1.00  0.00           H  
ATOM   2544  CG  HID   166      60.973  51.149  49.010  1.00  0.00           C  
ATOM   2545  ND1 HID   166      60.106  50.209  48.505  1.00  0.00           N  
ATOM   2546  HD1 HID   166      60.336  49.506  47.817  1.00  0.00           H  
ATOM   2547  CE1 HID   166      58.935  50.303  49.166  1.00  0.00           C  
ATOM   2548  HE1 HID   166      58.010  49.783  48.966  1.00  0.00           H  
ATOM   2549  NE2 HID   166      59.077  51.193  50.107  1.00  0.00           N  
ATOM   2550  CD2 HID   166      60.375  51.681  50.102  1.00  0.00           C  
ATOM   2551  HD2 HID   166      60.756  52.463  50.744  1.00  0.00           H  
ATOM   2552  C   HID   166      62.995  49.805  46.685  1.00  0.00           C  
ATOM   2553  O   HID   166      62.157  48.993  46.483  1.00  0.00           O  
ATOM   2554  N   VAL   167      63.747  50.082  45.640  1.00  0.00           N  
ATOM   2555  H   VAL   167      64.496  50.681  45.957  1.00  0.00           H  
ATOM   2556  CA  VAL   167      63.684  49.430  44.284  1.00  0.00           C  
ATOM   2557  HA  VAL   167      62.630  49.365  44.012  1.00  0.00           H  
ATOM   2558  CB  VAL   167      64.478  50.099  43.230  1.00  0.00           C  
ATOM   2559  HB  VAL   167      65.526  50.120  43.530  1.00  0.00           H  
ATOM   2560  CG1 VAL   167      64.260  49.551  41.802  1.00  0.00           C  
ATOM   2561 HG11 VAL   167      64.771  50.186  41.079  1.00  0.00           H  
ATOM   2562 HG12 VAL   167      64.534  48.499  41.719  1.00  0.00           H  
ATOM   2563 HG13 VAL   167      63.191  49.599  41.600  1.00  0.00           H  
ATOM   2564  CG2 VAL   167      64.242  51.575  43.084  1.00  0.00           C  
ATOM   2565 HG21 VAL   167      64.395  51.989  44.081  1.00  0.00           H  
ATOM   2566 HG22 VAL   167      64.844  52.012  42.287  1.00  0.00           H  
ATOM   2567 HG23 VAL   167      63.181  51.763  42.918  1.00  0.00           H  
ATOM   2568  C   VAL   167      64.064  47.886  44.385  1.00  0.00           C  
ATOM   2569  O   VAL   167      63.532  47.040  43.662  1.00  0.00           O  
ATOM   2570  N   VAL   168      64.896  47.530  45.398  1.00  0.00           N  
ATOM   2571  H   VAL   168      65.290  48.239  46.000  1.00  0.00           H  
ATOM   2572  CA  VAL   168      65.375  46.149  45.561  1.00  0.00           C  
ATOM   2573  HA  VAL   168      65.418  45.708  44.566  1.00  0.00           H  
ATOM   2574  CB  VAL   168      66.756  46.120  46.197  1.00  0.00           C  
ATOM   2575  HB  VAL   168      66.628  46.279  47.268  1.00  0.00           H  
ATOM   2576  CG1 VAL   168      67.336  44.723  45.990  1.00  0.00           C  
ATOM   2577 HG11 VAL   168      66.644  43.996  46.416  1.00  0.00           H  
ATOM   2578 HG12 VAL   168      67.441  44.451  44.939  1.00  0.00           H  
ATOM   2579 HG13 VAL   168      68.308  44.695  46.483  1.00  0.00           H  
ATOM   2580  CG2 VAL   168      67.796  47.164  45.702  1.00  0.00           C  
ATOM   2581 HG21 VAL   168      67.817  47.157  44.612  1.00  0.00           H  
ATOM   2582 HG22 VAL   168      68.803  46.808  45.917  1.00  0.00           H  
ATOM   2583 HG23 VAL   168      67.633  48.144  46.151  1.00  0.00           H  
ATOM   2584  C   VAL   168      64.380  45.353  46.428  1.00  0.00           C  
ATOM   2585  O   VAL   168      64.332  44.135  46.233  1.00  0.00           O  
ATOM   2586  N   ALA   169      63.755  45.985  47.403  1.00  0.00           N  
ATOM   2587  H   ALA   169      63.716  46.993  47.444  1.00  0.00           H  
ATOM   2588  CA  ALA   169      62.985  45.321  48.488  1.00  0.00           C  
ATOM   2589  HA  ALA   169      62.493  44.424  48.114  1.00  0.00           H  
ATOM   2590  CB  ALA   169      64.013  44.877  49.508  1.00  0.00           C  
ATOM   2591  HB1 ALA   169      64.530  45.756  49.893  1.00  0.00           H  
ATOM   2592  HB2 ALA   169      63.519  44.344  50.320  1.00  0.00           H  
ATOM   2593  HB3 ALA   169      64.741  44.263  48.977  1.00  0.00           H  
ATOM   2594  C   ALA   169      61.902  46.213  49.143  1.00  0.00           C  
ATOM   2595  O   ALA   169      62.121  47.330  49.601  1.00  0.00           O  
ATOM   2596  N   ASP   170      60.770  45.603  49.365  1.00  0.00           N  
ATOM   2597  H   ASP   170      60.748  44.619  49.136  1.00  0.00           H  
ATOM   2598  CA  ASP   170      59.638  46.169  50.187  1.00  0.00           C  
ATOM   2599  HA  ASP   170      59.571  47.253  50.089  1.00  0.00           H  
ATOM   2600  CB  ASP   170      58.297  45.774  49.547  1.00  0.00           C  
ATOM   2601  HB2 ASP   170      58.290  45.739  48.458  1.00  0.00           H  
ATOM   2602  HB3 ASP   170      57.586  46.533  49.873  1.00  0.00           H  
ATOM   2603  CG  ASP   170      57.837  44.404  49.941  1.00  0.00           C  
ATOM   2604  OD1 ASP   170      58.619  43.511  50.358  1.00  0.00           O  
ATOM   2605  OD2 ASP   170      56.619  44.153  49.880  1.00  0.00           O  
ATOM   2606  C   ASP   170      59.641  45.859  51.695  1.00  0.00           C  
ATOM   2607  O   ASP   170      60.517  45.233  52.203  1.00  0.00           O  
ATOM   2608  N   GLY   171      58.578  46.245  52.403  1.00  0.00           N  
ATOM   2609  H   GLY   171      57.993  46.969  52.011  1.00  0.00           H  
ATOM   2610  CA  GLY   171      58.575  45.929  53.876  1.00  0.00           C  
ATOM   2611  HA2 GLY   171      57.621  46.248  54.296  1.00  0.00           H  
ATOM   2612  HA3 GLY   171      59.487  46.471  54.125  1.00  0.00           H  
ATOM   2613  C   GLY   171      58.786  44.419  54.238  1.00  0.00           C  
ATOM   2614  O   GLY   171      59.599  44.061  55.057  1.00  0.00           O  
ATOM   2615  N   LYS   172      58.021  43.522  53.680  1.00  0.00           N  
ATOM   2616  H   LYS   172      57.374  43.790  52.953  1.00  0.00           H  
ATOM   2617  CA  LYS   172      58.253  42.057  53.930  1.00  0.00           C  
ATOM   2618  HA  LYS   172      58.249  41.981  55.018  1.00  0.00           H  
ATOM   2619  CB  LYS   172      57.119  41.211  53.400  1.00  0.00           C  
ATOM   2620  HB2 LYS   172      56.251  41.794  53.709  1.00  0.00           H  
ATOM   2621  HB3 LYS   172      57.110  41.116  52.315  1.00  0.00           H  
ATOM   2622  CG  LYS   172      57.036  39.820  54.073  1.00  0.00           C  
ATOM   2623  HG2 LYS   172      57.071  39.960  55.154  1.00  0.00           H  
ATOM   2624  HG3 LYS   172      57.907  39.234  53.782  1.00  0.00           H  
ATOM   2625  CD  LYS   172      55.664  39.247  53.841  1.00  0.00           C  
ATOM   2626  HD2 LYS   172      54.879  39.953  54.111  1.00  0.00           H  
ATOM   2627  HD3 LYS   172      55.597  38.969  52.789  1.00  0.00           H  
ATOM   2628  CE  LYS   172      55.544  37.910  54.644  1.00  0.00           C  
ATOM   2629  HE2 LYS   172      56.360  37.204  54.489  1.00  0.00           H  
ATOM   2630  HE3 LYS   172      55.581  38.177  55.700  1.00  0.00           H  
ATOM   2631  NZ  LYS   172      54.215  37.266  54.495  1.00  0.00           N  
ATOM   2632  HZ1 LYS   172      54.201  36.435  55.069  1.00  0.00           H  
ATOM   2633  HZ2 LYS   172      53.413  37.876  54.568  1.00  0.00           H  
ATOM   2634  HZ3 LYS   172      54.121  36.882  53.566  1.00  0.00           H  
ATOM   2635  C   LYS   172      59.542  41.538  53.397  1.00  0.00           C  
ATOM   2636  O   LYS   172      60.160  40.807  54.168  1.00  0.00           O  
ATOM   2637  N   SER   173      60.088  42.027  52.244  1.00  0.00           N  
ATOM   2638  H   SER   173      59.597  42.688  51.659  1.00  0.00           H  
ATOM   2639  CA  SER   173      61.422  41.707  51.701  1.00  0.00           C  
ATOM   2640  HA  SER   173      61.433  40.627  51.555  1.00  0.00           H  
ATOM   2641  CB  SER   173      61.611  42.346  50.287  1.00  0.00           C  
ATOM   2642  HB2 SER   173      62.617  42.180  49.902  1.00  0.00           H  
ATOM   2643  HB3 SER   173      61.422  43.411  50.425  1.00  0.00           H  
ATOM   2644  OG  SER   173      60.633  41.874  49.498  1.00  0.00           O  
ATOM   2645  HG  SER   173      59.824  42.369  49.647  1.00  0.00           H  
ATOM   2646  C   SER   173      62.511  42.164  52.654  1.00  0.00           C  
ATOM   2647  O   SER   173      63.443  41.399  52.903  1.00  0.00           O  
ATOM   2648  N   PHE   174      62.439  43.349  53.306  1.00  0.00           N  
ATOM   2649  H   PHE   174      61.642  43.928  53.080  1.00  0.00           H  
ATOM   2650  CA  PHE   174      63.332  43.839  54.385  1.00  0.00           C  
ATOM   2651  HA  PHE   174      64.299  44.119  53.967  1.00  0.00           H  
ATOM   2652  CB  PHE   174      62.722  45.085  54.956  1.00  0.00           C  
ATOM   2653  HB2 PHE   174      61.919  44.972  55.685  1.00  0.00           H  
ATOM   2654  HB3 PHE   174      62.277  45.649  54.136  1.00  0.00           H  
ATOM   2655  CG  PHE   174      63.700  45.934  55.647  1.00  0.00           C  
ATOM   2656  CD1 PHE   174      64.261  47.092  55.094  1.00  0.00           C  
ATOM   2657  HD1 PHE   174      64.008  47.353  54.077  1.00  0.00           H  
ATOM   2658  CE1 PHE   174      65.043  47.925  55.950  1.00  0.00           C  
ATOM   2659  HE1 PHE   174      65.521  48.811  55.560  1.00  0.00           H  
ATOM   2660  CZ  PHE   174      65.249  47.625  57.280  1.00  0.00           C  
ATOM   2661  HZ  PHE   174      65.723  48.368  57.904  1.00  0.00           H  
ATOM   2662  CE2 PHE   174      64.671  46.455  57.845  1.00  0.00           C  
ATOM   2663  HE2 PHE   174      64.777  46.291  58.907  1.00  0.00           H  
ATOM   2664  CD2 PHE   174      63.876  45.606  57.043  1.00  0.00           C  
ATOM   2665  HD2 PHE   174      63.387  44.820  57.599  1.00  0.00           H  
ATOM   2666  C   PHE   174      63.553  42.735  55.475  1.00  0.00           C  
ATOM   2667  O   PHE   174      64.705  42.320  55.796  1.00  0.00           O  
ATOM   2668  N   TRP   175      62.441  42.335  55.980  1.00  0.00           N  
ATOM   2669  H   TRP   175      61.585  42.623  55.528  1.00  0.00           H  
ATOM   2670  CA  TRP   175      62.420  41.535  57.212  1.00  0.00           C  
ATOM   2671  HA  TRP   175      63.176  41.885  57.915  1.00  0.00           H  
ATOM   2672  CB  TRP   175      61.042  41.637  57.877  1.00  0.00           C  
ATOM   2673  HB2 TRP   175      60.270  41.478  57.124  1.00  0.00           H  
ATOM   2674  HB3 TRP   175      61.025  40.820  58.599  1.00  0.00           H  
ATOM   2675  CG  TRP   175      60.971  42.915  58.576  1.00  0.00           C  
ATOM   2676  CD1 TRP   175      60.314  44.047  58.269  1.00  0.00           C  
ATOM   2677  HD1 TRP   175      59.676  44.121  57.400  1.00  0.00           H  
ATOM   2678  NE1 TRP   175      60.651  45.137  59.038  1.00  0.00           N  
ATOM   2679  HE1 TRP   175      60.248  46.060  58.971  1.00  0.00           H  
ATOM   2680  CE2 TRP   175      61.544  44.707  60.017  1.00  0.00           C  
ATOM   2681  CZ2 TRP   175      62.178  45.315  61.132  1.00  0.00           C  
ATOM   2682  HZ2 TRP   175      62.040  46.371  61.312  1.00  0.00           H  
ATOM   2683  CH2 TRP   175      63.030  44.587  61.888  1.00  0.00           C  
ATOM   2684  HH2 TRP   175      63.570  45.062  62.694  1.00  0.00           H  
ATOM   2685  CZ3 TRP   175      63.196  43.192  61.701  1.00  0.00           C  
ATOM   2686  HZ3 TRP   175      63.862  42.671  62.373  1.00  0.00           H  
ATOM   2687  CE3 TRP   175      62.623  42.554  60.631  1.00  0.00           C  
ATOM   2688  HE3 TRP   175      62.759  41.487  60.532  1.00  0.00           H  
ATOM   2689  CD2 TRP   175      61.749  43.260  59.797  1.00  0.00           C  
ATOM   2690  C   TRP   175      62.712  40.071  56.874  1.00  0.00           C  
ATOM   2691  O   TRP   175      63.446  39.424  57.621  1.00  0.00           O  
ATOM   2692  N   LEU   176      62.246  39.489  55.752  1.00  0.00           N  
ATOM   2693  H   LEU   176      61.573  40.001  55.199  1.00  0.00           H  
ATOM   2694  CA  LEU   176      62.851  38.263  55.207  1.00  0.00           C  
ATOM   2695  HA  LEU   176      62.563  37.359  55.744  1.00  0.00           H  
ATOM   2696  CB  LEU   176      62.134  38.139  53.839  1.00  0.00           C  
ATOM   2697  HB2 LEU   176      61.045  38.199  53.816  1.00  0.00           H  
ATOM   2698  HB3 LEU   176      62.400  39.020  53.254  1.00  0.00           H  
ATOM   2699  CG  LEU   176      62.566  37.053  52.897  1.00  0.00           C  
ATOM   2700  HG  LEU   176      63.585  37.316  52.612  1.00  0.00           H  
ATOM   2701  CD1 LEU   176      62.328  35.669  53.483  1.00  0.00           C  
ATOM   2702 HD11 LEU   176      62.878  35.542  54.415  1.00  0.00           H  
ATOM   2703 HD12 LEU   176      62.646  34.948  52.729  1.00  0.00           H  
ATOM   2704 HD13 LEU   176      61.264  35.434  53.499  1.00  0.00           H  
ATOM   2705  CD2 LEU   176      61.660  37.187  51.631  1.00  0.00           C  
ATOM   2706 HD21 LEU   176      61.752  38.204  51.249  1.00  0.00           H  
ATOM   2707 HD22 LEU   176      61.994  36.499  50.854  1.00  0.00           H  
ATOM   2708 HD23 LEU   176      60.593  37.092  51.829  1.00  0.00           H  
ATOM   2709  C   LEU   176      64.389  38.282  55.198  1.00  0.00           C  
ATOM   2710  O   LEU   176      64.976  37.263  55.467  1.00  0.00           O  
ATOM   2711  N   PHE   177      65.049  39.346  54.792  1.00  0.00           N  
ATOM   2712  H   PHE   177      64.627  40.204  54.469  1.00  0.00           H  
ATOM   2713  CA  PHE   177      66.505  39.398  54.943  1.00  0.00           C  
ATOM   2714  HA  PHE   177      66.762  38.481  54.412  1.00  0.00           H  
ATOM   2715  CB  PHE   177      67.051  40.580  54.101  1.00  0.00           C  
ATOM   2716  HB2 PHE   177      66.808  40.653  53.041  1.00  0.00           H  
ATOM   2717  HB3 PHE   177      66.700  41.537  54.488  1.00  0.00           H  
ATOM   2718  CG  PHE   177      68.511  40.755  54.315  1.00  0.00           C  
ATOM   2719  CD1 PHE   177      69.048  41.581  55.320  1.00  0.00           C  
ATOM   2720  HD1 PHE   177      68.415  41.969  56.105  1.00  0.00           H  
ATOM   2721  CE1 PHE   177      70.451  41.699  55.364  1.00  0.00           C  
ATOM   2722  HE1 PHE   177      70.978  42.320  56.073  1.00  0.00           H  
ATOM   2723  CZ  PHE   177      71.303  41.029  54.469  1.00  0.00           C  
ATOM   2724  HZ  PHE   177      72.367  41.064  54.653  1.00  0.00           H  
ATOM   2725  CE2 PHE   177      70.783  40.127  53.539  1.00  0.00           C  
ATOM   2726  HE2 PHE   177      71.429  39.571  52.875  1.00  0.00           H  
ATOM   2727  CD2 PHE   177      69.408  40.017  53.523  1.00  0.00           C  
ATOM   2728  HD2 PHE   177      68.938  39.305  52.860  1.00  0.00           H  
ATOM   2729  C   PHE   177      67.035  39.298  56.321  1.00  0.00           C  
ATOM   2730  O   PHE   177      67.787  38.452  56.609  1.00  0.00           O  
ATOM   2731  N   VAL   178      66.577  40.212  57.235  1.00  0.00           N  
ATOM   2732  H   VAL   178      66.013  40.992  56.930  1.00  0.00           H  
ATOM   2733  CA  VAL   178      66.955  40.218  58.676  1.00  0.00           C  
ATOM   2734  HA  VAL   178      68.041  40.318  58.688  1.00  0.00           H  
ATOM   2735  CB  VAL   178      66.283  41.404  59.524  1.00  0.00           C  
ATOM   2736  HB  VAL   178      65.258  41.055  59.649  1.00  0.00           H  
ATOM   2737  CG1 VAL   178      66.846  41.591  60.947  1.00  0.00           C  
ATOM   2738 HG11 VAL   178      66.243  42.305  61.508  1.00  0.00           H  
ATOM   2739 HG12 VAL   178      67.065  40.649  61.448  1.00  0.00           H  
ATOM   2740 HG13 VAL   178      67.845  41.968  60.730  1.00  0.00           H  
ATOM   2741  CG2 VAL   178      66.307  42.737  58.777  1.00  0.00           C  
ATOM   2742 HG21 VAL   178      67.351  43.042  58.699  1.00  0.00           H  
ATOM   2743 HG22 VAL   178      65.899  42.731  57.766  1.00  0.00           H  
ATOM   2744 HG23 VAL   178      65.832  43.418  59.484  1.00  0.00           H  
ATOM   2745  C   VAL   178      66.733  38.927  59.406  1.00  0.00           C  
ATOM   2746  O   VAL   178      67.591  38.575  60.176  1.00  0.00           O  
ATOM   2747  N   ASN   179      65.574  38.303  59.103  1.00  0.00           N  
ATOM   2748  H   ASN   179      64.897  38.804  58.545  1.00  0.00           H  
ATOM   2749  CA  ASN   179      65.133  37.013  59.646  1.00  0.00           C  
ATOM   2750  HA  ASN   179      65.229  36.970  60.730  1.00  0.00           H  
ATOM   2751  CB  ASN   179      63.625  36.803  59.316  1.00  0.00           C  
ATOM   2752  HB2 ASN   179      63.428  35.871  59.846  1.00  0.00           H  
ATOM   2753  HB3 ASN   179      63.497  36.662  58.243  1.00  0.00           H  
ATOM   2754  CG  ASN   179      62.619  37.816  59.932  1.00  0.00           C  
ATOM   2755  OD1 ASN   179      61.523  37.844  59.413  1.00  0.00           O  
ATOM   2756  ND2 ASN   179      62.806  38.665  60.949  1.00  0.00           N  
ATOM   2757 HD21 ASN   179      62.059  39.279  61.237  1.00  0.00           H  
ATOM   2758 HD22 ASN   179      63.745  38.683  61.320  1.00  0.00           H  
ATOM   2759  C   ASN   179      66.058  35.877  59.211  1.00  0.00           C  
ATOM   2760  O   ASN   179      66.351  34.977  59.998  1.00  0.00           O  
ATOM   2761  N   SER   180      66.407  35.883  57.919  1.00  0.00           N  
ATOM   2762  H   SER   180      66.204  36.740  57.424  1.00  0.00           H  
ATOM   2763  CA  SER   180      67.495  34.975  57.308  1.00  0.00           C  
ATOM   2764  HA  SER   180      67.288  33.933  57.552  1.00  0.00           H  
ATOM   2765  CB  SER   180      67.520  35.102  55.779  1.00  0.00           C  
ATOM   2766  HB2 SER   180      68.054  34.207  55.461  1.00  0.00           H  
ATOM   2767  HB3 SER   180      68.087  36.002  55.539  1.00  0.00           H  
ATOM   2768  OG  SER   180      66.252  35.054  55.175  1.00  0.00           O  
ATOM   2769  HG  SER   180      65.778  35.793  55.565  1.00  0.00           H  
ATOM   2770  C   SER   180      68.903  35.215  57.876  1.00  0.00           C  
ATOM   2771  O   SER   180      69.567  34.247  58.264  1.00  0.00           O  
ATOM   2772  N   TRP   181      69.328  36.487  58.040  1.00  0.00           N  
ATOM   2773  H   TRP   181      68.780  37.258  57.687  1.00  0.00           H  
ATOM   2774  CA  TRP   181      70.740  36.825  58.493  1.00  0.00           C  
ATOM   2775  HA  TRP   181      71.430  36.175  57.955  1.00  0.00           H  
ATOM   2776  CB  TRP   181      71.131  38.293  58.214  1.00  0.00           C  
ATOM   2777  HB2 TRP   181      71.030  38.425  57.137  1.00  0.00           H  
ATOM   2778  HB3 TRP   181      70.376  38.887  58.729  1.00  0.00           H  
ATOM   2779  CG  TRP   181      72.395  38.854  58.796  1.00  0.00           C  
ATOM   2780  CD1 TRP   181      73.503  38.107  59.189  1.00  0.00           C  
ATOM   2781  HD1 TRP   181      73.496  37.028  59.171  1.00  0.00           H  
ATOM   2782  NE1 TRP   181      74.504  38.963  59.644  1.00  0.00           N  
ATOM   2783  HE1 TRP   181      75.389  38.662  60.028  1.00  0.00           H  
ATOM   2784  CE2 TRP   181      74.049  40.267  59.686  1.00  0.00           C  
ATOM   2785  CZ2 TRP   181      74.709  41.360  60.132  1.00  0.00           C  
ATOM   2786  HZ2 TRP   181      75.731  41.237  60.460  1.00  0.00           H  
ATOM   2787  CH2 TRP   181      74.075  42.631  60.041  1.00  0.00           C  
ATOM   2788  HH2 TRP   181      74.652  43.510  60.289  1.00  0.00           H  
ATOM   2789  CZ3 TRP   181      72.750  42.765  59.550  1.00  0.00           C  
ATOM   2790  HZ3 TRP   181      72.230  43.709  59.498  1.00  0.00           H  
ATOM   2791  CE3 TRP   181      72.210  41.549  59.079  1.00  0.00           C  
ATOM   2792  HE3 TRP   181      71.285  41.519  58.524  1.00  0.00           H  
ATOM   2793  CD2 TRP   181      72.766  40.235  59.146  1.00  0.00           C  
ATOM   2794  C   TRP   181      70.901  36.440  59.981  1.00  0.00           C  
ATOM   2795  O   TRP   181      71.906  35.852  60.279  1.00  0.00           O  
ATOM   2796  N   ALA   182      69.857  36.728  60.770  1.00  0.00           N  
ATOM   2797  H   ALA   182      69.177  37.370  60.388  1.00  0.00           H  
ATOM   2798  CA  ALA   182      69.798  36.228  62.148  1.00  0.00           C  
ATOM   2799  HA  ALA   182      70.623  36.610  62.749  1.00  0.00           H  
ATOM   2800  CB  ALA   182      68.547  36.723  62.810  1.00  0.00           C  
ATOM   2801  HB1 ALA   182      67.648  36.245  62.419  1.00  0.00           H  
ATOM   2802  HB2 ALA   182      68.456  37.801  62.673  1.00  0.00           H  
ATOM   2803  HB3 ALA   182      68.675  36.634  63.889  1.00  0.00           H  
ATOM   2804  C   ALA   182      69.937  34.675  62.249  1.00  0.00           C  
ATOM   2805  O   ALA   182      70.630  34.257  63.213  1.00  0.00           O  
ATOM   2806  N   GLU   183      69.347  33.909  61.337  1.00  0.00           N  
ATOM   2807  H   GLU   183      68.722  34.374  60.695  1.00  0.00           H  
ATOM   2808  CA  GLU   183      69.476  32.511  61.327  1.00  0.00           C  
ATOM   2809  HA  GLU   183      69.247  32.261  62.363  1.00  0.00           H  
ATOM   2810  CB  GLU   183      68.372  31.813  60.445  1.00  0.00           C  
ATOM   2811  HB2 GLU   183      68.581  32.158  59.432  1.00  0.00           H  
ATOM   2812  HB3 GLU   183      67.386  32.113  60.801  1.00  0.00           H  
ATOM   2813  CG  GLU   183      68.452  30.303  60.421  1.00  0.00           C  
ATOM   2814  HG2 GLU   183      68.425  30.009  61.470  1.00  0.00           H  
ATOM   2815  HG3 GLU   183      69.385  29.977  59.961  1.00  0.00           H  
ATOM   2816  CD  GLU   183      67.242  29.680  59.687  1.00  0.00           C  
ATOM   2817  OE1 GLU   183      67.134  28.459  59.882  1.00  0.00           O  
ATOM   2818  OE2 GLU   183      66.486  30.307  58.924  1.00  0.00           O  
ATOM   2819  C   GLU   183      70.897  31.957  61.081  1.00  0.00           C  
ATOM   2820  O   GLU   183      71.406  31.204  61.912  1.00  0.00           O  
ATOM   2821  N   ILE   184      71.578  32.425  60.028  1.00  0.00           N  
ATOM   2822  H   ILE   184      71.100  33.051  59.396  1.00  0.00           H  
ATOM   2823  CA  ILE   184      73.069  32.112  59.641  1.00  0.00           C  
ATOM   2824  HA  ILE   184      73.238  31.045  59.491  1.00  0.00           H  
ATOM   2825  CB  ILE   184      73.502  32.897  58.356  1.00  0.00           C  
ATOM   2826  HB  ILE   184      73.208  33.934  58.522  1.00  0.00           H  
ATOM   2827  CG2 ILE   184      74.977  32.948  58.036  1.00  0.00           C  
ATOM   2828 HG21 ILE   184      75.180  33.432  57.080  1.00  0.00           H  
ATOM   2829 HG22 ILE   184      75.331  31.918  58.048  1.00  0.00           H  
ATOM   2830 HG23 ILE   184      75.565  33.470  58.791  1.00  0.00           H  
ATOM   2831  CG1 ILE   184      72.741  32.360  57.119  1.00  0.00           C  
ATOM   2832 HG12 ILE   184      73.215  31.407  56.885  1.00  0.00           H  
ATOM   2833 HG13 ILE   184      71.678  32.205  57.303  1.00  0.00           H  
ATOM   2834  CD1 ILE   184      72.769  33.346  55.976  1.00  0.00           C  
ATOM   2835 HD11 ILE   184      72.591  34.346  56.372  1.00  0.00           H  
ATOM   2836 HD12 ILE   184      73.768  33.183  55.573  1.00  0.00           H  
ATOM   2837 HD13 ILE   184      71.969  33.057  55.294  1.00  0.00           H  
ATOM   2838  C   ILE   184      74.044  32.503  60.739  1.00  0.00           C  
ATOM   2839  O   ILE   184      75.003  31.821  61.058  1.00  0.00           O  
ATOM   2840  N   SER   185      73.630  33.602  61.437  1.00  0.00           N  
ATOM   2841  H   SER   185      72.805  34.097  61.128  1.00  0.00           H  
ATOM   2842  CA  SER   185      74.377  34.187  62.544  1.00  0.00           C  
ATOM   2843  HA  SER   185      75.411  34.174  62.197  1.00  0.00           H  
ATOM   2844  CB  SER   185      73.989  35.592  62.799  1.00  0.00           C  
ATOM   2845  HB2 SER   185      74.025  36.183  61.884  1.00  0.00           H  
ATOM   2846  HB3 SER   185      73.064  35.637  63.375  1.00  0.00           H  
ATOM   2847  OG  SER   185      74.972  36.061  63.678  1.00  0.00           O  
ATOM   2848  HG  SER   185      74.757  35.779  64.570  1.00  0.00           H  
ATOM   2849  C   SER   185      74.254  33.318  63.815  1.00  0.00           C  
ATOM   2850  O   SER   185      75.196  33.130  64.556  1.00  0.00           O  
ATOM   2851  N   ARG   186      73.225  32.545  64.075  1.00  0.00           N  
ATOM   2852  H   ARG   186      72.485  32.538  63.387  1.00  0.00           H  
ATOM   2853  CA  ARG   186      73.051  31.486  65.067  1.00  0.00           C  
ATOM   2854  HA  ARG   186      73.665  31.748  65.928  1.00  0.00           H  
ATOM   2855  CB  ARG   186      71.628  31.491  65.645  1.00  0.00           C  
ATOM   2856  HB2 ARG   186      71.635  30.659  66.349  1.00  0.00           H  
ATOM   2857  HB3 ARG   186      71.047  31.248  64.755  1.00  0.00           H  
ATOM   2858  CG  ARG   186      71.215  32.717  66.419  1.00  0.00           C  
ATOM   2859  HG2 ARG   186      71.102  33.615  65.812  1.00  0.00           H  
ATOM   2860  HG3 ARG   186      71.912  33.025  67.198  1.00  0.00           H  
ATOM   2861  CD  ARG   186      69.853  32.455  67.112  1.00  0.00           C  
ATOM   2862  HD2 ARG   186      70.061  31.861  68.002  1.00  0.00           H  
ATOM   2863  HD3 ARG   186      69.480  33.438  67.400  1.00  0.00           H  
ATOM   2864  NE  ARG   186      68.897  31.833  66.222  1.00  0.00           N  
ATOM   2865  HE  ARG   186      68.807  30.828  66.275  1.00  0.00           H  
ATOM   2866  CZ  ARG   186      68.030  32.374  65.392  1.00  0.00           C  
ATOM   2867  NH1 ARG   186      67.978  33.623  65.206  1.00  0.00           N  
ATOM   2868 HH11 ARG   186      67.396  33.918  64.435  1.00  0.00           H  
ATOM   2869 HH12 ARG   186      68.599  34.319  65.594  1.00  0.00           H  
ATOM   2870  NH2 ARG   186      67.256  31.683  64.640  1.00  0.00           N  
ATOM   2871 HH21 ARG   186      67.131  30.690  64.778  1.00  0.00           H  
ATOM   2872 HH22 ARG   186      66.721  32.098  63.891  1.00  0.00           H  
ATOM   2873  C   ARG   186      73.507  30.079  64.675  1.00  0.00           C  
ATOM   2874  O   ARG   186      73.205  29.097  65.366  1.00  0.00           O  
ATOM   2875  N   GLY   187      74.217  29.989  63.528  1.00  0.00           N  
ATOM   2876  H   GLY   187      74.243  30.768  62.887  1.00  0.00           H  
ATOM   2877  CA  GLY   187      75.228  28.892  63.426  1.00  0.00           C  
ATOM   2878  HA2 GLY   187      76.194  29.231  63.051  1.00  0.00           H  
ATOM   2879  HA3 GLY   187      75.228  28.426  64.411  1.00  0.00           H  
ATOM   2880  C   GLY   187      74.813  27.770  62.460  1.00  0.00           C  
ATOM   2881  O   GLY   187      75.529  26.762  62.401  1.00  0.00           O  
ATOM   2882  N   PHE   188      73.752  27.910  61.678  1.00  0.00           N  
ATOM   2883  H   PHE   188      73.127  28.703  61.696  1.00  0.00           H  
ATOM   2884  CA  PHE   188      73.287  26.924  60.634  1.00  0.00           C  
ATOM   2885  HA  PHE   188      73.501  25.886  60.887  1.00  0.00           H  
ATOM   2886  CB  PHE   188      71.706  26.918  60.649  1.00  0.00           C  
ATOM   2887  HB2 PHE   188      71.269  26.024  60.205  1.00  0.00           H  
ATOM   2888  HB3 PHE   188      71.420  27.777  60.041  1.00  0.00           H  
ATOM   2889  CG  PHE   188      71.088  26.924  62.013  1.00  0.00           C  
ATOM   2890  CD1 PHE   188      70.421  28.080  62.426  1.00  0.00           C  
ATOM   2891  HD1 PHE   188      70.266  28.927  61.774  1.00  0.00           H  
ATOM   2892  CE1 PHE   188      69.844  28.126  63.703  1.00  0.00           C  
ATOM   2893  HE1 PHE   188      69.227  28.961  64.000  1.00  0.00           H  
ATOM   2894  CZ  PHE   188      69.859  26.978  64.579  1.00  0.00           C  
ATOM   2895  HZ  PHE   188      69.475  27.028  65.587  1.00  0.00           H  
ATOM   2896  CE2 PHE   188      70.513  25.787  64.131  1.00  0.00           C  
ATOM   2897  HE2 PHE   188      70.689  24.952  64.792  1.00  0.00           H  
ATOM   2898  CD2 PHE   188      71.239  25.848  62.902  1.00  0.00           C  
ATOM   2899  HD2 PHE   188      71.763  24.994  62.499  1.00  0.00           H  
ATOM   2900  C   PHE   188      73.872  27.290  59.262  1.00  0.00           C  
ATOM   2901  O   PHE   188      74.266  28.448  58.980  1.00  0.00           O  
ATOM   2902  N   GLN   189      74.047  26.314  58.351  1.00  0.00           N  
ATOM   2903  H   GLN   189      73.842  25.340  58.523  1.00  0.00           H  
ATOM   2904  CA  GLN   189      74.838  26.531  57.130  1.00  0.00           C  
ATOM   2905  HA  GLN   189      75.707  27.115  57.431  1.00  0.00           H  
ATOM   2906  CB  GLN   189      75.305  25.205  56.508  1.00  0.00           C  
ATOM   2907  HB2 GLN   189      74.392  24.708  56.180  1.00  0.00           H  
ATOM   2908  HB3 GLN   189      75.893  25.486  55.635  1.00  0.00           H  
ATOM   2909  CG  GLN   189      76.185  24.311  57.442  1.00  0.00           C  
ATOM   2910  HG2 GLN   189      75.778  24.147  58.440  1.00  0.00           H  
ATOM   2911  HG3 GLN   189      77.085  24.895  57.630  1.00  0.00           H  
ATOM   2912  CD  GLN   189      76.445  22.921  56.885  1.00  0.00           C  
ATOM   2913  OE1 GLN   189      75.846  22.424  55.940  1.00  0.00           O  
ATOM   2914  NE2 GLN   189      77.451  22.305  57.472  1.00  0.00           N  
ATOM   2915 HE21 GLN   189      77.769  21.438  57.062  1.00  0.00           H  
ATOM   2916 HE22 GLN   189      77.910  22.664  58.297  1.00  0.00           H  
ATOM   2917  C   GLN   189      74.064  27.307  56.060  1.00  0.00           C  
ATOM   2918  O   GLN   189      74.537  28.254  55.462  1.00  0.00           O  
ATOM   2919  N   LYS   190      72.789  27.078  55.899  1.00  0.00           N  
ATOM   2920  H   LYS   190      72.471  26.232  56.349  1.00  0.00           H  
ATOM   2921  CA  LYS   190      71.903  27.966  55.134  1.00  0.00           C  
ATOM   2922  HA  LYS   190      72.358  28.955  55.191  1.00  0.00           H  
ATOM   2923  CB  LYS   190      71.906  27.416  53.686  1.00  0.00           C  
ATOM   2924  HB2 LYS   190      72.974  27.332  53.486  1.00  0.00           H  
ATOM   2925  HB3 LYS   190      71.365  28.122  53.056  1.00  0.00           H  
ATOM   2926  CG  LYS   190      71.316  26.020  53.521  1.00  0.00           C  
ATOM   2927  HG2 LYS   190      71.881  25.231  54.017  1.00  0.00           H  
ATOM   2928  HG3 LYS   190      70.276  26.114  53.831  1.00  0.00           H  
ATOM   2929  CD  LYS   190      71.419  25.648  52.054  1.00  0.00           C  
ATOM   2930  HD2 LYS   190      70.996  24.648  51.959  1.00  0.00           H  
ATOM   2931  HD3 LYS   190      70.818  26.272  51.394  1.00  0.00           H  
ATOM   2932  CE  LYS   190      72.880  25.642  51.516  1.00  0.00           C  
ATOM   2933  HE2 LYS   190      73.521  25.052  52.170  1.00  0.00           H  
ATOM   2934  HE3 LYS   190      73.220  26.674  51.436  1.00  0.00           H  
ATOM   2935  NZ  LYS   190      72.840  24.983  50.162  1.00  0.00           N  
ATOM   2936  HZ1 LYS   190      72.271  25.507  49.512  1.00  0.00           H  
ATOM   2937  HZ2 LYS   190      73.783  24.943  49.802  1.00  0.00           H  
ATOM   2938  HZ3 LYS   190      72.587  24.014  50.288  1.00  0.00           H  
ATOM   2939  C   LYS   190      70.499  28.189  55.708  1.00  0.00           C  
ATOM   2940  O   LYS   190      70.076  27.285  56.429  1.00  0.00           O  
ATOM   2941  N   PRO   191      69.871  29.366  55.550  1.00  0.00           N  
ATOM   2942  CD  PRO   191      70.395  30.475  54.799  1.00  0.00           C  
ATOM   2943  HD2 PRO   191      70.711  30.167  53.802  1.00  0.00           H  
ATOM   2944  HD3 PRO   191      71.252  30.939  55.286  1.00  0.00           H  
ATOM   2945  CG  PRO   191      69.317  31.569  54.797  1.00  0.00           C  
ATOM   2946  HG2 PRO   191      69.607  32.617  54.726  1.00  0.00           H  
ATOM   2947  HG3 PRO   191      68.843  31.437  53.824  1.00  0.00           H  
ATOM   2948  CB  PRO   191      68.376  31.204  55.940  1.00  0.00           C  
ATOM   2949  HB2 PRO   191      67.337  31.460  55.731  1.00  0.00           H  
ATOM   2950  HB3 PRO   191      68.755  31.788  56.779  1.00  0.00           H  
ATOM   2951  CA  PRO   191      68.549  29.693  56.114  1.00  0.00           C  
ATOM   2952  HA  PRO   191      68.710  29.422  57.157  1.00  0.00           H  
ATOM   2953  C   PRO   191      67.343  28.871  55.510  1.00  0.00           C  
ATOM   2954  O   PRO   191      67.436  28.271  54.453  1.00  0.00           O  
ATOM   2955  N   SER   192      66.296  28.769  56.272  1.00  0.00           N  
ATOM   2956  H   SER   192      66.322  29.275  57.146  1.00  0.00           H  
ATOM   2957  CA  SER   192      65.046  27.956  56.175  1.00  0.00           C  
ATOM   2958  HA  SER   192      65.297  26.905  56.314  1.00  0.00           H  
ATOM   2959  CB  SER   192      64.122  28.201  57.408  1.00  0.00           C  
ATOM   2960  HB2 SER   192      64.728  28.038  58.300  1.00  0.00           H  
ATOM   2961  HB3 SER   192      63.282  27.512  57.322  1.00  0.00           H  
ATOM   2962  OG  SER   192      63.669  29.559  57.461  1.00  0.00           O  
ATOM   2963  HG  SER   192      64.286  30.097  57.964  1.00  0.00           H  
ATOM   2964  C   SER   192      64.249  28.332  54.938  1.00  0.00           C  
ATOM   2965  O   SER   192      63.305  27.623  54.642  1.00  0.00           O  
ATOM   2966  N   LYS   193      64.569  29.515  54.292  1.00  0.00           N  
ATOM   2967  H   LYS   193      65.363  30.043  54.625  1.00  0.00           H  
ATOM   2968  CA  LYS   193      63.902  29.890  53.036  1.00  0.00           C  
ATOM   2969  HA  LYS   193      63.647  28.968  52.514  1.00  0.00           H  
ATOM   2970  CB  LYS   193      62.551  30.558  53.250  1.00  0.00           C  
ATOM   2971  HB2 LYS   193      61.918  29.843  53.775  1.00  0.00           H  
ATOM   2972  HB3 LYS   193      62.719  31.400  53.923  1.00  0.00           H  
ATOM   2973  CG  LYS   193      61.799  30.951  51.949  1.00  0.00           C  
ATOM   2974  HG2 LYS   193      62.427  31.630  51.371  1.00  0.00           H  
ATOM   2975  HG3 LYS   193      61.626  30.043  51.372  1.00  0.00           H  
ATOM   2976  CD  LYS   193      60.501  31.588  52.279  1.00  0.00           C  
ATOM   2977  HD2 LYS   193      60.658  32.362  53.031  1.00  0.00           H  
ATOM   2978  HD3 LYS   193      60.189  32.140  51.393  1.00  0.00           H  
ATOM   2979  CE  LYS   193      59.480  30.651  52.872  1.00  0.00           C  
ATOM   2980  HE2 LYS   193      59.894  30.430  53.856  1.00  0.00           H  
ATOM   2981  HE3 LYS   193      59.443  29.711  52.322  1.00  0.00           H  
ATOM   2982  NZ  LYS   193      58.137  31.186  52.959  1.00  0.00           N  
ATOM   2983  HZ1 LYS   193      58.086  32.174  53.165  1.00  0.00           H  
ATOM   2984  HZ2 LYS   193      57.770  30.977  52.042  1.00  0.00           H  
ATOM   2985  HZ3 LYS   193      57.538  30.656  53.576  1.00  0.00           H  
ATOM   2986  C   LYS   193      64.805  30.718  52.183  1.00  0.00           C  
ATOM   2987  O   LYS   193      65.305  31.742  52.676  1.00  0.00           O  
ATOM   2988  N   LEU   194      65.053  30.235  50.956  1.00  0.00           N  
ATOM   2989  H   LEU   194      64.835  29.282  50.703  1.00  0.00           H  
ATOM   2990  CA  LEU   194      65.727  31.049  49.964  1.00  0.00           C  
ATOM   2991  HA  LEU   194      66.263  31.832  50.499  1.00  0.00           H  
ATOM   2992  CB  LEU   194      66.636  30.165  49.163  1.00  0.00           C  
ATOM   2993  HB2 LEU   194      66.038  29.367  48.723  1.00  0.00           H  
ATOM   2994  HB3 LEU   194      67.145  30.815  48.451  1.00  0.00           H  
ATOM   2995  CG  LEU   194      67.791  29.578  50.022  1.00  0.00           C  
ATOM   2996  HG  LEU   194      67.323  28.832  50.664  1.00  0.00           H  
ATOM   2997  CD1 LEU   194      68.832  28.820  49.222  1.00  0.00           C  
ATOM   2998 HD11 LEU   194      68.455  28.174  48.429  1.00  0.00           H  
ATOM   2999 HD12 LEU   194      69.514  29.597  48.878  1.00  0.00           H  
ATOM   3000 HD13 LEU   194      69.513  28.250  49.856  1.00  0.00           H  
ATOM   3001  CD2 LEU   194      68.623  30.485  51.066  1.00  0.00           C  
ATOM   3002 HD21 LEU   194      69.274  29.804  51.614  1.00  0.00           H  
ATOM   3003 HD22 LEU   194      68.010  30.957  51.833  1.00  0.00           H  
ATOM   3004 HD23 LEU   194      69.136  31.279  50.523  1.00  0.00           H  
ATOM   3005  C   LEU   194      64.771  31.843  49.025  1.00  0.00           C  
ATOM   3006  O   LEU   194      63.846  31.236  48.589  1.00  0.00           O  
ATOM   3007  N   PRO   195      65.130  33.074  48.678  1.00  0.00           N  
ATOM   3008  CD  PRO   195      66.558  33.557  48.600  1.00  0.00           C  
ATOM   3009  HD2 PRO   195      67.150  32.852  48.017  1.00  0.00           H  
ATOM   3010  HD3 PRO   195      66.886  33.676  49.632  1.00  0.00           H  
ATOM   3011  CG  PRO   195      66.507  34.948  48.028  1.00  0.00           C  
ATOM   3012  HG2 PRO   195      67.085  35.598  48.685  1.00  0.00           H  
ATOM   3013  HG3 PRO   195      66.877  34.864  47.006  1.00  0.00           H  
ATOM   3014  CB  PRO   195      64.963  35.305  47.928  1.00  0.00           C  
ATOM   3015  HB2 PRO   195      64.573  35.771  48.833  1.00  0.00           H  
ATOM   3016  HB3 PRO   195      64.821  35.888  47.018  1.00  0.00           H  
ATOM   3017  CA  PRO   195      64.216  33.982  47.936  1.00  0.00           C  
ATOM   3018  HA  PRO   195      63.298  34.118  48.509  1.00  0.00           H  
ATOM   3019  C   PRO   195      64.021  33.577  46.430  1.00  0.00           C  
ATOM   3020  O   PRO   195      64.860  32.944  45.789  1.00  0.00           O  
ATOM   3021  N   THR   196      62.955  34.257  45.885  1.00  0.00           N  
ATOM   3022  H   THR   196      62.273  34.712  46.474  1.00  0.00           H  
ATOM   3023  CA  THR   196      62.663  34.330  44.382  1.00  0.00           C  
ATOM   3024  HA  THR   196      63.387  33.746  43.815  1.00  0.00           H  
ATOM   3025  CB  THR   196      61.212  34.023  43.990  1.00  0.00           C  
ATOM   3026  HB  THR   196      60.675  34.609  44.736  1.00  0.00           H  
ATOM   3027  CG2 THR   196      60.745  34.497  42.648  1.00  0.00           C  
ATOM   3028 HG21 THR   196      61.506  34.230  41.914  1.00  0.00           H  
ATOM   3029 HG22 THR   196      60.569  35.571  42.698  1.00  0.00           H  
ATOM   3030 HG23 THR   196      59.746  34.099  42.471  1.00  0.00           H  
ATOM   3031  OG1 THR   196      60.986  32.683  44.192  1.00  0.00           O  
ATOM   3032  HG1 THR   196      60.292  32.776  44.849  1.00  0.00           H  
ATOM   3033  C   THR   196      62.994  35.732  43.997  1.00  0.00           C  
ATOM   3034  O   THR   196      62.281  36.686  44.348  1.00  0.00           O  
ATOM   3035  N   LEU   197      64.060  35.974  43.210  1.00  0.00           N  
ATOM   3036  H   LEU   197      64.599  35.144  43.006  1.00  0.00           H  
ATOM   3037  CA  LEU   197      64.562  37.244  42.901  1.00  0.00           C  
ATOM   3038  HA  LEU   197      64.303  37.913  43.721  1.00  0.00           H  
ATOM   3039  CB  LEU   197      66.103  37.249  42.861  1.00  0.00           C  
ATOM   3040  HB2 LEU   197      66.457  36.587  42.070  1.00  0.00           H  
ATOM   3041  HB3 LEU   197      66.379  38.278  42.631  1.00  0.00           H  
ATOM   3042  CG  LEU   197      66.828  36.755  44.155  1.00  0.00           C  
ATOM   3043  HG  LEU   197      66.409  35.858  44.611  1.00  0.00           H  
ATOM   3044  CD1 LEU   197      68.275  36.615  43.791  1.00  0.00           C  
ATOM   3045 HD11 LEU   197      68.270  35.834  43.031  1.00  0.00           H  
ATOM   3046 HD12 LEU   197      68.856  36.298  44.657  1.00  0.00           H  
ATOM   3047 HD13 LEU   197      68.719  37.565  43.493  1.00  0.00           H  
ATOM   3048  CD2 LEU   197      66.695  37.740  45.279  1.00  0.00           C  
ATOM   3049 HD21 LEU   197      66.646  38.730  44.826  1.00  0.00           H  
ATOM   3050 HD22 LEU   197      67.586  37.717  45.907  1.00  0.00           H  
ATOM   3051 HD23 LEU   197      65.722  37.586  45.745  1.00  0.00           H  
ATOM   3052  C   LEU   197      63.839  37.893  41.693  1.00  0.00           C  
ATOM   3053  O   LEU   197      63.653  39.117  41.781  1.00  0.00           O  
ATOM   3054  N   GLU   198      63.529  37.171  40.615  1.00  0.00           N  
ATOM   3055  H   GLU   198      63.810  36.201  40.591  1.00  0.00           H  
ATOM   3056  CA  GLU   198      62.962  37.811  39.438  1.00  0.00           C  
ATOM   3057  HA  GLU   198      63.500  38.719  39.165  1.00  0.00           H  
ATOM   3058  CB  GLU   198      63.092  36.923  38.238  1.00  0.00           C  
ATOM   3059  HB2 GLU   198      62.621  37.453  37.410  1.00  0.00           H  
ATOM   3060  HB3 GLU   198      62.577  35.971  38.367  1.00  0.00           H  
ATOM   3061  CG  GLU   198      64.532  36.655  37.805  1.00  0.00           C  
ATOM   3062  HG2 GLU   198      65.172  37.477  38.124  1.00  0.00           H  
ATOM   3063  HG3 GLU   198      64.790  35.805  38.437  1.00  0.00           H  
ATOM   3064  CD  GLU   198      64.694  36.222  36.397  1.00  0.00           C  
ATOM   3065  OE1 GLU   198      64.061  35.267  35.946  1.00  0.00           O  
ATOM   3066  OE2 GLU   198      65.482  36.854  35.658  1.00  0.00           O  
ATOM   3067  C   GLU   198      61.521  38.311  39.757  1.00  0.00           C  
ATOM   3068  O   GLU   198      60.793  37.501  40.324  1.00  0.00           O  
ATOM   3069  N   ARG   199      61.194  39.611  39.427  1.00  0.00           N  
ATOM   3070  H   ARG   199      61.931  40.215  39.091  1.00  0.00           H  
ATOM   3071  CA  ARG   199      59.868  40.191  39.631  1.00  0.00           C  
ATOM   3072  HA  ARG   199      59.542  39.758  40.577  1.00  0.00           H  
ATOM   3073  CB  ARG   199      60.060  41.682  39.632  1.00  0.00           C  
ATOM   3074  HB2 ARG   199      60.422  42.052  38.673  1.00  0.00           H  
ATOM   3075  HB3 ARG   199      59.059  42.108  39.694  1.00  0.00           H  
ATOM   3076  CG  ARG   199      60.871  42.114  40.862  1.00  0.00           C  
ATOM   3077  HG2 ARG   199      60.722  41.384  41.658  1.00  0.00           H  
ATOM   3078  HG3 ARG   199      60.471  43.050  41.250  1.00  0.00           H  
ATOM   3079  CD  ARG   199      62.398  42.296  40.588  1.00  0.00           C  
ATOM   3080  HD2 ARG   199      62.702  41.532  39.873  1.00  0.00           H  
ATOM   3081  HD3 ARG   199      62.521  43.241  40.060  1.00  0.00           H  
ATOM   3082  NE  ARG   199      63.336  42.341  41.741  1.00  0.00           N  
ATOM   3083  HE  ARG   199      63.985  41.580  41.880  1.00  0.00           H  
ATOM   3084  CZ  ARG   199      63.467  43.290  42.649  1.00  0.00           C  
ATOM   3085  NH1 ARG   199      62.791  44.418  42.633  1.00  0.00           N  
ATOM   3086 HH11 ARG   199      63.117  45.245  43.111  1.00  0.00           H  
ATOM   3087 HH12 ARG   199      62.115  44.650  41.920  1.00  0.00           H  
ATOM   3088  NH2 ARG   199      64.354  43.281  43.541  1.00  0.00           N  
ATOM   3089 HH21 ARG   199      64.273  43.696  44.458  1.00  0.00           H  
ATOM   3090 HH22 ARG   199      64.955  42.470  43.537  1.00  0.00           H  
ATOM   3091  C   ARG   199      58.844  39.719  38.677  1.00  0.00           C  
ATOM   3092  O   ARG   199      59.128  39.453  37.555  1.00  0.00           O  
ATOM   3093  N   TRP   200      57.575  39.802  39.091  1.00  0.00           N  
ATOM   3094  H   TRP   200      57.329  40.263  39.955  1.00  0.00           H  
ATOM   3095  CA  TRP   200      56.547  39.445  38.135  1.00  0.00           C  
ATOM   3096  HA  TRP   200      56.817  38.526  37.614  1.00  0.00           H  
ATOM   3097  CB  TRP   200      55.201  39.177  38.843  1.00  0.00           C  
ATOM   3098  HB2 TRP   200      55.088  39.891  39.659  1.00  0.00           H  
ATOM   3099  HB3 TRP   200      55.207  38.295  39.482  1.00  0.00           H  
ATOM   3100  CG  TRP   200      53.913  39.089  37.997  1.00  0.00           C  
ATOM   3101  CD1 TRP   200      53.365  37.890  37.636  1.00  0.00           C  
ATOM   3102  HD1 TRP   200      53.818  36.926  37.818  1.00  0.00           H  
ATOM   3103  NE1 TRP   200      52.247  38.167  36.919  1.00  0.00           N  
ATOM   3104  HE1 TRP   200      51.699  37.453  36.460  1.00  0.00           H  
ATOM   3105  CE2 TRP   200      51.815  39.479  37.012  1.00  0.00           C  
ATOM   3106  CZ2 TRP   200      50.797  40.249  36.433  1.00  0.00           C  
ATOM   3107  HZ2 TRP   200      50.046  39.714  35.870  1.00  0.00           H  
ATOM   3108  CH2 TRP   200      50.831  41.626  36.469  1.00  0.00           C  
ATOM   3109  HH2 TRP   200      50.057  42.232  36.022  1.00  0.00           H  
ATOM   3110  CZ3 TRP   200      51.893  42.287  37.138  1.00  0.00           C  
ATOM   3111  HZ3 TRP   200      51.804  43.361  37.202  1.00  0.00           H  
ATOM   3112  CE3 TRP   200      52.971  41.515  37.651  1.00  0.00           C  
ATOM   3113  HE3 TRP   200      53.780  42.002  38.175  1.00  0.00           H  
ATOM   3114  CD2 TRP   200      52.912  40.111  37.600  1.00  0.00           C  
ATOM   3115  C   TRP   200      56.293  40.425  36.945  1.00  0.00           C  
ATOM   3116  O   TRP   200      56.372  41.639  37.128  1.00  0.00           O  
ATOM   3117  N   PHE   201      55.912  39.921  35.779  1.00  0.00           N  
ATOM   3118  H   PHE   201      55.764  38.925  35.699  1.00  0.00           H  
ATOM   3119  CA  PHE   201      55.363  40.786  34.711  1.00  0.00           C  
ATOM   3120  HA  PHE   201      54.957  41.694  35.157  1.00  0.00           H  
ATOM   3121  CB  PHE   201      56.462  41.080  33.659  1.00  0.00           C  
ATOM   3122  HB2 PHE   201      55.930  41.551  32.833  1.00  0.00           H  
ATOM   3123  HB3 PHE   201      56.841  40.095  33.387  1.00  0.00           H  
ATOM   3124  CG  PHE   201      57.687  41.899  34.054  1.00  0.00           C  
ATOM   3125  CD1 PHE   201      57.728  43.254  33.930  1.00  0.00           C  
ATOM   3126  HD1 PHE   201      56.941  43.881  33.536  1.00  0.00           H  
ATOM   3127  CE1 PHE   201      58.861  43.985  34.360  1.00  0.00           C  
ATOM   3128  HE1 PHE   201      59.012  45.053  34.302  1.00  0.00           H  
ATOM   3129  CZ  PHE   201      59.968  43.269  34.855  1.00  0.00           C  
ATOM   3130  HZ  PHE   201      60.809  43.825  35.242  1.00  0.00           H  
ATOM   3131  CE2 PHE   201      59.915  41.901  34.864  1.00  0.00           C  
ATOM   3132  HE2 PHE   201      60.856  41.418  35.080  1.00  0.00           H  
ATOM   3133  CD2 PHE   201      58.797  41.190  34.445  1.00  0.00           C  
ATOM   3134  HD2 PHE   201      58.792  40.118  34.575  1.00  0.00           H  
ATOM   3135  C   PHE   201      54.172  40.072  34.067  1.00  0.00           C  
ATOM   3136  O   PHE   201      54.061  38.860  34.077  1.00  0.00           O  
ATOM   3137  N   LEU   202      53.242  40.883  33.559  1.00  0.00           N  
ATOM   3138  H   LEU   202      53.504  41.857  33.515  1.00  0.00           H  
ATOM   3139  CA  LEU   202      51.923  40.492  32.925  1.00  0.00           C  
ATOM   3140  HA  LEU   202      51.388  39.775  33.549  1.00  0.00           H  
ATOM   3141  CB  LEU   202      51.180  41.848  32.813  1.00  0.00           C  
ATOM   3142  HB2 LEU   202      51.087  42.345  33.778  1.00  0.00           H  
ATOM   3143  HB3 LEU   202      51.809  42.480  32.187  1.00  0.00           H  
ATOM   3144  CG  LEU   202      49.804  41.637  32.106  1.00  0.00           C  
ATOM   3145  HG  LEU   202      49.873  41.090  31.165  1.00  0.00           H  
ATOM   3146  CD1 LEU   202      48.798  40.933  33.070  1.00  0.00           C  
ATOM   3147 HD11 LEU   202      49.053  41.088  34.119  1.00  0.00           H  
ATOM   3148 HD12 LEU   202      47.797  41.275  32.808  1.00  0.00           H  
ATOM   3149 HD13 LEU   202      48.825  39.845  33.011  1.00  0.00           H  
ATOM   3150  CD2 LEU   202      49.299  43.033  31.869  1.00  0.00           C  
ATOM   3151 HD21 LEU   202      48.418  42.864  31.250  1.00  0.00           H  
ATOM   3152 HD22 LEU   202      48.911  43.553  32.744  1.00  0.00           H  
ATOM   3153 HD23 LEU   202      49.871  43.710  31.235  1.00  0.00           H  
ATOM   3154  C   LEU   202      52.214  39.758  31.586  1.00  0.00           C  
ATOM   3155  O   LEU   202      51.429  38.968  31.067  1.00  0.00           O  
ATOM   3156  N   ASN   203      53.331  39.999  30.875  1.00  0.00           N  
ATOM   3157  H   ASN   203      53.953  40.690  31.269  1.00  0.00           H  
ATOM   3158  CA  ASN   203      53.705  39.380  29.646  1.00  0.00           C  
ATOM   3159  HA  ASN   203      53.335  38.360  29.543  1.00  0.00           H  
ATOM   3160  CB  ASN   203      53.304  40.235  28.387  1.00  0.00           C  
ATOM   3161  HB2 ASN   203      54.008  41.041  28.181  1.00  0.00           H  
ATOM   3162  HB3 ASN   203      53.155  39.590  27.521  1.00  0.00           H  
ATOM   3163  CG  ASN   203      51.903  40.791  28.517  1.00  0.00           C  
ATOM   3164  OD1 ASN   203      50.972  40.276  27.987  1.00  0.00           O  
ATOM   3165  ND2 ASN   203      51.760  41.977  29.029  1.00  0.00           N  
ATOM   3166 HD21 ASN   203      52.527  42.395  29.536  1.00  0.00           H  
ATOM   3167 HD22 ASN   203      50.887  42.449  28.842  1.00  0.00           H  
ATOM   3168  C   ASN   203      55.226  39.213  29.597  1.00  0.00           C  
ATOM   3169  O   ASN   203      55.994  39.986  30.164  1.00  0.00           O  
ATOM   3170  N   ASP   204      55.655  38.166  28.960  1.00  0.00           N  
ATOM   3171  H   ASP   204      54.927  37.545  28.639  1.00  0.00           H  
ATOM   3172  CA  ASP   204      57.031  37.746  28.819  1.00  0.00           C  
ATOM   3173  HA  ASP   204      57.484  37.758  29.810  1.00  0.00           H  
ATOM   3174  CB  ASP   204      57.065  36.291  28.190  1.00  0.00           C  
ATOM   3175  HB2 ASP   204      58.118  36.023  28.108  1.00  0.00           H  
ATOM   3176  HB3 ASP   204      56.670  36.471  27.190  1.00  0.00           H  
ATOM   3177  CG  ASP   204      56.339  35.264  29.060  1.00  0.00           C  
ATOM   3178  OD1 ASP   204      56.536  35.279  30.334  1.00  0.00           O  
ATOM   3179  OD2 ASP   204      55.651  34.396  28.499  1.00  0.00           O  
ATOM   3180  C   ASP   204      57.864  38.787  27.946  1.00  0.00           C  
ATOM   3181  O   ASP   204      59.144  38.763  27.911  1.00  0.00           O  
ATOM   3182  N   THR   205      57.153  39.679  27.196  1.00  0.00           N  
ATOM   3183  H   THR   205      56.171  39.481  27.071  1.00  0.00           H  
ATOM   3184  CA  THR   205      57.753  40.708  26.318  1.00  0.00           C  
ATOM   3185  HA  THR   205      58.784  40.380  26.183  1.00  0.00           H  
ATOM   3186  CB  THR   205      57.065  40.796  24.901  1.00  0.00           C  
ATOM   3187  HB  THR   205      57.615  41.560  24.352  1.00  0.00           H  
ATOM   3188  CG2 THR   205      57.299  39.471  24.079  1.00  0.00           C  
ATOM   3189 HG21 THR   205      56.402  39.200  23.521  1.00  0.00           H  
ATOM   3190 HG22 THR   205      58.009  39.621  23.266  1.00  0.00           H  
ATOM   3191 HG23 THR   205      57.551  38.679  24.784  1.00  0.00           H  
ATOM   3192  OG1 THR   205      55.667  40.895  25.009  1.00  0.00           O  
ATOM   3193  HG1 THR   205      55.507  41.690  25.521  1.00  0.00           H  
ATOM   3194  C   THR   205      57.735  42.090  26.967  1.00  0.00           C  
ATOM   3195  O   THR   205      58.324  42.965  26.360  1.00  0.00           O  
ATOM   3196  N   ASP   206      57.137  42.249  28.179  1.00  0.00           N  
ATOM   3197  H   ASP   206      56.759  41.480  28.715  1.00  0.00           H  
ATOM   3198  CA  ASP   206      57.002  43.598  28.756  1.00  0.00           C  
ATOM   3199  HA  ASP   206      56.564  44.233  27.986  1.00  0.00           H  
ATOM   3200  CB  ASP   206      56.132  43.651  30.026  1.00  0.00           C  
ATOM   3201  HB2 ASP   206      56.483  42.850  30.676  1.00  0.00           H  
ATOM   3202  HB3 ASP   206      56.154  44.650  30.461  1.00  0.00           H  
ATOM   3203  CG  ASP   206      54.619  43.418  29.862  1.00  0.00           C  
ATOM   3204  OD1 ASP   206      54.162  43.448  28.653  1.00  0.00           O  
ATOM   3205  OD2 ASP   206      53.841  43.237  30.777  1.00  0.00           O  
ATOM   3206  C   ASP   206      58.347  44.324  29.028  1.00  0.00           C  
ATOM   3207  O   ASP   206      58.513  45.536  28.879  1.00  0.00           O  
ATOM   3208  N   HIE   207      59.359  43.542  29.487  1.00  0.00           N  
ATOM   3209  H   HIE   207      59.258  42.558  29.694  1.00  0.00           H  
ATOM   3210  CA  HIE   207      60.671  44.037  29.875  1.00  0.00           C  
ATOM   3211  HA  HIE   207      60.572  45.048  30.271  1.00  0.00           H  
ATOM   3212  CB  HIE   207      61.196  43.171  31.020  1.00  0.00           C  
ATOM   3213  HB2 HIE   207      60.319  42.951  31.629  1.00  0.00           H  
ATOM   3214  HB3 HIE   207      61.862  43.701  31.700  1.00  0.00           H  
ATOM   3215  CG  HIE   207      61.743  41.805  30.617  1.00  0.00           C  
ATOM   3216  ND1 HIE   207      60.914  40.746  30.170  1.00  0.00           N  
ATOM   3217  CE1 HIE   207      61.756  39.768  29.703  1.00  0.00           C  
ATOM   3218  HE1 HIE   207      61.366  38.826  29.349  1.00  0.00           H  
ATOM   3219  NE2 HIE   207      63.038  40.155  29.883  1.00  0.00           N  
ATOM   3220  HE2 HIE   207      63.805  39.635  29.482  1.00  0.00           H  
ATOM   3221  CD2 HIE   207      63.061  41.454  30.383  1.00  0.00           C  
ATOM   3222  HD2 HIE   207      63.853  42.159  30.586  1.00  0.00           H  
ATOM   3223  C   HIE   207      61.780  44.146  28.782  1.00  0.00           C  
ATOM   3224  O   HIE   207      61.926  43.271  27.912  1.00  0.00           O  
ATOM   3225  N   PRO   208      62.692  45.123  29.017  1.00  0.00           N  
ATOM   3226  CD  PRO   208      63.866  45.212  28.221  1.00  0.00           C  
ATOM   3227  HD2 PRO   208      64.378  44.256  28.331  1.00  0.00           H  
ATOM   3228  HD3 PRO   208      63.621  45.567  27.221  1.00  0.00           H  
ATOM   3229  CG  PRO   208      64.773  46.317  28.754  1.00  0.00           C  
ATOM   3230  HG2 PRO   208      64.595  47.203  28.145  1.00  0.00           H  
ATOM   3231  HG3 PRO   208      65.799  45.978  28.902  1.00  0.00           H  
ATOM   3232  CB  PRO   208      64.085  46.568  30.137  1.00  0.00           C  
ATOM   3233  HB2 PRO   208      64.351  47.509  30.618  1.00  0.00           H  
ATOM   3234  HB3 PRO   208      64.479  45.879  30.884  1.00  0.00           H  
ATOM   3235  CA  PRO   208      62.649  46.258  30.039  1.00  0.00           C  
ATOM   3236  HA  PRO   208      62.325  45.923  31.024  1.00  0.00           H  
ATOM   3237  C   PRO   208      61.740  47.419  29.649  1.00  0.00           C  
ATOM   3238  O   PRO   208      61.734  47.773  28.424  1.00  0.00           O  
ATOM   3239  N   ILE   209      61.155  48.149  30.629  1.00  0.00           N  
ATOM   3240  H   ILE   209      61.405  47.934  31.584  1.00  0.00           H  
ATOM   3241  CA  ILE   209      60.269  49.309  30.538  1.00  0.00           C  
ATOM   3242  HA  ILE   209      59.686  49.146  29.632  1.00  0.00           H  
ATOM   3243  CB  ILE   209      59.319  49.344  31.728  1.00  0.00           C  
ATOM   3244  HB  ILE   209      59.939  49.329  32.625  1.00  0.00           H  
ATOM   3245  CG2 ILE   209      58.453  50.603  31.779  1.00  0.00           C  
ATOM   3246 HG21 ILE   209      59.059  51.508  31.826  1.00  0.00           H  
ATOM   3247 HG22 ILE   209      57.814  50.592  32.662  1.00  0.00           H  
ATOM   3248 HG23 ILE   209      57.819  50.624  30.892  1.00  0.00           H  
ATOM   3249  CG1 ILE   209      58.321  48.109  31.750  1.00  0.00           C  
ATOM   3250 HG12 ILE   209      58.645  47.284  31.117  1.00  0.00           H  
ATOM   3251 HG13 ILE   209      57.357  48.331  31.293  1.00  0.00           H  
ATOM   3252  CD1 ILE   209      58.116  47.585  33.153  1.00  0.00           C  
ATOM   3253 HD11 ILE   209      57.206  46.990  33.226  1.00  0.00           H  
ATOM   3254 HD12 ILE   209      57.817  48.351  33.869  1.00  0.00           H  
ATOM   3255 HD13 ILE   209      58.901  46.943  33.551  1.00  0.00           H  
ATOM   3256  C   ILE   209      61.107  50.598  30.317  1.00  0.00           C  
ATOM   3257  O   ILE   209      61.884  51.006  31.157  1.00  0.00           O  
ATOM   3258  N   ARG   210      60.934  51.153  29.117  1.00  0.00           N  
ATOM   3259  H   ARG   210      60.493  50.585  28.407  1.00  0.00           H  
ATOM   3260  CA  ARG   210      61.604  52.435  28.759  1.00  0.00           C  
ATOM   3261  HA  ARG   210      62.574  52.570  29.237  1.00  0.00           H  
ATOM   3262  CB  ARG   210      61.889  52.417  27.281  1.00  0.00           C  
ATOM   3263  HB2 ARG   210      62.419  51.489  27.067  1.00  0.00           H  
ATOM   3264  HB3 ARG   210      60.908  52.273  26.828  1.00  0.00           H  
ATOM   3265  CG  ARG   210      62.607  53.681  26.724  1.00  0.00           C  
ATOM   3266  HG2 ARG   210      63.356  54.034  27.432  1.00  0.00           H  
ATOM   3267  HG3 ARG   210      61.884  54.462  26.489  1.00  0.00           H  
ATOM   3268  CD  ARG   210      63.330  53.425  25.367  1.00  0.00           C  
ATOM   3269  HD2 ARG   210      62.867  52.606  24.816  1.00  0.00           H  
ATOM   3270  HD3 ARG   210      64.364  53.150  25.574  1.00  0.00           H  
ATOM   3271  NE  ARG   210      63.434  54.719  24.538  1.00  0.00           N  
ATOM   3272  HE  ARG   210      63.312  55.567  25.073  1.00  0.00           H  
ATOM   3273  CZ  ARG   210      63.864  54.925  23.315  1.00  0.00           C  
ATOM   3274  NH1 ARG   210      64.168  53.883  22.603  1.00  0.00           N  
ATOM   3275 HH11 ARG   210      64.611  54.070  21.715  1.00  0.00           H  
ATOM   3276 HH12 ARG   210      64.026  52.918  22.864  1.00  0.00           H  
ATOM   3277  NH2 ARG   210      64.069  56.066  22.749  1.00  0.00           N  
ATOM   3278 HH21 ARG   210      64.548  56.174  21.867  1.00  0.00           H  
ATOM   3279 HH22 ARG   210      63.737  56.908  23.198  1.00  0.00           H  
ATOM   3280  C   ARG   210      60.746  53.656  29.090  1.00  0.00           C  
ATOM   3281  O   ARG   210      59.591  53.581  28.571  1.00  0.00           O  
ATOM   3282  N   PHE   211      61.279  54.504  29.919  1.00  0.00           N  
ATOM   3283  H   PHE   211      62.224  54.409  30.263  1.00  0.00           H  
ATOM   3284  CA  PHE   211      60.448  55.458  30.633  1.00  0.00           C  
ATOM   3285  HA  PHE   211      59.518  55.460  30.063  1.00  0.00           H  
ATOM   3286  CB  PHE   211      60.136  54.935  32.035  1.00  0.00           C  
ATOM   3287  HB2 PHE   211      59.508  54.065  31.846  1.00  0.00           H  
ATOM   3288  HB3 PHE   211      59.430  55.579  32.559  1.00  0.00           H  
ATOM   3289  CG  PHE   211      61.307  54.632  32.895  1.00  0.00           C  
ATOM   3290  CD1 PHE   211      61.743  53.354  33.121  1.00  0.00           C  
ATOM   3291  HD1 PHE   211      61.139  52.492  32.882  1.00  0.00           H  
ATOM   3292  CE1 PHE   211      62.873  53.115  33.868  1.00  0.00           C  
ATOM   3293  HE1 PHE   211      63.066  52.095  34.165  1.00  0.00           H  
ATOM   3294  CZ  PHE   211      63.703  54.135  34.335  1.00  0.00           C  
ATOM   3295  HZ  PHE   211      64.630  53.880  34.827  1.00  0.00           H  
ATOM   3296  CE2 PHE   211      63.406  55.435  34.001  1.00  0.00           C  
ATOM   3297  HE2 PHE   211      63.920  56.326  34.330  1.00  0.00           H  
ATOM   3298  CD2 PHE   211      62.184  55.667  33.331  1.00  0.00           C  
ATOM   3299  HD2 PHE   211      61.873  56.692  33.196  1.00  0.00           H  
ATOM   3300  C   PHE   211      60.942  56.919  30.724  1.00  0.00           C  
ATOM   3301  O   PHE   211      62.121  57.092  30.756  1.00  0.00           O  
ATOM   3302  N   SER   212      59.968  57.816  30.967  1.00  0.00           N  
ATOM   3303  H   SER   212      59.010  57.504  30.895  1.00  0.00           H  
ATOM   3304  CA  SER   212      60.176  59.253  31.253  1.00  0.00           C  
ATOM   3305  HA  SER   212      60.907  59.561  30.505  1.00  0.00           H  
ATOM   3306  CB  SER   212      58.979  60.153  30.856  1.00  0.00           C  
ATOM   3307  HB2 SER   212      58.185  59.999  31.587  1.00  0.00           H  
ATOM   3308  HB3 SER   212      58.679  59.744  29.891  1.00  0.00           H  
ATOM   3309  OG  SER   212      59.345  61.537  30.781  1.00  0.00           O  
ATOM   3310  HG  SER   212      59.133  61.752  29.870  1.00  0.00           H  
ATOM   3311  C   SER   212      60.614  59.506  32.743  1.00  0.00           C  
ATOM   3312  O   SER   212      59.988  59.042  33.663  1.00  0.00           O  
ATOM   3313  N   PHE   213      61.617  60.350  33.008  1.00  0.00           N  
ATOM   3314  H   PHE   213      62.098  60.715  32.198  1.00  0.00           H  
ATOM   3315  CA  PHE   213      61.877  60.992  34.276  1.00  0.00           C  
ATOM   3316  HA  PHE   213      61.799  60.242  35.063  1.00  0.00           H  
ATOM   3317  CB  PHE   213      63.287  61.626  34.357  1.00  0.00           C  
ATOM   3318  HB2 PHE   213      63.442  62.246  33.474  1.00  0.00           H  
ATOM   3319  HB3 PHE   213      63.431  62.270  35.224  1.00  0.00           H  
ATOM   3320  CG  PHE   213      64.328  60.511  34.324  1.00  0.00           C  
ATOM   3321  CD1 PHE   213      64.436  59.651  35.410  1.00  0.00           C  
ATOM   3322  HD1 PHE   213      63.730  59.790  36.214  1.00  0.00           H  
ATOM   3323  CE1 PHE   213      65.460  58.673  35.411  1.00  0.00           C  
ATOM   3324  HE1 PHE   213      65.616  58.007  36.247  1.00  0.00           H  
ATOM   3325  CZ  PHE   213      66.424  58.602  34.422  1.00  0.00           C  
ATOM   3326  HZ  PHE   213      67.193  57.845  34.475  1.00  0.00           H  
ATOM   3327  CE2 PHE   213      66.406  59.508  33.364  1.00  0.00           C  
ATOM   3328  HE2 PHE   213      67.211  59.643  32.656  1.00  0.00           H  
ATOM   3329  CD2 PHE   213      65.289  60.439  33.270  1.00  0.00           C  
ATOM   3330  HD2 PHE   213      65.212  61.126  32.440  1.00  0.00           H  
ATOM   3331  C   PHE   213      60.783  61.993  34.596  1.00  0.00           C  
ATOM   3332  O   PHE   213      60.050  62.450  33.746  1.00  0.00           O  
ATOM   3333  N   SER   214      60.788  62.474  35.860  1.00  0.00           N  
ATOM   3334  H   SER   214      61.474  62.135  36.519  1.00  0.00           H  
ATOM   3335  CA  SER   214      59.787  63.465  36.235  1.00  0.00           C  
ATOM   3336  HA  SER   214      58.764  63.147  36.033  1.00  0.00           H  
ATOM   3337  CB  SER   214      59.919  63.762  37.715  1.00  0.00           C  
ATOM   3338  HB2 SER   214      59.613  62.871  38.264  1.00  0.00           H  
ATOM   3339  HB3 SER   214      60.934  64.036  38.005  1.00  0.00           H  
ATOM   3340  OG  SER   214      59.088  64.826  38.046  1.00  0.00           O  
ATOM   3341  HG  SER   214      58.222  64.447  38.214  1.00  0.00           H  
ATOM   3342  C   SER   214      60.139  64.762  35.493  1.00  0.00           C  
ATOM   3343  O   SER   214      61.264  65.298  35.486  1.00  0.00           O  
ATOM   3344  N   MET   215      59.155  65.353  34.879  1.00  0.00           N  
ATOM   3345  H   MET   215      58.216  65.033  35.065  1.00  0.00           H  
ATOM   3346  CA  MET   215      59.341  66.611  34.103  1.00  0.00           C  
ATOM   3347  HA  MET   215      60.394  66.891  34.127  1.00  0.00           H  
ATOM   3348  CB  MET   215      58.904  66.460  32.583  1.00  0.00           C  
ATOM   3349  HB2 MET   215      57.891  66.056  32.569  1.00  0.00           H  
ATOM   3350  HB3 MET   215      58.976  67.411  32.056  1.00  0.00           H  
ATOM   3351  CG  MET   215      59.980  65.585  31.888  1.00  0.00           C  
ATOM   3352  HG2 MET   215      60.951  66.079  31.929  1.00  0.00           H  
ATOM   3353  HG3 MET   215      60.062  64.679  32.489  1.00  0.00           H  
ATOM   3354  SD  MET   215      59.581  65.157  30.137  1.00  0.00           S  
ATOM   3355  CE  MET   215      59.555  66.852  29.377  1.00  0.00           C  
ATOM   3356  HE1 MET   215      58.866  67.567  29.826  1.00  0.00           H  
ATOM   3357  HE2 MET   215      60.571  67.242  29.449  1.00  0.00           H  
ATOM   3358  HE3 MET   215      59.234  66.738  28.341  1.00  0.00           H  
ATOM   3359  C   MET   215      58.667  67.846  34.703  1.00  0.00           C  
ATOM   3360  O   MET   215      58.617  68.917  34.143  1.00  0.00           O  
ATOM   3361  N   GLU   216      58.202  67.655  35.948  1.00  0.00           N  
ATOM   3362  H   GLU   216      58.400  66.735  36.315  1.00  0.00           H  
ATOM   3363  CA  GLU   216      57.610  68.682  36.849  1.00  0.00           C  
ATOM   3364  HA  GLU   216      57.836  69.663  36.431  1.00  0.00           H  
ATOM   3365  CB  GLU   216      56.086  68.475  36.904  1.00  0.00           C  
ATOM   3366  HB2 GLU   216      55.715  67.529  37.300  1.00  0.00           H  
ATOM   3367  HB3 GLU   216      55.645  69.195  37.593  1.00  0.00           H  
ATOM   3368  CG  GLU   216      55.388  68.604  35.539  1.00  0.00           C  
ATOM   3369  HG2 GLU   216      54.322  68.542  35.759  1.00  0.00           H  
ATOM   3370  HG3 GLU   216      55.738  67.774  34.924  1.00  0.00           H  
ATOM   3371  CD  GLU   216      55.600  69.922  34.744  1.00  0.00           C  
ATOM   3372  OE1 GLU   216      55.444  69.871  33.523  1.00  0.00           O  
ATOM   3373  OE2 GLU   216      55.711  70.988  35.416  1.00  0.00           O  
ATOM   3374  C   GLU   216      58.173  68.687  38.225  1.00  0.00           C  
ATOM   3375  O   GLU   216      58.665  67.690  38.776  1.00  0.00           O  
ATOM   3376  N   GLU   217      58.079  69.850  38.873  1.00  0.00           N  
ATOM   3377  H   GLU   217      57.747  70.703  38.447  1.00  0.00           H  
ATOM   3378  CA  GLU   217      58.349  70.020  40.310  1.00  0.00           C  
ATOM   3379  HA  GLU   217      59.196  69.376  40.547  1.00  0.00           H  
ATOM   3380  CB  GLU   217      58.626  71.491  40.589  1.00  0.00           C  
ATOM   3381  HB2 GLU   217      57.701  72.024  40.369  1.00  0.00           H  
ATOM   3382  HB3 GLU   217      59.440  71.836  39.951  1.00  0.00           H  
ATOM   3383  CG  GLU   217      59.038  71.757  42.070  1.00  0.00           C  
ATOM   3384  HG2 GLU   217      58.172  71.820  42.729  1.00  0.00           H  
ATOM   3385  HG3 GLU   217      59.751  71.079  42.539  1.00  0.00           H  
ATOM   3386  CD  GLU   217      59.757  73.156  42.255  1.00  0.00           C  
ATOM   3387  OE1 GLU   217      60.587  73.240  43.191  1.00  0.00           O  
ATOM   3388  OE2 GLU   217      59.426  74.120  41.509  1.00  0.00           O  
ATOM   3389  C   GLU   217      57.254  69.482  41.282  1.00  0.00           C  
ATOM   3390  O   GLU   217      56.074  69.658  41.090  1.00  0.00           O  
ATOM   3391  N   GLU   218      57.647  68.999  42.425  1.00  0.00           N  
ATOM   3392  H   GLU   218      58.607  68.989  42.738  1.00  0.00           H  
ATOM   3393  CA  GLU   218      56.773  68.435  43.406  1.00  0.00           C  
ATOM   3394  HA  GLU   218      56.166  67.752  42.811  1.00  0.00           H  
ATOM   3395  CB  GLU   218      57.585  67.566  44.448  1.00  0.00           C  
ATOM   3396  HB2 GLU   218      58.217  68.147  45.119  1.00  0.00           H  
ATOM   3397  HB3 GLU   218      56.876  67.171  45.176  1.00  0.00           H  
ATOM   3398  CG  GLU   218      58.247  66.344  43.806  1.00  0.00           C  
ATOM   3399  HG2 GLU   218      59.135  66.670  43.265  1.00  0.00           H  
ATOM   3400  HG3 GLU   218      58.595  65.665  44.584  1.00  0.00           H  
ATOM   3401  CD  GLU   218      57.364  65.591  42.818  1.00  0.00           C  
ATOM   3402  OE1 GLU   218      57.903  65.230  41.757  1.00  0.00           O  
ATOM   3403  OE2 GLU   218      56.100  65.431  43.064  1.00  0.00           O  
ATOM   3404  C   GLU   218      55.939  69.484  43.989  1.00  0.00           C  
ATOM   3405  O   GLU   218      56.349  70.651  44.026  1.00  0.00           O  
ATOM   3406  N   LYS   219      54.783  69.140  44.524  1.00  0.00           N  
ATOM   3407  H   LYS   219      54.489  68.175  44.488  1.00  0.00           H  
ATOM   3408  CA  LYS   219      53.859  70.040  45.121  1.00  0.00           C  
ATOM   3409  HA  LYS   219      53.849  70.982  44.574  1.00  0.00           H  
ATOM   3410  CB  LYS   219      52.480  69.432  45.165  1.00  0.00           C  
ATOM   3411  HB2 LYS   219      51.984  69.947  45.988  1.00  0.00           H  
ATOM   3412  HB3 LYS   219      52.502  68.417  45.560  1.00  0.00           H  
ATOM   3413  CG  LYS   219      51.709  69.594  43.845  1.00  0.00           C  
ATOM   3414  HG2 LYS   219      50.677  69.449  44.162  1.00  0.00           H  
ATOM   3415  HG3 LYS   219      51.919  70.629  43.574  1.00  0.00           H  
ATOM   3416  CD  LYS   219      52.100  68.662  42.689  1.00  0.00           C  
ATOM   3417  HD2 LYS   219      52.057  67.595  42.909  1.00  0.00           H  
ATOM   3418  HD3 LYS   219      53.081  68.871  42.263  1.00  0.00           H  
ATOM   3419  CE  LYS   219      51.206  68.920  41.484  1.00  0.00           C  
ATOM   3420  HE2 LYS   219      51.118  69.997  41.340  1.00  0.00           H  
ATOM   3421  HE3 LYS   219      50.165  68.702  41.719  1.00  0.00           H  
ATOM   3422  NZ  LYS   219      51.725  68.156  40.286  1.00  0.00           N  
ATOM   3423  HZ1 LYS   219      51.294  67.248  40.185  1.00  0.00           H  
ATOM   3424  HZ2 LYS   219      52.734  68.141  40.310  1.00  0.00           H  
ATOM   3425  HZ3 LYS   219      51.550  68.616  39.404  1.00  0.00           H  
ATOM   3426  C   LYS   219      54.431  70.487  46.541  1.00  0.00           C  
ATOM   3427  O   LYS   219      54.922  69.669  47.315  1.00  0.00           O  
ATOM   3428  N   LYS   220      53.894  71.648  46.957  1.00  0.00           N  
ATOM   3429  H   LYS   220      53.373  72.202  46.292  1.00  0.00           H  
ATOM   3430  CA  LYS   220      53.747  71.986  48.419  1.00  0.00           C  
ATOM   3431  HA  LYS   220      54.724  71.871  48.887  1.00  0.00           H  
ATOM   3432  CB  LYS   220      53.215  73.362  48.658  1.00  0.00           C  
ATOM   3433  HB2 LYS   220      52.503  73.560  47.858  1.00  0.00           H  
ATOM   3434  HB3 LYS   220      54.045  74.064  48.574  1.00  0.00           H  
ATOM   3435  CG  LYS   220      52.552  73.603  50.108  1.00  0.00           C  
ATOM   3436  HG2 LYS   220      51.693  72.958  50.291  1.00  0.00           H  
ATOM   3437  HG3 LYS   220      53.329  73.380  50.840  1.00  0.00           H  
ATOM   3438  CD  LYS   220      52.070  75.099  50.085  1.00  0.00           C  
ATOM   3439  HD2 LYS   220      51.611  75.267  49.111  1.00  0.00           H  
ATOM   3440  HD3 LYS   220      51.334  75.340  50.852  1.00  0.00           H  
ATOM   3441  CE  LYS   220      53.156  76.108  50.245  1.00  0.00           C  
ATOM   3442  HE2 LYS   220      53.787  75.779  51.070  1.00  0.00           H  
ATOM   3443  HE3 LYS   220      53.812  75.960  49.387  1.00  0.00           H  
ATOM   3444  NZ  LYS   220      52.706  77.503  50.293  1.00  0.00           N  
ATOM   3445  HZ1 LYS   220      53.591  77.987  50.344  1.00  0.00           H  
ATOM   3446  HZ2 LYS   220      52.163  77.820  51.084  1.00  0.00           H  
ATOM   3447  HZ3 LYS   220      52.235  77.770  49.440  1.00  0.00           H  
ATOM   3448  C   LYS   220      52.730  71.007  49.141  1.00  0.00           C  
ATOM   3449  O   LYS   220      51.579  70.919  48.724  1.00  0.00           O  
ATOM   3450  N   LYS   221      53.165  70.469  50.286  1.00  0.00           N  
ATOM   3451  H   LYS   221      54.044  70.881  50.567  1.00  0.00           H  
ATOM   3452  CA  LYS   221      52.299  69.865  51.297  1.00  0.00           C  
ATOM   3453  HA  LYS   221      51.341  69.547  50.885  1.00  0.00           H  
ATOM   3454  CB  LYS   221      52.955  68.494  51.717  1.00  0.00           C  
ATOM   3455  HB2 LYS   221      54.005  68.441  51.432  1.00  0.00           H  
ATOM   3456  HB3 LYS   221      52.966  68.199  52.767  1.00  0.00           H  
ATOM   3457  CG  LYS   221      52.359  67.347  50.977  1.00  0.00           C  
ATOM   3458  HG2 LYS   221      51.302  67.173  51.177  1.00  0.00           H  
ATOM   3459  HG3 LYS   221      52.966  66.502  51.302  1.00  0.00           H  
ATOM   3460  CD  LYS   221      52.547  67.540  49.450  1.00  0.00           C  
ATOM   3461  HD2 LYS   221      53.562  67.870  49.231  1.00  0.00           H  
ATOM   3462  HD3 LYS   221      52.012  68.372  48.994  1.00  0.00           H  
ATOM   3463  CE  LYS   221      52.204  66.298  48.620  1.00  0.00           C  
ATOM   3464  HE2 LYS   221      52.158  66.606  47.576  1.00  0.00           H  
ATOM   3465  HE3 LYS   221      51.213  65.939  48.899  1.00  0.00           H  
ATOM   3466  NZ  LYS   221      53.206  65.214  48.784  1.00  0.00           N  
ATOM   3467  HZ1 LYS   221      54.138  65.598  48.718  1.00  0.00           H  
ATOM   3468  HZ2 LYS   221      53.082  64.763  49.679  1.00  0.00           H  
ATOM   3469  HZ3 LYS   221      53.130  64.559  48.019  1.00  0.00           H  
ATOM   3470  C   LYS   221      52.130  70.834  52.448  1.00  0.00           C  
ATOM   3471  O   LYS   221      53.124  71.555  52.782  1.00  0.00           O  
ATOM   3472  N   PHE   222      51.048  70.752  53.223  1.00  0.00           N  
ATOM   3473  H   PHE   222      50.377  70.040  52.970  1.00  0.00           H  
ATOM   3474  CA  PHE   222      50.907  71.374  54.588  1.00  0.00           C  
ATOM   3475  HA  PHE   222      50.815  72.455  54.481  1.00  0.00           H  
ATOM   3476  CB  PHE   222      49.630  70.809  55.118  1.00  0.00           C  
ATOM   3477  HB2 PHE   222      49.598  69.780  55.477  1.00  0.00           H  
ATOM   3478  HB3 PHE   222      48.941  70.937  54.283  1.00  0.00           H  
ATOM   3479  CG  PHE   222      49.171  71.718  56.244  1.00  0.00           C  
ATOM   3480  CD1 PHE   222      49.237  71.377  57.612  1.00  0.00           C  
ATOM   3481  HD1 PHE   222      49.657  70.399  57.795  1.00  0.00           H  
ATOM   3482  CE1 PHE   222      48.647  72.134  58.636  1.00  0.00           C  
ATOM   3483  HE1 PHE   222      48.616  71.811  59.665  1.00  0.00           H  
ATOM   3484  CZ  PHE   222      48.025  73.334  58.273  1.00  0.00           C  
ATOM   3485  HZ  PHE   222      47.532  73.951  59.010  1.00  0.00           H  
ATOM   3486  CE2 PHE   222      48.118  73.770  56.941  1.00  0.00           C  
ATOM   3487  HE2 PHE   222      47.746  74.742  56.652  1.00  0.00           H  
ATOM   3488  CD2 PHE   222      48.672  72.983  55.941  1.00  0.00           C  
ATOM   3489  HD2 PHE   222      48.646  73.300  54.909  1.00  0.00           H  
ATOM   3490  C   PHE   222      51.982  70.931  55.552  1.00  0.00           C  
ATOM   3491  O   PHE   222      52.335  69.740  55.641  1.00  0.00           O  
ATOM   3492  N   GLN   223      52.561  71.895  56.272  1.00  0.00           N  
ATOM   3493  H   GLN   223      52.125  72.806  56.269  1.00  0.00           H  
ATOM   3494  CA  GLN   223      53.605  71.558  57.240  1.00  0.00           C  
ATOM   3495  HA  GLN   223      54.084  72.532  57.346  1.00  0.00           H  
ATOM   3496  CB  GLN   223      52.968  71.227  58.611  1.00  0.00           C  
ATOM   3497  HB2 GLN   223      53.850  71.048  59.226  1.00  0.00           H  
ATOM   3498  HB3 GLN   223      52.354  70.326  58.587  1.00  0.00           H  
ATOM   3499  CG  GLN   223      52.249  72.434  59.267  1.00  0.00           C  
ATOM   3500  HG2 GLN   223      52.826  73.329  59.034  1.00  0.00           H  
ATOM   3501  HG3 GLN   223      51.302  72.626  58.763  1.00  0.00           H  
ATOM   3502  CD  GLN   223      52.084  72.528  60.766  1.00  0.00           C  
ATOM   3503  OE1 GLN   223      50.919  72.602  61.192  1.00  0.00           O  
ATOM   3504  NE2 GLN   223      53.150  72.564  61.544  1.00  0.00           N  
ATOM   3505 HE21 GLN   223      54.056  72.786  61.156  1.00  0.00           H  
ATOM   3506 HE22 GLN   223      52.938  72.744  62.514  1.00  0.00           H  
ATOM   3507  C   GLN   223      54.737  70.602  56.697  1.00  0.00           C  
ATOM   3508  O   GLN   223      55.474  70.036  57.473  1.00  0.00           O  
ATOM   3509  N   SER   224      54.972  70.598  55.355  1.00  0.00           N  
ATOM   3510  H   SER   224      54.160  70.794  54.787  1.00  0.00           H  
ATOM   3511  CA  SER   224      56.176  69.951  54.798  1.00  0.00           C  
ATOM   3512  HA  SER   224      56.110  68.863  54.811  1.00  0.00           H  
ATOM   3513  CB  SER   224      56.093  70.257  53.355  1.00  0.00           C  
ATOM   3514  HB2 SER   224      55.145  69.845  53.011  1.00  0.00           H  
ATOM   3515  HB3 SER   224      56.246  71.324  53.188  1.00  0.00           H  
ATOM   3516  OG  SER   224      57.146  69.600  52.727  1.00  0.00           O  
ATOM   3517  HG  SER   224      56.965  69.776  51.801  1.00  0.00           H  
ATOM   3518  C   SER   224      57.495  70.528  55.305  1.00  0.00           C  
ATOM   3519  O   SER   224      57.647  71.745  55.425  1.00  0.00           O  
ATOM   3520  N   GLY   225      58.366  69.606  55.799  1.00  0.00           N  
ATOM   3521  H   GLY   225      58.106  68.632  55.738  1.00  0.00           H  
ATOM   3522  CA  GLY   225      59.545  70.045  56.588  1.00  0.00           C  
ATOM   3523  HA2 GLY   225      60.353  69.325  56.465  1.00  0.00           H  
ATOM   3524  HA3 GLY   225      59.959  70.953  56.149  1.00  0.00           H  
ATOM   3525  C   GLY   225      59.327  70.182  58.096  1.00  0.00           C  
ATOM   3526  O   GLY   225      60.353  70.530  58.706  1.00  0.00           O  
ATOM   3527  N   GLN   226      58.162  70.006  58.642  1.00  0.00           N  
ATOM   3528  H   GLN   226      57.323  69.878  58.095  1.00  0.00           H  
ATOM   3529  CA  GLN   226      57.938  70.343  60.011  1.00  0.00           C  
ATOM   3530  HA  GLN   226      58.846  70.656  60.527  1.00  0.00           H  
ATOM   3531  CB  GLN   226      56.946  71.485  60.093  1.00  0.00           C  
ATOM   3532  HB2 GLN   226      56.938  71.803  61.135  1.00  0.00           H  
ATOM   3533  HB3 GLN   226      55.976  71.011  59.945  1.00  0.00           H  
ATOM   3534  CG  GLN   226      57.252  72.722  59.263  1.00  0.00           C  
ATOM   3535  HG2 GLN   226      57.065  72.625  58.194  1.00  0.00           H  
ATOM   3536  HG3 GLN   226      58.317  72.903  59.408  1.00  0.00           H  
ATOM   3537  CD  GLN   226      56.431  73.971  59.752  1.00  0.00           C  
ATOM   3538  OE1 GLN   226      55.453  73.855  60.492  1.00  0.00           O  
ATOM   3539  NE2 GLN   226      56.846  75.173  59.285  1.00  0.00           N  
ATOM   3540 HE21 GLN   226      56.302  75.971  59.583  1.00  0.00           H  
ATOM   3541 HE22 GLN   226      57.604  75.266  58.624  1.00  0.00           H  
ATOM   3542  C   GLN   226      57.453  69.198  60.901  1.00  0.00           C  
ATOM   3543  O   GLN   226      57.420  69.327  62.114  1.00  0.00           O  
ATOM   3544  N   LEU   227      57.067  68.066  60.255  1.00  0.00           N  
ATOM   3545  H   LEU   227      57.070  68.024  59.246  1.00  0.00           H  
ATOM   3546  CA  LEU   227      56.489  66.901  61.036  1.00  0.00           C  
ATOM   3547  HA  LEU   227      55.555  67.245  61.481  1.00  0.00           H  
ATOM   3548  CB  LEU   227      56.216  65.787  60.009  1.00  0.00           C  
ATOM   3549  HB2 LEU   227      56.172  64.852  60.567  1.00  0.00           H  
ATOM   3550  HB3 LEU   227      56.981  65.826  59.233  1.00  0.00           H  
ATOM   3551  CG  LEU   227      54.867  65.778  59.337  1.00  0.00           C  
ATOM   3552  HG  LEU   227      54.154  65.823  60.161  1.00  0.00           H  
ATOM   3553  CD1 LEU   227      54.587  66.956  58.390  1.00  0.00           C  
ATOM   3554 HD11 LEU   227      55.069  66.728  57.440  1.00  0.00           H  
ATOM   3555 HD12 LEU   227      53.521  67.040  58.179  1.00  0.00           H  
ATOM   3556 HD13 LEU   227      54.854  67.869  58.924  1.00  0.00           H  
ATOM   3557  CD2 LEU   227      54.611  64.492  58.566  1.00  0.00           C  
ATOM   3558 HD21 LEU   227      53.599  64.382  58.176  1.00  0.00           H  
ATOM   3559 HD22 LEU   227      54.898  63.636  59.177  1.00  0.00           H  
ATOM   3560 HD23 LEU   227      55.206  64.337  57.665  1.00  0.00           H  
ATOM   3561  C   LEU   227      57.394  66.357  62.212  1.00  0.00           C  
ATOM   3562  O   LEU   227      58.645  66.574  62.264  1.00  0.00           O  
ATOM   3563  N   THR   228      56.836  65.596  63.175  1.00  0.00           N  
ATOM   3564  H   THR   228      55.846  65.403  63.133  1.00  0.00           H  
ATOM   3565  CA  THR   228      57.585  64.772  64.196  1.00  0.00           C  
ATOM   3566  HA  THR   228      58.616  64.638  63.869  1.00  0.00           H  
ATOM   3567  CB  THR   228      57.718  65.397  65.562  1.00  0.00           C  
ATOM   3568  HB  THR   228      58.050  66.423  65.405  1.00  0.00           H  
ATOM   3569  CG2 THR   228      56.409  65.442  66.262  1.00  0.00           C  
ATOM   3570 HG21 THR   228      55.775  66.159  65.741  1.00  0.00           H  
ATOM   3571 HG22 THR   228      56.658  65.787  67.265  1.00  0.00           H  
ATOM   3572 HG23 THR   228      55.858  64.507  66.365  1.00  0.00           H  
ATOM   3573  OG1 THR   228      58.563  64.768  66.412  1.00  0.00           O  
ATOM   3574  HG1 THR   228      58.690  65.262  67.225  1.00  0.00           H  
ATOM   3575  C   THR   228      56.932  63.389  64.239  1.00  0.00           C  
ATOM   3576  O   THR   228      56.019  63.094  63.428  1.00  0.00           O  
ATOM   3577  N   THR   229      57.256  62.572  65.194  1.00  0.00           N  
ATOM   3578  H   THR   229      57.958  62.826  65.873  1.00  0.00           H  
ATOM   3579  CA  THR   229      56.926  61.087  65.340  1.00  0.00           C  
ATOM   3580  HA  THR   229      56.116  60.880  64.641  1.00  0.00           H  
ATOM   3581  CB  THR   229      58.159  60.215  65.035  1.00  0.00           C  
ATOM   3582  HB  THR   229      58.788  60.259  65.924  1.00  0.00           H  
ATOM   3583  CG2 THR   229      57.840  58.835  64.667  1.00  0.00           C  
ATOM   3584 HG21 THR   229      58.735  58.254  64.443  1.00  0.00           H  
ATOM   3585 HG22 THR   229      57.194  58.849  63.789  1.00  0.00           H  
ATOM   3586 HG23 THR   229      57.362  58.247  65.451  1.00  0.00           H  
ATOM   3587  OG1 THR   229      58.992  60.822  64.002  1.00  0.00           O  
ATOM   3588  HG1 THR   229      59.629  61.361  64.477  1.00  0.00           H  
ATOM   3589  C   THR   229      56.459  60.839  66.810  1.00  0.00           C  
ATOM   3590  O   THR   229      57.197  61.127  67.728  1.00  0.00           O  
ATOM   3591  N   ARG   230      55.307  60.225  67.045  1.00  0.00           N  
ATOM   3592  H   ARG   230      54.771  59.857  66.271  1.00  0.00           H  
ATOM   3593  CA  ARG   230      54.861  59.688  68.358  1.00  0.00           C  
ATOM   3594  HA  ARG   230      55.769  59.723  68.960  1.00  0.00           H  
ATOM   3595  CB  ARG   230      54.026  60.809  69.004  1.00  0.00           C  
ATOM   3596  HB2 ARG   230      54.526  61.778  69.007  1.00  0.00           H  
ATOM   3597  HB3 ARG   230      53.118  60.770  68.402  1.00  0.00           H  
ATOM   3598  CG  ARG   230      53.637  60.457  70.488  1.00  0.00           C  
ATOM   3599  HG2 ARG   230      52.878  59.676  70.478  1.00  0.00           H  
ATOM   3600  HG3 ARG   230      54.562  60.284  71.038  1.00  0.00           H  
ATOM   3601  CD  ARG   230      53.101  61.677  71.192  1.00  0.00           C  
ATOM   3602  HD2 ARG   230      52.247  62.037  70.619  1.00  0.00           H  
ATOM   3603  HD3 ARG   230      53.903  62.406  71.076  1.00  0.00           H  
ATOM   3604  NE  ARG   230      52.778  61.524  72.629  1.00  0.00           N  
ATOM   3605  HE  ARG   230      52.895  60.615  73.053  1.00  0.00           H  
ATOM   3606  CZ  ARG   230      52.217  62.492  73.344  1.00  0.00           C  
ATOM   3607  NH1 ARG   230      52.050  63.693  72.838  1.00  0.00           N  
ATOM   3608 HH11 ARG   230      52.294  63.836  71.868  1.00  0.00           H  
ATOM   3609 HH12 ARG   230      51.704  64.457  73.401  1.00  0.00           H  
ATOM   3610  NH2 ARG   230      51.961  62.353  74.644  1.00  0.00           N  
ATOM   3611 HH21 ARG   230      51.887  61.455  75.100  1.00  0.00           H  
ATOM   3612 HH22 ARG   230      51.511  63.142  75.085  1.00  0.00           H  
ATOM   3613  C   ARG   230      54.389  58.202  68.229  1.00  0.00           C  
ATOM   3614  O   ARG   230      54.031  57.702  67.196  1.00  0.00           O  
ATOM   3615  N   PHE   231      54.404  57.475  69.367  1.00  0.00           N  
ATOM   3616  H   PHE   231      54.868  57.836  70.189  1.00  0.00           H  
ATOM   3617  CA  PHE   231      53.878  56.088  69.370  1.00  0.00           C  
ATOM   3618  HA  PHE   231      53.617  55.704  68.384  1.00  0.00           H  
ATOM   3619  CB  PHE   231      54.974  55.052  69.940  1.00  0.00           C  
ATOM   3620  HB2 PHE   231      54.547  54.202  70.471  1.00  0.00           H  
ATOM   3621  HB3 PHE   231      55.513  55.581  70.726  1.00  0.00           H  
ATOM   3622  CG  PHE   231      55.898  54.404  68.871  1.00  0.00           C  
ATOM   3623  CD1 PHE   231      55.997  53.013  68.783  1.00  0.00           C  
ATOM   3624  HD1 PHE   231      55.297  52.371  69.298  1.00  0.00           H  
ATOM   3625  CE1 PHE   231      56.841  52.442  67.806  1.00  0.00           C  
ATOM   3626  HE1 PHE   231      56.787  51.385  67.593  1.00  0.00           H  
ATOM   3627  CZ  PHE   231      57.704  53.269  67.083  1.00  0.00           C  
ATOM   3628  HZ  PHE   231      58.367  52.821  66.357  1.00  0.00           H  
ATOM   3629  CE2 PHE   231      57.746  54.681  67.252  1.00  0.00           C  
ATOM   3630  HE2 PHE   231      58.360  55.273  66.589  1.00  0.00           H  
ATOM   3631  CD2 PHE   231      56.781  55.241  68.122  1.00  0.00           C  
ATOM   3632  HD2 PHE   231      56.748  56.313  68.246  1.00  0.00           H  
ATOM   3633  C   PHE   231      52.706  55.989  70.233  1.00  0.00           C  
ATOM   3634  O   PHE   231      52.736  56.512  71.357  1.00  0.00           O  
ATOM   3635  N   PHE   232      51.752  55.226  69.854  1.00  0.00           N  
ATOM   3636  H   PHE   232      51.815  54.694  68.997  1.00  0.00           H  
ATOM   3637  CA  PHE   232      50.540  54.878  70.574  1.00  0.00           C  
ATOM   3638  HA  PHE   232      50.688  55.231  71.595  1.00  0.00           H  
ATOM   3639  CB  PHE   232      49.338  55.807  70.069  1.00  0.00           C  
ATOM   3640  HB2 PHE   232      48.492  55.563  70.712  1.00  0.00           H  
ATOM   3641  HB3 PHE   232      49.094  55.491  69.054  1.00  0.00           H  
ATOM   3642  CG  PHE   232      49.575  57.306  70.165  1.00  0.00           C  
ATOM   3643  CD1 PHE   232      49.330  57.979  71.375  1.00  0.00           C  
ATOM   3644  HD1 PHE   232      49.007  57.483  72.279  1.00  0.00           H  
ATOM   3645  CE1 PHE   232      49.496  59.340  71.546  1.00  0.00           C  
ATOM   3646  HE1 PHE   232      49.301  59.743  72.529  1.00  0.00           H  
ATOM   3647  CZ  PHE   232      49.862  60.102  70.453  1.00  0.00           C  
ATOM   3648  HZ  PHE   232      49.857  61.176  70.570  1.00  0.00           H  
ATOM   3649  CE2 PHE   232      50.232  59.494  69.224  1.00  0.00           C  
ATOM   3650  HE2 PHE   232      50.574  60.065  68.373  1.00  0.00           H  
ATOM   3651  CD2 PHE   232      50.060  58.099  69.087  1.00  0.00           C  
ATOM   3652  HD2 PHE   232      50.178  57.611  68.130  1.00  0.00           H  
ATOM   3653  C   PHE   232      50.278  53.365  70.519  1.00  0.00           C  
ATOM   3654  O   PHE   232      50.801  52.621  69.693  1.00  0.00           O  
ATOM   3655  N   HID   233      49.564  52.780  71.437  1.00  0.00           N  
ATOM   3656  H   HID   233      49.048  53.441  71.999  1.00  0.00           H  
ATOM   3657  CA  HID   233      49.404  51.361  71.636  1.00  0.00           C  
ATOM   3658  HA  HID   233      49.855  50.742  70.860  1.00  0.00           H  
ATOM   3659  CB  HID   233      50.010  50.974  73.076  1.00  0.00           C  
ATOM   3660  HB2 HID   233      49.463  51.442  73.894  1.00  0.00           H  
ATOM   3661  HB3 HID   233      51.062  51.259  73.057  1.00  0.00           H  
ATOM   3662  CG  HID   233      49.986  49.541  73.322  1.00  0.00           C  
ATOM   3663  ND1 HID   233      50.500  48.602  72.476  1.00  0.00           N  
ATOM   3664  HD1 HID   233      51.220  48.735  71.781  1.00  0.00           H  
ATOM   3665  CE1 HID   233      50.032  47.412  72.832  1.00  0.00           C  
ATOM   3666  HE1 HID   233      50.247  46.485  72.321  1.00  0.00           H  
ATOM   3667  NE2 HID   233      49.260  47.516  73.898  1.00  0.00           N  
ATOM   3668  CD2 HID   233      49.135  48.900  74.179  1.00  0.00           C  
ATOM   3669  HD2 HID   233      48.433  49.191  74.946  1.00  0.00           H  
ATOM   3670  C   HID   233      47.920  50.987  71.615  1.00  0.00           C  
ATOM   3671  O   HID   233      47.077  51.552  72.305  1.00  0.00           O  
ATOM   3672  N   PHE   234      47.621  49.922  70.948  1.00  0.00           N  
ATOM   3673  H   PHE   234      48.279  49.375  70.412  1.00  0.00           H  
ATOM   3674  CA  PHE   234      46.209  49.379  70.929  1.00  0.00           C  
ATOM   3675  HA  PHE   234      45.637  49.959  71.652  1.00  0.00           H  
ATOM   3676  CB  PHE   234      45.669  49.674  69.545  1.00  0.00           C  
ATOM   3677  HB2 PHE   234      44.719  49.179  69.342  1.00  0.00           H  
ATOM   3678  HB3 PHE   234      46.343  49.262  68.793  1.00  0.00           H  
ATOM   3679  CG  PHE   234      45.365  51.206  69.432  1.00  0.00           C  
ATOM   3680  CD1 PHE   234      44.111  51.674  69.755  1.00  0.00           C  
ATOM   3681  HD1 PHE   234      43.339  50.946  69.958  1.00  0.00           H  
ATOM   3682  CE1 PHE   234      43.925  53.093  69.830  1.00  0.00           C  
ATOM   3683  HE1 PHE   234      42.999  53.526  70.178  1.00  0.00           H  
ATOM   3684  CZ  PHE   234      44.932  54.009  69.530  1.00  0.00           C  
ATOM   3685  HZ  PHE   234      44.716  55.067  69.529  1.00  0.00           H  
ATOM   3686  CE2 PHE   234      46.221  53.474  69.216  1.00  0.00           C  
ATOM   3687  HE2 PHE   234      46.993  54.212  69.058  1.00  0.00           H  
ATOM   3688  CD2 PHE   234      46.431  52.072  69.145  1.00  0.00           C  
ATOM   3689  HD2 PHE   234      47.383  51.612  68.921  1.00  0.00           H  
ATOM   3690  C   PHE   234      46.316  47.860  71.300  1.00  0.00           C  
ATOM   3691  O   PHE   234      46.942  47.009  70.669  1.00  0.00           O  
ATOM   3692  N   THR   235      45.612  47.559  72.386  1.00  0.00           N  
ATOM   3693  H   THR   235      45.293  48.290  73.007  1.00  0.00           H  
ATOM   3694  CA  THR   235      45.523  46.188  72.988  1.00  0.00           C  
ATOM   3695  HA  THR   235      46.535  45.784  72.966  1.00  0.00           H  
ATOM   3696  CB  THR   235      45.123  46.204  74.511  1.00  0.00           C  
ATOM   3697  HB  THR   235      45.159  45.194  74.917  1.00  0.00           H  
ATOM   3698  CG2 THR   235      46.160  47.019  75.173  1.00  0.00           C  
ATOM   3699 HG21 THR   235      45.996  48.035  74.816  1.00  0.00           H  
ATOM   3700 HG22 THR   235      46.016  46.940  76.251  1.00  0.00           H  
ATOM   3701 HG23 THR   235      47.146  46.616  74.939  1.00  0.00           H  
ATOM   3702  OG1 THR   235      43.922  46.873  74.697  1.00  0.00           O  
ATOM   3703  HG1 THR   235      43.868  46.816  75.653  1.00  0.00           H  
ATOM   3704  C   THR   235      44.568  45.251  72.256  1.00  0.00           C  
ATOM   3705  O   THR   235      43.477  45.641  71.761  1.00  0.00           O  
ATOM   3706  N   ARG   236      44.794  43.911  72.371  1.00  0.00           N  
ATOM   3707  H   ARG   236      45.570  43.614  72.945  1.00  0.00           H  
ATOM   3708  CA  ARG   236      43.888  42.890  71.822  1.00  0.00           C  
ATOM   3709  HA  ARG   236      43.577  43.232  70.836  1.00  0.00           H  
ATOM   3710  CB  ARG   236      44.456  41.512  71.623  1.00  0.00           C  
ATOM   3711  HB2 ARG   236      44.655  41.064  72.596  1.00  0.00           H  
ATOM   3712  HB3 ARG   236      45.385  41.689  71.081  1.00  0.00           H  
ATOM   3713  CG  ARG   236      43.561  40.518  70.796  1.00  0.00           C  
ATOM   3714  HG2 ARG   236      42.663  40.334  71.385  1.00  0.00           H  
ATOM   3715  HG3 ARG   236      43.972  39.518  70.931  1.00  0.00           H  
ATOM   3716  CD  ARG   236      43.232  40.756  69.310  1.00  0.00           C  
ATOM   3717  HD2 ARG   236      44.152  40.778  68.726  1.00  0.00           H  
ATOM   3718  HD3 ARG   236      42.754  41.734  69.262  1.00  0.00           H  
ATOM   3719  NE  ARG   236      42.243  39.835  68.803  1.00  0.00           N  
ATOM   3720  HE  ARG   236      41.814  39.301  69.545  1.00  0.00           H  
ATOM   3721  CZ  ARG   236      41.827  39.754  67.535  1.00  0.00           C  
ATOM   3722  NH1 ARG   236      42.433  40.476  66.563  1.00  0.00           N  
ATOM   3723 HH11 ARG   236      42.159  40.307  65.606  1.00  0.00           H  
ATOM   3724 HH12 ARG   236      43.120  41.163  66.838  1.00  0.00           H  
ATOM   3725  NH2 ARG   236      40.897  38.963  67.197  1.00  0.00           N  
ATOM   3726 HH21 ARG   236      40.432  38.459  67.938  1.00  0.00           H  
ATOM   3727 HH22 ARG   236      40.524  38.950  66.259  1.00  0.00           H  
ATOM   3728  C   ARG   236      42.458  42.973  72.521  1.00  0.00           C  
ATOM   3729  O   ARG   236      41.448  42.638  71.805  1.00  0.00           O  
ATOM   3730  N   GLU   237      42.357  43.481  73.733  1.00  0.00           N  
ATOM   3731  H   GLU   237      43.257  43.543  74.188  1.00  0.00           H  
ATOM   3732  CA  GLU   237      41.155  43.892  74.443  1.00  0.00           C  
ATOM   3733  HA  GLU   237      40.520  43.012  74.536  1.00  0.00           H  
ATOM   3734  CB  GLU   237      41.443  44.338  75.874  1.00  0.00           C  
ATOM   3735  HB2 GLU   237      42.307  43.783  76.241  1.00  0.00           H  
ATOM   3736  HB3 GLU   237      41.734  45.388  75.909  1.00  0.00           H  
ATOM   3737  CG  GLU   237      40.204  44.049  76.800  1.00  0.00           C  
ATOM   3738  HG2 GLU   237      39.338  44.645  76.512  1.00  0.00           H  
ATOM   3739  HG3 GLU   237      40.345  44.408  77.819  1.00  0.00           H  
ATOM   3740  CD  GLU   237      39.835  42.519  76.924  1.00  0.00           C  
ATOM   3741  OE1 GLU   237      38.664  42.158  76.682  1.00  0.00           O  
ATOM   3742  OE2 GLU   237      40.704  41.737  77.366  1.00  0.00           O  
ATOM   3743  C   GLU   237      40.351  44.982  73.721  1.00  0.00           C  
ATOM   3744  O   GLU   237      39.133  44.928  73.413  1.00  0.00           O  
ATOM   3745  N   ASN   238      40.885  46.209  73.527  1.00  0.00           N  
ATOM   3746  H   ASN   238      41.875  46.256  73.724  1.00  0.00           H  
ATOM   3747  CA  ASN   238      40.244  47.321  72.803  1.00  0.00           C  
ATOM   3748  HA  ASN   238      39.247  47.546  73.180  1.00  0.00           H  
ATOM   3749  CB  ASN   238      41.008  48.653  73.022  1.00  0.00           C  
ATOM   3750  HB2 ASN   238      40.547  49.434  72.418  1.00  0.00           H  
ATOM   3751  HB3 ASN   238      42.048  48.507  72.729  1.00  0.00           H  
ATOM   3752  CG  ASN   238      40.902  49.127  74.422  1.00  0.00           C  
ATOM   3753  OD1 ASN   238      39.930  49.779  74.727  1.00  0.00           O  
ATOM   3754  ND2 ASN   238      41.901  49.131  75.255  1.00  0.00           N  
ATOM   3755 HD21 ASN   238      41.758  49.505  76.182  1.00  0.00           H  
ATOM   3756 HD22 ASN   238      42.802  48.745  75.010  1.00  0.00           H  
ATOM   3757  C   ASN   238      40.056  47.082  71.360  1.00  0.00           C  
ATOM   3758  O   ASN   238      38.999  47.505  70.842  1.00  0.00           O  
ATOM   3759  N   ILE   239      41.043  46.462  70.633  1.00  0.00           N  
ATOM   3760  H   ILE   239      41.817  46.098  71.169  1.00  0.00           H  
ATOM   3761  CA  ILE   239      40.816  45.987  69.231  1.00  0.00           C  
ATOM   3762  HA  ILE   239      40.492  46.809  68.594  1.00  0.00           H  
ATOM   3763  CB  ILE   239      42.081  45.295  68.629  1.00  0.00           C  
ATOM   3764  HB  ILE   239      42.326  44.475  69.305  1.00  0.00           H  
ATOM   3765  CG2 ILE   239      41.822  44.542  67.336  1.00  0.00           C  
ATOM   3766 HG21 ILE   239      42.786  44.098  67.089  1.00  0.00           H  
ATOM   3767 HG22 ILE   239      41.401  45.167  66.549  1.00  0.00           H  
ATOM   3768 HG23 ILE   239      41.092  43.771  67.583  1.00  0.00           H  
ATOM   3769  CG1 ILE   239      43.257  46.276  68.522  1.00  0.00           C  
ATOM   3770 HG12 ILE   239      43.458  46.832  69.438  1.00  0.00           H  
ATOM   3771 HG13 ILE   239      42.970  47.033  67.792  1.00  0.00           H  
ATOM   3772  CD1 ILE   239      44.571  45.669  68.116  1.00  0.00           C  
ATOM   3773 HD11 ILE   239      44.417  45.204  67.142  1.00  0.00           H  
ATOM   3774 HD12 ILE   239      44.900  45.040  68.943  1.00  0.00           H  
ATOM   3775 HD13 ILE   239      45.163  46.522  67.782  1.00  0.00           H  
ATOM   3776  C   ILE   239      39.615  45.028  69.104  1.00  0.00           C  
ATOM   3777  O   ILE   239      38.837  45.190  68.151  1.00  0.00           O  
ATOM   3778  N   ALA   240      39.444  44.085  69.989  1.00  0.00           N  
ATOM   3779  H   ALA   240      40.211  43.911  70.623  1.00  0.00           H  
ATOM   3780  CA  ALA   240      38.281  43.304  70.024  1.00  0.00           C  
ATOM   3781  HA  ALA   240      38.293  42.778  69.069  1.00  0.00           H  
ATOM   3782  CB  ALA   240      38.320  42.228  71.137  1.00  0.00           C  
ATOM   3783  HB1 ALA   240      38.426  42.758  72.084  1.00  0.00           H  
ATOM   3784  HB2 ALA   240      39.141  41.584  70.822  1.00  0.00           H  
ATOM   3785  HB3 ALA   240      37.375  41.686  71.121  1.00  0.00           H  
ATOM   3786  C   ALA   240      37.016  44.173  70.194  1.00  0.00           C  
ATOM   3787  O   ALA   240      36.092  44.109  69.451  1.00  0.00           O  
ATOM   3788  N   HID   241      36.943  45.007  71.283  1.00  0.00           N  
ATOM   3789  H   HID   241      37.710  44.805  71.910  1.00  0.00           H  
ATOM   3790  CA  HID   241      35.931  46.003  71.580  1.00  0.00           C  
ATOM   3791  HA  HID   241      35.050  45.447  71.901  1.00  0.00           H  
ATOM   3792  CB  HID   241      36.223  46.785  72.874  1.00  0.00           C  
ATOM   3793  HB2 HID   241      36.918  47.580  72.604  1.00  0.00           H  
ATOM   3794  HB3 HID   241      36.780  46.140  73.553  1.00  0.00           H  
ATOM   3795  CG  HID   241      35.048  47.457  73.511  1.00  0.00           C  
ATOM   3796  ND1 HID   241      34.124  46.761  74.236  1.00  0.00           N  
ATOM   3797  HD1 HID   241      34.184  45.760  74.349  1.00  0.00           H  
ATOM   3798  CE1 HID   241      33.041  47.510  74.421  1.00  0.00           C  
ATOM   3799  HE1 HID   241      32.125  47.230  74.920  1.00  0.00           H  
ATOM   3800  NE2 HID   241      33.201  48.722  73.907  1.00  0.00           N  
ATOM   3801  CD2 HID   241      34.493  48.689  73.297  1.00  0.00           C  
ATOM   3802  HD2 HID   241      34.939  49.439  72.661  1.00  0.00           H  
ATOM   3803  C   HID   241      35.613  46.904  70.389  1.00  0.00           C  
ATOM   3804  O   HID   241      34.409  47.194  70.191  1.00  0.00           O  
ATOM   3805  N   LEU   242      36.538  47.298  69.572  1.00  0.00           N  
ATOM   3806  H   LEU   242      37.480  47.038  69.828  1.00  0.00           H  
ATOM   3807  CA  LEU   242      36.299  47.925  68.282  1.00  0.00           C  
ATOM   3808  HA  LEU   242      35.576  48.694  68.556  1.00  0.00           H  
ATOM   3809  CB  LEU   242      37.471  48.653  67.620  1.00  0.00           C  
ATOM   3810  HB2 LEU   242      37.204  49.220  66.727  1.00  0.00           H  
ATOM   3811  HB3 LEU   242      38.225  47.882  67.462  1.00  0.00           H  
ATOM   3812  CG  LEU   242      38.144  49.762  68.554  1.00  0.00           C  
ATOM   3813  HG  LEU   242      38.352  49.433  69.573  1.00  0.00           H  
ATOM   3814  CD1 LEU   242      39.552  50.176  68.183  1.00  0.00           C  
ATOM   3815 HD11 LEU   242      40.153  49.290  67.981  1.00  0.00           H  
ATOM   3816 HD12 LEU   242      39.983  50.796  68.969  1.00  0.00           H  
ATOM   3817 HD13 LEU   242      39.479  50.705  67.232  1.00  0.00           H  
ATOM   3818  CD2 LEU   242      37.254  51.044  68.733  1.00  0.00           C  
ATOM   3819 HD21 LEU   242      37.250  51.497  67.742  1.00  0.00           H  
ATOM   3820 HD22 LEU   242      37.710  51.658  69.510  1.00  0.00           H  
ATOM   3821 HD23 LEU   242      36.244  50.803  69.063  1.00  0.00           H  
ATOM   3822  C   LEU   242      35.776  47.010  67.250  1.00  0.00           C  
ATOM   3823  O   LEU   242      34.806  47.404  66.624  1.00  0.00           O  
ATOM   3824  N   LYS   243      36.320  45.826  66.977  1.00  0.00           N  
ATOM   3825  H   LYS   243      37.155  45.630  67.510  1.00  0.00           H  
ATOM   3826  CA  LYS   243      35.928  44.913  65.881  1.00  0.00           C  
ATOM   3827  HA  LYS   243      35.848  45.405  64.912  1.00  0.00           H  
ATOM   3828  CB  LYS   243      36.941  43.765  65.893  1.00  0.00           C  
ATOM   3829  HB2 LYS   243      37.906  44.223  65.675  1.00  0.00           H  
ATOM   3830  HB3 LYS   243      36.880  43.339  66.894  1.00  0.00           H  
ATOM   3831  CG  LYS   243      36.585  42.757  64.727  1.00  0.00           C  
ATOM   3832  HG2 LYS   243      35.649  42.262  64.986  1.00  0.00           H  
ATOM   3833  HG3 LYS   243      36.428  43.339  63.819  1.00  0.00           H  
ATOM   3834  CD  LYS   243      37.685  41.709  64.654  1.00  0.00           C  
ATOM   3835  HD2 LYS   243      38.439  42.165  64.012  1.00  0.00           H  
ATOM   3836  HD3 LYS   243      38.178  41.455  65.592  1.00  0.00           H  
ATOM   3837  CE  LYS   243      37.001  40.515  63.948  1.00  0.00           C  
ATOM   3838  HE2 LYS   243      36.542  40.820  63.007  1.00  0.00           H  
ATOM   3839  HE3 LYS   243      36.140  40.208  64.541  1.00  0.00           H  
ATOM   3840  NZ  LYS   243      37.866  39.384  63.753  1.00  0.00           N  
ATOM   3841  HZ1 LYS   243      38.398  39.193  64.590  1.00  0.00           H  
ATOM   3842  HZ2 LYS   243      38.581  39.599  63.073  1.00  0.00           H  
ATOM   3843  HZ3 LYS   243      37.476  38.503  63.452  1.00  0.00           H  
ATOM   3844  C   LYS   243      34.475  44.474  66.113  1.00  0.00           C  
ATOM   3845  O   LYS   243      33.686  44.311  65.200  1.00  0.00           O  
ATOM   3846  N   SER   244      34.053  44.386  67.374  1.00  0.00           N  
ATOM   3847  H   SER   244      34.758  44.599  68.065  1.00  0.00           H  
ATOM   3848  CA  SER   244      32.641  44.249  67.879  1.00  0.00           C  
ATOM   3849  HA  SER   244      32.115  43.446  67.364  1.00  0.00           H  
ATOM   3850  CB  SER   244      32.713  43.801  69.364  1.00  0.00           C  
ATOM   3851  HB2 SER   244      33.445  44.418  69.885  1.00  0.00           H  
ATOM   3852  HB3 SER   244      33.058  42.767  69.378  1.00  0.00           H  
ATOM   3853  OG  SER   244      31.440  43.928  69.995  1.00  0.00           O  
ATOM   3854  HG  SER   244      31.638  44.113  70.917  1.00  0.00           H  
ATOM   3855  C   SER   244      31.717  45.446  67.690  1.00  0.00           C  
ATOM   3856  O   SER   244      30.609  45.300  67.170  1.00  0.00           O  
ATOM   3857  N   LYS   245      32.132  46.639  68.111  1.00  0.00           N  
ATOM   3858  H   LYS   245      32.924  46.614  68.738  1.00  0.00           H  
ATOM   3859  CA  LYS   245      31.357  47.850  67.961  1.00  0.00           C  
ATOM   3860  HA  LYS   245      30.410  47.879  68.499  1.00  0.00           H  
ATOM   3861  CB  LYS   245      32.136  48.952  68.678  1.00  0.00           C  
ATOM   3862  HB2 LYS   245      33.130  48.988  68.231  1.00  0.00           H  
ATOM   3863  HB3 LYS   245      32.413  48.697  69.701  1.00  0.00           H  
ATOM   3864  CG  LYS   245      31.598  50.371  68.624  1.00  0.00           C  
ATOM   3865  HG2 LYS   245      32.408  51.009  68.978  1.00  0.00           H  
ATOM   3866  HG3 LYS   245      31.291  50.710  67.634  1.00  0.00           H  
ATOM   3867  CD  LYS   245      30.364  50.215  69.439  1.00  0.00           C  
ATOM   3868  HD2 LYS   245      29.586  49.768  68.821  1.00  0.00           H  
ATOM   3869  HD3 LYS   245      30.454  49.662  70.374  1.00  0.00           H  
ATOM   3870  CE  LYS   245      29.760  51.588  69.847  1.00  0.00           C  
ATOM   3871  HE2 LYS   245      30.510  52.252  70.275  1.00  0.00           H  
ATOM   3872  HE3 LYS   245      28.891  51.446  70.489  1.00  0.00           H  
ATOM   3873  NZ  LYS   245      29.336  52.288  68.566  1.00  0.00           N  
ATOM   3874  HZ1 LYS   245      29.911  52.217  67.739  1.00  0.00           H  
ATOM   3875  HZ2 LYS   245      28.381  52.074  68.318  1.00  0.00           H  
ATOM   3876  HZ3 LYS   245      29.440  53.269  68.786  1.00  0.00           H  
ATOM   3877  C   LYS   245      31.136  48.136  66.435  1.00  0.00           C  
ATOM   3878  O   LYS   245      29.972  48.183  66.017  1.00  0.00           O  
ATOM   3879  N   ALA   246      32.276  48.182  65.620  1.00  0.00           N  
ATOM   3880  H   ALA   246      33.191  47.983  65.999  1.00  0.00           H  
ATOM   3881  CA  ALA   246      32.093  48.195  64.150  1.00  0.00           C  
ATOM   3882  HA  ALA   246      31.670  49.155  63.856  1.00  0.00           H  
ATOM   3883  CB  ALA   246      33.483  48.200  63.564  1.00  0.00           C  
ATOM   3884  HB1 ALA   246      33.447  48.351  62.485  1.00  0.00           H  
ATOM   3885  HB2 ALA   246      34.115  48.947  64.044  1.00  0.00           H  
ATOM   3886  HB3 ALA   246      33.916  47.211  63.712  1.00  0.00           H  
ATOM   3887  C   ALA   246      31.261  47.119  63.438  1.00  0.00           C  
ATOM   3888  O   ALA   246      30.507  47.480  62.536  1.00  0.00           O  
ATOM   3889  N   ASN   247      31.318  45.815  63.859  1.00  0.00           N  
ATOM   3890  H   ASN   247      31.949  45.542  64.599  1.00  0.00           H  
ATOM   3891  CA  ASN   247      30.418  44.785  63.328  1.00  0.00           C  
ATOM   3892  HA  ASN   247      30.433  44.937  62.249  1.00  0.00           H  
ATOM   3893  CB  ASN   247      30.990  43.359  63.596  1.00  0.00           C  
ATOM   3894  HB2 ASN   247      31.255  43.226  64.645  1.00  0.00           H  
ATOM   3895  HB3 ASN   247      30.117  42.716  63.491  1.00  0.00           H  
ATOM   3896  CG  ASN   247      31.979  42.810  62.628  1.00  0.00           C  
ATOM   3897  OD1 ASN   247      31.592  42.421  61.500  1.00  0.00           O  
ATOM   3898  ND2 ASN   247      33.267  42.913  62.810  1.00  0.00           N  
ATOM   3899 HD21 ASN   247      33.544  43.253  63.720  1.00  0.00           H  
ATOM   3900 HD22 ASN   247      34.009  42.791  62.136  1.00  0.00           H  
ATOM   3901  C   ASN   247      28.941  44.892  63.781  1.00  0.00           C  
ATOM   3902  O   ASN   247      28.044  44.441  63.106  1.00  0.00           O  
ATOM   3903  N   GLY   248      28.730  45.505  64.961  1.00  0.00           N  
ATOM   3904  H   GLY   248      29.550  45.771  65.487  1.00  0.00           H  
ATOM   3905  CA  GLY   248      27.474  45.759  65.638  1.00  0.00           C  
ATOM   3906  HA2 GLY   248      27.638  45.939  66.700  1.00  0.00           H  
ATOM   3907  HA3 GLY   248      26.772  44.926  65.591  1.00  0.00           H  
ATOM   3908  C   GLY   248      26.740  46.957  64.950  1.00  0.00           C  
ATOM   3909  O   GLY   248      25.547  47.145  65.094  1.00  0.00           O  
ATOM   3910  N   GLU   249      27.516  47.751  64.207  1.00  0.00           N  
ATOM   3911  H   GLU   249      28.511  47.627  64.323  1.00  0.00           H  
ATOM   3912  CA  GLU   249      27.031  48.796  63.276  1.00  0.00           C  
ATOM   3913  HA  GLU   249      26.073  49.080  63.711  1.00  0.00           H  
ATOM   3914  CB  GLU   249      28.026  49.956  63.362  1.00  0.00           C  
ATOM   3915  HB2 GLU   249      27.665  50.710  62.662  1.00  0.00           H  
ATOM   3916  HB3 GLU   249      29.063  49.662  63.201  1.00  0.00           H  
ATOM   3917  CG  GLU   249      28.005  50.744  64.725  1.00  0.00           C  
ATOM   3918  HG2 GLU   249      28.177  50.069  65.563  1.00  0.00           H  
ATOM   3919  HG3 GLU   249      27.001  51.163  64.793  1.00  0.00           H  
ATOM   3920  CD  GLU   249      29.057  51.842  64.765  1.00  0.00           C  
ATOM   3921  OE1 GLU   249      29.586  52.325  63.786  1.00  0.00           O  
ATOM   3922  OE2 GLU   249      29.392  52.318  65.857  1.00  0.00           O  
ATOM   3923  C   GLU   249      26.690  48.325  61.824  1.00  0.00           C  
ATOM   3924  O   GLU   249      25.701  48.780  61.310  1.00  0.00           O  
ATOM   3925  N   VAL   250      27.450  47.406  61.178  1.00  0.00           N  
ATOM   3926  H   VAL   250      28.217  47.041  61.724  1.00  0.00           H  
ATOM   3927  CA  VAL   250      27.193  46.848  59.829  1.00  0.00           C  
ATOM   3928  HA  VAL   250      26.769  47.600  59.163  1.00  0.00           H  
ATOM   3929  CB  VAL   250      28.529  46.417  59.091  1.00  0.00           C  
ATOM   3930  HB  VAL   250      28.316  45.913  58.148  1.00  0.00           H  
ATOM   3931  CG1 VAL   250      29.422  47.589  58.843  1.00  0.00           C  
ATOM   3932 HG11 VAL   250      29.003  48.303  58.134  1.00  0.00           H  
ATOM   3933 HG12 VAL   250      30.360  47.356  58.339  1.00  0.00           H  
ATOM   3934 HG13 VAL   250      29.613  48.098  59.788  1.00  0.00           H  
ATOM   3935  CG2 VAL   250      29.411  45.452  59.941  1.00  0.00           C  
ATOM   3936 HG21 VAL   250      29.880  45.964  60.781  1.00  0.00           H  
ATOM   3937 HG22 VAL   250      28.745  44.677  60.319  1.00  0.00           H  
ATOM   3938 HG23 VAL   250      30.125  45.050  59.222  1.00  0.00           H  
ATOM   3939  C   VAL   250      26.175  45.723  59.797  1.00  0.00           C  
ATOM   3940  O   VAL   250      26.178  44.876  58.922  1.00  0.00           O  
ATOM   3941  N   THR   251      25.144  45.920  60.642  1.00  0.00           N  
ATOM   3942  H   THR   251      25.356  46.598  61.360  1.00  0.00           H  
ATOM   3943  CA  THR   251      23.959  45.056  60.719  1.00  0.00           C  
ATOM   3944  HA  THR   251      24.230  44.034  60.453  1.00  0.00           H  
ATOM   3945  CB  THR   251      23.377  45.070  62.167  1.00  0.00           C  
ATOM   3946  HB  THR   251      22.598  44.309  62.128  1.00  0.00           H  
ATOM   3947  CG2 THR   251      24.455  44.586  63.128  1.00  0.00           C  
ATOM   3948 HG21 THR   251      25.308  45.261  63.066  1.00  0.00           H  
ATOM   3949 HG22 THR   251      24.702  43.586  62.771  1.00  0.00           H  
ATOM   3950 HG23 THR   251      23.963  44.368  64.076  1.00  0.00           H  
ATOM   3951  OG1 THR   251      23.015  46.325  62.611  1.00  0.00           O  
ATOM   3952  HG1 THR   251      22.568  46.235  63.456  1.00  0.00           H  
ATOM   3953  C   THR   251      22.884  45.347  59.675  1.00  0.00           C  
ATOM   3954  O   THR   251      21.825  45.925  59.928  1.00  0.00           O  
ATOM   3955  N   LEU   252      23.306  45.175  58.439  1.00  0.00           N  
ATOM   3956  H   LEU   252      24.126  44.595  58.337  1.00  0.00           H  
ATOM   3957  CA  LEU   252      22.652  45.627  57.184  1.00  0.00           C  
ATOM   3958  HA  LEU   252      21.768  46.212  57.437  1.00  0.00           H  
ATOM   3959  CB  LEU   252      23.626  46.588  56.377  1.00  0.00           C  
ATOM   3960  HB2 LEU   252      24.509  45.957  56.274  1.00  0.00           H  
ATOM   3961  HB3 LEU   252      23.223  46.689  55.369  1.00  0.00           H  
ATOM   3962  CG  LEU   252      24.018  47.930  57.092  1.00  0.00           C  
ATOM   3963  HG  LEU   252      24.355  47.738  58.110  1.00  0.00           H  
ATOM   3964  CD1 LEU   252      25.137  48.722  56.426  1.00  0.00           C  
ATOM   3965 HD11 LEU   252      24.909  49.022  55.403  1.00  0.00           H  
ATOM   3966 HD12 LEU   252      26.038  48.120  56.308  1.00  0.00           H  
ATOM   3967 HD13 LEU   252      25.401  49.619  56.986  1.00  0.00           H  
ATOM   3968  CD2 LEU   252      22.831  48.878  57.117  1.00  0.00           C  
ATOM   3969 HD21 LEU   252      22.066  48.428  57.750  1.00  0.00           H  
ATOM   3970 HD22 LEU   252      23.185  49.722  57.708  1.00  0.00           H  
ATOM   3971 HD23 LEU   252      22.516  49.206  56.126  1.00  0.00           H  
ATOM   3972  C   LEU   252      22.231  44.480  56.278  1.00  0.00           C  
ATOM   3973  O   LEU   252      21.459  44.785  55.338  1.00  0.00           O  
ATOM   3974  N   GLY   253      22.681  43.216  56.526  1.00  0.00           N  
ATOM   3975  H   GLY   253      23.382  43.046  57.233  1.00  0.00           H  
ATOM   3976  CA  GLY   253      22.291  42.078  55.733  1.00  0.00           C  
ATOM   3977  HA2 GLY   253      21.295  42.253  55.326  1.00  0.00           H  
ATOM   3978  HA3 GLY   253      22.318  41.200  56.378  1.00  0.00           H  
ATOM   3979  C   GLY   253      23.203  41.921  54.536  1.00  0.00           C  
ATOM   3980  O   GLY   253      23.476  42.885  53.807  1.00  0.00           O  
ATOM   3981  N   ASN   254      23.849  40.761  54.439  1.00  0.00           N  
ATOM   3982  H   ASN   254      23.692  40.123  55.206  1.00  0.00           H  
ATOM   3983  CA  ASN   254      25.040  40.480  53.589  1.00  0.00           C  
ATOM   3984  HA  ASN   254      25.467  39.582  54.036  1.00  0.00           H  
ATOM   3985  CB  ASN   254      24.624  40.182  52.205  1.00  0.00           C  
ATOM   3986  HB2 ASN   254      24.356  41.113  51.707  1.00  0.00           H  
ATOM   3987  HB3 ASN   254      23.722  39.569  52.204  1.00  0.00           H  
ATOM   3988  CG  ASN   254      25.720  39.513  51.352  1.00  0.00           C  
ATOM   3989  OD1 ASN   254      26.785  39.145  51.841  1.00  0.00           O  
ATOM   3990  ND2 ASN   254      25.441  39.401  50.110  1.00  0.00           N  
ATOM   3991 HD21 ASN   254      26.188  39.148  49.479  1.00  0.00           H  
ATOM   3992 HD22 ASN   254      24.635  39.901  49.762  1.00  0.00           H  
ATOM   3993  C   ASN   254      26.220  41.464  53.691  1.00  0.00           C  
ATOM   3994  O   ASN   254      26.731  41.953  52.635  1.00  0.00           O  
ATOM   3995  N   THR   255      26.689  41.789  54.894  1.00  0.00           N  
ATOM   3996  H   THR   255      26.190  41.532  55.734  1.00  0.00           H  
ATOM   3997  CA  THR   255      27.889  42.572  55.251  1.00  0.00           C  
ATOM   3998  HA  THR   255      28.547  42.597  54.383  1.00  0.00           H  
ATOM   3999  CB  THR   255      27.356  43.990  55.676  1.00  0.00           C  
ATOM   4000  HB  THR   255      28.152  44.637  56.045  1.00  0.00           H  
ATOM   4001  CG2 THR   255      26.731  44.715  54.468  1.00  0.00           C  
ATOM   4002 HG21 THR   255      26.815  45.795  54.589  1.00  0.00           H  
ATOM   4003 HG22 THR   255      25.677  44.468  54.338  1.00  0.00           H  
ATOM   4004 HG23 THR   255      27.199  44.328  53.563  1.00  0.00           H  
ATOM   4005  OG1 THR   255      26.373  43.705  56.586  1.00  0.00           O  
ATOM   4006  HG1 THR   255      26.641  44.170  57.382  1.00  0.00           H  
ATOM   4007  C   THR   255      28.610  41.948  56.511  1.00  0.00           C  
ATOM   4008  O   THR   255      29.524  42.538  57.060  1.00  0.00           O  
ATOM   4009  N   GLU   256      28.060  40.877  57.013  1.00  0.00           N  
ATOM   4010  H   GLU   256      27.335  40.364  56.533  1.00  0.00           H  
ATOM   4011  CA  GLU   256      28.583  40.327  58.262  1.00  0.00           C  
ATOM   4012  HA  GLU   256      28.842  41.157  58.920  1.00  0.00           H  
ATOM   4013  CB  GLU   256      27.408  39.511  58.895  1.00  0.00           C  
ATOM   4014  HB2 GLU   256      26.470  40.065  58.937  1.00  0.00           H  
ATOM   4015  HB3 GLU   256      27.678  39.483  59.951  1.00  0.00           H  
ATOM   4016  CG  GLU   256      27.108  38.100  58.291  1.00  0.00           C  
ATOM   4017  HG2 GLU   256      27.992  37.514  58.541  1.00  0.00           H  
ATOM   4018  HG3 GLU   256      26.202  37.720  58.763  1.00  0.00           H  
ATOM   4019  CD  GLU   256      26.945  38.038  56.790  1.00  0.00           C  
ATOM   4020  OE1 GLU   256      27.645  37.259  56.063  1.00  0.00           O  
ATOM   4021  OE2 GLU   256      25.963  38.668  56.272  1.00  0.00           O  
ATOM   4022  C   GLU   256      29.859  39.443  58.197  1.00  0.00           C  
ATOM   4023  O   GLU   256      30.261  38.989  57.132  1.00  0.00           O  
ATOM   4024  N   ARG   257      30.505  39.155  59.383  1.00  0.00           N  
ATOM   4025  H   ARG   257      30.035  39.479  60.216  1.00  0.00           H  
ATOM   4026  CA  ARG   257      31.701  38.330  59.692  1.00  0.00           C  
ATOM   4027  HA  ARG   257      31.984  38.581  60.715  1.00  0.00           H  
ATOM   4028  CB  ARG   257      31.212  36.844  59.692  1.00  0.00           C  
ATOM   4029  HB2 ARG   257      30.778  36.599  58.723  1.00  0.00           H  
ATOM   4030  HB3 ARG   257      32.122  36.274  59.881  1.00  0.00           H  
ATOM   4031  CG  ARG   257      30.131  36.483  60.740  1.00  0.00           C  
ATOM   4032  HG2 ARG   257      29.185  36.960  60.484  1.00  0.00           H  
ATOM   4033  HG3 ARG   257      30.409  36.825  61.737  1.00  0.00           H  
ATOM   4034  CD  ARG   257      30.013  34.945  60.904  1.00  0.00           C  
ATOM   4035  HD2 ARG   257      30.819  34.644  61.573  1.00  0.00           H  
ATOM   4036  HD3 ARG   257      30.065  34.525  59.900  1.00  0.00           H  
ATOM   4037  NE  ARG   257      28.722  34.598  61.621  1.00  0.00           N  
ATOM   4038  HE  ARG   257      28.861  34.614  62.621  1.00  0.00           H  
ATOM   4039  CZ  ARG   257      27.649  34.010  61.093  1.00  0.00           C  
ATOM   4040  NH1 ARG   257      27.363  34.183  59.810  1.00  0.00           N  
ATOM   4041 HH11 ARG   257      26.566  33.659  59.479  1.00  0.00           H  
ATOM   4042 HH12 ARG   257      27.922  34.729  59.170  1.00  0.00           H  
ATOM   4043  NH2 ARG   257      26.886  33.190  61.721  1.00  0.00           N  
ATOM   4044 HH21 ARG   257      27.144  32.879  62.646  1.00  0.00           H  
ATOM   4045 HH22 ARG   257      26.010  32.867  61.335  1.00  0.00           H  
ATOM   4046  C   ARG   257      33.018  38.459  58.841  1.00  0.00           C  
ATOM   4047  O   ARG   257      33.762  37.543  58.680  1.00  0.00           O  
ATOM   4048  N   ARG   258      33.179  39.671  58.288  1.00  0.00           N  
ATOM   4049  H   ARG   258      32.376  40.282  58.322  1.00  0.00           H  
ATOM   4050  CA  ARG   258      34.197  39.863  57.235  1.00  0.00           C  
ATOM   4051  HA  ARG   258      34.800  38.961  57.342  1.00  0.00           H  
ATOM   4052  CB  ARG   258      33.481  39.995  55.915  1.00  0.00           C  
ATOM   4053  HB2 ARG   258      32.937  39.077  55.695  1.00  0.00           H  
ATOM   4054  HB3 ARG   258      34.230  39.912  55.127  1.00  0.00           H  
ATOM   4055  CG  ARG   258      32.574  41.134  55.701  1.00  0.00           C  
ATOM   4056  HG2 ARG   258      33.242  41.971  55.496  1.00  0.00           H  
ATOM   4057  HG3 ARG   258      31.928  41.255  56.570  1.00  0.00           H  
ATOM   4058  CD  ARG   258      31.700  40.985  54.371  1.00  0.00           C  
ATOM   4059  HD2 ARG   258      31.301  41.975  54.149  1.00  0.00           H  
ATOM   4060  HD3 ARG   258      32.420  40.555  53.675  1.00  0.00           H  
ATOM   4061  NE  ARG   258      30.590  40.010  54.481  1.00  0.00           N  
ATOM   4062  HE  ARG   258      30.523  39.494  55.347  1.00  0.00           H  
ATOM   4063  CZ  ARG   258      29.586  39.862  53.668  1.00  0.00           C  
ATOM   4064  NH1 ARG   258      29.469  40.331  52.488  1.00  0.00           N  
ATOM   4065 HH11 ARG   258      30.277  40.769  52.068  1.00  0.00           H  
ATOM   4066 HH12 ARG   258      28.550  40.449  52.087  1.00  0.00           H  
ATOM   4067  NH2 ARG   258      28.562  39.128  54.029  1.00  0.00           N  
ATOM   4068 HH21 ARG   258      27.859  39.052  53.308  1.00  0.00           H  
ATOM   4069 HH22 ARG   258      28.572  38.653  54.920  1.00  0.00           H  
ATOM   4070  C   ARG   258      35.099  41.079  57.473  1.00  0.00           C  
ATOM   4071  O   ARG   258      36.231  41.074  57.067  1.00  0.00           O  
ATOM   4072  N   ILE   259      34.676  42.158  58.175  1.00  0.00           N  
ATOM   4073  H   ILE   259      33.715  42.092  58.478  1.00  0.00           H  
ATOM   4074  CA  ILE   259      35.475  43.302  58.572  1.00  0.00           C  
ATOM   4075  HA  ILE   259      35.990  43.690  57.693  1.00  0.00           H  
ATOM   4076  CB  ILE   259      34.616  44.527  59.072  1.00  0.00           C  
ATOM   4077  HB  ILE   259      33.778  44.097  59.620  1.00  0.00           H  
ATOM   4078  CG2 ILE   259      35.532  45.537  59.899  1.00  0.00           C  
ATOM   4079 HG21 ILE   259      36.240  45.972  59.194  1.00  0.00           H  
ATOM   4080 HG22 ILE   259      34.900  46.364  60.223  1.00  0.00           H  
ATOM   4081 HG23 ILE   259      36.207  45.115  60.643  1.00  0.00           H  
ATOM   4082  CG1 ILE   259      33.853  45.263  57.909  1.00  0.00           C  
ATOM   4083 HG12 ILE   259      34.629  45.780  57.345  1.00  0.00           H  
ATOM   4084 HG13 ILE   259      33.274  44.536  57.339  1.00  0.00           H  
ATOM   4085  CD1 ILE   259      32.935  46.335  58.368  1.00  0.00           C  
ATOM   4086 HD11 ILE   259      32.423  45.928  59.240  1.00  0.00           H  
ATOM   4087 HD12 ILE   259      32.314  46.764  57.582  1.00  0.00           H  
ATOM   4088 HD13 ILE   259      33.578  47.140  58.724  1.00  0.00           H  
ATOM   4089  C   ILE   259      36.491  42.828  59.602  1.00  0.00           C  
ATOM   4090  O   ILE   259      36.146  42.310  60.678  1.00  0.00           O  
ATOM   4091  N   SER   260      37.725  43.107  59.292  1.00  0.00           N  
ATOM   4092  H   SER   260      37.896  43.585  58.419  1.00  0.00           H  
ATOM   4093  CA  SER   260      38.956  42.525  59.943  1.00  0.00           C  
ATOM   4094  HA  SER   260      38.663  41.565  60.367  1.00  0.00           H  
ATOM   4095  CB  SER   260      40.098  42.395  58.897  1.00  0.00           C  
ATOM   4096  HB2 SER   260      39.707  42.453  57.881  1.00  0.00           H  
ATOM   4097  HB3 SER   260      40.706  41.504  59.055  1.00  0.00           H  
ATOM   4098  OG  SER   260      40.991  43.512  59.040  1.00  0.00           O  
ATOM   4099  HG  SER   260      41.499  43.611  58.232  1.00  0.00           H  
ATOM   4100  C   SER   260      39.393  43.282  61.186  1.00  0.00           C  
ATOM   4101  O   SER   260      39.103  44.477  61.318  1.00  0.00           O  
ATOM   4102  N   SER   261      40.219  42.633  62.062  1.00  0.00           N  
ATOM   4103  H   SER   261      40.194  41.626  61.994  1.00  0.00           H  
ATOM   4104  CA  SER   261      40.780  43.269  63.290  1.00  0.00           C  
ATOM   4105  HA  SER   261      39.986  43.583  63.968  1.00  0.00           H  
ATOM   4106  CB  SER   261      41.662  42.356  64.064  1.00  0.00           C  
ATOM   4107  HB2 SER   261      42.595  42.302  63.504  1.00  0.00           H  
ATOM   4108  HB3 SER   261      41.865  42.758  65.057  1.00  0.00           H  
ATOM   4109  OG  SER   261      41.085  41.105  64.210  1.00  0.00           O  
ATOM   4110  HG  SER   261      41.095  40.633  63.374  1.00  0.00           H  
ATOM   4111  C   SER   261      41.601  44.524  62.862  1.00  0.00           C  
ATOM   4112  O   SER   261      41.434  45.646  63.499  1.00  0.00           O  
ATOM   4113  N   LEU   262      42.358  44.446  61.776  1.00  0.00           N  
ATOM   4114  H   LEU   262      42.320  43.562  61.290  1.00  0.00           H  
ATOM   4115  CA  LEU   262      43.102  45.591  61.276  1.00  0.00           C  
ATOM   4116  HA  LEU   262      43.668  46.001  62.112  1.00  0.00           H  
ATOM   4117  CB  LEU   262      44.157  45.023  60.326  1.00  0.00           C  
ATOM   4118  HB2 LEU   262      43.754  44.089  59.935  1.00  0.00           H  
ATOM   4119  HB3 LEU   262      44.297  45.697  59.482  1.00  0.00           H  
ATOM   4120  CG  LEU   262      45.571  44.856  60.952  1.00  0.00           C  
ATOM   4121  HG  LEU   262      45.295  44.320  61.860  1.00  0.00           H  
ATOM   4122  CD1 LEU   262      46.555  44.049  60.146  1.00  0.00           C  
ATOM   4123 HD11 LEU   262      46.930  44.573  59.267  1.00  0.00           H  
ATOM   4124 HD12 LEU   262      47.394  43.869  60.818  1.00  0.00           H  
ATOM   4125 HD13 LEU   262      46.118  43.072  59.937  1.00  0.00           H  
ATOM   4126  CD2 LEU   262      46.233  46.264  61.310  1.00  0.00           C  
ATOM   4127 HD21 LEU   262      46.168  46.817  60.373  1.00  0.00           H  
ATOM   4128 HD22 LEU   262      47.216  46.280  61.780  1.00  0.00           H  
ATOM   4129 HD23 LEU   262      45.546  46.879  61.892  1.00  0.00           H  
ATOM   4130  C   LEU   262      42.211  46.684  60.754  1.00  0.00           C  
ATOM   4131  O   LEU   262      42.304  47.835  61.219  1.00  0.00           O  
ATOM   4132  N   GLN   263      41.288  46.427  59.879  1.00  0.00           N  
ATOM   4133  H   GLN   263      40.930  45.518  59.622  1.00  0.00           H  
ATOM   4134  CA  GLN   263      40.391  47.458  59.393  1.00  0.00           C  
ATOM   4135  HA  GLN   263      40.998  48.168  58.832  1.00  0.00           H  
ATOM   4136  CB  GLN   263      39.395  46.825  58.448  1.00  0.00           C  
ATOM   4137  HB2 GLN   263      38.530  47.475  58.315  1.00  0.00           H  
ATOM   4138  HB3 GLN   263      39.080  45.867  58.863  1.00  0.00           H  
ATOM   4139  CG  GLN   263      39.981  46.431  57.051  1.00  0.00           C  
ATOM   4140  HG2 GLN   263      41.051  46.249  57.154  1.00  0.00           H  
ATOM   4141  HG3 GLN   263      39.810  47.294  56.408  1.00  0.00           H  
ATOM   4142  CD  GLN   263      39.299  45.151  56.552  1.00  0.00           C  
ATOM   4143  OE1 GLN   263      38.255  44.654  57.025  1.00  0.00           O  
ATOM   4144  NE2 GLN   263      39.761  44.625  55.436  1.00  0.00           N  
ATOM   4145 HE21 GLN   263      39.444  43.727  55.100  1.00  0.00           H  
ATOM   4146 HE22 GLN   263      40.726  44.836  55.228  1.00  0.00           H  
ATOM   4147  C   GLN   263      39.608  48.148  60.466  1.00  0.00           C  
ATOM   4148  O   GLN   263      39.429  49.357  60.354  1.00  0.00           O  
ATOM   4149  N   ALA   264      39.161  47.440  61.450  1.00  0.00           N  
ATOM   4150  H   ALA   264      39.250  46.434  61.466  1.00  0.00           H  
ATOM   4151  CA  ALA   264      38.349  48.183  62.470  1.00  0.00           C  
ATOM   4152  HA  ALA   264      37.573  48.787  61.998  1.00  0.00           H  
ATOM   4153  CB  ALA   264      37.625  47.074  63.233  1.00  0.00           C  
ATOM   4154  HB1 ALA   264      38.327  46.475  63.813  1.00  0.00           H  
ATOM   4155  HB2 ALA   264      37.015  47.470  64.044  1.00  0.00           H  
ATOM   4156  HB3 ALA   264      36.999  46.487  62.560  1.00  0.00           H  
ATOM   4157  C   ALA   264      39.147  49.168  63.398  1.00  0.00           C  
ATOM   4158  O   ALA   264      38.604  50.118  63.951  1.00  0.00           O  
ATOM   4159  N   LEU   265      40.350  48.720  63.698  1.00  0.00           N  
ATOM   4160  H   LEU   265      40.616  47.774  63.465  1.00  0.00           H  
ATOM   4161  CA  LEU   265      41.305  49.530  64.421  1.00  0.00           C  
ATOM   4162  HA  LEU   265      40.888  49.842  65.378  1.00  0.00           H  
ATOM   4163  CB  LEU   265      42.530  48.609  64.718  1.00  0.00           C  
ATOM   4164  HB2 LEU   265      42.334  47.929  65.547  1.00  0.00           H  
ATOM   4165  HB3 LEU   265      42.837  48.042  63.840  1.00  0.00           H  
ATOM   4166  CG  LEU   265      43.794  49.410  65.118  1.00  0.00           C  
ATOM   4167  HG  LEU   265      44.082  50.207  64.432  1.00  0.00           H  
ATOM   4168  CD1 LEU   265      43.470  50.087  66.401  1.00  0.00           C  
ATOM   4169 HD11 LEU   265      43.156  49.390  67.178  1.00  0.00           H  
ATOM   4170 HD12 LEU   265      44.341  50.614  66.791  1.00  0.00           H  
ATOM   4171 HD13 LEU   265      42.681  50.809  66.190  1.00  0.00           H  
ATOM   4172  CD2 LEU   265      45.044  48.562  65.291  1.00  0.00           C  
ATOM   4173 HD21 LEU   265      45.842  49.146  65.749  1.00  0.00           H  
ATOM   4174 HD22 LEU   265      44.725  47.630  65.756  1.00  0.00           H  
ATOM   4175 HD23 LEU   265      45.419  48.409  64.279  1.00  0.00           H  
ATOM   4176  C   LEU   265      41.642  50.812  63.633  1.00  0.00           C  
ATOM   4177  O   LEU   265      41.424  51.932  64.124  1.00  0.00           O  
ATOM   4178  N   LEU   266      42.057  50.643  62.324  1.00  0.00           N  
ATOM   4179  H   LEU   266      42.140  49.739  61.880  1.00  0.00           H  
ATOM   4180  CA  LEU   266      42.433  51.669  61.405  1.00  0.00           C  
ATOM   4181  HA  LEU   266      43.303  52.193  61.803  1.00  0.00           H  
ATOM   4182  CB  LEU   266      42.716  51.019  60.038  1.00  0.00           C  
ATOM   4183  HB2 LEU   266      42.511  51.776  59.281  1.00  0.00           H  
ATOM   4184  HB3 LEU   266      41.824  50.416  59.871  1.00  0.00           H  
ATOM   4185  CG  LEU   266      44.089  50.323  59.751  1.00  0.00           C  
ATOM   4186  HG  LEU   266      44.237  49.473  60.418  1.00  0.00           H  
ATOM   4187  CD1 LEU   266      44.084  49.730  58.322  1.00  0.00           C  
ATOM   4188 HD11 LEU   266      44.924  49.045  58.206  1.00  0.00           H  
ATOM   4189 HD12 LEU   266      44.077  50.522  57.574  1.00  0.00           H  
ATOM   4190 HD13 LEU   266      43.187  49.128  58.180  1.00  0.00           H  
ATOM   4191  CD2 LEU   266      45.272  51.277  59.825  1.00  0.00           C  
ATOM   4192 HD21 LEU   266      45.434  51.571  60.862  1.00  0.00           H  
ATOM   4193 HD22 LEU   266      46.143  50.784  59.393  1.00  0.00           H  
ATOM   4194 HD23 LEU   266      45.156  52.234  59.316  1.00  0.00           H  
ATOM   4195  C   LEU   266      41.390  52.767  61.274  1.00  0.00           C  
ATOM   4196  O   LEU   266      41.600  53.968  61.221  1.00  0.00           O  
ATOM   4197  N   ALA   267      40.089  52.289  61.137  1.00  0.00           N  
ATOM   4198  H   ALA   267      39.995  51.287  61.049  1.00  0.00           H  
ATOM   4199  CA  ALA   267      38.911  53.219  60.953  1.00  0.00           C  
ATOM   4200  HA  ALA   267      39.166  53.815  60.077  1.00  0.00           H  
ATOM   4201  CB  ALA   267      37.659  52.348  60.531  1.00  0.00           C  
ATOM   4202  HB1 ALA   267      37.831  51.965  59.525  1.00  0.00           H  
ATOM   4203  HB2 ALA   267      36.724  52.909  60.552  1.00  0.00           H  
ATOM   4204  HB3 ALA   267      37.662  51.488  61.200  1.00  0.00           H  
ATOM   4205  C   ALA   267      38.730  54.161  62.196  1.00  0.00           C  
ATOM   4206  O   ALA   267      38.360  55.299  61.979  1.00  0.00           O  
ATOM   4207  N   HIE   268      38.935  53.658  63.452  1.00  0.00           N  
ATOM   4208  H   HIE   268      39.027  52.656  63.541  1.00  0.00           H  
ATOM   4209  CA  HIE   268      38.969  54.417  64.679  1.00  0.00           C  
ATOM   4210  HA  HIE   268      38.074  55.033  64.763  1.00  0.00           H  
ATOM   4211  CB  HIE   268      39.040  53.486  65.875  1.00  0.00           C  
ATOM   4212  HB2 HIE   268      39.855  52.780  65.713  1.00  0.00           H  
ATOM   4213  HB3 HIE   268      38.159  52.892  66.120  1.00  0.00           H  
ATOM   4214  CG  HIE   268      39.373  54.154  67.165  1.00  0.00           C  
ATOM   4215  ND1 HIE   268      38.766  55.148  67.876  1.00  0.00           N  
ATOM   4216  CE1 HIE   268      39.593  55.567  68.874  1.00  0.00           C  
ATOM   4217  HE1 HIE   268      39.293  56.305  69.603  1.00  0.00           H  
ATOM   4218  NE2 HIE   268      40.644  54.777  68.804  1.00  0.00           N  
ATOM   4219  HE2 HIE   268      41.335  54.788  69.540  1.00  0.00           H  
ATOM   4220  CD2 HIE   268      40.529  53.846  67.828  1.00  0.00           C  
ATOM   4221  HD2 HIE   268      41.248  53.087  67.560  1.00  0.00           H  
ATOM   4222  C   HIE   268      40.142  55.400  64.693  1.00  0.00           C  
ATOM   4223  O   HIE   268      39.931  56.530  65.137  1.00  0.00           O  
ATOM   4224  N   VAL   269      41.299  54.890  64.343  1.00  0.00           N  
ATOM   4225  H   VAL   269      41.343  53.924  64.052  1.00  0.00           H  
ATOM   4226  CA  VAL   269      42.497  55.706  64.339  1.00  0.00           C  
ATOM   4227  HA  VAL   269      42.597  56.090  65.354  1.00  0.00           H  
ATOM   4228  CB  VAL   269      43.703  54.747  64.000  1.00  0.00           C  
ATOM   4229  HB  VAL   269      43.331  54.101  63.205  1.00  0.00           H  
ATOM   4230  CG1 VAL   269      45.017  55.456  63.609  1.00  0.00           C  
ATOM   4231 HG11 VAL   269      45.398  56.163  64.347  1.00  0.00           H  
ATOM   4232 HG12 VAL   269      45.787  54.721  63.376  1.00  0.00           H  
ATOM   4233 HG13 VAL   269      44.771  55.990  62.691  1.00  0.00           H  
ATOM   4234  CG2 VAL   269      43.868  53.958  65.311  1.00  0.00           C  
ATOM   4235 HG21 VAL   269      44.800  53.410  65.169  1.00  0.00           H  
ATOM   4236 HG22 VAL   269      42.995  53.329  65.482  1.00  0.00           H  
ATOM   4237 HG23 VAL   269      43.997  54.648  66.146  1.00  0.00           H  
ATOM   4238  C   VAL   269      42.325  56.839  63.319  1.00  0.00           C  
ATOM   4239  O   VAL   269      42.529  58.027  63.728  1.00  0.00           O  
ATOM   4240  N   TRP   270      41.705  56.640  62.146  1.00  0.00           N  
ATOM   4241  H   TRP   270      41.484  55.683  61.913  1.00  0.00           H  
ATOM   4242  CA  TRP   270      41.434  57.699  61.123  1.00  0.00           C  
ATOM   4243  HA  TRP   270      42.361  58.166  60.789  1.00  0.00           H  
ATOM   4244  CB  TRP   270      40.881  57.006  59.838  1.00  0.00           C  
ATOM   4245  HB2 TRP   270      41.572  56.205  59.575  1.00  0.00           H  
ATOM   4246  HB3 TRP   270      39.940  56.480  59.999  1.00  0.00           H  
ATOM   4247  CG  TRP   270      40.796  57.960  58.664  1.00  0.00           C  
ATOM   4248  CD1 TRP   270      41.278  59.215  58.547  1.00  0.00           C  
ATOM   4249  HD1 TRP   270      41.716  59.785  59.353  1.00  0.00           H  
ATOM   4250  NE1 TRP   270      40.925  59.734  57.339  1.00  0.00           N  
ATOM   4251  HE1 TRP   270      41.152  60.668  57.028  1.00  0.00           H  
ATOM   4252  CE2 TRP   270      40.362  58.787  56.514  1.00  0.00           C  
ATOM   4253  CZ2 TRP   270      39.980  58.905  55.136  1.00  0.00           C  
ATOM   4254  HZ2 TRP   270      40.013  59.841  54.598  1.00  0.00           H  
ATOM   4255  CH2 TRP   270      39.433  57.785  54.572  1.00  0.00           C  
ATOM   4256  HH2 TRP   270      39.026  57.919  53.580  1.00  0.00           H  
ATOM   4257  CZ3 TRP   270      39.217  56.616  55.381  1.00  0.00           C  
ATOM   4258  HZ3 TRP   270      38.662  55.855  54.851  1.00  0.00           H  
ATOM   4259  CE3 TRP   270      39.662  56.520  56.699  1.00  0.00           C  
ATOM   4260  HE3 TRP   270      39.550  55.605  57.261  1.00  0.00           H  
ATOM   4261  CD2 TRP   270      40.247  57.676  57.302  1.00  0.00           C  
ATOM   4262  C   TRP   270      40.464  58.789  61.616  1.00  0.00           C  
ATOM   4263  O   TRP   270      40.842  59.985  61.719  1.00  0.00           O  
ATOM   4264  N   ARG   271      39.301  58.334  62.020  1.00  0.00           N  
ATOM   4265  H   ARG   271      38.982  57.405  61.782  1.00  0.00           H  
ATOM   4266  CA  ARG   271      38.292  59.129  62.716  1.00  0.00           C  
ATOM   4267  HA  ARG   271      37.877  59.808  61.970  1.00  0.00           H  
ATOM   4268  CB  ARG   271      37.163  58.248  63.316  1.00  0.00           C  
ATOM   4269  HB2 ARG   271      36.684  58.743  64.161  1.00  0.00           H  
ATOM   4270  HB3 ARG   271      37.698  57.378  63.696  1.00  0.00           H  
ATOM   4271  CG  ARG   271      36.015  57.960  62.244  1.00  0.00           C  
ATOM   4272  HG2 ARG   271      36.482  57.678  61.301  1.00  0.00           H  
ATOM   4273  HG3 ARG   271      35.484  58.905  62.125  1.00  0.00           H  
ATOM   4274  CD  ARG   271      35.160  56.768  62.774  1.00  0.00           C  
ATOM   4275  HD2 ARG   271      34.270  56.627  62.162  1.00  0.00           H  
ATOM   4276  HD3 ARG   271      35.827  55.933  62.987  1.00  0.00           H  
ATOM   4277  NE  ARG   271      34.478  57.050  64.080  1.00  0.00           N  
ATOM   4278  HE  ARG   271      35.094  57.026  64.880  1.00  0.00           H  
ATOM   4279  CZ  ARG   271      33.324  57.689  64.282  1.00  0.00           C  
ATOM   4280  NH1 ARG   271      32.655  58.199  63.300  1.00  0.00           N  
ATOM   4281 HH11 ARG   271      32.956  58.227  62.336  1.00  0.00           H  
ATOM   4282 HH12 ARG   271      31.846  58.738  63.572  1.00  0.00           H  
ATOM   4283  NH2 ARG   271      32.757  57.741  65.476  1.00  0.00           N  
ATOM   4284 HH21 ARG   271      33.200  57.154  66.168  1.00  0.00           H  
ATOM   4285 HH22 ARG   271      31.790  58.032  65.515  1.00  0.00           H  
ATOM   4286  C   ARG   271      39.015  59.934  63.870  1.00  0.00           C  
ATOM   4287  O   ARG   271      38.704  61.120  63.916  1.00  0.00           O  
ATOM   4288  N   SER   272      39.951  59.395  64.624  1.00  0.00           N  
ATOM   4289  H   SER   272      40.128  58.405  64.535  1.00  0.00           H  
ATOM   4290  CA  SER   272      40.571  60.139  65.691  1.00  0.00           C  
ATOM   4291  HA  SER   272      39.803  60.745  66.173  1.00  0.00           H  
ATOM   4292  CB  SER   272      41.180  59.216  66.763  1.00  0.00           C  
ATOM   4293  HB2 SER   272      41.869  58.530  66.269  1.00  0.00           H  
ATOM   4294  HB3 SER   272      41.867  59.644  67.493  1.00  0.00           H  
ATOM   4295  OG  SER   272      40.245  58.393  67.364  1.00  0.00           O  
ATOM   4296  HG  SER   272      40.040  57.745  66.686  1.00  0.00           H  
ATOM   4297  C   SER   272      41.602  61.130  65.197  1.00  0.00           C  
ATOM   4298  O   SER   272      41.758  62.234  65.821  1.00  0.00           O  
ATOM   4299  N   VAL   273      42.325  60.881  64.111  1.00  0.00           N  
ATOM   4300  H   VAL   273      42.149  60.012  63.629  1.00  0.00           H  
ATOM   4301  CA  VAL   273      43.287  61.832  63.540  1.00  0.00           C  
ATOM   4302  HA  VAL   273      43.932  62.197  64.339  1.00  0.00           H  
ATOM   4303  CB  VAL   273      44.168  61.248  62.451  1.00  0.00           C  
ATOM   4304  HB  VAL   273      43.526  60.855  61.663  1.00  0.00           H  
ATOM   4305  CG1 VAL   273      45.064  62.383  61.822  1.00  0.00           C  
ATOM   4306 HG11 VAL   273      45.472  63.093  62.541  1.00  0.00           H  
ATOM   4307 HG12 VAL   273      45.967  62.003  61.346  1.00  0.00           H  
ATOM   4308 HG13 VAL   273      44.446  62.854  61.057  1.00  0.00           H  
ATOM   4309  CG2 VAL   273      45.199  60.165  62.900  1.00  0.00           C  
ATOM   4310 HG21 VAL   273      45.991  60.656  63.465  1.00  0.00           H  
ATOM   4311 HG22 VAL   273      45.730  59.737  62.050  1.00  0.00           H  
ATOM   4312 HG23 VAL   273      44.847  59.291  63.448  1.00  0.00           H  
ATOM   4313  C   VAL   273      42.590  63.021  62.972  1.00  0.00           C  
ATOM   4314  O   VAL   273      42.830  64.127  63.381  1.00  0.00           O  
ATOM   4315  N   VAL   274      41.577  62.756  62.202  1.00  0.00           N  
ATOM   4316  H   VAL   274      41.261  61.804  62.078  1.00  0.00           H  
ATOM   4317  CA  VAL   274      40.604  63.648  61.704  1.00  0.00           C  
ATOM   4318  HA  VAL   274      41.126  64.359  61.063  1.00  0.00           H  
ATOM   4319  CB  VAL   274      39.573  62.982  60.769  1.00  0.00           C  
ATOM   4320  HB  VAL   274      39.174  62.120  61.304  1.00  0.00           H  
ATOM   4321  CG1 VAL   274      38.410  63.745  60.079  1.00  0.00           C  
ATOM   4322 HG11 VAL   274      37.805  64.230  60.845  1.00  0.00           H  
ATOM   4323 HG12 VAL   274      37.723  63.160  59.467  1.00  0.00           H  
ATOM   4324 HG13 VAL   274      38.812  64.579  59.505  1.00  0.00           H  
ATOM   4325  CG2 VAL   274      40.458  62.423  59.605  1.00  0.00           C  
ATOM   4326 HG21 VAL   274      39.866  61.813  58.922  1.00  0.00           H  
ATOM   4327 HG22 VAL   274      41.239  61.802  60.043  1.00  0.00           H  
ATOM   4328 HG23 VAL   274      40.935  63.313  59.193  1.00  0.00           H  
ATOM   4329  C   VAL   274      39.967  64.571  62.695  1.00  0.00           C  
ATOM   4330  O   VAL   274      39.971  65.741  62.429  1.00  0.00           O  
ATOM   4331  N   ARG   275      39.465  64.027  63.801  1.00  0.00           N  
ATOM   4332  H   ARG   275      39.434  63.032  63.971  1.00  0.00           H  
ATOM   4333  CA  ARG   275      38.814  64.734  64.907  1.00  0.00           C  
ATOM   4334  HA  ARG   275      38.011  65.393  64.576  1.00  0.00           H  
ATOM   4335  CB  ARG   275      38.396  63.628  65.867  1.00  0.00           C  
ATOM   4336  HB2 ARG   275      39.206  63.018  66.267  1.00  0.00           H  
ATOM   4337  HB3 ARG   275      37.736  62.882  65.424  1.00  0.00           H  
ATOM   4338  CG  ARG   275      37.686  64.320  67.041  1.00  0.00           C  
ATOM   4339  HG2 ARG   275      38.388  64.892  67.648  1.00  0.00           H  
ATOM   4340  HG3 ARG   275      36.876  64.960  66.690  1.00  0.00           H  
ATOM   4341  CD  ARG   275      37.049  63.318  68.038  1.00  0.00           C  
ATOM   4342  HD2 ARG   275      36.327  62.634  67.595  1.00  0.00           H  
ATOM   4343  HD3 ARG   275      36.557  63.982  68.749  1.00  0.00           H  
ATOM   4344  NE  ARG   275      38.002  62.431  68.739  1.00  0.00           N  
ATOM   4345  HE  ARG   275      38.493  62.802  69.539  1.00  0.00           H  
ATOM   4346  CZ  ARG   275      38.140  61.084  68.708  1.00  0.00           C  
ATOM   4347  NH1 ARG   275      37.418  60.282  67.945  1.00  0.00           N  
ATOM   4348 HH11 ARG   275      37.738  59.349  67.727  1.00  0.00           H  
ATOM   4349 HH12 ARG   275      36.514  60.585  67.614  1.00  0.00           H  
ATOM   4350  NH2 ARG   275      39.123  60.559  69.309  1.00  0.00           N  
ATOM   4351 HH21 ARG   275      39.722  61.215  69.790  1.00  0.00           H  
ATOM   4352 HH22 ARG   275      39.227  59.555  69.309  1.00  0.00           H  
ATOM   4353  C   ARG   275      39.879  65.676  65.449  1.00  0.00           C  
ATOM   4354  O   ARG   275      39.636  66.876  65.567  1.00  0.00           O  
ATOM   4355  N   CYS   276      41.043  65.071  65.824  1.00  0.00           N  
ATOM   4356  H   CYS   276      41.050  64.063  65.770  1.00  0.00           H  
ATOM   4357  CA  CYS   276      42.206  65.840  66.504  1.00  0.00           C  
ATOM   4358  HA  CYS   276      41.936  66.222  67.489  1.00  0.00           H  
ATOM   4359  CB  CYS   276      43.333  64.831  66.755  1.00  0.00           C  
ATOM   4360  HB2 CYS   276      44.254  65.398  66.892  1.00  0.00           H  
ATOM   4361  HB3 CYS   276      43.410  64.223  65.853  1.00  0.00           H  
ATOM   4362  SG  CYS   276      43.080  63.949  68.284  1.00  0.00           S  
ATOM   4363  HG  CYS   276      42.092  63.247  67.721  1.00  0.00           H  
ATOM   4364  C   CYS   276      42.573  67.075  65.693  1.00  0.00           C  
ATOM   4365  O   CYS   276      42.711  68.102  66.356  1.00  0.00           O  
ATOM   4366  N   GLU   277      42.767  67.045  64.360  1.00  0.00           N  
ATOM   4367  H   GLU   277      42.831  66.128  63.943  1.00  0.00           H  
ATOM   4368  CA  GLU   277      43.221  68.214  63.626  1.00  0.00           C  
ATOM   4369  HA  GLU   277      44.111  68.567  64.147  1.00  0.00           H  
ATOM   4370  CB  GLU   277      43.792  67.719  62.253  1.00  0.00           C  
ATOM   4371  HB2 GLU   277      44.532  66.934  62.412  1.00  0.00           H  
ATOM   4372  HB3 GLU   277      42.935  67.340  61.696  1.00  0.00           H  
ATOM   4373  CG  GLU   277      44.331  68.912  61.443  1.00  0.00           C  
ATOM   4374  HG2 GLU   277      43.428  69.448  61.149  1.00  0.00           H  
ATOM   4375  HG3 GLU   277      44.921  69.552  62.099  1.00  0.00           H  
ATOM   4376  CD  GLU   277      45.138  68.589  60.147  1.00  0.00           C  
ATOM   4377  OE1 GLU   277      45.607  69.501  59.485  1.00  0.00           O  
ATOM   4378  OE2 GLU   277      45.326  67.400  59.869  1.00  0.00           O  
ATOM   4379  C   GLU   277      42.181  69.351  63.668  1.00  0.00           C  
ATOM   4380  O   GLU   277      42.611  70.519  63.581  1.00  0.00           O  
ATOM   4381  N   ARG   278      40.909  69.079  63.763  1.00  0.00           N  
ATOM   4382  H   ARG   278      40.635  68.134  63.990  1.00  0.00           H  
ATOM   4383  CA  ARG   278      39.771  70.036  63.607  1.00  0.00           C  
ATOM   4384  HA  ARG   278      38.819  69.509  63.661  1.00  0.00           H  
ATOM   4385  CB  ARG   278      39.766  71.101  64.746  1.00  0.00           C  
ATOM   4386  HB2 ARG   278      40.646  71.734  64.632  1.00  0.00           H  
ATOM   4387  HB3 ARG   278      38.810  71.612  64.633  1.00  0.00           H  
ATOM   4388  CG  ARG   278      39.860  70.449  66.136  1.00  0.00           C  
ATOM   4389  HG2 ARG   278      40.666  69.733  66.299  1.00  0.00           H  
ATOM   4390  HG3 ARG   278      39.977  71.289  66.820  1.00  0.00           H  
ATOM   4391  CD  ARG   278      38.523  69.870  66.680  1.00  0.00           C  
ATOM   4392  HD2 ARG   278      37.759  70.629  66.511  1.00  0.00           H  
ATOM   4393  HD3 ARG   278      38.328  68.992  66.063  1.00  0.00           H  
ATOM   4394  NE  ARG   278      38.517  69.580  68.152  1.00  0.00           N  
ATOM   4395  HE  ARG   278      38.132  70.249  68.804  1.00  0.00           H  
ATOM   4396  CZ  ARG   278      39.127  68.610  68.866  1.00  0.00           C  
ATOM   4397  NH1 ARG   278      39.739  67.604  68.281  1.00  0.00           N  
ATOM   4398 HH11 ARG   278      39.699  67.663  67.274  1.00  0.00           H  
ATOM   4399 HH12 ARG   278      40.088  66.835  68.835  1.00  0.00           H  
ATOM   4400  NH2 ARG   278      39.053  68.631  70.118  1.00  0.00           N  
ATOM   4401 HH21 ARG   278      38.667  69.420  70.617  1.00  0.00           H  
ATOM   4402 HH22 ARG   278      39.542  67.908  70.626  1.00  0.00           H  
ATOM   4403  C   ARG   278      39.804  70.558  62.191  1.00  0.00           C  
ATOM   4404  O   ARG   278      40.438  71.594  61.850  1.00  0.00           O  
ATOM   4405  N   ILE   279      39.048  69.939  61.331  1.00  0.00           N  
ATOM   4406  H   ILE   279      38.495  69.142  61.614  1.00  0.00           H  
ATOM   4407  CA  ILE   279      39.079  70.105  59.794  1.00  0.00           C  
ATOM   4408  HA  ILE   279      39.742  70.948  59.600  1.00  0.00           H  
ATOM   4409  CB  ILE   279      39.627  68.774  59.201  1.00  0.00           C  
ATOM   4410  HB  ILE   279      38.960  67.975  59.525  1.00  0.00           H  
ATOM   4411  CG2 ILE   279      39.655  68.668  57.640  1.00  0.00           C  
ATOM   4412 HG21 ILE   279      38.702  69.086  57.313  1.00  0.00           H  
ATOM   4413 HG22 ILE   279      39.692  67.588  57.499  1.00  0.00           H  
ATOM   4414 HG23 ILE   279      40.621  69.005  57.265  1.00  0.00           H  
ATOM   4415  CG1 ILE   279      40.958  68.344  59.869  1.00  0.00           C  
ATOM   4416 HG12 ILE   279      40.787  68.120  60.922  1.00  0.00           H  
ATOM   4417 HG13 ILE   279      41.774  69.067  59.880  1.00  0.00           H  
ATOM   4418  CD1 ILE   279      41.503  67.060  59.251  1.00  0.00           C  
ATOM   4419 HD11 ILE   279      40.769  66.254  59.235  1.00  0.00           H  
ATOM   4420 HD12 ILE   279      42.329  66.765  59.898  1.00  0.00           H  
ATOM   4421 HD13 ILE   279      41.893  67.185  58.242  1.00  0.00           H  
ATOM   4422  C   ILE   279      37.759  70.555  59.158  1.00  0.00           C  
ATOM   4423  O   ILE   279      36.683  70.253  59.666  1.00  0.00           O  
ATOM   4424  N   ASP   280      37.797  71.223  57.956  1.00  0.00           N  
ATOM   4425  H   ASP   280      38.651  71.540  57.521  1.00  0.00           H  
ATOM   4426  CA  ASP   280      36.594  71.634  57.165  1.00  0.00           C  
ATOM   4427  HA  ASP   280      36.029  72.380  57.722  1.00  0.00           H  
ATOM   4428  CB  ASP   280      37.192  72.321  55.974  1.00  0.00           C  
ATOM   4429  HB2 ASP   280      37.690  73.276  56.143  1.00  0.00           H  
ATOM   4430  HB3 ASP   280      37.864  71.683  55.401  1.00  0.00           H  
ATOM   4431  CG  ASP   280      36.083  72.517  54.855  1.00  0.00           C  
ATOM   4432  OD1 ASP   280      36.451  72.957  53.738  1.00  0.00           O  
ATOM   4433  OD2 ASP   280      34.869  72.360  55.164  1.00  0.00           O  
ATOM   4434  C   ASP   280      35.691  70.410  56.878  1.00  0.00           C  
ATOM   4435  O   ASP   280      36.166  69.397  56.290  1.00  0.00           O  
ATOM   4436  N   PRO   281      34.391  70.401  57.281  1.00  0.00           N  
ATOM   4437  CD  PRO   281      33.713  71.566  57.885  1.00  0.00           C  
ATOM   4438  HD2 PRO   281      34.106  72.519  57.533  1.00  0.00           H  
ATOM   4439  HD3 PRO   281      33.735  71.526  58.974  1.00  0.00           H  
ATOM   4440  CG  PRO   281      32.295  71.442  57.438  1.00  0.00           C  
ATOM   4441  HG2 PRO   281      32.285  71.743  56.391  1.00  0.00           H  
ATOM   4442  HG3 PRO   281      31.541  71.986  58.007  1.00  0.00           H  
ATOM   4443  CB  PRO   281      32.149  69.904  57.509  1.00  0.00           C  
ATOM   4444  HB2 PRO   281      31.983  69.803  58.581  1.00  0.00           H  
ATOM   4445  HB3 PRO   281      31.281  69.662  56.895  1.00  0.00           H  
ATOM   4446  CA  PRO   281      33.470  69.335  56.960  1.00  0.00           C  
ATOM   4447  HA  PRO   281      33.610  68.443  57.571  1.00  0.00           H  
ATOM   4448  C   PRO   281      33.405  68.834  55.517  1.00  0.00           C  
ATOM   4449  O   PRO   281      33.178  67.705  55.107  1.00  0.00           O  
ATOM   4450  N   GLN   282      33.695  69.749  54.635  1.00  0.00           N  
ATOM   4451  H   GLN   282      34.079  70.646  54.896  1.00  0.00           H  
ATOM   4452  CA  GLN   282      33.641  69.510  53.180  1.00  0.00           C  
ATOM   4453  HA  GLN   282      33.135  68.579  52.923  1.00  0.00           H  
ATOM   4454  CB  GLN   282      32.861  70.672  52.567  1.00  0.00           C  
ATOM   4455  HB2 GLN   282      33.415  71.609  52.627  1.00  0.00           H  
ATOM   4456  HB3 GLN   282      32.725  70.447  51.509  1.00  0.00           H  
ATOM   4457  CG  GLN   282      31.465  70.963  53.139  1.00  0.00           C  
ATOM   4458  HG2 GLN   282      31.079  71.894  52.723  1.00  0.00           H  
ATOM   4459  HG3 GLN   282      31.619  71.206  54.190  1.00  0.00           H  
ATOM   4460  CD  GLN   282      30.463  69.788  53.034  1.00  0.00           C  
ATOM   4461  OE1 GLN   282      30.560  68.838  52.254  1.00  0.00           O  
ATOM   4462  NE2 GLN   282      29.371  69.888  53.769  1.00  0.00           N  
ATOM   4463 HE21 GLN   282      29.169  70.723  54.299  1.00  0.00           H  
ATOM   4464 HE22 GLN   282      28.600  69.244  53.667  1.00  0.00           H  
ATOM   4465  C   GLN   282      35.003  69.371  52.540  1.00  0.00           C  
ATOM   4466  O   GLN   282      34.993  69.051  51.334  1.00  0.00           O  
ATOM   4467  N   GLU   283      36.116  69.495  53.217  1.00  0.00           N  
ATOM   4468  H   GLU   283      36.123  69.859  54.160  1.00  0.00           H  
ATOM   4469  CA  GLU   283      37.419  68.977  52.670  1.00  0.00           C  
ATOM   4470  HA  GLU   283      37.420  69.446  51.686  1.00  0.00           H  
ATOM   4471  CB  GLU   283      38.718  69.356  53.490  1.00  0.00           C  
ATOM   4472  HB2 GLU   283      38.626  70.365  53.891  1.00  0.00           H  
ATOM   4473  HB3 GLU   283      38.869  68.667  54.321  1.00  0.00           H  
ATOM   4474  CG  GLU   283      39.992  69.420  52.575  1.00  0.00           C  
ATOM   4475  HG2 GLU   283      40.830  69.890  53.088  1.00  0.00           H  
ATOM   4476  HG3 GLU   283      40.365  68.405  52.434  1.00  0.00           H  
ATOM   4477  CD  GLU   283      39.819  70.193  51.278  1.00  0.00           C  
ATOM   4478  OE1 GLU   283      39.973  71.455  51.182  1.00  0.00           O  
ATOM   4479  OE2 GLU   283      39.432  69.572  50.347  1.00  0.00           O  
ATOM   4480  C   GLU   283      37.356  67.423  52.544  1.00  0.00           C  
ATOM   4481  O   GLU   283      36.812  66.742  53.427  1.00  0.00           O  
ATOM   4482  N   VAL   284      37.880  66.949  51.377  1.00  0.00           N  
ATOM   4483  H   VAL   284      38.283  67.625  50.745  1.00  0.00           H  
ATOM   4484  CA  VAL   284      38.034  65.507  51.097  1.00  0.00           C  
ATOM   4485  HA  VAL   284      37.241  65.045  51.684  1.00  0.00           H  
ATOM   4486  CB  VAL   284      37.993  65.289  49.604  1.00  0.00           C  
ATOM   4487  HB  VAL   284      38.861  65.751  49.133  1.00  0.00           H  
ATOM   4488  CG1 VAL   284      37.864  63.746  49.345  1.00  0.00           C  
ATOM   4489 HG11 VAL   284      36.963  63.353  49.816  1.00  0.00           H  
ATOM   4490 HG12 VAL   284      37.721  63.711  48.265  1.00  0.00           H  
ATOM   4491 HG13 VAL   284      38.759  63.203  49.651  1.00  0.00           H  
ATOM   4492  CG2 VAL   284      36.851  66.013  48.817  1.00  0.00           C  
ATOM   4493 HG21 VAL   284      37.069  67.079  48.874  1.00  0.00           H  
ATOM   4494 HG22 VAL   284      35.900  65.708  49.253  1.00  0.00           H  
ATOM   4495 HG23 VAL   284      36.858  65.632  47.796  1.00  0.00           H  
ATOM   4496  C   VAL   284      39.411  65.078  51.612  1.00  0.00           C  
ATOM   4497  O   VAL   284      40.433  65.676  51.460  1.00  0.00           O  
ATOM   4498  N   LEU   285      39.376  63.938  52.244  1.00  0.00           N  
ATOM   4499  H   LEU   285      38.498  63.467  52.405  1.00  0.00           H  
ATOM   4500  CA  LEU   285      40.610  63.364  52.810  1.00  0.00           C  
ATOM   4501  HA  LEU   285      41.458  64.031  52.653  1.00  0.00           H  
ATOM   4502  CB  LEU   285      40.425  63.258  54.373  1.00  0.00           C  
ATOM   4503  HB2 LEU   285      39.792  62.393  54.570  1.00  0.00           H  
ATOM   4504  HB3 LEU   285      41.407  62.920  54.704  1.00  0.00           H  
ATOM   4505  CG  LEU   285      39.893  64.535  55.148  1.00  0.00           C  
ATOM   4506  HG  LEU   285      38.894  64.862  54.858  1.00  0.00           H  
ATOM   4507  CD1 LEU   285      39.815  64.237  56.656  1.00  0.00           C  
ATOM   4508 HD11 LEU   285      39.258  63.310  56.794  1.00  0.00           H  
ATOM   4509 HD12 LEU   285      40.837  64.201  57.032  1.00  0.00           H  
ATOM   4510 HD13 LEU   285      39.291  65.018  57.207  1.00  0.00           H  
ATOM   4511  CD2 LEU   285      40.824  65.705  54.941  1.00  0.00           C  
ATOM   4512 HD21 LEU   285      40.516  66.593  55.494  1.00  0.00           H  
ATOM   4513 HD22 LEU   285      40.958  65.986  53.896  1.00  0.00           H  
ATOM   4514 HD23 LEU   285      41.802  65.438  55.343  1.00  0.00           H  
ATOM   4515  C   LEU   285      40.928  61.960  52.265  1.00  0.00           C  
ATOM   4516  O   LEU   285      40.165  61.048  52.395  1.00  0.00           O  
ATOM   4517  N   TYR   286      42.130  61.834  51.746  1.00  0.00           N  
ATOM   4518  H   TYR   286      42.888  62.468  51.954  1.00  0.00           H  
ATOM   4519  CA  TYR   286      42.570  60.631  51.020  1.00  0.00           C  
ATOM   4520  HA  TYR   286      41.687  60.066  50.721  1.00  0.00           H  
ATOM   4521  CB  TYR   286      43.244  61.063  49.713  1.00  0.00           C  
ATOM   4522  HB2 TYR   286      44.145  61.653  49.885  1.00  0.00           H  
ATOM   4523  HB3 TYR   286      43.577  60.185  49.160  1.00  0.00           H  
ATOM   4524  CG  TYR   286      42.452  61.977  48.752  1.00  0.00           C  
ATOM   4525  CD1 TYR   286      41.828  61.367  47.628  1.00  0.00           C  
ATOM   4526  HD1 TYR   286      41.916  60.312  47.413  1.00  0.00           H  
ATOM   4527  CE1 TYR   286      41.189  62.162  46.700  1.00  0.00           C  
ATOM   4528  HE1 TYR   286      40.769  61.665  45.838  1.00  0.00           H  
ATOM   4529  CZ  TYR   286      41.057  63.573  46.844  1.00  0.00           C  
ATOM   4530  OH  TYR   286      40.416  64.320  45.879  1.00  0.00           O  
ATOM   4531  HH  TYR   286      40.559  65.261  46.001  1.00  0.00           H  
ATOM   4532  CE2 TYR   286      41.672  64.193  47.969  1.00  0.00           C  
ATOM   4533  HE2 TYR   286      41.548  65.260  48.085  1.00  0.00           H  
ATOM   4534  CD2 TYR   286      42.378  63.346  48.883  1.00  0.00           C  
ATOM   4535  HD2 TYR   286      42.816  63.797  49.761  1.00  0.00           H  
ATOM   4536  C   TYR   286      43.470  59.730  51.985  1.00  0.00           C  
ATOM   4537  O   TYR   286      44.433  60.309  52.500  1.00  0.00           O  
ATOM   4538  N   TYR   287      43.100  58.456  52.188  1.00  0.00           N  
ATOM   4539  H   TYR   287      42.203  58.275  51.760  1.00  0.00           H  
ATOM   4540  CA  TYR   287      43.785  57.488  53.034  1.00  0.00           C  
ATOM   4541  HA  TYR   287      44.650  57.858  53.584  1.00  0.00           H  
ATOM   4542  CB  TYR   287      42.729  57.077  54.059  1.00  0.00           C  
ATOM   4543  HB2 TYR   287      41.908  56.534  53.591  1.00  0.00           H  
ATOM   4544  HB3 TYR   287      42.096  57.924  54.322  1.00  0.00           H  
ATOM   4545  CG  TYR   287      43.161  56.305  55.274  1.00  0.00           C  
ATOM   4546  CD1 TYR   287      43.018  54.882  55.269  1.00  0.00           C  
ATOM   4547  HD1 TYR   287      42.712  54.359  54.375  1.00  0.00           H  
ATOM   4548  CE1 TYR   287      43.199  54.117  56.464  1.00  0.00           C  
ATOM   4549  HE1 TYR   287      43.093  53.046  56.554  1.00  0.00           H  
ATOM   4550  CZ  TYR   287      43.366  54.842  57.668  1.00  0.00           C  
ATOM   4551  OH  TYR   287      43.541  54.200  58.870  1.00  0.00           O  
ATOM   4552  HH  TYR   287      43.600  54.802  59.616  1.00  0.00           H  
ATOM   4553  CE2 TYR   287      43.504  56.293  57.675  1.00  0.00           C  
ATOM   4554  HE2 TYR   287      43.776  56.852  58.558  1.00  0.00           H  
ATOM   4555  CD2 TYR   287      43.410  57.052  56.472  1.00  0.00           C  
ATOM   4556  HD2 TYR   287      43.460  58.131  56.487  1.00  0.00           H  
ATOM   4557  C   TYR   287      44.403  56.286  52.247  1.00  0.00           C  
ATOM   4558  O   TYR   287      43.728  55.342  51.826  1.00  0.00           O  
ATOM   4559  N   ILE   288      45.699  56.490  51.940  1.00  0.00           N  
ATOM   4560  H   ILE   288      46.195  57.240  52.400  1.00  0.00           H  
ATOM   4561  CA  ILE   288      46.462  55.579  51.033  1.00  0.00           C  
ATOM   4562  HA  ILE   288      45.825  55.297  50.194  1.00  0.00           H  
ATOM   4563  CB  ILE   288      47.757  56.300  50.675  1.00  0.00           C  
ATOM   4564  HB  ILE   288      48.358  56.441  51.573  1.00  0.00           H  
ATOM   4565  CG2 ILE   288      48.701  55.364  49.828  1.00  0.00           C  
ATOM   4566 HG21 ILE   288      49.017  54.472  50.368  1.00  0.00           H  
ATOM   4567 HG22 ILE   288      49.630  55.861  49.551  1.00  0.00           H  
ATOM   4568 HG23 ILE   288      48.197  55.075  48.906  1.00  0.00           H  
ATOM   4569  CG1 ILE   288      47.682  57.673  49.926  1.00  0.00           C  
ATOM   4570 HG12 ILE   288      46.836  57.486  49.265  1.00  0.00           H  
ATOM   4571 HG13 ILE   288      48.531  57.852  49.266  1.00  0.00           H  
ATOM   4572  CD1 ILE   288      47.461  58.978  50.768  1.00  0.00           C  
ATOM   4573 HD11 ILE   288      48.418  59.070  51.282  1.00  0.00           H  
ATOM   4574 HD12 ILE   288      47.289  59.810  50.086  1.00  0.00           H  
ATOM   4575 HD13 ILE   288      46.550  59.123  51.349  1.00  0.00           H  
ATOM   4576  C   ILE   288      46.779  54.247  51.737  1.00  0.00           C  
ATOM   4577  O   ILE   288      47.707  54.257  52.649  1.00  0.00           O  
ATOM   4578  N   LEU   289      46.188  53.135  51.402  1.00  0.00           N  
ATOM   4579  H   LEU   289      45.574  53.099  50.601  1.00  0.00           H  
ATOM   4580  CA  LEU   289      46.571  51.801  51.951  1.00  0.00           C  
ATOM   4581  HA  LEU   289      46.785  52.014  52.998  1.00  0.00           H  
ATOM   4582  CB  LEU   289      45.356  50.824  52.137  1.00  0.00           C  
ATOM   4583  HB2 LEU   289      45.784  49.845  52.351  1.00  0.00           H  
ATOM   4584  HB3 LEU   289      44.901  50.848  51.146  1.00  0.00           H  
ATOM   4585  CG  LEU   289      44.305  51.386  53.068  1.00  0.00           C  
ATOM   4586  HG  LEU   289      44.350  52.471  52.972  1.00  0.00           H  
ATOM   4587  CD1 LEU   289      42.912  50.994  52.625  1.00  0.00           C  
ATOM   4588 HD11 LEU   289      42.183  51.170  53.416  1.00  0.00           H  
ATOM   4589 HD12 LEU   289      42.948  49.938  52.357  1.00  0.00           H  
ATOM   4590 HD13 LEU   289      42.610  51.444  51.679  1.00  0.00           H  
ATOM   4591  CD2 LEU   289      44.554  50.857  54.475  1.00  0.00           C  
ATOM   4592 HD21 LEU   289      45.586  50.945  54.814  1.00  0.00           H  
ATOM   4593 HD22 LEU   289      44.212  49.823  54.518  1.00  0.00           H  
ATOM   4594 HD23 LEU   289      43.921  51.482  55.104  1.00  0.00           H  
ATOM   4595  C   LEU   289      47.698  51.152  51.109  1.00  0.00           C  
ATOM   4596  O   LEU   289      47.451  50.754  49.976  1.00  0.00           O  
ATOM   4597  N   LEU   290      48.930  51.064  51.674  1.00  0.00           N  
ATOM   4598  H   LEU   290      49.165  51.691  52.429  1.00  0.00           H  
ATOM   4599  CA  LEU   290      50.089  50.406  51.007  1.00  0.00           C  
ATOM   4600  HA  LEU   290      49.978  50.848  50.017  1.00  0.00           H  
ATOM   4601  CB  LEU   290      51.455  50.879  51.413  1.00  0.00           C  
ATOM   4602  HB2 LEU   290      52.191  50.364  50.795  1.00  0.00           H  
ATOM   4603  HB3 LEU   290      51.722  50.475  52.389  1.00  0.00           H  
ATOM   4604  CG  LEU   290      51.713  52.418  51.377  1.00  0.00           C  
ATOM   4605  HG  LEU   290      51.072  52.895  52.118  1.00  0.00           H  
ATOM   4606  CD1 LEU   290      53.163  52.577  51.700  1.00  0.00           C  
ATOM   4607 HD11 LEU   290      53.741  52.322  50.812  1.00  0.00           H  
ATOM   4608 HD12 LEU   290      53.383  51.898  52.524  1.00  0.00           H  
ATOM   4609 HD13 LEU   290      53.316  53.610  52.014  1.00  0.00           H  
ATOM   4610  CD2 LEU   290      51.523  53.205  50.104  1.00  0.00           C  
ATOM   4611 HD21 LEU   290      51.717  54.241  50.381  1.00  0.00           H  
ATOM   4612 HD22 LEU   290      50.512  52.925  49.808  1.00  0.00           H  
ATOM   4613 HD23 LEU   290      52.212  52.864  49.332  1.00  0.00           H  
ATOM   4614  C   LEU   290      49.885  48.892  50.828  1.00  0.00           C  
ATOM   4615  O   LEU   290      50.742  48.163  51.250  1.00  0.00           O  
ATOM   4616  N   ILE   291      48.742  48.435  50.237  1.00  0.00           N  
ATOM   4617  H   ILE   291      48.089  49.151  49.951  1.00  0.00           H  
ATOM   4618  CA  ILE   291      48.286  47.116  50.126  1.00  0.00           C  
ATOM   4619  HA  ILE   291      48.083  46.776  51.142  1.00  0.00           H  
ATOM   4620  CB  ILE   291      46.897  47.099  49.296  1.00  0.00           C  
ATOM   4621  HB  ILE   291      46.916  47.722  48.402  1.00  0.00           H  
ATOM   4622  CG2 ILE   291      46.322  45.802  48.770  1.00  0.00           C  
ATOM   4623 HG21 ILE   291      47.116  45.383  48.152  1.00  0.00           H  
ATOM   4624 HG22 ILE   291      45.494  45.925  48.071  1.00  0.00           H  
ATOM   4625 HG23 ILE   291      45.945  45.186  49.586  1.00  0.00           H  
ATOM   4626  CG1 ILE   291      45.750  47.698  50.173  1.00  0.00           C  
ATOM   4627 HG12 ILE   291      45.553  46.951  50.943  1.00  0.00           H  
ATOM   4628 HG13 ILE   291      46.079  48.686  50.493  1.00  0.00           H  
ATOM   4629  CD1 ILE   291      44.427  47.968  49.495  1.00  0.00           C  
ATOM   4630 HD11 ILE   291      43.701  48.496  50.114  1.00  0.00           H  
ATOM   4631 HD12 ILE   291      44.527  48.513  48.557  1.00  0.00           H  
ATOM   4632 HD13 ILE   291      44.057  46.978  49.231  1.00  0.00           H  
ATOM   4633  C   ILE   291      49.290  46.238  49.503  1.00  0.00           C  
ATOM   4634  O   ILE   291      49.578  46.398  48.325  1.00  0.00           O  
ATOM   4635  N   ASP   292      49.800  45.227  50.231  1.00  0.00           N  
ATOM   4636  H   ASP   292      49.496  45.352  51.186  1.00  0.00           H  
ATOM   4637  CA  ASP   292      50.693  44.148  49.691  1.00  0.00           C  
ATOM   4638  HA  ASP   292      51.508  44.495  49.056  1.00  0.00           H  
ATOM   4639  CB  ASP   292      51.379  43.398  50.838  1.00  0.00           C  
ATOM   4640  HB2 ASP   292      51.954  44.224  51.255  1.00  0.00           H  
ATOM   4641  HB3 ASP   292      50.716  43.036  51.625  1.00  0.00           H  
ATOM   4642  CG  ASP   292      52.270  42.197  50.470  1.00  0.00           C  
ATOM   4643  OD1 ASP   292      52.544  41.973  49.248  1.00  0.00           O  
ATOM   4644  OD2 ASP   292      52.585  41.324  51.341  1.00  0.00           O  
ATOM   4645  C   ASP   292      49.853  43.223  48.792  1.00  0.00           C  
ATOM   4646  O   ASP   292      48.708  42.860  49.249  1.00  0.00           O  
ATOM   4647  N   ALA   293      50.267  42.769  47.592  1.00  0.00           N  
ATOM   4648  H   ALA   293      51.226  42.998  47.375  1.00  0.00           H  
ATOM   4649  CA  ALA   293      49.520  42.131  46.569  1.00  0.00           C  
ATOM   4650  HA  ALA   293      48.601  41.964  47.132  1.00  0.00           H  
ATOM   4651  CB  ALA   293      49.208  43.036  45.371  1.00  0.00           C  
ATOM   4652  HB1 ALA   293      48.876  44.003  45.747  1.00  0.00           H  
ATOM   4653  HB2 ALA   293      50.040  43.142  44.675  1.00  0.00           H  
ATOM   4654  HB3 ALA   293      48.386  42.532  44.862  1.00  0.00           H  
ATOM   4655  C   ALA   293      49.994  40.760  46.197  1.00  0.00           C  
ATOM   4656  O   ALA   293      49.484  40.161  45.255  1.00  0.00           O  
ATOM   4657  N   ARG   294      51.048  40.238  46.858  1.00  0.00           N  
ATOM   4658  H   ARG   294      51.329  40.699  47.712  1.00  0.00           H  
ATOM   4659  CA  ARG   294      51.436  38.798  46.767  1.00  0.00           C  
ATOM   4660  HA  ARG   294      52.115  38.684  45.922  1.00  0.00           H  
ATOM   4661  CB  ARG   294      52.146  38.466  48.023  1.00  0.00           C  
ATOM   4662  HB2 ARG   294      51.685  38.824  48.943  1.00  0.00           H  
ATOM   4663  HB3 ARG   294      52.279  37.388  48.114  1.00  0.00           H  
ATOM   4664  CG  ARG   294      53.641  39.024  47.966  1.00  0.00           C  
ATOM   4665  HG2 ARG   294      53.664  40.057  47.620  1.00  0.00           H  
ATOM   4666  HG3 ARG   294      54.196  38.425  47.244  1.00  0.00           H  
ATOM   4667  CD  ARG   294      54.377  38.951  49.301  1.00  0.00           C  
ATOM   4668  HD2 ARG   294      53.823  39.450  50.096  1.00  0.00           H  
ATOM   4669  HD3 ARG   294      54.435  37.886  49.526  1.00  0.00           H  
ATOM   4670  NE  ARG   294      55.744  39.451  49.325  1.00  0.00           N  
ATOM   4671  HE  ARG   294      56.487  38.767  49.363  1.00  0.00           H  
ATOM   4672  CZ  ARG   294      56.101  40.734  49.459  1.00  0.00           C  
ATOM   4673  NH1 ARG   294      55.257  41.676  49.476  1.00  0.00           N  
ATOM   4674 HH11 ARG   294      54.273  41.452  49.461  1.00  0.00           H  
ATOM   4675 HH12 ARG   294      55.547  42.638  49.586  1.00  0.00           H  
ATOM   4676  NH2 ARG   294      57.341  41.094  49.330  1.00  0.00           N  
ATOM   4677 HH21 ARG   294      58.045  40.371  49.318  1.00  0.00           H  
ATOM   4678 HH22 ARG   294      57.491  42.087  49.442  1.00  0.00           H  
ATOM   4679  C   ARG   294      50.242  37.838  46.633  1.00  0.00           C  
ATOM   4680  O   ARG   294      50.133  37.091  45.644  1.00  0.00           O  
ATOM   4681  N   THR   295      49.244  37.879  47.474  1.00  0.00           N  
ATOM   4682  H   THR   295      49.391  38.441  48.300  1.00  0.00           H  
ATOM   4683  CA  THR   295      48.048  37.003  47.516  1.00  0.00           C  
ATOM   4684  HA  THR   295      48.385  36.106  46.996  1.00  0.00           H  
ATOM   4685  CB  THR   295      47.648  36.594  48.976  1.00  0.00           C  
ATOM   4686  HB  THR   295      46.832  35.878  48.884  1.00  0.00           H  
ATOM   4687  CG2 THR   295      48.820  35.870  49.689  1.00  0.00           C  
ATOM   4688 HG21 THR   295      48.644  35.355  50.633  1.00  0.00           H  
ATOM   4689 HG22 THR   295      49.569  36.647  49.842  1.00  0.00           H  
ATOM   4690 HG23 THR   295      49.135  35.126  48.957  1.00  0.00           H  
ATOM   4691  OG1 THR   295      47.144  37.617  49.746  1.00  0.00           O  
ATOM   4692  HG1 THR   295      47.848  38.269  49.773  1.00  0.00           H  
ATOM   4693  C   THR   295      46.884  37.441  46.812  1.00  0.00           C  
ATOM   4694  O   THR   295      45.966  36.675  46.647  1.00  0.00           O  
ATOM   4695  N   ARG   296      46.906  38.711  46.390  1.00  0.00           N  
ATOM   4696  H   ARG   296      47.788  39.195  46.474  1.00  0.00           H  
ATOM   4697  CA  ARG   296      45.733  39.296  45.787  1.00  0.00           C  
ATOM   4698  HA  ARG   296      44.903  38.609  45.954  1.00  0.00           H  
ATOM   4699  CB  ARG   296      45.436  40.670  46.345  1.00  0.00           C  
ATOM   4700  HB2 ARG   296      44.607  41.095  45.778  1.00  0.00           H  
ATOM   4701  HB3 ARG   296      46.210  41.426  46.213  1.00  0.00           H  
ATOM   4702  CG  ARG   296      45.018  40.598  47.817  1.00  0.00           C  
ATOM   4703  HG2 ARG   296      45.658  40.029  48.491  1.00  0.00           H  
ATOM   4704  HG3 ARG   296      44.032  40.133  47.834  1.00  0.00           H  
ATOM   4705  CD  ARG   296      44.850  41.945  48.397  1.00  0.00           C  
ATOM   4706  HD2 ARG   296      44.257  42.681  47.854  1.00  0.00           H  
ATOM   4707  HD3 ARG   296      45.844  42.370  48.540  1.00  0.00           H  
ATOM   4708  NE  ARG   296      44.026  41.898  49.692  1.00  0.00           N  
ATOM   4709  HE  ARG   296      43.030  41.738  49.633  1.00  0.00           H  
ATOM   4710  CZ  ARG   296      44.499  42.057  50.984  1.00  0.00           C  
ATOM   4711  NH1 ARG   296      45.733  42.271  51.268  1.00  0.00           N  
ATOM   4712 HH11 ARG   296      46.080  42.338  52.215  1.00  0.00           H  
ATOM   4713 HH12 ARG   296      46.397  42.431  50.524  1.00  0.00           H  
ATOM   4714  NH2 ARG   296      43.733  42.218  52.014  1.00  0.00           N  
ATOM   4715 HH21 ARG   296      42.784  41.920  51.839  1.00  0.00           H  
ATOM   4716 HH22 ARG   296      44.175  42.206  52.922  1.00  0.00           H  
ATOM   4717  C   ARG   296      45.814  39.319  44.260  1.00  0.00           C  
ATOM   4718  O   ARG   296      44.760  39.499  43.677  1.00  0.00           O  
ATOM   4719  N   LEU   297      47.028  39.214  43.674  1.00  0.00           N  
ATOM   4720  H   LEU   297      47.836  39.232  44.280  1.00  0.00           H  
ATOM   4721  CA  LEU   297      47.186  38.920  42.243  1.00  0.00           C  
ATOM   4722  HA  LEU   297      46.571  39.643  41.707  1.00  0.00           H  
ATOM   4723  CB  LEU   297      48.650  39.069  41.790  1.00  0.00           C  
ATOM   4724  HB2 LEU   297      48.813  38.588  40.825  1.00  0.00           H  
ATOM   4725  HB3 LEU   297      49.200  38.485  42.528  1.00  0.00           H  
ATOM   4726  CG  LEU   297      49.249  40.492  41.713  1.00  0.00           C  
ATOM   4727  HG  LEU   297      48.757  41.172  42.409  1.00  0.00           H  
ATOM   4728  CD1 LEU   297      50.747  40.515  42.131  1.00  0.00           C  
ATOM   4729 HD11 LEU   297      51.132  41.528  42.021  1.00  0.00           H  
ATOM   4730 HD12 LEU   297      50.868  40.179  43.161  1.00  0.00           H  
ATOM   4731 HD13 LEU   297      51.314  39.886  41.445  1.00  0.00           H  
ATOM   4732  CD2 LEU   297      49.194  41.062  40.243  1.00  0.00           C  
ATOM   4733 HD21 LEU   297      49.465  42.116  40.175  1.00  0.00           H  
ATOM   4734 HD22 LEU   297      48.145  40.969  39.963  1.00  0.00           H  
ATOM   4735 HD23 LEU   297      49.791  40.545  39.492  1.00  0.00           H  
ATOM   4736  C   LEU   297      46.679  37.486  41.917  1.00  0.00           C  
ATOM   4737  O   LEU   297      46.616  36.579  42.783  1.00  0.00           O  
ATOM   4738  N   ILE   298      46.343  37.201  40.707  1.00  0.00           N  
ATOM   4739  H   ILE   298      46.425  38.009  40.107  1.00  0.00           H  
ATOM   4740  CA  ILE   298      46.025  35.909  40.143  1.00  0.00           C  
ATOM   4741  HA  ILE   298      46.032  35.113  40.888  1.00  0.00           H  
ATOM   4742  CB  ILE   298      44.524  35.826  39.762  1.00  0.00           C  
ATOM   4743  HB  ILE   298      44.352  36.687  39.116  1.00  0.00           H  
ATOM   4744  CG2 ILE   298      44.116  34.629  38.922  1.00  0.00           C  
ATOM   4745 HG21 ILE   298      44.424  33.649  39.285  1.00  0.00           H  
ATOM   4746 HG22 ILE   298      44.581  34.801  37.952  1.00  0.00           H  
ATOM   4747 HG23 ILE   298      43.032  34.625  38.810  1.00  0.00           H  
ATOM   4748  CG1 ILE   298      43.585  35.991  41.028  1.00  0.00           C  
ATOM   4749 HG12 ILE   298      44.025  36.542  41.859  1.00  0.00           H  
ATOM   4750 HG13 ILE   298      43.579  35.020  41.523  1.00  0.00           H  
ATOM   4751  CD1 ILE   298      42.200  36.464  40.797  1.00  0.00           C  
ATOM   4752 HD11 ILE   298      41.589  36.578  41.692  1.00  0.00           H  
ATOM   4753 HD12 ILE   298      42.161  37.386  40.218  1.00  0.00           H  
ATOM   4754 HD13 ILE   298      41.698  35.608  40.347  1.00  0.00           H  
ATOM   4755  C   ILE   298      46.890  35.536  38.891  1.00  0.00           C  
ATOM   4756  O   ILE   298      46.955  36.314  37.897  1.00  0.00           O  
ATOM   4757  N   PRO   299      47.525  34.359  38.908  1.00  0.00           N  
ATOM   4758  CD  PRO   299      47.990  33.735  37.666  1.00  0.00           C  
ATOM   4759  HD2 PRO   299      48.993  34.077  37.413  1.00  0.00           H  
ATOM   4760  HD3 PRO   299      47.273  33.897  36.861  1.00  0.00           H  
ATOM   4761  CG  PRO   299      48.247  32.294  38.025  1.00  0.00           C  
ATOM   4762  HG2 PRO   299      47.315  31.790  37.770  1.00  0.00           H  
ATOM   4763  HG3 PRO   299      49.066  31.958  37.388  1.00  0.00           H  
ATOM   4764  CB  PRO   299      48.610  32.312  39.499  1.00  0.00           C  
ATOM   4765  HB2 PRO   299      49.690  32.378  39.631  1.00  0.00           H  
ATOM   4766  HB3 PRO   299      48.453  31.350  39.987  1.00  0.00           H  
ATOM   4767  CA  PRO   299      47.759  33.471  40.112  1.00  0.00           C  
ATOM   4768  HA  PRO   299      46.800  33.002  40.335  1.00  0.00           H  
ATOM   4769  C   PRO   299      48.648  34.175  41.218  1.00  0.00           C  
ATOM   4770  O   PRO   299      49.421  35.071  40.849  1.00  0.00           O  
ATOM   4771  N   PRO   300      48.333  33.924  42.494  1.00  0.00           N  
ATOM   4772  CD  PRO   300      47.321  33.021  42.964  1.00  0.00           C  
ATOM   4773  HD2 PRO   300      47.437  32.080  42.426  1.00  0.00           H  
ATOM   4774  HD3 PRO   300      46.386  33.529  42.731  1.00  0.00           H  
ATOM   4775  CG  PRO   300      47.615  32.946  44.480  1.00  0.00           C  
ATOM   4776  HG2 PRO   300      48.313  32.113  44.567  1.00  0.00           H  
ATOM   4777  HG3 PRO   300      46.691  32.768  45.030  1.00  0.00           H  
ATOM   4778  CB  PRO   300      48.219  34.267  44.895  1.00  0.00           C  
ATOM   4779  HB2 PRO   300      48.766  34.308  45.838  1.00  0.00           H  
ATOM   4780  HB3 PRO   300      47.511  35.080  45.053  1.00  0.00           H  
ATOM   4781  CA  PRO   300      49.013  34.560  43.622  1.00  0.00           C  
ATOM   4782  HA  PRO   300      48.934  35.644  43.544  1.00  0.00           H  
ATOM   4783  C   PRO   300      50.463  34.166  43.729  1.00  0.00           C  
ATOM   4784  O   PRO   300      50.833  33.057  43.351  1.00  0.00           O  
ATOM   4785  N   LEU   301      51.346  35.052  44.250  1.00  0.00           N  
ATOM   4786  H   LEU   301      51.081  36.014  44.406  1.00  0.00           H  
ATOM   4787  CA  LEU   301      52.788  34.818  44.494  1.00  0.00           C  
ATOM   4788  HA  LEU   301      53.230  34.268  43.664  1.00  0.00           H  
ATOM   4789  CB  LEU   301      53.511  36.198  44.576  1.00  0.00           C  
ATOM   4790  HB2 LEU   301      54.438  36.115  45.142  1.00  0.00           H  
ATOM   4791  HB3 LEU   301      52.780  36.724  45.190  1.00  0.00           H  
ATOM   4792  CG  LEU   301      53.501  36.942  43.166  1.00  0.00           C  
ATOM   4793  HG  LEU   301      54.171  36.380  42.515  1.00  0.00           H  
ATOM   4794  CD1 LEU   301      52.235  37.228  42.403  1.00  0.00           C  
ATOM   4795 HD11 LEU   301      51.718  36.308  42.133  1.00  0.00           H  
ATOM   4796 HD12 LEU   301      52.532  37.775  41.509  1.00  0.00           H  
ATOM   4797 HD13 LEU   301      51.615  37.868  43.031  1.00  0.00           H  
ATOM   4798  CD2 LEU   301      54.138  38.290  43.496  1.00  0.00           C  
ATOM   4799 HD21 LEU   301      54.266  38.760  42.521  1.00  0.00           H  
ATOM   4800 HD22 LEU   301      53.519  38.968  44.084  1.00  0.00           H  
ATOM   4801 HD23 LEU   301      55.160  38.246  43.873  1.00  0.00           H  
ATOM   4802  C   LEU   301      53.096  34.090  45.799  1.00  0.00           C  
ATOM   4803  O   LEU   301      52.558  34.493  46.848  1.00  0.00           O  
ATOM   4804  N   GLU   302      54.155  33.271  45.764  1.00  0.00           N  
ATOM   4805  H   GLU   302      54.432  33.040  44.820  1.00  0.00           H  
ATOM   4806  CA  GLU   302      54.683  32.512  46.901  1.00  0.00           C  
ATOM   4807  HA  GLU   302      53.809  32.175  47.459  1.00  0.00           H  
ATOM   4808  CB  GLU   302      55.381  31.242  46.365  1.00  0.00           C  
ATOM   4809  HB2 GLU   302      54.707  30.618  45.778  1.00  0.00           H  
ATOM   4810  HB3 GLU   302      56.240  31.553  45.770  1.00  0.00           H  
ATOM   4811  CG  GLU   302      56.096  30.308  47.362  1.00  0.00           C  
ATOM   4812  HG2 GLU   302      56.816  30.782  48.029  1.00  0.00           H  
ATOM   4813  HG3 GLU   302      56.697  29.599  46.792  1.00  0.00           H  
ATOM   4814  CD  GLU   302      55.125  29.643  48.292  1.00  0.00           C  
ATOM   4815  OE1 GLU   302      54.814  30.105  49.407  1.00  0.00           O  
ATOM   4816  OE2 GLU   302      54.702  28.554  47.882  1.00  0.00           O  
ATOM   4817  C   GLU   302      55.646  33.371  47.731  1.00  0.00           C  
ATOM   4818  O   GLU   302      56.354  34.283  47.248  1.00  0.00           O  
ATOM   4819  N   ASP   303      55.724  33.089  49.072  1.00  0.00           N  
ATOM   4820  H   ASP   303      55.240  32.232  49.300  1.00  0.00           H  
ATOM   4821  CA  ASP   303      56.202  34.006  49.986  1.00  0.00           C  
ATOM   4822  HA  ASP   303      55.733  34.986  49.906  1.00  0.00           H  
ATOM   4823  CB  ASP   303      55.793  33.612  51.436  1.00  0.00           C  
ATOM   4824  HB2 ASP   303      56.426  32.791  51.770  1.00  0.00           H  
ATOM   4825  HB3 ASP   303      56.050  34.434  52.104  1.00  0.00           H  
ATOM   4826  CG  ASP   303      54.339  33.166  51.594  1.00  0.00           C  
ATOM   4827  OD1 ASP   303      53.438  33.682  50.902  1.00  0.00           O  
ATOM   4828  OD2 ASP   303      53.997  32.248  52.428  1.00  0.00           O  
ATOM   4829  C   ASP   303      57.682  34.293  50.087  1.00  0.00           C  
ATOM   4830  O   ASP   303      58.131  35.102  50.899  1.00  0.00           O  
ATOM   4831  N   ASP   304      58.423  33.753  49.170  1.00  0.00           N  
ATOM   4832  H   ASP   304      57.882  33.244  48.486  1.00  0.00           H  
ATOM   4833  CA  ASP   304      59.872  33.990  48.834  1.00  0.00           C  
ATOM   4834  HA  ASP   304      60.328  34.100  49.818  1.00  0.00           H  
ATOM   4835  CB  ASP   304      60.476  32.651  48.194  1.00  0.00           C  
ATOM   4836  HB2 ASP   304      60.528  32.003  49.069  1.00  0.00           H  
ATOM   4837  HB3 ASP   304      61.504  32.829  47.877  1.00  0.00           H  
ATOM   4838  CG  ASP   304      59.577  31.946  47.133  1.00  0.00           C  
ATOM   4839  OD1 ASP   304      59.192  32.615  46.214  1.00  0.00           O  
ATOM   4840  OD2 ASP   304      59.141  30.806  47.279  1.00  0.00           O  
ATOM   4841  C   ASP   304      60.152  35.149  47.940  1.00  0.00           C  
ATOM   4842  O   ASP   304      61.306  35.532  47.766  1.00  0.00           O  
ATOM   4843  N   TYR   305      59.139  35.765  47.307  1.00  0.00           N  
ATOM   4844  H   TYR   305      58.197  35.459  47.505  1.00  0.00           H  
ATOM   4845  CA  TYR   305      59.374  36.834  46.349  1.00  0.00           C  
ATOM   4846  HA  TYR   305      60.023  36.431  45.571  1.00  0.00           H  
ATOM   4847  CB  TYR   305      58.100  37.368  45.814  1.00  0.00           C  
ATOM   4848  HB2 TYR   305      57.445  36.572  45.458  1.00  0.00           H  
ATOM   4849  HB3 TYR   305      57.515  37.793  46.629  1.00  0.00           H  
ATOM   4850  CG  TYR   305      58.249  38.420  44.778  1.00  0.00           C  
ATOM   4851  CD1 TYR   305      58.532  39.759  45.094  1.00  0.00           C  
ATOM   4852  HD1 TYR   305      58.831  40.113  46.070  1.00  0.00           H  
ATOM   4853  CE1 TYR   305      58.367  40.750  44.136  1.00  0.00           C  
ATOM   4854  HE1 TYR   305      58.733  41.752  44.305  1.00  0.00           H  
ATOM   4855  CZ  TYR   305      57.956  40.452  42.804  1.00  0.00           C  
ATOM   4856  OH  TYR   305      57.693  41.403  41.862  1.00  0.00           O  
ATOM   4857  HH  TYR   305      57.621  42.275  42.256  1.00  0.00           H  
ATOM   4858  CE2 TYR   305      57.694  39.141  42.473  1.00  0.00           C  
ATOM   4859  HE2 TYR   305      57.365  38.944  41.464  1.00  0.00           H  
ATOM   4860  CD2 TYR   305      57.883  38.065  43.420  1.00  0.00           C  
ATOM   4861  HD2 TYR   305      57.688  37.050  43.108  1.00  0.00           H  
ATOM   4862  C   TYR   305      60.157  38.004  47.071  1.00  0.00           C  
ATOM   4863  O   TYR   305      59.811  38.435  48.127  1.00  0.00           O  
ATOM   4864  N   PHE   306      61.249  38.514  46.493  1.00  0.00           N  
ATOM   4865  H   PHE   306      61.543  38.138  45.603  1.00  0.00           H  
ATOM   4866  CA  PHE   306      62.044  39.597  46.983  1.00  0.00           C  
ATOM   4867  HA  PHE   306      61.671  39.900  47.961  1.00  0.00           H  
ATOM   4868  CB  PHE   306      63.346  38.912  47.424  1.00  0.00           C  
ATOM   4869  HB2 PHE   306      63.095  38.044  48.034  1.00  0.00           H  
ATOM   4870  HB3 PHE   306      63.785  38.578  46.484  1.00  0.00           H  
ATOM   4871  CG  PHE   306      64.329  39.656  48.232  1.00  0.00           C  
ATOM   4872  CD1 PHE   306      65.302  40.439  47.653  1.00  0.00           C  
ATOM   4873  HD1 PHE   306      65.268  40.620  46.589  1.00  0.00           H  
ATOM   4874  CE1 PHE   306      66.286  41.097  48.436  1.00  0.00           C  
ATOM   4875  HE1 PHE   306      67.001  41.814  48.061  1.00  0.00           H  
ATOM   4876  CZ  PHE   306      66.288  40.972  49.869  1.00  0.00           C  
ATOM   4877  HZ  PHE   306      67.062  41.406  50.485  1.00  0.00           H  
ATOM   4878  CE2 PHE   306      65.313  40.166  50.448  1.00  0.00           C  
ATOM   4879  HE2 PHE   306      65.311  40.009  51.517  1.00  0.00           H  
ATOM   4880  CD2 PHE   306      64.330  39.516  49.653  1.00  0.00           C  
ATOM   4881  HD2 PHE   306      63.526  38.918  50.057  1.00  0.00           H  
ATOM   4882  C   PHE   306      62.184  40.762  45.956  1.00  0.00           C  
ATOM   4883  O   PHE   306      63.101  40.775  45.127  1.00  0.00           O  
ATOM   4884  N   GLY   307      61.330  41.794  46.135  1.00  0.00           N  
ATOM   4885  H   GLY   307      60.467  41.565  46.607  1.00  0.00           H  
ATOM   4886  CA  GLY   307      61.293  43.029  45.340  1.00  0.00           C  
ATOM   4887  HA2 GLY   307      61.275  42.754  44.285  1.00  0.00           H  
ATOM   4888  HA3 GLY   307      62.071  43.693  45.716  1.00  0.00           H  
ATOM   4889  C   GLY   307      60.018  43.683  45.754  1.00  0.00           C  
ATOM   4890  O   GLY   307      59.596  43.472  46.911  1.00  0.00           O  
ATOM   4891  N   ASN   308      59.383  44.510  44.847  1.00  0.00           N  
ATOM   4892  H   ASN   308      59.720  44.514  43.895  1.00  0.00           H  
ATOM   4893  CA  ASN   308      58.099  45.036  45.163  1.00  0.00           C  
ATOM   4894  HA  ASN   308      57.972  45.087  46.245  1.00  0.00           H  
ATOM   4895  CB  ASN   308      58.003  46.435  44.560  1.00  0.00           C  
ATOM   4896  HB2 ASN   308      58.212  46.361  43.493  1.00  0.00           H  
ATOM   4897  HB3 ASN   308      57.001  46.860  44.624  1.00  0.00           H  
ATOM   4898  CG  ASN   308      58.835  47.504  45.259  1.00  0.00           C  
ATOM   4899  OD1 ASN   308      58.329  48.255  46.131  1.00  0.00           O  
ATOM   4900  ND2 ASN   308      60.102  47.574  45.020  1.00  0.00           N  
ATOM   4901 HD21 ASN   308      60.689  48.263  45.468  1.00  0.00           H  
ATOM   4902 HD22 ASN   308      60.384  46.983  44.250  1.00  0.00           H  
ATOM   4903  C   ASN   308      57.061  44.162  44.512  1.00  0.00           C  
ATOM   4904  O   ASN   308      57.300  43.628  43.444  1.00  0.00           O  
ATOM   4905  N   ALA   309      55.975  43.994  45.253  1.00  0.00           N  
ATOM   4906  H   ALA   309      55.993  44.379  46.186  1.00  0.00           H  
ATOM   4907  CA  ALA   309      54.745  43.057  44.973  1.00  0.00           C  
ATOM   4908  HA  ALA   309      54.743  42.862  43.901  1.00  0.00           H  
ATOM   4909  CB  ALA   309      54.934  41.739  45.670  1.00  0.00           C  
ATOM   4910  HB1 ALA   309      55.765  41.232  45.179  1.00  0.00           H  
ATOM   4911  HB2 ALA   309      55.171  41.843  46.729  1.00  0.00           H  
ATOM   4912  HB3 ALA   309      54.002  41.195  45.518  1.00  0.00           H  
ATOM   4913  C   ALA   309      53.438  43.770  45.394  1.00  0.00           C  
ATOM   4914  O   ALA   309      52.386  43.195  45.394  1.00  0.00           O  
ATOM   4915  N   ALA   310      53.495  45.006  45.942  1.00  0.00           N  
ATOM   4916  H   ALA   310      54.433  45.353  46.085  1.00  0.00           H  
ATOM   4917  CA  ALA   310      52.318  45.777  46.382  1.00  0.00           C  
ATOM   4918  HA  ALA   310      51.587  45.085  46.799  1.00  0.00           H  
ATOM   4919  CB  ALA   310      52.652  46.691  47.562  1.00  0.00           C  
ATOM   4920  HB1 ALA   310      53.575  47.185  47.262  1.00  0.00           H  
ATOM   4921  HB2 ALA   310      51.890  47.400  47.886  1.00  0.00           H  
ATOM   4922  HB3 ALA   310      52.755  46.097  48.470  1.00  0.00           H  
ATOM   4923  C   ALA   310      51.645  46.717  45.423  1.00  0.00           C  
ATOM   4924  O   ALA   310      52.327  47.348  44.637  1.00  0.00           O  
ATOM   4925  N   ASP   311      50.344  46.899  45.471  1.00  0.00           N  
ATOM   4926  H   ASP   311      49.868  46.406  46.213  1.00  0.00           H  
ATOM   4927  CA  ASP   311      49.600  47.900  44.611  1.00  0.00           C  
ATOM   4928  HA  ASP   311      50.346  48.646  44.334  1.00  0.00           H  
ATOM   4929  CB  ASP   311      49.044  47.269  43.379  1.00  0.00           C  
ATOM   4930  HB2 ASP   311      49.817  46.718  42.843  1.00  0.00           H  
ATOM   4931  HB3 ASP   311      48.257  46.563  43.645  1.00  0.00           H  
ATOM   4932  CG  ASP   311      48.571  48.310  42.362  1.00  0.00           C  
ATOM   4933  OD1 ASP   311      49.159  49.446  42.339  1.00  0.00           O  
ATOM   4934  OD2 ASP   311      47.747  48.005  41.448  1.00  0.00           O  
ATOM   4935  C   ASP   311      48.577  48.604  45.470  1.00  0.00           C  
ATOM   4936  O   ASP   311      47.557  48.100  45.813  1.00  0.00           O  
ATOM   4937  N   PHE   312      48.884  49.827  45.853  1.00  0.00           N
[truncated: 11,187,920 more chars]
