# Supplementary material for: Characterization and structure-based protein engineering of a regiospecific saponin acetyltransferase from Astragalus membranaceus
Source: Nat Commun. 2023 Sep 25;14:5969. doi: 10.1038/s41467-023-41599-7 (PMC10519980; doi:10.1038/s41467-023-41599-7)
Supplement: Supplementary file 7 — Source Data [file 41467_2023_41599_MOESM7_ESM.zip › Source Data/MD configurations/A312W-final.txt]

CRYST1  113.440   97.311  106.478  90.00  90.00  90.00               1
ATOM      1  N   MET     1      83.033  61.729  64.866  1.00  0.00           N  
ATOM      2  H1  MET     1      82.633  60.940  65.353  1.00  0.00           H  
ATOM      3  H2  MET     1      83.152  62.461  65.552  1.00  0.00           H  
ATOM      4  H3  MET     1      83.922  61.503  64.443  1.00  0.00           H  
ATOM      5  CA  MET     1      82.097  62.129  63.842  1.00  0.00           C  
ATOM      6  HA  MET     1      81.251  62.529  64.400  1.00  0.00           H  
ATOM      7  CB  MET     1      82.768  63.218  62.918  1.00  0.00           C  
ATOM      8  HB2 MET     1      82.917  64.181  63.407  1.00  0.00           H  
ATOM      9  HB3 MET     1      83.796  62.960  62.661  1.00  0.00           H  
ATOM     10  CG  MET     1      81.971  63.570  61.649  1.00  0.00           C  
ATOM     11  HG2 MET     1      81.828  62.637  61.104  1.00  0.00           H  
ATOM     12  HG3 MET     1      80.959  63.877  61.913  1.00  0.00           H  
ATOM     13  SD  MET     1      82.721  64.788  60.603  1.00  0.00           S  
ATOM     14  CE  MET     1      82.907  66.281  61.625  1.00  0.00           C  
ATOM     15  HE1 MET     1      83.187  67.208  61.124  1.00  0.00           H  
ATOM     16  HE2 MET     1      81.942  66.525  62.068  1.00  0.00           H  
ATOM     17  HE3 MET     1      83.651  66.186  62.416  1.00  0.00           H  
ATOM     18  C   MET     1      81.561  60.969  63.013  1.00  0.00           C  
ATOM     19  O   MET     1      82.199  60.380  62.156  1.00  0.00           O  
ATOM     20  N   SER     2      80.262  60.681  63.299  1.00  0.00           N  
ATOM     21  H   SER     2      79.895  61.040  64.168  1.00  0.00           H  
ATOM     22  CA  SER     2      79.485  59.606  62.594  1.00  0.00           C  
ATOM     23  HA  SER     2      79.881  58.622  62.845  1.00  0.00           H  
ATOM     24  CB  SER     2      78.060  59.550  63.125  1.00  0.00           C  
ATOM     25  HB2 SER     2      77.529  60.502  63.155  1.00  0.00           H  
ATOM     26  HB3 SER     2      78.055  59.151  64.139  1.00  0.00           H  
ATOM     27  OG  SER     2      77.199  58.792  62.368  1.00  0.00           O  
ATOM     28  HG  SER     2      77.044  57.944  62.791  1.00  0.00           H  
ATOM     29  C   SER     2      79.510  59.797  61.026  1.00  0.00           C  
ATOM     30  O   SER     2      79.135  60.864  60.509  1.00  0.00           O  
ATOM     31  N   SER     3      80.034  58.769  60.330  1.00  0.00           N  
ATOM     32  H   SER     3      80.118  57.879  60.799  1.00  0.00           H  
ATOM     33  CA  SER     3      80.363  58.832  58.910  1.00  0.00           C  
ATOM     34  HA  SER     3      79.582  59.407  58.413  1.00  0.00           H  
ATOM     35  CB  SER     3      81.719  59.478  58.810  1.00  0.00           C  
ATOM     36  HB2 SER     3      82.590  58.866  59.043  1.00  0.00           H  
ATOM     37  HB3 SER     3      81.778  60.363  59.443  1.00  0.00           H  
ATOM     38  OG  SER     3      81.937  59.985  57.472  1.00  0.00           O  
ATOM     39  HG  SER     3      82.625  59.479  57.033  1.00  0.00           H  
ATOM     40  C   SER     3      80.381  57.419  58.290  1.00  0.00           C  
ATOM     41  O   SER     3      81.116  56.564  58.757  1.00  0.00           O  
ATOM     42  N   LEU     4      79.661  57.181  57.216  1.00  0.00           N  
ATOM     43  H   LEU     4      79.190  58.006  56.872  1.00  0.00           H  
ATOM     44  CA  LEU     4      79.798  55.971  56.454  1.00  0.00           C  
ATOM     45  HA  LEU     4      80.049  55.143  57.117  1.00  0.00           H  
ATOM     46  CB  LEU     4      78.426  55.617  55.870  1.00  0.00           C  
ATOM     47  HB2 LEU     4      78.046  56.405  55.219  1.00  0.00           H  
ATOM     48  HB3 LEU     4      77.775  55.785  56.728  1.00  0.00           H  
ATOM     49  CG  LEU     4      78.260  54.140  55.245  1.00  0.00           C  
ATOM     50  HG  LEU     4      79.166  53.544  55.364  1.00  0.00           H  
ATOM     51  CD1 LEU     4      77.131  53.429  55.946  1.00  0.00           C  
ATOM     52 HD11 LEU     4      76.132  53.843  55.807  1.00  0.00           H  
ATOM     53 HD12 LEU     4      77.171  52.361  55.732  1.00  0.00           H  
ATOM     54 HD13 LEU     4      77.343  53.560  57.007  1.00  0.00           H  
ATOM     55  CD2 LEU     4      77.911  54.329  53.767  1.00  0.00           C  
ATOM     56 HD21 LEU     4      77.804  53.330  53.342  1.00  0.00           H  
ATOM     57 HD22 LEU     4      76.994  54.917  53.810  1.00  0.00           H  
ATOM     58 HD23 LEU     4      78.677  54.940  53.290  1.00  0.00           H  
ATOM     59  C   LEU     4      80.984  55.951  55.459  1.00  0.00           C  
ATOM     60  O   LEU     4      81.361  56.977  54.871  1.00  0.00           O  
ATOM     61  N   ARG     5      81.560  54.827  55.091  1.00  0.00           N  
ATOM     62  H   ARG     5      81.322  54.045  55.685  1.00  0.00           H  
ATOM     63  CA  ARG     5      82.476  54.744  53.908  1.00  0.00           C  
ATOM     64  HA  ARG     5      81.985  55.416  53.204  1.00  0.00           H  
ATOM     65  CB  ARG     5      83.890  55.148  54.338  1.00  0.00           C  
ATOM     66  HB2 ARG     5      83.906  56.218  54.548  1.00  0.00           H  
ATOM     67  HB3 ARG     5      84.509  55.091  53.443  1.00  0.00           H  
ATOM     68  CG  ARG     5      84.425  54.270  55.517  1.00  0.00           C  
ATOM     69  HG2 ARG     5      84.263  53.248  55.176  1.00  0.00           H  
ATOM     70  HG3 ARG     5      83.840  54.487  56.411  1.00  0.00           H  
ATOM     71  CD  ARG     5      85.880  54.483  55.876  1.00  0.00           C  
ATOM     72  HD2 ARG     5      86.561  54.156  55.091  1.00  0.00           H  
ATOM     73  HD3 ARG     5      86.069  55.525  56.136  1.00  0.00           H  
ATOM     74  NE  ARG     5      86.244  53.852  57.197  1.00  0.00           N  
ATOM     75  HE  ARG     5      86.117  54.352  58.065  1.00  0.00           H  
ATOM     76  CZ  ARG     5      86.698  52.632  57.329  1.00  0.00           C  
ATOM     77  NH1 ARG     5      86.917  51.819  56.301  1.00  0.00           N  
ATOM     78 HH11 ARG     5      87.074  50.854  56.557  1.00  0.00           H  
ATOM     79 HH12 ARG     5      86.690  52.165  55.380  1.00  0.00           H  
ATOM     80  NH2 ARG     5      86.925  52.093  58.499  1.00  0.00           N  
ATOM     81 HH21 ARG     5      86.968  52.702  59.303  1.00  0.00           H  
ATOM     82 HH22 ARG     5      87.246  51.139  58.578  1.00  0.00           H  
ATOM     83  C   ARG     5      82.372  53.336  53.171  1.00  0.00           C  
ATOM     84  O   ARG     5      82.308  52.295  53.881  1.00  0.00           O  
ATOM     85  N   LEU     6      82.328  53.336  51.839  1.00  0.00           N  
ATOM     86  H   LEU     6      82.540  54.216  51.391  1.00  0.00           H  
ATOM     87  CA  LEU     6      82.374  52.062  51.094  1.00  0.00           C  
ATOM     88  HA  LEU     6      81.864  51.248  51.609  1.00  0.00           H  
ATOM     89  CB  LEU     6      82.046  52.277  49.656  1.00  0.00           C  
ATOM     90  HB2 LEU     6      82.466  53.218  49.300  1.00  0.00           H  
ATOM     91  HB3 LEU     6      82.391  51.411  49.091  1.00  0.00           H  
ATOM     92  CG  LEU     6      80.497  52.443  49.482  1.00  0.00           C  
ATOM     93  HG  LEU     6      79.990  51.516  49.747  1.00  0.00           H  
ATOM     94  CD1 LEU     6      79.717  53.493  50.206  1.00  0.00           C  
ATOM     95 HD11 LEU     6      79.981  54.507  49.905  1.00  0.00           H  
ATOM     96 HD12 LEU     6      78.660  53.379  49.966  1.00  0.00           H  
ATOM     97 HD13 LEU     6      79.868  53.488  51.285  1.00  0.00           H  
ATOM     98  CD2 LEU     6      80.130  52.665  48.008  1.00  0.00           C  
ATOM     99 HD21 LEU     6      79.059  52.566  47.831  1.00  0.00           H  
ATOM    100 HD22 LEU     6      80.365  53.659  47.625  1.00  0.00           H  
ATOM    101 HD23 LEU     6      80.658  51.948  47.380  1.00  0.00           H  
ATOM    102  C   LEU     6      83.799  51.507  51.046  1.00  0.00           C  
ATOM    103  O   LEU     6      84.742  52.258  50.989  1.00  0.00           O  
ATOM    104  N   VAL     7      83.993  50.179  51.021  1.00  0.00           N  
ATOM    105  H   VAL     7      83.134  49.677  50.848  1.00  0.00           H  
ATOM    106  CA  VAL     7      85.298  49.455  50.822  1.00  0.00           C  
ATOM    107  HA  VAL     7      86.134  50.143  50.943  1.00  0.00           H  
ATOM    108  CB  VAL     7      85.369  48.226  51.901  1.00  0.00           C  
ATOM    109  HB  VAL     7      84.393  47.747  51.839  1.00  0.00           H  
ATOM    110  CG1 VAL     7      86.572  47.327  51.609  1.00  0.00           C  
ATOM    111 HG11 VAL     7      86.735  47.050  50.567  1.00  0.00           H  
ATOM    112 HG12 VAL     7      86.489  46.407  52.188  1.00  0.00           H  
ATOM    113 HG13 VAL     7      87.479  47.880  51.851  1.00  0.00           H  
ATOM    114  CG2 VAL     7      85.669  48.886  53.268  1.00  0.00           C  
ATOM    115 HG21 VAL     7      86.562  49.509  53.224  1.00  0.00           H  
ATOM    116 HG22 VAL     7      86.000  48.125  53.975  1.00  0.00           H  
ATOM    117 HG23 VAL     7      84.879  49.517  53.675  1.00  0.00           H  
ATOM    118  C   VAL     7      85.349  48.944  49.388  1.00  0.00           C  
ATOM    119  O   VAL     7      86.347  49.294  48.749  1.00  0.00           O  
ATOM    120  N   SER     8      84.275  48.317  48.910  1.00  0.00           N  
ATOM    121  H   SER     8      83.390  48.439  49.382  1.00  0.00           H  
ATOM    122  CA  SER     8      84.241  47.564  47.695  1.00  0.00           C  
ATOM    123  HA  SER     8      84.906  48.053  46.982  1.00  0.00           H  
ATOM    124  CB  SER     8      84.746  46.094  47.876  1.00  0.00           C  
ATOM    125  HB2 SER     8      84.289  45.651  48.761  1.00  0.00           H  
ATOM    126  HB3 SER     8      84.364  45.414  47.115  1.00  0.00           H  
ATOM    127  OG  SER     8      86.142  46.103  47.981  1.00  0.00           O  
ATOM    128  HG  SER     8      86.405  45.382  48.558  1.00  0.00           H  
ATOM    129  C   SER     8      82.757  47.484  47.189  1.00  0.00           C  
ATOM    130  O   SER     8      81.812  47.751  47.879  1.00  0.00           O  
ATOM    131  N   SER     9      82.589  47.135  45.959  1.00  0.00           N  
ATOM    132  H   SER     9      83.303  47.160  45.245  1.00  0.00           H  
ATOM    133  CA  SER     9      81.262  46.579  45.346  1.00  0.00           C  
ATOM    134  HA  SER     9      80.696  46.160  46.178  1.00  0.00           H  
ATOM    135  CB  SER     9      80.390  47.698  44.792  1.00  0.00           C  
ATOM    136  HB2 SER     9      80.128  48.397  45.587  1.00  0.00           H  
ATOM    137  HB3 SER     9      79.528  47.162  44.397  1.00  0.00           H  
ATOM    138  OG  SER     9      81.136  48.211  43.763  1.00  0.00           O  
ATOM    139  HG  SER     9      81.626  48.978  44.066  1.00  0.00           H  
ATOM    140  C   SER     9      81.501  45.497  44.290  1.00  0.00           C  
ATOM    141  O   SER     9      82.657  45.317  43.817  1.00  0.00           O  
ATOM    142  N   SER    10      80.457  44.757  43.874  1.00  0.00           N  
ATOM    143  H   SER    10      79.566  45.049  44.250  1.00  0.00           H  
ATOM    144  CA  SER    10      80.520  43.960  42.643  1.00  0.00           C  
ATOM    145  HA  SER    10      81.027  44.518  41.856  1.00  0.00           H  
ATOM    146  CB  SER    10      81.219  42.682  42.931  1.00  0.00           C  
ATOM    147  HB2 SER    10      80.490  42.195  43.578  1.00  0.00           H  
ATOM    148  HB3 SER    10      82.093  42.877  43.552  1.00  0.00           H  
ATOM    149  OG  SER    10      81.547  41.973  41.740  1.00  0.00           O  
ATOM    150  HG  SER    10      81.917  42.669  41.192  1.00  0.00           H  
ATOM    151  C   SER    10      79.088  43.654  42.156  1.00  0.00           C  
ATOM    152  O   SER    10      78.206  43.593  42.984  1.00  0.00           O  
ATOM    153  N   THR    11      78.887  43.326  40.865  1.00  0.00           N  
ATOM    154  H   THR    11      79.717  43.329  40.290  1.00  0.00           H  
ATOM    155  CA  THR    11      77.564  43.137  40.259  1.00  0.00           C  
ATOM    156  HA  THR    11      76.746  43.509  40.875  1.00  0.00           H  
ATOM    157  CB  THR    11      77.476  43.974  38.984  1.00  0.00           C  
ATOM    158  HB  THR    11      78.397  43.861  38.413  1.00  0.00           H  
ATOM    159  CG2 THR    11      76.309  43.512  37.985  1.00  0.00           C  
ATOM    160 HG21 THR    11      75.934  44.336  37.378  1.00  0.00           H  
ATOM    161 HG22 THR    11      75.472  43.070  38.526  1.00  0.00           H  
ATOM    162 HG23 THR    11      76.759  42.752  37.345  1.00  0.00           H  
ATOM    163  OG1 THR    11      77.162  45.263  39.317  1.00  0.00           O  
ATOM    164  HG1 THR    11      77.950  45.737  39.593  1.00  0.00           H  
ATOM    165  C   THR    11      77.318  41.624  40.055  1.00  0.00           C  
ATOM    166  O   THR    11      77.997  40.936  39.308  1.00  0.00           O  
ATOM    167  N   ILE    12      76.477  41.037  40.940  1.00  0.00           N  
ATOM    168  H   ILE    12      75.949  41.653  41.542  1.00  0.00           H  
ATOM    169  CA  ILE    12      76.293  39.646  41.204  1.00  0.00           C  
ATOM    170  HA  ILE    12      77.241  39.124  41.078  1.00  0.00           H  
ATOM    171  CB  ILE    12      75.915  39.301  42.634  1.00  0.00           C  
ATOM    172  HB  ILE    12      74.871  39.611  42.684  1.00  0.00           H  
ATOM    173  CG2 ILE    12      75.945  37.716  42.804  1.00  0.00           C  
ATOM    174 HG21 ILE    12      76.902  37.224  42.627  1.00  0.00           H  
ATOM    175 HG22 ILE    12      75.166  37.254  42.198  1.00  0.00           H  
ATOM    176 HG23 ILE    12      75.700  37.612  43.861  1.00  0.00           H  
ATOM    177  CG1 ILE    12      76.815  40.168  43.678  1.00  0.00           C  
ATOM    178 HG12 ILE    12      76.392  40.076  44.678  1.00  0.00           H  
ATOM    179 HG13 ILE    12      76.819  41.233  43.448  1.00  0.00           H  
ATOM    180  CD1 ILE    12      78.335  39.844  43.723  1.00  0.00           C  
ATOM    181 HD11 ILE    12      78.797  40.510  44.452  1.00  0.00           H  
ATOM    182 HD12 ILE    12      78.682  39.927  42.693  1.00  0.00           H  
ATOM    183 HD13 ILE    12      78.536  38.847  44.114  1.00  0.00           H  
ATOM    184  C   ILE    12      75.284  39.037  40.219  1.00  0.00           C  
ATOM    185  O   ILE    12      74.096  39.392  40.150  1.00  0.00           O  
ATOM    186  N   GLN    13      75.758  37.954  39.528  1.00  0.00           N  
ATOM    187  H   GLN    13      76.656  37.544  39.741  1.00  0.00           H  
ATOM    188  CA  GLN    13      74.984  37.149  38.638  1.00  0.00           C  
ATOM    189  HA  GLN    13      74.171  37.774  38.270  1.00  0.00           H  
ATOM    190  CB  GLN    13      75.781  36.761  37.374  1.00  0.00           C  
ATOM    191  HB2 GLN    13      75.163  36.056  36.817  1.00  0.00           H  
ATOM    192  HB3 GLN    13      76.685  36.225  37.664  1.00  0.00           H  
ATOM    193  CG  GLN    13      76.041  38.075  36.544  1.00  0.00           C  
ATOM    194  HG2 GLN    13      75.162  38.491  36.052  1.00  0.00           H  
ATOM    195  HG3 GLN    13      76.500  38.764  37.253  1.00  0.00           H  
ATOM    196  CD  GLN    13      77.115  37.872  35.489  1.00  0.00           C  
ATOM    197  OE1 GLN    13      77.195  36.747  34.895  1.00  0.00           O  
ATOM    198  NE2 GLN    13      78.053  38.692  35.270  1.00  0.00           N  
ATOM    199 HE21 GLN    13      78.064  39.508  35.866  1.00  0.00           H  
ATOM    200 HE22 GLN    13      78.823  38.419  34.676  1.00  0.00           H  
ATOM    201  C   GLN    13      74.278  35.947  39.251  1.00  0.00           C  
ATOM    202  O   GLN    13      74.819  35.348  40.193  1.00  0.00           O  
ATOM    203  N   ALA    14      73.139  35.596  38.656  1.00  0.00           N  
ATOM    204  H   ALA    14      72.930  36.064  37.786  1.00  0.00           H  
ATOM    205  CA  ALA    14      72.430  34.353  38.952  1.00  0.00           C  
ATOM    206  HA  ALA    14      72.363  34.343  40.040  1.00  0.00           H  
ATOM    207  CB  ALA    14      71.034  34.418  38.325  1.00  0.00           C  
ATOM    208  HB1 ALA    14      70.488  33.514  38.593  1.00  0.00           H  
ATOM    209  HB2 ALA    14      71.149  34.303  37.247  1.00  0.00           H  
ATOM    210  HB3 ALA    14      70.538  35.327  38.666  1.00  0.00           H  
ATOM    211  C   ALA    14      73.170  33.134  38.495  1.00  0.00           C  
ATOM    212  O   ALA    14      73.468  32.974  37.279  1.00  0.00           O  
ATOM    213  N   ALA    15      73.550  32.274  39.494  1.00  0.00           N  
ATOM    214  H   ALA    15      73.447  32.575  40.453  1.00  0.00           H  
ATOM    215  CA  ALA    15      74.179  30.988  39.284  1.00  0.00           C  
ATOM    216  HA  ALA    15      75.056  31.180  38.665  1.00  0.00           H  
ATOM    217  CB  ALA    15      74.766  30.521  40.590  1.00  0.00           C  
ATOM    218  HB1 ALA    15      75.115  29.489  40.548  1.00  0.00           H  
ATOM    219  HB2 ALA    15      75.555  31.127  41.036  1.00  0.00           H  
ATOM    220  HB3 ALA    15      73.910  30.513  41.265  1.00  0.00           H  
ATOM    221  C   ALA    15      73.287  29.947  38.524  1.00  0.00           C  
ATOM    222  O   ALA    15      72.069  29.941  38.641  1.00  0.00           O  
ATOM    223  N   ASN    16      73.991  29.168  37.669  1.00  0.00           N  
ATOM    224  H   ASN    16      74.992  29.242  37.561  1.00  0.00           H  
ATOM    225  CA  ASN    16      73.281  28.266  36.731  1.00  0.00           C  
ATOM    226  HA  ASN    16      72.331  27.993  37.189  1.00  0.00           H  
ATOM    227  CB  ASN    16      73.043  28.979  35.418  1.00  0.00           C  
ATOM    228  HB2 ASN    16      72.436  29.871  35.575  1.00  0.00           H  
ATOM    229  HB3 ASN    16      73.949  29.311  34.911  1.00  0.00           H  
ATOM    230  CG  ASN    16      72.177  28.228  34.481  1.00  0.00           C  
ATOM    231  OD1 ASN    16      72.041  27.010  34.556  1.00  0.00           O  
ATOM    232  ND2 ASN    16      71.735  28.780  33.365  1.00  0.00           N  
ATOM    233 HD21 ASN    16      71.981  29.749  33.216  1.00  0.00           H  
ATOM    234 HD22 ASN    16      71.283  28.127  32.741  1.00  0.00           H  
ATOM    235  C   ASN    16      74.010  26.952  36.586  1.00  0.00           C  
ATOM    236  O   ASN    16      75.187  26.976  36.268  1.00  0.00           O  
ATOM    237  N   ASP    17      73.480  25.808  37.025  1.00  0.00           N  
ATOM    238  H   ASP    17      72.624  25.877  37.556  1.00  0.00           H  
ATOM    239  CA  ASP    17      74.113  24.440  36.973  1.00  0.00           C  
ATOM    240  HA  ASP    17      75.148  24.514  37.308  1.00  0.00           H  
ATOM    241  CB  ASP    17      73.484  23.455  37.975  1.00  0.00           C  
ATOM    242  HB2 ASP    17      74.062  22.531  37.959  1.00  0.00           H  
ATOM    243  HB3 ASP    17      73.601  23.853  38.983  1.00  0.00           H  
ATOM    244  CG  ASP    17      72.045  23.216  37.642  1.00  0.00           C  
ATOM    245  OD1 ASP    17      71.725  22.107  37.152  1.00  0.00           O  
ATOM    246  OD2 ASP    17      71.198  24.107  37.780  1.00  0.00           O  
ATOM    247  C   ASP    17      74.238  23.953  35.532  1.00  0.00           C  
ATOM    248  O   ASP    17      74.844  22.882  35.324  1.00  0.00           O  
ATOM    249  N   ASN    18      73.793  24.709  34.476  1.00  0.00           N  
ATOM    250  H   ASN    18      73.224  25.482  34.792  1.00  0.00           H  
ATOM    251  CA  ASN    18      73.868  24.416  33.042  1.00  0.00           C  
ATOM    252  HA  ASN    18      74.600  23.610  33.088  1.00  0.00           H  
ATOM    253  CB  ASN    18      72.494  23.959  32.527  1.00  0.00           C  
ATOM    254  HB2 ASN    18      72.511  23.691  31.471  1.00  0.00           H  
ATOM    255  HB3 ASN    18      71.810  24.803  32.619  1.00  0.00           H  
ATOM    256  CG  ASN    18      72.040  22.732  33.362  1.00  0.00           C  
ATOM    257  OD1 ASN    18      72.512  21.603  33.186  1.00  0.00           O  
ATOM    258  ND2 ASN    18      71.123  22.896  34.261  1.00  0.00           N  
ATOM    259 HD21 ASN    18      70.809  23.832  34.471  1.00  0.00           H  
ATOM    260 HD22 ASN    18      70.794  22.186  34.900  1.00  0.00           H  
ATOM    261  C   ASN    18      74.425  25.552  32.127  1.00  0.00           C  
ATOM    262  O   ASN    18      74.665  25.228  30.972  1.00  0.00           O  
ATOM    263  N   ASN    19      74.543  26.813  32.617  1.00  0.00           N  
ATOM    264  H   ASN    19      74.110  26.928  33.523  1.00  0.00           H  
ATOM    265  CA  ASN    19      75.193  27.929  31.950  1.00  0.00           C  
ATOM    266  HA  ASN    19      75.009  28.827  32.540  1.00  0.00           H  
ATOM    267  CB  ASN    19      76.662  27.726  32.012  1.00  0.00           C  
ATOM    268  HB2 ASN    19      77.016  26.873  31.433  1.00  0.00           H  
ATOM    269  HB3 ASN    19      77.173  28.640  31.710  1.00  0.00           H  
ATOM    270  CG  ASN    19      77.062  27.727  33.482  1.00  0.00           C  
ATOM    271  OD1 ASN    19      77.435  26.665  34.041  1.00  0.00           O  
ATOM    272  ND2 ASN    19      76.990  28.836  34.207  1.00  0.00           N  
ATOM    273 HD21 ASN    19      76.800  29.697  33.714  1.00  0.00           H  
ATOM    274 HD22 ASN    19      77.036  28.816  35.216  1.00  0.00           H  
ATOM    275  C   ASN    19      74.650  28.253  30.569  1.00  0.00           C  
ATOM    276  O   ASN    19      75.292  28.880  29.779  1.00  0.00           O  
ATOM    277  N   ASP    20      73.355  27.941  30.316  1.00  0.00           N  
ATOM    278  H   ASP    20      72.885  27.551  31.121  1.00  0.00           H  
ATOM    279  CA  ASP    20      72.612  28.161  29.089  1.00  0.00           C  
ATOM    280  HA  ASP    20      73.153  27.724  28.250  1.00  0.00           H  
ATOM    281  CB  ASP    20      71.291  27.465  29.154  1.00  0.00           C  
ATOM    282  HB2 ASP    20      70.762  27.675  28.225  1.00  0.00           H  
ATOM    283  HB3 ASP    20      71.601  26.425  29.055  1.00  0.00           H  
ATOM    284  CG  ASP    20      70.337  27.835  30.354  1.00  0.00           C  
ATOM    285  OD1 ASP    20      70.413  27.207  31.408  1.00  0.00           O  
ATOM    286  OD2 ASP    20      69.319  28.562  30.151  1.00  0.00           O  
ATOM    287  C   ASP    20      72.295  29.626  28.673  1.00  0.00           C  
ATOM    288  O   ASP    20      72.027  29.938  27.543  1.00  0.00           O  
ATOM    289  N   ASP    21      72.414  30.578  29.615  1.00  0.00           N  
ATOM    290  H   ASP    21      72.607  30.292  30.564  1.00  0.00           H  
ATOM    291  CA  ASP    21      72.215  32.074  29.319  1.00  0.00           C  
ATOM    292  HA  ASP    21      72.108  32.728  30.184  1.00  0.00           H  
ATOM    293  CB  ASP    21      73.473  32.595  28.696  1.00  0.00           C  
ATOM    294  HB2 ASP    21      73.371  33.614  28.323  1.00  0.00           H  
ATOM    295  HB3 ASP    21      73.783  31.959  27.866  1.00  0.00           H  
ATOM    296  CG  ASP    21      74.607  32.674  29.746  1.00  0.00           C  
ATOM    297  OD1 ASP    21      75.802  32.820  29.388  1.00  0.00           O  
ATOM    298  OD2 ASP    21      74.431  32.659  31.009  1.00  0.00           O  
ATOM    299  C   ASP    21      70.863  32.359  28.508  1.00  0.00           C  
ATOM    300  O   ASP    21      70.865  33.280  27.699  1.00  0.00           O  
ATOM    301  N   SER    22      69.810  31.566  28.782  1.00  0.00           N  
ATOM    302  H   SER    22      70.111  30.744  29.286  1.00  0.00           H  
ATOM    303  CA  SER    22      68.438  31.910  28.379  1.00  0.00           C  
ATOM    304  HA  SER    22      68.418  32.125  27.311  1.00  0.00           H  
ATOM    305  CB  SER    22      67.479  30.686  28.525  1.00  0.00           C  
ATOM    306  HB2 SER    22      66.450  30.767  28.175  1.00  0.00           H  
ATOM    307  HB3 SER    22      67.896  29.880  27.923  1.00  0.00           H  
ATOM    308  OG  SER    22      67.321  30.243  29.874  1.00  0.00           O  
ATOM    309  HG  SER    22      68.005  29.576  29.963  1.00  0.00           H  
ATOM    310  C   SER    22      67.918  33.108  29.170  1.00  0.00           C  
ATOM    311  O   SER    22      68.254  33.198  30.377  1.00  0.00           O  
ATOM    312  N   SER    23      67.046  33.916  28.556  1.00  0.00           N  
ATOM    313  H   SER    23      66.716  33.792  27.610  1.00  0.00           H  
ATOM    314  CA  SER    23      66.452  35.134  29.110  1.00  0.00           C  
ATOM    315  HA  SER    23      66.754  35.022  30.151  1.00  0.00           H  
ATOM    316  CB  SER    23      67.196  36.319  28.450  1.00  0.00           C  
ATOM    317  HB2 SER    23      67.018  36.328  27.374  1.00  0.00           H  
ATOM    318  HB3 SER    23      68.247  36.248  28.732  1.00  0.00           H  
ATOM    319  OG  SER    23      66.801  37.557  29.029  1.00  0.00           O  
ATOM    320  HG  SER    23      67.164  38.293  28.530  1.00  0.00           H  
ATOM    321  C   SER    23      64.921  35.247  29.016  1.00  0.00           C  
ATOM    322  O   SER    23      64.503  35.801  27.953  1.00  0.00           O  
ATOM    323  N   GLN    24      64.177  34.815  30.046  1.00  0.00           N  
ATOM    324  H   GLN    24      64.638  34.409  30.848  1.00  0.00           H  
ATOM    325  CA  GLN    24      62.735  34.794  29.882  1.00  0.00           C  
ATOM    326  HA  GLN    24      62.407  34.728  28.844  1.00  0.00           H  
ATOM    327  CB  GLN    24      62.146  33.529  30.464  1.00  0.00           C  
ATOM    328  HB2 GLN    24      62.497  32.684  29.872  1.00  0.00           H  
ATOM    329  HB3 GLN    24      62.542  33.579  31.479  1.00  0.00           H  
ATOM    330  CG  GLN    24      60.575  33.393  30.320  1.00  0.00           C  
ATOM    331  HG2 GLN    24      60.310  33.240  29.274  1.00  0.00           H  
ATOM    332  HG3 GLN    24      60.079  34.310  30.638  1.00  0.00           H  
ATOM    333  CD  GLN    24      60.145  32.290  31.215  1.00  0.00           C  
ATOM    334  OE1 GLN    24      60.841  31.767  31.995  1.00  0.00           O  
ATOM    335  NE2 GLN    24      58.877  31.868  31.217  1.00  0.00           N  
ATOM    336 HE21 GLN    24      58.258  32.252  30.517  1.00  0.00           H  
ATOM    337 HE22 GLN    24      58.560  31.185  31.890  1.00  0.00           H  
ATOM    338  C   GLN    24      62.016  35.977  30.584  1.00  0.00           C  
ATOM    339  O   GLN    24      62.249  36.276  31.784  1.00  0.00           O  
ATOM    340  N   LEU    25      61.274  36.748  29.771  1.00  0.00           N  
ATOM    341  H   LEU    25      61.139  36.298  28.877  1.00  0.00           H  
ATOM    342  CA  LEU    25      60.400  37.826  30.111  1.00  0.00           C  
ATOM    343  HA  LEU    25      60.894  38.571  30.735  1.00  0.00           H  
ATOM    344  CB  LEU    25      59.874  38.283  28.779  1.00  0.00           C  
ATOM    345  HB2 LEU    25      59.600  37.461  28.118  1.00  0.00           H  
ATOM    346  HB3 LEU    25      58.978  38.876  28.965  1.00  0.00           H  
ATOM    347  CG  LEU    25      60.995  39.214  28.189  1.00  0.00           C  
ATOM    348  HG  LEU    25      61.979  39.057  28.630  1.00  0.00           H  
ATOM    349  CD1 LEU    25      61.090  38.934  26.672  1.00  0.00           C  
ATOM    350 HD11 LEU    25      61.720  39.679  26.186  1.00  0.00           H  
ATOM    351 HD12 LEU    25      61.546  37.962  26.487  1.00  0.00           H  
ATOM    352 HD13 LEU    25      60.083  38.950  26.255  1.00  0.00           H  
ATOM    353  CD2 LEU    25      60.681  40.767  28.325  1.00  0.00           C  
ATOM    354 HD21 LEU    25      61.461  41.388  27.883  1.00  0.00           H  
ATOM    355 HD22 LEU    25      59.711  41.045  27.913  1.00  0.00           H  
ATOM    356 HD23 LEU    25      60.497  41.016  29.370  1.00  0.00           H  
ATOM    357  C   LEU    25      59.308  37.236  30.972  1.00  0.00           C  
ATOM    358  O   LEU    25      58.626  36.287  30.609  1.00  0.00           O  
ATOM    359  N   ILE    26      59.172  37.814  32.152  1.00  0.00           N  
ATOM    360  H   ILE    26      59.619  38.701  32.338  1.00  0.00           H  
ATOM    361  CA  ILE    26      58.056  37.438  32.959  1.00  0.00           C  
ATOM    362  HA  ILE    26      57.575  36.529  32.598  1.00  0.00           H  
ATOM    363  CB  ILE    26      58.450  37.196  34.433  1.00  0.00           C  
ATOM    364  HB  ILE    26      57.579  36.756  34.920  1.00  0.00           H  
ATOM    365  CG2 ILE    26      59.469  36.132  34.412  1.00  0.00           C  
ATOM    366 HG21 ILE    26      59.149  35.154  34.052  1.00  0.00           H  
ATOM    367 HG22 ILE    26      60.417  36.497  34.017  1.00  0.00           H  
ATOM    368 HG23 ILE    26      59.703  35.737  35.401  1.00  0.00           H  
ATOM    369  CG1 ILE    26      58.986  38.458  35.212  1.00  0.00           C  
ATOM    370 HG12 ILE    26      58.362  39.311  34.944  1.00  0.00           H  
ATOM    371 HG13 ILE    26      60.034  38.663  34.994  1.00  0.00           H  
ATOM    372  CD1 ILE    26      58.636  38.281  36.701  1.00  0.00           C  
ATOM    373 HD11 ILE    26      58.420  39.205  37.237  1.00  0.00           H  
ATOM    374 HD12 ILE    26      57.738  37.684  36.867  1.00  0.00           H  
ATOM    375 HD13 ILE    26      59.510  37.875  37.209  1.00  0.00           H  
ATOM    376  C   ILE    26      56.944  38.499  32.989  1.00  0.00           C  
ATOM    377  O   ILE    26      57.062  39.611  32.573  1.00  0.00           O  
ATOM    378  N   ASP    27      55.752  38.000  33.355  1.00  0.00           N  
ATOM    379  H   ASP    27      55.678  36.997  33.453  1.00  0.00           H  
ATOM    380  CA  ASP    27      54.463  38.711  33.186  1.00  0.00           C  
ATOM    381  HA  ASP    27      54.536  39.529  32.469  1.00  0.00           H  
ATOM    382  CB  ASP    27      53.341  37.797  32.652  1.00  0.00           C  
ATOM    383  HB2 ASP    27      53.261  36.888  33.249  1.00  0.00           H  
ATOM    384  HB3 ASP    27      52.358  38.260  32.742  1.00  0.00           H  
ATOM    385  CG  ASP    27      53.615  37.308  31.240  1.00  0.00           C  
ATOM    386  OD1 ASP    27      53.780  38.161  30.297  1.00  0.00           O  
ATOM    387  OD2 ASP    27      53.373  36.105  30.888  1.00  0.00           O  
ATOM    388  C   ASP    27      54.030  39.412  34.472  1.00  0.00           C  
ATOM    389  O   ASP    27      53.827  38.841  35.526  1.00  0.00           O  
ATOM    390  N   LEU    28      53.753  40.710  34.313  1.00  0.00           N  
ATOM    391  H   LEU    28      53.977  41.111  33.414  1.00  0.00           H  
ATOM    392  CA  LEU    28      53.451  41.673  35.421  1.00  0.00           C  
ATOM    393  HA  LEU    28      53.859  41.292  36.358  1.00  0.00           H  
ATOM    394  CB  LEU    28      54.101  43.107  35.200  1.00  0.00           C  
ATOM    395  HB2 LEU    28      53.670  43.825  35.898  1.00  0.00           H  
ATOM    396  HB3 LEU    28      53.736  43.622  34.311  1.00  0.00           H  
ATOM    397  CG  LEU    28      55.579  43.289  35.285  1.00  0.00           C  
ATOM    398  HG  LEU    28      55.887  42.677  34.437  1.00  0.00           H  
ATOM    399  CD1 LEU    28      56.086  44.751  35.185  1.00  0.00           C  
ATOM    400 HD11 LEU    28      55.632  45.177  34.290  1.00  0.00           H  
ATOM    401 HD12 LEU    28      57.170  44.863  35.198  1.00  0.00           H  
ATOM    402 HD13 LEU    28      55.664  45.283  36.037  1.00  0.00           H  
ATOM    403  CD2 LEU    28      56.204  42.685  36.538  1.00  0.00           C  
ATOM    404 HD21 LEU    28      55.862  41.686  36.809  1.00  0.00           H  
ATOM    405 HD22 LEU    28      57.278  42.699  36.353  1.00  0.00           H  
ATOM    406 HD23 LEU    28      56.077  43.355  37.389  1.00  0.00           H  
ATOM    407  C   LEU    28      51.917  41.711  35.614  1.00  0.00           C  
ATOM    408  O   LEU    28      51.215  41.988  34.663  1.00  0.00           O  
ATOM    409  N   THR    29      51.508  41.614  36.900  1.00  0.00           N  
ATOM    410  H   THR    29      52.206  41.657  37.629  1.00  0.00           H  
ATOM    411  CA  THR    29      50.070  41.839  37.251  1.00  0.00           C  
ATOM    412  HA  THR    29      49.435  41.664  36.383  1.00  0.00           H  
ATOM    413  CB  THR    29      49.636  41.017  38.468  1.00  0.00           C  
ATOM    414  HB  THR    29      49.941  39.990  38.264  1.00  0.00           H  
ATOM    415  CG2 THR    29      50.295  41.419  39.805  1.00  0.00           C  
ATOM    416 HG21 THR    29      49.913  40.598  40.412  1.00  0.00           H  
ATOM    417 HG22 THR    29      49.802  42.299  40.218  1.00  0.00           H  
ATOM    418 HG23 THR    29      51.384  41.385  39.836  1.00  0.00           H  
ATOM    419  OG1 THR    29      48.220  41.109  38.589  1.00  0.00           O  
ATOM    420  HG1 THR    29      47.841  40.269  38.859  1.00  0.00           H  
ATOM    421  C   THR    29      49.856  43.356  37.523  1.00  0.00           C  
ATOM    422  O   THR    29      50.790  44.171  37.533  1.00  0.00           O  
ATOM    423  N   VAL    30      48.604  43.771  37.694  1.00  0.00           N  
ATOM    424  H   VAL    30      47.921  43.027  37.700  1.00  0.00           H  
ATOM    425  CA  VAL    30      48.171  45.155  37.867  1.00  0.00           C  
ATOM    426  HA  VAL    30      48.559  45.731  37.026  1.00  0.00           H  
ATOM    427  CB  VAL    30      46.618  45.131  38.019  1.00  0.00           C  
ATOM    428  HB  VAL    30      46.269  44.360  38.706  1.00  0.00           H  
ATOM    429  CG1 VAL    30      45.972  46.398  38.686  1.00  0.00           C  
ATOM    430 HG11 VAL    30      44.893  46.449  38.537  1.00  0.00           H  
ATOM    431 HG12 VAL    30      46.287  47.314  38.185  1.00  0.00           H  
ATOM    432 HG13 VAL    30      46.188  46.424  39.754  1.00  0.00           H  
ATOM    433  CG2 VAL    30      45.870  44.894  36.665  1.00  0.00           C  
ATOM    434 HG21 VAL    30      45.915  45.755  35.998  1.00  0.00           H  
ATOM    435 HG22 VAL    30      46.330  44.042  36.165  1.00  0.00           H  
ATOM    436 HG23 VAL    30      44.847  44.640  36.942  1.00  0.00           H  
ATOM    437  C   VAL    30      48.811  45.818  39.100  1.00  0.00           C  
ATOM    438  O   VAL    30      49.381  46.913  38.996  1.00  0.00           O  
ATOM    439  N   TRP    31      48.858  45.057  40.208  1.00  0.00           N  
ATOM    440  H   TRP    31      48.434  44.155  40.374  1.00  0.00           H  
ATOM    441  CA  TRP    31      49.546  45.483  41.436  1.00  0.00           C  
ATOM    442  HA  TRP    31      49.122  46.423  41.789  1.00  0.00           H  
ATOM    443  CB  TRP    31      49.194  44.477  42.558  1.00  0.00           C  
ATOM    444  HB2 TRP    31      49.993  43.737  42.499  1.00  0.00           H  
ATOM    445  HB3 TRP    31      49.336  44.971  43.519  1.00  0.00           H  
ATOM    446  CG  TRP    31      47.746  44.138  42.558  1.00  0.00           C  
ATOM    447  CD1 TRP    31      46.817  45.071  42.720  1.00  0.00           C  
ATOM    448  HD1 TRP    31      46.960  46.141  42.738  1.00  0.00           H  
ATOM    449  NE1 TRP    31      45.579  44.459  42.767  1.00  0.00           N  
ATOM    450  HE1 TRP    31      44.693  44.937  42.852  1.00  0.00           H  
ATOM    451  CE2 TRP    31      45.648  43.039  42.720  1.00  0.00           C  
ATOM    452  CZ2 TRP    31      44.733  42.036  42.867  1.00  0.00           C  
ATOM    453  HZ2 TRP    31      43.676  42.221  42.744  1.00  0.00           H  
ATOM    454  CH2 TRP    31      45.150  40.680  42.924  1.00  0.00           C  
ATOM    455  HH2 TRP    31      44.428  39.878  42.972  1.00  0.00           H  
ATOM    456  CZ3 TRP    31      46.496  40.404  42.807  1.00  0.00           C  
ATOM    457  HZ3 TRP    31      46.850  39.384  42.818  1.00  0.00           H  
ATOM    458  CE3 TRP    31      47.411  41.473  42.554  1.00  0.00           C  
ATOM    459  HE3 TRP    31      48.444  41.260  42.326  1.00  0.00           H  
ATOM    460  CD2 TRP    31      47.038  42.801  42.617  1.00  0.00           C  
ATOM    461  C   TRP    31      51.066  45.786  41.261  1.00  0.00           C  
ATOM    462  O   TRP    31      51.680  46.538  42.043  1.00  0.00           O  
ATOM    463  N   ASP    32      51.727  45.242  40.248  1.00  0.00           N  
ATOM    464  H   ASP    32      51.205  44.758  39.532  1.00  0.00           H  
ATOM    465  CA  ASP    32      53.188  45.647  39.980  1.00  0.00           C  
ATOM    466  HA  ASP    32      53.714  45.869  40.908  1.00  0.00           H  
ATOM    467  CB  ASP    32      53.942  44.547  39.228  1.00  0.00           C  
ATOM    468  HB2 ASP    32      53.741  44.614  38.159  1.00  0.00           H  
ATOM    469  HB3 ASP    32      55.004  44.776  39.313  1.00  0.00           H  
ATOM    470  CG  ASP    32      53.750  43.102  39.744  1.00  0.00           C  
ATOM    471  OD1 ASP    32      53.790  42.795  40.980  1.00  0.00           O  
ATOM    472  OD2 ASP    32      53.540  42.231  38.921  1.00  0.00           O  
ATOM    473  C   ASP    32      53.343  46.900  39.111  1.00  0.00           C  
ATOM    474  O   ASP    32      54.223  47.749  39.317  1.00  0.00           O  
ATOM    475  N   LEU    33      52.444  47.156  38.185  1.00  0.00           N  
ATOM    476  H   LEU    33      51.613  46.586  38.114  1.00  0.00           H  
ATOM    477  CA  LEU    33      52.466  48.286  37.281  1.00  0.00           C  
ATOM    478  HA  LEU    33      53.442  48.363  36.800  1.00  0.00           H  
ATOM    479  CB  LEU    33      51.384  48.163  36.205  1.00  0.00           C  
ATOM    480  HB2 LEU    33      51.425  49.064  35.592  1.00  0.00           H  
ATOM    481  HB3 LEU    33      50.411  48.080  36.690  1.00  0.00           H  
ATOM    482  CG  LEU    33      51.486  46.928  35.312  1.00  0.00           C  
ATOM    483  HG  LEU    33      51.682  46.066  35.949  1.00  0.00           H  
ATOM    484  CD1 LEU    33      50.238  46.705  34.382  1.00  0.00           C  
ATOM    485 HD11 LEU    33      50.007  47.394  33.569  1.00  0.00           H  
ATOM    486 HD12 LEU    33      49.338  46.789  34.992  1.00  0.00           H  
ATOM    487 HD13 LEU    33      50.171  45.711  33.940  1.00  0.00           H  
ATOM    488  CD2 LEU    33      52.747  46.948  34.487  1.00  0.00           C  
ATOM    489 HD21 LEU    33      52.956  45.944  34.115  1.00  0.00           H  
ATOM    490 HD22 LEU    33      53.658  47.208  35.026  1.00  0.00           H  
ATOM    491 HD23 LEU    33      52.595  47.619  33.642  1.00  0.00           H  
ATOM    492  C   LEU    33      52.229  49.641  37.967  1.00  0.00           C  
ATOM    493  O   LEU    33      52.804  50.709  37.623  1.00  0.00           O  
ATOM    494  N   ILE    34      51.512  49.570  39.048  1.00  0.00           N  
ATOM    495  H   ILE    34      51.095  48.710  39.376  1.00  0.00           H  
ATOM    496  CA  ILE    34      51.240  50.743  39.887  1.00  0.00           C  
ATOM    497  HA  ILE    34      50.981  51.484  39.132  1.00  0.00           H  
ATOM    498  CB  ILE    34      50.098  50.332  40.838  1.00  0.00           C  
ATOM    499  HB  ILE    34      50.384  49.375  41.274  1.00  0.00           H  
ATOM    500  CG2 ILE    34      49.824  51.256  42.024  1.00  0.00           C  
ATOM    501 HG21 ILE    34      50.727  51.439  42.606  1.00  0.00           H  
ATOM    502 HG22 ILE    34      49.573  52.269  41.712  1.00  0.00           H  
ATOM    503 HG23 ILE    34      49.021  50.892  42.665  1.00  0.00           H  
ATOM    504  CG1 ILE    34      48.841  50.418  40.020  1.00  0.00           C  
ATOM    505 HG12 ILE    34      48.389  51.409  39.966  1.00  0.00           H  
ATOM    506 HG13 ILE    34      48.978  50.102  38.986  1.00  0.00           H  
ATOM    507  CD1 ILE    34      47.685  49.583  40.521  1.00  0.00           C  
ATOM    508 HD11 ILE    34      48.040  48.554  40.466  1.00  0.00           H  
ATOM    509 HD12 ILE    34      46.825  49.739  39.869  1.00  0.00           H  
ATOM    510 HD13 ILE    34      47.451  49.826  41.557  1.00  0.00           H  
ATOM    511  C   ILE    34      52.519  51.280  40.622  1.00  0.00           C  
ATOM    512  O   ILE    34      52.542  52.409  41.140  1.00  0.00           O  
ATOM    513  N   GLY    35      53.405  50.317  40.836  1.00  0.00           N  
ATOM    514  H   GLY    35      53.268  49.386  40.469  1.00  0.00           H  
ATOM    515  CA  GLY    35      54.702  50.546  41.434  1.00  0.00           C  
ATOM    516  HA2 GLY    35      55.218  49.586  41.423  1.00  0.00           H  
ATOM    517  HA3 GLY    35      54.561  51.003  42.414  1.00  0.00           H  
ATOM    518  C   GLY    35      55.666  51.352  40.632  1.00  0.00           C  
ATOM    519  O   GLY    35      56.732  51.729  41.182  1.00  0.00           O  
ATOM    520  N   LEU    36      55.385  51.623  39.294  1.00  0.00           N  
ATOM    521  H   LEU    36      54.569  51.222  38.854  1.00  0.00           H  
ATOM    522  CA  LEU    36      56.326  52.348  38.440  1.00  0.00           C  
ATOM    523  HA  LEU    36      57.237  51.752  38.498  1.00  0.00           H  
ATOM    524  CB  LEU    36      55.813  52.218  36.954  1.00  0.00           C  
ATOM    525  HB2 LEU    36      56.393  52.907  36.339  1.00  0.00           H  
ATOM    526  HB3 LEU    36      54.757  52.479  36.880  1.00  0.00           H  
ATOM    527  CG  LEU    36      55.812  50.834  36.285  1.00  0.00           C  
ATOM    528  HG  LEU    36      55.441  50.096  36.996  1.00  0.00           H  
ATOM    529  CD1 LEU    36      54.933  50.852  35.052  1.00  0.00           C  
ATOM    530 HD11 LEU    36      55.073  51.651  34.323  1.00  0.00           H  
ATOM    531 HD12 LEU    36      55.109  49.947  34.470  1.00  0.00           H  
ATOM    532 HD13 LEU    36      53.874  50.915  35.301  1.00  0.00           H  
ATOM    533  CD2 LEU    36      57.125  50.354  35.803  1.00  0.00           C  
ATOM    534 HD21 LEU    36      56.956  49.357  35.395  1.00  0.00           H  
ATOM    535 HD22 LEU    36      57.812  50.279  36.646  1.00  0.00           H  
ATOM    536 HD23 LEU    36      57.608  50.964  35.040  1.00  0.00           H  
ATOM    537  C   LEU    36      56.629  53.763  38.702  1.00  0.00           C  
ATOM    538  O   LEU    36      57.774  54.213  38.542  1.00  0.00           O  
ATOM    539  N   GLU    37      55.700  54.416  39.283  1.00  0.00           N  
ATOM    540  H   GLU    37      54.850  53.948  39.565  1.00  0.00           H  
ATOM    541  CA  GLU    37      55.777  55.817  39.714  1.00  0.00           C  
ATOM    542  HA  GLU    37      56.733  56.166  39.324  1.00  0.00           H  
ATOM    543  CB  GLU    37      54.588  56.663  39.257  1.00  0.00           C  
ATOM    544  HB2 GLU    37      53.623  56.233  39.528  1.00  0.00           H  
ATOM    545  HB3 GLU    37      54.614  57.614  39.788  1.00  0.00           H  
ATOM    546  CG  GLU    37      54.638  56.996  37.758  1.00  0.00           C  
ATOM    547  HG2 GLU    37      54.681  56.012  37.293  1.00  0.00           H  
ATOM    548  HG3 GLU    37      53.662  57.371  37.450  1.00  0.00           H  
ATOM    549  CD  GLU    37      55.757  57.873  37.209  1.00  0.00           C  
ATOM    550  OE1 GLU    37      56.511  58.403  38.048  1.00  0.00           O  
ATOM    551  OE2 GLU    37      55.788  57.925  35.983  1.00  0.00           O  
ATOM    552  C   GLU    37      56.112  55.933  41.216  1.00  0.00           C  
ATOM    553  O   GLU    37      56.167  57.035  41.779  1.00  0.00           O  
ATOM    554  N   ARG    38      56.357  54.836  41.824  1.00  0.00           N  
ATOM    555  H   ARG    38      56.509  53.953  41.358  1.00  0.00           H  
ATOM    556  CA  ARG    38      56.722  54.760  43.279  1.00  0.00           C  
ATOM    557  HA  ARG    38      56.547  55.718  43.770  1.00  0.00           H  
ATOM    558  CB  ARG    38      55.714  53.737  43.803  1.00  0.00           C  
ATOM    559  HB2 ARG    38      55.824  53.711  44.887  1.00  0.00           H  
ATOM    560  HB3 ARG    38      55.897  52.747  43.386  1.00  0.00           H  
ATOM    561  CG  ARG    38      54.204  54.109  43.542  1.00  0.00           C  
ATOM    562  HG2 ARG    38      54.039  53.914  42.482  1.00  0.00           H  
ATOM    563  HG3 ARG    38      53.578  53.352  44.013  1.00  0.00           H  
ATOM    564  CD  ARG    38      53.662  55.553  43.853  1.00  0.00           C  
ATOM    565  HD2 ARG    38      52.670  55.608  43.405  1.00  0.00           H  
ATOM    566  HD3 ARG    38      54.301  56.252  43.314  1.00  0.00           H  
ATOM    567  NE  ARG    38      53.601  55.814  45.337  1.00  0.00           N  
ATOM    568  HE  ARG    38      53.472  55.095  46.035  1.00  0.00           H  
ATOM    569  CZ  ARG    38      53.569  57.038  45.863  1.00  0.00           C  
ATOM    570  NH1 ARG    38      53.569  58.113  45.184  1.00  0.00           N  
ATOM    571 HH11 ARG    38      53.427  59.013  45.621  1.00  0.00           H  
ATOM    572 HH12 ARG    38      53.482  57.991  44.185  1.00  0.00           H  
ATOM    573  NH2 ARG    38      53.440  57.178  47.148  1.00  0.00           N  
ATOM    574 HH21 ARG    38      53.286  56.336  47.684  1.00  0.00           H  
ATOM    575 HH22 ARG    38      53.730  58.025  47.615  1.00  0.00           H  
ATOM    576  C   ARG    38      58.189  54.396  43.471  1.00  0.00           C  
ATOM    577  O   ARG    38      58.848  54.025  42.499  1.00  0.00           O  
ATOM    578  N   GLU    39      58.698  54.622  44.708  1.00  0.00           N  
ATOM    579  H   GLU    39      58.021  54.850  45.422  1.00  0.00           H  
ATOM    580  CA  GLU    39      60.079  54.268  45.024  1.00  0.00           C  
ATOM    581  HA  GLU    39      60.564  54.226  44.049  1.00  0.00           H  
ATOM    582  CB  GLU    39      60.778  55.342  45.865  1.00  0.00           C  
ATOM    583  HB2 GLU    39      61.828  55.058  45.925  1.00  0.00           H  
ATOM    584  HB3 GLU    39      60.474  55.402  46.911  1.00  0.00           H  
ATOM    585  CG  GLU    39      60.831  56.748  45.176  1.00  0.00           C  
ATOM    586  HG2 GLU    39      61.579  57.363  45.676  1.00  0.00           H  
ATOM    587  HG3 GLU    39      61.103  56.560  44.137  1.00  0.00           H  
ATOM    588  CD  GLU    39      59.577  57.616  45.342  1.00  0.00           C  
ATOM    589  OE1 GLU    39      59.331  58.444  44.443  1.00  0.00           O  
ATOM    590  OE2 GLU    39      58.808  57.442  46.297  1.00  0.00           O  
ATOM    591  C   GLU    39      60.343  52.818  45.503  1.00  0.00           C  
ATOM    592  O   GLU    39      59.386  52.061  45.669  1.00  0.00           O  
ATOM    593  N   SER    40      61.606  52.498  45.703  1.00  0.00           N  
ATOM    594  H   SER    40      62.350  53.136  45.460  1.00  0.00           H  
ATOM    595  CA  SER    40      62.054  51.119  46.289  1.00  0.00           C  
ATOM    596  HA  SER    40      61.621  50.297  45.720  1.00  0.00           H  
ATOM    597  CB  SER    40      63.554  51.038  46.237  1.00  0.00           C  
ATOM    598  HB2 SER    40      63.871  51.767  46.982  1.00  0.00           H  
ATOM    599  HB3 SER    40      63.918  50.056  46.539  1.00  0.00           H  
ATOM    600  OG  SER    40      63.904  51.332  44.887  1.00  0.00           O  
ATOM    601  HG  SER    40      63.941  52.282  44.757  1.00  0.00           H  
ATOM    602  C   SER    40      61.647  50.880  47.739  1.00  0.00           C  
ATOM    603  O   SER    40      61.473  51.844  48.458  1.00  0.00           O  
ATOM    604  N   ILE    41      61.577  49.603  48.203  1.00  0.00           N  
ATOM    605  H   ILE    41      61.806  48.882  47.534  1.00  0.00           H  
ATOM    606  CA  ILE    41      61.632  49.239  49.620  1.00  0.00           C  
ATOM    607  HA  ILE    41      61.137  50.032  50.180  1.00  0.00           H  
ATOM    608  CB  ILE    41      60.988  47.835  49.858  1.00  0.00           C  
ATOM    609  HB  ILE    41      61.516  47.141  49.204  1.00  0.00           H  
ATOM    610  CG2 ILE    41      61.108  47.350  51.342  1.00  0.00           C  
ATOM    611 HG21 ILE    41      60.676  48.114  51.988  1.00  0.00           H  
ATOM    612 HG22 ILE    41      62.162  47.248  51.603  1.00  0.00           H  
ATOM    613 HG23 ILE    41      60.574  46.406  51.450  1.00  0.00           H  
ATOM    614  CG1 ILE    41      59.457  47.865  49.451  1.00  0.00           C  
ATOM    615 HG12 ILE    41      58.936  48.377  50.260  1.00  0.00           H  
ATOM    616 HG13 ILE    41      59.314  48.403  48.514  1.00  0.00           H  
ATOM    617  CD1 ILE    41      58.817  46.497  49.278  1.00  0.00           C  
ATOM    618 HD11 ILE    41      57.872  46.616  48.748  1.00  0.00           H  
ATOM    619 HD12 ILE    41      59.509  45.865  48.722  1.00  0.00           H  
ATOM    620 HD13 ILE    41      58.664  46.039  50.255  1.00  0.00           H  
ATOM    621  C   ILE    41      63.109  49.223  50.080  1.00  0.00           C  
ATOM    622  O   ILE    41      63.920  48.689  49.419  1.00  0.00           O  
ATOM    623  N   GLN    42      63.232  49.777  51.315  1.00  0.00           N  
ATOM    624  H   GLN    42      62.441  50.180  51.798  1.00  0.00           H  
ATOM    625  CA  GLN    42      64.574  49.952  51.868  1.00  0.00           C  
ATOM    626  HA  GLN    42      65.248  49.272  51.347  1.00  0.00           H  
ATOM    627  CB  GLN    42      65.020  51.406  51.683  1.00  0.00           C  
ATOM    628  HB2 GLN    42      64.347  52.098  52.190  1.00  0.00           H  
ATOM    629  HB3 GLN    42      65.924  51.474  52.288  1.00  0.00           H  
ATOM    630  CG  GLN    42      65.270  51.843  50.186  1.00  0.00           C  
ATOM    631  HG2 GLN    42      64.309  51.958  49.684  1.00  0.00           H  
ATOM    632  HG3 GLN    42      65.941  51.080  49.792  1.00  0.00           H  
ATOM    633  CD  GLN    42      65.916  53.125  50.080  1.00  0.00           C  
ATOM    634  OE1 GLN    42      65.441  54.153  50.530  1.00  0.00           O  
ATOM    635  NE2 GLN    42      66.967  53.280  49.262  1.00  0.00           N  
ATOM    636 HE21 GLN    42      67.353  54.212  49.314  1.00  0.00           H  
ATOM    637 HE22 GLN    42      67.532  52.521  48.908  1.00  0.00           H  
ATOM    638  C   GLN    42      64.564  49.463  53.277  1.00  0.00           C  
ATOM    639  O   GLN    42      63.945  50.133  54.121  1.00  0.00           O  
ATOM    640  N   GLN    43      65.067  48.286  53.561  1.00  0.00           N  
ATOM    641  H   GLN    43      65.370  47.819  52.718  1.00  0.00           H  
ATOM    642  CA  GLN    43      65.030  47.657  54.913  1.00  0.00           C  
ATOM    643  HA  GLN    43      65.111  48.503  55.595  1.00  0.00           H  
ATOM    644  CB  GLN    43      63.655  46.967  55.143  1.00  0.00           C  
ATOM    645  HB2 GLN    43      63.665  46.604  56.171  1.00  0.00           H  
ATOM    646  HB3 GLN    43      63.479  46.166  54.425  1.00  0.00           H  
ATOM    647  CG  GLN    43      62.473  47.907  55.192  1.00  0.00           C  
ATOM    648  HG2 GLN    43      62.651  48.627  55.990  1.00  0.00           H  
ATOM    649  HG3 GLN    43      62.373  48.474  54.266  1.00  0.00           H  
ATOM    650  CD  GLN    43      61.175  47.133  55.430  1.00  0.00           C  
ATOM    651  OE1 GLN    43      61.072  45.897  55.491  1.00  0.00           O  
ATOM    652  NE2 GLN    43      60.115  47.810  55.817  1.00  0.00           N  
ATOM    653 HE21 GLN    43      59.230  47.333  55.908  1.00  0.00           H  
ATOM    654 HE22 GLN    43      60.150  48.817  55.757  1.00  0.00           H  
ATOM    655  C   GLN    43      66.262  46.848  55.213  1.00  0.00           C  
ATOM    656  O   GLN    43      66.906  46.273  54.298  1.00  0.00           O  
ATOM    657  N   GLY    44      66.681  46.781  56.530  1.00  0.00           N  
ATOM    658  H   GLY    44      66.193  47.263  57.272  1.00  0.00           H  
ATOM    659  CA  GLY    44      67.814  45.977  56.967  1.00  0.00           C  
ATOM    660  HA2 GLY    44      67.824  45.032  56.424  1.00  0.00           H  
ATOM    661  HA3 GLY    44      68.727  46.481  56.649  1.00  0.00           H  
ATOM    662  C   GLY    44      67.588  45.664  58.473  1.00  0.00           C  
ATOM    663  O   GLY    44      66.532  46.013  59.088  1.00  0.00           O  
ATOM    664  N   LEU    45      68.551  44.941  58.967  1.00  0.00           N  
ATOM    665  H   LEU    45      69.297  44.741  58.316  1.00  0.00           H  
ATOM    666  CA  LEU    45      68.491  44.360  60.270  1.00  0.00           C  
ATOM    667  HA  LEU    45      67.605  44.806  60.723  1.00  0.00           H  
ATOM    668  CB  LEU    45      68.301  42.827  60.182  1.00  0.00           C  
ATOM    669  HB2 LEU    45      68.571  42.294  61.094  1.00  0.00           H  
ATOM    670  HB3 LEU    45      69.001  42.482  59.421  1.00  0.00           H  
ATOM    671  CG  LEU    45      66.924  42.374  59.647  1.00  0.00           C  
ATOM    672  HG  LEU    45      66.620  42.920  58.754  1.00  0.00           H  
ATOM    673  CD1 LEU    45      67.108  40.866  59.235  1.00  0.00           C  
ATOM    674 HD11 LEU    45      67.952  40.719  58.562  1.00  0.00           H  
ATOM    675 HD12 LEU    45      67.136  40.221  60.113  1.00  0.00           H  
ATOM    676 HD13 LEU    45      66.231  40.507  58.696  1.00  0.00           H  
ATOM    677  CD2 LEU    45      65.797  42.554  60.539  1.00  0.00           C  
ATOM    678 HD21 LEU    45      64.902  42.140  60.075  1.00  0.00           H  
ATOM    679 HD22 LEU    45      65.950  41.969  61.446  1.00  0.00           H  
ATOM    680 HD23 LEU    45      65.603  43.600  60.778  1.00  0.00           H  
ATOM    681  C   LEU    45      69.718  44.761  61.073  1.00  0.00           C  
ATOM    682  O   LEU    45      70.774  44.793  60.451  1.00  0.00           O  
ATOM    683  N   LEU    46      69.598  44.910  62.347  1.00  0.00           N  
ATOM    684  H   LEU    46      68.688  44.786  62.768  1.00  0.00           H  
ATOM    685  CA  LEU    46      70.700  45.100  63.210  1.00  0.00           C  
ATOM    686  HA  LEU    46      71.547  45.517  62.666  1.00  0.00           H  
ATOM    687  CB  LEU    46      70.140  46.077  64.252  1.00  0.00           C  
ATOM    688  HB2 LEU    46      69.107  45.807  64.474  1.00  0.00           H  
ATOM    689  HB3 LEU    46      70.681  45.987  65.194  1.00  0.00           H  
ATOM    690  CG  LEU    46      70.176  47.532  63.675  1.00  0.00           C  
ATOM    691  HG  LEU    46      69.912  47.466  62.620  1.00  0.00           H  
ATOM    692  CD1 LEU    46      69.097  48.274  64.454  1.00  0.00           C  
ATOM    693 HD11 LEU    46      68.224  47.623  64.404  1.00  0.00           H  
ATOM    694 HD12 LEU    46      68.842  49.201  63.942  1.00  0.00           H  
ATOM    695 HD13 LEU    46      69.159  48.391  65.536  1.00  0.00           H  
ATOM    696  CD2 LEU    46      71.571  48.143  63.854  1.00  0.00           C  
ATOM    697 HD21 LEU    46      72.316  47.470  63.431  1.00  0.00           H  
ATOM    698 HD22 LEU    46      71.594  49.099  63.330  1.00  0.00           H  
ATOM    699 HD23 LEU    46      71.848  48.352  64.888  1.00  0.00           H  
ATOM    700  C   LEU    46      71.067  43.766  63.856  1.00  0.00           C  
ATOM    701  O   LEU    46      70.315  43.215  64.633  1.00  0.00           O  
ATOM    702  N   TYR    47      72.353  43.363  63.728  1.00  0.00           N  
ATOM    703  H   TYR    47      72.961  43.893  63.120  1.00  0.00           H  
ATOM    704  CA  TYR    47      72.908  42.236  64.379  1.00  0.00           C  
ATOM    705  HA  TYR    47      72.140  41.748  64.978  1.00  0.00           H  
ATOM    706  CB  TYR    47      73.327  41.240  63.220  1.00  0.00           C  
ATOM    707  HB2 TYR    47      74.086  41.750  62.627  1.00  0.00           H  
ATOM    708  HB3 TYR    47      73.943  40.527  63.767  1.00  0.00           H  
ATOM    709  CG  TYR    47      72.259  40.539  62.409  1.00  0.00           C  
ATOM    710  CD1 TYR    47      71.734  39.304  62.805  1.00  0.00           C  
ATOM    711  HD1 TYR    47      71.954  38.854  63.762  1.00  0.00           H  
ATOM    712  CE1 TYR    47      70.762  38.580  62.006  1.00  0.00           C  
ATOM    713  HE1 TYR    47      70.347  37.646  62.357  1.00  0.00           H  
ATOM    714  CZ  TYR    47      70.370  39.138  60.800  1.00  0.00           C  
ATOM    715  OH  TYR    47      69.453  38.628  59.958  1.00  0.00           O  
ATOM    716  HH  TYR    47      68.926  37.919  60.333  1.00  0.00           H  
ATOM    717  CE2 TYR    47      70.915  40.363  60.353  1.00  0.00           C  
ATOM    718  HE2 TYR    47      70.593  40.792  59.416  1.00  0.00           H  
ATOM    719  CD2 TYR    47      71.828  41.035  61.193  1.00  0.00           C  
ATOM    720  HD2 TYR    47      72.311  41.953  60.892  1.00  0.00           H  
ATOM    721  C   TYR    47      74.204  42.529  65.208  1.00  0.00           C  
ATOM    722  O   TYR    47      75.099  43.197  64.765  1.00  0.00           O  
ATOM    723  N   HID    48      74.271  41.895  66.381  1.00  0.00           N  
ATOM    724  H   HID    48      73.629  41.122  66.482  1.00  0.00           H  
ATOM    725  CA  HID    48      75.354  42.218  67.385  1.00  0.00           C  
ATOM    726  HA  HID    48      75.763  43.221  67.262  1.00  0.00           H  
ATOM    727  CB  HID    48      74.665  42.333  68.714  1.00  0.00           C  
ATOM    728  HB2 HID    48      74.117  41.410  68.906  1.00  0.00           H  
ATOM    729  HB3 HID    48      73.966  43.161  68.595  1.00  0.00           H  
ATOM    730  CG  HID    48      75.525  42.477  69.902  1.00  0.00           C  
ATOM    731  ND1 HID    48      76.687  43.216  69.899  1.00  0.00           N  
ATOM    732  HD1 HID    48      77.147  43.706  69.145  1.00  0.00           H  
ATOM    733  CE1 HID    48      77.271  42.982  71.060  1.00  0.00           C  
ATOM    734  HE1 HID    48      78.219  43.410  71.349  1.00  0.00           H  
ATOM    735  NE2 HID    48      76.495  42.239  71.906  1.00  0.00           N  
ATOM    736  CD2 HID    48      75.432  41.868  71.109  1.00  0.00           C  
ATOM    737  HD2 HID    48      74.577  41.311  71.462  1.00  0.00           H  
ATOM    738  C   HID    48      76.505  41.225  67.240  1.00  0.00           C  
ATOM    739  O   HID    48      76.228  40.044  67.219  1.00  0.00           O  
ATOM    740  N   HIE    49      77.757  41.762  67.235  1.00  0.00           N  
ATOM    741  H   HIE    49      77.782  42.772  67.213  1.00  0.00           H  
ATOM    742  CA  HIE    49      79.036  41.082  67.427  1.00  0.00           C  
ATOM    743  HA  HIE    49      78.898  40.014  67.258  1.00  0.00           H  
ATOM    744  CB  HIE    49      80.022  41.600  66.388  1.00  0.00           C  
ATOM    745  HB2 HIE    49      80.966  41.056  66.422  1.00  0.00           H  
ATOM    746  HB3 HIE    49      80.171  42.675  66.490  1.00  0.00           H  
ATOM    747  CG  HIE    49      79.674  41.484  64.930  1.00  0.00           C  
ATOM    748  ND1 HIE    49      80.271  42.263  63.940  1.00  0.00           N  
ATOM    749  CE1 HIE    49      79.893  41.732  62.746  1.00  0.00           C  
ATOM    750  HE1 HIE    49      80.241  42.043  61.772  1.00  0.00           H  
ATOM    751  NE2 HIE    49      79.140  40.680  62.990  1.00  0.00           N  
ATOM    752  HE2 HIE    49      78.939  39.932  62.342  1.00  0.00           H  
ATOM    753  CD2 HIE    49      79.012  40.427  64.308  1.00  0.00           C  
ATOM    754  HD2 HIE    49      78.483  39.594  64.745  1.00  0.00           H  
ATOM    755  C   HIE    49      79.612  41.202  68.852  1.00  0.00           C  
ATOM    756  O   HIE    49      80.510  42.029  69.047  1.00  0.00           O  
ATOM    757  N   PRO    50      79.158  40.353  69.806  1.00  0.00           N  
ATOM    758  CD  PRO    50      78.019  39.450  69.702  1.00  0.00           C  
ATOM    759  HD2 PRO    50      77.029  39.902  69.748  1.00  0.00           H  
ATOM    760  HD3 PRO    50      78.123  38.796  68.836  1.00  0.00           H  
ATOM    761  CG  PRO    50      78.168  38.546  70.902  1.00  0.00           C  
ATOM    762  HG2 PRO    50      77.272  38.020  71.232  1.00  0.00           H  
ATOM    763  HG3 PRO    50      78.911  37.761  70.763  1.00  0.00           H  
ATOM    764  CB  PRO    50      78.787  39.422  71.932  1.00  0.00           C  
ATOM    765  HB2 PRO    50      78.007  39.959  72.472  1.00  0.00           H  
ATOM    766  HB3 PRO    50      79.344  38.799  72.631  1.00  0.00           H  
ATOM    767  CA  PRO    50      79.673  40.453  71.245  1.00  0.00           C  
ATOM    768  HA  PRO    50      79.537  41.478  71.591  1.00  0.00           H  
ATOM    769  C   PRO    50      81.175  40.206  71.414  1.00  0.00           C  
ATOM    770  O   PRO    50      81.710  40.505  72.463  1.00  0.00           O  
ATOM    771  N   ASN    51      81.807  39.522  70.484  1.00  0.00           N  
ATOM    772  H   ASN    51      81.325  39.229  69.647  1.00  0.00           H  
ATOM    773  CA  ASN    51      83.222  39.265  70.478  1.00  0.00           C  
ATOM    774  HA  ASN    51      83.822  39.974  71.048  1.00  0.00           H  
ATOM    775  CB  ASN    51      83.379  37.826  70.950  1.00  0.00           C  
ATOM    776  HB2 ASN    51      82.941  37.148  70.218  1.00  0.00           H  
ATOM    777  HB3 ASN    51      82.903  37.696  71.922  1.00  0.00           H  
ATOM    778  CG  ASN    51      84.788  37.477  71.257  1.00  0.00           C  
ATOM    779  OD1 ASN    51      85.564  38.273  71.791  1.00  0.00           O  
ATOM    780  ND2 ASN    51      85.234  36.350  70.855  1.00  0.00           N  
ATOM    781 HD21 ASN    51      86.194  36.132  71.083  1.00  0.00           H  
ATOM    782 HD22 ASN    51      84.548  35.693  70.512  1.00  0.00           H  
ATOM    783  C   ASN    51      83.770  39.365  69.000  1.00  0.00           C  
ATOM    784  O   ASN    51      82.965  39.334  68.081  1.00  0.00           O  
ATOM    785  N   GLN    52      85.088  39.429  68.699  1.00  0.00           N  
ATOM    786  H   GLN    52      85.733  39.513  69.472  1.00  0.00           H  
ATOM    787  CA  GLN    52      85.569  39.713  67.372  1.00  0.00           C  
ATOM    788  HA  GLN    52      84.892  40.530  67.126  1.00  0.00           H  
ATOM    789  CB  GLN    52      87.001  40.201  67.425  1.00  0.00           C  
ATOM    790  HB2 GLN    52      87.574  39.724  66.631  1.00  0.00           H  
ATOM    791  HB3 GLN    52      87.510  39.993  68.366  1.00  0.00           H  
ATOM    792  CG  GLN    52      87.015  41.691  67.170  1.00  0.00           C  
ATOM    793  HG2 GLN    52      88.050  42.017  67.277  1.00  0.00           H  
ATOM    794  HG3 GLN    52      86.506  42.237  67.965  1.00  0.00           H  
ATOM    795  CD  GLN    52      86.605  42.199  65.881  1.00  0.00           C  
ATOM    796  OE1 GLN    52      85.893  41.590  65.075  1.00  0.00           O  
ATOM    797  NE2 GLN    52      86.912  43.411  65.574  1.00  0.00           N  
ATOM    798 HE21 GLN    52      87.653  43.936  66.017  1.00  0.00           H  
ATOM    799 HE22 GLN    52      86.493  43.802  64.742  1.00  0.00           H  
ATOM    800  C   GLN    52      85.395  38.563  66.423  1.00  0.00           C  
ATOM    801  O   GLN    52      85.622  37.354  66.810  1.00  0.00           O  
ATOM    802  N   VAL    53      85.061  38.803  65.160  1.00  0.00           N  
ATOM    803  H   VAL    53      85.238  39.753  64.867  1.00  0.00           H  
ATOM    804  CA  VAL    53      84.540  37.882  64.143  1.00  0.00           C  
ATOM    805  HA  VAL    53      84.508  36.846  64.478  1.00  0.00           H  
ATOM    806  CB  VAL    53      83.048  38.154  63.767  1.00  0.00           C  
ATOM    807  HB  VAL    53      82.907  37.680  62.795  1.00  0.00           H  
ATOM    808  CG1 VAL    53      82.139  37.516  64.785  1.00  0.00           C  
ATOM    809 HG11 VAL    53      82.557  37.530  65.791  1.00  0.00           H  
ATOM    810 HG12 VAL    53      81.913  36.465  64.608  1.00  0.00           H  
ATOM    811 HG13 VAL    53      81.192  38.057  64.775  1.00  0.00           H  
ATOM    812  CG2 VAL    53      82.658  39.630  63.554  1.00  0.00           C  
ATOM    813 HG21 VAL    53      81.635  39.613  63.179  1.00  0.00           H  
ATOM    814 HG22 VAL    53      83.435  40.111  62.960  1.00  0.00           H  
ATOM    815 HG23 VAL    53      82.711  40.062  64.554  1.00  0.00           H  
ATOM    816  C   VAL    53      85.491  37.838  62.942  1.00  0.00           C  
ATOM    817  O   VAL    53      86.250  38.795  62.821  1.00  0.00           O  
ATOM    818  N   ASP    54      85.582  36.697  62.211  1.00  0.00           N  
ATOM    819  H   ASP    54      84.985  35.943  62.520  1.00  0.00           H  
ATOM    820  CA  ASP    54      86.335  36.467  60.953  1.00  0.00           C  
ATOM    821  HA  ASP    54      87.271  37.022  61.010  1.00  0.00           H  
ATOM    822  CB  ASP    54      86.716  34.957  60.919  1.00  0.00           C  
ATOM    823  HB2 ASP    54      85.782  34.397  60.881  1.00  0.00           H  
ATOM    824  HB3 ASP    54      87.187  34.739  61.878  1.00  0.00           H  
ATOM    825  CG  ASP    54      87.614  34.529  59.739  1.00  0.00           C  
ATOM    826  OD1 ASP    54      88.349  35.427  59.328  1.00  0.00           O  
ATOM    827  OD2 ASP    54      87.482  33.423  59.214  1.00  0.00           O  
ATOM    828  C   ASP    54      85.668  36.966  59.694  1.00  0.00           C  
ATOM    829  O   ASP    54      85.266  36.230  58.820  1.00  0.00           O  
ATOM    830  N   THR    55      85.445  38.290  59.705  1.00  0.00           N  
ATOM    831  H   THR    55      85.627  38.770  60.574  1.00  0.00           H  
ATOM    832  CA  THR    55      84.480  38.909  58.822  1.00  0.00           C  
ATOM    833  HA  THR    55      83.529  38.396  58.963  1.00  0.00           H  
ATOM    834  CB  THR    55      84.246  40.364  59.262  1.00  0.00           C  
ATOM    835  HB  THR    55      85.154  40.961  59.344  1.00  0.00           H  
ATOM    836  CG2 THR    55      83.317  41.247  58.451  1.00  0.00           C  
ATOM    837 HG21 THR    55      83.319  42.261  58.852  1.00  0.00           H  
ATOM    838 HG22 THR    55      83.714  41.373  57.444  1.00  0.00           H  
ATOM    839 HG23 THR    55      82.352  40.743  58.401  1.00  0.00           H  
ATOM    840  OG1 THR    55      83.740  40.251  60.568  1.00  0.00           O  
ATOM    841  HG1 THR    55      83.944  41.081  61.005  1.00  0.00           H  
ATOM    842  C   THR    55      84.685  38.848  57.236  1.00  0.00           C  
ATOM    843  O   THR    55      83.701  38.522  56.541  1.00  0.00           O  
ATOM    844  N   PRO    56      85.911  39.075  56.693  1.00  0.00           N  
ATOM    845  CD  PRO    56      87.115  39.502  57.393  1.00  0.00           C  
ATOM    846  HD2 PRO    56      86.916  40.235  58.175  1.00  0.00           H  
ATOM    847  HD3 PRO    56      87.619  38.698  57.931  1.00  0.00           H  
ATOM    848  CG  PRO    56      88.132  39.945  56.309  1.00  0.00           C  
ATOM    849  HG2 PRO    56      89.152  39.631  56.529  1.00  0.00           H  
ATOM    850  HG3 PRO    56      87.992  40.993  56.046  1.00  0.00           H  
ATOM    851  CB  PRO    56      87.675  39.038  55.111  1.00  0.00           C  
ATOM    852  HB2 PRO    56      87.859  39.438  54.114  1.00  0.00           H  
ATOM    853  HB3 PRO    56      88.152  38.059  55.135  1.00  0.00           H  
ATOM    854  CA  PRO    56      86.178  38.934  55.224  1.00  0.00           C  
ATOM    855  HA  PRO    56      85.767  39.823  54.744  1.00  0.00           H  
ATOM    856  C   PRO    56      85.573  37.647  54.621  1.00  0.00           C  
ATOM    857  O   PRO    56      85.179  37.649  53.486  1.00  0.00           O  
ATOM    858  N   ASN    57      85.911  36.432  55.202  1.00  0.00           N  
ATOM    859  H   ASN    57      86.348  36.482  56.111  1.00  0.00           H  
ATOM    860  CA  ASN    57      85.478  35.149  54.673  1.00  0.00           C  
ATOM    861  HA  ASN    57      85.845  34.828  53.698  1.00  0.00           H  
ATOM    862  CB  ASN    57      86.238  34.211  55.572  1.00  0.00           C  
ATOM    863  HB2 ASN    57      85.744  33.240  55.558  1.00  0.00           H  
ATOM    864  HB3 ASN    57      86.233  34.507  56.621  1.00  0.00           H  
ATOM    865  CG  ASN    57      87.694  33.931  55.132  1.00  0.00           C  
ATOM    866  OD1 ASN    57      88.063  34.083  53.964  1.00  0.00           O  
ATOM    867  ND2 ASN    57      88.470  33.612  56.146  1.00  0.00           N  
ATOM    868 HD21 ASN    57      89.472  33.651  56.022  1.00  0.00           H  
ATOM    869 HD22 ASN    57      88.054  33.533  57.063  1.00  0.00           H  
ATOM    870  C   ASN    57      83.966  34.939  54.696  1.00  0.00           C  
ATOM    871  O   ASN    57      83.433  34.434  53.725  1.00  0.00           O  
ATOM    872  N   GLN    58      83.236  35.473  55.720  1.00  0.00           N  
ATOM    873  H   GLN    58      83.715  35.835  56.532  1.00  0.00           H  
ATOM    874  CA  GLN    58      81.753  35.673  55.771  1.00  0.00           C  
ATOM    875  HA  GLN    58      81.286  34.693  55.673  1.00  0.00           H  
ATOM    876  CB  GLN    58      81.439  36.139  57.187  1.00  0.00           C  
ATOM    877  HB2 GLN    58      82.185  36.887  57.454  1.00  0.00           H  
ATOM    878  HB3 GLN    58      81.607  35.441  58.007  1.00  0.00           H  
ATOM    879  CG  GLN    58      80.026  36.730  57.454  1.00  0.00           C  
ATOM    880  HG2 GLN    58      79.811  37.466  56.679  1.00  0.00           H  
ATOM    881  HG3 GLN    58      79.944  37.303  58.378  1.00  0.00           H  
ATOM    882  CD  GLN    58      78.872  35.710  57.529  1.00  0.00           C  
ATOM    883  OE1 GLN    58      79.098  34.679  56.998  1.00  0.00           O  
ATOM    884  NE2 GLN    58      77.702  35.929  58.066  1.00  0.00           N  
ATOM    885 HE21 GLN    58      77.001  35.203  58.035  1.00  0.00           H  
ATOM    886 HE22 GLN    58      77.566  36.819  58.522  1.00  0.00           H  
ATOM    887  C   GLN    58      81.280  36.673  54.677  1.00  0.00           C  
ATOM    888  O   GLN    58      80.191  36.431  54.209  1.00  0.00           O  
ATOM    889  N   ILE    59      81.955  37.802  54.379  1.00  0.00           N  
ATOM    890  H   ILE    59      82.557  38.108  55.131  1.00  0.00           H  
ATOM    891  CA  ILE    59      81.595  38.666  53.339  1.00  0.00           C  
ATOM    892  HA  ILE    59      80.526  38.828  53.476  1.00  0.00           H  
ATOM    893  CB  ILE    59      82.406  39.928  53.427  1.00  0.00           C  
ATOM    894  HB  ILE    59      83.470  39.692  53.441  1.00  0.00           H  
ATOM    895  CG2 ILE    59      82.221  40.698  52.121  1.00  0.00           C  
ATOM    896 HG21 ILE    59      82.641  41.697  52.237  1.00  0.00           H  
ATOM    897 HG22 ILE    59      81.195  40.922  51.828  1.00  0.00           H  
ATOM    898 HG23 ILE    59      82.789  40.246  51.308  1.00  0.00           H  
ATOM    899  CG1 ILE    59      82.001  40.844  54.584  1.00  0.00           C  
ATOM    900 HG12 ILE    59      82.787  41.592  54.693  1.00  0.00           H  
ATOM    901 HG13 ILE    59      82.032  40.319  55.538  1.00  0.00           H  
ATOM    902  CD1 ILE    59      80.609  41.426  54.518  1.00  0.00           C  
ATOM    903 HD11 ILE    59      80.511  42.161  55.316  1.00  0.00           H  
ATOM    904 HD12 ILE    59      79.807  40.693  54.604  1.00  0.00           H  
ATOM    905 HD13 ILE    59      80.397  41.943  53.582  1.00  0.00           H  
ATOM    906  C   ILE    59      81.654  37.909  51.961  1.00  0.00           C  
ATOM    907  O   ILE    59      80.613  37.665  51.340  1.00  0.00           O  
ATOM    908  N   GLN    60      82.819  37.367  51.534  1.00  0.00           N  
ATOM    909  H   GLN    60      83.643  37.680  52.027  1.00  0.00           H  
ATOM    910  CA  GLN    60      83.027  36.483  50.354  1.00  0.00           C  
ATOM    911  HA  GLN    60      82.734  37.067  49.482  1.00  0.00           H  
ATOM    912  CB  GLN    60      84.508  35.969  50.216  1.00  0.00           C  
ATOM    913  HB2 GLN    60      84.717  35.463  51.158  1.00  0.00           H  
ATOM    914  HB3 GLN    60      85.244  36.773  50.187  1.00  0.00           H  
ATOM    915  CG  GLN    60      84.760  34.949  49.093  1.00  0.00           C  
ATOM    916  HG2 GLN    60      84.104  34.079  49.113  1.00  0.00           H  
ATOM    917  HG3 GLN    60      85.727  34.561  49.412  1.00  0.00           H  
ATOM    918  CD  GLN    60      84.836  35.659  47.712  1.00  0.00           C  
ATOM    919  OE1 GLN    60      85.638  36.579  47.554  1.00  0.00           O  
ATOM    920  NE2 GLN    60      84.123  35.163  46.721  1.00  0.00           N  
ATOM    921 HE21 GLN    60      84.325  35.571  45.820  1.00  0.00           H  
ATOM    922 HE22 GLN    60      83.771  34.224  46.844  1.00  0.00           H  
ATOM    923  C   GLN    60      82.026  35.265  50.369  1.00  0.00           C  
ATOM    924  O   GLN    60      81.428  34.939  49.356  1.00  0.00           O  
ATOM    925  N   HIE    61      81.530  34.813  51.501  1.00  0.00           N  
ATOM    926  H   HIE    61      81.894  35.108  52.395  1.00  0.00           H  
ATOM    927  CA  HIE    61      80.484  33.756  51.626  1.00  0.00           C  
ATOM    928  HA  HIE    61      80.690  32.967  50.902  1.00  0.00           H  
ATOM    929  CB  HIE    61      80.641  33.227  53.064  1.00  0.00           C  
ATOM    930  HB2 HIE    61      80.764  34.083  53.728  1.00  0.00           H  
ATOM    931  HB3 HIE    61      81.496  32.564  53.196  1.00  0.00           H  
ATOM    932  CG  HIE    61      79.457  32.346  53.491  1.00  0.00           C  
ATOM    933  ND1 HIE    61      79.015  31.104  52.915  1.00  0.00           N  
ATOM    934  CE1 HIE    61      77.964  30.699  53.612  1.00  0.00           C  
ATOM    935  HE1 HIE    61      77.421  29.774  53.489  1.00  0.00           H  
ATOM    936  NE2 HIE    61      77.600  31.620  54.554  1.00  0.00           N  
ATOM    937  HE2 HIE    61      77.008  31.494  55.362  1.00  0.00           H  
ATOM    938  CD2 HIE    61      78.472  32.728  54.378  1.00  0.00           C  
ATOM    939  HD2 HIE    61      78.440  33.705  54.836  1.00  0.00           H  
ATOM    940  C   HIE    61      79.105  34.210  51.261  1.00  0.00           C  
ATOM    941  O   HIE    61      78.476  33.662  50.380  1.00  0.00           O  
ATOM    942  N   LEU    62      78.641  35.328  51.919  1.00  0.00           N  
ATOM    943  H   LEU    62      79.141  35.765  52.680  1.00  0.00           H  
ATOM    944  CA  LEU    62      77.368  35.891  51.545  1.00  0.00           C  
ATOM    945  HA  LEU    62      76.606  35.145  51.768  1.00  0.00           H  
ATOM    946  CB  LEU    62      77.038  37.166  52.441  1.00  0.00           C  
ATOM    947  HB2 LEU    62      77.865  37.865  52.317  1.00  0.00           H  
ATOM    948  HB3 LEU    62      76.115  37.610  52.069  1.00  0.00           H  
ATOM    949  CG  LEU    62      76.980  37.019  53.935  1.00  0.00           C  
ATOM    950  HG  LEU    62      77.980  36.774  54.291  1.00  0.00           H  
ATOM    951  CD1 LEU    62      76.647  38.459  54.530  1.00  0.00           C  
ATOM    952 HD11 LEU    62      75.578  38.673  54.521  1.00  0.00           H  
ATOM    953 HD12 LEU    62      77.225  39.288  54.122  1.00  0.00           H  
ATOM    954 HD13 LEU    62      76.931  38.291  55.568  1.00  0.00           H  
ATOM    955  CD2 LEU    62      76.222  35.798  54.513  1.00  0.00           C  
ATOM    956 HD21 LEU    62      76.272  34.977  53.798  1.00  0.00           H  
ATOM    957 HD22 LEU    62      76.595  35.534  55.503  1.00  0.00           H  
ATOM    958 HD23 LEU    62      75.211  36.164  54.689  1.00  0.00           H  
ATOM    959  C   LEU    62      77.243  36.314  50.060  1.00  0.00           C  
ATOM    960  O   LEU    62      76.130  36.563  49.493  1.00  0.00           O  
ATOM    961  N   LYS    63      78.391  36.582  49.366  1.00  0.00           N  
ATOM    962  H   LYS    63      79.281  36.478  49.830  1.00  0.00           H  
ATOM    963  CA  LYS    63      78.390  36.798  47.888  1.00  0.00           C  
ATOM    964  HA  LYS    63      77.571  37.420  47.526  1.00  0.00           H  
ATOM    965  CB  LYS    63      79.676  37.524  47.526  1.00  0.00           C  
ATOM    966  HB2 LYS    63      79.776  37.467  46.442  1.00  0.00           H  
ATOM    967  HB3 LYS    63      80.578  37.103  47.970  1.00  0.00           H  
ATOM    968  CG  LYS    63      79.591  39.039  47.954  1.00  0.00           C  
ATOM    969  HG2 LYS    63      79.122  39.055  48.938  1.00  0.00           H  
ATOM    970  HG3 LYS    63      78.884  39.577  47.323  1.00  0.00           H  
ATOM    971  CD  LYS    63      81.009  39.564  47.993  1.00  0.00           C  
ATOM    972  HD2 LYS    63      81.726  39.025  48.612  1.00  0.00           H  
ATOM    973  HD3 LYS    63      80.990  40.552  48.453  1.00  0.00           H  
ATOM    974  CE  LYS    63      81.566  39.803  46.587  1.00  0.00           C  
ATOM    975  HE2 LYS    63      81.384  38.915  45.982  1.00  0.00           H  
ATOM    976  HE3 LYS    63      80.913  40.572  46.175  1.00  0.00           H  
ATOM    977  NZ  LYS    63      83.030  40.087  46.665  1.00  0.00           N  
ATOM    978  HZ1 LYS    63      83.334  40.382  45.747  1.00  0.00           H  
ATOM    979  HZ2 LYS    63      83.208  40.844  47.309  1.00  0.00           H  
ATOM    980  HZ3 LYS    63      83.589  39.296  46.952  1.00  0.00           H  
ATOM    981  C   LYS    63      78.202  35.575  47.046  1.00  0.00           C  
ATOM    982  O   LYS    63      77.292  35.653  46.156  1.00  0.00           O  
ATOM    983  N   HID    64      78.901  34.498  47.353  1.00  0.00           N  
ATOM    984  H   HID    64      79.494  34.618  48.162  1.00  0.00           H  
ATOM    985  CA  HID    64      78.553  33.166  46.777  1.00  0.00           C  
ATOM    986  HA  HID    64      78.654  33.339  45.706  1.00  0.00           H  
ATOM    987  CB  HID    64      79.394  32.040  47.306  1.00  0.00           C  
ATOM    988  HB2 HID    64      79.088  31.078  46.893  1.00  0.00           H  
ATOM    989  HB3 HID    64      79.331  32.000  48.393  1.00  0.00           H  
ATOM    990  CG  HID    64      80.855  32.183  46.920  1.00  0.00           C  
ATOM    991  ND1 HID    64      81.429  32.066  45.699  1.00  0.00           N  
ATOM    992  HD1 HID    64      81.035  31.847  44.795  1.00  0.00           H  
ATOM    993  CE1 HID    64      82.736  32.189  45.821  1.00  0.00           C  
ATOM    994  HE1 HID    64      83.434  32.116  45.000  1.00  0.00           H  
ATOM    995  NE2 HID    64      83.116  32.382  47.078  1.00  0.00           N  
ATOM    996  CD2 HID    64      81.885  32.320  47.795  1.00  0.00           C  
ATOM    997  HD2 HID    64      81.726  32.288  48.862  1.00  0.00           H  
ATOM    998  C   HID    64      77.114  32.831  47.105  1.00  0.00           C  
ATOM    999  O   HID    64      76.343  32.480  46.246  1.00  0.00           O  
ATOM   1000  N   SER    65      76.648  32.997  48.333  1.00  0.00           N  
ATOM   1001  H   SER    65      77.384  33.288  48.960  1.00  0.00           H  
ATOM   1002  CA  SER    65      75.282  32.635  48.829  1.00  0.00           C  
ATOM   1003  HA  SER    65      75.131  31.591  48.552  1.00  0.00           H  
ATOM   1004  CB  SER    65      75.278  32.780  50.328  1.00  0.00           C  
ATOM   1005  HB2 SER    65      74.325  32.487  50.769  1.00  0.00           H  
ATOM   1006  HB3 SER    65      75.499  33.829  50.526  1.00  0.00           H  
ATOM   1007  OG  SER    65      76.252  31.941  50.950  1.00  0.00           O  
ATOM   1008  HG  SER    65      77.126  32.333  51.007  1.00  0.00           H  
ATOM   1009  C   SER    65      74.238  33.543  48.187  1.00  0.00           C  
ATOM   1010  O   SER    65      73.101  33.102  48.024  1.00  0.00           O  
ATOM   1011  N   LEU    66      74.515  34.807  47.826  1.00  0.00           N  
ATOM   1012  H   LEU    66      75.385  35.219  48.133  1.00  0.00           H  
ATOM   1013  CA  LEU    66      73.666  35.696  46.954  1.00  0.00           C  
ATOM   1014  HA  LEU    66      72.655  35.670  47.360  1.00  0.00           H  
ATOM   1015  CB  LEU    66      74.148  37.087  47.147  1.00  0.00           C  
ATOM   1016  HB2 LEU    66      75.231  37.141  47.040  1.00  0.00           H  
ATOM   1017  HB3 LEU    66      73.956  37.313  48.196  1.00  0.00           H  
ATOM   1018  CG  LEU    66      73.481  38.025  46.189  1.00  0.00           C  
ATOM   1019  HG  LEU    66      73.618  37.883  45.117  1.00  0.00           H  
ATOM   1020  CD1 LEU    66      71.919  38.112  46.470  1.00  0.00           C  
ATOM   1021 HD11 LEU    66      71.708  38.252  47.530  1.00  0.00           H  
ATOM   1022 HD12 LEU    66      71.650  38.977  45.864  1.00  0.00           H  
ATOM   1023 HD13 LEU    66      71.427  37.172  46.219  1.00  0.00           H  
ATOM   1024  CD2 LEU    66      74.002  39.453  46.403  1.00  0.00           C  
ATOM   1025 HD21 LEU    66      73.575  40.119  45.653  1.00  0.00           H  
ATOM   1026 HD22 LEU    66      75.080  39.559  46.283  1.00  0.00           H  
ATOM   1027 HD23 LEU    66      73.651  39.848  47.357  1.00  0.00           H  
ATOM   1028  C   LEU    66      73.580  35.281  45.520  1.00  0.00           C  
ATOM   1029  O   LEU    66      72.492  35.121  44.994  1.00  0.00           O  
ATOM   1030  N   SER    67      74.675  34.857  44.890  1.00  0.00           N  
ATOM   1031  H   SER    67      75.556  35.176  45.269  1.00  0.00           H  
ATOM   1032  CA  SER    67      74.685  34.304  43.547  1.00  0.00           C  
ATOM   1033  HA  SER    67      74.258  35.039  42.865  1.00  0.00           H  
ATOM   1034  CB  SER    67      76.145  33.997  43.176  1.00  0.00           C  
ATOM   1035  HB2 SER    67      76.752  34.894  43.299  1.00  0.00           H  
ATOM   1036  HB3 SER    67      76.474  33.148  43.776  1.00  0.00           H  
ATOM   1037  OG  SER    67      76.269  33.683  41.774  1.00  0.00           O  
ATOM   1038  HG  SER    67      75.667  34.256  41.293  1.00  0.00           H  
ATOM   1039  C   SER    67      73.682  33.143  43.361  1.00  0.00           C  
ATOM   1040  O   SER    67      72.773  33.061  42.416  1.00  0.00           O  
ATOM   1041  N   SER    68      73.699  32.141  44.280  1.00  0.00           N  
ATOM   1042  H   SER    68      74.429  32.097  44.976  1.00  0.00           H  
ATOM   1043  CA  SER    68      72.833  30.949  44.263  1.00  0.00           C  
ATOM   1044  HA  SER    68      72.781  30.743  43.193  1.00  0.00           H  
ATOM   1045  CB  SER    68      73.545  29.748  44.908  1.00  0.00           C  
ATOM   1046  HB2 SER    68      73.474  29.830  45.993  1.00  0.00           H  
ATOM   1047  HB3 SER    68      73.030  28.838  44.599  1.00  0.00           H  
ATOM   1048  OG  SER    68      74.872  29.618  44.544  1.00  0.00           O  
ATOM   1049  HG  SER    68      75.067  28.688  44.680  1.00  0.00           H  
ATOM   1050  C   SER    68      71.464  31.214  44.809  1.00  0.00           C  
ATOM   1051  O   SER    68      70.495  30.639  44.349  1.00  0.00           O  
ATOM   1052  N   THR    69      71.347  32.205  45.728  1.00  0.00           N  
ATOM   1053  H   THR    69      72.217  32.632  46.012  1.00  0.00           H  
ATOM   1054  CA  THR    69      69.993  32.794  46.030  1.00  0.00           C  
ATOM   1055  HA  THR    69      69.272  32.035  46.333  1.00  0.00           H  
ATOM   1056  CB  THR    69      70.027  33.795  47.238  1.00  0.00           C  
ATOM   1057  HB  THR    69      70.643  34.668  47.022  1.00  0.00           H  
ATOM   1058  CG2 THR    69      68.590  34.252  47.494  1.00  0.00           C  
ATOM   1059 HG21 THR    69      68.093  34.675  46.621  1.00  0.00           H  
ATOM   1060 HG22 THR    69      68.029  33.401  47.881  1.00  0.00           H  
ATOM   1061 HG23 THR    69      68.630  35.060  48.225  1.00  0.00           H  
ATOM   1062  OG1 THR    69      70.484  33.044  48.306  1.00  0.00           O  
ATOM   1063  HG1 THR    69      71.443  33.077  48.287  1.00  0.00           H  
ATOM   1064  C   THR    69      69.349  33.355  44.817  1.00  0.00           C  
ATOM   1065  O   THR    69      68.165  33.050  44.493  1.00  0.00           O  
ATOM   1066  N   LEU    70      70.083  34.193  44.048  1.00  0.00           N  
ATOM   1067  H   LEU    70      71.049  34.275  44.330  1.00  0.00           H  
ATOM   1068  CA  LEU    70      69.687  34.766  42.762  1.00  0.00           C  
ATOM   1069  HA  LEU    70      68.776  35.336  42.947  1.00  0.00           H  
ATOM   1070  CB  LEU    70      70.762  35.765  42.243  1.00  0.00           C  
ATOM   1071  HB2 LEU    70      71.704  35.223  42.333  1.00  0.00           H  
ATOM   1072  HB3 LEU    70      70.545  35.786  41.175  1.00  0.00           H  
ATOM   1073  CG  LEU    70      70.966  37.074  42.949  1.00  0.00           C  
ATOM   1074  HG  LEU    70      70.984  36.977  44.035  1.00  0.00           H  
ATOM   1075  CD1 LEU    70      72.188  37.839  42.519  1.00  0.00           C  
ATOM   1076 HD11 LEU    70      72.066  38.414  41.601  1.00  0.00           H  
ATOM   1077 HD12 LEU    70      72.571  38.522  43.276  1.00  0.00           H  
ATOM   1078 HD13 LEU    70      72.969  37.126  42.256  1.00  0.00           H  
ATOM   1079  CD2 LEU    70      69.779  38.100  42.574  1.00  0.00           C  
ATOM   1080 HD21 LEU    70      68.839  37.890  43.085  1.00  0.00           H  
ATOM   1081 HD22 LEU    70      69.604  37.935  41.511  1.00  0.00           H  
ATOM   1082 HD23 LEU    70      70.053  39.121  42.839  1.00  0.00           H  
ATOM   1083  C   LEU    70      69.322  33.657  41.708  1.00  0.00           C  
ATOM   1084  O   LEU    70      68.581  33.939  40.746  1.00  0.00           O  
ATOM   1085  N   SER    71      69.783  32.402  41.839  1.00  0.00           N  
ATOM   1086  H   SER    71      70.381  32.213  42.631  1.00  0.00           H  
ATOM   1087  CA  SER    71      69.479  31.254  41.001  1.00  0.00           C  
ATOM   1088  HA  SER    71      69.651  31.416  39.937  1.00  0.00           H  
ATOM   1089  CB  SER    71      70.312  30.008  41.368  1.00  0.00           C  
ATOM   1090  HB2 SER    71      71.347  30.351  41.395  1.00  0.00           H  
ATOM   1091  HB3 SER    71      70.152  29.664  42.390  1.00  0.00           H  
ATOM   1092  OG  SER    71      70.202  28.854  40.536  1.00  0.00           O  
ATOM   1093  HG  SER    71      70.815  28.883  39.798  1.00  0.00           H  
ATOM   1094  C   SER    71      67.994  30.780  41.058  1.00  0.00           C  
ATOM   1095  O   SER    71      67.537  30.139  40.107  1.00  0.00           O  
ATOM   1096  N   PHE    72      67.306  31.222  42.146  1.00  0.00           N  
ATOM   1097  H   PHE    72      67.645  31.880  42.834  1.00  0.00           H  
ATOM   1098  CA  PHE    72      65.917  30.884  42.416  1.00  0.00           C  
ATOM   1099  HA  PHE    72      65.593  30.218  41.616  1.00  0.00           H  
ATOM   1100  CB  PHE    72      65.659  30.096  43.718  1.00  0.00           C  
ATOM   1101  HB2 PHE    72      65.654  30.755  44.587  1.00  0.00           H  
ATOM   1102  HB3 PHE    72      64.673  29.662  43.551  1.00  0.00           H  
ATOM   1103  CG  PHE    72      66.556  28.855  43.995  1.00  0.00           C  
ATOM   1104  CD1 PHE    72      66.295  27.652  43.358  1.00  0.00           C  
ATOM   1105  HD1 PHE    72      65.389  27.544  42.781  1.00  0.00           H  
ATOM   1106  CE1 PHE    72      67.127  26.545  43.610  1.00  0.00           C  
ATOM   1107  HE1 PHE    72      66.774  25.562  43.336  1.00  0.00           H  
ATOM   1108  CZ  PHE    72      68.265  26.690  44.441  1.00  0.00           C  
ATOM   1109  HZ  PHE    72      68.868  25.813  44.625  1.00  0.00           H  
ATOM   1110  CE2 PHE    72      68.545  27.904  44.999  1.00  0.00           C  
ATOM   1111  HE2 PHE    72      69.419  28.119  45.596  1.00  0.00           H  
ATOM   1112  CD2 PHE    72      67.742  29.038  44.730  1.00  0.00           C  
ATOM   1113  HD2 PHE    72      67.914  29.991  45.208  1.00  0.00           H  
ATOM   1114  C   PHE    72      65.007  32.071  42.258  1.00  0.00           C  
ATOM   1115  O   PHE    72      63.797  31.965  42.036  1.00  0.00           O  
ATOM   1116  N   PHE    73      65.504  33.323  42.295  1.00  0.00           N  
ATOM   1117  H   PHE    73      66.499  33.419  42.434  1.00  0.00           H  
ATOM   1118  CA  PHE    73      64.832  34.583  42.168  1.00  0.00           C  
ATOM   1119  HA  PHE    73      63.822  34.385  41.810  1.00  0.00           H  
ATOM   1120  CB  PHE    73      64.648  35.218  43.517  1.00  0.00           C  
ATOM   1121  HB2 PHE    73      64.024  36.085  43.301  1.00  0.00           H  
ATOM   1122  HB3 PHE    73      65.661  35.457  43.840  1.00  0.00           H  
ATOM   1123  CG  PHE    73      63.968  34.516  44.687  1.00  0.00           C  
ATOM   1124  CD1 PHE    73      62.617  34.899  44.983  1.00  0.00           C  
ATOM   1125  HD1 PHE    73      62.081  35.558  44.317  1.00  0.00           H  
ATOM   1126  CE1 PHE    73      62.041  34.529  46.186  1.00  0.00           C  
ATOM   1127  HE1 PHE    73      61.082  34.955  46.444  1.00  0.00           H  
ATOM   1128  CZ  PHE    73      62.647  33.618  47.061  1.00  0.00           C  
ATOM   1129  HZ  PHE    73      62.227  33.431  48.038  1.00  0.00           H  
ATOM   1130  CE2 PHE    73      63.925  33.139  46.730  1.00  0.00           C  
ATOM   1131  HE2 PHE    73      64.467  32.458  47.368  1.00  0.00           H  
ATOM   1132  CD2 PHE    73      64.605  33.624  45.565  1.00  0.00           C  
ATOM   1133  HD2 PHE    73      65.602  33.278  45.333  1.00  0.00           H  
ATOM   1134  C   PHE    73      65.454  35.523  41.058  1.00  0.00           C  
ATOM   1135  O   PHE    73      65.800  36.676  41.278  1.00  0.00           O  
ATOM   1136  N   PRO    74      65.507  34.990  39.826  1.00  0.00           N  
ATOM   1137  CD  PRO    74      65.036  33.654  39.432  1.00  0.00           C  
ATOM   1138  HD2 PRO    74      65.826  32.989  39.781  1.00  0.00           H  
ATOM   1139  HD3 PRO    74      64.104  33.436  39.953  1.00  0.00           H  
ATOM   1140  CG  PRO    74      64.998  33.607  37.896  1.00  0.00           C  
ATOM   1141  HG2 PRO    74      64.014  33.881  37.513  1.00  0.00           H  
ATOM   1142  HG3 PRO    74      65.349  32.611  37.629  1.00  0.00           H  
ATOM   1143  CB  PRO    74      65.990  34.688  37.512  1.00  0.00           C  
ATOM   1144  HB2 PRO    74      65.638  35.232  36.636  1.00  0.00           H  
ATOM   1145  HB3 PRO    74      67.030  34.443  37.294  1.00  0.00           H  
ATOM   1146  CA  PRO    74      66.162  35.613  38.724  1.00  0.00           C  
ATOM   1147  HA  PRO    74      67.202  35.609  39.051  1.00  0.00           H  
ATOM   1148  C   PRO    74      65.645  37.052  38.374  1.00  0.00           C  
ATOM   1149  O   PRO    74      66.388  37.834  37.788  1.00  0.00           O  
ATOM   1150  N   PRO    75      64.355  37.363  38.577  1.00  0.00           N  
ATOM   1151  CD  PRO    75      63.247  36.484  38.909  1.00  0.00           C  
ATOM   1152  HD2 PRO    75      63.364  35.546  38.365  1.00  0.00           H  
ATOM   1153  HD3 PRO    75      63.257  36.340  39.990  1.00  0.00           H  
ATOM   1154  CG  PRO    75      61.915  37.114  38.443  1.00  0.00           C  
ATOM   1155  HG2 PRO    75      61.675  36.737  37.448  1.00  0.00           H  
ATOM   1156  HG3 PRO    75      61.111  37.015  39.172  1.00  0.00           H  
ATOM   1157  CB  PRO    75      62.292  38.626  38.522  1.00  0.00           C  
ATOM   1158  HB2 PRO    75      61.791  39.132  37.697  1.00  0.00           H  
ATOM   1159  HB3 PRO    75      62.032  39.038  39.497  1.00  0.00           H  
ATOM   1160  CA  PRO    75      63.782  38.724  38.279  1.00  0.00           C  
ATOM   1161  HA  PRO    75      64.009  38.900  37.228  1.00  0.00           H  
ATOM   1162  C   PRO    75      64.470  39.787  39.012  1.00  0.00           C  
ATOM   1163  O   PRO    75      64.332  40.940  38.520  1.00  0.00           O  
ATOM   1164  N   PHE    76      65.171  39.508  40.121  1.00  0.00           N  
ATOM   1165  H   PHE    76      65.210  38.537  40.398  1.00  0.00           H  
ATOM   1166  CA  PHE    76      66.004  40.510  40.748  1.00  0.00           C  
ATOM   1167  HA  PHE    76      65.416  41.427  40.700  1.00  0.00           H  
ATOM   1168  CB  PHE    76      66.246  40.187  42.225  1.00  0.00           C  
ATOM   1169  HB2 PHE    76      67.182  40.646  42.544  1.00  0.00           H  
ATOM   1170  HB3 PHE    76      66.486  39.131  42.349  1.00  0.00           H  
ATOM   1171  CG  PHE    76      65.212  40.645  43.225  1.00  0.00           C  
ATOM   1172  CD1 PHE    76      64.654  41.967  43.165  1.00  0.00           C  
ATOM   1173  HD1 PHE    76      65.024  42.584  42.359  1.00  0.00           H  
ATOM   1174  CE1 PHE    76      63.783  42.438  44.156  1.00  0.00           C  
ATOM   1175  HE1 PHE    76      63.363  43.423  44.017  1.00  0.00           H  
ATOM   1176  CZ  PHE    76      63.555  41.644  45.281  1.00  0.00           C  
ATOM   1177  HZ  PHE    76      62.843  41.910  46.048  1.00  0.00           H  
ATOM   1178  CE2 PHE    76      64.145  40.368  45.365  1.00  0.00           C  
ATOM   1179  HE2 PHE    76      63.909  39.710  46.188  1.00  0.00           H  
ATOM   1180  CD2 PHE    76      64.883  39.880  44.340  1.00  0.00           C  
ATOM   1181  HD2 PHE    76      65.397  38.946  44.515  1.00  0.00           H  
ATOM   1182  C   PHE    76      67.391  40.667  40.064  1.00  0.00           C  
ATOM   1183  O   PHE    76      67.880  41.792  40.136  1.00  0.00           O  
ATOM   1184  N   ALA    77      67.854  39.680  39.315  1.00  0.00           N  
ATOM   1185  H   ALA    77      67.424  38.766  39.293  1.00  0.00           H  
ATOM   1186  CA  ALA    77      69.127  39.772  38.618  1.00  0.00           C  
ATOM   1187  HA  ALA    77      69.772  40.486  39.130  1.00  0.00           H  
ATOM   1188  CB  ALA    77      69.832  38.416  38.436  1.00  0.00           C  
ATOM   1189  HB1 ALA    77      69.189  37.693  37.932  1.00  0.00           H  
ATOM   1190  HB2 ALA    77      70.199  38.165  39.431  1.00  0.00           H  
ATOM   1191  HB3 ALA    77      70.713  38.701  37.861  1.00  0.00           H  
ATOM   1192  C   ALA    77      68.905  40.458  37.241  1.00  0.00           C  
ATOM   1193  O   ALA    77      69.815  40.765  36.537  1.00  0.00           O  
ATOM   1194  N   GLY    78      67.690  40.805  36.870  1.00  0.00           N  
ATOM   1195  H   GLY    78      67.015  40.624  37.599  1.00  0.00           H  
ATOM   1196  CA  GLY    78      67.240  41.222  35.550  1.00  0.00           C  
ATOM   1197  HA2 GLY    78      67.972  40.919  34.801  1.00  0.00           H  
ATOM   1198  HA3 GLY    78      66.271  40.800  35.282  1.00  0.00           H  
ATOM   1199  C   GLY    78      67.260  42.764  35.392  1.00  0.00           C  
ATOM   1200  O   GLY    78      67.916  43.470  36.163  1.00  0.00           O  
ATOM   1201  N   ARG    79      66.527  43.268  34.394  1.00  0.00           N  
ATOM   1202  H   ARG    79      65.968  42.611  33.869  1.00  0.00           H  
ATOM   1203  CA  ARG    79      66.012  44.650  34.303  1.00  0.00           C  
ATOM   1204  HA  ARG    79      65.900  45.115  35.283  1.00  0.00           H  
ATOM   1205  CB  ARG    79      66.983  45.513  33.370  1.00  0.00           C  
ATOM   1206  HB2 ARG    79      67.075  44.932  32.453  1.00  0.00           H  
ATOM   1207  HB3 ARG    79      66.488  46.468  33.194  1.00  0.00           H  
ATOM   1208  CG  ARG    79      68.451  45.771  33.689  1.00  0.00           C  
ATOM   1209  HG2 ARG    79      68.902  44.779  33.719  1.00  0.00           H  
ATOM   1210  HG3 ARG    79      68.826  46.412  32.892  1.00  0.00           H  
ATOM   1211  CD  ARG    79      68.597  46.434  35.059  1.00  0.00           C  
ATOM   1212  HD2 ARG    79      68.071  45.900  35.850  1.00  0.00           H  
ATOM   1213  HD3 ARG    79      68.165  47.432  35.134  1.00  0.00           H  
ATOM   1214  NE  ARG    79      70.018  46.472  35.459  1.00  0.00           N  
ATOM   1215  HE  ARG    79      70.620  47.185  35.073  1.00  0.00           H  
ATOM   1216  CZ  ARG    79      70.641  45.739  36.389  1.00  0.00           C  
ATOM   1217  NH1 ARG    79      70.153  44.745  37.109  1.00  0.00           N  
ATOM   1218 HH11 ARG    79      70.736  44.284  37.793  1.00  0.00           H  
ATOM   1219 HH12 ARG    79      69.240  44.339  36.960  1.00  0.00           H  
ATOM   1220  NH2 ARG    79      71.893  46.151  36.601  1.00  0.00           N  
ATOM   1221 HH21 ARG    79      72.114  46.973  36.058  1.00  0.00           H  
ATOM   1222 HH22 ARG    79      72.569  45.696  37.199  1.00  0.00           H  
ATOM   1223  C   ARG    79      64.666  44.647  33.707  1.00  0.00           C  
ATOM   1224  O   ARG    79      64.225  43.741  33.015  1.00  0.00           O  
ATOM   1225  N   LEU    80      63.918  45.742  33.983  1.00  0.00           N  
ATOM   1226  H   LEU    80      64.246  46.513  34.546  1.00  0.00           H  
ATOM   1227  CA  LEU    80      62.588  45.919  33.308  1.00  0.00           C  
ATOM   1228  HA  LEU    80      61.937  45.071  33.523  1.00  0.00           H  
ATOM   1229  CB  LEU    80      61.888  47.251  33.793  1.00  0.00           C  
ATOM   1230  HB2 LEU    80      62.435  48.098  33.377  1.00  0.00           H  
ATOM   1231  HB3 LEU    80      60.918  47.389  33.315  1.00  0.00           H  
ATOM   1232  CG  LEU    80      61.591  47.352  35.278  1.00  0.00           C  
ATOM   1233  HG  LEU    80      62.535  47.533  35.792  1.00  0.00           H  
ATOM   1234  CD1 LEU    80      60.631  48.535  35.418  1.00  0.00           C  
ATOM   1235 HD11 LEU    80      60.501  48.782  36.472  1.00  0.00           H  
ATOM   1236 HD12 LEU    80      59.657  48.203  35.061  1.00  0.00           H  
ATOM   1237 HD13 LEU    80      60.956  49.389  34.824  1.00  0.00           H  
ATOM   1238  CD2 LEU    80      61.088  46.118  36.006  1.00  0.00           C  
ATOM   1239 HD21 LEU    80      61.114  46.335  37.074  1.00  0.00           H  
ATOM   1240 HD22 LEU    80      61.707  45.257  35.753  1.00  0.00           H  
ATOM   1241 HD23 LEU    80      60.062  45.926  35.692  1.00  0.00           H  
ATOM   1242  C   LEU    80      62.821  46.040  31.806  1.00  0.00           C  
ATOM   1243  O   LEU    80      63.908  46.401  31.267  1.00  0.00           O  
ATOM   1244  N   VAL    81      61.718  45.714  31.082  1.00  0.00           N  
ATOM   1245  H   VAL    81      60.936  45.470  31.673  1.00  0.00           H  
ATOM   1246  CA  VAL    81      61.448  45.978  29.625  1.00  0.00           C  
ATOM   1247  HA  VAL    81      62.287  46.623  29.364  1.00  0.00           H  
ATOM   1248  CB  VAL    81      61.483  44.722  28.685  1.00  0.00           C  
ATOM   1249  HB  VAL    81      60.954  43.831  29.023  1.00  0.00           H  
ATOM   1250  CG1 VAL    81      60.966  45.078  27.284  1.00  0.00           C  
ATOM   1251 HG11 VAL    81      61.351  46.084  27.117  1.00  0.00           H  
ATOM   1252 HG12 VAL    81      61.395  44.429  26.519  1.00  0.00           H  
ATOM   1253 HG13 VAL    81      59.885  45.183  27.373  1.00  0.00           H  
ATOM   1254  CG2 VAL    81      62.984  44.275  28.474  1.00  0.00           C  
ATOM   1255 HG21 VAL    81      63.627  44.367  29.349  1.00  0.00           H  
ATOM   1256 HG22 VAL    81      63.030  43.311  27.968  1.00  0.00           H  
ATOM   1257 HG23 VAL    81      63.381  45.032  27.798  1.00  0.00           H  
ATOM   1258  C   VAL    81      60.124  46.780  29.582  1.00  0.00           C  
ATOM   1259  O   VAL    81      59.135  46.276  30.110  1.00  0.00           O  
ATOM   1260  N   ILE    82      60.039  47.921  28.915  1.00  0.00           N  
ATOM   1261  H   ILE    82      60.888  48.379  28.616  1.00  0.00           H  
ATOM   1262  CA  ILE    82      58.749  48.606  28.799  1.00  0.00           C  
ATOM   1263  HA  ILE    82      57.908  47.982  29.099  1.00  0.00           H  
ATOM   1264  CB  ILE    82      58.814  49.894  29.615  1.00  0.00           C  
ATOM   1265  HB  ILE    82      59.713  50.447  29.345  1.00  0.00           H  
ATOM   1266  CG2 ILE    82      57.564  50.725  29.390  1.00  0.00           C  
ATOM   1267 HG21 ILE    82      57.682  51.579  30.057  1.00  0.00           H  
ATOM   1268 HG22 ILE    82      56.649  50.207  29.678  1.00  0.00           H  
ATOM   1269 HG23 ILE    82      57.536  51.056  28.352  1.00  0.00           H  
ATOM   1270  CG1 ILE    82      58.999  49.647  31.165  1.00  0.00           C  
ATOM   1271 HG12 ILE    82      58.119  49.126  31.543  1.00  0.00           H  
ATOM   1272 HG13 ILE    82      59.878  49.040  31.382  1.00  0.00           H  
ATOM   1273  CD1 ILE    82      59.254  50.863  32.122  1.00  0.00           C  
ATOM   1274 HD11 ILE    82      58.426  51.571  32.147  1.00  0.00           H  
ATOM   1275 HD12 ILE    82      60.116  51.395  31.720  1.00  0.00           H  
ATOM   1276 HD13 ILE    82      59.405  50.644  33.179  1.00  0.00           H  
ATOM   1277  C   ILE    82      58.505  48.864  27.270  1.00  0.00           C  
ATOM   1278  O   ILE    82      59.345  49.606  26.647  1.00  0.00           O  
ATOM   1279  N   THR    83      57.421  48.440  26.643  1.00  0.00           N  
ATOM   1280  H   THR    83      56.697  48.017  27.205  1.00  0.00           H  
ATOM   1281  CA  THR    83      57.184  48.499  25.187  1.00  0.00           C  
ATOM   1282  HA  THR    83      58.059  48.969  24.736  1.00  0.00           H  
ATOM   1283  CB  THR    83      56.929  47.093  24.544  1.00  0.00           C  
ATOM   1284  HB  THR    83      56.999  47.309  23.478  1.00  0.00           H  
ATOM   1285  CG2 THR    83      58.193  46.242  24.864  1.00  0.00           C  
ATOM   1286 HG21 THR    83      59.077  46.771  24.510  1.00  0.00           H  
ATOM   1287 HG22 THR    83      58.250  46.046  25.935  1.00  0.00           H  
ATOM   1288 HG23 THR    83      58.084  45.279  24.364  1.00  0.00           H  
ATOM   1289  OG1 THR    83      55.758  46.481  24.856  1.00  0.00           O  
ATOM   1290  HG1 THR    83      55.070  46.896  24.330  1.00  0.00           H  
ATOM   1291  C   THR    83      55.945  49.394  24.893  1.00  0.00           C  
ATOM   1292  O   THR    83      54.798  49.061  25.230  1.00  0.00           O  
ATOM   1293  N   GLU    84      56.316  50.397  24.106  1.00  0.00           N  
ATOM   1294  H   GLU    84      57.290  50.470  23.851  1.00  0.00           H  
ATOM   1295  CA  GLU    84      55.379  51.456  23.541  1.00  0.00           C  
ATOM   1296  HA  GLU    84      54.759  51.600  24.426  1.00  0.00           H  
ATOM   1297  CB  GLU    84      56.051  52.797  23.273  1.00  0.00           C  
ATOM   1298  HB2 GLU    84      55.273  53.553  23.174  1.00  0.00           H  
ATOM   1299  HB3 GLU    84      56.666  53.041  24.140  1.00  0.00           H  
ATOM   1300  CG  GLU    84      57.010  52.837  22.055  1.00  0.00           C  
ATOM   1301  HG2 GLU    84      56.488  52.537  21.147  1.00  0.00           H  
ATOM   1302  HG3 GLU    84      57.395  53.857  22.075  1.00  0.00           H  
ATOM   1303  CD  GLU    84      58.247  51.997  21.976  1.00  0.00           C  
ATOM   1304  OE1 GLU    84      58.816  51.820  20.861  1.00  0.00           O  
ATOM   1305  OE2 GLU    84      58.615  51.356  22.994  1.00  0.00           O  
ATOM   1306  C   GLU    84      54.467  50.952  22.360  1.00  0.00           C  
ATOM   1307  O   GLU    84      54.830  50.150  21.523  1.00  0.00           O  
ATOM   1308  N   TYR    85      53.263  51.434  22.302  1.00  0.00           N  
ATOM   1309  H   TYR    85      52.994  52.137  22.975  1.00  0.00           H  
ATOM   1310  CA  TYR    85      52.291  51.226  21.227  1.00  0.00           C  
ATOM   1311  HA  TYR    85      52.447  50.442  20.487  1.00  0.00           H  
ATOM   1312  CB  TYR    85      50.946  50.736  21.814  1.00  0.00           C  
ATOM   1313  HB2 TYR    85      50.288  50.615  20.953  1.00  0.00           H  
ATOM   1314  HB3 TYR    85      50.572  51.457  22.541  1.00  0.00           H  
ATOM   1315  CG  TYR    85      51.119  49.428  22.545  1.00  0.00           C  
ATOM   1316  CD1 TYR    85      50.939  48.203  21.905  1.00  0.00           C  
ATOM   1317  HD1 TYR    85      50.775  48.215  20.838  1.00  0.00           H  
ATOM   1318  CE1 TYR    85      50.724  47.010  22.649  1.00  0.00           C  
ATOM   1319  HE1 TYR    85      50.373  46.107  22.172  1.00  0.00           H  
ATOM   1320  CZ  TYR    85      50.853  46.946  23.970  1.00  0.00           C  
ATOM   1321  OH  TYR    85      50.781  45.707  24.576  1.00  0.00           O  
ATOM   1322  HH  TYR    85      51.067  45.815  25.486  1.00  0.00           H  
ATOM   1323  CE2 TYR    85      51.248  48.126  24.623  1.00  0.00           C  
ATOM   1324  HE2 TYR    85      51.507  48.185  25.671  1.00  0.00           H  
ATOM   1325  CD2 TYR    85      51.353  49.352  23.924  1.00  0.00           C  
ATOM   1326  HD2 TYR    85      51.415  50.307  24.426  1.00  0.00           H  
ATOM   1327  C   TYR    85      52.144  52.469  20.340  1.00  0.00           C  
ATOM   1328  O   TYR    85      52.768  53.470  20.622  1.00  0.00           O  
ATOM   1329  N   GLU    86      51.385  52.362  19.221  1.00  0.00           N  
ATOM   1330  H   GLU    86      50.808  51.537  19.132  1.00  0.00           H  
ATOM   1331  CA  GLU    86      51.272  53.434  18.224  1.00  0.00           C  
ATOM   1332  HA  GLU    86      52.316  53.726  18.114  1.00  0.00           H  
ATOM   1333  CB  GLU    86      50.852  52.713  16.869  1.00  0.00           C  
ATOM   1334  HB2 GLU    86      50.899  53.467  16.083  1.00  0.00           H  
ATOM   1335  HB3 GLU    86      51.562  51.905  16.692  1.00  0.00           H  
ATOM   1336  CG  GLU    86      49.397  52.215  16.813  1.00  0.00           C  
ATOM   1337  HG2 GLU    86      48.710  52.982  17.172  1.00  0.00           H  
ATOM   1338  HG3 GLU    86      49.233  52.010  15.755  1.00  0.00           H  
ATOM   1339  CD  GLU    86      49.165  50.961  17.680  1.00  0.00           C  
ATOM   1340  OE1 GLU    86      48.273  50.921  18.555  1.00  0.00           O  
ATOM   1341  OE2 GLU    86      49.939  49.950  17.669  1.00  0.00           O  
ATOM   1342  C   GLU    86      50.481  54.723  18.648  1.00  0.00           C  
ATOM   1343  O   GLU    86      50.109  55.581  17.864  1.00  0.00           O  
ATOM   1344  N   ASP    87      50.196  54.766  19.926  1.00  0.00           N  
ATOM   1345  H   ASP    87      50.543  54.020  20.510  1.00  0.00           H  
ATOM   1346  CA  ASP    87      49.303  55.750  20.583  1.00  0.00           C  
ATOM   1347  HA  ASP    87      49.172  56.604  19.919  1.00  0.00           H  
ATOM   1348  CB  ASP    87      47.873  55.176  20.918  1.00  0.00           C  
ATOM   1349  HB2 ASP    87      47.496  54.914  19.929  1.00  0.00           H  
ATOM   1350  HB3 ASP    87      47.161  55.940  21.229  1.00  0.00           H  
ATOM   1351  CG  ASP    87      47.874  53.892  21.837  1.00  0.00           C  
ATOM   1352  OD1 ASP    87      48.963  53.491  22.198  1.00  0.00           O  
ATOM   1353  OD2 ASP    87      46.918  53.165  22.070  1.00  0.00           O  
ATOM   1354  C   ASP    87      49.960  56.205  21.900  1.00  0.00           C  
ATOM   1355  O   ASP    87      49.281  56.783  22.780  1.00  0.00           O  
ATOM   1356  N   ASN    88      51.236  55.889  22.166  1.00  0.00           N  
ATOM   1357  H   ASN    88      51.711  55.312  21.486  1.00  0.00           H  
ATOM   1358  CA  ASN    88      52.006  56.205  23.369  1.00  0.00           C  
ATOM   1359  HA  ASN    88      53.013  55.815  23.223  1.00  0.00           H  
ATOM   1360  CB  ASN    88      52.317  57.710  23.557  1.00  0.00           C  
ATOM   1361  HB2 ASN    88      53.003  57.851  24.393  1.00  0.00           H  
ATOM   1362  HB3 ASN    88      51.380  58.188  23.843  1.00  0.00           H  
ATOM   1363  CG  ASN    88      52.870  58.305  22.228  1.00  0.00           C  
ATOM   1364  OD1 ASN    88      53.812  57.846  21.695  1.00  0.00           O  
ATOM   1365  ND2 ASN    88      52.178  59.249  21.628  1.00  0.00           N  
ATOM   1366 HD21 ASN    88      52.553  59.708  20.810  1.00  0.00           H  
ATOM   1367 HD22 ASN    88      51.373  59.628  22.106  1.00  0.00           H  
ATOM   1368  C   ASN    88      51.538  55.599  24.660  1.00  0.00           C  
ATOM   1369  O   ASN    88      52.041  55.990  25.718  1.00  0.00           O  
ATOM   1370  N   THR    89      50.613  54.647  24.620  1.00  0.00           N  
ATOM   1371  H   THR    89      50.274  54.275  23.745  1.00  0.00           H  
ATOM   1372  CA  THR    89      50.460  53.666  25.696  1.00  0.00           C  
ATOM   1373  HA  THR    89      50.363  54.163  26.661  1.00  0.00           H  
ATOM   1374  CB  THR    89      49.159  52.858  25.534  1.00  0.00           C  
ATOM   1375  HB  THR    89      49.130  52.207  26.408  1.00  0.00           H  
ATOM   1376  CG2 THR    89      47.891  53.686  25.577  1.00  0.00           C  
ATOM   1377 HG21 THR    89      47.065  53.010  25.801  1.00  0.00           H  
ATOM   1378 HG22 THR    89      47.754  54.326  24.706  1.00  0.00           H  
ATOM   1379 HG23 THR    89      47.975  54.357  26.431  1.00  0.00           H  
ATOM   1380  OG1 THR    89      49.034  51.971  24.397  1.00  0.00           O  
ATOM   1381  HG1 THR    89      48.865  52.464  23.591  1.00  0.00           H  
ATOM   1382  C   THR    89      51.725  52.787  25.765  1.00  0.00           C  
ATOM   1383  O   THR    89      52.539  52.859  24.848  1.00  0.00           O  
ATOM   1384  N   ALA    90      51.862  51.986  26.828  1.00  0.00           N  
ATOM   1385  H   ALA    90      51.253  52.096  27.627  1.00  0.00           H  
ATOM   1386  CA  ALA    90      52.896  50.929  26.904  1.00  0.00           C  
ATOM   1387  HA  ALA    90      53.062  50.653  25.862  1.00  0.00           H  
ATOM   1388  CB  ALA    90      54.186  51.531  27.440  1.00  0.00           C  
ATOM   1389  HB1 ALA    90      53.863  51.833  28.437  1.00  0.00           H  
ATOM   1390  HB2 ALA    90      54.996  50.810  27.335  1.00  0.00           H  
ATOM   1391  HB3 ALA    90      54.320  52.492  26.943  1.00  0.00           H  
ATOM   1392  C   ALA    90      52.468  49.690  27.671  1.00  0.00           C  
ATOM   1393  O   ALA    90      51.571  49.757  28.538  1.00  0.00           O  
ATOM   1394  N   THR    91      53.213  48.572  27.521  1.00  0.00           N  
ATOM   1395  H   THR    91      53.870  48.539  26.754  1.00  0.00           H  
ATOM   1396  CA  THR    91      53.233  47.310  28.336  1.00  0.00           C  
ATOM   1397  HA  THR    91      52.369  47.275  28.999  1.00  0.00           H  
ATOM   1398  CB  THR    91      53.208  46.022  27.400  1.00  0.00           C  
ATOM   1399  HB  THR    91      53.941  46.183  26.609  1.00  0.00           H  
ATOM   1400  CG2 THR    91      53.197  44.678  28.123  1.00  0.00           C  
ATOM   1401 HG21 THR    91      53.021  43.807  27.492  1.00  0.00           H  
ATOM   1402 HG22 THR    91      54.174  44.514  28.578  1.00  0.00           H  
ATOM   1403 HG23 THR    91      52.455  44.732  28.920  1.00  0.00           H  
ATOM   1404  OG1 THR    91      51.921  46.028  26.870  1.00  0.00           O  
ATOM   1405  HG1 THR    91      51.326  46.053  27.623  1.00  0.00           H  
ATOM   1406  C   THR    91      54.491  47.248  29.117  1.00  0.00           C  
ATOM   1407  O   THR    91      55.447  47.874  28.672  1.00  0.00           O  
ATOM   1408  N   CYS    92      54.599  46.542  30.260  1.00  0.00           N  
ATOM   1409  H   CYS    92      53.816  45.979  30.561  1.00  0.00           H  
ATOM   1410  CA  CYS    92      55.825  46.422  31.098  1.00  0.00           C  
ATOM   1411  HA  CYS    92      56.640  46.730  30.442  1.00  0.00           H  
ATOM   1412  CB  CYS    92      55.768  47.401  32.309  1.00  0.00           C  
ATOM   1413  HB2 CYS    92      55.640  48.416  31.932  1.00  0.00           H  
ATOM   1414  HB3 CYS    92      54.863  47.343  32.914  1.00  0.00           H  
ATOM   1415  SG  CYS    92      57.292  47.336  33.392  1.00  0.00           S  
ATOM   1416  HG  CYS    92      57.955  48.423  32.988  1.00  0.00           H  
ATOM   1417  C   CYS    92      56.047  44.996  31.508  1.00  0.00           C  
ATOM   1418  O   CYS    92      55.161  44.171  31.719  1.00  0.00           O  
ATOM   1419  N   PHE    93      57.354  44.623  31.562  1.00  0.00           N  
ATOM   1420  H   PHE    93      58.079  45.290  31.338  1.00  0.00           H  
ATOM   1421  CA  PHE    93      57.832  43.275  31.877  1.00  0.00           C  
ATOM   1422  HA  PHE    93      56.949  42.871  32.373  1.00  0.00           H  
ATOM   1423  CB  PHE    93      58.331  42.632  30.529  1.00  0.00           C  
ATOM   1424  HB2 PHE    93      58.733  41.640  30.733  1.00  0.00           H  
ATOM   1425  HB3 PHE    93      59.159  43.219  30.132  1.00  0.00           H  
ATOM   1426  CG  PHE    93      57.432  42.512  29.291  1.00  0.00           C  
ATOM   1427  CD1 PHE    93      56.711  41.392  28.892  1.00  0.00           C  
ATOM   1428  HD1 PHE    93      56.677  40.498  29.496  1.00  0.00           H  
ATOM   1429  CE1 PHE    93      55.871  41.451  27.770  1.00  0.00           C  
ATOM   1430  HE1 PHE    93      55.274  40.576  27.559  1.00  0.00           H  
ATOM   1431  CZ  PHE    93      55.816  42.563  26.894  1.00  0.00           C  
ATOM   1432  HZ  PHE    93      55.201  42.474  26.011  1.00  0.00           H  
ATOM   1433  CE2 PHE    93      56.707  43.606  27.187  1.00  0.00           C  
ATOM   1434  HE2 PHE    93      56.709  44.530  26.627  1.00  0.00           H  
ATOM   1435  CD2 PHE    93      57.446  43.596  28.406  1.00  0.00           C  
ATOM   1436  HD2 PHE    93      57.998  44.486  28.671  1.00  0.00           H  
ATOM   1437  C   PHE    93      59.079  43.338  32.819  1.00  0.00           C  
ATOM   1438  O   PHE    93      59.720  44.382  32.816  1.00  0.00           O  
ATOM   1439  N   ILE    94      59.462  42.328  33.487  1.00  0.00           N  
ATOM   1440  H   ILE    94      58.905  41.486  33.460  1.00  0.00           H  
ATOM   1441  CA  ILE    94      60.861  42.107  33.873  1.00  0.00           C  
ATOM   1442  HA  ILE    94      61.493  42.995  33.846  1.00  0.00           H  
ATOM   1443  CB  ILE    94      61.002  41.628  35.320  1.00  0.00           C  
ATOM   1444  HB  ILE    94      60.322  40.779  35.400  1.00  0.00           H  
ATOM   1445  CG2 ILE    94      62.387  41.083  35.664  1.00  0.00           C  
ATOM   1446 HG21 ILE    94      62.517  40.050  35.344  1.00  0.00           H  
ATOM   1447 HG22 ILE    94      62.457  41.168  36.748  1.00  0.00           H  
ATOM   1448 HG23 ILE    94      63.138  41.765  35.265  1.00  0.00           H  
ATOM   1449  CG1 ILE    94      60.560  42.748  36.295  1.00  0.00           C  
ATOM   1450 HG12 ILE    94      59.841  43.420  35.827  1.00  0.00           H  
ATOM   1451 HG13 ILE    94      61.475  43.341  36.313  1.00  0.00           H  
ATOM   1452  CD1 ILE    94      60.006  42.224  37.599  1.00  0.00           C  
ATOM   1453 HD11 ILE    94      58.942  42.001  37.685  1.00  0.00           H  
ATOM   1454 HD12 ILE    94      60.103  42.992  38.366  1.00  0.00           H  
ATOM   1455 HD13 ILE    94      60.616  41.367  37.883  1.00  0.00           H  
ATOM   1456  C   ILE    94      61.463  41.047  32.959  1.00  0.00           C  
ATOM   1457  O   ILE    94      60.866  40.049  32.666  1.00  0.00           O  
ATOM   1458  N   ALA    95      62.673  41.341  32.470  1.00  0.00           N  
ATOM   1459  H   ALA    95      63.196  42.153  32.767  1.00  0.00           H  
ATOM   1460  CA  ALA    95      63.486  40.401  31.672  1.00  0.00           C  
ATOM   1461  HA  ALA    95      62.870  39.656  31.168  1.00  0.00           H  
ATOM   1462  CB  ALA    95      64.201  41.225  30.565  1.00  0.00           C  
ATOM   1463  HB1 ALA    95      63.527  41.564  29.778  1.00  0.00           H  
ATOM   1464  HB2 ALA    95      65.071  40.674  30.208  1.00  0.00           H  
ATOM   1465  HB3 ALA    95      64.576  42.146  31.012  1.00  0.00           H  
ATOM   1466  C   ALA    95      64.491  39.632  32.527  1.00  0.00           C  
ATOM   1467  O   ALA    95      65.373  40.239  33.147  1.00  0.00           O  
ATOM   1468  N   CYS    96      64.414  38.316  32.545  1.00  0.00           N  
ATOM   1469  H   CYS    96      63.527  37.882  32.331  1.00  0.00           H  
ATOM   1470  CA  CYS    96      65.440  37.609  33.322  1.00  0.00           C  
ATOM   1471  HA  CYS    96      65.626  38.129  34.261  1.00  0.00           H  
ATOM   1472  CB  CYS    96      64.956  36.236  33.723  1.00  0.00           C  
ATOM   1473  HB2 CYS    96      65.736  35.781  34.334  1.00  0.00           H  
ATOM   1474  HB3 CYS    96      64.617  35.591  32.913  1.00  0.00           H  
ATOM   1475  SG  CYS    96      63.538  36.598  34.845  1.00  0.00           S  
ATOM   1476  HG  CYS    96      62.548  36.035  34.147  1.00  0.00           H  
ATOM   1477  C   CYS    96      66.801  37.509  32.715  1.00  0.00           C  
ATOM   1478  O   CYS    96      67.422  36.477  32.665  1.00  0.00           O  
ATOM   1479  N   ASN    97      67.368  38.671  32.298  1.00  0.00           N  
ATOM   1480  H   ASN    97      66.779  39.490  32.329  1.00  0.00           H  
ATOM   1481  CA  ASN    97      68.564  38.873  31.619  1.00  0.00           C  
ATOM   1482  HA  ASN    97      68.650  38.149  30.809  1.00  0.00           H  
ATOM   1483  CB  ASN    97      68.510  40.200  30.832  1.00  0.00           C  
ATOM   1484  HB2 ASN    97      67.572  40.196  30.277  1.00  0.00           H  
ATOM   1485  HB3 ASN    97      69.249  40.215  30.031  1.00  0.00           H  
ATOM   1486  CG  ASN    97      68.784  41.526  31.542  1.00  0.00           C  
ATOM   1487  OD1 ASN    97      69.353  41.671  32.588  1.00  0.00           O  
ATOM   1488  ND2 ASN    97      68.449  42.597  30.867  1.00  0.00           N  
ATOM   1489 HD21 ASN    97      68.062  42.481  29.942  1.00  0.00           H  
ATOM   1490 HD22 ASN    97      69.082  43.352  31.092  1.00  0.00           H  
ATOM   1491  C   ASN    97      69.905  38.695  32.386  1.00  0.00           C  
ATOM   1492  O   ASN    97      70.926  38.637  31.748  1.00  0.00           O  
ATOM   1493  N   ASN    98      69.929  38.782  33.716  1.00  0.00           N  
ATOM   1494  H   ASN    98      69.016  38.882  34.135  1.00  0.00           H  
ATOM   1495  CA  ASN    98      71.083  38.548  34.539  1.00  0.00           C  
ATOM   1496  HA  ASN    98      70.829  38.716  35.586  1.00  0.00           H  
ATOM   1497  CB  ASN    98      71.384  37.049  34.349  1.00  0.00           C  
ATOM   1498  HB2 ASN    98      70.443  36.506  34.431  1.00  0.00           H  
ATOM   1499  HB3 ASN    98      71.779  36.795  33.365  1.00  0.00           H  
ATOM   1500  CG  ASN    98      72.426  36.384  35.273  1.00  0.00           C  
ATOM   1501  OD1 ASN    98      72.820  36.946  36.268  1.00  0.00           O  
ATOM   1502  ND2 ASN    98      72.773  35.117  35.086  1.00  0.00           N  
ATOM   1503 HD21 ASN    98      72.457  34.626  34.262  1.00  0.00           H  
ATOM   1504 HD22 ASN    98      73.435  34.745  35.752  1.00  0.00           H  
ATOM   1505  C   ASN    98      72.182  39.564  34.214  1.00  0.00           C  
ATOM   1506  O   ASN    98      73.355  39.202  34.279  1.00  0.00           O  
ATOM   1507  N   ALA    99      71.809  40.808  33.992  1.00  0.00           N  
ATOM   1508  H   ALA    99      70.882  40.787  33.592  1.00  0.00           H  
ATOM   1509  CA  ALA    99      72.608  42.010  34.186  1.00  0.00           C  
ATOM   1510  HA  ALA    99      73.574  41.841  33.709  1.00  0.00           H  
ATOM   1511  CB  ALA    99      71.963  43.142  33.361  1.00  0.00           C  
ATOM   1512  HB1 ALA    99      71.757  42.820  32.340  1.00  0.00           H  
ATOM   1513  HB2 ALA    99      72.543  44.063  33.420  1.00  0.00           H  
ATOM   1514  HB3 ALA    99      70.990  43.284  33.832  1.00  0.00           H  
ATOM   1515  C   ALA    99      73.071  42.318  35.621  1.00  0.00           C  
ATOM   1516  O   ALA    99      73.977  43.108  35.781  1.00  0.00           O  
ATOM   1517  N   GLY   100      72.515  41.583  36.571  1.00  0.00           N  
ATOM   1518  H   GLY   100      71.826  40.916  36.257  1.00  0.00           H  
ATOM   1519  CA  GLY   100      73.118  41.364  37.925  1.00  0.00           C  
ATOM   1520  HA2 GLY   100      74.200  41.427  37.806  1.00  0.00           H  
ATOM   1521  HA3 GLY   100      72.820  40.364  38.239  1.00  0.00           H  
ATOM   1522  C   GLY   100      72.640  42.330  39.049  1.00  0.00           C  
ATOM   1523  O   GLY   100      72.107  43.387  38.723  1.00  0.00           O  
ATOM   1524  N   ALA   101      72.721  41.883  40.271  1.00  0.00           N  
ATOM   1525  H   ALA   101      73.161  40.993  40.457  1.00  0.00           H  
ATOM   1526  CA  ALA   101      72.250  42.659  41.470  1.00  0.00           C  
ATOM   1527  HA  ALA   101      71.585  43.455  41.134  1.00  0.00           H  
ATOM   1528  CB  ALA   101      71.442  41.692  42.322  1.00  0.00           C  
ATOM   1529  HB1 ALA   101      70.711  41.140  41.732  1.00  0.00           H  
ATOM   1530  HB2 ALA   101      72.100  41.035  42.891  1.00  0.00           H  
ATOM   1531  HB3 ALA   101      70.912  42.264  43.083  1.00  0.00           H  
ATOM   1532  C   ALA   101      73.543  43.218  42.140  1.00  0.00           C  
ATOM   1533  O   ALA   101      74.446  42.473  42.398  1.00  0.00           O  
ATOM   1534  N   LEU   102      73.631  44.480  42.549  1.00  0.00           N  
ATOM   1535  H   LEU   102      72.768  45.000  42.616  1.00  0.00           H  
ATOM   1536  CA  LEU   102      74.901  45.125  43.057  1.00  0.00           C  
ATOM   1537  HA  LEU   102      75.718  44.663  42.503  1.00  0.00           H  
ATOM   1538  CB  LEU   102      74.764  46.632  42.743  1.00  0.00           C  
ATOM   1539  HB2 LEU   102      73.807  46.935  43.169  1.00  0.00           H  
ATOM   1540  HB3 LEU   102      74.587  46.748  41.674  1.00  0.00           H  
ATOM   1541  CG  LEU   102      75.801  47.559  43.256  1.00  0.00           C  
ATOM   1542  HG  LEU   102      75.950  47.401  44.324  1.00  0.00           H  
ATOM   1543  CD1 LEU   102      77.123  47.248  42.501  1.00  0.00           C  
ATOM   1544 HD11 LEU   102      76.939  47.333  41.430  1.00  0.00           H  
ATOM   1545 HD12 LEU   102      77.422  46.227  42.738  1.00  0.00           H  
ATOM   1546 HD13 LEU   102      77.898  47.953  42.802  1.00  0.00           H  
ATOM   1547  CD2 LEU   102      75.280  49.051  43.070  1.00  0.00           C  
ATOM   1548 HD21 LEU   102      75.132  49.273  42.013  1.00  0.00           H  
ATOM   1549 HD22 LEU   102      76.082  49.745  43.325  1.00  0.00           H  
ATOM   1550 HD23 LEU   102      74.400  49.270  43.675  1.00  0.00           H  
ATOM   1551  C   LEU   102      75.043  44.802  44.578  1.00  0.00           C  
ATOM   1552  O   LEU   102      74.278  45.304  45.388  1.00  0.00           O  
ATOM   1553  N   PHE   103      76.057  44.014  44.850  1.00  0.00           N  
ATOM   1554  H   PHE   103      76.773  43.700  44.210  1.00  0.00           H  
ATOM   1555  CA  PHE   103      76.597  43.860  46.199  1.00  0.00           C  
ATOM   1556  HA  PHE   103      75.768  43.712  46.891  1.00  0.00           H  
ATOM   1557  CB  PHE   103      77.476  42.624  46.403  1.00  0.00           C  
ATOM   1558  HB2 PHE   103      76.994  41.809  45.863  1.00  0.00           H  
ATOM   1559  HB3 PHE   103      78.337  42.671  45.737  1.00  0.00           H  
ATOM   1560  CG  PHE   103      77.776  42.390  47.839  1.00  0.00           C  
ATOM   1561  CD1 PHE   103      78.947  42.894  48.469  1.00  0.00           C  
ATOM   1562  HD1 PHE   103      79.627  43.490  47.878  1.00  0.00           H  
ATOM   1563  CE1 PHE   103      79.210  42.536  49.816  1.00  0.00           C  
ATOM   1564  HE1 PHE   103      80.024  43.005  50.349  1.00  0.00           H  
ATOM   1565  CZ  PHE   103      78.255  41.800  50.554  1.00  0.00           C  
ATOM   1566  HZ  PHE   103      78.432  41.613  51.603  1.00  0.00           H  
ATOM   1567  CE2 PHE   103      77.079  41.358  49.935  1.00  0.00           C  
ATOM   1568  HE2 PHE   103      76.298  40.828  50.460  1.00  0.00           H  
ATOM   1569  CD2 PHE   103      76.818  41.615  48.550  1.00  0.00           C  
ATOM   1570  HD2 PHE   103      75.844  41.355  48.162  1.00  0.00           H  
ATOM   1571  C   PHE   103      77.366  45.152  46.532  1.00  0.00           C  
ATOM   1572  O   PHE   103      78.177  45.503  45.629  1.00  0.00           O  
ATOM   1573  N   VAL   104      77.243  45.785  47.707  1.00  0.00           N  
ATOM   1574  H   VAL   104      76.606  45.378  48.377  1.00  0.00           H  
ATOM   1575  CA  VAL   104      78.206  46.800  48.314  1.00  0.00           C  
ATOM   1576  HA  VAL   104      79.069  46.775  47.649  1.00  0.00           H  
ATOM   1577  CB  VAL   104      77.510  48.247  48.393  1.00  0.00           C  
ATOM   1578  HB  VAL   104      76.676  48.349  49.087  1.00  0.00           H  
ATOM   1579  CG1 VAL   104      78.399  49.443  48.528  1.00  0.00           C  
ATOM   1580 HG11 VAL   104      77.835  50.350  48.311  1.00  0.00           H  
ATOM   1581 HG12 VAL   104      78.695  49.458  49.577  1.00  0.00           H  
ATOM   1582 HG13 VAL   104      79.299  49.294  47.930  1.00  0.00           H  
ATOM   1583  CG2 VAL   104      76.802  48.472  47.023  1.00  0.00           C  
ATOM   1584 HG21 VAL   104      77.436  48.226  46.171  1.00  0.00           H  
ATOM   1585 HG22 VAL   104      75.917  47.838  46.970  1.00  0.00           H  
ATOM   1586 HG23 VAL   104      76.488  49.515  47.063  1.00  0.00           H  
ATOM   1587  C   VAL   104      78.779  46.432  49.658  1.00  0.00           C  
ATOM   1588  O   VAL   104      78.121  45.744  50.384  1.00  0.00           O  
ATOM   1589  N   HIE   105      80.002  46.831  50.027  1.00  0.00           N  
ATOM   1590  H   HIE   105      80.430  47.346  49.270  1.00  0.00           H  
ATOM   1591  CA  HIE   105      80.671  46.668  51.282  1.00  0.00           C  
ATOM   1592  HA  HIE   105      79.958  46.243  51.989  1.00  0.00           H  
ATOM   1593  CB  HIE   105      81.848  45.714  51.249  1.00  0.00           C  
ATOM   1594  HB2 HIE   105      81.437  44.749  50.954  1.00  0.00           H  
ATOM   1595  HB3 HIE   105      82.579  45.851  50.453  1.00  0.00           H  
ATOM   1596  CG  HIE   105      82.655  45.430  52.550  1.00  0.00           C  
ATOM   1597  ND1 HIE   105      84.059  45.306  52.627  1.00  0.00           N  
ATOM   1598  CE1 HIE   105      84.352  45.096  53.900  1.00  0.00           C  
ATOM   1599  HE1 HIE   105      85.354  45.145  54.300  1.00  0.00           H  
ATOM   1600  NE2 HIE   105      83.206  44.972  54.643  1.00  0.00           N  
ATOM   1601  HE2 HIE   105      83.178  44.861  55.646  1.00  0.00           H  
ATOM   1602  CD2 HIE   105      82.123  45.207  53.791  1.00  0.00           C  
ATOM   1603  HD2 HIE   105      81.087  45.359  54.054  1.00  0.00           H  
ATOM   1604  C   HIE   105      81.099  47.963  51.871  1.00  0.00           C  
ATOM   1605  O   HIE   105      81.647  48.842  51.133  1.00  0.00           O  
ATOM   1606  N   ALA   106      80.867  48.146  53.162  1.00  0.00           N  
ATOM   1607  H   ALA   106      80.278  47.529  53.703  1.00  0.00           H  
ATOM   1608  CA  ALA   106      81.056  49.457  53.754  1.00  0.00           C  
ATOM   1609  HA  ALA   106      81.888  50.057  53.386  1.00  0.00           H  
ATOM   1610  CB  ALA   106      79.711  50.176  53.526  1.00  0.00           C  
ATOM   1611  HB1 ALA   106      79.794  51.261  53.595  1.00  0.00           H  
ATOM   1612  HB2 ALA   106      78.932  49.927  54.246  1.00  0.00           H  
ATOM   1613  HB3 ALA   106      79.461  49.863  52.513  1.00  0.00           H  
ATOM   1614  C   ALA   106      81.325  49.330  55.268  1.00  0.00           C  
ATOM   1615  O   ALA   106      81.194  48.241  55.841  1.00  0.00           O  
ATOM   1616  N   VAL   107      81.605  50.472  55.913  1.00  0.00           N  
ATOM   1617  H   VAL   107      81.603  51.259  55.281  1.00  0.00           H  
ATOM   1618  CA  VAL   107      81.920  50.668  57.311  1.00  0.00           C  
ATOM   1619  HA  VAL   107      81.501  49.823  57.859  1.00  0.00           H  
ATOM   1620  CB  VAL   107      83.382  50.898  57.526  1.00  0.00           C  
ATOM   1621  HB  VAL   107      83.740  51.849  57.133  1.00  0.00           H  
ATOM   1622  CG1 VAL   107      83.635  50.950  59.038  1.00  0.00           C  
ATOM   1623 HG11 VAL   107      83.092  50.148  59.538  1.00  0.00           H  
ATOM   1624 HG12 VAL   107      83.192  51.875  59.406  1.00  0.00           H  
ATOM   1625 HG13 VAL   107      84.714  51.042  59.162  1.00  0.00           H  
ATOM   1626  CG2 VAL   107      84.151  49.782  56.842  1.00  0.00           C  
ATOM   1627 HG21 VAL   107      85.204  49.869  57.110  1.00  0.00           H  
ATOM   1628 HG22 VAL   107      84.018  49.760  55.760  1.00  0.00           H  
ATOM   1629 HG23 VAL   107      83.832  48.849  57.306  1.00  0.00           H  
ATOM   1630  C   VAL   107      81.178  51.900  57.826  1.00  0.00           C  
ATOM   1631  O   VAL   107      81.254  52.965  57.175  1.00  0.00           O  
ATOM   1632  N   ALA   108      80.619  51.887  59.065  1.00  0.00           N  
ATOM   1633  H   ALA   108      80.594  51.030  59.599  1.00  0.00           H  
ATOM   1634  CA  ALA   108      80.035  53.072  59.682  1.00  0.00           C  
ATOM   1635  HA  ALA   108      79.952  53.846  58.919  1.00  0.00           H  
ATOM   1636  CB  ALA   108      78.539  52.808  60.093  1.00  0.00           C  
ATOM   1637  HB1 ALA   108      77.910  52.574  59.234  1.00  0.00           H  
ATOM   1638  HB2 ALA   108      78.138  53.727  60.521  1.00  0.00           H  
ATOM   1639  HB3 ALA   108      78.401  51.972  60.778  1.00  0.00           H  
ATOM   1640  C   ALA   108      80.825  53.526  60.918  1.00  0.00           C  
ATOM   1641  O   ALA   108      80.697  52.994  62.014  1.00  0.00           O  
ATOM   1642  N   GLU   109      81.631  54.534  60.665  1.00  0.00           N  
ATOM   1643  H   GLU   109      81.656  55.064  59.805  1.00  0.00           H  
ATOM   1644  CA  GLU   109      82.447  55.122  61.668  1.00  0.00           C  
ATOM   1645  HA  GLU   109      83.104  54.381  62.124  1.00  0.00           H  
ATOM   1646  CB  GLU   109      83.424  56.164  61.106  1.00  0.00           C  
ATOM   1647  HB2 GLU   109      82.862  56.927  60.567  1.00  0.00           H  
ATOM   1648  HB3 GLU   109      83.973  56.746  61.847  1.00  0.00           H  
ATOM   1649  CG  GLU   109      84.450  55.546  60.127  1.00  0.00           C  
ATOM   1650  HG2 GLU   109      84.000  54.973  59.315  1.00  0.00           H  
ATOM   1651  HG3 GLU   109      84.990  56.362  59.647  1.00  0.00           H  
ATOM   1652  CD  GLU   109      85.512  54.624  60.865  1.00  0.00           C  
ATOM   1653  OE1 GLU   109      86.425  54.161  60.135  1.00  0.00           O  
ATOM   1654  OE2 GLU   109      85.515  54.356  62.067  1.00  0.00           O  
ATOM   1655  C   GLU   109      81.512  55.781  62.755  1.00  0.00           C  
ATOM   1656  O   GLU   109      80.529  56.435  62.450  1.00  0.00           O  
ATOM   1657  N   ASN   110      82.019  55.687  63.989  1.00  0.00           N  
ATOM   1658  H   ASN   110      82.819  55.092  64.153  1.00  0.00           H  
ATOM   1659  CA  ASN   110      81.412  56.191  65.221  1.00  0.00           C  
ATOM   1660  HA  ASN   110      81.875  55.697  66.076  1.00  0.00           H  
ATOM   1661  CB  ASN   110      81.618  57.715  65.252  1.00  0.00           C  
ATOM   1662  HB2 ASN   110      81.040  58.176  66.054  1.00  0.00           H  
ATOM   1663  HB3 ASN   110      81.364  58.113  64.270  1.00  0.00           H  
ATOM   1664  CG  ASN   110      83.088  58.086  65.532  1.00  0.00           C  
ATOM   1665  OD1 ASN   110      83.923  58.253  64.611  1.00  0.00           O  
ATOM   1666  ND2 ASN   110      83.440  58.160  66.739  1.00  0.00           N  
ATOM   1667 HD21 ASN   110      84.436  58.237  66.886  1.00  0.00           H  
ATOM   1668 HD22 ASN   110      82.870  57.812  67.497  1.00  0.00           H  
ATOM   1669  C   ASN   110      79.948  55.848  65.384  1.00  0.00           C  
ATOM   1670  O   ASN   110      79.128  56.703  65.890  1.00  0.00           O  
ATOM   1671  N   THR   111      79.503  54.723  64.844  1.00  0.00           N  
ATOM   1672  H   THR   111      80.098  54.122  64.291  1.00  0.00           H  
ATOM   1673  CA  THR   111      78.029  54.359  64.797  1.00  0.00           C  
ATOM   1674  HA  THR   111      77.435  54.987  65.461  1.00  0.00           H  
ATOM   1675  CB  THR   111      77.533  54.612  63.392  1.00  0.00           C  
ATOM   1676  HB  THR   111      78.154  53.980  62.758  1.00  0.00           H  
ATOM   1677  CG2 THR   111      76.084  54.178  63.137  1.00  0.00           C  
ATOM   1678 HG21 THR   111      75.336  54.964  63.236  1.00  0.00           H  
ATOM   1679 HG22 THR   111      76.007  53.832  62.106  1.00  0.00           H  
ATOM   1680 HG23 THR   111      75.724  53.381  63.787  1.00  0.00           H  
ATOM   1681  OG1 THR   111      77.619  56.008  63.059  1.00  0.00           O  
ATOM   1682  HG1 THR   111      78.540  56.260  63.161  1.00  0.00           H  
ATOM   1683  C   THR   111      77.984  52.825  65.211  1.00  0.00           C  
ATOM   1684  O   THR   111      78.424  51.877  64.599  1.00  0.00           O  
ATOM   1685  N   THR   112      77.506  52.687  66.414  1.00  0.00           N  
ATOM   1686  H   THR   112      77.214  53.503  66.931  1.00  0.00           H  
ATOM   1687  CA  THR   112      77.188  51.382  67.063  1.00  0.00           C  
ATOM   1688  HA  THR   112      77.991  50.682  66.833  1.00  0.00           H  
ATOM   1689  CB  THR   112      77.111  51.520  68.559  1.00  0.00           C  
ATOM   1690  HB  THR   112      76.971  50.524  68.981  1.00  0.00           H  
ATOM   1691  CG2 THR   112      78.294  52.178  69.217  1.00  0.00           C  
ATOM   1692 HG21 THR   112      78.430  53.207  68.884  1.00  0.00           H  
ATOM   1693 HG22 THR   112      78.121  52.171  70.293  1.00  0.00           H  
ATOM   1694 HG23 THR   112      79.249  51.666  69.096  1.00  0.00           H  
ATOM   1695  OG1 THR   112      75.976  52.283  68.907  1.00  0.00           O  
ATOM   1696  HG1 THR   112      76.130  53.163  68.555  1.00  0.00           H  
ATOM   1697  C   THR   112      75.852  50.803  66.576  1.00  0.00           C  
ATOM   1698  O   THR   112      74.983  51.499  66.021  1.00  0.00           O  
ATOM   1699  N   ILE   113      75.506  49.568  66.973  1.00  0.00           N  
ATOM   1700  H   ILE   113      76.188  48.965  67.411  1.00  0.00           H  
ATOM   1701  CA  ILE   113      74.073  49.053  66.917  1.00  0.00           C  
ATOM   1702  HA  ILE   113      73.856  48.955  65.853  1.00  0.00           H  
ATOM   1703  CB  ILE   113      74.105  47.666  67.549  1.00  0.00           C  
ATOM   1704  HB  ILE   113      74.581  47.811  68.519  1.00  0.00           H  
ATOM   1705  CG2 ILE   113      72.675  47.161  67.871  1.00  0.00           C  
ATOM   1706 HG21 ILE   113      72.745  46.205  68.389  1.00  0.00           H  
ATOM   1707 HG22 ILE   113      72.113  47.830  68.523  1.00  0.00           H  
ATOM   1708 HG23 ILE   113      71.973  47.219  67.040  1.00  0.00           H  
ATOM   1709  CG1 ILE   113      74.787  46.587  66.664  1.00  0.00           C  
ATOM   1710 HG12 ILE   113      75.628  47.109  66.208  1.00  0.00           H  
ATOM   1711 HG13 ILE   113      75.110  45.713  67.228  1.00  0.00           H  
ATOM   1712  CD1 ILE   113      73.955  46.050  65.575  1.00  0.00           C  
ATOM   1713 HD11 ILE   113      73.203  45.326  65.888  1.00  0.00           H  
ATOM   1714 HD12 ILE   113      73.521  46.957  65.153  1.00  0.00           H  
ATOM   1715 HD13 ILE   113      74.611  45.639  64.808  1.00  0.00           H  
ATOM   1716  C   ILE   113      73.030  50.054  67.534  1.00  0.00           C  
ATOM   1717  O   ILE   113      71.968  50.213  66.943  1.00  0.00           O  
ATOM   1718  N   SER   114      73.310  50.694  68.668  1.00  0.00           N  
ATOM   1719  H   SER   114      74.243  50.546  69.027  1.00  0.00           H  
ATOM   1720  CA  SER   114      72.369  51.556  69.342  1.00  0.00           C  
ATOM   1721  HA  SER   114      71.448  50.990  69.485  1.00  0.00           H  
ATOM   1722  CB  SER   114      72.797  51.970  70.721  1.00  0.00           C  
ATOM   1723  HB2 SER   114      72.023  52.511  71.266  1.00  0.00           H  
ATOM   1724  HB3 SER   114      73.099  51.073  71.261  1.00  0.00           H  
ATOM   1725  OG  SER   114      73.957  52.762  70.641  1.00  0.00           O  
ATOM   1726  HG  SER   114      74.645  52.391  70.083  1.00  0.00           H  
ATOM   1727  C   SER   114      72.075  52.821  68.524  1.00  0.00           C  
ATOM   1728  O   SER   114      71.011  53.432  68.701  1.00  0.00           O  
ATOM   1729  N   ASP   115      73.041  53.304  67.761  1.00  0.00           N  
ATOM   1730  H   ASP   115      73.864  52.718  67.748  1.00  0.00           H  
ATOM   1731  CA  ASP   115      72.900  54.543  66.961  1.00  0.00           C  
ATOM   1732  HA  ASP   115      72.539  55.339  67.613  1.00  0.00           H  
ATOM   1733  CB  ASP   115      74.260  55.111  66.528  1.00  0.00           C  
ATOM   1734  HB2 ASP   115      74.735  54.370  65.885  1.00  0.00           H  
ATOM   1735  HB3 ASP   115      74.140  56.029  65.952  1.00  0.00           H  
ATOM   1736  CG  ASP   115      75.194  55.376  67.671  1.00  0.00           C  
ATOM   1737  OD1 ASP   115      75.008  56.250  68.566  1.00  0.00           O  
ATOM   1738  OD2 ASP   115      76.192  54.632  67.725  1.00  0.00           O  
ATOM   1739  C   ASP   115      71.912  54.480  65.783  1.00  0.00           C  
ATOM   1740  O   ASP   115      71.330  55.506  65.369  1.00  0.00           O  
ATOM   1741  N   ILE   116      71.704  53.301  65.221  1.00  0.00           N  
ATOM   1742  H   ILE   116      72.218  52.516  65.596  1.00  0.00           H  
ATOM   1743  CA  ILE   116      70.694  53.028  64.274  1.00  0.00           C  
ATOM   1744  HA  ILE   116      70.448  53.947  63.743  1.00  0.00           H  
ATOM   1745  CB  ILE   116      71.230  52.013  63.202  1.00  0.00           C  
ATOM   1746  HB  ILE   116      71.623  51.235  63.857  1.00  0.00           H  
ATOM   1747  CG2 ILE   116      70.122  51.632  62.238  1.00  0.00           C  
ATOM   1748 HG21 ILE   116      69.642  52.528  61.844  1.00  0.00           H  
ATOM   1749 HG22 ILE   116      70.496  50.991  61.440  1.00  0.00           H  
ATOM   1750 HG23 ILE   116      69.323  51.022  62.659  1.00  0.00           H  
ATOM   1751  CG1 ILE   116      72.484  52.623  62.510  1.00  0.00           C  
ATOM   1752 HG12 ILE   116      72.119  53.445  61.893  1.00  0.00           H  
ATOM   1753 HG13 ILE   116      73.117  53.061  63.282  1.00  0.00           H  
ATOM   1754  CD1 ILE   116      73.298  51.651  61.646  1.00  0.00           C  
ATOM   1755 HD11 ILE   116      74.218  52.159  61.360  1.00  0.00           H  
ATOM   1756 HD12 ILE   116      73.554  50.733  62.175  1.00  0.00           H  
ATOM   1757 HD13 ILE   116      72.691  51.348  60.793  1.00  0.00           H  
ATOM   1758  C   ILE   116      69.479  52.587  64.957  1.00  0.00           C  
ATOM   1759  O   ILE   116      68.374  52.730  64.465  1.00  0.00           O  
ATOM   1760  N   LEU   117      69.625  51.847  66.086  1.00  0.00           N  
ATOM   1761  H   LEU   117      70.511  51.597  66.503  1.00  0.00           H  
ATOM   1762  CA  LEU   117      68.432  51.270  66.810  1.00  0.00           C  
ATOM   1763  HA  LEU   117      67.885  50.627  66.120  1.00  0.00           H  
ATOM   1764  CB  LEU   117      68.938  50.424  67.980  1.00  0.00           C  
ATOM   1765  HB2 LEU   117      69.545  49.633  67.540  1.00  0.00           H  
ATOM   1766  HB3 LEU   117      69.601  51.067  68.560  1.00  0.00           H  
ATOM   1767  CG  LEU   117      67.834  49.875  68.907  1.00  0.00           C  
ATOM   1768  HG  LEU   117      67.193  50.715  69.175  1.00  0.00           H  
ATOM   1769  CD1 LEU   117      67.038  48.831  68.135  1.00  0.00           C  
ATOM   1770 HD11 LEU   117      67.716  48.026  67.852  1.00  0.00           H  
ATOM   1771 HD12 LEU   117      66.211  48.482  68.754  1.00  0.00           H  
ATOM   1772 HD13 LEU   117      66.523  49.351  67.326  1.00  0.00           H  
ATOM   1773  CD2 LEU   117      68.466  49.167  70.109  1.00  0.00           C  
ATOM   1774 HD21 LEU   117      69.103  48.348  69.774  1.00  0.00           H  
ATOM   1775 HD22 LEU   117      67.641  48.854  70.749  1.00  0.00           H  
ATOM   1776 HD23 LEU   117      69.037  49.852  70.735  1.00  0.00           H  
ATOM   1777  C   LEU   117      67.458  52.403  67.216  1.00  0.00           C  
ATOM   1778  O   LEU   117      66.248  52.272  67.044  1.00  0.00           O  
ATOM   1779  N   GLN   118      67.961  53.457  67.872  1.00  0.00           N  
ATOM   1780  H   GLN   118      68.963  53.581  67.902  1.00  0.00           H  
ATOM   1781  CA  GLN   118      67.159  54.614  68.363  1.00  0.00           C  
ATOM   1782  HA  GLN   118      67.750  55.033  69.177  1.00  0.00           H  
ATOM   1783  CB  GLN   118      67.092  55.607  67.181  1.00  0.00           C  
ATOM   1784  HB2 GLN   118      66.716  54.964  66.385  1.00  0.00           H  
ATOM   1785  HB3 GLN   118      66.355  56.374  67.416  1.00  0.00           H  
ATOM   1786  CG  GLN   118      68.383  56.224  66.651  1.00  0.00           C  
ATOM   1787  HG2 GLN   118      69.039  55.391  66.398  1.00  0.00           H  
ATOM   1788  HG3 GLN   118      68.094  56.854  65.810  1.00  0.00           H  
ATOM   1789  CD  GLN   118      69.136  57.082  67.658  1.00  0.00           C  
ATOM   1790  OE1 GLN   118      68.660  57.483  68.714  1.00  0.00           O  
ATOM   1791  NE2 GLN   118      70.382  57.360  67.421  1.00  0.00           N  
ATOM   1792 HE21 GLN   118      70.783  58.080  68.005  1.00  0.00           H  
ATOM   1793 HE22 GLN   118      70.865  56.852  66.694  1.00  0.00           H  
ATOM   1794  C   GLN   118      65.822  54.295  69.003  1.00  0.00           C  
ATOM   1795  O   GLN   118      64.752  54.605  68.468  1.00  0.00           O  
ATOM   1796  N   PRO   119      65.796  53.621  70.161  1.00  0.00           N  
ATOM   1797  CD  PRO   119      66.873  53.246  71.110  1.00  0.00           C  
ATOM   1798  HD2 PRO   119      67.624  54.008  71.318  1.00  0.00           H  
ATOM   1799  HD3 PRO   119      67.388  52.452  70.571  1.00  0.00           H  
ATOM   1800  CG  PRO   119      66.269  52.659  72.343  1.00  0.00           C  
ATOM   1801  HG2 PRO   119      66.877  51.876  72.796  1.00  0.00           H  
ATOM   1802  HG3 PRO   119      66.081  53.381  73.137  1.00  0.00           H  
ATOM   1803  CB  PRO   119      64.874  52.232  71.837  1.00  0.00           C  
ATOM   1804  HB2 PRO   119      64.966  51.235  71.406  1.00  0.00           H  
ATOM   1805  HB3 PRO   119      64.086  52.232  72.589  1.00  0.00           H  
ATOM   1806  CA  PRO   119      64.506  53.244  70.673  1.00  0.00           C  
ATOM   1807  HA  PRO   119      64.031  52.614  69.921  1.00  0.00           H  
ATOM   1808  C   PRO   119      63.590  54.403  71.155  1.00  0.00           C  
ATOM   1809  O   PRO   119      64.019  55.199  71.951  1.00  0.00           O  
ATOM   1810  N   ASN   120      62.385  54.512  70.682  1.00  0.00           N  
ATOM   1811  H   ASN   120      62.002  53.859  70.013  1.00  0.00           H  
ATOM   1812  CA  ASN   120      61.443  55.589  70.919  1.00  0.00           C  
ATOM   1813  HA  ASN   120      60.629  55.500  70.199  1.00  0.00           H  
ATOM   1814  CB  ASN   120      60.816  55.482  72.286  1.00  0.00           C  
ATOM   1815  HB2 ASN   120      59.972  56.151  72.452  1.00  0.00           H  
ATOM   1816  HB3 ASN   120      61.533  55.680  73.083  1.00  0.00           H  
ATOM   1817  CG  ASN   120      60.147  54.157  72.485  1.00  0.00           C  
ATOM   1818  OD1 ASN   120      59.376  53.804  71.635  1.00  0.00           O  
ATOM   1819  ND2 ASN   120      60.543  53.376  73.404  1.00  0.00           N  
ATOM   1820 HD21 ASN   120      60.191  52.435  73.511  1.00  0.00           H  
ATOM   1821 HD22 ASN   120      61.264  53.616  74.069  1.00  0.00           H  
ATOM   1822  C   ASN   120      62.088  57.001  70.788  1.00  0.00           C  
ATOM   1823  O   ASN   120      61.687  57.937  71.525  1.00  0.00           O  
ATOM   1824  N   LYS   121      63.027  57.201  69.835  1.00  0.00           N  
ATOM   1825  H   LYS   121      63.160  56.533  69.089  1.00  0.00           H  
ATOM   1826  CA  LYS   121      63.724  58.505  69.593  1.00  0.00           C  
ATOM   1827  HA  LYS   121      63.307  59.334  70.165  1.00  0.00           H  
ATOM   1828  CB  LYS   121      65.222  58.363  69.966  1.00  0.00           C  
ATOM   1829  HB2 LYS   121      65.542  57.421  69.521  1.00  0.00           H  
ATOM   1830  HB3 LYS   121      65.880  59.107  69.518  1.00  0.00           H  
ATOM   1831  CG  LYS   121      65.412  58.315  71.500  1.00  0.00           C  
ATOM   1832  HG2 LYS   121      64.679  57.671  71.985  1.00  0.00           H  
ATOM   1833  HG3 LYS   121      65.121  59.320  71.806  1.00  0.00           H  
ATOM   1834  CD  LYS   121      66.798  57.962  71.837  1.00  0.00           C  
ATOM   1835  HD2 LYS   121      67.056  57.028  71.338  1.00  0.00           H  
ATOM   1836  HD3 LYS   121      67.447  58.774  71.506  1.00  0.00           H  
ATOM   1837  CE  LYS   121      66.907  57.831  73.374  1.00  0.00           C  
ATOM   1838  HE2 LYS   121      66.327  56.932  73.582  1.00  0.00           H  
ATOM   1839  HE3 LYS   121      66.353  58.685  73.765  1.00  0.00           H  
ATOM   1840  NZ  LYS   121      68.341  57.613  73.834  1.00  0.00           N  
ATOM   1841  HZ1 LYS   121      68.358  57.343  74.807  1.00  0.00           H  
ATOM   1842  HZ2 LYS   121      68.847  58.475  73.690  1.00  0.00           H  
ATOM   1843  HZ3 LYS   121      68.783  56.920  73.246  1.00  0.00           H  
ATOM   1844  C   LYS   121      63.616  58.821  68.053  1.00  0.00           C  
ATOM   1845  O   LYS   121      63.130  57.966  67.349  1.00  0.00           O  
ATOM   1846  N   TYR   122      64.280  59.917  67.564  1.00  0.00           N  
ATOM   1847  H   TYR   122      64.724  60.497  68.261  1.00  0.00           H  
ATOM   1848  CA  TYR   122      64.148  60.428  66.190  1.00  0.00           C  
ATOM   1849  HA  TYR   122      63.252  60.030  65.715  1.00  0.00           H  
ATOM   1850  CB  TYR   122      64.089  61.951  66.135  1.00  0.00           C  
ATOM   1851  HB2 TYR   122      64.992  62.368  66.580  1.00  0.00           H  
ATOM   1852  HB3 TYR   122      64.240  62.302  65.114  1.00  0.00           H  
ATOM   1853  CG  TYR   122      62.841  62.713  66.583  1.00  0.00           C  
ATOM   1854  CD1 TYR   122      61.889  63.245  65.736  1.00  0.00           C  
ATOM   1855  HD1 TYR   122      61.970  62.947  64.701  1.00  0.00           H  
ATOM   1856  CE1 TYR   122      60.825  64.012  66.231  1.00  0.00           C  
ATOM   1857  HE1 TYR   122      60.019  64.400  65.627  1.00  0.00           H  
ATOM   1858  CZ  TYR   122      60.790  64.363  67.612  1.00  0.00           C  
ATOM   1859  OH  TYR   122      59.716  64.955  68.066  1.00  0.00           O  
ATOM   1860  HH  TYR   122      59.906  65.304  68.940  1.00  0.00           H  
ATOM   1861  CE2 TYR   122      61.811  63.903  68.413  1.00  0.00           C  
ATOM   1862  HE2 TYR   122      61.686  64.070  69.473  1.00  0.00           H  
ATOM   1863  CD2 TYR   122      62.835  63.155  67.884  1.00  0.00           C  
ATOM   1864  HD2 TYR   122      63.655  62.880  68.531  1.00  0.00           H  
ATOM   1865  C   TYR   122      65.424  59.951  65.394  1.00  0.00           C  
ATOM   1866  O   TYR   122      66.564  60.013  65.851  1.00  0.00           O  
ATOM   1867  N   VAL   123      65.166  59.601  64.112  1.00  0.00           N  
ATOM   1868  H   VAL   123      64.310  59.879  63.653  1.00  0.00           H  
ATOM   1869  CA  VAL   123      66.210  59.020  63.292  1.00  0.00           C  
ATOM   1870  HA  VAL   123      66.681  58.220  63.864  1.00  0.00           H  
ATOM   1871  CB  VAL   123      65.688  58.477  61.966  1.00  0.00           C  
ATOM   1872  HB  VAL   123      65.296  59.328  61.410  1.00  0.00           H  
ATOM   1873  CG1 VAL   123      66.795  57.935  61.012  1.00  0.00           C  
ATOM   1874 HG11 VAL   123      66.382  57.444  60.131  1.00  0.00           H  
ATOM   1875 HG12 VAL   123      67.401  58.749  60.614  1.00  0.00           H  
ATOM   1876 HG13 VAL   123      67.451  57.264  61.565  1.00  0.00           H  
ATOM   1877  CG2 VAL   123      64.805  57.370  62.074  1.00  0.00           C  
ATOM   1878 HG21 VAL   123      63.888  57.714  62.552  1.00  0.00           H  
ATOM   1879 HG22 VAL   123      65.256  56.500  62.551  1.00  0.00           H  
ATOM   1880 HG23 VAL   123      64.456  57.068  61.087  1.00  0.00           H  
ATOM   1881  C   VAL   123      67.384  60.015  62.902  1.00  0.00           C  
ATOM   1882  O   VAL   123      67.056  61.136  62.465  1.00  0.00           O  
ATOM   1883  N   PRO   124      68.694  59.639  62.939  1.00  0.00           N  
ATOM   1884  CD  PRO   124      69.201  58.440  63.658  1.00  0.00           C  
ATOM   1885  HD2 PRO   124      68.685  57.515  63.401  1.00  0.00           H  
ATOM   1886  HD3 PRO   124      69.149  58.617  64.732  1.00  0.00           H  
ATOM   1887  CG  PRO   124      70.680  58.327  63.212  1.00  0.00           C  
ATOM   1888  HG2 PRO   124      71.357  57.928  63.966  1.00  0.00           H  
ATOM   1889  HG3 PRO   124      70.761  57.747  62.292  1.00  0.00           H  
ATOM   1890  CB  PRO   124      70.947  59.766  63.070  1.00  0.00           C  
ATOM   1891  HB2 PRO   124      71.916  59.974  62.616  1.00  0.00           H  
ATOM   1892  HB3 PRO   124      70.964  60.222  64.060  1.00  0.00           H  
ATOM   1893  CA  PRO   124      69.774  60.371  62.318  1.00  0.00           C  
ATOM   1894  HA  PRO   124      69.712  61.419  62.611  1.00  0.00           H  
ATOM   1895  C   PRO   124      69.931  60.248  60.746  1.00  0.00           C  
ATOM   1896  O   PRO   124      69.997  59.148  60.240  1.00  0.00           O  
ATOM   1897  N   PRO   125      70.009  61.359  59.960  1.00  0.00           N  
ATOM   1898  CD  PRO   125      69.808  62.803  60.386  1.00  0.00           C  
ATOM   1899  HD2 PRO   125      70.665  62.909  61.050  1.00  0.00           H  
ATOM   1900  HD3 PRO   125      68.859  63.051  60.862  1.00  0.00           H  
ATOM   1901  CG  PRO   125      69.848  63.590  59.075  1.00  0.00           C  
ATOM   1902  HG2 PRO   125      68.804  63.680  58.777  1.00  0.00           H  
ATOM   1903  HG3 PRO   125      70.236  64.604  59.170  1.00  0.00           H  
ATOM   1904  CB  PRO   125      70.742  62.735  58.158  1.00  0.00           C  
ATOM   1905  HB2 PRO   125      70.562  62.993  57.115  1.00  0.00           H  
ATOM   1906  HB3 PRO   125      71.790  62.855  58.431  1.00  0.00           H  
ATOM   1907  CA  PRO   125      70.245  61.336  58.491  1.00  0.00           C  
ATOM   1908  HA  PRO   125      69.244  61.141  58.108  1.00  0.00           H  
ATOM   1909  C   PRO   125      71.235  60.386  57.788  1.00  0.00           C  
ATOM   1910  O   PRO   125      71.079  60.116  56.611  1.00  0.00           O  
ATOM   1911  N   ILE   126      72.143  59.908  58.591  1.00  0.00           N  
ATOM   1912  H   ILE   126      72.102  60.168  59.566  1.00  0.00           H  
ATOM   1913  CA  ILE   126      73.186  58.988  58.071  1.00  0.00           C  
ATOM   1914  HA  ILE   126      73.658  59.573  57.282  1.00  0.00           H  
ATOM   1915  CB  ILE   126      74.179  58.654  59.199  1.00  0.00           C  
ATOM   1916  HB  ILE   126      74.657  59.558  59.575  1.00  0.00           H  
ATOM   1917  CG2 ILE   126      73.593  57.738  60.291  1.00  0.00           C  
ATOM   1918 HG21 ILE   126      74.348  57.585  61.061  1.00  0.00           H  
ATOM   1919 HG22 ILE   126      73.278  56.767  59.910  1.00  0.00           H  
ATOM   1920 HG23 ILE   126      72.734  58.294  60.669  1.00  0.00           H  
ATOM   1921  CG1 ILE   126      75.307  57.974  58.448  1.00  0.00           C  
ATOM   1922 HG12 ILE   126      74.927  57.016  58.091  1.00  0.00           H  
ATOM   1923 HG13 ILE   126      75.570  58.582  57.582  1.00  0.00           H  
ATOM   1924  CD1 ILE   126      76.619  57.725  59.159  1.00  0.00           C  
ATOM   1925 HD11 ILE   126      77.105  58.681  59.358  1.00  0.00           H  
ATOM   1926 HD12 ILE   126      76.508  57.150  60.078  1.00  0.00           H  
ATOM   1927 HD13 ILE   126      77.271  57.163  58.491  1.00  0.00           H  
ATOM   1928  C   ILE   126      72.550  57.680  57.449  1.00  0.00           C  
ATOM   1929  O   ILE   126      73.045  57.130  56.435  1.00  0.00           O  
ATOM   1930  N   VAL   127      71.449  57.214  58.078  1.00  0.00           N  
ATOM   1931  H   VAL   127      71.170  57.634  58.954  1.00  0.00           H  
ATOM   1932  CA  VAL   127      70.789  56.034  57.625  1.00  0.00           C  
ATOM   1933  HA  VAL   127      71.595  55.303  57.684  1.00  0.00           H  
ATOM   1934  CB  VAL   127      69.556  55.631  58.393  1.00  0.00           C  
ATOM   1935  HB  VAL   127      69.228  54.617  58.167  1.00  0.00           H  
ATOM   1936  CG1 VAL   127      69.845  55.557  59.947  1.00  0.00           C  
ATOM   1937 HG11 VAL   127      70.666  54.885  60.196  1.00  0.00           H  
ATOM   1938 HG12 VAL   127      68.933  55.405  60.524  1.00  0.00           H  
ATOM   1939 HG13 VAL   127      70.314  56.467  60.323  1.00  0.00           H  
ATOM   1940  CG2 VAL   127      68.370  56.557  58.135  1.00  0.00           C  
ATOM   1941 HG21 VAL   127      68.641  57.572  58.426  1.00  0.00           H  
ATOM   1942 HG22 VAL   127      67.491  56.373  58.752  1.00  0.00           H  
ATOM   1943 HG23 VAL   127      68.035  56.628  57.100  1.00  0.00           H  
ATOM   1944  C   VAL   127      70.369  56.029  56.188  1.00  0.00           C  
ATOM   1945  O   VAL   127      70.428  54.970  55.640  1.00  0.00           O  
ATOM   1946  N   ASN   128      70.195  57.167  55.434  1.00  0.00           N  
ATOM   1947  H   ASN   128      70.252  58.068  55.887  1.00  0.00           H  
ATOM   1948  CA  ASN   128      69.924  57.131  53.989  1.00  0.00           C  
ATOM   1949  HA  ASN   128      69.023  56.530  53.865  1.00  0.00           H  
ATOM   1950  CB  ASN   128      69.636  58.577  53.379  1.00  0.00           C  
ATOM   1951  HB2 ASN   128      69.413  58.563  52.312  1.00  0.00           H  
ATOM   1952  HB3 ASN   128      70.556  59.147  53.510  1.00  0.00           H  
ATOM   1953  CG  ASN   128      68.595  59.322  54.207  1.00  0.00           C  
ATOM   1954  OD1 ASN   128      67.567  58.730  54.685  1.00  0.00           O  
ATOM   1955  ND2 ASN   128      68.798  60.530  54.652  1.00  0.00           N  
ATOM   1956 HD21 ASN   128      68.032  60.948  55.160  1.00  0.00           H  
ATOM   1957 HD22 ASN   128      69.590  61.095  54.379  1.00  0.00           H  
ATOM   1958  C   ASN   128      71.038  56.430  53.165  1.00  0.00           C  
ATOM   1959  O   ASN   128      70.740  55.716  52.214  1.00  0.00           O  
ATOM   1960  N   SER   129      72.271  56.689  53.524  1.00  0.00           N  
ATOM   1961  H   SER   129      72.401  57.316  54.305  1.00  0.00           H  
ATOM   1962  CA  SER   129      73.521  55.986  53.086  1.00  0.00           C  
ATOM   1963  HA  SER   129      73.604  56.045  52.001  1.00  0.00           H  
ATOM   1964  CB  SER   129      74.775  56.846  53.481  1.00  0.00           C  
ATOM   1965  HB2 SER   129      75.633  56.458  52.932  1.00  0.00           H  
ATOM   1966  HB3 SER   129      74.623  57.836  53.050  1.00  0.00           H  
ATOM   1967  OG  SER   129      75.043  56.786  54.861  1.00  0.00           O  
ATOM   1968  HG  SER   129      74.232  57.011  55.324  1.00  0.00           H  
ATOM   1969  C   SER   129      73.781  54.512  53.585  1.00  0.00           C  
ATOM   1970  O   SER   129      74.786  53.897  53.127  1.00  0.00           O  
ATOM   1971  N   LEU   130      72.979  53.913  54.453  1.00  0.00           N  
ATOM   1972  H   LEU   130      72.284  54.424  54.977  1.00  0.00           H  
ATOM   1973  CA  LEU   130      73.007  52.435  54.645  1.00  0.00           C  
ATOM   1974  HA  LEU   130      74.059  52.165  54.732  1.00  0.00           H  
ATOM   1975  CB  LEU   130      72.235  51.948  55.801  1.00  0.00           C  
ATOM   1976  HB2 LEU   130      72.442  50.879  55.843  1.00  0.00           H  
ATOM   1977  HB3 LEU   130      71.166  52.116  55.672  1.00  0.00           H  
ATOM   1978  CG  LEU   130      72.739  52.574  57.133  1.00  0.00           C  
ATOM   1979  HG  LEU   130      72.831  53.648  56.972  1.00  0.00           H  
ATOM   1980  CD1 LEU   130      71.594  52.386  58.166  1.00  0.00           C  
ATOM   1981 HD11 LEU   130      71.444  51.341  58.437  1.00  0.00           H  
ATOM   1982 HD12 LEU   130      70.664  52.837  57.818  1.00  0.00           H  
ATOM   1983 HD13 LEU   130      71.859  52.907  59.086  1.00  0.00           H  
ATOM   1984  CD2 LEU   130      74.055  51.940  57.790  1.00  0.00           C  
ATOM   1985 HD21 LEU   130      74.817  52.246  57.074  1.00  0.00           H  
ATOM   1986 HD22 LEU   130      73.902  50.863  57.866  1.00  0.00           H  
ATOM   1987 HD23 LEU   130      74.360  52.204  58.803  1.00  0.00           H  
ATOM   1988  C   LEU   130      72.436  51.794  53.314  1.00  0.00           C  
ATOM   1989  O   LEU   130      72.579  50.569  53.082  1.00  0.00           O  
ATOM   1990  N   PHE   131      72.020  52.658  52.266  1.00  0.00           N  
ATOM   1991  H   PHE   131      72.029  53.655  52.430  1.00  0.00           H  
ATOM   1992  CA  PHE   131      71.479  52.259  51.041  1.00  0.00           C  
ATOM   1993  HA  PHE   131      71.739  51.205  50.939  1.00  0.00           H  
ATOM   1994  CB  PHE   131      69.978  52.420  51.244  1.00  0.00           C  
ATOM   1995  HB2 PHE   131      69.454  51.911  50.435  1.00  0.00           H  
ATOM   1996  HB3 PHE   131      69.877  53.505  51.248  1.00  0.00           H  
ATOM   1997  CG  PHE   131      69.365  51.797  52.493  1.00  0.00           C  
ATOM   1998  CD1 PHE   131      69.004  50.422  52.398  1.00  0.00           C  
ATOM   1999  HD1 PHE   131      69.194  49.845  51.505  1.00  0.00           H  
ATOM   2000  CE1 PHE   131      68.305  49.784  53.490  1.00  0.00           C  
ATOM   2001  HE1 PHE   131      68.094  48.729  53.394  1.00  0.00           H  
ATOM   2002  CZ  PHE   131      68.121  50.555  54.662  1.00  0.00           C  
ATOM   2003  HZ  PHE   131      67.546  50.078  55.443  1.00  0.00           H  
ATOM   2004  CE2 PHE   131      68.564  51.913  54.779  1.00  0.00           C  
ATOM   2005  HE2 PHE   131      68.228  52.488  55.629  1.00  0.00           H  
ATOM   2006  CD2 PHE   131      69.111  52.503  53.646  1.00  0.00           C  
ATOM   2007  HD2 PHE   131      69.461  53.523  53.708  1.00  0.00           H  
ATOM   2008  C   PHE   131      72.033  53.040  49.835  1.00  0.00           C  
ATOM   2009  O   PHE   131      72.803  53.992  49.883  1.00  0.00           O  
ATOM   2010  N   SER   132      71.377  52.743  48.687  1.00  0.00           N  
ATOM   2011  H   SER   132      70.634  52.060  48.652  1.00  0.00           H  
ATOM   2012  CA  SER   132      71.498  53.665  47.555  1.00  0.00           C  
ATOM   2013  HA  SER   132      71.868  54.640  47.870  1.00  0.00           H  
ATOM   2014  CB  SER   132      72.612  53.003  46.737  1.00  0.00           C  
ATOM   2015  HB2 SER   132      72.267  52.052  46.331  1.00  0.00           H  
ATOM   2016  HB3 SER   132      73.496  52.797  47.340  1.00  0.00           H  
ATOM   2017  OG  SER   132      72.982  53.815  45.614  1.00  0.00           O  
ATOM   2018  HG  SER   132      73.564  53.268  45.081  1.00  0.00           H  
ATOM   2019  C   SER   132      70.141  53.703  46.768  1.00  0.00           C  
ATOM   2020  O   SER   132      69.205  53.010  47.175  1.00  0.00           O  
ATOM   2021  N   LEU   133      70.069  54.516  45.692  1.00  0.00           N  
ATOM   2022  H   LEU   133      70.827  55.143  45.464  1.00  0.00           H  
ATOM   2023  CA  LEU   133      68.891  54.654  44.847  1.00  0.00           C  
ATOM   2024  HA  LEU   133      69.208  55.320  44.045  1.00  0.00           H  
ATOM   2025  CB  LEU   133      68.542  53.265  44.229  1.00  0.00           C  
ATOM   2026  HB2 LEU   133      68.266  52.597  45.045  1.00  0.00           H  
ATOM   2027  HB3 LEU   133      67.699  53.477  43.570  1.00  0.00           H  
ATOM   2028  CG  LEU   133      69.627  52.537  43.355  1.00  0.00           C  
ATOM   2029  HG  LEU   133      70.413  52.186  44.024  1.00  0.00           H  
ATOM   2030  CD1 LEU   133      68.889  51.365  42.727  1.00  0.00           C  
ATOM   2031 HD11 LEU   133      69.549  50.852  42.027  1.00  0.00           H  
ATOM   2032 HD12 LEU   133      68.532  50.810  43.594  1.00  0.00           H  
ATOM   2033 HD13 LEU   133      68.024  51.752  42.188  1.00  0.00           H  
ATOM   2034  CD2 LEU   133      70.152  53.504  42.311  1.00  0.00           C  
ATOM   2035 HD21 LEU   133      70.762  54.310  42.719  1.00  0.00           H  
ATOM   2036 HD22 LEU   133      69.258  53.948  41.875  1.00  0.00           H  
ATOM   2037 HD23 LEU   133      70.832  52.988  41.633  1.00  0.00           H  
ATOM   2038  C   LEU   133      67.829  55.493  45.516  1.00  0.00           C  
ATOM   2039  O   LEU   133      66.644  55.305  45.231  1.00  0.00           O  
ATOM   2040  N   ASN   134      68.236  56.345  46.498  1.00  0.00           N  
ATOM   2041  H   ASN   134      69.215  56.415  46.735  1.00  0.00           H  
ATOM   2042  CA  ASN   134      67.325  57.012  47.434  1.00  0.00           C  
ATOM   2043  HA  ASN   134      66.558  56.349  47.834  1.00  0.00           H  
ATOM   2044  CB  ASN   134      68.079  57.482  48.645  1.00  0.00           C  
ATOM   2045  HB2 ASN   134      68.883  58.172  48.391  1.00  0.00           H  
ATOM   2046  HB3 ASN   134      67.349  58.083  49.187  1.00  0.00           H  
ATOM   2047  CG  ASN   134      68.647  56.449  49.543  1.00  0.00           C  
ATOM   2048  OD1 ASN   134      67.963  55.864  50.303  1.00  0.00           O  
ATOM   2049  ND2 ASN   134      69.965  56.255  49.552  1.00  0.00           N  
ATOM   2050 HD21 ASN   134      70.213  55.695  50.355  1.00  0.00           H  
ATOM   2051 HD22 ASN   134      70.578  56.802  48.965  1.00  0.00           H  
ATOM   2052  C   ASN   134      66.507  58.096  46.748  1.00  0.00           C  
ATOM   2053  O   ASN   134      67.049  59.184  46.377  1.00  0.00           O  
ATOM   2054  N   GLY   135      65.190  57.854  46.660  1.00  0.00           N  
ATOM   2055  H   GLY   135      64.867  56.969  47.023  1.00  0.00           H  
ATOM   2056  CA  GLY   135      64.285  58.691  45.887  1.00  0.00           C  
ATOM   2057  HA2 GLY   135      64.630  59.714  46.031  1.00  0.00           H  
ATOM   2058  HA3 GLY   135      63.295  58.698  46.343  1.00  0.00           H  
ATOM   2059  C   GLY   135      64.272  58.375  44.380  1.00  0.00           C  
ATOM   2060  O   GLY   135      63.753  59.124  43.599  1.00  0.00           O  
ATOM   2061  N   VAL   136      64.959  57.325  43.907  1.00  0.00           N  
ATOM   2062  H   VAL   136      65.457  56.699  44.524  1.00  0.00           H  
ATOM   2063  CA  VAL   136      64.785  56.888  42.514  1.00  0.00           C  
ATOM   2064  HA  VAL   136      64.561  57.736  41.866  1.00  0.00           H  
ATOM   2065  CB  VAL   136      66.115  56.405  41.942  1.00  0.00           C  
ATOM   2066  HB  VAL   136      66.520  55.587  42.537  1.00  0.00           H  
ATOM   2067  CG1 VAL   136      65.976  55.952  40.569  1.00  0.00           C  
ATOM   2068 HG11 VAL   136      65.692  56.778  39.917  1.00  0.00           H  
ATOM   2069 HG12 VAL   136      65.284  55.123  40.420  1.00  0.00           H  
ATOM   2070 HG13 VAL   136      66.986  55.659  40.283  1.00  0.00           H  
ATOM   2071  CG2 VAL   136      67.139  57.601  42.053  1.00  0.00           C  
ATOM   2072 HG21 VAL   136      67.437  57.794  43.084  1.00  0.00           H  
ATOM   2073 HG22 VAL   136      68.102  57.290  41.647  1.00  0.00           H  
ATOM   2074 HG23 VAL   136      66.815  58.509  41.544  1.00  0.00           H  
ATOM   2075  C   VAL   136      63.608  55.904  42.310  1.00  0.00           C  
ATOM   2076  O   VAL   136      63.438  55.090  43.252  1.00  0.00           O  
ATOM   2077  N   LYS   137      62.767  56.027  41.270  1.00  0.00           N  
ATOM   2078  H   LYS   137      63.025  56.615  40.491  1.00  0.00           H  
ATOM   2079  CA  LYS   137      61.528  55.294  41.051  1.00  0.00           C  
ATOM   2080  HA  LYS   137      61.134  54.974  42.015  1.00  0.00           H  
ATOM   2081  CB  LYS   137      60.669  56.353  40.316  1.00  0.00           C  
ATOM   2082  HB2 LYS   137      59.905  55.853  39.720  1.00  0.00           H  
ATOM   2083  HB3 LYS   137      61.252  56.875  39.558  1.00  0.00           H  
ATOM   2084  CG  LYS   137      59.916  57.329  41.327  1.00  0.00           C  
ATOM   2085  HG2 LYS   137      59.292  56.743  42.002  1.00  0.00           H  
ATOM   2086  HG3 LYS   137      60.657  57.969  41.807  1.00  0.00           H  
ATOM   2087  CD  LYS   137      59.055  58.232  40.449  1.00  0.00           C  
ATOM   2088  HD2 LYS   137      59.751  58.751  39.791  1.00  0.00           H  
ATOM   2089  HD3 LYS   137      58.464  57.471  39.938  1.00  0.00           H  
ATOM   2090  CE  LYS   137      58.318  59.269  41.204  1.00  0.00           C  
ATOM   2091  HE2 LYS   137      58.994  59.933  41.742  1.00  0.00           H  
ATOM   2092  HE3 LYS   137      57.793  58.749  42.005  1.00  0.00           H  
ATOM   2093  NZ  LYS   137      57.308  59.929  40.350  1.00  0.00           N  
ATOM   2094  HZ1 LYS   137      56.771  59.245  39.838  1.00  0.00           H  
ATOM   2095  HZ2 LYS   137      56.694  60.526  40.886  1.00  0.00           H  
ATOM   2096  HZ3 LYS   137      57.748  60.511  39.652  1.00  0.00           H  
ATOM   2097  C   LYS   137      61.666  54.136  40.056  1.00  0.00           C  
ATOM   2098  O   LYS   137      62.500  54.206  39.151  1.00  0.00           O  
ATOM   2099  N   ASN   138      60.850  53.130  40.293  1.00  0.00           N  
ATOM   2100  H   ASN   138      60.205  53.221  41.065  1.00  0.00           H  
ATOM   2101  CA  ASN   138      61.036  51.806  39.712  1.00  0.00           C  
ATOM   2102  HA  ASN   138      61.994  51.406  40.045  1.00  0.00           H  
ATOM   2103  CB  ASN   138      59.999  50.966  40.419  1.00  0.00           C  
ATOM   2104  HB2 ASN   138      59.901  49.964  40.000  1.00  0.00           H  
ATOM   2105  HB3 ASN   138      59.064  51.419  40.088  1.00  0.00           H  
ATOM   2106  CG  ASN   138      60.199  50.893  41.968  1.00  0.00           C  
ATOM   2107  OD1 ASN   138      61.314  50.723  42.440  1.00  0.00           O  
ATOM   2108  ND2 ASN   138      59.140  51.193  42.724  1.00  0.00           N  
ATOM   2109 HD21 ASN   138      58.273  51.463  42.282  1.00  0.00           H  
ATOM   2110 HD22 ASN   138      59.225  51.446  43.698  1.00  0.00           H  
ATOM   2111  C   ASN   138      60.891  51.599  38.167  1.00  0.00           C  
ATOM   2112  O   ASN   138      61.509  50.665  37.663  1.00  0.00           O  
ATOM   2113  N   ARG   139      60.302  52.520  37.431  1.00  0.00           N  
ATOM   2114  H   ARG   139      59.747  53.193  37.940  1.00  0.00           H  
ATOM   2115  CA  ARG   139      60.391  52.661  35.991  1.00  0.00           C  
ATOM   2116  HA  ARG   139      60.131  51.759  35.437  1.00  0.00           H  
ATOM   2117  CB  ARG   139      59.332  53.671  35.477  1.00  0.00           C  
ATOM   2118  HB2 ARG   139      58.386  53.419  35.957  1.00  0.00           H  
ATOM   2119  HB3 ARG   139      59.339  53.533  34.395  1.00  0.00           H  
ATOM   2120  CG  ARG   139      59.480  55.158  35.830  1.00  0.00           C  
ATOM   2121  HG2 ARG   139      60.430  55.504  35.423  1.00  0.00           H  
ATOM   2122  HG3 ARG   139      59.429  55.282  36.912  1.00  0.00           H  
ATOM   2123  CD  ARG   139      58.407  56.048  35.229  1.00  0.00           C  
ATOM   2124  HD2 ARG   139      57.405  55.620  35.225  1.00  0.00           H  
ATOM   2125  HD3 ARG   139      58.339  56.969  35.809  1.00  0.00           H  
ATOM   2126  NE  ARG   139      58.699  56.441  33.908  1.00  0.00           N  
ATOM   2127  HE  ARG   139      59.640  56.251  33.597  1.00  0.00           H  
ATOM   2128  CZ  ARG   139      57.884  57.133  33.104  1.00  0.00           C  
ATOM   2129  NH1 ARG   139      56.726  57.641  33.395  1.00  0.00           N  
ATOM   2130 HH11 ARG   139      56.242  58.262  32.763  1.00  0.00           H  
ATOM   2131 HH12 ARG   139      56.332  57.438  34.303  1.00  0.00           H  
ATOM   2132  NH2 ARG   139      58.379  57.260  31.872  1.00  0.00           N  
ATOM   2133 HH21 ARG   139      59.368  57.106  31.743  1.00  0.00           H  
ATOM   2134 HH22 ARG   139      57.945  58.012  31.355  1.00  0.00           H  
ATOM   2135  C   ARG   139      61.737  52.967  35.429  1.00  0.00           C  
ATOM   2136  O   ARG   139      61.862  52.624  34.213  1.00  0.00           O  
ATOM   2137  N   GLU   140      62.673  53.535  36.182  1.00  0.00           N  
ATOM   2138  H   GLU   140      62.526  53.854  37.129  1.00  0.00           H  
ATOM   2139  CA  GLU   140      64.059  53.484  35.661  1.00  0.00           C  
ATOM   2140  HA  GLU   140      64.006  53.641  34.583  1.00  0.00           H  
ATOM   2141  CB  GLU   140      64.952  54.625  36.312  1.00  0.00           C  
ATOM   2142  HB2 GLU   140      65.821  54.760  35.669  1.00  0.00           H  
ATOM   2143  HB3 GLU   140      65.208  54.117  37.242  1.00  0.00           H  
ATOM   2144  CG  GLU   140      64.188  55.950  36.688  1.00  0.00           C  
ATOM   2145  HG2 GLU   140      63.385  55.736  37.394  1.00  0.00           H  
ATOM   2146  HG3 GLU   140      64.922  56.566  37.208  1.00  0.00           H  
ATOM   2147  CD  GLU   140      63.541  56.651  35.461  1.00  0.00           C  
ATOM   2148  OE1 GLU   140      63.771  56.205  34.279  1.00  0.00           O  
ATOM   2149  OE2 GLU   140      62.922  57.709  35.684  1.00  0.00           O  
ATOM   2150  C   GLU   140      64.719  52.109  35.787  1.00  0.00           C  
ATOM   2151  O   GLU   140      65.832  51.873  35.348  1.00  0.00           O  
ATOM   2152  N   GLY   141      64.144  51.034  36.456  1.00  0.00           N  
ATOM   2153  H   GLY   141      63.306  51.217  36.990  1.00  0.00           H  
ATOM   2154  CA  GLY   141      64.654  49.670  36.442  1.00  0.00           C  
ATOM   2155  HA2 GLY   141      65.640  49.585  36.900  1.00  0.00           H  
ATOM   2156  HA3 GLY   141      64.014  49.015  37.033  1.00  0.00           H  
ATOM   2157  C   GLY   141      64.909  49.030  35.129  1.00  0.00           C  
ATOM   2158  O   GLY   141      65.413  47.941  35.043  1.00  0.00           O  
ATOM   2159  N   THR   142      64.638  49.627  33.954  1.00  0.00           N  
ATOM   2160  H   THR   142      64.109  50.487  33.980  1.00  0.00           H  
ATOM   2161  CA  THR   142      65.172  49.126  32.613  1.00  0.00           C  
ATOM   2162  HA  THR   142      64.958  48.071  32.439  1.00  0.00           H  
ATOM   2163  CB  THR   142      64.522  49.921  31.462  1.00  0.00           C  
ATOM   2164  HB  THR   142      64.948  49.433  30.585  1.00  0.00           H  
ATOM   2165  CG2 THR   142      63.014  49.968  31.401  1.00  0.00           C  
ATOM   2166 HG21 THR   142      62.655  50.491  32.287  1.00  0.00           H  
ATOM   2167 HG22 THR   142      62.620  48.965  31.234  1.00  0.00           H  
ATOM   2168 HG23 THR   142      62.630  50.578  30.584  1.00  0.00           H  
ATOM   2169  OG1 THR   142      64.901  51.266  31.527  1.00  0.00           O  
ATOM   2170  HG1 THR   142      65.386  51.387  30.708  1.00  0.00           H  
ATOM   2171  C   THR   142      66.676  49.306  32.524  1.00  0.00           C  
ATOM   2172  O   THR   142      67.308  48.790  31.613  1.00  0.00           O  
ATOM   2173  N   ILE   143      67.220  50.097  33.419  1.00  0.00           N  
ATOM   2174  H   ILE   143      66.598  50.624  34.015  1.00  0.00           H  
ATOM   2175  CA  ILE   143      68.628  50.600  33.445  1.00  0.00           C  
ATOM   2176  HA  ILE   143      69.274  49.890  32.928  1.00  0.00           H  
ATOM   2177  CB  ILE   143      68.679  51.997  32.701  1.00  0.00           C  
ATOM   2178  HB  ILE   143      68.227  51.780  31.734  1.00  0.00           H  
ATOM   2179  CG2 ILE   143      67.892  53.156  33.262  1.00  0.00           C  
ATOM   2180 HG21 ILE   143      67.901  54.015  32.592  1.00  0.00           H  
ATOM   2181 HG22 ILE   143      68.217  53.608  34.199  1.00  0.00           H  
ATOM   2182 HG23 ILE   143      66.820  52.963  33.283  1.00  0.00           H  
ATOM   2183  CG1 ILE   143      70.145  52.341  32.403  1.00  0.00           C  
ATOM   2184 HG12 ILE   143      70.193  53.288  31.866  1.00  0.00           H  
ATOM   2185 HG13 ILE   143      70.603  52.597  33.358  1.00  0.00           H  
ATOM   2186  CD1 ILE   143      70.964  51.280  31.612  1.00  0.00           C  
ATOM   2187 HD11 ILE   143      71.908  51.754  31.342  1.00  0.00           H  
ATOM   2188 HD12 ILE   143      70.446  51.131  30.664  1.00  0.00           H  
ATOM   2189 HD13 ILE   143      71.216  50.335  32.094  1.00  0.00           H  
ATOM   2190  C   ILE   143      69.276  50.781  34.826  1.00  0.00           C  
ATOM   2191  O   ILE   143      70.485  50.487  34.909  1.00  0.00           O  
ATOM   2192  N   GLN   144      68.607  51.114  35.910  1.00  0.00           N  
ATOM   2193  H   GLN   144      67.656  51.339  35.656  1.00  0.00           H  
ATOM   2194  CA  GLN   144      68.981  50.883  37.298  1.00  0.00           C  
ATOM   2195  HA  GLN   144      69.992  51.279  37.397  1.00  0.00           H  
ATOM   2196  CB  GLN   144      68.108  51.669  38.336  1.00  0.00           C  
ATOM   2197  HB2 GLN   144      67.066  51.369  38.227  1.00  0.00           H  
ATOM   2198  HB3 GLN   144      68.339  51.495  39.387  1.00  0.00           H  
ATOM   2199  CG  GLN   144      68.273  53.207  38.192  1.00  0.00           C  
ATOM   2200  HG2 GLN   144      67.762  53.673  39.035  1.00  0.00           H  
ATOM   2201  HG3 GLN   144      67.865  53.635  37.277  1.00  0.00           H  
ATOM   2202  CD  GLN   144      69.782  53.630  38.336  1.00  0.00           C  
ATOM   2203  OE1 GLN   144      70.577  52.962  39.043  1.00  0.00           O  
ATOM   2204  NE2 GLN   144      70.167  54.682  37.650  1.00  0.00           N  
ATOM   2205 HE21 GLN   144      71.153  54.855  37.784  1.00  0.00           H  
ATOM   2206 HE22 GLN   144      69.475  55.250  37.182  1.00  0.00           H  
ATOM   2207  C   GLN   144      68.933  49.405  37.658  1.00  0.00           C  
ATOM   2208  O   GLN   144      68.086  48.659  37.161  1.00  0.00           O  
ATOM   2209  N   PRO   145      69.860  48.933  38.523  1.00  0.00           N  
ATOM   2210  CD  PRO   145      70.944  49.636  39.211  1.00  0.00           C  
ATOM   2211  HD2 PRO   145      71.762  49.784  38.506  1.00  0.00           H  
ATOM   2212  HD3 PRO   145      70.592  50.552  39.685  1.00  0.00           H  
ATOM   2213  CG  PRO   145      71.331  48.778  40.422  1.00  0.00           C  
ATOM   2214  HG2 PRO   145      72.402  48.882  40.597  1.00  0.00           H  
ATOM   2215  HG3 PRO   145      70.820  49.110  41.325  1.00  0.00           H  
ATOM   2216  CB  PRO   145      70.878  47.354  40.083  1.00  0.00           C  
ATOM   2217  HB2 PRO   145      71.748  46.861  39.650  1.00  0.00           H  
ATOM   2218  HB3 PRO   145      70.446  46.927  40.988  1.00  0.00           H  
ATOM   2219  CA  PRO   145      69.648  47.666  39.159  1.00  0.00           C  
ATOM   2220  HA  PRO   145      69.593  46.875  38.411  1.00  0.00           H  
ATOM   2221  C   PRO   145      68.286  47.483  39.903  1.00  0.00           C  
ATOM   2222  O   PRO   145      67.757  48.474  40.463  1.00  0.00           O  
ATOM   2223  N   LEU   146      67.705  46.298  39.844  1.00  0.00           N  
ATOM   2224  H   LEU   146      68.209  45.581  39.342  1.00  0.00           H  
ATOM   2225  CA  LEU   146      66.454  45.900  40.449  1.00  0.00           C  
ATOM   2226  HA  LEU   146      65.799  46.756  40.613  1.00  0.00           H  
ATOM   2227  CB  LEU   146      65.677  44.875  39.692  1.00  0.00           C  
ATOM   2228  HB2 LEU   146      66.135  43.896  39.827  1.00  0.00           H  
ATOM   2229  HB3 LEU   146      64.684  44.846  40.140  1.00  0.00           H  
ATOM   2230  CG  LEU   146      65.378  45.253  38.210  1.00  0.00           C  
ATOM   2231  HG  LEU   146      66.340  45.462  37.742  1.00  0.00           H  
ATOM   2232  CD1 LEU   146      64.745  43.951  37.668  1.00  0.00           C  
ATOM   2233 HD11 LEU   146      65.475  43.158  37.834  1.00  0.00           H  
ATOM   2234 HD12 LEU   146      64.441  43.941  36.622  1.00  0.00           H  
ATOM   2235 HD13 LEU   146      63.909  43.684  38.314  1.00  0.00           H  
ATOM   2236  CD2 LEU   146      64.391  46.435  38.074  1.00  0.00           C  
ATOM   2237 HD21 LEU   146      63.467  46.208  38.606  1.00  0.00           H  
ATOM   2238 HD22 LEU   146      64.909  47.300  38.488  1.00  0.00           H  
ATOM   2239 HD23 LEU   146      64.201  46.529  37.005  1.00  0.00           H  
ATOM   2240  C   LEU   146      66.609  45.452  41.878  1.00  0.00           C  
ATOM   2241  O   LEU   146      65.627  45.100  42.574  1.00  0.00           O  
ATOM   2242  N   LEU   147      67.796  45.373  42.370  1.00  0.00           N  
ATOM   2243  H   LEU   147      68.514  45.369  41.659  1.00  0.00           H  
ATOM   2244  CA  LEU   147      68.188  44.828  43.655  1.00  0.00           C  
ATOM   2245  HA  LEU   147      67.421  45.128  44.369  1.00  0.00           H  
ATOM   2246  CB  LEU   147      68.122  43.272  43.715  1.00  0.00           C  
ATOM   2247  HB2 LEU   147      68.524  42.822  42.808  1.00  0.00           H  
ATOM   2248  HB3 LEU   147      67.065  43.011  43.663  1.00  0.00           H  
ATOM   2249  CG  LEU   147      68.815  42.578  44.967  1.00  0.00           C  
ATOM   2250  HG  LEU   147      69.870  42.810  45.107  1.00  0.00           H  
ATOM   2251  CD1 LEU   147      68.089  43.024  46.159  1.00  0.00           C  
ATOM   2252 HD11 LEU   147      67.069  42.666  46.024  1.00  0.00           H  
ATOM   2253 HD12 LEU   147      68.669  42.650  47.003  1.00  0.00           H  
ATOM   2254 HD13 LEU   147      68.098  44.113  46.205  1.00  0.00           H  
ATOM   2255  CD2 LEU   147      68.766  41.142  44.916  1.00  0.00           C  
ATOM   2256 HD21 LEU   147      69.298  40.770  44.041  1.00  0.00           H  
ATOM   2257 HD22 LEU   147      69.303  40.789  45.796  1.00  0.00           H  
ATOM   2258 HD23 LEU   147      67.757  40.729  44.910  1.00  0.00           H  
ATOM   2259  C   LEU   147      69.604  45.264  44.030  1.00  0.00           C  
ATOM   2260  O   LEU   147      70.547  44.925  43.382  1.00  0.00           O  
ATOM   2261  N   VAL   148      69.669  46.161  44.966  1.00  0.00           N  
ATOM   2262  H   VAL   148      68.772  46.321  45.403  1.00  0.00           H  
ATOM   2263  CA  VAL   148      70.928  46.621  45.620  1.00  0.00           C  
ATOM   2264  HA  VAL   148      71.785  46.159  45.130  1.00  0.00           H  
ATOM   2265  CB  VAL   148      71.154  48.115  45.443  1.00  0.00           C  
ATOM   2266  HB  VAL   148      70.345  48.663  45.926  1.00  0.00           H  
ATOM   2267  CG1 VAL   148      72.495  48.747  46.109  1.00  0.00           C  
ATOM   2268 HG11 VAL   148      73.321  48.412  45.482  1.00  0.00           H  
ATOM   2269 HG12 VAL   148      72.625  48.434  47.145  1.00  0.00           H  
ATOM   2270 HG13 VAL   148      72.424  49.832  46.029  1.00  0.00           H  
ATOM   2271  CG2 VAL   148      71.023  48.519  43.999  1.00  0.00           C  
ATOM   2272 HG21 VAL   148      71.714  47.943  43.384  1.00  0.00           H  
ATOM   2273 HG22 VAL   148      71.165  49.597  43.931  1.00  0.00           H  
ATOM   2274 HG23 VAL   148      70.021  48.289  43.637  1.00  0.00           H  
ATOM   2275  C   VAL   148      71.030  46.252  47.078  1.00  0.00           C  
ATOM   2276  O   VAL   148      69.981  46.137  47.753  1.00  0.00           O  
ATOM   2277  N   VAL   149      72.183  45.922  47.550  1.00  0.00           N  
ATOM   2278  H   VAL   149      73.002  46.061  46.975  1.00  0.00           H  
ATOM   2279  CA  VAL   149      72.459  45.377  48.799  1.00  0.00           C  
ATOM   2280  HA  VAL   149      71.740  45.898  49.430  1.00  0.00           H  
ATOM   2281  CB  VAL   149      72.143  43.845  48.653  1.00  0.00           C  
ATOM   2282  HB  VAL   149      71.073  43.825  48.449  1.00  0.00           H  
ATOM   2283  CG1 VAL   149      72.873  42.896  47.636  1.00  0.00           C  
ATOM   2284 HG11 VAL   149      73.936  42.796  47.856  1.00  0.00           H  
ATOM   2285 HG12 VAL   149      72.695  43.292  46.637  1.00  0.00           H  
ATOM   2286 HG13 VAL   149      72.491  41.881  47.744  1.00  0.00           H  
ATOM   2287  CG2 VAL   149      72.366  43.201  49.967  1.00  0.00           C  
ATOM   2288 HG21 VAL   149      73.431  43.148  50.196  1.00  0.00           H  
ATOM   2289 HG22 VAL   149      71.813  43.627  50.804  1.00  0.00           H  
ATOM   2290 HG23 VAL   149      72.057  42.164  49.836  1.00  0.00           H  
ATOM   2291  C   VAL   149      73.844  45.657  49.351  1.00  0.00           C  
ATOM   2292  O   VAL   149      74.836  45.147  48.865  1.00  0.00           O  
ATOM   2293  N   GLN   150      73.843  46.583  50.336  1.00  0.00           N  
ATOM   2294  H   GLN   150      72.939  46.904  50.651  1.00  0.00           H  
ATOM   2295  CA  GLN   150      75.052  46.974  51.091  1.00  0.00           C  
ATOM   2296  HA  GLN   150      75.961  46.709  50.550  1.00  0.00           H  
ATOM   2297  CB  GLN   150      75.115  48.527  51.219  1.00  0.00           C  
ATOM   2298  HB2 GLN   150      74.950  48.888  50.204  1.00  0.00           H  
ATOM   2299  HB3 GLN   150      74.264  48.834  51.828  1.00  0.00           H  
ATOM   2300  CG  GLN   150      76.353  49.054  51.906  1.00  0.00           C  
ATOM   2301  HG2 GLN   150      77.291  48.858  51.386  1.00  0.00           H  
ATOM   2302  HG3 GLN   150      76.487  48.591  52.884  1.00  0.00           H  
ATOM   2303  CD  GLN   150      76.265  50.539  51.995  1.00  0.00           C  
ATOM   2304  OE1 GLN   150      76.137  51.264  51.024  1.00  0.00           O  
ATOM   2305  NE2 GLN   150      76.182  51.171  53.160  1.00  0.00           N  
ATOM   2306 HE21 GLN   150      75.718  52.063  53.062  1.00  0.00           H  
ATOM   2307 HE22 GLN   150      76.107  50.681  54.040  1.00  0.00           H  
ATOM   2308  C   GLN   150      75.188  46.273  52.449  1.00  0.00           C  
ATOM   2309  O   GLN   150      74.179  46.380  53.178  1.00  0.00           O  
ATOM   2310  N   VAL   151      76.364  45.679  52.674  1.00  0.00           N  
ATOM   2311  H   VAL   151      77.028  45.682  51.913  1.00  0.00           H  
ATOM   2312  CA  VAL   151      76.676  45.289  54.034  1.00  0.00           C  
ATOM   2313  HA  VAL   151      75.755  45.140  54.599  1.00  0.00           H  
ATOM   2314  CB  VAL   151      77.549  44.034  54.187  1.00  0.00           C  
ATOM   2315  HB  VAL   151      78.574  44.115  53.823  1.00  0.00           H  
ATOM   2316  CG1 VAL   151      77.686  43.673  55.678  1.00  0.00           C  
ATOM   2317 HG11 VAL   151      76.694  43.455  56.073  1.00  0.00           H  
ATOM   2318 HG12 VAL   151      78.088  44.509  56.250  1.00  0.00           H  
ATOM   2319 HG13 VAL   151      78.236  42.741  55.807  1.00  0.00           H  
ATOM   2320  CG2 VAL   151      76.788  42.888  53.512  1.00  0.00           C  
ATOM   2321 HG21 VAL   151      75.802  42.755  53.956  1.00  0.00           H  
ATOM   2322 HG22 VAL   151      77.352  41.963  53.393  1.00  0.00           H  
ATOM   2323 HG23 VAL   151      76.574  43.239  52.503  1.00  0.00           H  
ATOM   2324  C   VAL   151      77.474  46.453  54.690  1.00  0.00           C  
ATOM   2325  O   VAL   151      78.405  46.966  54.056  1.00  0.00           O  
ATOM   2326  N   THR   152      77.201  46.833  55.938  1.00  0.00           N  
ATOM   2327  H   THR   152      76.386  46.431  56.378  1.00  0.00           H  
ATOM   2328  CA  THR   152      77.920  47.841  56.684  1.00  0.00           C  
ATOM   2329  HA  THR   152      78.815  48.232  56.199  1.00  0.00           H  
ATOM   2330  CB  THR   152      77.053  49.072  56.970  1.00  0.00           C  
ATOM   2331  HB  THR   152      76.153  48.913  57.565  1.00  0.00           H  
ATOM   2332  CG2 THR   152      77.941  50.149  57.632  1.00  0.00           C  
ATOM   2333 HG21 THR   152      77.322  51.040  57.743  1.00  0.00           H  
ATOM   2334 HG22 THR   152      78.784  50.283  56.954  1.00  0.00           H  
ATOM   2335 HG23 THR   152      78.049  49.846  58.673  1.00  0.00           H  
ATOM   2336  OG1 THR   152      76.792  49.598  55.722  1.00  0.00           O  
ATOM   2337  HG1 THR   152      76.012  49.177  55.353  1.00  0.00           H  
ATOM   2338  C   THR   152      78.422  47.340  58.060  1.00  0.00           C  
ATOM   2339  O   THR   152      77.716  47.009  59.007  1.00  0.00           O  
ATOM   2340  N   GLU   153      79.719  47.429  58.232  1.00  0.00           N  
ATOM   2341  H   GLU   153      80.251  48.014  57.604  1.00  0.00           H  
ATOM   2342  CA  GLU   153      80.404  46.974  59.424  1.00  0.00           C  
ATOM   2343  HA  GLU   153      79.930  46.044  59.740  1.00  0.00           H  
ATOM   2344  CB  GLU   153      81.945  46.774  59.157  1.00  0.00           C  
ATOM   2345  HB2 GLU   153      82.396  46.549  60.123  1.00  0.00           H  
ATOM   2346  HB3 GLU   153      82.378  47.714  58.814  1.00  0.00           H  
ATOM   2347  CG  GLU   153      82.392  45.547  58.382  1.00  0.00           C  
ATOM   2348  HG2 GLU   153      81.805  44.688  58.707  1.00  0.00           H  
ATOM   2349  HG3 GLU   153      81.986  45.806  57.404  1.00  0.00           H  
ATOM   2350  CD  GLU   153      83.919  45.358  58.355  1.00  0.00           C  
ATOM   2351  OE1 GLU   153      84.573  45.926  59.271  1.00  0.00           O  
ATOM   2352  OE2 GLU   153      84.410  44.764  57.325  1.00  0.00           O  
ATOM   2353  C   GLU   153      80.204  48.131  60.503  1.00  0.00           C  
ATOM   2354  O   GLU   153      80.581  49.292  60.251  1.00  0.00           O  
ATOM   2355  N   LEU   154      79.593  47.798  61.691  1.00  0.00           N  
ATOM   2356  H   LEU   154      79.279  46.844  61.801  1.00  0.00           H  
ATOM   2357  CA  LEU   154      79.509  48.682  62.787  1.00  0.00           C  
ATOM   2358  HA  LEU   154      79.512  49.727  62.477  1.00  0.00           H  
ATOM   2359  CB  LEU   154      78.164  48.434  63.469  1.00  0.00           C  
ATOM   2360  HB2 LEU   154      77.896  49.146  64.249  1.00  0.00           H  
ATOM   2361  HB3 LEU   154      78.231  47.443  63.920  1.00  0.00           H  
ATOM   2362  CG  LEU   154      76.990  48.576  62.476  1.00  0.00           C  
ATOM   2363  HG  LEU   154      76.959  47.916  61.609  1.00  0.00           H  
ATOM   2364  CD1 LEU   154      75.700  48.244  63.158  1.00  0.00           C  
ATOM   2365 HD11 LEU   154      75.478  47.178  63.211  1.00  0.00           H  
ATOM   2366 HD12 LEU   154      74.908  48.721  62.581  1.00  0.00           H  
ATOM   2367 HD13 LEU   154      75.712  48.670  64.162  1.00  0.00           H  
ATOM   2368  CD2 LEU   154      76.886  50.031  61.965  1.00  0.00           C  
ATOM   2369 HD21 LEU   154      75.895  50.310  61.607  1.00  0.00           H  
ATOM   2370 HD22 LEU   154      77.138  50.674  62.809  1.00  0.00           H  
ATOM   2371 HD23 LEU   154      77.576  50.292  61.162  1.00  0.00           H  
ATOM   2372  C   LEU   154      80.736  48.675  63.761  1.00  0.00           C  
ATOM   2373  O   LEU   154      81.730  47.960  63.507  1.00  0.00           O  
ATOM   2374  N   VAL   155      80.643  49.452  64.814  1.00  0.00           N  
ATOM   2375  H   VAL   155      79.750  49.892  64.982  1.00  0.00           H  
ATOM   2376  CA  VAL   155      81.608  49.400  65.928  1.00  0.00           C  
ATOM   2377  HA  VAL   155      82.629  49.627  65.619  1.00  0.00           H  
ATOM   2378  CB  VAL   155      81.184  50.386  67.015  1.00  0.00           C  
ATOM   2379  HB  VAL   155      80.112  50.326  67.198  1.00  0.00           H  
ATOM   2380  CG1 VAL   155      81.925  50.547  68.376  1.00  0.00           C  
ATOM   2381 HG11 VAL   155      81.816  49.672  69.018  1.00  0.00           H  
ATOM   2382 HG12 VAL   155      81.374  51.300  68.939  1.00  0.00           H  
ATOM   2383 HG13 VAL   155      82.925  50.966  68.269  1.00  0.00           H  
ATOM   2384  CG2 VAL   155      81.419  51.771  66.440  1.00  0.00           C  
ATOM   2385 HG21 VAL   155      80.978  51.838  65.446  1.00  0.00           H  
ATOM   2386 HG22 VAL   155      80.945  52.518  67.077  1.00  0.00           H  
ATOM   2387 HG23 VAL   155      82.477  51.995  66.303  1.00  0.00           H  
ATOM   2388  C   VAL   155      81.537  48.024  66.624  1.00  0.00           C  
ATOM   2389  O   VAL   155      82.555  47.519  67.105  1.00  0.00           O  
ATOM   2390  N   ASP   156      80.308  47.564  66.786  1.00  0.00           N  
ATOM   2391  H   ASP   156      79.542  48.198  66.607  1.00  0.00           H  
ATOM   2392  CA  ASP   156      79.913  46.489  67.699  1.00  0.00           C  
ATOM   2393  HA  ASP   156      80.776  45.833  67.812  1.00  0.00           H  
ATOM   2394  CB  ASP   156      79.510  47.159  68.989  1.00  0.00           C  
ATOM   2395  HB2 ASP   156      80.297  47.773  69.426  1.00  0.00           H  
ATOM   2396  HB3 ASP   156      79.190  46.343  69.638  1.00  0.00           H  
ATOM   2397  CG  ASP   156      78.213  47.947  68.914  1.00  0.00           C  
ATOM   2398  OD1 ASP   156      77.725  48.247  67.824  1.00  0.00           O  
ATOM   2399  OD2 ASP   156      77.717  48.372  69.955  1.00  0.00           O  
ATOM   2400  C   ASP   156      78.853  45.442  67.110  1.00  0.00           C  
ATOM   2401  O   ASP   156      78.281  44.671  67.885  1.00  0.00           O  
ATOM   2402  N   GLY   157      78.727  45.381  65.784  1.00  0.00           N  
ATOM   2403  H   GLY   157      79.388  45.955  65.280  1.00  0.00           H  
ATOM   2404  CA  GLY   157      77.917  44.424  65.066  1.00  0.00           C  
ATOM   2405  HA2 GLY   157      78.061  43.397  65.403  1.00  0.00           H  
ATOM   2406  HA3 GLY   157      76.865  44.603  65.285  1.00  0.00           H  
ATOM   2407  C   GLY   157      78.046  44.531  63.570  1.00  0.00           C  
ATOM   2408  O   GLY   157      78.962  45.146  63.066  1.00  0.00           O  
ATOM   2409  N   ILE   158      77.069  44.164  62.796  1.00  0.00           N  
ATOM   2410  H   ILE   158      76.232  43.808  63.235  1.00  0.00           H  
ATOM   2411  CA  ILE   158      76.920  44.488  61.380  1.00  0.00           C  
ATOM   2412  HA  ILE   158      77.577  45.307  61.086  1.00  0.00           H  
ATOM   2413  CB  ILE   158      77.411  43.368  60.416  1.00  0.00           C  
ATOM   2414  HB  ILE   158      77.545  42.477  61.028  1.00  0.00           H  
ATOM   2415  CG2 ILE   158      76.388  42.991  59.389  1.00  0.00           C  
ATOM   2416 HG21 ILE   158      76.221  43.834  58.719  1.00  0.00           H  
ATOM   2417 HG22 ILE   158      76.800  42.274  58.680  1.00  0.00           H  
ATOM   2418 HG23 ILE   158      75.407  42.781  59.817  1.00  0.00           H  
ATOM   2419  CG1 ILE   158      78.827  43.576  59.843  1.00  0.00           C  
ATOM   2420 HG12 ILE   158      79.535  43.807  60.639  1.00  0.00           H  
ATOM   2421 HG13 ILE   158      78.852  44.425  59.160  1.00  0.00           H  
ATOM   2422  CD1 ILE   158      79.339  42.394  59.037  1.00  0.00           C  
ATOM   2423 HD11 ILE   158      80.429  42.393  59.035  1.00  0.00           H  
ATOM   2424 HD12 ILE   158      79.053  41.516  59.616  1.00  0.00           H  
ATOM   2425 HD13 ILE   158      78.942  42.497  58.027  1.00  0.00           H  
ATOM   2426  C   ILE   158      75.510  45.070  61.109  1.00  0.00           C  
ATOM   2427  O   ILE   158      74.535  44.596  61.752  1.00  0.00           O  
ATOM   2428  N   PHE   159      75.309  46.121  60.225  1.00  0.00           N  
ATOM   2429  H   PHE   159      76.113  46.585  59.828  1.00  0.00           H  
ATOM   2430  CA  PHE   159      74.057  46.325  59.588  1.00  0.00           C  
ATOM   2431  HA  PHE   159      73.273  45.833  60.164  1.00  0.00           H  
ATOM   2432  CB  PHE   159      73.698  47.823  59.690  1.00  0.00           C  
ATOM   2433  HB2 PHE   159      74.531  48.382  59.266  1.00  0.00           H  
ATOM   2434  HB3 PHE   159      73.735  48.095  60.745  1.00  0.00           H  
ATOM   2435  CG  PHE   159      72.346  48.152  59.067  1.00  0.00           C  
ATOM   2436  CD1 PHE   159      72.196  48.561  57.724  1.00  0.00           C  
ATOM   2437  HD1 PHE   159      73.099  48.665  57.140  1.00  0.00           H  
ATOM   2438  CE1 PHE   159      70.917  48.788  57.235  1.00  0.00           C  
ATOM   2439  HE1 PHE   159      70.872  48.824  56.156  1.00  0.00           H  
ATOM   2440  CZ  PHE   159      69.756  48.769  57.989  1.00  0.00           C  
ATOM   2441  HZ  PHE   159      68.798  48.953  57.524  1.00  0.00           H  
ATOM   2442  CE2 PHE   159      69.907  48.362  59.338  1.00  0.00           C  
ATOM   2443  HE2 PHE   159      69.024  48.256  59.951  1.00  0.00           H  
ATOM   2444  CD2 PHE   159      71.197  48.088  59.915  1.00  0.00           C  
ATOM   2445  HD2 PHE   159      71.357  47.694  60.908  1.00  0.00           H  
ATOM   2446  C   PHE   159      74.107  45.851  58.123  1.00  0.00           C  
ATOM   2447  O   PHE   159      75.109  45.991  57.463  1.00  0.00           O  
ATOM   2448  N   ILE   160      73.006  45.254  57.681  1.00  0.00           N  
ATOM   2449  H   ILE   160      72.195  45.421  58.260  1.00  0.00           H  
ATOM   2450  CA  ILE   160      72.865  44.534  56.447  1.00  0.00           C  
ATOM   2451  HA  ILE   160      73.449  44.973  55.638  1.00  0.00           H  
ATOM   2452  CB  ILE   160      73.234  43.063  56.503  1.00  0.00           C  
ATOM   2453  HB  ILE   160      74.323  43.010  56.542  1.00  0.00           H  
ATOM   2454  CG2 ILE   160      72.795  42.418  57.847  1.00  0.00           C  
ATOM   2455 HG21 ILE   160      71.707  42.487  57.882  1.00  0.00           H  
ATOM   2456 HG22 ILE   160      73.089  41.380  58.007  1.00  0.00           H  
ATOM   2457 HG23 ILE   160      73.064  42.977  58.743  1.00  0.00           H  
ATOM   2458  CG1 ILE   160      72.675  42.321  55.225  1.00  0.00           C  
ATOM   2459 HG12 ILE   160      73.053  42.906  54.386  1.00  0.00           H  
ATOM   2460 HG13 ILE   160      71.599  42.149  55.239  1.00  0.00           H  
ATOM   2461  CD1 ILE   160      73.266  40.991  55.096  1.00  0.00           C  
ATOM   2462 HD11 ILE   160      73.591  40.457  55.989  1.00  0.00           H  
ATOM   2463 HD12 ILE   160      72.626  40.257  54.606  1.00  0.00           H  
ATOM   2464 HD13 ILE   160      74.215  41.067  54.565  1.00  0.00           H  
ATOM   2465  C   ILE   160      71.455  44.739  56.052  1.00  0.00           C  
ATOM   2466  O   ILE   160      70.521  44.668  56.852  1.00  0.00           O  
ATOM   2467  N   GLY   161      71.203  45.136  54.820  1.00  0.00           N  
ATOM   2468  H   GLY   161      72.024  45.315  54.260  1.00  0.00           H  
ATOM   2469  CA  GLY   161      69.893  45.491  54.280  1.00  0.00           C  
ATOM   2470  HA2 GLY   161      69.129  44.762  54.549  1.00  0.00           H  
ATOM   2471  HA3 GLY   161      69.513  46.397  54.753  1.00  0.00           H  
ATOM   2472  C   GLY   161      69.941  45.720  52.773  1.00  0.00           C  
ATOM   2473  O   GLY   161      71.006  45.587  52.145  1.00  0.00           O  
ATOM   2474  N   LEU   162      68.836  46.088  52.127  1.00  0.00           N  
ATOM   2475  H   LEU   162      67.952  46.145  52.613  1.00  0.00           H  
ATOM   2476  CA  LEU   162      68.634  45.971  50.697  1.00  0.00           C  
ATOM   2477  HA  LEU   162      69.645  45.949  50.290  1.00  0.00           H  
ATOM   2478  CB  LEU   162      67.984  44.665  50.222  1.00  0.00           C  
ATOM   2479  HB2 LEU   162      68.178  44.501  49.162  1.00  0.00           H  
ATOM   2480  HB3 LEU   162      66.903  44.777  50.302  1.00  0.00           H  
ATOM   2481  CG  LEU   162      68.404  43.400  50.910  1.00  0.00           C  
ATOM   2482  HG  LEU   162      69.463  43.411  51.170  1.00  0.00           H  
ATOM   2483  CD1 LEU   162      67.642  43.204  52.217  1.00  0.00           C  
ATOM   2484 HD11 LEU   162      68.326  42.579  52.791  1.00  0.00           H  
ATOM   2485 HD12 LEU   162      67.423  44.098  52.801  1.00  0.00           H  
ATOM   2486 HD13 LEU   162      66.669  42.736  52.069  1.00  0.00           H  
ATOM   2487  CD2 LEU   162      68.153  42.097  50.058  1.00  0.00           C  
ATOM   2488 HD21 LEU   162      68.527  41.293  50.692  1.00  0.00           H  
ATOM   2489 HD22 LEU   162      67.089  41.877  49.961  1.00  0.00           H  
ATOM   2490 HD23 LEU   162      68.675  42.099  49.101  1.00  0.00           H  
ATOM   2491  C   LEU   162      67.791  47.131  50.159  1.00  0.00           C  
ATOM   2492  O   LEU   162      66.819  47.493  50.850  1.00  0.00           O  
ATOM   2493  N   THR   163      67.996  47.593  48.933  1.00  0.00           N  
ATOM   2494  H   THR   163      68.841  47.361  48.430  1.00  0.00           H  
ATOM   2495  CA  THR   163      67.023  48.358  48.235  1.00  0.00           C  
ATOM   2496  HA  THR   163      66.233  48.450  48.980  1.00  0.00           H  
ATOM   2497  CB  THR   163      67.680  49.677  47.718  1.00  0.00           C  
ATOM   2498  HB  THR   163      68.482  49.416  47.028  1.00  0.00           H  
ATOM   2499  CG2 THR   163      66.753  50.498  46.876  1.00  0.00           C  
ATOM   2500 HG21 THR   163      65.816  50.549  47.431  1.00  0.00           H  
ATOM   2501 HG22 THR   163      67.067  51.542  46.844  1.00  0.00           H  
ATOM   2502 HG23 THR   163      66.595  50.030  45.905  1.00  0.00           H  
ATOM   2503  OG1 THR   163      68.295  50.455  48.730  1.00  0.00           O  
ATOM   2504  HG1 THR   163      69.111  49.974  48.886  1.00  0.00           H  
ATOM   2505  C   THR   163      66.462  47.577  47.104  1.00  0.00           C  
ATOM   2506  O   THR   163      67.187  47.152  46.176  1.00  0.00           O  
ATOM   2507  N   VAL   164      65.104  47.432  47.063  1.00  0.00           N  
ATOM   2508  H   VAL   164      64.628  47.888  47.829  1.00  0.00           H  
ATOM   2509  CA  VAL   164      64.340  46.528  46.240  1.00  0.00           C  
ATOM   2510  HA  VAL   164      65.049  45.995  45.608  1.00  0.00           H  
ATOM   2511  CB  VAL   164      63.766  45.509  47.214  1.00  0.00           C  
ATOM   2512  HB  VAL   164      63.419  45.968  48.140  1.00  0.00           H  
ATOM   2513  CG1 VAL   164      62.576  44.725  46.733  1.00  0.00           C  
ATOM   2514 HG11 VAL   164      61.739  45.377  46.484  1.00  0.00           H  
ATOM   2515 HG12 VAL   164      62.299  43.983  47.482  1.00  0.00           H  
ATOM   2516 HG13 VAL   164      62.855  44.235  45.800  1.00  0.00           H  
ATOM   2517  CG2 VAL   164      64.796  44.411  47.544  1.00  0.00           C  
ATOM   2518 HG21 VAL   164      65.610  44.872  48.104  1.00  0.00           H  
ATOM   2519 HG22 VAL   164      65.281  43.836  46.755  1.00  0.00           H  
ATOM   2520 HG23 VAL   164      64.402  43.653  48.220  1.00  0.00           H  
ATOM   2521  C   VAL   164      63.338  47.243  45.419  1.00  0.00           C  
ATOM   2522  O   VAL   164      62.502  47.955  45.987  1.00  0.00           O  
ATOM   2523  N   ASN   165      63.383  46.872  44.125  1.00  0.00           N  
ATOM   2524  H   ASN   165      64.177  46.337  43.803  1.00  0.00           H  
ATOM   2525  CA  ASN   165      62.509  47.550  43.124  1.00  0.00           C  
ATOM   2526  HA  ASN   165      62.543  48.637  43.198  1.00  0.00           H  
ATOM   2527  CB  ASN   165      63.019  47.419  41.687  1.00  0.00           C  
ATOM   2528  HB2 ASN   165      63.143  46.369  41.420  1.00  0.00           H  
ATOM   2529  HB3 ASN   165      64.043  47.793  41.724  1.00  0.00           H  
ATOM   2530  CG  ASN   165      62.184  47.962  40.591  1.00  0.00           C  
ATOM   2531  OD1 ASN   165      61.048  47.604  40.537  1.00  0.00           O  
ATOM   2532  ND2 ASN   165      62.655  48.779  39.700  1.00  0.00           N  
ATOM   2533 HD21 ASN   165      62.055  48.977  38.912  1.00  0.00           H  
ATOM   2534 HD22 ASN   165      63.581  49.180  39.733  1.00  0.00           H  
ATOM   2535  C   ASN   165      61.029  47.076  43.297  1.00  0.00           C  
ATOM   2536  O   ASN   165      60.721  45.899  43.403  1.00  0.00           O  
ATOM   2537  N   HID   166      60.147  48.074  43.453  1.00  0.00           N  
ATOM   2538  H   HID   166      60.481  49.027  43.435  1.00  0.00           H  
ATOM   2539  CA  HID   166      58.728  47.747  43.936  1.00  0.00           C  
ATOM   2540  HA  HID   166      58.813  47.095  44.805  1.00  0.00           H  
ATOM   2541  CB  HID   166      57.998  48.867  44.583  1.00  0.00           C  
ATOM   2542  HB2 HID   166      58.841  49.456  44.942  1.00  0.00           H  
ATOM   2543  HB3 HID   166      57.504  49.499  43.845  1.00  0.00           H  
ATOM   2544  CG  HID   166      56.994  48.434  45.685  1.00  0.00           C  
ATOM   2545  ND1 HID   166      56.169  47.349  45.749  1.00  0.00           N  
ATOM   2546  HD1 HID   166      56.110  46.626  45.045  1.00  0.00           H  
ATOM   2547  CE1 HID   166      55.470  47.346  46.862  1.00  0.00           C  
ATOM   2548  HE1 HID   166      54.820  46.572  47.241  1.00  0.00           H  
ATOM   2549  NE2 HID   166      55.850  48.415  47.613  1.00  0.00           N  
ATOM   2550  CD2 HID   166      56.853  49.056  46.871  1.00  0.00           C  
ATOM   2551  HD2 HID   166      57.402  49.925  47.204  1.00  0.00           H  
ATOM   2552  C   HID   166      57.807  47.043  42.947  1.00  0.00           C  
ATOM   2553  O   HID   166      56.916  46.341  43.283  1.00  0.00           O  
ATOM   2554  N   VAL   167      58.229  47.141  41.670  1.00  0.00           N  
ATOM   2555  H   VAL   167      59.112  47.582  41.452  1.00  0.00           H  
ATOM   2556  CA  VAL   167      57.689  46.348  40.559  1.00  0.00           C  
ATOM   2557  HA  VAL   167      56.602  46.409  40.523  1.00  0.00           H  
ATOM   2558  CB  VAL   167      58.228  46.859  39.209  1.00  0.00           C  
ATOM   2559  HB  VAL   167      59.317  46.900  39.241  1.00  0.00           H  
ATOM   2560  CG1 VAL   167      57.685  46.030  38.046  1.00  0.00           C  
ATOM   2561 HG11 VAL   167      57.840  46.562  37.107  1.00  0.00           H  
ATOM   2562 HG12 VAL   167      58.279  45.117  38.017  1.00  0.00           H  
ATOM   2563 HG13 VAL   167      56.645  45.757  38.224  1.00  0.00           H  
ATOM   2564  CG2 VAL   167      57.721  48.378  39.021  1.00  0.00           C  
ATOM   2565 HG21 VAL   167      56.647  48.248  38.887  1.00  0.00           H  
ATOM   2566 HG22 VAL   167      57.965  48.961  39.909  1.00  0.00           H  
ATOM   2567 HG23 VAL   167      58.195  48.742  38.109  1.00  0.00           H  
ATOM   2568  C   VAL   167      58.055  44.892  40.708  1.00  0.00           C  
ATOM   2569  O   VAL   167      57.215  43.977  40.381  1.00  0.00           O  
ATOM   2570  N   VAL   168      59.269  44.621  41.161  1.00  0.00           N  
ATOM   2571  H   VAL   168      59.939  45.347  41.369  1.00  0.00           H  
ATOM   2572  CA  VAL   168      59.716  43.292  41.584  1.00  0.00           C  
ATOM   2573  HA  VAL   168      59.434  42.718  40.701  1.00  0.00           H  
ATOM   2574  CB  VAL   168      61.238  43.129  41.635  1.00  0.00           C  
ATOM   2575  HB  VAL   168      61.622  43.680  42.493  1.00  0.00           H  
ATOM   2576  CG1 VAL   168      61.539  41.673  41.874  1.00  0.00           C  
ATOM   2577 HG11 VAL   168      60.774  41.116  41.333  1.00  0.00           H  
ATOM   2578 HG12 VAL   168      62.543  41.402  41.550  1.00  0.00           H  
ATOM   2579 HG13 VAL   168      61.427  41.511  42.946  1.00  0.00           H  
ATOM   2580  CG2 VAL   168      62.121  43.558  40.410  1.00  0.00           C  
ATOM   2581 HG21 VAL   168      61.757  42.996  39.550  1.00  0.00           H  
ATOM   2582 HG22 VAL   168      63.179  43.315  40.504  1.00  0.00           H  
ATOM   2583 HG23 VAL   168      61.918  44.601  40.168  1.00  0.00           H  
ATOM   2584  C   VAL   168      58.925  42.794  42.781  1.00  0.00           C  
ATOM   2585  O   VAL   168      58.420  41.695  42.635  1.00  0.00           O  
ATOM   2586  N   ALA   169      58.876  43.510  43.896  1.00  0.00           N  
ATOM   2587  H   ALA   169      59.312  44.419  43.950  1.00  0.00           H  
ATOM   2588  CA  ALA   169      58.563  42.797  45.170  1.00  0.00           C  
ATOM   2589  HA  ALA   169      57.944  41.906  45.066  1.00  0.00           H  
ATOM   2590  CB  ALA   169      59.872  42.444  45.824  1.00  0.00           C  
ATOM   2591  HB1 ALA   169      59.846  42.057  46.843  1.00  0.00           H  
ATOM   2592  HB2 ALA   169      60.343  41.717  45.162  1.00  0.00           H  
ATOM   2593  HB3 ALA   169      60.325  43.435  45.818  1.00  0.00           H  
ATOM   2594  C   ALA   169      57.666  43.628  46.062  1.00  0.00           C  
ATOM   2595  O   ALA   169      57.802  44.860  46.239  1.00  0.00           O  
ATOM   2596  N   ASP   170      56.715  43.044  46.767  1.00  0.00           N  
ATOM   2597  H   ASP   170      56.700  42.041  46.644  1.00  0.00           H  
ATOM   2598  CA  ASP   170      56.056  43.620  48.018  1.00  0.00           C  
ATOM   2599  HA  ASP   170      56.123  44.704  47.925  1.00  0.00           H  
ATOM   2600  CB  ASP   170      54.500  43.391  47.949  1.00  0.00           C  
ATOM   2601  HB2 ASP   170      54.048  43.763  47.029  1.00  0.00           H  
ATOM   2602  HB3 ASP   170      54.086  43.941  48.793  1.00  0.00           H  
ATOM   2603  CG  ASP   170      54.060  41.908  48.147  1.00  0.00           C  
ATOM   2604  OD1 ASP   170      54.850  40.913  48.303  1.00  0.00           O  
ATOM   2605  OD2 ASP   170      52.781  41.771  48.064  1.00  0.00           O  
ATOM   2606  C   ASP   170      56.751  43.294  49.345  1.00  0.00           C  
ATOM   2607  O   ASP   170      57.852  42.709  49.267  1.00  0.00           O  
ATOM   2608  N   GLY   171      56.248  43.673  50.522  1.00  0.00           N  
ATOM   2609  H   GLY   171      55.407  44.231  50.571  1.00  0.00           H  
ATOM   2610  CA  GLY   171      56.887  43.449  51.769  1.00  0.00           C  
ATOM   2611  HA2 GLY   171      56.280  43.793  52.607  1.00  0.00           H  
ATOM   2612  HA3 GLY   171      57.894  43.866  51.764  1.00  0.00           H  
ATOM   2613  C   GLY   171      57.135  41.950  52.069  1.00  0.00           C  
ATOM   2614  O   GLY   171      58.264  41.479  52.263  1.00  0.00           O  
ATOM   2615  N   LYS   172      56.055  41.135  51.982  1.00  0.00           N  
ATOM   2616  H   LYS   172      55.126  41.530  51.948  1.00  0.00           H  
ATOM   2617  CA  LYS   172      56.073  39.659  51.908  1.00  0.00           C  
ATOM   2618  HA  LYS   172      56.460  39.188  52.811  1.00  0.00           H  
ATOM   2619  CB  LYS   172      54.636  39.137  51.672  1.00  0.00           C  
ATOM   2620  HB2 LYS   172      54.168  39.861  51.004  1.00  0.00           H  
ATOM   2621  HB3 LYS   172      54.644  38.076  51.424  1.00  0.00           H  
ATOM   2622  CG  LYS   172      53.817  39.196  52.950  1.00  0.00           C  
ATOM   2623  HG2 LYS   172      53.668  40.229  53.262  1.00  0.00           H  
ATOM   2624  HG3 LYS   172      54.335  38.574  53.680  1.00  0.00           H  
ATOM   2625  CD  LYS   172      52.434  38.634  52.640  1.00  0.00           C  
ATOM   2626  HD2 LYS   172      51.847  39.190  51.907  1.00  0.00           H  
ATOM   2627  HD3 LYS   172      52.644  37.646  52.231  1.00  0.00           H  
ATOM   2628  CE  LYS   172      51.523  38.558  53.868  1.00  0.00           C  
ATOM   2629  HE2 LYS   172      52.108  38.099  54.666  1.00  0.00           H  
ATOM   2630  HE3 LYS   172      51.238  39.562  54.181  1.00  0.00           H  
ATOM   2631  NZ  LYS   172      50.298  37.729  53.662  1.00  0.00           N  
ATOM   2632  HZ1 LYS   172      49.559  38.116  53.092  1.00  0.00           H  
ATOM   2633  HZ2 LYS   172      50.526  36.810  53.310  1.00  0.00           H  
ATOM   2634  HZ3 LYS   172      49.902  37.377  54.522  1.00  0.00           H  
ATOM   2635  C   LYS   172      57.075  39.140  50.891  1.00  0.00           C  
ATOM   2636  O   LYS   172      57.786  38.262  51.209  1.00  0.00           O  
ATOM   2637  N   SER   173      57.257  39.685  49.689  1.00  0.00           N  
ATOM   2638  H   SER   173      56.519  40.326  49.437  1.00  0.00           H  
ATOM   2639  CA  SER   173      58.195  39.152  48.694  1.00  0.00           C  
ATOM   2640  HA  SER   173      58.200  38.065  48.603  1.00  0.00           H  
ATOM   2641  CB  SER   173      57.844  39.623  47.279  1.00  0.00           C  
ATOM   2642  HB2 SER   173      58.467  39.122  46.538  1.00  0.00           H  
ATOM   2643  HB3 SER   173      57.990  40.699  47.192  1.00  0.00           H  
ATOM   2644  OG  SER   173      56.511  39.317  46.981  1.00  0.00           O  
ATOM   2645  HG  SER   173      55.855  39.909  47.358  1.00  0.00           H  
ATOM   2646  C   SER   173      59.580  39.451  49.165  1.00  0.00           C  
ATOM   2647  O   SER   173      60.450  38.597  49.107  1.00  0.00           O  
ATOM   2648  N   PHE   174      59.810  40.690  49.667  1.00  0.00           N  
ATOM   2649  H   PHE   174      59.161  41.458  49.567  1.00  0.00           H  
ATOM   2650  CA  PHE   174      61.176  41.019  50.076  1.00  0.00           C  
ATOM   2651  HA  PHE   174      61.743  40.860  49.159  1.00  0.00           H  
ATOM   2652  CB  PHE   174      61.064  42.498  50.555  1.00  0.00           C  
ATOM   2653  HB2 PHE   174      60.229  42.530  51.255  1.00  0.00           H  
ATOM   2654  HB3 PHE   174      60.810  43.055  49.653  1.00  0.00           H  
ATOM   2655  CG  PHE   174      62.300  43.198  51.175  1.00  0.00           C  
ATOM   2656  CD1 PHE   174      62.956  42.768  52.379  1.00  0.00           C  
ATOM   2657  HD1 PHE   174      62.662  41.926  52.989  1.00  0.00           H  
ATOM   2658  CE1 PHE   174      64.032  43.549  52.928  1.00  0.00           C  
ATOM   2659  HE1 PHE   174      64.563  43.243  53.817  1.00  0.00           H  
ATOM   2660  CZ  PHE   174      64.434  44.711  52.231  1.00  0.00           C  
ATOM   2661  HZ  PHE   174      65.235  45.324  52.618  1.00  0.00           H  
ATOM   2662  CE2 PHE   174      63.735  45.186  51.133  1.00  0.00           C  
ATOM   2663  HE2 PHE   174      63.979  46.150  50.711  1.00  0.00           H  
ATOM   2664  CD2 PHE   174      62.648  44.426  50.592  1.00  0.00           C  
ATOM   2665  HD2 PHE   174      61.969  44.732  49.810  1.00  0.00           H  
ATOM   2666  C   PHE   174      61.641  40.109  51.214  1.00  0.00           C  
ATOM   2667  O   PHE   174      62.670  39.546  51.083  1.00  0.00           O  
ATOM   2668  N   TRP   175      60.846  40.003  52.290  1.00  0.00           N  
ATOM   2669  H   TRP   175      60.120  40.691  52.432  1.00  0.00           H  
ATOM   2670  CA  TRP   175      61.208  39.048  53.353  1.00  0.00           C  
ATOM   2671  HA  TRP   175      62.253  39.300  53.534  1.00  0.00           H  
ATOM   2672  CB  TRP   175      60.446  39.459  54.652  1.00  0.00           C  
ATOM   2673  HB2 TRP   175      59.406  39.136  54.610  1.00  0.00           H  
ATOM   2674  HB3 TRP   175      60.866  38.864  55.464  1.00  0.00           H  
ATOM   2675  CG  TRP   175      60.617  40.825  55.112  1.00  0.00           C  
ATOM   2676  CD1 TRP   175      59.833  41.854  54.833  1.00  0.00           C  
ATOM   2677  HD1 TRP   175      58.875  41.878  54.335  1.00  0.00           H  
ATOM   2678  NE1 TRP   175      60.529  43.006  55.265  1.00  0.00           N  
ATOM   2679  HE1 TRP   175      60.221  43.939  55.030  1.00  0.00           H  
ATOM   2680  CE2 TRP   175      61.688  42.691  55.973  1.00  0.00           C  
ATOM   2681  CZ2 TRP   175      62.707  43.460  56.442  1.00  0.00           C  
ATOM   2682  HZ2 TRP   175      62.553  44.502  56.682  1.00  0.00           H  
ATOM   2683  CH2 TRP   175      63.887  42.830  56.875  1.00  0.00           C  
ATOM   2684  HH2 TRP   175      64.670  43.415  57.334  1.00  0.00           H  
ATOM   2685  CZ3 TRP   175      64.025  41.445  56.789  1.00  0.00           C  
ATOM   2686  HZ3 TRP   175      64.816  40.886  57.268  1.00  0.00           H  
ATOM   2687  CE3 TRP   175      62.963  40.609  56.336  1.00  0.00           C  
ATOM   2688  HE3 TRP   175      63.104  39.538  56.326  1.00  0.00           H  
ATOM   2689  CD2 TRP   175      61.794  41.294  55.855  1.00  0.00           C  
ATOM   2690  C   TRP   175      61.191  37.575  52.884  1.00  0.00           C  
ATOM   2691  O   TRP   175      61.949  36.817  53.434  1.00  0.00           O  
ATOM   2692  N   LEU   176      60.487  37.088  51.864  1.00  0.00           N  
ATOM   2693  H   LEU   176      59.894  37.757  51.395  1.00  0.00           H  
ATOM   2694  CA  LEU   176      60.717  35.785  51.195  1.00  0.00           C  
ATOM   2695  HA  LEU   176      60.718  34.988  51.940  1.00  0.00           H  
ATOM   2696  CB  LEU   176      59.532  35.583  50.269  1.00  0.00           C  
ATOM   2697  HB2 LEU   176      58.624  35.514  50.869  1.00  0.00           H  
ATOM   2698  HB3 LEU   176      59.336  36.432  49.614  1.00  0.00           H  
ATOM   2699  CG  LEU   176      59.563  34.358  49.350  1.00  0.00           C  
ATOM   2700  HG  LEU   176      60.610  34.226  49.075  1.00  0.00           H  
ATOM   2701  CD1 LEU   176      59.236  33.181  50.302  1.00  0.00           C  
ATOM   2702 HD11 LEU   176      59.046  32.204  49.859  1.00  0.00           H  
ATOM   2703 HD12 LEU   176      58.310  33.327  50.858  1.00  0.00           H  
ATOM   2704 HD13 LEU   176      60.104  33.035  50.945  1.00  0.00           H  
ATOM   2705  CD2 LEU   176      58.575  34.449  48.192  1.00  0.00           C  
ATOM   2706 HD21 LEU   176      58.574  33.453  47.749  1.00  0.00           H  
ATOM   2707 HD22 LEU   176      57.601  34.804  48.530  1.00  0.00           H  
ATOM   2708 HD23 LEU   176      58.890  35.269  47.547  1.00  0.00           H  
ATOM   2709  C   LEU   176      62.144  35.692  50.596  1.00  0.00           C  
ATOM   2710  O   LEU   176      62.814  34.690  50.919  1.00  0.00           O  
ATOM   2711  N   PHE   177      62.683  36.675  49.863  1.00  0.00           N  
ATOM   2712  H   PHE   177      62.203  37.561  49.796  1.00  0.00           H  
ATOM   2713  CA  PHE   177      64.030  36.628  49.344  1.00  0.00           C  
ATOM   2714  HA  PHE   177      64.131  35.630  48.917  1.00  0.00           H  
ATOM   2715  CB  PHE   177      64.200  37.640  48.220  1.00  0.00           C  
ATOM   2716  HB2 PHE   177      63.511  37.209  47.494  1.00  0.00           H  
ATOM   2717  HB3 PHE   177      63.797  38.616  48.490  1.00  0.00           H  
ATOM   2718  CG  PHE   177      65.584  37.770  47.601  1.00  0.00           C  
ATOM   2719  CD1 PHE   177      66.441  38.794  48.025  1.00  0.00           C  
ATOM   2720  HD1 PHE   177      66.182  39.566  48.735  1.00  0.00           H  
ATOM   2721  CE1 PHE   177      67.693  38.909  47.341  1.00  0.00           C  
ATOM   2722  HE1 PHE   177      68.308  39.740  47.654  1.00  0.00           H  
ATOM   2723  CZ  PHE   177      68.117  38.088  46.268  1.00  0.00           C  
ATOM   2724  HZ  PHE   177      69.056  38.196  45.746  1.00  0.00           H  
ATOM   2725  CE2 PHE   177      67.329  37.019  45.946  1.00  0.00           C  
ATOM   2726  HE2 PHE   177      67.696  36.322  45.206  1.00  0.00           H  
ATOM   2727  CD2 PHE   177      66.014  36.890  46.532  1.00  0.00           C  
ATOM   2728  HD2 PHE   177      65.310  36.138  46.208  1.00  0.00           H  
ATOM   2729  C   PHE   177      65.102  36.622  50.452  1.00  0.00           C  
ATOM   2730  O   PHE   177      65.954  35.777  50.421  1.00  0.00           O  
ATOM   2731  N   VAL   178      64.955  37.519  51.426  1.00  0.00           N  
ATOM   2732  H   VAL   178      64.112  38.064  51.311  1.00  0.00           H  
ATOM   2733  CA  VAL   178      65.751  37.581  52.713  1.00  0.00           C  
ATOM   2734  HA  VAL   178      66.752  37.924  52.454  1.00  0.00           H  
ATOM   2735  CB  VAL   178      65.277  38.694  53.683  1.00  0.00           C  
ATOM   2736  HB  VAL   178      64.239  38.444  53.904  1.00  0.00           H  
ATOM   2737  CG1 VAL   178      66.062  38.650  55.008  1.00  0.00           C  
ATOM   2738 HG11 VAL   178      65.903  39.584  55.546  1.00  0.00           H  
ATOM   2739 HG12 VAL   178      65.797  37.799  55.635  1.00  0.00           H  
ATOM   2740 HG13 VAL   178      67.140  38.632  54.844  1.00  0.00           H  
ATOM   2741  CG2 VAL   178      65.238  40.169  53.212  1.00  0.00           C  
ATOM   2742 HG21 VAL   178      64.794  40.269  52.222  1.00  0.00           H  
ATOM   2743 HG22 VAL   178      64.662  40.685  53.980  1.00  0.00           H  
ATOM   2744 HG23 VAL   178      66.212  40.639  53.077  1.00  0.00           H  
ATOM   2745  C   VAL   178      65.965  36.235  53.295  1.00  0.00           C  
ATOM   2746  O   VAL   178      67.143  35.908  53.570  1.00  0.00           O  
ATOM   2747  N   ASN   179      64.834  35.491  53.558  1.00  0.00           N  
ATOM   2748  H   ASN   179      63.952  35.906  53.293  1.00  0.00           H  
ATOM   2749  CA  ASN   179      64.954  34.281  54.290  1.00  0.00           C  
ATOM   2750  HA  ASN   179      65.425  34.482  55.252  1.00  0.00           H  
ATOM   2751  CB  ASN   179      63.524  33.815  54.556  1.00  0.00           C  
ATOM   2752  HB2 ASN   179      62.963  33.483  53.682  1.00  0.00           H  
ATOM   2753  HB3 ASN   179      63.006  34.681  54.967  1.00  0.00           H  
ATOM   2754  CG  ASN   179      63.238  32.677  55.549  1.00  0.00           C  
ATOM   2755  OD1 ASN   179      64.148  32.260  56.238  1.00  0.00           O  
ATOM   2756  ND2 ASN   179      62.097  32.065  55.647  1.00  0.00           N  
ATOM   2757 HD21 ASN   179      61.958  31.318  56.312  1.00  0.00           H  
ATOM   2758 HD22 ASN   179      61.257  32.395  55.193  1.00  0.00           H  
ATOM   2759  C   ASN   179      65.616  33.217  53.375  1.00  0.00           C  
ATOM   2760  O   ASN   179      66.179  32.312  53.896  1.00  0.00           O  
ATOM   2761  N   SER   180      65.606  33.356  52.043  1.00  0.00           N  
ATOM   2762  H   SER   180      65.174  34.220  51.750  1.00  0.00           H  
ATOM   2763  CA  SER   180      66.176  32.415  51.193  1.00  0.00           C  
ATOM   2764  HA  SER   180      65.943  31.427  51.590  1.00  0.00           H  
ATOM   2765  CB  SER   180      65.610  32.581  49.824  1.00  0.00           C  
ATOM   2766  HB2 SER   180      65.815  31.685  49.237  1.00  0.00           H  
ATOM   2767  HB3 SER   180      65.934  33.433  49.226  1.00  0.00           H  
ATOM   2768  OG  SER   180      64.084  32.643  49.821  1.00  0.00           O  
ATOM   2769  HG  SER   180      63.813  33.450  50.265  1.00  0.00           H  
ATOM   2770  C   SER   180      67.705  32.607  51.046  1.00  0.00           C  
ATOM   2771  O   SER   180      68.383  31.560  51.108  1.00  0.00           O  
ATOM   2772  N   TRP   181      68.167  33.886  51.076  1.00  0.00           N  
ATOM   2773  H   TRP   181      67.587  34.707  51.173  1.00  0.00           H  
ATOM   2774  CA  TRP   181      69.567  34.238  51.215  1.00  0.00           C  
ATOM   2775  HA  TRP   181      70.097  33.579  50.527  1.00  0.00           H  
ATOM   2776  CB  TRP   181      69.789  35.720  50.869  1.00  0.00           C  
ATOM   2777  HB2 TRP   181      69.544  35.873  49.818  1.00  0.00           H  
ATOM   2778  HB3 TRP   181      69.096  36.331  51.448  1.00  0.00           H  
ATOM   2779  CG  TRP   181      71.148  36.258  51.018  1.00  0.00           C  
ATOM   2780  CD1 TRP   181      72.331  35.624  50.803  1.00  0.00           C  
ATOM   2781  HD1 TRP   181      72.297  34.592  50.484  1.00  0.00           H  
ATOM   2782  NE1 TRP   181      73.401  36.448  51.130  1.00  0.00           N  
ATOM   2783  HE1 TRP   181      74.382  36.270  50.968  1.00  0.00           H  
ATOM   2784  CE2 TRP   181      72.918  37.759  51.197  1.00  0.00           C  
ATOM   2785  CZ2 TRP   181      73.552  38.998  51.184  1.00  0.00           C  
ATOM   2786  HZ2 TRP   181      74.631  39.012  51.226  1.00  0.00           H  
ATOM   2787  CH2 TRP   181      72.827  40.120  51.376  1.00  0.00           C  
ATOM   2788  HH2 TRP   181      73.278  41.098  51.461  1.00  0.00           H  
ATOM   2789  CZ3 TRP   181      71.442  40.049  51.506  1.00  0.00           C  
ATOM   2790  HZ3 TRP   181      70.961  41.012  51.590  1.00  0.00           H  
ATOM   2791  CE3 TRP   181      70.747  38.839  51.404  1.00  0.00           C  
ATOM   2792  HE3 TRP   181      69.668  38.794  51.413  1.00  0.00           H  
ATOM   2793  CD2 TRP   181      71.510  37.667  51.274  1.00  0.00           C  
ATOM   2794  C   TRP   181      70.075  33.850  52.618  1.00  0.00           C  
ATOM   2795  O   TRP   181      71.221  33.567  52.766  1.00  0.00           O  
ATOM   2796  N   ALA   182      69.180  33.796  53.620  1.00  0.00           N  
ATOM   2797  H   ALA   182      68.349  34.364  53.533  1.00  0.00           H  
ATOM   2798  CA  ALA   182      69.439  33.250  54.930  1.00  0.00           C  
ATOM   2799  HA  ALA   182      70.432  33.596  55.214  1.00  0.00           H  
ATOM   2800  CB  ALA   182      68.617  33.971  56.015  1.00  0.00           C  
ATOM   2801  HB1 ALA   182      68.764  33.558  57.013  1.00  0.00           H  
ATOM   2802  HB2 ALA   182      67.556  33.837  55.801  1.00  0.00           H  
ATOM   2803  HB3 ALA   182      68.825  35.041  56.018  1.00  0.00           H  
ATOM   2804  C   ALA   182      69.532  31.694  55.071  1.00  0.00           C  
ATOM   2805  O   ALA   182      70.571  31.209  55.580  1.00  0.00           O  
ATOM   2806  N   GLU   183      68.569  30.971  54.529  1.00  0.00           N  
ATOM   2807  H   GLU   183      67.715  31.291  54.094  1.00  0.00           H  
ATOM   2808  CA  GLU   183      68.708  29.497  54.488  1.00  0.00           C  
ATOM   2809  HA  GLU   183      68.885  29.099  55.488  1.00  0.00           H  
ATOM   2810  CB  GLU   183      67.302  29.034  54.128  1.00  0.00           C  
ATOM   2811  HB2 GLU   183      67.167  29.398  53.109  1.00  0.00           H  
ATOM   2812  HB3 GLU   183      66.587  29.556  54.764  1.00  0.00           H  
ATOM   2813  CG  GLU   183      67.072  27.559  54.235  1.00  0.00           C  
ATOM   2814  HG2 GLU   183      67.662  27.159  55.059  1.00  0.00           H  
ATOM   2815  HG3 GLU   183      67.500  27.082  53.354  1.00  0.00           H  
ATOM   2816  CD  GLU   183      65.576  27.026  54.292  1.00  0.00           C  
ATOM   2817  OE1 GLU   183      64.614  27.832  54.186  1.00  0.00           O  
ATOM   2818  OE2 GLU   183      65.427  25.798  54.465  1.00  0.00           O  
ATOM   2819  C   GLU   183      69.845  28.980  53.667  1.00  0.00           C  
ATOM   2820  O   GLU   183      70.669  28.224  54.128  1.00  0.00           O  
ATOM   2821  N   ILE   184      70.079  29.491  52.440  1.00  0.00           N  
ATOM   2822  H   ILE   184      69.315  29.986  52.004  1.00  0.00           H  
ATOM   2823  CA  ILE   184      71.293  29.205  51.601  1.00  0.00           C  
ATOM   2824  HA  ILE   184      71.322  28.118  51.529  1.00  0.00           H  
ATOM   2825  CB  ILE   184      71.101  29.712  50.098  1.00  0.00           C  
ATOM   2826  HB  ILE   184      70.885  30.781  50.110  1.00  0.00           H  
ATOM   2827  CG2 ILE   184      72.369  29.602  49.190  1.00  0.00           C  
ATOM   2828 HG21 ILE   184      73.295  30.065  49.530  1.00  0.00           H  
ATOM   2829 HG22 ILE   184      72.029  29.824  48.178  1.00  0.00           H  
ATOM   2830 HG23 ILE   184      72.639  28.549  49.270  1.00  0.00           H  
ATOM   2831  CG1 ILE   184      69.898  29.006  49.447  1.00  0.00           C  
ATOM   2832 HG12 ILE   184      69.942  27.928  49.293  1.00  0.00           H  
ATOM   2833 HG13 ILE   184      69.076  28.927  50.158  1.00  0.00           H  
ATOM   2834  CD1 ILE   184      69.370  29.714  48.201  1.00  0.00           C  
ATOM   2835 HD11 ILE   184      68.536  29.159  47.770  1.00  0.00           H  
ATOM   2836 HD12 ILE   184      69.000  30.647  48.625  1.00  0.00           H  
ATOM   2837 HD13 ILE   184      70.174  29.922  47.496  1.00  0.00           H  
ATOM   2838  C   ILE   184      72.589  29.621  52.330  1.00  0.00           C  
ATOM   2839  O   ILE   184      73.528  28.835  52.280  1.00  0.00           O  
ATOM   2840  N   SER   185      72.653  30.712  53.138  1.00  0.00           N  
ATOM   2841  H   SER   185      71.935  31.422  53.157  1.00  0.00           H  
ATOM   2842  CA  SER   185      73.878  31.143  53.854  1.00  0.00           C  
ATOM   2843  HA  SER   185      74.755  30.939  53.241  1.00  0.00           H  
ATOM   2844  CB  SER   185      73.879  32.656  54.164  1.00  0.00           C  
ATOM   2845  HB2 SER   185      72.952  32.791  54.722  1.00  0.00           H  
ATOM   2846  HB3 SER   185      74.772  32.781  54.776  1.00  0.00           H  
ATOM   2847  OG  SER   185      73.876  33.448  52.984  1.00  0.00           O  
ATOM   2848  HG  SER   185      72.961  33.594  52.734  1.00  0.00           H  
ATOM   2849  C   SER   185      74.193  30.344  55.062  1.00  0.00           C  
ATOM   2850  O   SER   185      75.344  30.424  55.481  1.00  0.00           O  
ATOM   2851  N   ARG   186      73.262  29.532  55.637  1.00  0.00           N  
ATOM   2852  H   ARG   186      72.377  29.632  55.160  1.00  0.00           H  
ATOM   2853  CA  ARG   186      73.432  28.564  56.655  1.00  0.00           C  
ATOM   2854  HA  ARG   186      74.290  28.829  57.273  1.00  0.00           H  
ATOM   2855  CB  ARG   186      72.259  28.575  57.609  1.00  0.00           C  
ATOM   2856  HB2 ARG   186      72.435  27.818  58.373  1.00  0.00           H  
ATOM   2857  HB3 ARG   186      71.349  28.348  57.054  1.00  0.00           H  
ATOM   2858  CG  ARG   186      72.060  29.964  58.235  1.00  0.00           C  
ATOM   2859  HG2 ARG   186      71.626  30.678  57.535  1.00  0.00           H  
ATOM   2860  HG3 ARG   186      73.022  30.331  58.591  1.00  0.00           H  
ATOM   2861  CD  ARG   186      71.114  29.729  59.382  1.00  0.00           C  
ATOM   2862  HD2 ARG   186      71.522  29.052  60.132  1.00  0.00           H  
ATOM   2863  HD3 ARG   186      70.916  30.597  60.013  1.00  0.00           H  
ATOM   2864  NE  ARG   186      69.804  29.168  58.993  1.00  0.00           N  
ATOM   2865  HE  ARG   186      69.664  28.184  59.170  1.00  0.00           H  
ATOM   2866  CZ  ARG   186      68.763  29.761  58.409  1.00  0.00           C  
ATOM   2867  NH1 ARG   186      68.803  31.013  58.092  1.00  0.00           N  
ATOM   2868 HH11 ARG   186      67.964  31.531  57.873  1.00  0.00           H  
ATOM   2869 HH12 ARG   186      69.682  31.491  58.229  1.00  0.00           H  
ATOM   2870  NH2 ARG   186      67.617  29.095  58.245  1.00  0.00           N  
ATOM   2871 HH21 ARG   186      67.731  28.143  58.563  1.00  0.00           H  
ATOM   2872 HH22 ARG   186      66.757  29.459  57.861  1.00  0.00           H  
ATOM   2873  C   ARG   186      73.665  27.248  55.994  1.00  0.00           C  
ATOM   2874  O   ARG   186      73.316  26.232  56.631  1.00  0.00           O  
ATOM   2875  N   GLY   187      74.198  27.086  54.760  1.00  0.00           N  
ATOM   2876  H   GLY   187      74.446  27.955  54.308  1.00  0.00           H  
ATOM   2877  CA  GLY   187      74.696  25.816  54.173  1.00  0.00           C  
ATOM   2878  HA2 GLY   187      75.534  26.127  53.549  1.00  0.00           H  
ATOM   2879  HA3 GLY   187      74.967  25.124  54.970  1.00  0.00           H  
ATOM   2880  C   GLY   187      73.738  25.088  53.304  1.00  0.00           C  
ATOM   2881  O   GLY   187      74.146  24.057  52.787  1.00  0.00           O  
ATOM   2882  N   PHE   188      72.479  25.530  53.054  1.00  0.00           N  
ATOM   2883  H   PHE   188      72.219  26.415  53.466  1.00  0.00           H  
ATOM   2884  CA  PHE   188      71.477  24.751  52.290  1.00  0.00           C  
ATOM   2885  HA  PHE   188      71.691  23.702  52.498  1.00  0.00           H  
ATOM   2886  CB  PHE   188      70.075  25.030  52.756  1.00  0.00           C  
ATOM   2887  HB2 PHE   188      69.390  24.614  52.018  1.00  0.00           H  
ATOM   2888  HB3 PHE   188      69.830  26.088  52.848  1.00  0.00           H  
ATOM   2889  CG  PHE   188      69.840  24.481  54.145  1.00  0.00           C  
ATOM   2890  CD1 PHE   188      69.219  23.237  54.330  1.00  0.00           C  
ATOM   2891  HD1 PHE   188      68.779  22.744  53.475  1.00  0.00           H  
ATOM   2892  CE1 PHE   188      69.047  22.663  55.585  1.00  0.00           C  
ATOM   2893  HE1 PHE   188      68.714  21.636  55.612  1.00  0.00           H  
ATOM   2894  CZ  PHE   188      69.592  23.280  56.732  1.00  0.00           C  
ATOM   2895  HZ  PHE   188      69.550  22.676  57.626  1.00  0.00           H  
ATOM   2896  CE2 PHE   188      70.178  24.544  56.637  1.00  0.00           C  
ATOM   2897  HE2 PHE   188      70.556  25.087  57.491  1.00  0.00           H  
ATOM   2898  CD2 PHE   188      70.256  25.128  55.373  1.00  0.00           C  
ATOM   2899  HD2 PHE   188      70.645  26.113  55.162  1.00  0.00           H  
ATOM   2900  C   PHE   188      71.620  25.032  50.760  1.00  0.00           C  
ATOM   2901  O   PHE   188      71.939  26.125  50.328  1.00  0.00           O  
ATOM   2902  N   GLN   189      71.216  24.002  49.951  1.00  0.00           N  
ATOM   2903  H   GLN   189      71.089  23.109  50.405  1.00  0.00           H  
ATOM   2904  CA  GLN   189      71.170  24.149  48.442  1.00  0.00           C  
ATOM   2905  HA  GLN   189      72.084  24.539  47.994  1.00  0.00           H  
ATOM   2906  CB  GLN   189      70.967  22.702  47.836  1.00  0.00           C  
ATOM   2907  HB2 GLN   189      71.654  22.038  48.359  1.00  0.00           H  
ATOM   2908  HB3 GLN   189      69.912  22.454  47.956  1.00  0.00           H  
ATOM   2909  CG  GLN   189      71.376  22.691  46.353  1.00  0.00           C  
ATOM   2910  HG2 GLN   189      70.975  23.537  45.796  1.00  0.00           H  
ATOM   2911  HG3 GLN   189      71.110  21.768  45.838  1.00  0.00           H  
ATOM   2912  CD  GLN   189      72.877  22.677  46.090  1.00  0.00           C  
ATOM   2913  OE1 GLN   189      73.654  22.455  47.003  1.00  0.00           O  
ATOM   2914  NE2 GLN   189      73.396  23.052  44.865  1.00  0.00           N  
ATOM   2915 HE21 GLN   189      74.355  22.794  44.683  1.00  0.00           H  
ATOM   2916 HE22 GLN   189      72.810  23.185  44.053  1.00  0.00           H  
ATOM   2917  C   GLN   189      69.986  25.021  47.958  1.00  0.00           C  
ATOM   2918  O   GLN   189      70.020  25.657  46.906  1.00  0.00           O  
ATOM   2919  N   LYS   190      68.893  25.000  48.732  1.00  0.00           N  
ATOM   2920  H   LYS   190      69.044  24.302  49.446  1.00  0.00           H  
ATOM   2921  CA  LYS   190      67.596  25.575  48.392  1.00  0.00           C  
ATOM   2922  HA  LYS   190      67.850  26.471  47.826  1.00  0.00           H  
ATOM   2923  CB  LYS   190      66.660  24.469  47.787  1.00  0.00           C  
ATOM   2924  HB2 LYS   190      65.659  24.848  47.577  1.00  0.00           H  
ATOM   2925  HB3 LYS   190      66.484  23.688  48.526  1.00  0.00           H  
ATOM   2926  CG  LYS   190      67.230  23.782  46.545  1.00  0.00           C  
ATOM   2927  HG2 LYS   190      67.402  24.529  45.770  1.00  0.00           H  
ATOM   2928  HG3 LYS   190      68.168  23.261  46.736  1.00  0.00           H  
ATOM   2929  CD  LYS   190      66.245  22.818  45.970  1.00  0.00           C  
ATOM   2930  HD2 LYS   190      66.011  22.062  46.720  1.00  0.00           H  
ATOM   2931  HD3 LYS   190      65.310  23.321  45.725  1.00  0.00           H  
ATOM   2932  CE  LYS   190      66.832  22.071  44.773  1.00  0.00           C  
ATOM   2933  HE2 LYS   190      67.799  21.696  45.110  1.00  0.00           H  
ATOM   2934  HE3 LYS   190      66.878  22.772  43.939  1.00  0.00           H  
ATOM   2935  NZ  LYS   190      65.892  21.005  44.282  1.00  0.00           N  
ATOM   2936  HZ1 LYS   190      65.058  21.444  43.919  1.00  0.00           H  
ATOM   2937  HZ2 LYS   190      66.369  20.486  43.559  1.00  0.00           H  
ATOM   2938  HZ3 LYS   190      65.752  20.299  44.990  1.00  0.00           H  
ATOM   2939  C   LYS   190      66.917  26.100  49.621  1.00  0.00           C  
ATOM   2940  O   LYS   190      67.294  25.639  50.688  1.00  0.00           O  
ATOM   2941  N   PRO   191      65.868  26.935  49.581  1.00  0.00           N  
ATOM   2942  CD  PRO   191      65.394  27.569  48.380  1.00  0.00           C  
ATOM   2943  HD2 PRO   191      65.156  26.839  47.607  1.00  0.00           H  
ATOM   2944  HD3 PRO   191      66.255  28.210  48.191  1.00  0.00           H  
ATOM   2945  CG  PRO   191      64.070  28.282  48.743  1.00  0.00           C  
ATOM   2946  HG2 PRO   191      63.948  29.341  48.515  1.00  0.00           H  
ATOM   2947  HG3 PRO   191      63.229  27.718  48.341  1.00  0.00           H  
ATOM   2948  CB  PRO   191      64.122  28.221  50.296  1.00  0.00           C  
ATOM   2949  HB2 PRO   191      63.212  28.197  50.896  1.00  0.00           H  
ATOM   2950  HB3 PRO   191      64.565  29.114  50.738  1.00  0.00           H  
ATOM   2951  CA  PRO   191      65.082  27.090  50.721  1.00  0.00           C  
ATOM   2952  HA  PRO   191      65.755  27.274  51.558  1.00  0.00           H  
ATOM   2953  C   PRO   191      64.245  25.785  51.056  1.00  0.00           C  
ATOM   2954  O   PRO   191      64.059  25.033  50.102  1.00  0.00           O  
ATOM   2955  N   SER   192      63.707  25.564  52.252  1.00  0.00           N  
ATOM   2956  H   SER   192      63.952  26.176  53.017  1.00  0.00           H  
ATOM   2957  CA  SER   192      62.848  24.429  52.468  1.00  0.00           C  
ATOM   2958  HA  SER   192      63.400  23.493  52.394  1.00  0.00           H  
ATOM   2959  CB  SER   192      62.277  24.404  53.914  1.00  0.00           C  
ATOM   2960  HB2 SER   192      61.422  23.729  53.956  1.00  0.00           H  
ATOM   2961  HB3 SER   192      62.020  25.409  54.249  1.00  0.00           H  
ATOM   2962  OG  SER   192      63.334  24.164  54.793  1.00  0.00           O  
ATOM   2963  HG  SER   192      64.014  24.815  54.607  1.00  0.00           H  
ATOM   2964  C   SER   192      61.700  24.226  51.463  1.00  0.00           C  
ATOM   2965  O   SER   192      61.417  23.122  51.060  1.00  0.00           O  
ATOM   2966  N   LYS   193      61.119  25.332  50.878  1.00  0.00           N  
ATOM   2967  H   LYS   193      61.411  26.239  51.215  1.00  0.00           H  
ATOM   2968  CA  LYS   193      60.056  25.359  49.848  1.00  0.00           C  
ATOM   2969  HA  LYS   193      60.063  24.417  49.299  1.00  0.00           H  
ATOM   2970  CB  LYS   193      58.663  25.569  50.551  1.00  0.00           C  
ATOM   2971  HB2 LYS   193      58.671  26.487  51.138  1.00  0.00           H  
ATOM   2972  HB3 LYS   193      57.889  25.682  49.792  1.00  0.00           H  
ATOM   2973  CG  LYS   193      58.210  24.333  51.291  1.00  0.00           C  
ATOM   2974  HG2 LYS   193      58.250  23.405  50.720  1.00  0.00           H  
ATOM   2975  HG3 LYS   193      58.894  24.221  52.132  1.00  0.00           H  
ATOM   2976  CD  LYS   193      56.705  24.438  51.712  1.00  0.00           C  
ATOM   2977  HD2 LYS   193      56.591  25.160  52.521  1.00  0.00           H  
ATOM   2978  HD3 LYS   193      56.136  24.752  50.837  1.00  0.00           H  
ATOM   2979  CE  LYS   193      56.085  23.116  51.984  1.00  0.00           C  
ATOM   2980  HE2 LYS   193      56.319  22.534  51.092  1.00  0.00           H  
ATOM   2981  HE3 LYS   193      55.046  23.249  52.286  1.00  0.00           H  
ATOM   2982  NZ  LYS   193      56.855  22.419  53.080  1.00  0.00           N  
ATOM   2983  HZ1 LYS   193      56.730  22.690  54.045  1.00  0.00           H  
ATOM   2984  HZ2 LYS   193      56.421  21.512  53.168  1.00  0.00           H  
ATOM   2985  HZ3 LYS   193      57.839  22.250  52.929  1.00  0.00           H  
ATOM   2986  C   LYS   193      60.319  26.553  48.869  1.00  0.00           C  
ATOM   2987  O   LYS   193      60.530  27.679  49.324  1.00  0.00           O  
ATOM   2988  N   LEU   194      60.509  26.309  47.575  1.00  0.00           N  
ATOM   2989  H   LEU   194      60.037  25.431  47.409  1.00  0.00           H  
ATOM   2990  CA  LEU   194      60.819  27.143  46.440  1.00  0.00           C  
ATOM   2991  HA  LEU   194      61.731  27.697  46.660  1.00  0.00           H  
ATOM   2992  CB  LEU   194      61.048  26.359  45.171  1.00  0.00           C  
ATOM   2993  HB2 LEU   194      60.439  25.456  45.199  1.00  0.00           H  
ATOM   2994  HB3 LEU   194      60.775  27.005  44.337  1.00  0.00           H  
ATOM   2995  CG  LEU   194      62.568  25.958  44.954  1.00  0.00           C  
ATOM   2996  HG  LEU   194      63.053  26.931  44.870  1.00  0.00           H  
ATOM   2997  CD1 LEU   194      63.283  25.245  46.098  1.00  0.00           C  
ATOM   2998 HD11 LEU   194      62.847  24.268  46.307  1.00  0.00           H  
ATOM   2999 HD12 LEU   194      64.362  25.139  45.984  1.00  0.00           H  
ATOM   3000 HD13 LEU   194      63.216  25.796  47.036  1.00  0.00           H  
ATOM   3001  CD2 LEU   194      62.900  25.172  43.649  1.00  0.00           C  
ATOM   3002 HD21 LEU   194      62.535  25.636  42.733  1.00  0.00           H  
ATOM   3003 HD22 LEU   194      62.456  24.183  43.758  1.00  0.00           H  
ATOM   3004 HD23 LEU   194      63.977  25.005  43.658  1.00  0.00           H  
ATOM   3005  C   LEU   194      59.760  28.235  46.201  1.00  0.00           C  
ATOM   3006  O   LEU   194      58.587  27.910  46.266  1.00  0.00           O  
ATOM   3007  N   PRO   195      60.105  29.435  45.743  1.00  0.00           N  
ATOM   3008  CD  PRO   195      61.431  30.001  45.554  1.00  0.00           C  
ATOM   3009  HD2 PRO   195      62.141  29.349  45.046  1.00  0.00           H  
ATOM   3010  HD3 PRO   195      61.835  30.338  46.509  1.00  0.00           H  
ATOM   3011  CG  PRO   195      61.260  31.154  44.598  1.00  0.00           C  
ATOM   3012  HG2 PRO   195      62.046  31.906  44.666  1.00  0.00           H  
ATOM   3013  HG3 PRO   195      61.181  30.735  43.594  1.00  0.00           H  
ATOM   3014  CB  PRO   195      60.032  31.858  45.026  1.00  0.00           C  
ATOM   3015  HB2 PRO   195      60.187  32.434  45.938  1.00  0.00           H  
ATOM   3016  HB3 PRO   195      59.566  32.431  44.224  1.00  0.00           H  
ATOM   3017  CA  PRO   195      59.262  30.548  45.365  1.00  0.00           C  
ATOM   3018  HA  PRO   195      58.649  30.771  46.238  1.00  0.00           H  
ATOM   3019  C   PRO   195      58.220  30.212  44.279  1.00  0.00           C  
ATOM   3020  O   PRO   195      58.530  29.608  43.231  1.00  0.00           O  
ATOM   3021  N   THR   196      57.020  30.699  44.455  1.00  0.00           N  
ATOM   3022  H   THR   196      56.918  31.334  45.234  1.00  0.00           H  
ATOM   3023  CA  THR   196      55.893  30.793  43.462  1.00  0.00           C  
ATOM   3024  HA  THR   196      56.028  29.865  42.906  1.00  0.00           H  
ATOM   3025  CB  THR   196      54.598  30.943  44.220  1.00  0.00           C  
ATOM   3026  HB  THR   196      54.743  31.611  45.069  1.00  0.00           H  
ATOM   3027  CG2 THR   196      53.373  31.295  43.427  1.00  0.00           C  
ATOM   3028 HG21 THR   196      53.334  30.698  42.516  1.00  0.00           H  
ATOM   3029 HG22 THR   196      53.364  32.359  43.189  1.00  0.00           H  
ATOM   3030 HG23 THR   196      52.535  31.160  44.110  1.00  0.00           H  
ATOM   3031  OG1 THR   196      54.329  29.660  44.707  1.00  0.00           O  
ATOM   3032  HG1 THR   196      53.983  29.741  45.599  1.00  0.00           H  
ATOM   3033  C   THR   196      56.117  32.074  42.565  1.00  0.00           C  
ATOM   3034  O   THR   196      55.853  33.202  43.132  1.00  0.00           O  
ATOM   3035  N   LEU   197      56.523  31.956  41.286  1.00  0.00           N  
ATOM   3036  H   LEU   197      56.565  31.015  40.921  1.00  0.00           H  
ATOM   3037  CA  LEU   197      57.111  33.029  40.460  1.00  0.00           C  
ATOM   3038  HA  LEU   197      57.365  33.786  41.201  1.00  0.00           H  
ATOM   3039  CB  LEU   197      58.378  32.525  39.804  1.00  0.00           C  
ATOM   3040  HB2 LEU   197      58.094  31.668  39.193  1.00  0.00           H  
ATOM   3041  HB3 LEU   197      58.689  33.345  39.156  1.00  0.00           H  
ATOM   3042  CG  LEU   197      59.562  32.092  40.698  1.00  0.00           C  
ATOM   3043  HG  LEU   197      59.194  31.489  41.528  1.00  0.00           H  
ATOM   3044  CD1 LEU   197      60.534  31.325  39.794  1.00  0.00           C  
ATOM   3045 HD11 LEU   197      60.798  31.908  38.912  1.00  0.00           H  
ATOM   3046 HD12 LEU   197      59.956  30.445  39.511  1.00  0.00           H  
ATOM   3047 HD13 LEU   197      61.440  31.078  40.348  1.00  0.00           H  
ATOM   3048  CD2 LEU   197      60.326  33.317  41.311  1.00  0.00           C  
ATOM   3049 HD21 LEU   197      61.264  32.969  41.742  1.00  0.00           H  
ATOM   3050 HD22 LEU   197      59.744  33.846  42.066  1.00  0.00           H  
ATOM   3051 HD23 LEU   197      60.601  33.964  40.477  1.00  0.00           H  
ATOM   3052  C   LEU   197      56.090  33.499  39.323  1.00  0.00           C  
ATOM   3053  O   LEU   197      56.054  34.663  38.929  1.00  0.00           O  
ATOM   3054  N   GLU   198      55.222  32.577  38.927  1.00  0.00           N  
ATOM   3055  H   GLU   198      55.210  31.704  39.435  1.00  0.00           H  
ATOM   3056  CA  GLU   198      53.996  32.983  38.147  1.00  0.00           C  
ATOM   3057  HA  GLU   198      54.135  33.665  37.308  1.00  0.00           H  
ATOM   3058  CB  GLU   198      53.475  31.679  37.567  1.00  0.00           C  
ATOM   3059  HB2 GLU   198      52.420  31.941  37.495  1.00  0.00           H  
ATOM   3060  HB3 GLU   198      53.504  30.865  38.291  1.00  0.00           H  
ATOM   3061  CG  GLU   198      54.064  31.337  36.220  1.00  0.00           C  
ATOM   3062  HG2 GLU   198      53.407  30.644  35.694  1.00  0.00           H  
ATOM   3063  HG3 GLU   198      54.267  32.230  35.629  1.00  0.00           H  
ATOM   3064  CD  GLU   198      55.437  30.664  36.367  1.00  0.00           C  
ATOM   3065  OE1 GLU   198      56.287  31.088  35.497  1.00  0.00           O  
ATOM   3066  OE2 GLU   198      55.653  29.815  37.234  1.00  0.00           O  
ATOM   3067  C   GLU   198      52.981  33.744  39.024  1.00  0.00           C  
ATOM   3068  O   GLU   198      52.541  33.207  40.061  1.00  0.00           O  
ATOM   3069  N   ARG   199      52.574  34.908  38.553  1.00  0.00           N  
ATOM   3070  H   ARG   199      53.019  35.217  37.700  1.00  0.00           H  
ATOM   3071  CA  ARG   199      51.669  35.869  39.282  1.00  0.00           C  
ATOM   3072  HA  ARG   199      51.642  35.579  40.332  1.00  0.00           H  
ATOM   3073  CB  ARG   199      52.255  37.315  39.171  1.00  0.00           C  
ATOM   3074  HB2 ARG   199      52.227  37.753  38.174  1.00  0.00           H  
ATOM   3075  HB3 ARG   199      51.635  37.970  39.782  1.00  0.00           H  
ATOM   3076  CG  ARG   199      53.726  37.520  39.612  1.00  0.00           C  
ATOM   3077  HG2 ARG   199      54.423  36.897  39.051  1.00  0.00           H  
ATOM   3078  HG3 ARG   199      53.859  37.212  40.649  1.00  0.00           H  
ATOM   3079  CD  ARG   199      54.223  38.974  39.436  1.00  0.00           C  
ATOM   3080  HD2 ARG   199      54.103  39.408  38.444  1.00  0.00           H  
ATOM   3081  HD3 ARG   199      53.641  39.538  40.165  1.00  0.00           H  
ATOM   3082  NE  ARG   199      55.652  39.006  39.776  1.00  0.00           N  
ATOM   3083  HE  ARG   199      56.179  38.148  39.855  1.00  0.00           H  
ATOM   3084  CZ  ARG   199      56.367  39.995  40.307  1.00  0.00           C  
ATOM   3085  NH1 ARG   199      56.004  41.213  40.390  1.00  0.00           N  
ATOM   3086 HH11 ARG   199      56.617  41.917  40.774  1.00  0.00           H  
ATOM   3087 HH12 ARG   199      55.090  41.511  40.082  1.00  0.00           H  
ATOM   3088  NH2 ARG   199      57.543  39.686  40.722  1.00  0.00           N  
ATOM   3089 HH21 ARG   199      57.930  40.317  41.409  1.00  0.00           H  
ATOM   3090 HH22 ARG   199      57.700  38.690  40.649  1.00  0.00           H  
ATOM   3091  C   ARG   199      50.186  35.819  39.002  1.00  0.00           C  
ATOM   3092  O   ARG   199      49.757  34.997  38.175  1.00  0.00           O  
ATOM   3093  N   TRP   200      49.331  36.376  39.833  1.00  0.00           N  
ATOM   3094  H   TRP   200      49.652  37.062  40.501  1.00  0.00           H  
ATOM   3095  CA  TRP   200      47.909  36.236  39.825  1.00  0.00           C  
ATOM   3096  HA  TRP   200      47.662  35.250  39.432  1.00  0.00           H  
ATOM   3097  CB  TRP   200      47.342  36.393  41.266  1.00  0.00           C  
ATOM   3098  HB2 TRP   200      47.479  37.411  41.630  1.00  0.00           H  
ATOM   3099  HB3 TRP   200      47.874  35.763  41.979  1.00  0.00           H  
ATOM   3100  CG  TRP   200      45.879  36.063  41.346  1.00  0.00           C  
ATOM   3101  CD1 TRP   200      45.317  34.857  41.773  1.00  0.00           C  
ATOM   3102  HD1 TRP   200      45.874  33.989  42.094  1.00  0.00           H  
ATOM   3103  NE1 TRP   200      43.970  34.967  41.776  1.00  0.00           N  
ATOM   3104  HE1 TRP   200      43.437  34.202  42.165  1.00  0.00           H  
ATOM   3105  CE2 TRP   200      43.519  36.184  41.333  1.00  0.00           C  
ATOM   3106  CZ2 TRP   200      42.295  36.832  41.288  1.00  0.00           C  
ATOM   3107  HZ2 TRP   200      41.497  36.304  41.788  1.00  0.00           H  
ATOM   3108  CH2 TRP   200      42.132  38.180  40.905  1.00  0.00           C  
ATOM   3109  HH2 TRP   200      41.198  38.716  40.995  1.00  0.00           H  
ATOM   3110  CZ3 TRP   200      43.268  38.804  40.431  1.00  0.00           C  
ATOM   3111  HZ3 TRP   200      43.298  39.855  40.183  1.00  0.00           H  
ATOM   3112  CE3 TRP   200      44.557  38.249  40.539  1.00  0.00           C  
ATOM   3113  HE3 TRP   200      45.378  38.813  40.122  1.00  0.00           H  
ATOM   3114  CD2 TRP   200      44.702  36.913  40.986  1.00  0.00           C  
ATOM   3115  C   TRP   200      47.231  37.206  38.794  1.00  0.00           C  
ATOM   3116  O   TRP   200      47.514  38.429  38.884  1.00  0.00           O  
ATOM   3117  N   PHE   201      46.279  36.757  37.987  1.00  0.00           N  
ATOM   3118  H   PHE   201      45.970  35.803  38.105  1.00  0.00           H  
ATOM   3119  CA  PHE   201      45.505  37.473  36.921  1.00  0.00           C  
ATOM   3120  HA  PHE   201      45.594  38.507  37.253  1.00  0.00           H  
ATOM   3121  CB  PHE   201      46.169  37.152  35.540  1.00  0.00           C  
ATOM   3122  HB2 PHE   201      45.688  37.681  34.717  1.00  0.00           H  
ATOM   3123  HB3 PHE   201      46.039  36.092  35.322  1.00  0.00           H  
ATOM   3124  CG  PHE   201      47.617  37.604  35.489  1.00  0.00           C  
ATOM   3125  CD1 PHE   201      47.921  38.919  35.029  1.00  0.00           C  
ATOM   3126  HD1 PHE   201      47.189  39.677  34.791  1.00  0.00           H  
ATOM   3127  CE1 PHE   201      49.278  39.259  35.002  1.00  0.00           C  
ATOM   3128  HE1 PHE   201      49.635  40.265  34.842  1.00  0.00           H  
ATOM   3129  CZ  PHE   201      50.284  38.323  35.201  1.00  0.00           C  
ATOM   3130  HZ  PHE   201      51.338  38.558  35.176  1.00  0.00           H  
ATOM   3131  CE2 PHE   201      50.018  36.955  35.414  1.00  0.00           C  
ATOM   3132  HE2 PHE   201      50.844  36.284  35.601  1.00  0.00           H  
ATOM   3133  CD2 PHE   201      48.677  36.637  35.596  1.00  0.00           C  
ATOM   3134  HD2 PHE   201      48.409  35.646  35.931  1.00  0.00           H  
ATOM   3135  C   PHE   201      44.042  37.014  37.036  1.00  0.00           C  
ATOM   3136  O   PHE   201      43.829  35.833  37.130  1.00  0.00           O  
ATOM   3137  N   LEU   202      43.049  37.871  37.016  1.00  0.00           N  
ATOM   3138  H   LEU   202      43.328  38.841  37.016  1.00  0.00           H  
ATOM   3139  CA  LEU   202      41.590  37.668  37.099  1.00  0.00           C  
ATOM   3140  HA  LEU   202      41.316  37.029  37.938  1.00  0.00           H  
ATOM   3141  CB  LEU   202      40.864  39.080  37.179  1.00  0.00           C  
ATOM   3142  HB2 LEU   202      41.218  39.593  38.073  1.00  0.00           H  
ATOM   3143  HB3 LEU   202      41.112  39.567  36.236  1.00  0.00           H  
ATOM   3144  CG  LEU   202      39.385  39.030  37.165  1.00  0.00           C  
ATOM   3145  HG  LEU   202      39.009  38.937  36.146  1.00  0.00           H  
ATOM   3146  CD1 LEU   202      38.772  37.988  38.006  1.00  0.00           C  
ATOM   3147 HD11 LEU   202      38.587  37.064  37.458  1.00  0.00           H  
ATOM   3148 HD12 LEU   202      39.464  37.841  38.835  1.00  0.00           H  
ATOM   3149 HD13 LEU   202      37.805  38.313  38.390  1.00  0.00           H  
ATOM   3150  CD2 LEU   202      38.988  40.419  37.755  1.00  0.00           C  
ATOM   3151 HD21 LEU   202      39.277  40.397  38.806  1.00  0.00           H  
ATOM   3152 HD22 LEU   202      39.448  41.296  37.302  1.00  0.00           H  
ATOM   3153 HD23 LEU   202      37.936  40.691  37.665  1.00  0.00           H  
ATOM   3154  C   LEU   202      41.137  36.678  35.899  1.00  0.00           C  
ATOM   3155  O   LEU   202      40.436  35.674  36.183  1.00  0.00           O  
ATOM   3156  N   ASN   203      41.357  37.059  34.636  1.00  0.00           N  
ATOM   3157  H   ASN   203      41.856  37.929  34.516  1.00  0.00           H  
ATOM   3158  CA  ASN   203      41.025  36.346  33.451  1.00  0.00           C  
ATOM   3159  HA  ASN   203      40.877  35.279  33.618  1.00  0.00           H  
ATOM   3160  CB  ASN   203      39.755  36.874  32.617  1.00  0.00           C  
ATOM   3161  HB2 ASN   203      39.784  37.934  32.365  1.00  0.00           H  
ATOM   3162  HB3 ASN   203      39.690  36.361  31.658  1.00  0.00           H  
ATOM   3163  CG  ASN   203      38.432  36.651  33.345  1.00  0.00           C  
ATOM   3164  OD1 ASN   203      37.737  37.548  33.781  1.00  0.00           O  
ATOM   3165  ND2 ASN   203      38.063  35.449  33.490  1.00  0.00           N  
ATOM   3166 HD21 ASN   203      38.571  34.663  33.108  1.00  0.00           H  
ATOM   3167 HD22 ASN   203      37.209  35.165  33.948  1.00  0.00           H  
ATOM   3168  C   ASN   203      42.293  36.384  32.537  1.00  0.00           C  
ATOM   3169  O   ASN   203      42.857  37.433  32.494  1.00  0.00           O  
ATOM   3170  N   ASP   204      42.568  35.248  31.816  1.00  0.00           N  
ATOM   3171  H   ASP   204      42.066  34.403  32.050  1.00  0.00           H  
ATOM   3172  CA  ASP   204      43.546  35.193  30.719  1.00  0.00           C  
ATOM   3173  HA  ASP   204      44.453  35.682  31.074  1.00  0.00           H  
ATOM   3174  CB  ASP   204      43.788  33.739  30.422  1.00  0.00           C  
ATOM   3175  HB2 ASP   204      44.512  33.643  29.613  1.00  0.00           H  
ATOM   3176  HB3 ASP   204      42.890  33.209  30.107  1.00  0.00           H  
ATOM   3177  CG  ASP   204      44.274  32.882  31.575  1.00  0.00           C  
ATOM   3178  OD1 ASP   204      44.541  31.721  31.279  1.00  0.00           O  
ATOM   3179  OD2 ASP   204      44.467  33.342  32.739  1.00  0.00           O  
ATOM   3180  C   ASP   204      43.123  35.962  29.426  1.00  0.00           C  
ATOM   3181  O   ASP   204      43.911  36.188  28.519  1.00  0.00           O  
ATOM   3182  N   THR   205      41.865  36.396  29.324  1.00  0.00           N  
ATOM   3183  H   THR   205      41.183  36.217  30.047  1.00  0.00           H  
ATOM   3184  CA  THR   205      41.342  37.111  28.078  1.00  0.00           C  
ATOM   3185  HA  THR   205      41.805  36.679  27.191  1.00  0.00           H  
ATOM   3186  CB  THR   205      39.796  36.908  27.943  1.00  0.00           C  
ATOM   3187  HB  THR   205      39.209  37.555  28.596  1.00  0.00           H  
ATOM   3188  CG2 THR   205      39.248  37.137  26.567  1.00  0.00           C  
ATOM   3189 HG21 THR   205      38.191  36.927  26.406  1.00  0.00           H  
ATOM   3190 HG22 THR   205      39.302  38.155  26.179  1.00  0.00           H  
ATOM   3191 HG23 THR   205      39.842  36.545  25.871  1.00  0.00           H  
ATOM   3192  OG1 THR   205      39.453  35.589  28.317  1.00  0.00           O  
ATOM   3193  HG1 THR   205      38.506  35.522  28.466  1.00  0.00           H  
ATOM   3194  C   THR   205      41.686  38.606  28.097  1.00  0.00           C  
ATOM   3195  O   THR   205      41.421  39.363  27.100  1.00  0.00           O  
ATOM   3196  N   ASP   206      42.245  39.158  29.138  1.00  0.00           N  
ATOM   3197  H   ASP   206      42.534  38.569  29.906  1.00  0.00           H  
ATOM   3198  CA  ASP   206      42.795  40.487  29.341  1.00  0.00           C  
ATOM   3199  HA  ASP   206      42.218  41.289  28.881  1.00  0.00           H  
ATOM   3200  CB  ASP   206      42.915  40.649  30.873  1.00  0.00           C  
ATOM   3201  HB2 ASP   206      43.478  39.799  31.256  1.00  0.00           H  
ATOM   3202  HB3 ASP   206      43.551  41.518  31.044  1.00  0.00           H  
ATOM   3203  CG  ASP   206      41.583  40.814  31.687  1.00  0.00           C  
ATOM   3204  OD1 ASP   206      40.748  41.497  31.087  1.00  0.00           O  
ATOM   3205  OD2 ASP   206      41.459  40.308  32.833  1.00  0.00           O  
ATOM   3206  C   ASP   206      44.214  40.654  28.643  1.00  0.00           C  
ATOM   3207  O   ASP   206      44.510  41.776  28.224  1.00  0.00           O  
ATOM   3208  N   HIE   207      45.135  39.652  28.748  1.00  0.00           N  
ATOM   3209  H   HIE   207      44.885  38.746  29.118  1.00  0.00           H  
ATOM   3210  CA  HIE   207      46.567  39.762  28.323  1.00  0.00           C  
ATOM   3211  HA  HIE   207      47.094  40.491  28.939  1.00  0.00           H  
ATOM   3212  CB  HIE   207      47.362  38.465  28.543  1.00  0.00           C  
ATOM   3213  HB2 HIE   207      48.320  38.563  28.032  1.00  0.00           H  
ATOM   3214  HB3 HIE   207      46.901  37.609  28.051  1.00  0.00           H  
ATOM   3215  CG  HIE   207      47.469  37.994  29.985  1.00  0.00           C  
ATOM   3216  ND1 HIE   207      48.463  38.440  30.946  1.00  0.00           N  
ATOM   3217  CE1 HIE   207      48.363  37.558  32.032  1.00  0.00           C  
ATOM   3218  HE1 HIE   207      48.980  37.515  32.918  1.00  0.00           H  
ATOM   3219  NE2 HIE   207      47.349  36.670  31.801  1.00  0.00           N  
ATOM   3220  HE2 HIE   207      47.225  35.843  32.367  1.00  0.00           H  
ATOM   3221  CD2 HIE   207      46.855  36.877  30.515  1.00  0.00           C  
ATOM   3222  HD2 HIE   207      46.142  36.296  29.949  1.00  0.00           H  
ATOM   3223  C   HIE   207      46.782  40.283  26.890  1.00  0.00           C  
ATOM   3224  O   HIE   207      45.999  39.914  26.009  1.00  0.00           O  
ATOM   3225  N   PRO   208      47.789  41.059  26.570  1.00  0.00           N  
ATOM   3226  CD  PRO   208      48.218  41.299  25.233  1.00  0.00           C  
ATOM   3227  HD2 PRO   208      48.723  40.463  24.751  1.00  0.00           H  
ATOM   3228  HD3 PRO   208      47.332  41.362  24.601  1.00  0.00           H  
ATOM   3229  CG  PRO   208      49.211  42.379  25.164  1.00  0.00           C  
ATOM   3230  HG2 PRO   208      48.855  43.409  25.139  1.00  0.00           H  
ATOM   3231  HG3 PRO   208      49.902  42.293  24.326  1.00  0.00           H  
ATOM   3232  CB  PRO   208      49.896  42.050  26.546  1.00  0.00           C  
ATOM   3233  HB2 PRO   208      50.541  42.806  26.995  1.00  0.00           H  
ATOM   3234  HB3 PRO   208      50.458  41.119  26.477  1.00  0.00           H  
ATOM   3235  CA  PRO   208      48.727  41.837  27.378  1.00  0.00           C  
ATOM   3236  HA  PRO   208      48.952  41.180  28.219  1.00  0.00           H  
ATOM   3237  C   PRO   208      48.187  43.192  27.836  1.00  0.00           C  
ATOM   3238  O   PRO   208      47.439  43.874  27.152  1.00  0.00           O  
ATOM   3239  N   ILE   209      48.597  43.625  29.007  1.00  0.00           N  
ATOM   3240  H   ILE   209      49.226  42.940  29.400  1.00  0.00           H  
ATOM   3241  CA  ILE   209      48.084  44.862  29.667  1.00  0.00           C  
ATOM   3242  HA  ILE   209      47.077  45.111  29.333  1.00  0.00           H  
ATOM   3243  CB  ILE   209      48.154  44.838  31.218  1.00  0.00           C  
ATOM   3244  HB  ILE   209      49.170  44.647  31.564  1.00  0.00           H  
ATOM   3245  CG2 ILE   209      47.794  46.113  31.968  1.00  0.00           C  
ATOM   3246 HG21 ILE   209      48.429  46.951  31.681  1.00  0.00           H  
ATOM   3247 HG22 ILE   209      47.892  45.956  33.042  1.00  0.00           H  
ATOM   3248 HG23 ILE   209      46.756  46.411  31.819  1.00  0.00           H  
ATOM   3249  CG1 ILE   209      47.285  43.626  31.723  1.00  0.00           C  
ATOM   3250 HG12 ILE   209      47.402  42.771  31.057  1.00  0.00           H  
ATOM   3251 HG13 ILE   209      46.232  43.880  31.601  1.00  0.00           H  
ATOM   3252  CD1 ILE   209      47.659  43.091  33.104  1.00  0.00           C  
ATOM   3253 HD11 ILE   209      47.766  43.916  33.808  1.00  0.00           H  
ATOM   3254 HD12 ILE   209      48.651  42.644  33.032  1.00  0.00           H  
ATOM   3255 HD13 ILE   209      46.997  42.296  33.449  1.00  0.00           H  
ATOM   3256  C   ILE   209      48.897  46.008  29.026  1.00  0.00           C  
ATOM   3257  O   ILE   209      49.991  45.914  28.478  1.00  0.00           O  
ATOM   3258  N   ARG   210      48.151  47.123  28.999  1.00  0.00           N  
ATOM   3259  H   ARG   210      47.298  47.165  29.538  1.00  0.00           H  
ATOM   3260  CA  ARG   210      48.343  48.355  28.159  1.00  0.00           C  
ATOM   3261  HA  ARG   210      49.425  48.386  28.028  1.00  0.00           H  
ATOM   3262  CB  ARG   210      47.792  47.901  26.774  1.00  0.00           C  
ATOM   3263  HB2 ARG   210      48.174  46.951  26.400  1.00  0.00           H  
ATOM   3264  HB3 ARG   210      46.720  47.793  26.937  1.00  0.00           H  
ATOM   3265  CG  ARG   210      48.007  49.063  25.720  1.00  0.00           C  
ATOM   3266  HG2 ARG   210      49.073  49.233  25.570  1.00  0.00           H  
ATOM   3267  HG3 ARG   210      47.566  49.959  26.156  1.00  0.00           H  
ATOM   3268  CD  ARG   210      47.351  48.818  24.339  1.00  0.00           C  
ATOM   3269  HD2 ARG   210      46.278  48.719  24.505  1.00  0.00           H  
ATOM   3270  HD3 ARG   210      47.741  47.885  23.932  1.00  0.00           H  
ATOM   3271  NE  ARG   210      47.537  49.954  23.371  1.00  0.00           N  
ATOM   3272  HE  ARG   210      47.736  50.890  23.693  1.00  0.00           H  
ATOM   3273  CZ  ARG   210      47.612  49.749  22.023  1.00  0.00           C  
ATOM   3274  NH1 ARG   210      47.443  48.606  21.440  1.00  0.00           N  
ATOM   3275 HH11 ARG   210      47.745  48.346  20.511  1.00  0.00           H  
ATOM   3276 HH12 ARG   210      47.284  47.870  22.114  1.00  0.00           H  
ATOM   3277  NH2 ARG   210      47.792  50.734  21.231  1.00  0.00           N  
ATOM   3278 HH21 ARG   210      47.871  50.588  20.234  1.00  0.00           H  
ATOM   3279 HH22 ARG   210      47.705  51.676  21.583  1.00  0.00           H  
ATOM   3280  C   ARG   210      47.839  49.661  28.823  1.00  0.00           C  
ATOM   3281  O   ARG   210      46.642  49.950  28.753  1.00  0.00           O  
ATOM   3282  N   PHE   211      48.777  50.436  29.482  1.00  0.00           N  
ATOM   3283  H   PHE   211      49.758  50.214  29.385  1.00  0.00           H  
ATOM   3284  CA  PHE   211      48.516  51.566  30.473  1.00  0.00           C  
ATOM   3285  HA  PHE   211      47.439  51.665  30.609  1.00  0.00           H  
ATOM   3286  CB  PHE   211      49.257  51.313  31.821  1.00  0.00           C  
ATOM   3287  HB2 PHE   211      48.775  50.498  32.361  1.00  0.00           H  
ATOM   3288  HB3 PHE   211      49.090  52.169  32.475  1.00  0.00           H  
ATOM   3289  CG  PHE   211      50.678  51.012  31.672  1.00  0.00           C  
ATOM   3290  CD1 PHE   211      51.136  49.631  31.686  1.00  0.00           C  
ATOM   3291  HD1 PHE   211      50.484  48.772  31.637  1.00  0.00           H  
ATOM   3292  CE1 PHE   211      52.535  49.460  31.555  1.00  0.00           C  
ATOM   3293  HE1 PHE   211      52.917  48.453  31.474  1.00  0.00           H  
ATOM   3294  CZ  PHE   211      53.445  50.492  31.473  1.00  0.00           C  
ATOM   3295  HZ  PHE   211      54.505  50.323  31.588  1.00  0.00           H  
ATOM   3296  CE2 PHE   211      53.007  51.796  31.648  1.00  0.00           C  
ATOM   3297  HE2 PHE   211      53.712  52.607  31.758  1.00  0.00           H  
ATOM   3298  CD2 PHE   211      51.633  52.054  31.640  1.00  0.00           C  
ATOM   3299  HD2 PHE   211      51.384  53.076  31.885  1.00  0.00           H  
ATOM   3300  C   PHE   211      48.882  52.935  29.813  1.00  0.00           C  
ATOM   3301  O   PHE   211      49.940  53.102  29.203  1.00  0.00           O  
ATOM   3302  N   SER   212      48.082  53.960  30.093  1.00  0.00           N  
ATOM   3303  H   SER   212      47.223  53.806  30.601  1.00  0.00           H  
ATOM   3304  CA  SER   212      48.386  55.369  29.941  1.00  0.00           C  
ATOM   3305  HA  SER   212      48.910  55.611  29.017  1.00  0.00           H  
ATOM   3306  CB  SER   212      47.132  56.161  30.132  1.00  0.00           C  
ATOM   3307  HB2 SER   212      46.616  55.895  31.055  1.00  0.00           H  
ATOM   3308  HB3 SER   212      46.447  55.913  29.321  1.00  0.00           H  
ATOM   3309  OG  SER   212      47.417  57.547  29.984  1.00  0.00           O  
ATOM   3310  HG  SER   212      47.093  57.809  29.119  1.00  0.00           H  
ATOM   3311  C   SER   212      49.399  55.884  30.991  1.00  0.00           C  
ATOM   3312  O   SER   212      49.536  55.397  32.132  1.00  0.00           O  
ATOM   3313  N   PHE   213      50.330  56.814  30.734  1.00  0.00           N  
ATOM   3314  H   PHE   213      50.283  57.087  29.762  1.00  0.00           H  
ATOM   3315  CA  PHE   213      51.224  57.641  31.565  1.00  0.00           C  
ATOM   3316  HA  PHE   213      51.576  57.084  32.433  1.00  0.00           H  
ATOM   3317  CB  PHE   213      52.453  57.932  30.725  1.00  0.00           C  
ATOM   3318  HB2 PHE   213      52.072  58.110  29.719  1.00  0.00           H  
ATOM   3319  HB3 PHE   213      53.058  58.770  31.070  1.00  0.00           H  
ATOM   3320  CG  PHE   213      53.392  56.754  30.569  1.00  0.00           C  
ATOM   3321  CD1 PHE   213      54.331  56.470  31.558  1.00  0.00           C  
ATOM   3322  HD1 PHE   213      54.452  57.178  32.364  1.00  0.00           H  
ATOM   3323  CE1 PHE   213      55.231  55.419  31.448  1.00  0.00           C  
ATOM   3324  HE1 PHE   213      55.971  55.213  32.207  1.00  0.00           H  
ATOM   3325  CZ  PHE   213      55.094  54.562  30.309  1.00  0.00           C  
ATOM   3326  HZ  PHE   213      55.790  53.757  30.129  1.00  0.00           H  
ATOM   3327  CE2 PHE   213      54.141  54.811  29.320  1.00  0.00           C  
ATOM   3328  HE2 PHE   213      54.168  54.275  28.383  1.00  0.00           H  
ATOM   3329  CD2 PHE   213      53.324  55.943  29.399  1.00  0.00           C  
ATOM   3330  HD2 PHE   213      52.707  56.282  28.580  1.00  0.00           H  
ATOM   3331  C   PHE   213      50.577  58.934  32.066  1.00  0.00           C  
ATOM   3332  O   PHE   213      49.503  59.343  31.716  1.00  0.00           O  
ATOM   3333  N   SER   214      51.380  59.548  32.982  1.00  0.00           N  
ATOM   3334  H   SER   214      52.195  59.070  33.340  1.00  0.00           H  
ATOM   3335  CA  SER   214      51.069  60.860  33.665  1.00  0.00           C  
ATOM   3336  HA  SER   214      50.115  60.714  34.171  1.00  0.00           H  
ATOM   3337  CB  SER   214      52.126  61.190  34.758  1.00  0.00           C  
ATOM   3338  HB2 SER   214      53.074  61.400  34.261  1.00  0.00           H  
ATOM   3339  HB3 SER   214      51.816  62.114  35.246  1.00  0.00           H  
ATOM   3340  OG  SER   214      52.365  60.270  35.783  1.00  0.00           O  
ATOM   3341  HG  SER   214      51.663  60.411  36.422  1.00  0.00           H  
ATOM   3342  C   SER   214      51.037  62.040  32.608  1.00  0.00           C  
ATOM   3343  O   SER   214      51.965  62.179  31.802  1.00  0.00           O  
ATOM   3344  N   MET   215      49.987  62.838  32.637  1.00  0.00           N  
ATOM   3345  H   MET   215      49.276  62.645  33.327  1.00  0.00           H  
ATOM   3346  CA  MET   215      49.823  64.059  31.774  1.00  0.00           C  
ATOM   3347  HA  MET   215      50.496  64.031  30.917  1.00  0.00           H  
ATOM   3348  CB  MET   215      48.381  63.964  31.186  1.00  0.00           C  
ATOM   3349  HB2 MET   215      47.689  63.997  32.028  1.00  0.00           H  
ATOM   3350  HB3 MET   215      48.366  64.930  30.681  1.00  0.00           H  
ATOM   3351  CG  MET   215      48.254  62.716  30.195  1.00  0.00           C  
ATOM   3352  HG2 MET   215      49.059  62.949  29.498  1.00  0.00           H  
ATOM   3353  HG3 MET   215      48.467  61.790  30.729  1.00  0.00           H  
ATOM   3354  SD  MET   215      46.763  62.663  29.219  1.00  0.00           S  
ATOM   3355  CE  MET   215      46.848  64.354  28.517  1.00  0.00           C  
ATOM   3356  HE1 MET   215      46.781  65.125  29.285  1.00  0.00           H  
ATOM   3357  HE2 MET   215      47.801  64.442  27.994  1.00  0.00           H  
ATOM   3358  HE3 MET   215      46.081  64.549  27.768  1.00  0.00           H  
ATOM   3359  C   MET   215      49.908  65.445  32.511  1.00  0.00           C  
ATOM   3360  O   MET   215      50.193  66.499  31.888  1.00  0.00           O  
ATOM   3361  N   GLU   216      49.608  65.561  33.803  1.00  0.00           N  
ATOM   3362  H   GLU   216      49.470  64.772  34.418  1.00  0.00           H  
ATOM   3363  CA  GLU   216      49.634  66.828  34.513  1.00  0.00           C  
ATOM   3364  HA  GLU   216      50.076  67.567  33.845  1.00  0.00           H  
ATOM   3365  CB  GLU   216      48.243  67.217  35.171  1.00  0.00           C  
ATOM   3366  HB2 GLU   216      48.019  66.498  35.960  1.00  0.00           H  
ATOM   3367  HB3 GLU   216      48.355  68.156  35.712  1.00  0.00           H  
ATOM   3368  CG  GLU   216      47.078  67.401  34.205  1.00  0.00           C  
ATOM   3369  HG2 GLU   216      46.163  67.512  34.788  1.00  0.00           H  
ATOM   3370  HG3 GLU   216      46.924  66.437  33.721  1.00  0.00           H  
ATOM   3371  CD  GLU   216      47.224  68.533  33.163  1.00  0.00           C  
ATOM   3372  OE1 GLU   216      46.194  68.986  32.610  1.00  0.00           O  
ATOM   3373  OE2 GLU   216      48.211  69.264  33.077  1.00  0.00           O  
ATOM   3374  C   GLU   216      50.682  66.620  35.668  1.00  0.00           C  
ATOM   3375  O   GLU   216      51.052  65.558  36.125  1.00  0.00           O  
ATOM   3376  N   GLU   217      51.230  67.734  36.126  1.00  0.00           N  
ATOM   3377  H   GLU   217      50.847  68.611  35.802  1.00  0.00           H  
ATOM   3378  CA  GLU   217      52.278  67.801  37.188  1.00  0.00           C  
ATOM   3379  HA  GLU   217      53.023  67.039  36.957  1.00  0.00           H  
ATOM   3380  CB  GLU   217      53.075  69.154  37.280  1.00  0.00           C  
ATOM   3381  HB2 GLU   217      53.861  69.117  38.034  1.00  0.00           H  
ATOM   3382  HB3 GLU   217      52.364  69.863  37.703  1.00  0.00           H  
ATOM   3383  CG  GLU   217      53.667  69.684  36.011  1.00  0.00           C  
ATOM   3384  HG2 GLU   217      52.941  69.897  35.226  1.00  0.00           H  
ATOM   3385  HG3 GLU   217      54.157  70.650  36.137  1.00  0.00           H  
ATOM   3386  CD  GLU   217      54.666  68.713  35.421  1.00  0.00           C  
ATOM   3387  OE1 GLU   217      54.246  67.851  34.589  1.00  0.00           O  
ATOM   3388  OE2 GLU   217      55.841  68.844  35.826  1.00  0.00           O  
ATOM   3389  C   GLU   217      51.549  67.522  38.539  1.00  0.00           C  
ATOM   3390  O   GLU   217      50.471  68.055  38.727  1.00  0.00           O  
ATOM   3391  N   GLU   218      52.179  66.890  39.564  1.00  0.00           N  
ATOM   3392  H   GLU   218      53.102  66.530  39.369  1.00  0.00           H  
ATOM   3393  CA  GLU   218      51.479  66.399  40.790  1.00  0.00           C  
ATOM   3394  HA  GLU   218      50.528  65.988  40.451  1.00  0.00           H  
ATOM   3395  CB  GLU   218      52.272  65.445  41.710  1.00  0.00           C  
ATOM   3396  HB2 GLU   218      53.124  66.034  42.048  1.00  0.00           H  
ATOM   3397  HB3 GLU   218      51.665  65.168  42.572  1.00  0.00           H  
ATOM   3398  CG  GLU   218      52.775  64.126  41.064  1.00  0.00           C  
ATOM   3399  HG2 GLU   218      53.278  64.455  40.155  1.00  0.00           H  
ATOM   3400  HG3 GLU   218      53.515  63.647  41.706  1.00  0.00           H  
ATOM   3401  CD  GLU   218      51.561  63.205  40.662  1.00  0.00           C  
ATOM   3402  OE1 GLU   218      50.557  63.161  41.393  1.00  0.00           O  
ATOM   3403  OE2 GLU   218      51.637  62.621  39.564  1.00  0.00           O  
ATOM   3404  C   GLU   218      51.100  67.672  41.626  1.00  0.00           C  
ATOM   3405  O   GLU   218      51.708  68.768  41.478  1.00  0.00           O  
ATOM   3406  N   LYS   219      50.018  67.714  42.372  1.00  0.00           N  
ATOM   3407  H   LYS   219      49.424  66.897  42.376  1.00  0.00           H  
ATOM   3408  CA  LYS   219      49.664  68.780  43.334  1.00  0.00           C  
ATOM   3409  HA  LYS   219      49.724  69.727  42.798  1.00  0.00           H  
ATOM   3410  CB  LYS   219      48.271  68.539  43.894  1.00  0.00           C  
ATOM   3411  HB2 LYS   219      48.117  69.410  44.531  1.00  0.00           H  
ATOM   3412  HB3 LYS   219      48.267  67.677  44.561  1.00  0.00           H  
ATOM   3413  CG  LYS   219      47.118  68.430  42.872  1.00  0.00           C  
ATOM   3414  HG2 LYS   219      47.392  67.577  42.251  1.00  0.00           H  
ATOM   3415  HG3 LYS   219      46.208  68.262  43.447  1.00  0.00           H  
ATOM   3416  CD  LYS   219      46.983  69.628  41.967  1.00  0.00           C  
ATOM   3417  HD2 LYS   219      47.858  69.681  41.320  1.00  0.00           H  
ATOM   3418  HD3 LYS   219      47.001  70.537  42.568  1.00  0.00           H  
ATOM   3419  CE  LYS   219      45.704  69.543  41.105  1.00  0.00           C  
ATOM   3420  HE2 LYS   219      44.839  69.444  41.761  1.00  0.00           H  
ATOM   3421  HE3 LYS   219      45.678  68.609  40.545  1.00  0.00           H  
ATOM   3422  NZ  LYS   219      45.495  70.652  40.154  1.00  0.00           N  
ATOM   3423  HZ1 LYS   219      46.341  71.202  40.101  1.00  0.00           H  
ATOM   3424  HZ2 LYS   219      44.803  71.337  40.422  1.00  0.00           H  
ATOM   3425  HZ3 LYS   219      45.407  70.341  39.197  1.00  0.00           H  
ATOM   3426  C   LYS   219      50.719  68.952  44.482  1.00  0.00           C  
ATOM   3427  O   LYS   219      51.443  68.010  44.836  1.00  0.00           O  
ATOM   3428  N   LYS   220      50.720  70.177  45.139  1.00  0.00           N  
ATOM   3429  H   LYS   220      49.982  70.827  44.908  1.00  0.00           H  
ATOM   3430  CA  LYS   220      51.491  70.449  46.426  1.00  0.00           C  
ATOM   3431  HA  LYS   220      52.429  69.905  46.316  1.00  0.00           H  
ATOM   3432  CB  LYS   220      51.837  71.891  46.633  1.00  0.00           C  
ATOM   3433  HB2 LYS   220      52.309  72.004  47.609  1.00  0.00           H  
ATOM   3434  HB3 LYS   220      50.943  72.505  46.529  1.00  0.00           H  
ATOM   3435  CG  LYS   220      52.866  72.403  45.700  1.00  0.00           C  
ATOM   3436  HG2 LYS   220      53.735  71.748  45.756  1.00  0.00           H  
ATOM   3437  HG3 LYS   220      52.523  72.425  44.665  1.00  0.00           H  
ATOM   3438  CD  LYS   220      53.421  73.755  46.094  1.00  0.00           C  
ATOM   3439  HD2 LYS   220      52.642  74.516  46.129  1.00  0.00           H  
ATOM   3440  HD3 LYS   220      53.796  73.597  47.105  1.00  0.00           H  
ATOM   3441  CE  LYS   220      54.444  74.166  44.974  1.00  0.00           C  
ATOM   3442  HE2 LYS   220      55.257  73.450  44.853  1.00  0.00           H  
ATOM   3443  HE3 LYS   220      53.857  74.096  44.058  1.00  0.00           H  
ATOM   3444  NZ  LYS   220      54.999  75.537  45.148  1.00  0.00           N  
ATOM   3445  HZ1 LYS   220      55.156  75.716  46.129  1.00  0.00           H  
ATOM   3446  HZ2 LYS   220      54.351  76.196  44.741  1.00  0.00           H  
ATOM   3447  HZ3 LYS   220      55.796  75.846  44.609  1.00  0.00           H  
ATOM   3448  C   LYS   220      50.694  69.909  47.632  1.00  0.00           C  
ATOM   3449  O   LYS   220      49.485  69.899  47.620  1.00  0.00           O  
ATOM   3450  N   LYS   221      51.363  69.614  48.788  1.00  0.00           N  
ATOM   3451  H   LYS   221      52.318  69.904  48.940  1.00  0.00           H  
ATOM   3452  CA  LYS   221      50.725  69.070  50.028  1.00  0.00           C  
ATOM   3453  HA  LYS   221      49.711  69.469  50.007  1.00  0.00           H  
ATOM   3454  CB  LYS   221      50.722  67.547  49.899  1.00  0.00           C  
ATOM   3455  HB2 LYS   221      50.073  67.136  50.673  1.00  0.00           H  
ATOM   3456  HB3 LYS   221      50.233  67.387  48.938  1.00  0.00           H  
ATOM   3457  CG  LYS   221      52.081  66.933  50.044  1.00  0.00           C  
ATOM   3458  HG2 LYS   221      52.430  67.041  51.071  1.00  0.00           H  
ATOM   3459  HG3 LYS   221      52.803  67.528  49.486  1.00  0.00           H  
ATOM   3460  CD  LYS   221      52.182  65.504  49.492  1.00  0.00           C  
ATOM   3461  HD2 LYS   221      51.393  65.317  48.763  1.00  0.00           H  
ATOM   3462  HD3 LYS   221      52.101  64.804  50.324  1.00  0.00           H  
ATOM   3463  CE  LYS   221      53.573  65.320  48.780  1.00  0.00           C  
ATOM   3464  HE2 LYS   221      54.223  65.429  49.648  1.00  0.00           H  
ATOM   3465  HE3 LYS   221      53.862  66.042  48.017  1.00  0.00           H  
ATOM   3466  NZ  LYS   221      53.729  63.933  48.307  1.00  0.00           N  
ATOM   3467  HZ1 LYS   221      54.624  63.739  47.882  1.00  0.00           H  
ATOM   3468  HZ2 LYS   221      53.700  63.268  49.067  1.00  0.00           H  
ATOM   3469  HZ3 LYS   221      53.089  63.768  47.544  1.00  0.00           H  
ATOM   3470  C   LYS   221      51.425  69.405  51.342  1.00  0.00           C  
ATOM   3471  O   LYS   221      52.639  69.806  51.326  1.00  0.00           O  
ATOM   3472  N   PHE   222      50.677  69.384  52.465  1.00  0.00           N  
ATOM   3473  H   PHE   222      49.722  69.062  52.409  1.00  0.00           H  
ATOM   3474  CA  PHE   222      51.053  70.000  53.712  1.00  0.00           C  
ATOM   3475  HA  PHE   222      50.884  71.076  53.676  1.00  0.00           H  
ATOM   3476  CB  PHE   222      50.047  69.467  54.729  1.00  0.00           C  
ATOM   3477  HB2 PHE   222      49.948  68.389  54.596  1.00  0.00           H  
ATOM   3478  HB3 PHE   222      49.050  69.840  54.497  1.00  0.00           H  
ATOM   3479  CG  PHE   222      50.363  69.632  56.168  1.00  0.00           C  
ATOM   3480  CD1 PHE   222      50.812  68.559  56.857  1.00  0.00           C  
ATOM   3481  HD1 PHE   222      50.812  67.568  56.427  1.00  0.00           H  
ATOM   3482  CE1 PHE   222      50.967  68.664  58.258  1.00  0.00           C  
ATOM   3483  HE1 PHE   222      51.353  67.846  58.848  1.00  0.00           H  
ATOM   3484  CZ  PHE   222      50.579  69.853  58.902  1.00  0.00           C  
ATOM   3485  HZ  PHE   222      50.671  69.998  59.969  1.00  0.00           H  
ATOM   3486  CE2 PHE   222      50.259  70.997  58.147  1.00  0.00           C  
ATOM   3487  HE2 PHE   222      50.059  71.949  58.616  1.00  0.00           H  
ATOM   3488  CD2 PHE   222      50.172  70.903  56.750  1.00  0.00           C  
ATOM   3489  HD2 PHE   222      49.886  71.745  56.137  1.00  0.00           H  
ATOM   3490  C   PHE   222      52.437  69.577  54.088  1.00  0.00           C  
ATOM   3491  O   PHE   222      52.750  68.444  54.500  1.00  0.00           O  
ATOM   3492  N   GLN   223      53.291  70.555  54.225  1.00  0.00           N  
ATOM   3493  H   GLN   223      52.993  71.445  53.853  1.00  0.00           H  
ATOM   3494  CA  GLN   223      54.590  70.640  54.900  1.00  0.00           C  
ATOM   3495  HA  GLN   223      55.047  71.591  54.626  1.00  0.00           H  
ATOM   3496  CB  GLN   223      54.434  70.548  56.474  1.00  0.00           C  
ATOM   3497  HB2 GLN   223      55.418  70.446  56.933  1.00  0.00           H  
ATOM   3498  HB3 GLN   223      53.875  69.635  56.678  1.00  0.00           H  
ATOM   3499  CG  GLN   223      53.633  71.725  57.091  1.00  0.00           C  
ATOM   3500  HG2 GLN   223      52.729  71.770  56.484  1.00  0.00           H  
ATOM   3501  HG3 GLN   223      53.301  71.640  58.125  1.00  0.00           H  
ATOM   3502  CD  GLN   223      54.308  73.091  56.900  1.00  0.00           C  
ATOM   3503  OE1 GLN   223      54.338  73.678  55.775  1.00  0.00           O  
ATOM   3504  NE2 GLN   223      55.095  73.547  57.853  1.00  0.00           N  
ATOM   3505 HE21 GLN   223      55.070  73.069  58.742  1.00  0.00           H  
ATOM   3506 HE22 GLN   223      55.435  74.493  57.753  1.00  0.00           H  
ATOM   3507  C   GLN   223      55.677  69.677  54.365  1.00  0.00           C  
ATOM   3508  O   GLN   223      56.626  69.340  55.046  1.00  0.00           O  
ATOM   3509  N   SER   224      55.652  69.309  53.064  1.00  0.00           N  
ATOM   3510  H   SER   224      54.757  69.464  52.622  1.00  0.00           H  
ATOM   3511  CA  SER   224      56.667  68.514  52.443  1.00  0.00           C  
ATOM   3512  HA  SER   224      56.755  67.573  52.985  1.00  0.00           H  
ATOM   3513  CB  SER   224      56.266  68.240  50.953  1.00  0.00           C  
ATOM   3514  HB2 SER   224      55.234  67.890  50.942  1.00  0.00           H  
ATOM   3515  HB3 SER   224      56.296  69.211  50.457  1.00  0.00           H  
ATOM   3516  OG  SER   224      57.045  67.332  50.337  1.00  0.00           O  
ATOM   3517  HG  SER   224      56.802  67.379  49.409  1.00  0.00           H  
ATOM   3518  C   SER   224      58.032  69.237  52.472  1.00  0.00           C  
ATOM   3519  O   SER   224      58.192  70.442  52.243  1.00  0.00           O  
ATOM   3520  N   GLY   225      59.004  68.452  52.805  1.00  0.00           N  
ATOM   3521  H   GLY   225      58.887  67.449  52.818  1.00  0.00           H  
ATOM   3522  CA  GLY   225      60.408  68.976  53.118  1.00  0.00           C  
ATOM   3523  HA2 GLY   225      61.087  68.164  52.858  1.00  0.00           H  
ATOM   3524  HA3 GLY   225      60.650  69.840  52.500  1.00  0.00           H  
ATOM   3525  C   GLY   225      60.573  69.297  54.604  1.00  0.00           C  
ATOM   3526  O   GLY   225      61.698  69.487  55.076  1.00  0.00           O  
ATOM   3527  N   GLN   226      59.527  69.168  55.421  1.00  0.00           N  
ATOM   3528  H   GLN   226      58.649  68.798  55.086  1.00  0.00           H  
ATOM   3529  CA  GLN   226      59.544  69.704  56.827  1.00  0.00           C  
ATOM   3530  HA  GLN   226      60.557  70.021  57.078  1.00  0.00           H  
ATOM   3531  CB  GLN   226      58.800  71.109  56.866  1.00  0.00           C  
ATOM   3532  HB2 GLN   226      59.075  71.517  57.839  1.00  0.00           H  
ATOM   3533  HB3 GLN   226      57.738  70.866  56.855  1.00  0.00           H  
ATOM   3534  CG  GLN   226      59.158  72.100  55.742  1.00  0.00           C  
ATOM   3535  HG2 GLN   226      58.620  71.762  54.856  1.00  0.00           H  
ATOM   3536  HG3 GLN   226      60.225  72.007  55.538  1.00  0.00           H  
ATOM   3537  CD  GLN   226      58.682  73.557  55.962  1.00  0.00           C  
ATOM   3538  OE1 GLN   226      58.916  74.218  56.986  1.00  0.00           O  
ATOM   3539  NE2 GLN   226      57.893  74.104  55.035  1.00  0.00           N  
ATOM   3540 HE21 GLN   226      57.486  75.018  55.173  1.00  0.00           H  
ATOM   3541 HE22 GLN   226      57.757  73.673  54.132  1.00  0.00           H  
ATOM   3542  C   GLN   226      59.056  68.680  57.851  1.00  0.00           C  
ATOM   3543  O   GLN   226      59.054  68.908  59.094  1.00  0.00           O  
ATOM   3544  N   LEU   227      58.572  67.552  57.366  1.00  0.00           N  
ATOM   3545  H   LEU   227      58.738  67.413  56.379  1.00  0.00           H  
ATOM   3546  CA  LEU   227      58.248  66.358  58.179  1.00  0.00           C  
ATOM   3547  HA  LEU   227      57.633  66.652  59.030  1.00  0.00           H  
ATOM   3548  CB  LEU   227      57.371  65.293  57.375  1.00  0.00           C  
ATOM   3549  HB2 LEU   227      56.972  64.454  57.944  1.00  0.00           H  
ATOM   3550  HB3 LEU   227      58.019  64.839  56.625  1.00  0.00           H  
ATOM   3551  CG  LEU   227      56.222  65.944  56.564  1.00  0.00           C  
ATOM   3552  HG  LEU   227      56.613  66.644  55.825  1.00  0.00           H  
ATOM   3553  CD1 LEU   227      55.389  64.868  55.904  1.00  0.00           C  
ATOM   3554 HD11 LEU   227      55.967  64.266  55.204  1.00  0.00           H  
ATOM   3555 HD12 LEU   227      55.030  64.206  56.692  1.00  0.00           H  
ATOM   3556 HD13 LEU   227      54.525  65.311  55.408  1.00  0.00           H  
ATOM   3557  CD2 LEU   227      55.175  66.620  57.567  1.00  0.00           C  
ATOM   3558 HD21 LEU   227      55.535  67.518  58.069  1.00  0.00           H  
ATOM   3559 HD22 LEU   227      54.802  65.826  58.215  1.00  0.00           H  
ATOM   3560 HD23 LEU   227      54.327  66.941  56.963  1.00  0.00           H  
ATOM   3561  C   LEU   227      59.514  65.756  58.731  1.00  0.00           C  
ATOM   3562  O   LEU   227      60.569  66.064  58.240  1.00  0.00           O  
ATOM   3563  N   THR   228      59.474  64.913  59.788  1.00  0.00           N  
ATOM   3564  H   THR   228      58.609  64.578  60.187  1.00  0.00           H  
ATOM   3565  CA  THR   228      60.625  64.145  60.219  1.00  0.00           C  
ATOM   3566  HA  THR   228      61.039  63.830  59.261  1.00  0.00           H  
ATOM   3567  CB  THR   228      61.621  64.846  61.159  1.00  0.00           C  
ATOM   3568  HB  THR   228      61.911  65.738  60.604  1.00  0.00           H  
ATOM   3569  CG2 THR   228      61.171  65.300  62.545  1.00  0.00           C  
ATOM   3570 HG21 THR   228      60.647  64.456  62.994  1.00  0.00           H  
ATOM   3571 HG22 THR   228      60.465  66.117  62.402  1.00  0.00           H  
ATOM   3572 HG23 THR   228      62.081  65.619  63.054  1.00  0.00           H  
ATOM   3573  OG1 THR   228      62.776  64.046  61.441  1.00  0.00           O  
ATOM   3574  HG1 THR   228      63.335  64.280  62.186  1.00  0.00           H  
ATOM   3575  C   THR   228      60.207  62.784  60.847  1.00  0.00           C  
ATOM   3576  O   THR   228      59.077  62.628  61.249  1.00  0.00           O  
ATOM   3577  N   THR   229      61.107  61.796  60.820  1.00  0.00           N  
ATOM   3578  H   THR   229      62.045  62.046  60.545  1.00  0.00           H  
ATOM   3579  CA  THR   229      60.879  60.433  61.293  1.00  0.00           C  
ATOM   3580  HA  THR   229      59.818  60.247  61.127  1.00  0.00           H  
ATOM   3581  CB  THR   229      61.686  59.402  60.475  1.00  0.00           C  
ATOM   3582  HB  THR   229      62.755  59.496  60.666  1.00  0.00           H  
ATOM   3583  CG2 THR   229      61.310  57.974  60.642  1.00  0.00           C  
ATOM   3584 HG21 THR   229      61.954  57.362  60.011  1.00  0.00           H  
ATOM   3585 HG22 THR   229      60.251  57.780  60.468  1.00  0.00           H  
ATOM   3586 HG23 THR   229      61.493  57.705  61.683  1.00  0.00           H  
ATOM   3587  OG1 THR   229      61.429  59.641  59.125  1.00  0.00           O  
ATOM   3588  HG1 THR   229      61.578  60.542  58.827  1.00  0.00           H  
ATOM   3589  C   THR   229      61.163  60.197  62.805  1.00  0.00           C  
ATOM   3590  O   THR   229      62.267  60.504  63.299  1.00  0.00           O  
ATOM   3591  N   ARG   230      60.246  59.543  63.522  1.00  0.00           N  
ATOM   3592  H   ARG   230      59.410  59.333  62.996  1.00  0.00           H  
ATOM   3593  CA  ARG   230      60.400  59.176  64.941  1.00  0.00           C  
ATOM   3594  HA  ARG   230      61.415  59.079  65.326  1.00  0.00           H  
ATOM   3595  CB  ARG   230      59.750  60.192  65.816  1.00  0.00           C  
ATOM   3596  HB2 ARG   230      60.112  61.122  65.375  1.00  0.00           H  
ATOM   3597  HB3 ARG   230      58.673  60.066  65.704  1.00  0.00           H  
ATOM   3598  CG  ARG   230      60.185  60.162  67.299  1.00  0.00           C  
ATOM   3599  HG2 ARG   230      60.082  59.155  67.704  1.00  0.00           H  
ATOM   3600  HG3 ARG   230      61.228  60.432  67.460  1.00  0.00           H  
ATOM   3601  CD  ARG   230      59.284  61.175  68.052  1.00  0.00           C  
ATOM   3602  HD2 ARG   230      58.273  60.780  67.950  1.00  0.00           H  
ATOM   3603  HD3 ARG   230      59.326  62.155  67.576  1.00  0.00           H  
ATOM   3604  NE  ARG   230      59.665  61.197  69.433  1.00  0.00           N  
ATOM   3605  HE  ARG   230      60.171  62.023  69.721  1.00  0.00           H  
ATOM   3606  CZ  ARG   230      59.145  60.380  70.380  1.00  0.00           C  
ATOM   3607  NH1 ARG   230      58.586  59.234  70.224  1.00  0.00           N  
ATOM   3608 HH11 ARG   230      58.580  58.837  69.295  1.00  0.00           H  
ATOM   3609 HH12 ARG   230      58.127  58.803  71.014  1.00  0.00           H  
ATOM   3610  NH2 ARG   230      59.165  60.939  71.532  1.00  0.00           N  
ATOM   3611 HH21 ARG   230      59.528  61.858  71.741  1.00  0.00           H  
ATOM   3612 HH22 ARG   230      58.630  60.443  72.231  1.00  0.00           H  
ATOM   3613  C   ARG   230      59.825  57.741  65.242  1.00  0.00           C  
ATOM   3614  O   ARG   230      58.797  57.437  64.655  1.00  0.00           O  
ATOM   3615  N   PHE   231      60.416  56.974  66.144  1.00  0.00           N  
ATOM   3616  H   PHE   231      61.272  57.300  66.569  1.00  0.00           H  
ATOM   3617  CA  PHE   231      59.876  55.673  66.649  1.00  0.00           C  
ATOM   3618  HA  PHE   231      59.365  55.186  65.818  1.00  0.00           H  
ATOM   3619  CB  PHE   231      61.100  54.790  67.061  1.00  0.00           C  
ATOM   3620  HB2 PHE   231      60.733  53.836  67.438  1.00  0.00           H  
ATOM   3621  HB3 PHE   231      61.614  55.294  67.880  1.00  0.00           H  
ATOM   3622  CG  PHE   231      62.102  54.576  65.883  1.00  0.00           C  
ATOM   3623  CD1 PHE   231      61.731  53.891  64.752  1.00  0.00           C  
ATOM   3624  HD1 PHE   231      60.764  53.412  64.728  1.00  0.00           H  
ATOM   3625  CE1 PHE   231      62.573  53.724  63.672  1.00  0.00           C  
ATOM   3626  HE1 PHE   231      62.256  53.091  62.856  1.00  0.00           H  
ATOM   3627  CZ  PHE   231      63.868  54.271  63.644  1.00  0.00           C  
ATOM   3628  HZ  PHE   231      64.527  54.128  62.801  1.00  0.00           H  
ATOM   3629  CE2 PHE   231      64.235  55.106  64.661  1.00  0.00           C  
ATOM   3630  HE2 PHE   231      65.164  55.653  64.732  1.00  0.00           H  
ATOM   3631  CD2 PHE   231      63.392  55.263  65.744  1.00  0.00           C  
ATOM   3632  HD2 PHE   231      63.562  55.990  66.524  1.00  0.00           H  
ATOM   3633  C   PHE   231      58.894  55.873  67.841  1.00  0.00           C  
ATOM   3634  O   PHE   231      58.819  56.863  68.572  1.00  0.00           O  
ATOM   3635  N   PHE   232      58.032  54.865  67.989  1.00  0.00           N  
ATOM   3636  H   PHE   232      58.233  54.121  67.336  1.00  0.00           H  
ATOM   3637  CA  PHE   232      57.149  54.644  69.178  1.00  0.00           C  
ATOM   3638  HA  PHE   232      57.575  55.129  70.056  1.00  0.00           H  
ATOM   3639  CB  PHE   232      55.745  55.206  68.992  1.00  0.00           C  
ATOM   3640  HB2 PHE   232      55.150  55.070  69.896  1.00  0.00           H  
ATOM   3641  HB3 PHE   232      55.195  54.724  68.184  1.00  0.00           H  
ATOM   3642  CG  PHE   232      55.715  56.712  68.731  1.00  0.00           C  
ATOM   3643  CD1 PHE   232      55.510  57.547  69.854  1.00  0.00           C  
ATOM   3644  HD1 PHE   232      55.358  57.126  70.837  1.00  0.00           H  
ATOM   3645  CE1 PHE   232      55.419  58.971  69.744  1.00  0.00           C  
ATOM   3646  HE1 PHE   232      55.306  59.646  70.580  1.00  0.00           H  
ATOM   3647  CZ  PHE   232      55.358  59.546  68.461  1.00  0.00           C  
ATOM   3648  HZ  PHE   232      55.289  60.619  68.363  1.00  0.00           H  
ATOM   3649  CE2 PHE   232      55.655  58.714  67.346  1.00  0.00           C  
ATOM   3650  HE2 PHE   232      55.837  59.173  66.386  1.00  0.00           H  
ATOM   3651  CD2 PHE   232      55.792  57.311  67.480  1.00  0.00           C  
ATOM   3652  HD2 PHE   232      56.107  56.667  66.672  1.00  0.00           H  
ATOM   3653  C   PHE   232      57.124  53.123  69.540  1.00  0.00           C  
ATOM   3654  O   PHE   232      57.580  52.282  68.763  1.00  0.00           O  
ATOM   3655  N   HID   233      56.660  52.789  70.734  1.00  0.00           N  
ATOM   3656  H   HID   233      56.176  53.528  71.223  1.00  0.00           H  
ATOM   3657  CA  HID   233      56.574  51.416  71.266  1.00  0.00           C  
ATOM   3658  HA  HID   233      56.703  50.759  70.406  1.00  0.00           H  
ATOM   3659  CB  HID   233      57.772  51.064  72.202  1.00  0.00           C  
ATOM   3660  HB2 HID   233      57.789  51.776  73.027  1.00  0.00           H  
ATOM   3661  HB3 HID   233      58.733  51.138  71.693  1.00  0.00           H  
ATOM   3662  CG  HID   233      57.671  49.696  72.851  1.00  0.00           C  
ATOM   3663  ND1 HID   233      57.752  48.503  72.194  1.00  0.00           N  
ATOM   3664  HD1 HID   233      58.083  48.340  71.254  1.00  0.00           H  
ATOM   3665  CE1 HID   233      57.461  47.546  73.080  1.00  0.00           C  
ATOM   3666  HE1 HID   233      57.465  46.490  72.855  1.00  0.00           H  
ATOM   3667  NE2 HID   233      57.227  48.092  74.306  1.00  0.00           N  
ATOM   3668  CD2 HID   233      57.293  49.466  74.122  1.00  0.00           C  
ATOM   3669  HD2 HID   233      57.188  50.264  74.843  1.00  0.00           H  
ATOM   3670  C   HID   233      55.183  51.064  71.990  1.00  0.00           C  
ATOM   3671  O   HID   233      54.598  51.967  72.588  1.00  0.00           O  
ATOM   3672  N   PHE   234      54.745  49.812  71.852  1.00  0.00           N  
ATOM   3673  H   PHE   234      55.244  49.090  71.352  1.00  0.00           H  
ATOM   3674  CA  PHE   234      53.484  49.388  72.448  1.00  0.00           C  
ATOM   3675  HA  PHE   234      53.238  49.958  73.343  1.00  0.00           H  
ATOM   3676  CB  PHE   234      52.397  49.664  71.382  1.00  0.00           C  
ATOM   3677  HB2 PHE   234      51.446  49.376  71.832  1.00  0.00           H  
ATOM   3678  HB3 PHE   234      52.528  49.092  70.464  1.00  0.00           H  
ATOM   3679  CG  PHE   234      52.230  51.109  70.979  1.00  0.00           C  
ATOM   3680  CD1 PHE   234      51.638  51.964  71.941  1.00  0.00           C  
ATOM   3681  HD1 PHE   234      51.340  51.542  72.889  1.00  0.00           H  
ATOM   3682  CE1 PHE   234      51.499  53.271  71.611  1.00  0.00           C  
ATOM   3683  HE1 PHE   234      51.013  53.910  72.333  1.00  0.00           H  
ATOM   3684  CZ  PHE   234      51.976  53.825  70.347  1.00  0.00           C  
ATOM   3685  HZ  PHE   234      51.894  54.863  70.060  1.00  0.00           H  
ATOM   3686  CE2 PHE   234      52.496  52.943  69.401  1.00  0.00           C  
ATOM   3687  HE2 PHE   234      52.977  53.259  68.487  1.00  0.00           H  
ATOM   3688  CD2 PHE   234      52.777  51.635  69.804  1.00  0.00           C  
ATOM   3689  HD2 PHE   234      53.203  50.963  69.074  1.00  0.00           H  
ATOM   3690  C   PHE   234      53.542  47.892  72.888  1.00  0.00           C  
ATOM   3691  O   PHE   234      53.688  47.000  72.097  1.00  0.00           O  
ATOM   3692  N   THR   235      53.315  47.677  74.213  1.00  0.00           N  
ATOM   3693  H   THR   235      53.080  48.410  74.868  1.00  0.00           H  
ATOM   3694  CA  THR   235      53.261  46.288  74.748  1.00  0.00           C  
ATOM   3695  HA  THR   235      54.115  45.740  74.349  1.00  0.00           H  
ATOM   3696  CB  THR   235      53.387  46.430  76.308  1.00  0.00           C  
ATOM   3697  HB  THR   235      53.658  45.489  76.786  1.00  0.00           H  
ATOM   3698  CG2 THR   235      54.532  47.305  76.747  1.00  0.00           C  
ATOM   3699 HG21 THR   235      54.402  48.365  76.531  1.00  0.00           H  
ATOM   3700 HG22 THR   235      54.733  47.180  77.811  1.00  0.00           H  
ATOM   3701 HG23 THR   235      55.387  46.971  76.158  1.00  0.00           H  
ATOM   3702  OG1 THR   235      52.324  47.021  76.906  1.00  0.00           O  
ATOM   3703  HG1 THR   235      52.546  47.142  77.832  1.00  0.00           H  
ATOM   3704  C   THR   235      51.987  45.474  74.532  1.00  0.00           C  
ATOM   3705  O   THR   235      50.883  46.084  74.474  1.00  0.00           O  
ATOM   3706  N   ARG   236      52.154  44.133  74.513  1.00  0.00           N  
ATOM   3707  H   ARG   236      53.105  43.803  74.439  1.00  0.00           H  
ATOM   3708  CA  ARG   236      50.965  43.212  74.499  1.00  0.00           C  
ATOM   3709  HA  ARG   236      50.461  43.323  73.538  1.00  0.00           H  
ATOM   3710  CB  ARG   236      51.460  41.721  74.658  1.00  0.00           C  
ATOM   3711  HB2 ARG   236      52.136  41.659  75.511  1.00  0.00           H  
ATOM   3712  HB3 ARG   236      52.083  41.557  73.778  1.00  0.00           H  
ATOM   3713  CG  ARG   236      50.380  40.624  74.790  1.00  0.00           C  
ATOM   3714  HG2 ARG   236      49.878  40.537  73.827  1.00  0.00           H  
ATOM   3715  HG3 ARG   236      49.750  40.821  75.658  1.00  0.00           H  
ATOM   3716  CD  ARG   236      51.088  39.261  75.059  1.00  0.00           C  
ATOM   3717  HD2 ARG   236      51.874  39.169  74.308  1.00  0.00           H  
ATOM   3718  HD3 ARG   236      50.267  38.548  74.989  1.00  0.00           H  
ATOM   3719  NE  ARG   236      51.700  39.225  76.403  1.00  0.00           N  
ATOM   3720  HE  ARG   236      51.606  40.069  76.949  1.00  0.00           H  
ATOM   3721  CZ  ARG   236      51.737  38.156  77.098  1.00  0.00           C  
ATOM   3722  NH1 ARG   236      51.630  36.919  76.638  1.00  0.00           N  
ATOM   3723 HH11 ARG   236      51.623  36.017  77.094  1.00  0.00           H  
ATOM   3724 HH12 ARG   236      51.786  36.910  75.640  1.00  0.00           H  
ATOM   3725  NH2 ARG   236      51.842  38.302  78.388  1.00  0.00           N  
ATOM   3726 HH21 ARG   236      51.690  39.181  78.862  1.00  0.00           H  
ATOM   3727 HH22 ARG   236      51.938  37.436  78.899  1.00  0.00           H  
ATOM   3728  C   ARG   236      49.906  43.466  75.486  1.00  0.00           C  
ATOM   3729  O   ARG   236      48.731  43.590  75.077  1.00  0.00           O  
ATOM   3730  N   GLU   237      50.255  43.792  76.734  1.00  0.00           N  
ATOM   3731  H   GLU   237      51.213  43.562  76.958  1.00  0.00           H  
ATOM   3732  CA  GLU   237      49.297  44.227  77.798  1.00  0.00           C  
ATOM   3733  HA  GLU   237      48.551  43.433  77.834  1.00  0.00           H  
ATOM   3734  CB  GLU   237      49.950  44.249  79.142  1.00  0.00           C  
ATOM   3735  HB2 GLU   237      50.860  44.850  79.139  1.00  0.00           H  
ATOM   3736  HB3 GLU   237      49.136  44.459  79.835  1.00  0.00           H  
ATOM   3737  CG  GLU   237      50.376  42.887  79.694  1.00  0.00           C  
ATOM   3738  HG2 GLU   237      49.506  42.230  79.714  1.00  0.00           H  
ATOM   3739  HG3 GLU   237      50.664  43.008  80.738  1.00  0.00           H  
ATOM   3740  CD  GLU   237      51.581  42.177  78.879  1.00  0.00           C  
ATOM   3741  OE1 GLU   237      51.553  40.910  78.794  1.00  0.00           O  
ATOM   3742  OE2 GLU   237      52.482  42.804  78.196  1.00  0.00           O  
ATOM   3743  C   GLU   237      48.610  45.668  77.457  1.00  0.00           C  
ATOM   3744  O   GLU   237      47.415  45.815  77.625  1.00  0.00           O  
ATOM   3745  N   ASN   238      49.403  46.662  76.958  1.00  0.00           N  
ATOM   3746  H   ASN   238      50.397  46.574  76.799  1.00  0.00           H  
ATOM   3747  CA  ASN   238      48.827  47.956  76.539  1.00  0.00           C  
ATOM   3748  HA  ASN   238      48.187  48.338  77.334  1.00  0.00           H  
ATOM   3749  CB  ASN   238      49.960  48.986  76.443  1.00  0.00           C  
ATOM   3750  HB2 ASN   238      50.605  48.727  75.603  1.00  0.00           H  
ATOM   3751  HB3 ASN   238      50.615  48.887  77.309  1.00  0.00           H  
ATOM   3752  CG  ASN   238      49.509  50.374  76.313  1.00  0.00           C  
ATOM   3753  OD1 ASN   238      48.395  50.798  76.610  1.00  0.00           O  
ATOM   3754  ND2 ASN   238      50.370  51.204  75.869  1.00  0.00           N  
ATOM   3755 HD21 ASN   238      50.095  52.175  75.819  1.00  0.00           H  
ATOM   3756 HD22 ASN   238      51.337  50.912  75.897  1.00  0.00           H  
ATOM   3757  C   ASN   238      48.018  47.969  75.255  1.00  0.00           C  
ATOM   3758  O   ASN   238      46.903  48.595  75.264  1.00  0.00           O  
ATOM   3759  N   ILE   239      48.421  47.156  74.304  1.00  0.00           N  
ATOM   3760  H   ILE   239      49.181  46.509  74.454  1.00  0.00           H  
ATOM   3761  CA  ILE   239      47.495  46.987  73.149  1.00  0.00           C  
ATOM   3762  HA  ILE   239      47.117  47.970  72.868  1.00  0.00           H  
ATOM   3763  CB  ILE   239      48.281  46.442  71.928  1.00  0.00           C  
ATOM   3764  HB  ILE   239      48.655  45.464  72.229  1.00  0.00           H  
ATOM   3765  CG2 ILE   239      47.442  46.331  70.666  1.00  0.00           C  
ATOM   3766 HG21 ILE   239      46.848  47.214  70.429  1.00  0.00           H  
ATOM   3767 HG22 ILE   239      46.771  45.474  70.713  1.00  0.00           H  
ATOM   3768 HG23 ILE   239      48.094  46.244  69.797  1.00  0.00           H  
ATOM   3769  CG1 ILE   239      49.559  47.150  71.518  1.00  0.00           C  
ATOM   3770 HG12 ILE   239      49.883  47.731  72.381  1.00  0.00           H  
ATOM   3771 HG13 ILE   239      49.458  47.926  70.759  1.00  0.00           H  
ATOM   3772  CD1 ILE   239      50.744  46.286  70.991  1.00  0.00           C  
ATOM   3773 HD11 ILE   239      50.378  45.472  70.366  1.00  0.00           H  
ATOM   3774 HD12 ILE   239      51.291  45.715  71.741  1.00  0.00           H  
ATOM   3775 HD13 ILE   239      51.555  46.847  70.527  1.00  0.00           H  
ATOM   3776  C   ILE   239      46.255  46.221  73.509  1.00  0.00           C  
ATOM   3777  O   ILE   239      45.179  46.676  73.083  1.00  0.00           O  
ATOM   3778  N   ALA   240      46.318  45.203  74.405  1.00  0.00           N  
ATOM   3779  H   ALA   240      47.169  44.717  74.648  1.00  0.00           H  
ATOM   3780  CA  ALA   240      45.152  44.552  75.113  1.00  0.00           C  
ATOM   3781  HA  ALA   240      44.454  44.164  74.372  1.00  0.00           H  
ATOM   3782  CB  ALA   240      45.591  43.450  76.128  1.00  0.00           C  
ATOM   3783  HB1 ALA   240      45.928  43.787  77.109  1.00  0.00           H  
ATOM   3784  HB2 ALA   240      46.406  42.911  75.646  1.00  0.00           H  
ATOM   3785  HB3 ALA   240      44.706  42.867  76.382  1.00  0.00           H  
ATOM   3786  C   ALA   240      44.310  45.546  75.861  1.00  0.00           C  
ATOM   3787  O   ALA   240      43.065  45.438  75.766  1.00  0.00           O  
ATOM   3788  N   HID   241      44.981  46.537  76.501  1.00  0.00           N  
ATOM   3789  H   HID   241      45.990  46.560  76.513  1.00  0.00           H  
ATOM   3790  CA  HID   241      44.151  47.595  77.106  1.00  0.00           C  
ATOM   3791  HA  HID   241      43.364  47.124  77.695  1.00  0.00           H  
ATOM   3792  CB  HID   241      44.988  48.326  78.203  1.00  0.00           C  
ATOM   3793  HB2 HID   241      45.793  48.832  77.670  1.00  0.00           H  
ATOM   3794  HB3 HID   241      45.351  47.529  78.852  1.00  0.00           H  
ATOM   3795  CG  HID   241      44.162  49.343  79.000  1.00  0.00           C  
ATOM   3796  ND1 HID   241      43.135  49.012  79.804  1.00  0.00           N  
ATOM   3797  HD1 HID   241      42.802  48.075  79.986  1.00  0.00           H  
ATOM   3798  CE1 HID   241      42.662  50.155  80.418  1.00  0.00           C  
ATOM   3799  HE1 HID   241      41.869  50.268  81.143  1.00  0.00           H  
ATOM   3800  NE2 HID   241      43.280  51.218  79.861  1.00  0.00           N  
ATOM   3801  CD2 HID   241      44.242  50.710  78.903  1.00  0.00           C  
ATOM   3802  HD2 HID   241      45.055  51.242  78.433  1.00  0.00           H  
ATOM   3803  C   HID   241      43.495  48.599  76.161  1.00  0.00           C  
ATOM   3804  O   HID   241      42.295  48.927  76.380  1.00  0.00           O  
ATOM   3805  N   LEU   242      44.156  49.037  75.101  1.00  0.00           N  
ATOM   3806  H   LEU   242      45.148  48.850  75.078  1.00  0.00           H  
ATOM   3807  CA  LEU   242      43.498  49.839  74.084  1.00  0.00           C  
ATOM   3808  HA  LEU   242      43.051  50.747  74.488  1.00  0.00           H  
ATOM   3809  CB  LEU   242      44.605  50.255  73.072  1.00  0.00           C  
ATOM   3810  HB2 LEU   242      44.170  50.644  72.151  1.00  0.00           H  
ATOM   3811  HB3 LEU   242      45.277  49.415  72.896  1.00  0.00           H  
ATOM   3812  CG  LEU   242      45.414  51.477  73.525  1.00  0.00           C  
ATOM   3813  HG  LEU   242      45.795  51.350  74.538  1.00  0.00           H  
ATOM   3814  CD1 LEU   242      46.689  51.621  72.693  1.00  0.00           C  
ATOM   3815 HD11 LEU   242      47.185  52.533  73.026  1.00  0.00           H  
ATOM   3816 HD12 LEU   242      46.502  51.604  71.620  1.00  0.00           H  
ATOM   3817 HD13 LEU   242      47.370  50.770  72.691  1.00  0.00           H  
ATOM   3818  CD2 LEU   242      44.668  52.836  73.357  1.00  0.00           C  
ATOM   3819 HD21 LEU   242      45.304  53.633  73.741  1.00  0.00           H  
ATOM   3820 HD22 LEU   242      43.742  52.670  73.908  1.00  0.00           H  
ATOM   3821 HD23 LEU   242      44.509  53.075  72.305  1.00  0.00           H  
ATOM   3822  C   LEU   242      42.354  49.077  73.366  1.00  0.00           C  
ATOM   3823  O   LEU   242      41.290  49.632  73.105  1.00  0.00           O  
ATOM   3824  N   LYS   243      42.465  47.827  73.028  1.00  0.00           N  
ATOM   3825  H   LYS   243      43.404  47.493  73.194  1.00  0.00           H  
ATOM   3826  CA  LYS   243      41.495  46.959  72.336  1.00  0.00           C  
ATOM   3827  HA  LYS   243      41.218  47.538  71.455  1.00  0.00           H  
ATOM   3828  CB  LYS   243      42.044  45.572  71.936  1.00  0.00           C  
ATOM   3829  HB2 LYS   243      43.038  45.662  71.498  1.00  0.00           H  
ATOM   3830  HB3 LYS   243      42.253  44.998  72.839  1.00  0.00           H  
ATOM   3831  CG  LYS   243      41.175  44.804  70.891  1.00  0.00           C  
ATOM   3832  HG2 LYS   243      40.130  44.931  71.173  1.00  0.00           H  
ATOM   3833  HG3 LYS   243      41.342  45.125  69.863  1.00  0.00           H  
ATOM   3834  CD  LYS   243      41.582  43.342  70.978  1.00  0.00           C  
ATOM   3835  HD2 LYS   243      42.587  43.358  70.557  1.00  0.00           H  
ATOM   3836  HD3 LYS   243      41.434  42.982  71.996  1.00  0.00           H  
ATOM   3837  CE  LYS   243      40.703  42.476  70.078  1.00  0.00           C  
ATOM   3838  HE2 LYS   243      40.495  42.821  69.066  1.00  0.00           H  
ATOM   3839  HE3 LYS   243      39.743  42.469  70.595  1.00  0.00           H  
ATOM   3840  NZ  LYS   243      41.160  41.032  69.897  1.00  0.00           N  
ATOM   3841  HZ1 LYS   243      41.312  40.499  70.741  1.00  0.00           H  
ATOM   3842  HZ2 LYS   243      42.018  40.929  69.373  1.00  0.00           H  
ATOM   3843  HZ3 LYS   243      40.598  40.571  69.195  1.00  0.00           H  
ATOM   3844  C   LYS   243      40.245  46.829  73.294  1.00  0.00           C  
ATOM   3845  O   LYS   243      39.075  46.960  72.865  1.00  0.00           O  
ATOM   3846  N   SER   244      40.564  46.665  74.594  1.00  0.00           N  
ATOM   3847  H   SER   244      41.508  46.471  74.898  1.00  0.00           H  
ATOM   3848  CA  SER   244      39.520  46.666  75.616  1.00  0.00           C  
ATOM   3849  HA  SER   244      38.742  45.985  75.270  1.00  0.00           H  
ATOM   3850  CB  SER   244      40.122  46.162  76.911  1.00  0.00           C  
ATOM   3851  HB2 SER   244      39.410  46.073  77.732  1.00  0.00           H  
ATOM   3852  HB3 SER   244      40.825  46.884  77.325  1.00  0.00           H  
ATOM   3853  OG  SER   244      40.698  44.903  76.823  1.00  0.00           O  
ATOM   3854  HG  SER   244      41.571  45.058  76.454  1.00  0.00           H  
ATOM   3855  C   SER   244      38.791  47.982  75.620  1.00  0.00           C  
ATOM   3856  O   SER   244      37.601  48.003  75.295  1.00  0.00           O  
ATOM   3857  N   LYS   245      39.456  49.109  75.886  1.00  0.00           N  
ATOM   3858  H   LYS   245      40.449  49.018  76.050  1.00  0.00           H  
ATOM   3859  CA  LYS   245      38.844  50.495  75.805  1.00  0.00           C  
ATOM   3860  HA  LYS   245      38.146  50.511  76.642  1.00  0.00           H  
ATOM   3861  CB  LYS   245      39.991  51.495  76.132  1.00  0.00           C  
ATOM   3862  HB2 LYS   245      40.632  51.686  75.271  1.00  0.00           H  
ATOM   3863  HB3 LYS   245      40.588  51.025  76.913  1.00  0.00           H  
ATOM   3864  CG  LYS   245      39.425  52.819  76.655  1.00  0.00           C  
ATOM   3865  HG2 LYS   245      38.873  53.197  75.795  1.00  0.00           H  
ATOM   3866  HG3 LYS   245      38.719  52.566  77.447  1.00  0.00           H  
ATOM   3867  CD  LYS   245      40.517  53.802  77.062  1.00  0.00           C  
ATOM   3868  HD2 LYS   245      41.329  53.750  76.337  1.00  0.00           H  
ATOM   3869  HD3 LYS   245      40.025  54.773  76.999  1.00  0.00           H  
ATOM   3870  CE  LYS   245      40.917  53.591  78.450  1.00  0.00           C  
ATOM   3871  HE2 LYS   245      41.141  52.531  78.566  1.00  0.00           H  
ATOM   3872  HE3 LYS   245      40.191  53.874  79.212  1.00  0.00           H  
ATOM   3873  NZ  LYS   245      42.129  54.401  78.731  1.00  0.00           N  
ATOM   3874  HZ1 LYS   245      42.099  55.394  78.552  1.00  0.00           H  
ATOM   3875  HZ2 LYS   245      42.436  54.329  79.690  1.00  0.00           H  
ATOM   3876  HZ3 LYS   245      42.808  54.067  78.062  1.00  0.00           H  
ATOM   3877  C   LYS   245      38.114  50.812  74.504  1.00  0.00           C  
ATOM   3878  O   LYS   245      36.969  51.279  74.544  1.00  0.00           O  
ATOM   3879  N   ALA   246      38.566  50.216  73.375  1.00  0.00           N  
ATOM   3880  H   ALA   246      39.547  49.981  73.416  1.00  0.00           H  
ATOM   3881  CA  ALA   246      37.826  50.427  72.107  1.00  0.00           C  
ATOM   3882  HA  ALA   246      37.448  51.444  72.006  1.00  0.00           H  
ATOM   3883  CB  ALA   246      38.771  50.101  70.944  1.00  0.00           C  
ATOM   3884  HB1 ALA   246      38.205  50.076  70.012  1.00  0.00           H  
ATOM   3885  HB2 ALA   246      39.427  50.971  70.935  1.00  0.00           H  
ATOM   3886  HB3 ALA   246      39.330  49.195  71.179  1.00  0.00           H  
ATOM   3887  C   ALA   246      36.482  49.632  72.128  1.00  0.00           C  
ATOM   3888  O   ALA   246      35.475  50.220  71.758  1.00  0.00           O  
ATOM   3889  N   ASN   247      36.469  48.347  72.514  1.00  0.00           N  
ATOM   3890  H   ASN   247      37.360  47.954  72.780  1.00  0.00           H  
ATOM   3891  CA  ASN   247      35.211  47.525  72.700  1.00  0.00           C  
ATOM   3892  HA  ASN   247      34.565  47.562  71.823  1.00  0.00           H  
ATOM   3893  CB  ASN   247      35.787  46.075  72.809  1.00  0.00           C  
ATOM   3894  HB2 ASN   247      36.678  46.131  73.433  1.00  0.00           H  
ATOM   3895  HB3 ASN   247      35.085  45.438  73.347  1.00  0.00           H  
ATOM   3896  CG  ASN   247      36.036  45.454  71.498  1.00  0.00           C  
ATOM   3897  OD1 ASN   247      35.173  45.310  70.658  1.00  0.00           O  
ATOM   3898  ND2 ASN   247      37.204  44.975  71.207  1.00  0.00           N  
ATOM   3899 HD21 ASN   247      37.938  45.018  71.899  1.00  0.00           H  
ATOM   3900 HD22 ASN   247      37.411  44.980  70.218  1.00  0.00           H  
ATOM   3901  C   ASN   247      34.354  47.920  73.918  1.00  0.00           C  
ATOM   3902  O   ASN   247      33.207  47.657  73.851  1.00  0.00           O  
ATOM   3903  N   GLY   248      34.873  48.664  74.862  1.00  0.00           N  
ATOM   3904  H   GLY   248      35.850  48.897  74.754  1.00  0.00           H  
ATOM   3905  CA  GLY   248      34.162  49.137  76.065  1.00  0.00           C  
ATOM   3906  HA2 GLY   248      34.881  49.367  76.851  1.00  0.00           H  
ATOM   3907  HA3 GLY   248      33.429  48.384  76.353  1.00  0.00           H  
ATOM   3908  C   GLY   248      33.467  50.529  75.845  1.00  0.00           C  
ATOM   3909  O   GLY   248      32.365  50.713  76.335  1.00  0.00           O  
ATOM   3910  N   GLU   249      34.103  51.497  75.178  1.00  0.00           N  
ATOM   3911  H   GLU   249      35.027  51.336  74.802  1.00  0.00           H  
ATOM   3912  CA  GLU   249      33.585  52.854  74.860  1.00  0.00           C  
ATOM   3913  HA  GLU   249      32.911  53.164  75.658  1.00  0.00           H  
ATOM   3914  CB  GLU   249      34.665  53.935  74.858  1.00  0.00           C  
ATOM   3915  HB2 GLU   249      34.203  54.889  74.607  1.00  0.00           H  
ATOM   3916  HB3 GLU   249      35.374  53.621  74.092  1.00  0.00           H  
ATOM   3917  CG  GLU   249      35.497  54.255  76.111  1.00  0.00           C  
ATOM   3918  HG2 GLU   249      35.707  55.325  76.077  1.00  0.00           H  
ATOM   3919  HG3 GLU   249      36.503  53.837  76.078  1.00  0.00           H  
ATOM   3920  CD  GLU   249      34.750  53.991  77.460  1.00  0.00           C  
ATOM   3921  OE1 GLU   249      33.599  54.444  77.574  1.00  0.00           O  
ATOM   3922  OE2 GLU   249      35.340  53.375  78.352  1.00  0.00           O  
ATOM   3923  C   GLU   249      32.618  52.878  73.647  1.00  0.00           C  
ATOM   3924  O   GLU   249      31.822  53.844  73.444  1.00  0.00           O  
ATOM   3925  N   VAL   250      32.481  51.910  72.768  1.00  0.00           N  
ATOM   3926  H   VAL   250      32.945  51.080  73.109  1.00  0.00           H  
ATOM   3927  CA  VAL   250      31.792  51.948  71.430  1.00  0.00           C  
ATOM   3928  HA  VAL   250      32.122  52.868  70.948  1.00  0.00           H  
ATOM   3929  CB  VAL   250      32.035  50.756  70.485  1.00  0.00           C  
ATOM   3930  HB  VAL   250      33.055  50.808  70.105  1.00  0.00           H  
ATOM   3931  CG1 VAL   250      32.030  49.426  71.162  1.00  0.00           C  
ATOM   3932 HG11 VAL   250      31.059  49.172  71.588  1.00  0.00           H  
ATOM   3933 HG12 VAL   250      32.769  49.341  71.958  1.00  0.00           H  
ATOM   3934 HG13 VAL   250      32.341  48.767  70.351  1.00  0.00           H  
ATOM   3935  CG2 VAL   250      31.188  50.892  69.179  1.00  0.00           C  
ATOM   3936 HG21 VAL   250      30.138  50.916  69.468  1.00  0.00           H  
ATOM   3937 HG22 VAL   250      31.540  51.766  68.631  1.00  0.00           H  
ATOM   3938 HG23 VAL   250      31.415  50.018  68.568  1.00  0.00           H  
ATOM   3939  C   VAL   250      30.288  52.063  71.708  1.00  0.00           C  
ATOM   3940  O   VAL   250      29.644  51.129  72.234  1.00  0.00           O  
ATOM   3941  N   THR   251      29.699  53.198  71.247  1.00  0.00           N  
ATOM   3942  H   THR   251      30.328  53.895  70.874  1.00  0.00           H  
ATOM   3943  CA  THR   251      28.372  53.540  71.517  1.00  0.00           C  
ATOM   3944  HA  THR   251      28.038  53.314  72.529  1.00  0.00           H  
ATOM   3945  CB  THR   251      28.150  55.102  71.495  1.00  0.00           C  
ATOM   3946  HB  THR   251      27.163  55.261  71.930  1.00  0.00           H  
ATOM   3947  CG2 THR   251      29.257  55.953  72.065  1.00  0.00           C  
ATOM   3948 HG21 THR   251      30.268  55.712  71.735  1.00  0.00           H  
ATOM   3949 HG22 THR   251      29.186  55.938  73.153  1.00  0.00           H  
ATOM   3950 HG23 THR   251      29.009  56.987  71.827  1.00  0.00           H  
ATOM   3951  OG1 THR   251      28.002  55.426  70.150  1.00  0.00           O  
ATOM   3952  HG1 THR   251      27.126  55.190  69.834  1.00  0.00           H  
ATOM   3953  C   THR   251      27.348  52.858  70.653  1.00  0.00           C  
ATOM   3954  O   THR   251      26.180  52.797  71.097  1.00  0.00           O  
ATOM   3955  N   LEU   252      27.669  52.291  69.496  1.00  0.00           N  
ATOM   3956  H   LEU   252      28.554  52.363  69.015  1.00  0.00           H  
ATOM   3957  CA  LEU   252      26.756  51.557  68.595  1.00  0.00           C  
ATOM   3958  HA  LEU   252      25.802  52.079  68.513  1.00  0.00           H  
ATOM   3959  CB  LEU   252      27.340  51.470  67.194  1.00  0.00           C  
ATOM   3960  HB2 LEU   252      28.341  51.045  67.273  1.00  0.00           H  
ATOM   3961  HB3 LEU   252      26.729  50.914  66.483  1.00  0.00           H  
ATOM   3962  CG  LEU   252      27.573  52.892  66.703  1.00  0.00           C  
ATOM   3963  HG  LEU   252      26.998  53.707  67.144  1.00  0.00           H  
ATOM   3964  CD1 LEU   252      29.104  53.297  66.711  1.00  0.00           C  
ATOM   3965 HD11 LEU   252      29.464  53.252  67.738  1.00  0.00           H  
ATOM   3966 HD12 LEU   252      29.191  54.283  66.255  1.00  0.00           H  
ATOM   3967 HD13 LEU   252      29.784  52.564  66.276  1.00  0.00           H  
ATOM   3968  CD2 LEU   252      27.397  52.821  65.238  1.00  0.00           C  
ATOM   3969 HD21 LEU   252      28.166  52.253  64.714  1.00  0.00           H  
ATOM   3970 HD22 LEU   252      26.537  52.234  64.918  1.00  0.00           H  
ATOM   3971 HD23 LEU   252      27.366  53.832  64.832  1.00  0.00           H  
ATOM   3972  C   LEU   252      26.567  50.142  69.170  1.00  0.00           C  
ATOM   3973  O   LEU   252      27.431  49.592  69.859  1.00  0.00           O  
ATOM   3974  N   GLY   253      25.362  49.565  68.931  1.00  0.00           N  
ATOM   3975  H   GLY   253      24.764  50.056  68.282  1.00  0.00           H  
ATOM   3976  CA  GLY   253      24.980  48.190  69.247  1.00  0.00           C  
ATOM   3977  HA2 GLY   253      23.896  48.117  69.163  1.00  0.00           H  
ATOM   3978  HA3 GLY   253      25.348  48.058  70.264  1.00  0.00           H  
ATOM   3979  C   GLY   253      25.398  47.065  68.305  1.00  0.00           C  
ATOM   3980  O   GLY   253      26.015  47.399  67.218  1.00  0.00           O  
ATOM   3981  N   ASN   254      25.058  45.760  68.589  1.00  0.00           N  
ATOM   3982  H   ASN   254      24.777  45.537  69.533  1.00  0.00           H  
ATOM   3983  CA  ASN   254      25.237  44.629  67.720  1.00  0.00           C  
ATOM   3984  HA  ASN   254      24.932  43.760  68.303  1.00  0.00           H  
ATOM   3985  CB  ASN   254      24.373  44.592  66.423  1.00  0.00           C  
ATOM   3986  HB2 ASN   254      24.511  43.569  66.072  1.00  0.00           H  
ATOM   3987  HB3 ASN   254      24.708  45.322  65.685  1.00  0.00           H  
ATOM   3988  CG  ASN   254      22.852  44.802  66.609  1.00  0.00           C  
ATOM   3989  OD1 ASN   254      22.255  44.214  67.483  1.00  0.00           O  
ATOM   3990  ND2 ASN   254      22.295  45.697  65.850  1.00  0.00           N  
ATOM   3991 HD21 ASN   254      21.308  45.890  65.947  1.00  0.00           H  
ATOM   3992 HD22 ASN   254      22.796  45.857  64.988  1.00  0.00           H  
ATOM   3993  C   ASN   254      26.706  44.284  67.330  1.00  0.00           C  
ATOM   3994  O   ASN   254      26.829  43.639  66.239  1.00  0.00           O  
ATOM   3995  N   THR   255      27.687  44.870  68.034  1.00  0.00           N  
ATOM   3996  H   THR   255      27.425  45.383  68.863  1.00  0.00           H  
ATOM   3997  CA  THR   255      29.053  44.808  67.633  1.00  0.00           C  
ATOM   3998  HA  THR   255      29.095  44.954  66.553  1.00  0.00           H  
ATOM   3999  CB  THR   255      29.910  45.954  68.269  1.00  0.00           C  
ATOM   4000  HB  THR   255      30.897  46.040  67.814  1.00  0.00           H  
ATOM   4001  CG2 THR   255      29.171  47.264  68.094  1.00  0.00           C  
ATOM   4002 HG21 THR   255      28.603  47.327  67.165  1.00  0.00           H  
ATOM   4003 HG22 THR   255      29.934  48.041  68.140  1.00  0.00           H  
ATOM   4004 HG23 THR   255      28.472  47.371  68.924  1.00  0.00           H  
ATOM   4005  OG1 THR   255      29.984  45.712  69.615  1.00  0.00           O  
ATOM   4006  HG1 THR   255      29.101  45.503  69.927  1.00  0.00           H  
ATOM   4007  C   THR   255      29.668  43.418  67.847  1.00  0.00           C  
ATOM   4008  O   THR   255      30.797  43.157  67.461  1.00  0.00           O  
ATOM   4009  N   GLU   256      29.048  42.503  68.588  1.00  0.00           N  
ATOM   4010  H   GLU   256      28.149  42.759  68.972  1.00  0.00           H  
ATOM   4011  CA  GLU   256      29.629  41.243  69.144  1.00  0.00           C  
ATOM   4012  HA  GLU   256      28.900  41.001  69.918  1.00  0.00           H  
ATOM   4013  CB  GLU   256      29.539  40.131  68.077  1.00  0.00           C  
ATOM   4014  HB2 GLU   256      29.997  39.242  68.511  1.00  0.00           H  
ATOM   4015  HB3 GLU   256      30.030  40.373  67.135  1.00  0.00           H  
ATOM   4016  CG  GLU   256      28.066  39.886  67.738  1.00  0.00           C  
ATOM   4017  HG2 GLU   256      27.757  40.692  67.071  1.00  0.00           H  
ATOM   4018  HG3 GLU   256      27.994  38.980  67.136  1.00  0.00           H  
ATOM   4019  CD  GLU   256      27.114  39.664  68.937  1.00  0.00           C  
ATOM   4020  OE1 GLU   256      27.400  38.977  70.000  1.00  0.00           O  
ATOM   4021  OE2 GLU   256      26.070  40.340  68.912  1.00  0.00           O  
ATOM   4022  C   GLU   256      30.941  41.325  69.905  1.00  0.00           C  
ATOM   4023  O   GLU   256      31.588  40.320  70.235  1.00  0.00           O  
ATOM   4024  N   ARG   257      31.392  42.568  70.115  1.00  0.00           N  
ATOM   4025  H   ARG   257      30.863  43.356  69.769  1.00  0.00           H  
ATOM   4026  CA  ARG   257      32.781  42.875  70.505  1.00  0.00           C  
ATOM   4027  HA  ARG   257      32.911  43.935  70.285  1.00  0.00           H  
ATOM   4028  CB  ARG   257      33.121  42.784  72.005  1.00  0.00           C  
ATOM   4029  HB2 ARG   257      32.824  41.798  72.362  1.00  0.00           H  
ATOM   4030  HB3 ARG   257      34.189  42.961  72.134  1.00  0.00           H  
ATOM   4031  CG  ARG   257      32.421  43.856  72.779  1.00  0.00           C  
ATOM   4032  HG2 ARG   257      31.371  43.571  72.717  1.00  0.00           H  
ATOM   4033  HG3 ARG   257      32.556  44.883  72.438  1.00  0.00           H  
ATOM   4034  CD  ARG   257      32.679  43.792  74.322  1.00  0.00           C  
ATOM   4035  HD2 ARG   257      33.718  43.801  74.652  1.00  0.00           H  
ATOM   4036  HD3 ARG   257      32.269  42.834  74.641  1.00  0.00           H  
ATOM   4037  NE  ARG   257      31.986  44.906  74.988  1.00  0.00           N  
ATOM   4038  HE  ARG   257      31.496  45.475  74.313  1.00  0.00           H  
ATOM   4039  CZ  ARG   257      31.862  45.082  76.257  1.00  0.00           C  
ATOM   4040  NH1 ARG   257      32.507  44.400  77.174  1.00  0.00           N  
ATOM   4041 HH11 ARG   257      32.322  44.449  78.165  1.00  0.00           H  
ATOM   4042 HH12 ARG   257      32.891  43.556  76.772  1.00  0.00           H  
ATOM   4043  NH2 ARG   257      31.209  46.210  76.582  1.00  0.00           N  
ATOM   4044 HH21 ARG   257      30.821  46.837  75.892  1.00  0.00           H  
ATOM   4045 HH22 ARG   257      31.442  46.652  77.460  1.00  0.00           H  
ATOM   4046  C   ARG   257      33.774  42.142  69.534  1.00  0.00           C  
ATOM   4047  O   ARG   257      34.703  41.432  69.975  1.00  0.00           O  
ATOM   4048  N   ARG   258      33.622  42.320  68.239  1.00  0.00           N  
ATOM   4049  H   ARG   258      32.682  42.600  68.000  1.00  0.00           H  
ATOM   4050  CA  ARG   258      34.512  42.063  67.128  1.00  0.00           C  
ATOM   4051  HA  ARG   258      35.004  41.148  67.461  1.00  0.00           H  
ATOM   4052  CB  ARG   258      33.759  41.683  65.759  1.00  0.00           C  
ATOM   4053  HB2 ARG   258      34.542  41.610  65.004  1.00  0.00           H  
ATOM   4054  HB3 ARG   258      33.083  42.453  65.388  1.00  0.00           H  
ATOM   4055  CG  ARG   258      33.129  40.332  65.817  1.00  0.00           C  
ATOM   4056  HG2 ARG   258      32.617  40.082  66.746  1.00  0.00           H  
ATOM   4057  HG3 ARG   258      33.918  39.589  65.698  1.00  0.00           H  
ATOM   4058  CD  ARG   258      32.072  40.249  64.686  1.00  0.00           C  
ATOM   4059  HD2 ARG   258      31.361  41.070  64.772  1.00  0.00           H  
ATOM   4060  HD3 ARG   258      32.647  40.303  63.762  1.00  0.00           H  
ATOM   4061  NE  ARG   258      31.326  39.043  64.715  1.00  0.00           N  
ATOM   4062  HE  ARG   258      31.639  38.323  65.350  1.00  0.00           H  
ATOM   4063  CZ  ARG   258      30.202  38.804  64.033  1.00  0.00           C  
ATOM   4064  NH1 ARG   258      29.529  39.614  63.317  1.00  0.00           N  
ATOM   4065 HH11 ARG   258      29.921  40.508  63.059  1.00  0.00           H  
ATOM   4066 HH12 ARG   258      28.689  39.271  62.873  1.00  0.00           H  
ATOM   4067  NH2 ARG   258      29.800  37.623  64.185  1.00  0.00           N  
ATOM   4068 HH21 ARG   258      28.923  37.368  63.755  1.00  0.00           H  
ATOM   4069 HH22 ARG   258      30.300  37.081  64.875  1.00  0.00           H  
ATOM   4070  C   ARG   258      35.673  43.066  66.815  1.00  0.00           C  
ATOM   4071  O   ARG   258      36.365  42.823  65.832  1.00  0.00           O  
ATOM   4072  N   ILE   259      35.858  44.179  67.536  1.00  0.00           N  
ATOM   4073  H   ILE   259      35.239  44.456  68.284  1.00  0.00           H  
ATOM   4074  CA  ILE   259      36.913  45.099  67.145  1.00  0.00           C  
ATOM   4075  HA  ILE   259      36.880  45.239  66.065  1.00  0.00           H  
ATOM   4076  CB  ILE   259      36.635  46.505  67.795  1.00  0.00           C  
ATOM   4077  HB  ILE   259      36.611  46.384  68.878  1.00  0.00           H  
ATOM   4078  CG2 ILE   259      37.785  47.470  67.483  1.00  0.00           C  
ATOM   4079 HG21 ILE   259      37.497  47.772  66.476  1.00  0.00           H  
ATOM   4080 HG22 ILE   259      37.766  48.359  68.113  1.00  0.00           H  
ATOM   4081 HG23 ILE   259      38.822  47.135  67.478  1.00  0.00           H  
ATOM   4082  CG1 ILE   259      35.220  47.075  67.370  1.00  0.00           C  
ATOM   4083 HG12 ILE   259      35.216  47.415  66.335  1.00  0.00           H  
ATOM   4084 HG13 ILE   259      34.500  46.262  67.466  1.00  0.00           H  
ATOM   4085  CD1 ILE   259      34.846  48.239  68.336  1.00  0.00           C  
ATOM   4086 HD11 ILE   259      34.722  48.017  69.396  1.00  0.00           H  
ATOM   4087 HD12 ILE   259      33.884  48.656  68.040  1.00  0.00           H  
ATOM   4088 HD13 ILE   259      35.597  48.995  68.109  1.00  0.00           H  
ATOM   4089  C   ILE   259      38.387  44.555  67.389  1.00  0.00           C  
ATOM   4090  O   ILE   259      38.617  43.887  68.461  1.00  0.00           O  
ATOM   4091  N   SER   260      39.326  44.807  66.468  1.00  0.00           N  
ATOM   4092  H   SER   260      39.153  45.435  65.696  1.00  0.00           H  
ATOM   4093  CA  SER   260      40.677  44.215  66.623  1.00  0.00           C  
ATOM   4094  HA  SER   260      40.466  43.339  67.237  1.00  0.00           H  
ATOM   4095  CB  SER   260      41.228  43.573  65.292  1.00  0.00           C  
ATOM   4096  HB2 SER   260      40.419  43.282  64.622  1.00  0.00           H  
ATOM   4097  HB3 SER   260      41.701  42.610  65.486  1.00  0.00           H  
ATOM   4098  OG  SER   260      42.132  44.398  64.613  1.00  0.00           O  
ATOM   4099  HG  SER   260      42.179  44.194  63.676  1.00  0.00           H  
ATOM   4100  C   SER   260      41.723  45.058  67.303  1.00  0.00           C  
ATOM   4101  O   SER   260      41.583  46.302  67.543  1.00  0.00           O  
ATOM   4102  N   SER   261      42.796  44.356  67.746  1.00  0.00           N  
ATOM   4103  H   SER   261      42.737  43.352  67.647  1.00  0.00           H  
ATOM   4104  CA  SER   261      43.996  45.004  68.278  1.00  0.00           C  
ATOM   4105  HA  SER   261      43.798  45.456  69.250  1.00  0.00           H  
ATOM   4106  CB  SER   261      45.170  43.984  68.358  1.00  0.00           C  
ATOM   4107  HB2 SER   261      45.203  43.569  67.351  1.00  0.00           H  
ATOM   4108  HB3 SER   261      46.081  44.551  68.550  1.00  0.00           H  
ATOM   4109  OG  SER   261      44.888  43.000  69.346  1.00  0.00           O  
ATOM   4110  HG  SER   261      44.280  42.407  68.899  1.00  0.00           H  
ATOM   4111  C   SER   261      44.573  46.160  67.362  1.00  0.00           C  
ATOM   4112  O   SER   261      44.857  47.207  67.884  1.00  0.00           O  
ATOM   4113  N   LEU   262      44.515  45.929  66.032  1.00  0.00           N  
ATOM   4114  H   LEU   262      44.105  45.094  65.637  1.00  0.00           H  
ATOM   4115  CA  LEU   262      45.013  46.987  65.115  1.00  0.00           C  
ATOM   4116  HA  LEU   262      45.847  47.483  65.611  1.00  0.00           H  
ATOM   4117  CB  LEU   262      45.702  46.404  63.809  1.00  0.00           C  
ATOM   4118  HB2 LEU   262      44.947  45.755  63.366  1.00  0.00           H  
ATOM   4119  HB3 LEU   262      45.924  47.247  63.154  1.00  0.00           H  
ATOM   4120  CG  LEU   262      46.949  45.579  64.028  1.00  0.00           C  
ATOM   4121  HG  LEU   262      46.817  44.926  64.891  1.00  0.00           H  
ATOM   4122  CD1 LEU   262      47.193  44.633  62.818  1.00  0.00           C  
ATOM   4123 HD11 LEU   262      48.081  44.009  62.926  1.00  0.00           H  
ATOM   4124 HD12 LEU   262      46.292  44.057  62.606  1.00  0.00           H  
ATOM   4125 HD13 LEU   262      47.432  45.272  61.968  1.00  0.00           H  
ATOM   4126  CD2 LEU   262      48.175  46.435  64.336  1.00  0.00           C  
ATOM   4127 HD21 LEU   262      48.071  46.970  65.279  1.00  0.00           H  
ATOM   4128 HD22 LEU   262      48.184  47.175  63.535  1.00  0.00           H  
ATOM   4129 HD23 LEU   262      49.106  45.874  64.252  1.00  0.00           H  
ATOM   4130  C   LEU   262      44.006  48.119  64.826  1.00  0.00           C  
ATOM   4131  O   LEU   262      44.462  49.281  64.649  1.00  0.00           O  
ATOM   4132  N   GLN   263      42.707  47.847  64.783  1.00  0.00           N  
ATOM   4133  H   GLN   263      42.455  46.890  64.985  1.00  0.00           H  
ATOM   4134  CA  GLN   263      41.657  48.891  64.666  1.00  0.00           C  
ATOM   4135  HA  GLN   263      41.809  49.528  63.795  1.00  0.00           H  
ATOM   4136  CB  GLN   263      40.326  48.232  64.402  1.00  0.00           C  
ATOM   4137  HB2 GLN   263      39.526  48.973  64.432  1.00  0.00           H  
ATOM   4138  HB3 GLN   263      40.093  47.452  65.127  1.00  0.00           H  
ATOM   4139  CG  GLN   263      40.203  47.536  63.030  1.00  0.00           C  
ATOM   4140  HG2 GLN   263      41.239  47.454  62.701  1.00  0.00           H  
ATOM   4141  HG3 GLN   263      39.801  48.230  62.293  1.00  0.00           H  
ATOM   4142  CD  GLN   263      39.586  46.107  63.040  1.00  0.00           C  
ATOM   4143  OE1 GLN   263      38.704  45.805  63.801  1.00  0.00           O  
ATOM   4144  NE2 GLN   263      40.039  45.100  62.242  1.00  0.00           N  
ATOM   4145 HE21 GLN   263      39.731  44.141  62.303  1.00  0.00           H  
ATOM   4146 HE22 GLN   263      40.838  45.236  61.639  1.00  0.00           H  
ATOM   4147  C   GLN   263      41.652  49.809  65.934  1.00  0.00           C  
ATOM   4148  O   GLN   263      41.360  50.999  65.759  1.00  0.00           O  
ATOM   4149  N   ALA   264      41.810  49.276  67.162  1.00  0.00           N  
ATOM   4150  H   ALA   264      42.021  48.298  67.302  1.00  0.00           H  
ATOM   4151  CA  ALA   264      41.871  50.026  68.340  1.00  0.00           C  
ATOM   4152  HA  ALA   264      41.015  50.699  68.305  1.00  0.00           H  
ATOM   4153  CB  ALA   264      41.840  48.985  69.603  1.00  0.00           C  
ATOM   4154  HB1 ALA   264      42.753  48.394  69.674  1.00  0.00           H  
ATOM   4155  HB2 ALA   264      41.757  49.610  70.493  1.00  0.00           H  
ATOM   4156  HB3 ALA   264      40.937  48.398  69.434  1.00  0.00           H  
ATOM   4157  C   ALA   264      43.137  50.874  68.360  1.00  0.00           C  
ATOM   4158  O   ALA   264      43.037  52.053  68.621  1.00  0.00           O  
ATOM   4159  N   LEU   265      44.324  50.324  68.028  1.00  0.00           N  
ATOM   4160  H   LEU   265      44.324  49.333  67.836  1.00  0.00           H  
ATOM   4161  CA  LEU   265      45.661  50.967  68.088  1.00  0.00           C  
ATOM   4162  HA  LEU   265      45.874  51.486  69.022  1.00  0.00           H  
ATOM   4163  CB  LEU   265      46.674  49.854  67.821  1.00  0.00           C  
ATOM   4164  HB2 LEU   265      46.665  49.055  68.562  1.00  0.00           H  
ATOM   4165  HB3 LEU   265      46.392  49.419  66.862  1.00  0.00           H  
ATOM   4166  CG  LEU   265      48.125  50.431  67.810  1.00  0.00           C  
ATOM   4167  HG  LEU   265      48.261  51.370  67.273  1.00  0.00           H  
ATOM   4168  CD1 LEU   265      48.604  50.491  69.289  1.00  0.00           C  
ATOM   4169 HD11 LEU   265      49.496  51.118  69.301  1.00  0.00           H  
ATOM   4170 HD12 LEU   265      47.992  50.950  70.065  1.00  0.00           H  
ATOM   4171 HD13 LEU   265      48.790  49.466  69.609  1.00  0.00           H  
ATOM   4172  CD2 LEU   265      49.006  49.393  67.097  1.00  0.00           C  
ATOM   4173 HD21 LEU   265      48.701  48.391  67.397  1.00  0.00           H  
ATOM   4174 HD22 LEU   265      48.909  49.573  66.026  1.00  0.00           H  
ATOM   4175 HD23 LEU   265      50.065  49.413  67.357  1.00  0.00           H  
ATOM   4176  C   LEU   265      45.775  52.048  67.044  1.00  0.00           C  
ATOM   4177  O   LEU   265      46.293  53.120  67.334  1.00  0.00           O  
ATOM   4178  N   LEU   266      45.218  51.930  65.817  1.00  0.00           N  
ATOM   4179  H   LEU   266      44.807  51.037  65.582  1.00  0.00           H  
ATOM   4180  CA  LEU   266      45.449  52.960  64.795  1.00  0.00           C  
ATOM   4181  HA  LEU   266      46.443  53.396  64.886  1.00  0.00           H  
ATOM   4182  CB  LEU   266      45.481  52.349  63.483  1.00  0.00           C  
ATOM   4183  HB2 LEU   266      45.565  53.178  62.780  1.00  0.00           H  
ATOM   4184  HB3 LEU   266      44.487  51.928  63.333  1.00  0.00           H  
ATOM   4185  CG  LEU   266      46.622  51.413  63.074  1.00  0.00           C  
ATOM   4186  HG  LEU   266      46.712  50.562  63.750  1.00  0.00           H  
ATOM   4187  CD1 LEU   266      46.417  50.891  61.610  1.00  0.00           C  
ATOM   4188 HD11 LEU   266      45.376  50.585  61.509  1.00  0.00           H  
ATOM   4189 HD12 LEU   266      47.040  50.054  61.295  1.00  0.00           H  
ATOM   4190 HD13 LEU   266      46.519  51.734  60.926  1.00  0.00           H  
ATOM   4191  CD2 LEU   266      48.031  52.033  63.054  1.00  0.00           C  
ATOM   4192 HD21 LEU   266      48.757  51.343  62.625  1.00  0.00           H  
ATOM   4193 HD22 LEU   266      48.095  52.984  62.524  1.00  0.00           H  
ATOM   4194 HD23 LEU   266      48.310  52.140  64.103  1.00  0.00           H  
ATOM   4195  C   LEU   266      44.507  54.139  64.912  1.00  0.00           C  
ATOM   4196  O   LEU   266      44.920  55.285  64.615  1.00  0.00           O  
ATOM   4197  N   ALA   267      43.276  53.900  65.377  1.00  0.00           N  
ATOM   4198  H   ALA   267      42.845  53.008  65.573  1.00  0.00           H  
ATOM   4199  CA  ALA   267      42.411  54.990  65.861  1.00  0.00           C  
ATOM   4200  HA  ALA   267      42.283  55.641  64.996  1.00  0.00           H  
ATOM   4201  CB  ALA   267      40.991  54.504  66.069  1.00  0.00           C  
ATOM   4202  HB1 ALA   267      41.017  53.746  66.852  1.00  0.00           H  
ATOM   4203  HB2 ALA   267      40.524  54.147  65.151  1.00  0.00           H  
ATOM   4204  HB3 ALA   267      40.346  55.325  66.380  1.00  0.00           H  
ATOM   4205  C   ALA   267      42.843  55.716  67.106  1.00  0.00           C  
ATOM   4206  O   ALA   267      42.651  56.900  67.267  1.00  0.00           O  
ATOM   4207  N   HIE   268      43.654  55.043  67.979  1.00  0.00           N  
ATOM   4208  H   HIE   268      43.745  54.056  67.783  1.00  0.00           H  
ATOM   4209  CA  HIE   268      44.320  55.709  69.137  1.00  0.00           C  
ATOM   4210  HA  HIE   268      43.505  56.171  69.694  1.00  0.00           H  
ATOM   4211  CB  HIE   268      44.843  54.656  70.127  1.00  0.00           C  
ATOM   4212  HB2 HIE   268      45.468  53.969  69.556  1.00  0.00           H  
ATOM   4213  HB3 HIE   268      43.990  54.127  70.552  1.00  0.00           H  
ATOM   4214  CG  HIE   268      45.732  55.236  71.215  1.00  0.00           C  
ATOM   4215  ND1 HIE   268      45.396  56.204  72.123  1.00  0.00           N  
ATOM   4216  CE1 HIE   268      46.507  56.393  72.921  1.00  0.00           C  
ATOM   4217  HE1 HIE   268      46.584  56.960  73.837  1.00  0.00           H  
ATOM   4218  NE2 HIE   268      47.488  55.525  72.612  1.00  0.00           N  
ATOM   4219  HE2 HIE   268      48.362  55.470  73.116  1.00  0.00           H  
ATOM   4220  CD2 HIE   268      47.008  54.802  71.531  1.00  0.00           C  
ATOM   4221  HD2 HIE   268      47.547  54.053  70.971  1.00  0.00           H  
ATOM   4222  C   HIE   268      45.401  56.706  68.721  1.00  0.00           C  
ATOM   4223  O   HIE   268      45.235  57.887  69.004  1.00  0.00           O  
ATOM   4224  N   VAL   269      46.350  56.246  67.843  1.00  0.00           N  
ATOM   4225  H   VAL   269      46.442  55.256  67.667  1.00  0.00           H  
ATOM   4226  CA  VAL   269      47.189  57.165  67.053  1.00  0.00           C  
ATOM   4227  HA  VAL   269      47.900  57.673  67.705  1.00  0.00           H  
ATOM   4228  CB  VAL   269      48.265  56.497  66.066  1.00  0.00           C  
ATOM   4229  HB  VAL   269      47.686  55.997  65.290  1.00  0.00           H  
ATOM   4230  CG1 VAL   269      49.100  57.529  65.257  1.00  0.00           C  
ATOM   4231 HG11 VAL   269      49.852  57.961  65.918  1.00  0.00           H  
ATOM   4232 HG12 VAL   269      49.641  57.055  64.438  1.00  0.00           H  
ATOM   4233 HG13 VAL   269      48.554  58.355  64.801  1.00  0.00           H  
ATOM   4234  CG2 VAL   269      49.188  55.505  66.791  1.00  0.00           C  
ATOM   4235 HG21 VAL   269      49.836  55.915  67.565  1.00  0.00           H  
ATOM   4236 HG22 VAL   269      49.719  54.973  66.001  1.00  0.00           H  
ATOM   4237 HG23 VAL   269      48.611  54.731  67.297  1.00  0.00           H  
ATOM   4238  C   VAL   269      46.375  58.343  66.311  1.00  0.00           C  
ATOM   4239  O   VAL   269      46.803  59.457  66.554  1.00  0.00           O  
ATOM   4240  N   TRP   270      45.240  58.081  65.636  1.00  0.00           N  
ATOM   4241  H   TRP   270      45.151  57.107  65.385  1.00  0.00           H  
ATOM   4242  CA  TRP   270      44.486  59.107  64.940  1.00  0.00           C  
ATOM   4243  HA  TRP   270      45.170  59.652  64.290  1.00  0.00           H  
ATOM   4244  CB  TRP   270      43.545  58.475  63.925  1.00  0.00           C  
ATOM   4245  HB2 TRP   270      44.197  57.668  63.590  1.00  0.00           H  
ATOM   4246  HB3 TRP   270      42.842  57.924  64.550  1.00  0.00           H  
ATOM   4247  CG  TRP   270      42.904  59.319  62.873  1.00  0.00           C  
ATOM   4248  CD1 TRP   270      43.314  60.557  62.466  1.00  0.00           C  
ATOM   4249  HD1 TRP   270      44.030  61.182  62.980  1.00  0.00           H  
ATOM   4250  NE1 TRP   270      42.671  60.851  61.306  1.00  0.00           N  
ATOM   4251  HE1 TRP   270      42.665  61.706  60.768  1.00  0.00           H  
ATOM   4252  CE2 TRP   270      41.870  59.841  60.911  1.00  0.00           C  
ATOM   4253  CZ2 TRP   270      41.035  59.752  59.807  1.00  0.00           C  
ATOM   4254  HZ2 TRP   270      41.068  60.436  58.972  1.00  0.00           H  
ATOM   4255  CH2 TRP   270      40.142  58.644  59.733  1.00  0.00           C  
ATOM   4256  HH2 TRP   270      39.327  58.521  59.036  1.00  0.00           H  
ATOM   4257  CZ3 TRP   270      40.201  57.686  60.716  1.00  0.00           C  
ATOM   4258  HZ3 TRP   270      39.551  56.828  60.628  1.00  0.00           H  
ATOM   4259  CE3 TRP   270      41.048  57.735  61.793  1.00  0.00           C  
ATOM   4260  HE3 TRP   270      40.963  57.060  62.632  1.00  0.00           H  
ATOM   4261  CD2 TRP   270      41.842  58.854  61.930  1.00  0.00           C  
ATOM   4262  C   TRP   270      43.861  60.139  65.858  1.00  0.00           C  
ATOM   4263  O   TRP   270      44.151  61.316  65.666  1.00  0.00           O  
ATOM   4264  N   ARG   271      43.285  59.651  66.963  1.00  0.00           N  
ATOM   4265  H   ARG   271      43.144  58.654  67.036  1.00  0.00           H  
ATOM   4266  CA  ARG   271      42.674  60.552  67.976  1.00  0.00           C  
ATOM   4267  HA  ARG   271      41.883  61.142  67.513  1.00  0.00           H  
ATOM   4268  CB  ARG   271      41.944  59.638  68.942  1.00  0.00           C  
ATOM   4269  HB2 ARG   271      41.882  60.161  69.897  1.00  0.00           H  
ATOM   4270  HB3 ARG   271      42.499  58.723  69.153  1.00  0.00           H  
ATOM   4271  CG  ARG   271      40.506  59.231  68.449  1.00  0.00           C  
ATOM   4272  HG2 ARG   271      40.267  58.321  69.000  1.00  0.00           H  
ATOM   4273  HG3 ARG   271      40.446  59.105  67.368  1.00  0.00           H  
ATOM   4274  CD  ARG   271      39.371  60.191  68.871  1.00  0.00           C  
ATOM   4275  HD2 ARG   271      39.592  61.183  68.476  1.00  0.00           H  
ATOM   4276  HD3 ARG   271      38.447  59.789  68.457  1.00  0.00           H  
ATOM   4277  NE  ARG   271      39.074  60.153  70.314  1.00  0.00           N  
ATOM   4278  HE  ARG   271      39.415  59.378  70.864  1.00  0.00           H  
ATOM   4279  CZ  ARG   271      38.443  61.111  70.945  1.00  0.00           C  
ATOM   4280  NH1 ARG   271      38.304  62.259  70.402  1.00  0.00           N  
ATOM   4281 HH11 ARG   271      38.827  62.415  69.552  1.00  0.00           H  
ATOM   4282 HH12 ARG   271      37.758  62.977  70.856  1.00  0.00           H  
ATOM   4283  NH2 ARG   271      37.954  60.995  72.163  1.00  0.00           N  
ATOM   4284 HH21 ARG   271      38.204  60.175  72.698  1.00  0.00           H  
ATOM   4285 HH22 ARG   271      37.687  61.875  72.580  1.00  0.00           H  
ATOM   4286  C   ARG   271      43.761  61.434  68.695  1.00  0.00           C  
ATOM   4287  O   ARG   271      43.436  62.579  68.949  1.00  0.00           O  
ATOM   4288  N   SER   272      44.978  60.901  68.795  1.00  0.00           N  
ATOM   4289  H   SER   272      45.173  59.958  68.492  1.00  0.00           H  
ATOM   4290  CA  SER   272      46.099  61.587  69.436  1.00  0.00           C  
ATOM   4291  HA  SER   272      45.786  62.167  70.303  1.00  0.00           H  
ATOM   4292  CB  SER   272      47.080  60.580  69.974  1.00  0.00           C  
ATOM   4293  HB2 SER   272      47.484  59.936  69.193  1.00  0.00           H  
ATOM   4294  HB3 SER   272      47.922  61.022  70.506  1.00  0.00           H  
ATOM   4295  OG  SER   272      46.457  59.654  70.926  1.00  0.00           O  
ATOM   4296  HG  SER   272      45.932  59.031  70.418  1.00  0.00           H  
ATOM   4297  C   SER   272      46.859  62.623  68.515  1.00  0.00           C  
ATOM   4298  O   SER   272      47.328  63.677  68.973  1.00  0.00           O  
ATOM   4299  N   VAL   273      46.843  62.389  67.178  1.00  0.00           N  
ATOM   4300  H   VAL   273      46.414  61.528  66.871  1.00  0.00           H  
ATOM   4301  CA  VAL   273      47.122  63.439  66.169  1.00  0.00           C  
ATOM   4302  HA  VAL   273      48.102  63.835  66.433  1.00  0.00           H  
ATOM   4303  CB  VAL   273      47.199  62.996  64.726  1.00  0.00           C  
ATOM   4304  HB  VAL   273      46.325  62.377  64.523  1.00  0.00           H  
ATOM   4305  CG1 VAL   273      47.388  64.092  63.618  1.00  0.00           C  
ATOM   4306 HG11 VAL   273      48.191  64.732  63.984  1.00  0.00           H  
ATOM   4307 HG12 VAL   273      47.564  63.678  62.626  1.00  0.00           H  
ATOM   4308 HG13 VAL   273      46.479  64.686  63.521  1.00  0.00           H  
ATOM   4309  CG2 VAL   273      48.476  62.123  64.652  1.00  0.00           C  
ATOM   4310 HG21 VAL   273      49.439  62.628  64.711  1.00  0.00           H  
ATOM   4311 HG22 VAL   273      48.535  61.676  63.659  1.00  0.00           H  
ATOM   4312 HG23 VAL   273      48.378  61.293  65.353  1.00  0.00           H  
ATOM   4313  C   VAL   273      46.040  64.561  66.310  1.00  0.00           C  
ATOM   4314  O   VAL   273      46.416  65.727  66.372  1.00  0.00           O  
ATOM   4315  N   VAL   274      44.726  64.274  66.139  1.00  0.00           N  
ATOM   4316  H   VAL   274      44.379  63.362  65.879  1.00  0.00           H  
ATOM   4317  CA  VAL   274      43.664  65.286  66.001  1.00  0.00           C  
ATOM   4318  HA  VAL   274      43.968  66.042  65.277  1.00  0.00           H  
ATOM   4319  CB  VAL   274      42.341  64.661  65.804  1.00  0.00           C  
ATOM   4320  HB  VAL   274      42.138  63.858  66.513  1.00  0.00           H  
ATOM   4321  CG1 VAL   274      41.278  65.768  65.958  1.00  0.00           C  
ATOM   4322 HG11 VAL   274      40.351  65.612  65.407  1.00  0.00           H  
ATOM   4323 HG12 VAL   274      41.660  66.650  65.445  1.00  0.00           H  
ATOM   4324 HG13 VAL   274      41.173  66.010  67.016  1.00  0.00           H  
ATOM   4325  CG2 VAL   274      42.251  64.198  64.320  1.00  0.00           C  
ATOM   4326 HG21 VAL   274      42.330  65.131  63.763  1.00  0.00           H  
ATOM   4327 HG22 VAL   274      41.208  63.926  64.151  1.00  0.00           H  
ATOM   4328 HG23 VAL   274      43.030  63.454  64.157  1.00  0.00           H  
ATOM   4329  C   VAL   274      43.763  66.018  67.383  1.00  0.00           C  
ATOM   4330  O   VAL   274      43.701  67.244  67.371  1.00  0.00           O  
ATOM   4331  N   ARG   275      43.996  65.375  68.498  1.00  0.00           N  
ATOM   4332  H   ARG   275      43.962  64.367  68.442  1.00  0.00           H  
ATOM   4333  CA  ARG   275      44.189  66.032  69.821  1.00  0.00           C  
ATOM   4334  HA  ARG   275      43.360  66.717  69.993  1.00  0.00           H  
ATOM   4335  CB  ARG   275      44.222  64.951  70.914  1.00  0.00           C  
ATOM   4336  HB2 ARG   275      45.088  64.292  70.846  1.00  0.00           H  
ATOM   4337  HB3 ARG   275      43.295  64.397  70.764  1.00  0.00           H  
ATOM   4338  CG  ARG   275      44.096  65.577  72.333  1.00  0.00           C  
ATOM   4339  HG2 ARG   275      45.061  66.017  72.588  1.00  0.00           H  
ATOM   4340  HG3 ARG   275      43.336  66.355  72.409  1.00  0.00           H  
ATOM   4341  CD  ARG   275      43.816  64.571  73.506  1.00  0.00           C  
ATOM   4342  HD2 ARG   275      42.748  64.359  73.472  1.00  0.00           H  
ATOM   4343  HD3 ARG   275      43.794  65.091  74.464  1.00  0.00           H  
ATOM   4344  NE  ARG   275      44.730  63.371  73.566  1.00  0.00           N  
ATOM   4345  HE  ARG   275      45.648  63.673  73.861  1.00  0.00           H  
ATOM   4346  CZ  ARG   275      44.545  62.145  73.109  1.00  0.00           C  
ATOM   4347  NH1 ARG   275      43.363  61.616  72.710  1.00  0.00           N  
ATOM   4348 HH11 ARG   275      43.406  60.664  72.375  1.00  0.00           H  
ATOM   4349 HH12 ARG   275      42.486  62.113  72.645  1.00  0.00           H  
ATOM   4350  NH2 ARG   275      45.593  61.349  73.053  1.00  0.00           N  
ATOM   4351 HH21 ARG   275      46.493  61.757  73.259  1.00  0.00           H  
ATOM   4352 HH22 ARG   275      45.481  60.413  72.690  1.00  0.00           H  
ATOM   4353  C   ARG   275      45.348  66.967  69.855  1.00  0.00           C  
ATOM   4354  O   ARG   275      45.175  68.014  70.551  1.00  0.00           O  
ATOM   4355  N   CYS   276      46.450  66.745  69.106  1.00  0.00           N  
ATOM   4356  H   CYS   276      46.521  65.843  68.657  1.00  0.00           H  
ATOM   4357  CA  CYS   276      47.548  67.714  68.936  1.00  0.00           C  
ATOM   4358  HA  CYS   276      47.946  68.100  69.874  1.00  0.00           H  
ATOM   4359  CB  CYS   276      48.749  67.159  68.228  1.00  0.00           C  
ATOM   4360  HB2 CYS   276      49.444  67.948  67.939  1.00  0.00           H  
ATOM   4361  HB3 CYS   276      48.410  66.702  67.298  1.00  0.00           H  
ATOM   4362  SG  CYS   276      49.531  65.879  69.317  1.00  0.00           S  
ATOM   4363  HG  CYS   276      48.755  64.823  69.056  1.00  0.00           H  
ATOM   4364  C   CYS   276      46.973  68.929  68.152  1.00  0.00           C  
ATOM   4365  O   CYS   276      46.992  70.067  68.637  1.00  0.00           O  
ATOM   4366  N   GLU   277      46.514  68.729  66.901  1.00  0.00           N  
ATOM   4367  H   GLU   277      46.384  67.785  66.566  1.00  0.00           H  
ATOM   4368  CA  GLU   277      46.248  69.894  65.936  1.00  0.00           C  
ATOM   4369  HA  GLU   277      47.222  70.359  65.778  1.00  0.00           H  
ATOM   4370  CB  GLU   277      45.835  69.189  64.575  1.00  0.00           C  
ATOM   4371  HB2 GLU   277      46.630  68.493  64.307  1.00  0.00           H  
ATOM   4372  HB3 GLU   277      44.870  68.717  64.760  1.00  0.00           H  
ATOM   4373  CG  GLU   277      45.737  70.181  63.399  1.00  0.00           C  
ATOM   4374  HG2 GLU   277      44.711  70.488  63.195  1.00  0.00           H  
ATOM   4375  HG3 GLU   277      46.354  71.056  63.600  1.00  0.00           H  
ATOM   4376  CD  GLU   277      46.287  69.508  62.161  1.00  0.00           C  
ATOM   4377  OE1 GLU   277      47.022  70.176  61.378  1.00  0.00           O  
ATOM   4378  OE2 GLU   277      45.919  68.431  61.863  1.00  0.00           O  
ATOM   4379  C   GLU   277      45.122  70.779  66.391  1.00  0.00           C  
ATOM   4380  O   GLU   277      45.001  71.949  66.002  1.00  0.00           O  
ATOM   4381  N   ARG   278      44.153  70.183  67.192  1.00  0.00           N  
ATOM   4382  H   ARG   278      44.427  69.290  67.576  1.00  0.00           H  
ATOM   4383  CA  ARG   278      42.879  70.713  67.595  1.00  0.00           C  
ATOM   4384  HA  ARG   278      42.281  69.861  67.921  1.00  0.00           H  
ATOM   4385  CB  ARG   278      42.967  71.726  68.739  1.00  0.00           C  
ATOM   4386  HB2 ARG   278      43.725  72.417  68.369  1.00  0.00           H  
ATOM   4387  HB3 ARG   278      42.024  72.270  68.799  1.00  0.00           H  
ATOM   4388  CG  ARG   278      43.323  71.057  70.084  1.00  0.00           C  
ATOM   4389  HG2 ARG   278      42.532  70.336  70.290  1.00  0.00           H  
ATOM   4390  HG3 ARG   278      44.259  70.501  70.033  1.00  0.00           H  
ATOM   4391  CD  ARG   278      43.527  72.044  71.241  1.00  0.00           C  
ATOM   4392  HD2 ARG   278      42.725  72.782  71.249  1.00  0.00           H  
ATOM   4393  HD3 ARG   278      43.519  71.534  72.204  1.00  0.00           H  
ATOM   4394  NE  ARG   278      44.812  72.785  71.071  1.00  0.00           N  
ATOM   4395  HE  ARG   278      45.641  72.308  71.397  1.00  0.00           H  
ATOM   4396  CZ  ARG   278      44.873  74.098  70.818  1.00  0.00           C  
ATOM   4397  NH1 ARG   278      43.890  74.861  70.371  1.00  0.00           N  
ATOM   4398 HH11 ARG   278      42.979  74.433  70.291  1.00  0.00           H  
ATOM   4399 HH12 ARG   278      44.064  75.828  70.141  1.00  0.00           H  
ATOM   4400  NH2 ARG   278      45.930  74.770  70.929  1.00  0.00           N  
ATOM   4401 HH21 ARG   278      46.641  74.266  71.441  1.00  0.00           H  
ATOM   4402 HH22 ARG   278      45.978  75.753  70.703  1.00  0.00           H  
ATOM   4403  C   ARG   278      42.023  71.199  66.419  1.00  0.00           C  
ATOM   4404  O   ARG   278      41.467  72.308  66.407  1.00  0.00           O  
ATOM   4405  N   ILE   279      42.067  70.472  65.315  1.00  0.00           N  
ATOM   4406  H   ILE   279      42.479  69.551  65.283  1.00  0.00           H  
ATOM   4407  CA  ILE   279      41.400  70.918  64.072  1.00  0.00           C  
ATOM   4408  HA  ILE   279      41.942  71.770  63.661  1.00  0.00           H  
ATOM   4409  CB  ILE   279      41.576  69.767  62.963  1.00  0.00           C  
ATOM   4410  HB  ILE   279      42.615  69.438  62.972  1.00  0.00           H  
ATOM   4411  CG2 ILE   279      40.605  68.614  63.306  1.00  0.00           C  
ATOM   4412 HG21 ILE   279      39.584  68.827  62.988  1.00  0.00           H  
ATOM   4413 HG22 ILE   279      40.465  68.383  64.362  1.00  0.00           H  
ATOM   4414 HG23 ILE   279      40.911  67.663  62.871  1.00  0.00           H  
ATOM   4415  CG1 ILE   279      41.339  70.215  61.514  1.00  0.00           C  
ATOM   4416 HG12 ILE   279      41.831  71.134  61.194  1.00  0.00           H  
ATOM   4417 HG13 ILE   279      40.272  70.408  61.402  1.00  0.00           H  
ATOM   4418  CD1 ILE   279      41.787  69.170  60.468  1.00  0.00           C  
ATOM   4419 HD11 ILE   279      41.719  69.740  59.542  1.00  0.00           H  
ATOM   4420 HD12 ILE   279      41.085  68.337  60.521  1.00  0.00           H  
ATOM   4421 HD13 ILE   279      42.810  68.864  60.688  1.00  0.00           H  
ATOM   4422  C   ILE   279      39.947  71.399  64.194  1.00  0.00           C  
ATOM   4423  O   ILE   279      39.173  70.995  65.080  1.00  0.00           O  
ATOM   4424  N   ASP   280      39.531  72.271  63.212  1.00  0.00           N  
ATOM   4425  H   ASP   280      40.110  72.558  62.436  1.00  0.00           H  
ATOM   4426  CA  ASP   280      38.164  72.694  63.057  1.00  0.00           C  
ATOM   4427  HA  ASP   280      37.845  73.160  63.989  1.00  0.00           H  
ATOM   4428  CB  ASP   280      37.990  73.753  61.941  1.00  0.00           C  
ATOM   4429  HB2 ASP   280      38.342  73.226  61.054  1.00  0.00           H  
ATOM   4430  HB3 ASP   280      36.928  73.930  61.769  1.00  0.00           H  
ATOM   4431  CG  ASP   280      38.831  75.061  62.042  1.00  0.00           C  
ATOM   4432  OD1 ASP   280      39.193  75.722  60.983  1.00  0.00           O  
ATOM   4433  OD2 ASP   280      39.112  75.510  63.210  1.00  0.00           O  
ATOM   4434  C   ASP   280      37.223  71.494  62.683  1.00  0.00           C  
ATOM   4435  O   ASP   280      37.493  70.748  61.747  1.00  0.00           O  
ATOM   4436  N   PRO   281      36.093  71.302  63.406  1.00  0.00           N  
ATOM   4437  CD  PRO   281      35.655  72.022  64.611  1.00  0.00           C  
ATOM   4438  HD2 PRO   281      35.193  72.978  64.365  1.00  0.00           H  
ATOM   4439  HD3 PRO   281      36.549  72.191  65.212  1.00  0.00           H  
ATOM   4440  CG  PRO   281      34.742  71.096  65.398  1.00  0.00           C  
ATOM   4441  HG2 PRO   281      33.917  71.630  65.870  1.00  0.00           H  
ATOM   4442  HG3 PRO   281      35.349  70.476  66.059  1.00  0.00           H  
ATOM   4443  CB  PRO   281      34.115  70.156  64.312  1.00  0.00           C  
ATOM   4444  HB2 PRO   281      33.811  69.173  64.673  1.00  0.00           H  
ATOM   4445  HB3 PRO   281      33.281  70.687  63.854  1.00  0.00           H  
ATOM   4446  CA  PRO   281      35.225  70.081  63.244  1.00  0.00           C  
ATOM   4447  HA  PRO   281      35.786  69.180  63.492  1.00  0.00           H  
ATOM   4448  C   PRO   281      34.570  69.844  61.826  1.00  0.00           C  
ATOM   4449  O   PRO   281      34.243  68.694  61.472  1.00  0.00           O  
ATOM   4450  N   GLN   282      34.367  70.876  60.975  1.00  0.00           N  
ATOM   4451  H   GLN   282      34.723  71.778  61.259  1.00  0.00           H  
ATOM   4452  CA  GLN   282      33.848  70.829  59.626  1.00  0.00           C  
ATOM   4453  HA  GLN   282      32.901  70.290  59.651  1.00  0.00           H  
ATOM   4454  CB  GLN   282      33.562  72.231  59.017  1.00  0.00           C  
ATOM   4455  HB2 GLN   282      34.513  72.699  58.761  1.00  0.00           H  
ATOM   4456  HB3 GLN   282      33.050  72.024  58.078  1.00  0.00           H  
ATOM   4457  CG  GLN   282      32.731  73.140  59.932  1.00  0.00           C  
ATOM   4458  HG2 GLN   282      33.248  73.526  60.810  1.00  0.00           H  
ATOM   4459  HG3 GLN   282      31.893  72.546  60.296  1.00  0.00           H  
ATOM   4460  CD  GLN   282      32.247  74.337  59.151  1.00  0.00           C  
ATOM   4461  OE1 GLN   282      32.476  74.509  57.936  1.00  0.00           O  
ATOM   4462  NE2 GLN   282      31.428  75.121  59.827  1.00  0.00           N  
ATOM   4463 HE21 GLN   282      31.024  74.777  60.686  1.00  0.00           H  
ATOM   4464 HE22 GLN   282      30.995  75.916  59.378  1.00  0.00           H  
ATOM   4465  C   GLN   282      34.807  70.083  58.675  1.00  0.00           C  
ATOM   4466  O   GLN   282      34.299  69.460  57.693  1.00  0.00           O  
ATOM   4467  N   GLU   283      36.112  70.000  58.904  1.00  0.00           N  
ATOM   4468  H   GLU   283      36.355  70.176  59.868  1.00  0.00           H  
ATOM   4469  CA  GLU   283      37.041  69.262  58.056  1.00  0.00           C  
ATOM   4470  HA  GLU   283      36.858  69.642  57.050  1.00  0.00           H  
ATOM   4471  CB  GLU   283      38.540  69.533  58.415  1.00  0.00           C  
ATOM   4472  HB2 GLU   283      38.814  69.143  59.395  1.00  0.00           H  
ATOM   4473  HB3 GLU   283      39.175  68.928  57.768  1.00  0.00           H  
ATOM   4474  CG  GLU   283      39.281  70.856  58.285  1.00  0.00           C  
ATOM   4475  HG2 GLU   283      39.044  71.514  59.120  1.00  0.00           H  
ATOM   4476  HG3 GLU   283      40.368  70.767  58.281  1.00  0.00           H  
ATOM   4477  CD  GLU   283      38.796  71.619  56.998  1.00  0.00           C  
ATOM   4478  OE1 GLU   283      38.874  72.846  56.889  1.00  0.00           O  
ATOM   4479  OE2 GLU   283      38.536  70.993  55.963  1.00  0.00           O  
ATOM   4480  C   GLU   283      36.886  67.726  57.924  1.00  0.00           C  
ATOM   4481  O   GLU   283      36.506  66.999  58.884  1.00  0.00           O  
ATOM   4482  N   VAL   284      37.250  67.086  56.781  1.00  0.00           N  
ATOM   4483  H   VAL   284      37.711  67.698  56.123  1.00  0.00           H  
ATOM   4484  CA  VAL   284      37.276  65.605  56.539  1.00  0.00           C  
ATOM   4485  HA  VAL   284      36.939  65.129  57.460  1.00  0.00           H  
ATOM   4486  CB  VAL   284      36.430  65.176  55.347  1.00  0.00           C  
ATOM   4487  HB  VAL   284      36.854  65.723  54.505  1.00  0.00           H  
ATOM   4488  CG1 VAL   284      36.436  63.692  55.091  1.00  0.00           C  
ATOM   4489 HG11 VAL   284      36.087  63.129  55.956  1.00  0.00           H  
ATOM   4490 HG12 VAL   284      35.872  63.381  54.211  1.00  0.00           H  
ATOM   4491 HG13 VAL   284      37.475  63.441  54.877  1.00  0.00           H  
ATOM   4492  CG2 VAL   284      34.976  65.668  55.479  1.00  0.00           C  
ATOM   4493 HG21 VAL   284      34.947  66.744  55.650  1.00  0.00           H  
ATOM   4494 HG22 VAL   284      34.396  65.084  56.195  1.00  0.00           H  
ATOM   4495 HG23 VAL   284      34.461  65.771  54.524  1.00  0.00           H  
ATOM   4496  C   VAL   284      38.714  65.050  56.458  1.00  0.00           C  
ATOM   4497  O   VAL   284      39.590  65.620  55.773  1.00  0.00           O  
ATOM   4498  N   LEU   285      38.911  64.017  57.271  1.00  0.00           N  
ATOM   4499  H   LEU   285      38.156  63.769  57.895  1.00  0.00           H  
ATOM   4500  CA  LEU   285      40.205  63.364  57.398  1.00  0.00           C  
ATOM   4501  HA  LEU   285      41.042  63.991  57.091  1.00  0.00           H  
ATOM   4502  CB  LEU   285      40.317  63.082  58.930  1.00  0.00           C  
ATOM   4503  HB2 LEU   285      39.575  62.291  59.036  1.00  0.00           H  
ATOM   4504  HB3 LEU   285      41.341  62.732  59.061  1.00  0.00           H  
ATOM   4505  CG  LEU   285      40.033  64.294  59.910  1.00  0.00           C  
ATOM   4506  HG  LEU   285      38.973  64.529  59.808  1.00  0.00           H  
ATOM   4507  CD1 LEU   285      40.305  63.801  61.363  1.00  0.00           C  
ATOM   4508 HD11 LEU   285      40.152  64.537  62.152  1.00  0.00           H  
ATOM   4509 HD12 LEU   285      39.779  62.861  61.529  1.00  0.00           H  
ATOM   4510 HD13 LEU   285      41.375  63.597  61.390  1.00  0.00           H  
ATOM   4511  CD2 LEU   285      40.946  65.556  59.698  1.00  0.00           C  
ATOM   4512 HD21 LEU   285      40.711  65.936  58.704  1.00  0.00           H  
ATOM   4513 HD22 LEU   285      41.990  65.246  59.731  1.00  0.00           H  
ATOM   4514 HD23 LEU   285      40.717  66.337  60.424  1.00  0.00           H  
ATOM   4515  C   LEU   285      40.184  62.020  56.637  1.00  0.00           C  
ATOM   4516  O   LEU   285      39.107  61.393  56.672  1.00  0.00           O  
ATOM   4517  N   TYR   286      41.306  61.472  56.214  1.00  0.00           N  
ATOM   4518  H   TYR   286      42.119  62.066  56.301  1.00  0.00           H  
ATOM   4519  CA  TYR   286      41.476  60.350  55.326  1.00  0.00           C  
ATOM   4520  HA  TYR   286      40.549  59.776  55.329  1.00  0.00           H  
ATOM   4521  CB  TYR   286      41.690  60.943  53.871  1.00  0.00           C  
ATOM   4522  HB2 TYR   286      42.535  61.600  53.668  1.00  0.00           H  
ATOM   4523  HB3 TYR   286      41.765  60.088  53.200  1.00  0.00           H  
ATOM   4524  CG  TYR   286      40.469  61.591  53.362  1.00  0.00           C  
ATOM   4525  CD1 TYR   286      39.507  60.780  52.693  1.00  0.00           C  
ATOM   4526  HD1 TYR   286      39.674  59.715  52.623  1.00  0.00           H  
ATOM   4527  CE1 TYR   286      38.376  61.393  52.035  1.00  0.00           C  
ATOM   4528  HE1 TYR   286      37.726  60.805  51.405  1.00  0.00           H  
ATOM   4529  CZ  TYR   286      38.176  62.777  52.134  1.00  0.00           C  
ATOM   4530  OH  TYR   286      37.126  63.365  51.530  1.00  0.00           O  
ATOM   4531  HH  TYR   286      37.111  64.260  51.876  1.00  0.00           H  
ATOM   4532  CE2 TYR   286      39.055  63.558  52.902  1.00  0.00           C  
ATOM   4533  HE2 TYR   286      38.844  64.616  52.964  1.00  0.00           H  
ATOM   4534  CD2 TYR   286      40.214  62.946  53.455  1.00  0.00           C  
ATOM   4535  HD2 TYR   286      40.951  63.499  54.020  1.00  0.00           H  
ATOM   4536  C   TYR   286      42.636  59.390  55.781  1.00  0.00           C  
ATOM   4537  O   TYR   286      43.776  59.889  55.918  1.00  0.00           O  
ATOM   4538  N   TYR   287      42.333  58.135  56.074  1.00  0.00           N  
ATOM   4539  H   TYR   287      41.455  57.748  55.761  1.00  0.00           H  
ATOM   4540  CA  TYR   287      43.291  57.169  56.564  1.00  0.00           C  
ATOM   4541  HA  TYR   287      44.290  57.599  56.636  1.00  0.00           H  
ATOM   4542  CB  TYR   287      42.873  56.746  58.039  1.00  0.00           C  
ATOM   4543  HB2 TYR   287      42.379  55.777  57.971  1.00  0.00           H  
ATOM   4544  HB3 TYR   287      42.063  57.362  58.431  1.00  0.00           H  
ATOM   4545  CG  TYR   287      44.021  56.584  59.018  1.00  0.00           C  
ATOM   4546  CD1 TYR   287      44.421  55.329  59.431  1.00  0.00           C  
ATOM   4547  HD1 TYR   287      44.089  54.487  58.841  1.00  0.00           H  
ATOM   4548  CE1 TYR   287      45.317  55.114  60.497  1.00  0.00           C  
ATOM   4549  HE1 TYR   287      45.678  54.122  60.725  1.00  0.00           H  
ATOM   4550  CZ  TYR   287      45.759  56.235  61.165  1.00  0.00           C  
ATOM   4551  OH  TYR   287      46.547  56.010  62.305  1.00  0.00           O  
ATOM   4552  HH  TYR   287      46.349  55.263  62.875  1.00  0.00           H  
ATOM   4553  CE2 TYR   287      45.395  57.541  60.810  1.00  0.00           C  
ATOM   4554  HE2 TYR   287      45.675  58.386  61.421  1.00  0.00           H  
ATOM   4555  CD2 TYR   287      44.489  57.715  59.744  1.00  0.00           C  
ATOM   4556  HD2 TYR   287      44.014  58.676  59.610  1.00  0.00           H  
ATOM   4557  C   TYR   287      43.434  55.907  55.639  1.00  0.00           C  
ATOM   4558  O   TYR   287      42.444  55.189  55.445  1.00  0.00           O  
ATOM   4559  N   ILE   288      44.606  55.628  55.112  1.00  0.00           N  
ATOM   4560  H   ILE   288      45.406  56.193  55.359  1.00  0.00           H  
ATOM   4561  CA  ILE   288      44.791  54.551  54.079  1.00  0.00           C  
ATOM   4562  HA  ILE   288      43.888  53.951  53.962  1.00  0.00           H  
ATOM   4563  CB  ILE   288      45.079  55.130  52.733  1.00  0.00           C  
ATOM   4564  HB  ILE   288      46.084  55.552  52.760  1.00  0.00           H  
ATOM   4565  CG2 ILE   288      45.081  53.970  51.773  1.00  0.00           C  
ATOM   4566 HG21 ILE   288      45.399  54.247  50.768  1.00  0.00           H  
ATOM   4567 HG22 ILE   288      44.072  53.594  51.604  1.00  0.00           H  
ATOM   4568 HG23 ILE   288      45.745  53.150  52.046  1.00  0.00           H  
ATOM   4569  CG1 ILE   288      44.064  56.218  52.284  1.00  0.00           C  
ATOM   4570 HG12 ILE   288      43.034  56.007  52.574  1.00  0.00           H  
ATOM   4571 HG13 ILE   288      43.973  56.206  51.198  1.00  0.00           H  
ATOM   4572  CD1 ILE   288      44.283  57.682  52.673  1.00  0.00           C  
ATOM   4573 HD11 ILE   288      43.345  58.234  52.605  1.00  0.00           H  
ATOM   4574 HD12 ILE   288      44.602  57.706  53.715  1.00  0.00           H  
ATOM   4575 HD13 ILE   288      45.034  58.113  52.011  1.00  0.00           H  
ATOM   4576  C   ILE   288      45.764  53.475  54.519  1.00  0.00           C  
ATOM   4577  O   ILE   288      46.980  53.659  54.565  1.00  0.00           O  
ATOM   4578  N   LEU   289      45.261  52.271  54.766  1.00  0.00           N  
ATOM   4579  H   LEU   289      44.269  52.243  54.582  1.00  0.00           H  
ATOM   4580  CA  LEU   289      46.010  51.012  55.087  1.00  0.00           C  
ATOM   4581  HA  LEU   289      46.865  51.259  55.716  1.00  0.00           H  
ATOM   4582  CB  LEU   289      45.197  50.088  55.973  1.00  0.00           C  
ATOM   4583  HB2 LEU   289      45.700  49.131  56.110  1.00  0.00           H  
ATOM   4584  HB3 LEU   289      44.293  49.802  55.436  1.00  0.00           H  
ATOM   4585  CG  LEU   289      44.828  50.758  57.362  1.00  0.00           C  
ATOM   4586  HG  LEU   289      45.568  51.534  57.558  1.00  0.00           H  
ATOM   4587  CD1 LEU   289      43.502  51.462  57.263  1.00  0.00           C  
ATOM   4588 HD11 LEU   289      43.406  52.136  56.411  1.00  0.00           H  
ATOM   4589 HD12 LEU   289      43.150  51.983  58.153  1.00  0.00           H  
ATOM   4590 HD13 LEU   289      42.828  50.613  57.156  1.00  0.00           H  
ATOM   4591  CD2 LEU   289      44.843  49.724  58.503  1.00  0.00           C  
ATOM   4592 HD21 LEU   289      45.754  49.145  58.652  1.00  0.00           H  
ATOM   4593 HD22 LEU   289      44.091  48.958  58.310  1.00  0.00           H  
ATOM   4594 HD23 LEU   289      44.751  50.304  59.420  1.00  0.00           H  
ATOM   4595  C   LEU   289      46.458  50.308  53.824  1.00  0.00           C  
ATOM   4596  O   LEU   289      45.541  50.129  53.010  1.00  0.00           O  
ATOM   4597  N   LEU   290      47.704  49.983  53.616  1.00  0.00           N  
ATOM   4598  H   LEU   290      48.335  50.333  54.323  1.00  0.00           H  
ATOM   4599  CA  LEU   290      48.168  49.422  52.325  1.00  0.00           C  
ATOM   4600  HA  LEU   290      47.493  49.899  51.614  1.00  0.00           H  
ATOM   4601  CB  LEU   290      49.605  49.880  51.958  1.00  0.00           C  
ATOM   4602  HB2 LEU   290      49.949  49.399  51.043  1.00  0.00           H  
ATOM   4603  HB3 LEU   290      50.349  49.620  52.711  1.00  0.00           H  
ATOM   4604  CG  LEU   290      49.732  51.356  51.607  1.00  0.00           C  
ATOM   4605  HG  LEU   290      49.442  51.758  52.578  1.00  0.00           H  
ATOM   4606  CD1 LEU   290      51.209  51.724  51.320  1.00  0.00           C  
ATOM   4607 HD11 LEU   290      51.290  52.811  51.336  1.00  0.00           H  
ATOM   4608 HD12 LEU   290      51.565  51.360  50.356  1.00  0.00           H  
ATOM   4609 HD13 LEU   290      51.851  51.357  52.122  1.00  0.00           H  
ATOM   4610  CD2 LEU   290      48.947  51.739  50.359  1.00  0.00           C  
ATOM   4611 HD21 LEU   290      49.103  51.089  49.498  1.00  0.00           H  
ATOM   4612 HD22 LEU   290      49.169  52.765  50.067  1.00  0.00           H  
ATOM   4613 HD23 LEU   290      47.872  51.741  50.542  1.00  0.00           H  
ATOM   4614  C   LEU   290      47.996  47.860  52.217  1.00  0.00           C  
ATOM   4615  O   LEU   290      48.996  47.142  52.005  1.00  0.00           O  
ATOM   4616  N   ILE   291      46.801  47.314  52.462  1.00  0.00           N  
ATOM   4617  H   ILE   291      46.008  47.925  52.589  1.00  0.00           H  
ATOM   4618  CA  ILE   291      46.555  45.992  53.056  1.00  0.00           C  
ATOM   4619  HA  ILE   291      47.044  45.909  54.027  1.00  0.00           H  
ATOM   4620  CB  ILE   291      45.037  45.842  53.350  1.00  0.00           C  
ATOM   4621  HB  ILE   291      44.437  45.772  52.443  1.00  0.00           H  
ATOM   4622  CG2 ILE   291      44.746  44.608  54.123  1.00  0.00           C  
ATOM   4623 HG21 ILE   291      45.161  44.547  55.129  1.00  0.00           H  
ATOM   4624 HG22 ILE   291      45.165  43.778  53.555  1.00  0.00           H  
ATOM   4625 HG23 ILE   291      43.683  44.380  54.209  1.00  0.00           H  
ATOM   4626  CG1 ILE   291      44.507  47.035  54.130  1.00  0.00           C  
ATOM   4627 HG12 ILE   291      44.930  46.932  55.129  1.00  0.00           H  
ATOM   4628 HG13 ILE   291      44.978  47.955  53.785  1.00  0.00           H  
ATOM   4629  CD1 ILE   291      42.927  47.078  54.035  1.00  0.00           C  
ATOM   4630 HD11 ILE   291      42.542  47.081  53.015  1.00  0.00           H  
ATOM   4631 HD12 ILE   291      42.437  46.281  54.594  1.00  0.00           H  
ATOM   4632 HD13 ILE   291      42.515  47.982  54.482  1.00  0.00           H  
ATOM   4633  C   ILE   291      46.989  44.864  52.090  1.00  0.00           C  
ATOM   4634  O   ILE   291      46.713  44.980  50.892  1.00  0.00           O  
ATOM   4635  N   ASP   292      47.549  43.783  52.575  1.00  0.00           N  
ATOM   4636  H   ASP   292      47.947  43.816  53.502  1.00  0.00           H  
ATOM   4637  CA  ASP   292      47.774  42.586  51.741  1.00  0.00           C  
ATOM   4638  HA  ASP   292      48.358  42.916  50.881  1.00  0.00           H  
ATOM   4639  CB  ASP   292      48.642  41.593  52.540  1.00  0.00           C  
ATOM   4640  HB2 ASP   292      49.562  42.057  52.897  1.00  0.00           H  
ATOM   4641  HB3 ASP   292      47.986  41.272  53.349  1.00  0.00           H  
ATOM   4642  CG  ASP   292      48.793  40.268  51.776  1.00  0.00           C  
ATOM   4643  OD1 ASP   292      49.507  40.341  50.755  1.00  0.00           O  
ATOM   4644  OD2 ASP   292      48.317  39.207  52.197  1.00  0.00           O  
ATOM   4645  C   ASP   292      46.491  41.947  51.141  1.00  0.00           C  
ATOM   4646  O   ASP   292      45.473  41.910  51.855  1.00  0.00           O  
ATOM   4647  N   ALA   293      46.525  41.440  49.937  1.00  0.00           N  
ATOM   4648  H   ALA   293      47.420  41.366  49.476  1.00  0.00           H  
ATOM   4649  CA  ALA   293      45.370  40.811  49.188  1.00  0.00           C  
ATOM   4650  HA  ALA   293      44.404  41.119  49.590  1.00  0.00           H  
ATOM   4651  CB  ALA   293      45.391  41.254  47.732  1.00  0.00           C  
ATOM   4652  HB1 ALA   293      44.597  40.805  47.136  1.00  0.00           H  
ATOM   4653  HB2 ALA   293      45.228  42.331  47.700  1.00  0.00           H  
ATOM   4654  HB3 ALA   293      46.297  40.897  47.242  1.00  0.00           H  
ATOM   4655  C   ALA   293      45.280  39.231  49.349  1.00  0.00           C  
ATOM   4656  O   ALA   293      44.285  38.517  49.123  1.00  0.00           O  
ATOM   4657  N   ARG   294      46.339  38.564  49.813  1.00  0.00           N  
ATOM   4658  H   ARG   294      47.157  39.110  50.045  1.00  0.00           H  
ATOM   4659  CA  ARG   294      46.492  37.040  49.673  1.00  0.00           C  
ATOM   4660  HA  ARG   294      46.312  36.685  48.658  1.00  0.00           H  
ATOM   4661  CB  ARG   294      47.996  36.667  49.936  1.00  0.00           C  
ATOM   4662  HB2 ARG   294      48.162  36.879  50.993  1.00  0.00           H  
ATOM   4663  HB3 ARG   294      47.988  35.577  49.941  1.00  0.00           H  
ATOM   4664  CG  ARG   294      49.139  37.080  49.043  1.00  0.00           C  
ATOM   4665  HG2 ARG   294      48.955  38.125  48.794  1.00  0.00           H  
ATOM   4666  HG3 ARG   294      49.152  36.575  48.077  1.00  0.00           H  
ATOM   4667  CD  ARG   294      50.473  36.928  49.830  1.00  0.00           C  
ATOM   4668  HD2 ARG   294      50.333  37.578  50.694  1.00  0.00           H  
ATOM   4669  HD3 ARG   294      50.599  35.874  50.077  1.00  0.00           H  
ATOM   4670  NE  ARG   294      51.644  37.422  49.190  1.00  0.00           N  
ATOM   4671  HE  ARG   294      52.409  36.766  49.263  1.00  0.00           H  
ATOM   4672  CZ  ARG   294      51.922  38.625  48.706  1.00  0.00           C  
ATOM   4673  NH1 ARG   294      51.236  39.679  48.835  1.00  0.00           N  
ATOM   4674 HH11 ARG   294      50.575  39.717  49.598  1.00  0.00           H  
ATOM   4675 HH12 ARG   294      51.716  40.530  48.579  1.00  0.00           H  
ATOM   4676  NH2 ARG   294      53.101  38.779  48.080  1.00  0.00           N  
ATOM   4677 HH21 ARG   294      53.686  37.955  48.076  1.00  0.00           H  
ATOM   4678 HH22 ARG   294      53.468  39.662  47.758  1.00  0.00           H  
ATOM   4679  C   ARG   294      45.602  36.164  50.513  1.00  0.00           C  
ATOM   4680  O   ARG   294      45.365  35.056  50.144  1.00  0.00           O  
ATOM   4681  N   THR   295      45.184  36.632  51.704  1.00  0.00           N  
ATOM   4682  H   THR   295      45.685  37.409  52.110  1.00  0.00           H  
ATOM   4683  CA  THR   295      44.141  35.930  52.514  1.00  0.00           C  
ATOM   4684  HA  THR   295      44.401  34.879  52.389  1.00  0.00           H  
ATOM   4685  CB  THR   295      44.215  36.336  53.961  1.00  0.00           C  
ATOM   4686  HB  THR   295      43.333  35.996  54.504  1.00  0.00           H  
ATOM   4687  CG2 THR   295      45.433  35.877  54.733  1.00  0.00           C  
ATOM   4688 HG21 THR   295      45.266  34.838  55.018  1.00  0.00           H  
ATOM   4689 HG22 THR   295      45.633  36.508  55.599  1.00  0.00           H  
ATOM   4690 HG23 THR   295      46.320  35.769  54.108  1.00  0.00           H  
ATOM   4691  OG1 THR   295      44.039  37.784  53.913  1.00  0.00           O  
ATOM   4692  HG1 THR   295      43.471  38.010  54.654  1.00  0.00           H  
ATOM   4693  C   THR   295      42.691  36.125  52.062  1.00  0.00           C  
ATOM   4694  O   THR   295      41.801  35.310  52.364  1.00  0.00           O  
ATOM   4695  N   ARG   296      42.406  37.129  51.219  1.00  0.00           N  
ATOM   4696  H   ARG   296      43.202  37.648  50.877  1.00  0.00           H  
ATOM   4697  CA  ARG   296      41.127  37.632  50.765  1.00  0.00           C  
ATOM   4698  HA  ARG   296      40.283  37.272  51.354  1.00  0.00           H  
ATOM   4699  CB  ARG   296      41.095  39.181  50.825  1.00  0.00           C  
ATOM   4700  HB2 ARG   296      40.213  39.576  50.322  1.00  0.00           H  
ATOM   4701  HB3 ARG   296      41.896  39.642  50.247  1.00  0.00           H  
ATOM   4702  CG  ARG   296      41.362  39.743  52.284  1.00  0.00           C  
ATOM   4703  HG2 ARG   296      41.721  38.950  52.939  1.00  0.00           H  
ATOM   4704  HG3 ARG   296      40.346  39.997  52.585  1.00  0.00           H  
ATOM   4705  CD  ARG   296      42.174  41.043  52.327  1.00  0.00           C  
ATOM   4706  HD2 ARG   296      41.772  41.763  51.614  1.00  0.00           H  
ATOM   4707  HD3 ARG   296      43.250  40.908  52.219  1.00  0.00           H  
ATOM   4708  NE  ARG   296      41.935  41.704  53.619  1.00  0.00           N  
ATOM   4709  HE  ARG   296      41.000  42.005  53.854  1.00  0.00           H  
ATOM   4710  CZ  ARG   296      42.896  41.849  54.577  1.00  0.00           C  
ATOM   4711  NH1 ARG   296      44.149  41.544  54.424  1.00  0.00           N  
ATOM   4712 HH11 ARG   296      44.804  41.751  55.164  1.00  0.00           H  
ATOM   4713 HH12 ARG   296      44.487  41.470  53.475  1.00  0.00           H  
ATOM   4714  NH2 ARG   296      42.520  42.487  55.700  1.00  0.00           N  
ATOM   4715 HH21 ARG   296      41.549  42.632  55.937  1.00  0.00           H  
ATOM   4716 HH22 ARG   296      43.240  42.719  56.369  1.00  0.00           H  
ATOM   4717  C   ARG   296      40.669  37.178  49.333  1.00  0.00           C  
ATOM   4718  O   ARG   296      39.466  37.031  49.068  1.00  0.00           O  
ATOM   4719  N   LEU   297      41.592  37.117  48.395  1.00  0.00           N  
ATOM   4720  H   LEU   297      42.529  37.300  48.723  1.00  0.00           H  
ATOM   4721  CA  LEU   297      41.529  36.360  47.167  1.00  0.00           C  
ATOM   4722  HA  LEU   297      40.787  36.809  46.507  1.00  0.00           H  
ATOM   4723  CB  LEU   297      42.885  36.359  46.398  1.00  0.00           C  
ATOM   4724  HB2 LEU   297      42.827  35.603  45.615  1.00  0.00           H  
ATOM   4725  HB3 LEU   297      43.734  36.094  47.028  1.00  0.00           H  
ATOM   4726  CG  LEU   297      43.167  37.784  45.751  1.00  0.00           C  
ATOM   4727  HG  LEU   297      42.913  38.554  46.480  1.00  0.00           H  
ATOM   4728  CD1 LEU   297      44.643  37.899  45.429  1.00  0.00           C  
ATOM   4729 HD11 LEU   297      44.871  37.407  44.484  1.00  0.00           H  
ATOM   4730 HD12 LEU   297      44.920  38.953  45.444  1.00  0.00           H  
ATOM   4731 HD13 LEU   297      45.216  37.622  46.314  1.00  0.00           H  
ATOM   4732  CD2 LEU   297      42.198  37.913  44.523  1.00  0.00           C  
ATOM   4733 HD21 LEU   297      42.588  38.691  43.867  1.00  0.00           H  
ATOM   4734 HD22 LEU   297      41.234  38.302  44.850  1.00  0.00           H  
ATOM   4735 HD23 LEU   297      42.157  36.959  43.999  1.00  0.00           H  
ATOM   4736  C   LEU   297      41.094  34.930  47.428  1.00  0.00           C  
ATOM   4737  O   LEU   297      41.429  34.333  48.459  1.00  0.00           O  
ATOM   4738  N   ILE   298      40.280  34.386  46.530  1.00  0.00           N  
ATOM   4739  H   ILE   298      40.135  34.928  45.690  1.00  0.00           H  
ATOM   4740  CA  ILE   298      39.705  32.976  46.631  1.00  0.00           C  
ATOM   4741  HA  ILE   298      40.112  32.605  47.572  1.00  0.00           H  
ATOM   4742  CB  ILE   298      38.199  32.937  46.842  1.00  0.00           C  
ATOM   4743  HB  ILE   298      37.720  33.419  45.990  1.00  0.00           H  
ATOM   4744  CG2 ILE   298      37.677  31.458  46.917  1.00  0.00           C  
ATOM   4745 HG21 ILE   298      36.627  31.461  47.211  1.00  0.00           H  
ATOM   4746 HG22 ILE   298      38.194  30.862  47.669  1.00  0.00           H  
ATOM   4747 HG23 ILE   298      37.731  30.920  45.971  1.00  0.00           H  
ATOM   4748  CG1 ILE   298      37.889  33.731  48.169  1.00  0.00           C  
ATOM   4749 HG12 ILE   298      38.491  34.636  48.254  1.00  0.00           H  
ATOM   4750 HG13 ILE   298      38.210  33.100  48.999  1.00  0.00           H  
ATOM   4751  CD1 ILE   298      36.394  34.072  48.380  1.00  0.00           C  
ATOM   4752 HD11 ILE   298      36.157  34.955  47.787  1.00  0.00           H  
ATOM   4753 HD12 ILE   298      35.771  33.243  48.044  1.00  0.00           H  
ATOM   4754 HD13 ILE   298      36.267  34.390  49.415  1.00  0.00           H  
ATOM   4755  C   ILE   298      40.221  32.026  45.455  1.00  0.00           C  
ATOM   4756  O   ILE   298      39.981  32.335  44.298  1.00  0.00           O  
ATOM   4757  N   PRO   299      40.772  30.858  45.781  1.00  0.00           N  
ATOM   4758  CD  PRO   299      41.424  30.055  44.766  1.00  0.00           C  
ATOM   4759  HD2 PRO   299      42.056  30.580  44.051  1.00  0.00           H  
ATOM   4760  HD3 PRO   299      40.749  29.496  44.117  1.00  0.00           H  
ATOM   4761  CG  PRO   299      42.206  28.903  45.519  1.00  0.00           C  
ATOM   4762  HG2 PRO   299      41.946  27.911  45.152  1.00  0.00           H  
ATOM   4763  HG3 PRO   299      43.284  29.062  45.559  1.00  0.00           H  
ATOM   4764  CB  PRO   299      41.651  29.027  46.904  1.00  0.00           C  
ATOM   4765  HB2 PRO   299      42.374  28.630  47.617  1.00  0.00           H  
ATOM   4766  HB3 PRO   299      40.758  28.441  47.119  1.00  0.00           H  
ATOM   4767  CA  PRO   299      41.239  30.424  47.091  1.00  0.00           C  
ATOM   4768  HA  PRO   299      40.390  30.360  47.772  1.00  0.00           H  
ATOM   4769  C   PRO   299      42.348  31.375  47.596  1.00  0.00           C  
ATOM   4770  O   PRO   299      42.995  31.997  46.783  1.00  0.00           O  
ATOM   4771  N   PRO   300      42.541  31.465  49.002  1.00  0.00           N  
ATOM   4772  CD  PRO   300      41.899  30.600  50.022  1.00  0.00           C  
ATOM   4773  HD2 PRO   300      41.763  29.573  49.681  1.00  0.00           H  
ATOM   4774  HD3 PRO   300      40.931  31.075  50.180  1.00  0.00           H  
ATOM   4775  CG  PRO   300      42.706  30.767  51.258  1.00  0.00           C  
ATOM   4776  HG2 PRO   300      43.428  29.952  51.293  1.00  0.00           H  
ATOM   4777  HG3 PRO   300      42.111  30.828  52.169  1.00  0.00           H  
ATOM   4778  CB  PRO   300      43.438  32.097  51.053  1.00  0.00           C  
ATOM   4779  HB2 PRO   300      44.393  32.193  51.570  1.00  0.00           H  
ATOM   4780  HB3 PRO   300      42.769  32.881  51.407  1.00  0.00           H  
ATOM   4781  CA  PRO   300      43.582  32.224  49.533  1.00  0.00           C  
ATOM   4782  HA  PRO   300      43.417  33.272  49.286  1.00  0.00           H  
ATOM   4783  C   PRO   300      45.041  31.760  49.086  1.00  0.00           C  
ATOM   4784  O   PRO   300      45.387  30.567  49.183  1.00  0.00           O  
ATOM   4785  N   LEU   301      45.797  32.620  48.408  1.00  0.00           N  
ATOM   4786  H   LEU   301      45.528  33.591  48.488  1.00  0.00           H  
ATOM   4787  CA  LEU   301      47.222  32.360  48.045  1.00  0.00           C  
ATOM   4788  HA  LEU   301      47.301  31.387  47.559  1.00  0.00           H  
ATOM   4789  CB  LEU   301      47.860  33.420  47.127  1.00  0.00           C  
ATOM   4790  HB2 LEU   301      48.778  33.021  46.695  1.00  0.00           H  
ATOM   4791  HB3 LEU   301      48.098  34.332  47.676  1.00  0.00           H  
ATOM   4792  CG  LEU   301      47.145  33.819  45.886  1.00  0.00           C  
ATOM   4793  HG  LEU   301      47.027  32.900  45.312  1.00  0.00           H  
ATOM   4794  CD1 LEU   301      45.793  34.599  46.083  1.00  0.00           C  
ATOM   4795 HD11 LEU   301      45.984  35.247  46.938  1.00  0.00           H  
ATOM   4796 HD12 LEU   301      45.041  33.910  46.469  1.00  0.00           H  
ATOM   4797 HD13 LEU   301      45.404  34.989  45.142  1.00  0.00           H  
ATOM   4798  CD2 LEU   301      47.943  34.784  45.031  1.00  0.00           C  
ATOM   4799 HD21 LEU   301      48.881  34.306  44.750  1.00  0.00           H  
ATOM   4800 HD22 LEU   301      47.386  35.003  44.120  1.00  0.00           H  
ATOM   4801 HD23 LEU   301      47.981  35.738  45.558  1.00  0.00           H  
ATOM   4802  C   LEU   301      48.115  32.288  49.275  1.00  0.00           C  
ATOM   4803  O   LEU   301      47.936  33.086  50.229  1.00  0.00           O  
ATOM   4804  N   GLU   302      49.105  31.438  49.260  1.00  0.00           N  
ATOM   4805  H   GLU   302      49.340  30.993  48.384  1.00  0.00           H  
ATOM   4806  CA  GLU   302      50.141  31.367  50.282  1.00  0.00           C  
ATOM   4807  HA  GLU   302      49.591  31.574  51.200  1.00  0.00           H  
ATOM   4808  CB  GLU   302      50.747  29.976  50.320  1.00  0.00           C  
ATOM   4809  HB2 GLU   302      50.064  29.154  50.103  1.00  0.00           H  
ATOM   4810  HB3 GLU   302      51.421  29.983  49.464  1.00  0.00           H  
ATOM   4811  CG  GLU   302      51.587  29.535  51.567  1.00  0.00           C  
ATOM   4812  HG2 GLU   302      52.462  30.172  51.695  1.00  0.00           H  
ATOM   4813  HG3 GLU   302      51.881  28.515  51.322  1.00  0.00           H  
ATOM   4814  CD  GLU   302      50.800  29.587  52.828  1.00  0.00           C  
ATOM   4815  OE1 GLU   302      50.721  30.656  53.441  1.00  0.00           O  
ATOM   4816  OE2 GLU   302      50.212  28.558  53.313  1.00  0.00           O  
ATOM   4817  C   GLU   302      51.253  32.431  50.166  1.00  0.00           C  
ATOM   4818  O   GLU   302      51.526  32.872  49.094  1.00  0.00           O  
ATOM   4819  N   ASP   303      51.944  32.650  51.238  1.00  0.00           N  
ATOM   4820  H   ASP   303      51.607  32.197  52.075  1.00  0.00           H  
ATOM   4821  CA  ASP   303      53.025  33.653  51.328  1.00  0.00           C  
ATOM   4822  HA  ASP   303      52.615  34.499  50.775  1.00  0.00           H  
ATOM   4823  CB  ASP   303      53.214  34.029  52.824  1.00  0.00           C  
ATOM   4824  HB2 ASP   303      53.469  33.162  53.434  1.00  0.00           H  
ATOM   4825  HB3 ASP   303      53.987  34.796  52.775  1.00  0.00           H  
ATOM   4826  CG  ASP   303      52.102  34.836  53.396  1.00  0.00           C  
ATOM   4827  OD1 ASP   303      51.918  34.762  54.682  1.00  0.00           O  
ATOM   4828  OD2 ASP   303      51.325  35.377  52.655  1.00  0.00           O  
ATOM   4829  C   ASP   303      54.345  33.253  50.724  1.00  0.00           C  
ATOM   4830  O   ASP   303      55.338  33.944  50.832  1.00  0.00           O  
ATOM   4831  N   ASP   304      54.403  32.263  49.811  1.00  0.00           N  
ATOM   4832  H   ASP   304      53.548  31.775  49.582  1.00  0.00           H  
ATOM   4833  CA  ASP   304      55.503  31.915  49.016  1.00  0.00           C  
ATOM   4834  HA  ASP   304      56.411  32.158  49.568  1.00  0.00           H  
ATOM   4835  CB  ASP   304      55.359  30.376  48.811  1.00  0.00           C  
ATOM   4836  HB2 ASP   304      55.312  29.893  49.787  1.00  0.00           H  
ATOM   4837  HB3 ASP   304      56.303  30.165  48.309  1.00  0.00           H  
ATOM   4838  CG  ASP   304      54.121  29.920  48.065  1.00  0.00           C  
ATOM   4839  OD1 ASP   304      53.691  28.705  48.131  1.00  0.00           O  
ATOM   4840  OD2 ASP   304      53.503  30.661  47.277  1.00  0.00           O  
ATOM   4841  C   ASP   304      55.477  32.672  47.612  1.00  0.00           C  
ATOM   4842  O   ASP   304      56.236  32.485  46.650  1.00  0.00           O  
ATOM   4843  N   TYR   305      54.485  33.590  47.478  1.00  0.00           N  
ATOM   4844  H   TYR   305      53.819  33.811  48.205  1.00  0.00           H  
ATOM   4845  CA  TYR   305      54.192  34.381  46.230  1.00  0.00           C  
ATOM   4846  HA  TYR   305      54.209  33.758  45.336  1.00  0.00           H  
ATOM   4847  CB  TYR   305      52.772  34.987  46.259  1.00  0.00           C  
ATOM   4848  HB2 TYR   305      52.135  34.125  46.454  1.00  0.00           H  
ATOM   4849  HB3 TYR   305      52.604  35.600  47.146  1.00  0.00           H  
ATOM   4850  CG  TYR   305      52.375  35.639  44.964  1.00  0.00           C  
ATOM   4851  CD1 TYR   305      52.476  37.039  44.954  1.00  0.00           C  
ATOM   4852  HD1 TYR   305      53.083  37.538  45.695  1.00  0.00           H  
ATOM   4853  CE1 TYR   305      51.738  37.796  44.005  1.00  0.00           C  
ATOM   4854  HE1 TYR   305      51.547  38.859  43.978  1.00  0.00           H  
ATOM   4855  CZ  TYR   305      50.904  37.107  43.124  1.00  0.00           C  
ATOM   4856  OH  TYR   305      50.190  37.889  42.309  1.00  0.00           O  
ATOM   4857  HH  TYR   305      50.128  38.758  42.713  1.00  0.00           H  
ATOM   4858  CE2 TYR   305      50.759  35.699  43.097  1.00  0.00           C  
ATOM   4859  HE2 TYR   305      50.088  35.217  42.401  1.00  0.00           H  
ATOM   4860  CD2 TYR   305      51.534  34.954  44.065  1.00  0.00           C  
ATOM   4861  HD2 TYR   305      51.241  33.934  44.268  1.00  0.00           H  
ATOM   4862  C   TYR   305      55.318  35.446  46.085  1.00  0.00           C  
ATOM   4863  O   TYR   305      55.436  36.368  46.885  1.00  0.00           O  
ATOM   4864  N   PHE   306      56.145  35.334  45.082  1.00  0.00           N  
ATOM   4865  H   PHE   306      56.046  34.449  44.605  1.00  0.00           H  
ATOM   4866  CA  PHE   306      57.134  36.368  44.724  1.00  0.00           C  
ATOM   4867  HA  PHE   306      57.423  36.826  45.670  1.00  0.00           H  
ATOM   4868  CB  PHE   306      58.361  35.650  44.223  1.00  0.00           C  
ATOM   4869  HB2 PHE   306      58.681  34.980  45.022  1.00  0.00           H  
ATOM   4870  HB3 PHE   306      58.063  35.038  43.372  1.00  0.00           H  
ATOM   4871  CG  PHE   306      59.459  36.561  43.868  1.00  0.00           C  
ATOM   4872  CD1 PHE   306      60.198  37.311  44.878  1.00  0.00           C  
ATOM   4873  HD1 PHE   306      59.875  37.127  45.892  1.00  0.00           H  
ATOM   4874  CE1 PHE   306      61.251  38.207  44.523  1.00  0.00           C  
ATOM   4875  HE1 PHE   306      61.840  38.747  45.249  1.00  0.00           H  
ATOM   4876  CZ  PHE   306      61.598  38.363  43.159  1.00  0.00           C  
ATOM   4877  HZ  PHE   306      62.472  38.952  42.923  1.00  0.00           H  
ATOM   4878  CE2 PHE   306      60.925  37.604  42.185  1.00  0.00           C  
ATOM   4879  HE2 PHE   306      61.090  37.818  41.139  1.00  0.00           H  
ATOM   4880  CD2 PHE   306      59.917  36.734  42.502  1.00  0.00           C  
ATOM   4881  HD2 PHE   306      59.306  36.216  41.778  1.00  0.00           H  
ATOM   4882  C   PHE   306      56.544  37.417  43.743  1.00  0.00           C  
ATOM   4883  O   PHE   306      56.621  37.261  42.521  1.00  0.00           O  
ATOM   4884  N   GLY   307      55.928  38.416  44.299  1.00  0.00           N  
ATOM   4885  H   GLY   307      56.038  38.540  45.296  1.00  0.00           H  
ATOM   4886  CA  GLY   307      55.290  39.399  43.458  1.00  0.00           C  
ATOM   4887  HA2 GLY   307      54.677  38.846  42.746  1.00  0.00           H  
ATOM   4888  HA3 GLY   307      56.036  39.984  42.921  1.00  0.00           H  
ATOM   4889  C   GLY   307      54.362  40.358  44.270  1.00  0.00           C  
ATOM   4890  O   GLY   307      54.067  40.028  45.417  1.00  0.00           O  
ATOM   4891  N   ASN   308      53.841  41.485  43.693  1.00  0.00           N  
ATOM   4892  H   ASN   308      53.870  41.581  42.688  1.00  0.00           H  
ATOM   4893  CA  ASN   308      52.814  42.327  44.339  1.00  0.00           C  
ATOM   4894  HA  ASN   308      53.041  42.370  45.405  1.00  0.00           H  
ATOM   4895  CB  ASN   308      52.745  43.800  43.748  1.00  0.00           C  
ATOM   4896  HB2 ASN   308      52.296  43.628  42.769  1.00  0.00           H  
ATOM   4897  HB3 ASN   308      52.066  44.386  44.368  1.00  0.00           H  
ATOM   4898  CG  ASN   308      54.060  44.586  43.777  1.00  0.00           C  
ATOM   4899  OD1 ASN   308      54.273  45.348  44.686  1.00  0.00           O  
ATOM   4900  ND2 ASN   308      54.913  44.389  42.875  1.00  0.00           N  
ATOM   4901 HD21 ASN   308      55.733  44.962  43.015  1.00  0.00           H  
ATOM   4902 HD22 ASN   308      54.760  43.820  42.055  1.00  0.00           H  
ATOM   4903  C   ASN   308      51.385  41.740  44.256  1.00  0.00           C  
ATOM   4904  O   ASN   308      50.869  41.357  43.203  1.00  0.00           O  
ATOM   4905  N   ALA   309      50.778  41.670  45.475  1.00  0.00           N  
ATOM   4906  H   ALA   309      51.422  41.744  46.249  1.00  0.00           H  
ATOM   4907  CA  ALA   309      49.430  41.230  45.780  1.00  0.00           C  
ATOM   4908  HA  ALA   309      48.756  41.468  44.956  1.00  0.00           H  
ATOM   4909  CB  ALA   309      49.459  39.695  45.887  1.00  0.00           C  
ATOM   4910  HB1 ALA   309      48.521  39.318  46.294  1.00  0.00           H  
ATOM   4911  HB2 ALA   309      49.601  39.267  44.895  1.00  0.00           H  
ATOM   4912  HB3 ALA   309      50.232  39.280  46.534  1.00  0.00           H  
ATOM   4913  C   ALA   309      48.977  41.919  47.091  1.00  0.00           C  
ATOM   4914  O   ALA   309      48.751  41.368  48.139  1.00  0.00           O  
ATOM   4915  N   ALA   310      48.776  43.316  47.017  1.00  0.00           N  
ATOM   4916  H   ALA   310      49.135  43.750  46.178  1.00  0.00           H  
ATOM   4917  CA  ALA   310      48.325  44.247  48.045  1.00  0.00           C  
ATOM   4918  HA  ALA   310      47.866  43.786  48.919  1.00  0.00           H  
ATOM   4919  CB  ALA   310      49.570  44.992  48.578  1.00  0.00           C  
ATOM   4920  HB1 ALA   310      49.268  45.629  49.409  1.00  0.00           H  
ATOM   4921  HB2 ALA   310      50.377  44.327  48.888  1.00  0.00           H  
ATOM   4922  HB3 ALA   310      49.906  45.633  47.763  1.00  0.00           H  
ATOM   4923  C   ALA   310      47.226  45.285  47.464  1.00  0.00           C  
ATOM   4924  O   ALA   310      47.383  45.822  46.408  1.00  0.00           O  
ATOM   4925  N   ASP   311      46.094  45.368  48.175  1.00  0.00           N  
ATOM   4926  H   ASP   311      45.954  45.044  49.121  1.00  0.00           H  
ATOM   4927  CA  ASP   311      45.003  46.292  47.758  1.00  0.00           C  
ATOM   4928  HA  ASP   311      45.397  46.993  47.022  1.00  0.00           H  
ATOM   4929  CB  ASP   311      43.945  45.408  47.065  1.00  0.00           C  
ATOM   4930  HB2 ASP   311      44.351  44.796  46.259  1.00  0.00           H  
ATOM   4931  HB3 ASP   311      43.571  44.766  47.862  1.00  0.00           H  
ATOM   4932  CG  ASP   311      43.001  46.306  46.309  1.00  0.00           C  
ATOM   4933  OD1 ASP   311      43.292  47.470  45.992  1.00  0.00           O  
ATOM   4934  OD2 ASP   311      41.852  45.822  46.012  1.00  0.00           O  
ATOM   4935  C   ASP   311      44.501  47.070  48.959  1.00  0.00           C  
ATOM   4936  O   ASP   311      44.166  46.493  50.011  1.00  0.00           O  
ATOM   4937  N   TRP   312      44.365  48.381  48.716  1.00  0.00           N
[truncated: 10,100,721 more chars]
