# Supplementary material for: Characterization and structure-based protein engineering of a regiospecific saponin acetyltransferase from Astragalus membranaceus
Source: Nat Commun. 2023 Sep 25;14:5969. doi: 10.1038/s41467-023-41599-7 (PMC10519980; doi:10.1038/s41467-023-41599-7)
Supplement: Supplementary file 7 — Source Data [file 41467_2023_41599_MOESM7_ESM.zip › Source Data/MD configurations/A312W-start.txt]

CRYST1  113.413   97.287  106.452  90.00  90.00  90.00               1
ATOM      1  N   MET     1      81.700  60.802  69.484  1.00  0.00           N  
ATOM      2  H1  MET     1      82.442  60.731  68.803  1.00  0.00           H  
ATOM      3  H2  MET     1      81.317  59.870  69.416  1.00  0.00           H  
ATOM      4  H3  MET     1      82.132  60.935  70.387  1.00  0.00           H  
ATOM      5  CA  MET     1      80.609  61.808  69.102  1.00  0.00           C  
ATOM      6  HA  MET     1      80.063  62.138  69.986  1.00  0.00           H  
ATOM      7  CB  MET     1      81.286  63.083  68.531  1.00  0.00           C  
ATOM      8  HB2 MET     1      81.833  62.889  67.609  1.00  0.00           H  
ATOM      9  HB3 MET     1      80.482  63.797  68.348  1.00  0.00           H  
ATOM     10  CG  MET     1      82.302  63.830  69.450  1.00  0.00           C  
ATOM     11  HG2 MET     1      83.093  63.131  69.722  1.00  0.00           H  
ATOM     12  HG3 MET     1      82.624  64.671  68.837  1.00  0.00           H  
ATOM     13  SD  MET     1      81.609  64.523  71.004  1.00  0.00           S  
ATOM     14  CE  MET     1      82.932  65.139  71.963  1.00  0.00           C  
ATOM     15  HE1 MET     1      82.630  65.038  73.006  1.00  0.00           H  
ATOM     16  HE2 MET     1      83.758  64.508  71.637  1.00  0.00           H  
ATOM     17  HE3 MET     1      83.204  66.169  71.733  1.00  0.00           H  
ATOM     18  C   MET     1      79.724  61.121  68.079  1.00  0.00           C  
ATOM     19  O   MET     1      80.174  60.532  67.131  1.00  0.00           O  
ATOM     20  N   SER     2      78.429  61.325  68.220  1.00  0.00           N  
ATOM     21  H   SER     2      78.215  61.549  69.181  1.00  0.00           H  
ATOM     22  CA  SER     2      77.387  60.554  67.612  1.00  0.00           C  
ATOM     23  HA  SER     2      77.730  59.524  67.709  1.00  0.00           H  
ATOM     24  CB  SER     2      76.037  60.776  68.168  1.00  0.00           C  
ATOM     25  HB2 SER     2      75.820  61.821  67.946  1.00  0.00           H  
ATOM     26  HB3 SER     2      76.081  60.633  69.248  1.00  0.00           H  
ATOM     27  OG  SER     2      75.162  59.859  67.454  1.00  0.00           O  
ATOM     28  HG  SER     2      75.121  59.063  67.988  1.00  0.00           H  
ATOM     29  C   SER     2      77.379  60.817  66.074  1.00  0.00           C  
ATOM     30  O   SER     2      77.155  61.932  65.693  1.00  0.00           O  
ATOM     31  N   SER     3      77.658  59.860  65.240  1.00  0.00           N  
ATOM     32  H   SER     3      77.755  58.957  65.683  1.00  0.00           H  
ATOM     33  CA  SER     3      77.903  59.898  63.816  1.00  0.00           C  
ATOM     34  HA  SER     3      77.084  60.398  63.297  1.00  0.00           H  
ATOM     35  CB  SER     3      79.260  60.563  63.571  1.00  0.00           C  
ATOM     36  HB2 SER     3      79.179  61.586  63.939  1.00  0.00           H  
ATOM     37  HB3 SER     3      79.545  60.490  62.522  1.00  0.00           H  
ATOM     38  OG  SER     3      80.172  59.926  64.382  1.00  0.00           O  
ATOM     39  HG  SER     3      79.848  59.979  65.284  1.00  0.00           H  
ATOM     40  C   SER     3      77.976  58.471  63.298  1.00  0.00           C  
ATOM     41  O   SER     3      78.367  57.557  64.086  1.00  0.00           O  
ATOM     42  N   LEU     4      77.801  58.239  61.986  1.00  0.00           N  
ATOM     43  H   LEU     4      77.368  58.999  61.482  1.00  0.00           H  
ATOM     44  CA  LEU     4      78.122  57.015  61.399  1.00  0.00           C  
ATOM     45  HA  LEU     4      78.155  56.243  62.168  1.00  0.00           H  
ATOM     46  CB  LEU     4      76.912  56.659  60.431  1.00  0.00           C  
ATOM     47  HB2 LEU     4      76.706  57.406  59.664  1.00  0.00           H  
ATOM     48  HB3 LEU     4      76.018  56.587  61.050  1.00  0.00           H  
ATOM     49  CG  LEU     4      76.876  55.305  59.720  1.00  0.00           C  
ATOM     50  HG  LEU     4      75.879  55.088  59.336  1.00  0.00           H  
ATOM     51  CD1 LEU     4      77.840  55.321  58.489  1.00  0.00           C  
ATOM     52 HD11 LEU     4      77.637  54.318  58.114  1.00  0.00           H  
ATOM     53 HD12 LEU     4      77.694  56.132  57.776  1.00  0.00           H  
ATOM     54 HD13 LEU     4      78.844  55.289  58.911  1.00  0.00           H  
ATOM     55  CD2 LEU     4      77.191  54.172  60.690  1.00  0.00           C  
ATOM     56 HD21 LEU     4      78.183  54.297  61.124  1.00  0.00           H  
ATOM     57 HD22 LEU     4      76.462  54.317  61.487  1.00  0.00           H  
ATOM     58 HD23 LEU     4      77.115  53.243  60.124  1.00  0.00           H  
ATOM     59  C   LEU     4      79.458  57.086  60.664  1.00  0.00           C  
ATOM     60  O   LEU     4      79.774  57.912  59.802  1.00  0.00           O  
ATOM     61  N   ARG     5      80.303  56.077  60.932  1.00  0.00           N  
ATOM     62  H   ARG     5      80.099  55.480  61.721  1.00  0.00           H  
ATOM     63  CA  ARG     5      81.617  55.834  60.309  1.00  0.00           C  
ATOM     64  HA  ARG     5      81.982  56.653  59.689  1.00  0.00           H  
ATOM     65  CB  ARG     5      82.662  55.756  61.466  1.00  0.00           C  
ATOM     66  HB2 ARG     5      83.585  55.290  61.121  1.00  0.00           H  
ATOM     67  HB3 ARG     5      82.162  55.144  62.217  1.00  0.00           H  
ATOM     68  CG  ARG     5      83.017  57.089  62.123  1.00  0.00           C  
ATOM     69  HG2 ARG     5      82.263  57.499  62.795  1.00  0.00           H  
ATOM     70  HG3 ARG     5      83.188  57.781  61.298  1.00  0.00           H  
ATOM     71  CD  ARG     5      84.326  56.919  62.997  1.00  0.00           C  
ATOM     72  HD2 ARG     5      85.109  56.462  62.393  1.00  0.00           H  
ATOM     73  HD3 ARG     5      84.529  57.912  63.400  1.00  0.00           H  
ATOM     74  NE  ARG     5      84.181  56.008  64.130  1.00  0.00           N  
ATOM     75  HE  ARG     5      84.004  56.296  65.082  1.00  0.00           H  
ATOM     76  CZ  ARG     5      84.433  54.705  64.140  1.00  0.00           C  
ATOM     77  NH1 ARG     5      84.744  54.012  63.089  1.00  0.00           N  
ATOM     78 HH11 ARG     5      85.037  53.049  62.998  1.00  0.00           H  
ATOM     79 HH12 ARG     5      85.066  54.650  62.375  1.00  0.00           H  
ATOM     80  NH2 ARG     5      84.352  54.043  65.250  1.00  0.00           N  
ATOM     81 HH21 ARG     5      84.073  54.487  66.113  1.00  0.00           H  
ATOM     82 HH22 ARG     5      84.470  53.041  65.202  1.00  0.00           H  
ATOM     83  C   ARG     5      81.593  54.591  59.475  1.00  0.00           C  
ATOM     84  O   ARG     5      81.259  53.531  59.943  1.00  0.00           O  
ATOM     85  N   LEU     6      82.162  54.685  58.269  1.00  0.00           N  
ATOM     86  H   LEU     6      82.512  55.555  57.894  1.00  0.00           H  
ATOM     87  CA  LEU     6      82.503  53.502  57.425  1.00  0.00           C  
ATOM     88  HA  LEU     6      81.601  52.899  57.326  1.00  0.00           H  
ATOM     89  CB  LEU     6      82.820  54.035  56.020  1.00  0.00           C  
ATOM     90  HB2 LEU     6      81.823  54.212  55.616  1.00  0.00           H  
ATOM     91  HB3 LEU     6      83.349  54.985  56.101  1.00  0.00           H  
ATOM     92  CG  LEU     6      83.561  53.088  55.027  1.00  0.00           C  
ATOM     93  HG  LEU     6      84.441  52.716  55.551  1.00  0.00           H  
ATOM     94  CD1 LEU     6      82.671  51.952  54.540  1.00  0.00           C  
ATOM     95 HD11 LEU     6      82.403  51.273  55.349  1.00  0.00           H  
ATOM     96 HD12 LEU     6      81.692  52.303  54.212  1.00  0.00           H  
ATOM     97 HD13 LEU     6      83.166  51.299  53.821  1.00  0.00           H  
ATOM     98  CD2 LEU     6      84.018  53.888  53.786  1.00  0.00           C  
ATOM     99 HD21 LEU     6      83.168  54.147  53.155  1.00  0.00           H  
ATOM    100 HD22 LEU     6      84.536  54.769  54.166  1.00  0.00           H  
ATOM    101 HD23 LEU     6      84.890  53.422  53.326  1.00  0.00           H  
ATOM    102  C   LEU     6      83.743  52.816  58.072  1.00  0.00           C  
ATOM    103  O   LEU     6      84.712  53.473  58.459  1.00  0.00           O  
ATOM    104  N   VAL     7      83.777  51.498  57.890  1.00  0.00           N  
ATOM    105  H   VAL     7      82.961  51.056  57.493  1.00  0.00           H  
ATOM    106  CA  VAL     7      84.896  50.596  58.207  1.00  0.00           C  
ATOM    107  HA  VAL     7      85.709  51.156  58.670  1.00  0.00           H  
ATOM    108  CB  VAL     7      84.403  49.621  59.275  1.00  0.00           C  
ATOM    109  HB  VAL     7      83.592  49.079  58.788  1.00  0.00           H  
ATOM    110  CG1 VAL     7      85.423  48.606  59.728  1.00  0.00           C  
ATOM    111 HG11 VAL     7      85.881  48.044  58.914  1.00  0.00           H  
ATOM    112 HG12 VAL     7      85.036  47.917  60.479  1.00  0.00           H  
ATOM    113 HG13 VAL     7      86.245  49.190  60.141  1.00  0.00           H  
ATOM    114  CG2 VAL     7      83.767  50.317  60.509  1.00  0.00           C  
ATOM    115 HG21 VAL     7      84.486  51.043  60.890  1.00  0.00           H  
ATOM    116 HG22 VAL     7      83.493  49.537  61.220  1.00  0.00           H  
ATOM    117 HG23 VAL     7      82.795  50.787  60.355  1.00  0.00           H  
ATOM    118  C   VAL     7      85.362  49.839  56.910  1.00  0.00           C  
ATOM    119  O   VAL     7      86.588  49.897  56.646  1.00  0.00           O  
ATOM    120  N   SER     8      84.451  49.199  56.092  1.00  0.00           N  
ATOM    121  H   SER     8      83.492  49.410  56.327  1.00  0.00           H  
ATOM    122  CA  SER     8      84.770  48.544  54.828  1.00  0.00           C  
ATOM    123  HA  SER     8      85.571  49.030  54.271  1.00  0.00           H  
ATOM    124  CB  SER     8      85.094  47.147  55.099  1.00  0.00           C  
ATOM    125  HB2 SER     8      85.799  47.160  55.931  1.00  0.00           H  
ATOM    126  HB3 SER     8      84.216  46.604  55.449  1.00  0.00           H  
ATOM    127  OG  SER     8      85.439  46.538  53.885  1.00  0.00           O  
ATOM    128  HG  SER     8      86.284  46.800  53.513  1.00  0.00           H  
ATOM    129  C   SER     8      83.569  48.634  53.848  1.00  0.00           C  
ATOM    130  O   SER     8      82.379  48.690  54.245  1.00  0.00           O  
ATOM    131  N   SER     9      83.832  48.777  52.546  1.00  0.00           N  
ATOM    132  H   SER     9      84.824  48.852  52.377  1.00  0.00           H  
ATOM    133  CA  SER     9      82.790  48.586  51.476  1.00  0.00           C  
ATOM    134  HA  SER     9      81.854  48.253  51.926  1.00  0.00           H  
ATOM    135  CB  SER     9      82.529  49.996  51.006  1.00  0.00           C  
ATOM    136  HB2 SER     9      83.411  50.401  50.511  1.00  0.00           H  
ATOM    137  HB3 SER     9      82.211  50.605  51.852  1.00  0.00           H  
ATOM    138  OG  SER     9      81.428  49.934  50.152  1.00  0.00           O  
ATOM    139  HG  SER     9      81.097  50.821  49.993  1.00  0.00           H  
ATOM    140  C   SER     9      83.166  47.654  50.323  1.00  0.00           C  
ATOM    141  O   SER     9      84.266  47.691  49.796  1.00  0.00           O  
ATOM    142  N   SER    10      82.247  46.758  50.011  1.00  0.00           N  
ATOM    143  H   SER    10      81.330  46.731  50.433  1.00  0.00           H  
ATOM    144  CA  SER    10      82.515  45.731  49.034  1.00  0.00           C  
ATOM    145  HA  SER    10      83.250  46.180  48.366  1.00  0.00           H  
ATOM    146  CB  SER    10      83.162  44.503  49.741  1.00  0.00           C  
ATOM    147  HB2 SER    10      82.614  44.276  50.656  1.00  0.00           H  
ATOM    148  HB3 SER    10      84.199  44.698  50.015  1.00  0.00           H  
ATOM    149  OG  SER    10      83.187  43.425  48.813  1.00  0.00           O  
ATOM    150  HG  SER    10      83.798  42.780  49.177  1.00  0.00           H  
ATOM    151  C   SER    10      81.310  45.532  48.132  1.00  0.00           C  
ATOM    152  O   SER    10      80.113  45.542  48.540  1.00  0.00           O  
ATOM    153  N   THR    11      81.483  45.459  46.807  1.00  0.00           N  
ATOM    154  H   THR    11      82.417  45.620  46.460  1.00  0.00           H  
ATOM    155  CA  THR    11      80.460  44.981  45.896  1.00  0.00           C  
ATOM    156  HA  THR    11      79.470  45.341  46.175  1.00  0.00           H  
ATOM    157  CB  THR    11      80.806  45.478  44.464  1.00  0.00           C  
ATOM    158  HB  THR    11      81.750  45.027  44.156  1.00  0.00           H  
ATOM    159  CG2 THR    11      79.734  45.014  43.485  1.00  0.00           C  
ATOM    160 HG21 THR    11      78.969  45.790  43.520  1.00  0.00           H  
ATOM    161 HG22 THR    11      79.423  44.000  43.737  1.00  0.00           H  
ATOM    162 HG23 THR    11      80.137  45.031  42.472  1.00  0.00           H  
ATOM    163  OG1 THR    11      81.005  46.877  44.514  1.00  0.00           O  
ATOM    164  HG1 THR    11      81.696  47.084  45.148  1.00  0.00           H  
ATOM    165  C   THR    11      80.488  43.473  45.974  1.00  0.00           C  
ATOM    166  O   THR    11      81.516  42.866  45.723  1.00  0.00           O  
ATOM    167  N   ILE    12      79.392  42.796  46.237  1.00  0.00           N  
ATOM    168  H   ILE    12      78.560  43.324  46.458  1.00  0.00           H  
ATOM    169  CA  ILE    12      79.312  41.330  46.286  1.00  0.00           C  
ATOM    170  HA  ILE    12      80.299  40.869  46.264  1.00  0.00           H  
ATOM    171  CB  ILE    12      78.581  40.910  47.575  1.00  0.00           C  
ATOM    172  HB  ILE    12      77.556  41.276  47.629  1.00  0.00           H  
ATOM    173  CG2 ILE    12      78.355  39.383  47.717  1.00  0.00           C  
ATOM    174 HG21 ILE    12      79.366  38.990  47.608  1.00  0.00           H  
ATOM    175 HG22 ILE    12      77.788  38.866  46.942  1.00  0.00           H  
ATOM    176 HG23 ILE    12      78.001  39.144  48.719  1.00  0.00           H  
ATOM    177  CG1 ILE    12      79.239  41.479  48.849  1.00  0.00           C  
ATOM    178 HG12 ILE    12      78.621  41.208  49.705  1.00  0.00           H  
ATOM    179 HG13 ILE    12      79.160  42.565  48.807  1.00  0.00           H  
ATOM    180  CD1 ILE    12      80.648  41.055  49.223  1.00  0.00           C  
ATOM    181 HD11 ILE    12      80.791  41.532  50.193  1.00  0.00           H  
ATOM    182 HD12 ILE    12      81.371  41.405  48.486  1.00  0.00           H  
ATOM    183 HD13 ILE    12      80.639  39.995  49.475  1.00  0.00           H  
ATOM    184  C   ILE    12      78.522  40.854  45.050  1.00  0.00           C  
ATOM    185  O   ILE    12      77.614  41.480  44.505  1.00  0.00           O  
ATOM    186  N   GLN    13      78.833  39.617  44.682  1.00  0.00           N  
ATOM    187  H   GLN    13      79.528  39.145  45.241  1.00  0.00           H  
ATOM    188  CA  GLN    13      78.260  38.993  43.475  1.00  0.00           C  
ATOM    189  HA  GLN    13      77.576  39.703  43.011  1.00  0.00           H  
ATOM    190  CB  GLN    13      79.513  38.713  42.586  1.00  0.00           C  
ATOM    191  HB2 GLN    13      79.102  38.285  41.671  1.00  0.00           H  
ATOM    192  HB3 GLN    13      80.267  38.061  43.026  1.00  0.00           H  
ATOM    193  CG  GLN    13      80.205  39.978  42.189  1.00  0.00           C  
ATOM    194  HG2 GLN    13      79.365  40.592  41.865  1.00  0.00           H  
ATOM    195  HG3 GLN    13      80.757  40.437  43.010  1.00  0.00           H  
ATOM    196  CD  GLN    13      81.137  39.664  41.049  1.00  0.00           C  
ATOM    197  OE1 GLN    13      81.109  38.672  40.330  1.00  0.00           O  
ATOM    198  NE2 GLN    13      82.062  40.616  40.830  1.00  0.00           N  
ATOM    199 HE21 GLN    13      82.138  41.391  41.473  1.00  0.00           H  
ATOM    200 HE22 GLN    13      82.705  40.428  40.074  1.00  0.00           H  
ATOM    201  C   GLN    13      77.583  37.638  43.761  1.00  0.00           C  
ATOM    202  O   GLN    13      77.794  37.129  44.911  1.00  0.00           O  
ATOM    203  N   ALA    14      76.712  37.060  42.902  1.00  0.00           N  
ATOM    204  H   ALA    14      76.453  37.563  42.066  1.00  0.00           H  
ATOM    205  CA  ALA    14      76.202  35.665  43.075  1.00  0.00           C  
ATOM    206  HA  ALA    14      75.593  35.494  43.962  1.00  0.00           H  
ATOM    207  CB  ALA    14      75.265  35.496  41.840  1.00  0.00           C  
ATOM    208  HB1 ALA    14      75.163  34.457  41.525  1.00  0.00           H  
ATOM    209  HB2 ALA    14      75.640  36.024  40.964  1.00  0.00           H  
ATOM    210  HB3 ALA    14      74.353  36.005  42.151  1.00  0.00           H  
ATOM    211  C   ALA    14      77.377  34.674  42.980  1.00  0.00           C  
ATOM    212  O   ALA    14      78.405  35.041  42.463  1.00  0.00           O  
ATOM    213  N   ALA    15      77.283  33.570  43.610  1.00  0.00           N  
ATOM    214  H   ALA    15      76.421  33.374  44.100  1.00  0.00           H  
ATOM    215  CA  ALA    15      78.399  32.615  43.627  1.00  0.00           C  
ATOM    216  HA  ALA    15      79.315  33.206  43.629  1.00  0.00           H  
ATOM    217  CB  ALA    15      78.352  31.852  44.981  1.00  0.00           C  
ATOM    218  HB1 ALA    15      79.230  31.218  45.109  1.00  0.00           H  
ATOM    219  HB2 ALA    15      78.252  32.663  45.702  1.00  0.00           H  
ATOM    220  HB3 ALA    15      77.455  31.234  45.026  1.00  0.00           H  
ATOM    221  C   ALA    15      78.290  31.661  42.438  1.00  0.00           C  
ATOM    222  O   ALA    15      79.356  31.249  41.907  1.00  0.00           O  
ATOM    223  N   ASN    16      77.098  31.207  42.090  1.00  0.00           N  
ATOM    224  H   ASN    16      76.411  31.568  42.736  1.00  0.00           H  
ATOM    225  CA  ASN    16      76.750  30.437  40.898  1.00  0.00           C  
ATOM    226  HA  ASN    16      77.587  30.291  40.215  1.00  0.00           H  
ATOM    227  CB  ASN    16      76.235  29.074  41.406  1.00  0.00           C  
ATOM    228  HB2 ASN    16      75.378  29.238  42.060  1.00  0.00           H  
ATOM    229  HB3 ASN    16      75.909  28.476  40.555  1.00  0.00           H  
ATOM    230  CG  ASN    16      77.269  28.297  42.138  1.00  0.00           C  
ATOM    231  OD1 ASN    16      78.093  27.678  41.533  1.00  0.00           O  
ATOM    232  ND2 ASN    16      77.270  28.345  43.446  1.00  0.00           N  
ATOM    233 HD21 ASN    16      76.518  28.795  43.947  1.00  0.00           H  
ATOM    234 HD22 ASN    16      77.840  27.660  43.922  1.00  0.00           H  
ATOM    235  C   ASN    16      75.786  31.234  40.022  1.00  0.00           C  
ATOM    236  O   ASN    16      74.593  31.558  40.296  1.00  0.00           O  
ATOM    237  N   ASP    17      76.402  31.699  38.910  1.00  0.00           N  
ATOM    238  H   ASP    17      77.303  31.277  38.740  1.00  0.00           H  
ATOM    239  CA  ASP    17      75.897  32.736  38.022  1.00  0.00           C  
ATOM    240  HA  ASP    17      74.863  32.909  38.320  1.00  0.00           H  
ATOM    241  CB  ASP    17      76.734  33.984  38.170  1.00  0.00           C  
ATOM    242  HB2 ASP    17      76.839  34.320  39.202  1.00  0.00           H  
ATOM    243  HB3 ASP    17      77.779  33.727  37.997  1.00  0.00           H  
ATOM    244  CG  ASP    17      76.482  35.184  37.196  1.00  0.00           C  
ATOM    245  OD1 ASP    17      75.322  35.343  36.744  1.00  0.00           O  
ATOM    246  OD2 ASP    17      77.461  35.913  36.967  1.00  0.00           O  
ATOM    247  C   ASP    17      75.836  32.147  36.607  1.00  0.00           C  
ATOM    248  O   ASP    17      76.724  31.304  36.244  1.00  0.00           O  
ATOM    249  N   ASN    18      75.000  32.620  35.666  1.00  0.00           N  
ATOM    250  H   ASN    18      74.408  33.403  35.901  1.00  0.00           H  
ATOM    251  CA  ASN    18      75.037  32.311  34.205  1.00  0.00           C  
ATOM    252  HA  ASN    18      74.806  31.246  34.175  1.00  0.00           H  
ATOM    253  CB  ASN    18      73.956  33.214  33.532  1.00  0.00           C  
ATOM    254  HB2 ASN    18      74.259  33.479  32.519  1.00  0.00           H  
ATOM    255  HB3 ASN    18      73.908  34.104  34.160  1.00  0.00           H  
ATOM    256  CG  ASN    18      72.603  32.570  33.414  1.00  0.00           C  
ATOM    257  OD1 ASN    18      71.787  32.536  34.270  1.00  0.00           O  
ATOM    258  ND2 ASN    18      72.349  31.851  32.296  1.00  0.00           N  
ATOM    259 HD21 ASN    18      73.000  31.702  31.538  1.00  0.00           H  
ATOM    260 HD22 ASN    18      71.454  31.387  32.238  1.00  0.00           H  
ATOM    261  C   ASN    18      76.397  32.476  33.557  1.00  0.00           C  
ATOM    262  O   ASN    18      77.023  33.579  33.641  1.00  0.00           O  
ATOM    263  N   ASN    19      76.967  31.449  32.910  1.00  0.00           N  
ATOM    264  H   ASN    19      76.382  30.626  32.940  1.00  0.00           H  
ATOM    265  CA  ASN    19      78.181  31.446  32.087  1.00  0.00           C  
ATOM    266  HA  ASN    19      78.298  32.465  31.718  1.00  0.00           H  
ATOM    267  CB  ASN    19      79.477  31.000  32.722  1.00  0.00           C  
ATOM    268  HB2 ASN    19      79.155  30.159  33.336  1.00  0.00           H  
ATOM    269  HB3 ASN    19      80.293  30.925  32.004  1.00  0.00           H  
ATOM    270  CG  ASN    19      79.939  32.065  33.710  1.00  0.00           C  
ATOM    271  OD1 ASN    19      80.752  32.958  33.394  1.00  0.00           O  
ATOM    272  ND2 ASN    19      79.479  32.072  34.941  1.00  0.00           N  
ATOM    273 HD21 ASN    19      78.616  31.597  35.168  1.00  0.00           H  
ATOM    274 HD22 ASN    19      79.841  32.811  35.527  1.00  0.00           H  
ATOM    275  C   ASN    19      77.934  30.691  30.764  1.00  0.00           C  
ATOM    276  O   ASN    19      78.537  30.980  29.742  1.00  0.00           O  
ATOM    277  N   ASP    20      77.215  29.603  30.882  1.00  0.00           N  
ATOM    278  H   ASP    20      76.810  29.322  31.764  1.00  0.00           H  
ATOM    279  CA  ASP    20      77.200  28.544  29.799  1.00  0.00           C  
ATOM    280  HA  ASP    20      78.115  28.656  29.217  1.00  0.00           H  
ATOM    281  CB  ASP    20      77.266  27.101  30.384  1.00  0.00           C  
ATOM    282  HB2 ASP    20      77.500  26.375  29.606  1.00  0.00           H  
ATOM    283  HB3 ASP    20      78.029  27.057  31.161  1.00  0.00           H  
ATOM    284  CG  ASP    20      75.909  26.792  31.006  1.00  0.00           C  
ATOM    285  OD1 ASP    20      75.579  27.322  32.105  1.00  0.00           O  
ATOM    286  OD2 ASP    20      75.103  26.064  30.437  1.00  0.00           O  
ATOM    287  C   ASP    20      76.000  28.741  28.905  1.00  0.00           C  
ATOM    288  O   ASP    20      75.937  28.038  27.891  1.00  0.00           O  
ATOM    289  N   ASP    21      75.114  29.731  29.230  1.00  0.00           N  
ATOM    290  H   ASP    21      75.043  30.110  30.164  1.00  0.00           H  
ATOM    291  CA  ASP    21      73.846  29.992  28.478  1.00  0.00           C  
ATOM    292  HA  ASP    21      73.928  29.916  27.393  1.00  0.00           H  
ATOM    293  CB  ASP    21      72.806  29.071  29.030  1.00  0.00           C  
ATOM    294  HB2 ASP    21      72.550  29.398  30.037  1.00  0.00           H  
ATOM    295  HB3 ASP    21      73.281  28.107  29.208  1.00  0.00           H  
ATOM    296  CG  ASP    21      71.484  29.009  28.247  1.00  0.00           C  
ATOM    297  OD1 ASP    21      70.518  28.295  28.647  1.00  0.00           O  
ATOM    298  OD2 ASP    21      71.389  29.738  27.241  1.00  0.00           O  
ATOM    299  C   ASP    21      73.462  31.435  28.800  1.00  0.00           C  
ATOM    300  O   ASP    21      73.874  31.925  29.862  1.00  0.00           O  
ATOM    301  N   SER    22      72.610  32.051  27.999  1.00  0.00           N  
ATOM    302  H   SER    22      72.257  31.521  27.215  1.00  0.00           H  
ATOM    303  CA  SER    22      72.096  33.446  28.191  1.00  0.00           C  
ATOM    304  HA  SER    22      72.960  34.111  28.212  1.00  0.00           H  
ATOM    305  CB  SER    22      71.310  33.891  26.967  1.00  0.00           C  
ATOM    306  HB2 SER    22      70.443  33.263  26.760  1.00  0.00           H  
ATOM    307  HB3 SER    22      71.047  34.910  27.253  1.00  0.00           H  
ATOM    308  OG  SER    22      72.087  34.033  25.829  1.00  0.00           O  
ATOM    309  HG  SER    22      72.793  34.666  25.983  1.00  0.00           H  
ATOM    310  C   SER    22      71.305  33.525  29.478  1.00  0.00           C  
ATOM    311  O   SER    22      70.460  32.670  29.715  1.00  0.00           O  
ATOM    312  N   SER    23      71.465  34.555  30.322  1.00  0.00           N  
ATOM    313  H   SER    23      72.070  35.275  29.954  1.00  0.00           H  
ATOM    314  CA  SER    23      70.765  34.810  31.601  1.00  0.00           C  
ATOM    315  HA  SER    23      70.794  33.897  32.196  1.00  0.00           H  
ATOM    316  CB  SER    23      71.699  35.833  32.329  1.00  0.00           C  
ATOM    317  HB2 SER    23      71.438  36.854  32.051  1.00  0.00           H  
ATOM    318  HB3 SER    23      72.779  35.757  32.201  1.00  0.00           H  
ATOM    319  OG  SER    23      71.346  35.801  33.698  1.00  0.00           O  
ATOM    320  HG  SER    23      71.799  36.511  34.159  1.00  0.00           H  
ATOM    321  C   SER    23      69.357  35.285  31.402  1.00  0.00           C  
ATOM    322  O   SER    23      68.907  35.708  30.314  1.00  0.00           O  
ATOM    323  N   GLN    24      68.543  35.014  32.403  1.00  0.00           N  
ATOM    324  H   GLN    24      68.906  34.524  33.208  1.00  0.00           H  
ATOM    325  CA  GLN    24      67.112  35.202  32.359  1.00  0.00           C  
ATOM    326  HA  GLN    24      66.769  34.759  31.424  1.00  0.00           H  
ATOM    327  CB  GLN    24      66.528  34.526  33.608  1.00  0.00           C  
ATOM    328  HB2 GLN    24      66.968  33.531  33.547  1.00  0.00           H  
ATOM    329  HB3 GLN    24      66.878  34.982  34.534  1.00  0.00           H  
ATOM    330  CG  GLN    24      65.011  34.695  33.824  1.00  0.00           C  
ATOM    331  HG2 GLN    24      64.781  35.748  33.987  1.00  0.00           H  
ATOM    332  HG3 GLN    24      64.719  34.178  34.738  1.00  0.00           H  
ATOM    333  CD  GLN    24      64.039  34.221  32.717  1.00  0.00           C  
ATOM    334  OE1 GLN    24      64.402  33.992  31.586  1.00  0.00           O  
ATOM    335  NE2 GLN    24      62.748  34.273  32.893  1.00  0.00           N  
ATOM    336 HE21 GLN    24      62.343  34.840  33.624  1.00  0.00           H  
ATOM    337 HE22 GLN    24      62.124  33.989  32.151  1.00  0.00           H  
ATOM    338  C   GLN    24      66.762  36.675  32.377  1.00  0.00           C  
ATOM    339  O   GLN    24      67.378  37.533  32.983  1.00  0.00           O  
ATOM    340  N   LEU    25      65.699  37.025  31.664  1.00  0.00           N  
ATOM    341  H   LEU    25      65.121  36.296  31.269  1.00  0.00           H  
ATOM    342  CA  LEU    25      65.175  38.378  31.505  1.00  0.00           C  
ATOM    343  HA  LEU    25      65.782  39.156  31.970  1.00  0.00           H  
ATOM    344  CB  LEU    25      65.151  38.696  29.982  1.00  0.00           C  
ATOM    345  HB2 LEU    25      64.512  37.961  29.493  1.00  0.00           H  
ATOM    346  HB3 LEU    25      64.600  39.613  29.772  1.00  0.00           H  
ATOM    347  CG  LEU    25      66.498  38.745  29.303  1.00  0.00           C  
ATOM    348  HG  LEU    25      66.873  37.722  29.326  1.00  0.00           H  
ATOM    349  CD1 LEU    25      66.373  39.182  27.856  1.00  0.00           C  
ATOM    350 HD11 LEU    25      65.837  40.125  27.744  1.00  0.00           H  
ATOM    351 HD12 LEU    25      67.305  39.308  27.306  1.00  0.00           H  
ATOM    352 HD13 LEU    25      65.857  38.422  27.270  1.00  0.00           H  
ATOM    353  CD2 LEU    25      67.622  39.705  29.953  1.00  0.00           C  
ATOM    354 HD21 LEU    25      67.192  40.688  30.147  1.00  0.00           H  
ATOM    355 HD22 LEU    25      67.811  39.247  30.923  1.00  0.00           H  
ATOM    356 HD23 LEU    25      68.527  39.705  29.346  1.00  0.00           H  
ATOM    357  C   LEU    25      63.761  38.385  32.236  1.00  0.00           C  
ATOM    358  O   LEU    25      62.822  37.643  31.890  1.00  0.00           O  
ATOM    359  N   ILE    26      63.691  39.162  33.295  1.00  0.00           N  
ATOM    360  H   ILE    26      64.436  39.803  33.528  1.00  0.00           H  
ATOM    361  CA  ILE    26      62.511  39.102  34.167  1.00  0.00           C  
ATOM    362  HA  ILE    26      62.060  38.111  34.114  1.00  0.00           H  
ATOM    363  CB  ILE    26      62.738  39.453  35.658  1.00  0.00           C  
ATOM    364  HB  ILE    26      62.913  40.528  35.702  1.00  0.00           H  
ATOM    365  CG2 ILE    26      61.622  39.101  36.575  1.00  0.00           C  
ATOM    366 HG21 ILE    26      60.740  39.669  36.281  1.00  0.00           H  
ATOM    367 HG22 ILE    26      61.269  38.086  36.391  1.00  0.00           H  
ATOM    368 HG23 ILE    26      61.813  39.253  37.637  1.00  0.00           H  
ATOM    369  CG1 ILE    26      63.996  38.712  36.157  1.00  0.00           C  
ATOM    370 HG12 ILE    26      64.293  39.181  37.095  1.00  0.00           H  
ATOM    371 HG13 ILE    26      64.847  38.752  35.477  1.00  0.00           H  
ATOM    372  CD1 ILE    26      63.833  37.240  36.407  1.00  0.00           C  
ATOM    373 HD11 ILE    26      63.363  36.861  35.499  1.00  0.00           H  
ATOM    374 HD12 ILE    26      64.818  36.799  36.560  1.00  0.00           H  
ATOM    375 HD13 ILE    26      63.121  37.084  37.217  1.00  0.00           H  
ATOM    376  C   ILE    26      61.473  40.008  33.567  1.00  0.00           C  
ATOM    377  O   ILE    26      61.663  41.219  33.619  1.00  0.00           O  
ATOM    378  N   ASP    27      60.366  39.526  33.003  1.00  0.00           N  
ATOM    379  H   ASP    27      60.187  38.533  32.963  1.00  0.00           H  
ATOM    380  CA  ASP    27      59.264  40.434  32.449  1.00  0.00           C  
ATOM    381  HA  ASP    27      59.783  41.281  32.001  1.00  0.00           H  
ATOM    382  CB  ASP    27      58.272  39.664  31.448  1.00  0.00           C  
ATOM    383  HB2 ASP    27      57.866  38.788  31.952  1.00  0.00           H  
ATOM    384  HB3 ASP    27      57.467  40.316  31.110  1.00  0.00           H  
ATOM    385  CG  ASP    27      59.049  39.135  30.260  1.00  0.00           C  
ATOM    386  OD1 ASP    27      58.997  37.947  29.935  1.00  0.00           O  
ATOM    387  OD2 ASP    27      59.658  39.931  29.588  1.00  0.00           O  
ATOM    388  C   ASP    27      58.469  41.011  33.660  1.00  0.00           C  
ATOM    389  O   ASP    27      58.066  40.312  34.622  1.00  0.00           O  
ATOM    390  N   LEU    28      58.198  42.284  33.506  1.00  0.00           N  
ATOM    391  H   LEU    28      58.338  42.740  32.615  1.00  0.00           H  
ATOM    392  CA  LEU    28      57.587  43.011  34.610  1.00  0.00           C  
ATOM    393  HA  LEU    28      57.736  42.442  35.527  1.00  0.00           H  
ATOM    394  CB  LEU    28      58.289  44.388  34.741  1.00  0.00           C  
ATOM    395  HB2 LEU    28      57.770  44.995  35.483  1.00  0.00           H  
ATOM    396  HB3 LEU    28      58.000  44.929  33.840  1.00  0.00           H  
ATOM    397  CG  LEU    28      59.793  44.250  35.134  1.00  0.00           C  
ATOM    398  HG  LEU    28      60.150  43.558  34.371  1.00  0.00           H  
ATOM    399  CD1 LEU    28      60.575  45.594  35.095  1.00  0.00           C  
ATOM    400 HD11 LEU    28      60.277  46.092  36.017  1.00  0.00           H  
ATOM    401 HD12 LEU    28      60.198  46.156  34.240  1.00  0.00           H  
ATOM    402 HD13 LEU    28      61.654  45.452  35.152  1.00  0.00           H  
ATOM    403  CD2 LEU    28      60.067  43.532  36.479  1.00  0.00           C  
ATOM    404 HD21 LEU    28      59.983  42.461  36.296  1.00  0.00           H  
ATOM    405 HD22 LEU    28      61.009  43.875  36.908  1.00  0.00           H  
ATOM    406 HD23 LEU    28      59.346  43.864  37.226  1.00  0.00           H  
ATOM    407  C   LEU    28      56.071  43.186  34.457  1.00  0.00           C  
ATOM    408  O   LEU    28      55.604  43.395  33.309  1.00  0.00           O  
ATOM    409  N   THR    29      55.338  43.268  35.548  1.00  0.00           N  
ATOM    410  H   THR    29      55.818  43.240  36.436  1.00  0.00           H  
ATOM    411  CA  THR    29      53.867  43.524  35.617  1.00  0.00           C  
ATOM    412  HA  THR    29      53.333  43.394  34.676  1.00  0.00           H  
ATOM    413  CB  THR    29      53.221  42.618  36.694  1.00  0.00           C  
ATOM    414  HB  THR    29      53.731  41.656  36.639  1.00  0.00           H  
ATOM    415  CG2 THR    29      53.362  42.973  38.197  1.00  0.00           C  
ATOM    416 HG21 THR    29      53.022  43.993  38.378  1.00  0.00           H  
ATOM    417 HG22 THR    29      54.353  42.706  38.564  1.00  0.00           H  
ATOM    418 HG23 THR    29      52.673  42.325  38.740  1.00  0.00           H  
ATOM    419  OG1 THR    29      51.866  42.397  36.450  1.00  0.00           O  
ATOM    420  HG1 THR    29      51.795  41.551  36.002  1.00  0.00           H  
ATOM    421  C   THR    29      53.601  44.992  35.981  1.00  0.00           C  
ATOM    422  O   THR    29      54.535  45.700  36.341  1.00  0.00           O  
ATOM    423  N   VAL    30      52.332  45.449  35.811  1.00  0.00           N  
ATOM    424  H   VAL    30      51.607  44.746  35.792  1.00  0.00           H  
ATOM    425  CA  VAL    30      51.957  46.891  35.993  1.00  0.00           C  
ATOM    426  HA  VAL    30      52.726  47.371  35.386  1.00  0.00           H  
ATOM    427  CB  VAL    30      50.553  47.326  35.447  1.00  0.00           C  
ATOM    428  HB  VAL    30      49.808  46.701  35.938  1.00  0.00           H  
ATOM    429  CG1 VAL    30      50.213  48.813  35.747  1.00  0.00           C  
ATOM    430 HG11 VAL    30      49.214  48.991  35.351  1.00  0.00           H  
ATOM    431 HG12 VAL    30      50.882  49.555  35.311  1.00  0.00           H  
ATOM    432 HG13 VAL    30      50.185  48.988  36.823  1.00  0.00           H  
ATOM    433  CG2 VAL    30      50.583  47.169  33.904  1.00  0.00           C  
ATOM    434 HG21 VAL    30      49.560  47.178  33.528  1.00  0.00           H  
ATOM    435 HG22 VAL    30      51.128  48.043  33.548  1.00  0.00           H  
ATOM    436 HG23 VAL    30      51.127  46.292  33.554  1.00  0.00           H  
ATOM    437  C   VAL    30      52.298  47.373  37.411  1.00  0.00           C  
ATOM    438  O   VAL    30      52.882  48.431  37.669  1.00  0.00           O  
ATOM    439  N   TRP    31      52.067  46.546  38.459  1.00  0.00           N  
ATOM    440  H   TRP    31      51.590  45.693  38.203  1.00  0.00           H  
ATOM    441  CA  TRP    31      52.330  46.811  39.900  1.00  0.00           C  
ATOM    442  HA  TRP    31      52.088  47.868  40.008  1.00  0.00           H  
ATOM    443  CB  TRP    31      51.424  46.049  40.862  1.00  0.00           C  
ATOM    444  HB2 TRP    31      51.882  45.096  41.129  1.00  0.00           H  
ATOM    445  HB3 TRP    31      51.332  46.589  41.805  1.00  0.00           H  
ATOM    446  CG  TRP    31      50.037  45.690  40.455  1.00  0.00           C  
ATOM    447  CD1 TRP    31      49.094  46.606  40.238  1.00  0.00           C  
ATOM    448  HD1 TRP    31      49.281  47.670  40.226  1.00  0.00           H  
ATOM    449  NE1 TRP    31      47.855  45.976  40.187  1.00  0.00           N  
ATOM    450  HE1 TRP    31      47.000  46.466  39.970  1.00  0.00           H  
ATOM    451  CE2 TRP    31      47.945  44.588  40.267  1.00  0.00           C  
ATOM    452  CZ2 TRP    31      47.096  43.532  40.001  1.00  0.00           C  
ATOM    453  HZ2 TRP    31      46.112  43.775  39.626  1.00  0.00           H  
ATOM    454  CH2 TRP    31      47.561  42.186  40.215  1.00  0.00           C  
ATOM    455  HH2 TRP    31      46.919  41.357  39.958  1.00  0.00           H  
ATOM    456  CZ3 TRP    31      48.935  41.978  40.506  1.00  0.00           C  
ATOM    457  HZ3 TRP    31      49.281  40.957  40.580  1.00  0.00           H  
ATOM    458  CE3 TRP    31      49.762  43.096  40.517  1.00  0.00           C  
ATOM    459  HE3 TRP    31      50.834  43.028  40.623  1.00  0.00           H  
ATOM    460  CD2 TRP    31      49.336  44.432  40.390  1.00  0.00           C  
ATOM    461  C   TRP    31      53.805  46.700  40.239  1.00  0.00           C  
ATOM    462  O   TRP    31      54.233  47.125  41.359  1.00  0.00           O  
ATOM    463  N   ASP    32      54.679  46.077  39.384  1.00  0.00           N  
ATOM    464  H   ASP    32      54.409  45.743  38.470  1.00  0.00           H  
ATOM    465  CA  ASP    32      56.111  46.433  39.512  1.00  0.00           C  
ATOM    466  HA  ASP    32      56.356  46.462  40.574  1.00  0.00           H  
ATOM    467  CB  ASP    32      56.976  45.461  38.826  1.00  0.00           C  
ATOM    468  HB2 ASP    32      56.901  45.614  37.750  1.00  0.00           H  
ATOM    469  HB3 ASP    32      58.023  45.664  39.053  1.00  0.00           H  
ATOM    470  CG  ASP    32      56.786  43.987  39.019  1.00  0.00           C  
ATOM    471  OD1 ASP    32      56.651  43.514  40.169  1.00  0.00           O  
ATOM    472  OD2 ASP    32      56.772  43.282  37.992  1.00  0.00           O  
ATOM    473  C   ASP    32      56.425  47.751  38.870  1.00  0.00           C  
ATOM    474  O   ASP    32      57.132  48.564  39.528  1.00  0.00           O  
ATOM    475  N   LEU    33      55.947  48.001  37.645  1.00  0.00           N  
ATOM    476  H   LEU    33      55.453  47.253  37.178  1.00  0.00           H  
ATOM    477  CA  LEU    33      56.221  49.195  36.885  1.00  0.00           C  
ATOM    478  HA  LEU    33      57.288  49.374  36.756  1.00  0.00           H  
ATOM    479  CB  LEU    33      55.601  49.093  35.509  1.00  0.00           C  
ATOM    480  HB2 LEU    33      55.685  50.094  35.084  1.00  0.00           H  
ATOM    481  HB3 LEU    33      54.551  48.878  35.709  1.00  0.00           H  
ATOM    482  CG  LEU    33      56.154  48.075  34.503  1.00  0.00           C  
ATOM    483  HG  LEU    33      56.269  47.079  34.931  1.00  0.00           H  
ATOM    484  CD1 LEU    33      55.143  47.955  33.410  1.00  0.00           C  
ATOM    485 HD11 LEU    33      55.524  47.257  32.664  1.00  0.00           H  
ATOM    486 HD12 LEU    33      55.013  48.968  33.030  1.00  0.00           H  
ATOM    487 HD13 LEU    33      54.189  47.623  33.820  1.00  0.00           H  
ATOM    488  CD2 LEU    33      57.604  48.339  33.975  1.00  0.00           C  
ATOM    489 HD21 LEU    33      58.196  48.628  34.843  1.00  0.00           H  
ATOM    490 HD22 LEU    33      57.570  49.168  33.268  1.00  0.00           H  
ATOM    491 HD23 LEU    33      57.985  47.448  33.476  1.00  0.00           H  
ATOM    492  C   LEU    33      55.786  50.462  37.652  1.00  0.00           C  
ATOM    493  O   LEU    33      56.545  51.451  37.636  1.00  0.00           O  
ATOM    494  N   ILE    34      54.738  50.400  38.522  1.00  0.00           N  
ATOM    495  H   ILE    34      54.183  49.569  38.378  1.00  0.00           H  
ATOM    496  CA  ILE    34      54.335  51.488  39.471  1.00  0.00           C  
ATOM    497  HA  ILE    34      54.181  52.427  38.941  1.00  0.00           H  
ATOM    498  CB  ILE    34      53.046  51.006  40.159  1.00  0.00           C  
ATOM    499  HB  ILE    34      53.120  49.920  40.218  1.00  0.00           H  
ATOM    500  CG2 ILE    34      52.733  51.535  41.589  1.00  0.00           C  
ATOM    501 HG21 ILE    34      52.790  52.623  41.620  1.00  0.00           H  
ATOM    502 HG22 ILE    34      51.749  51.230  41.948  1.00  0.00           H  
ATOM    503 HG23 ILE    34      53.563  51.346  42.270  1.00  0.00           H  
ATOM    504  CG1 ILE    34      51.889  51.343  39.237  1.00  0.00           C  
ATOM    505 HG12 ILE    34      51.698  52.399  39.429  1.00  0.00           H  
ATOM    506 HG13 ILE    34      52.123  51.081  38.206  1.00  0.00           H  
ATOM    507  CD1 ILE    34      50.548  50.644  39.411  1.00  0.00           C  
ATOM    508 HD11 ILE    34      49.778  51.160  38.836  1.00  0.00           H  
ATOM    509 HD12 ILE    34      50.302  50.601  40.472  1.00  0.00           H  
ATOM    510 HD13 ILE    34      50.635  49.640  38.995  1.00  0.00           H  
ATOM    511  C   ILE    34      55.527  51.968  40.347  1.00  0.00           C  
ATOM    512  O   ILE    34      55.681  53.161  40.606  1.00  0.00           O  
ATOM    513  N   GLY    35      56.384  51.008  40.869  1.00  0.00           N  
ATOM    514  H   GLY    35      56.235  50.037  40.636  1.00  0.00           H  
ATOM    515  CA  GLY    35      57.492  51.378  41.747  1.00  0.00           C  
ATOM    516  HA2 GLY    35      57.955  50.439  42.048  1.00  0.00           H  
ATOM    517  HA3 GLY    35      57.182  51.910  42.646  1.00  0.00           H  
ATOM    518  C   GLY    35      58.520  52.321  41.205  1.00  0.00           C  
ATOM    519  O   GLY    35      59.211  52.998  42.006  1.00  0.00           O  
ATOM    520  N   LEU    36      58.657  52.388  39.839  1.00  0.00           N  
ATOM    521  H   LEU    36      57.890  52.120  39.239  1.00  0.00           H  
ATOM    522  CA  LEU    36      59.762  53.043  39.105  1.00  0.00           C  
ATOM    523  HA  LEU    36      60.677  52.490  39.314  1.00  0.00           H  
ATOM    524  CB  LEU    36      59.418  52.952  37.563  1.00  0.00           C  
ATOM    525  HB2 LEU    36      59.951  53.751  37.048  1.00  0.00           H  
ATOM    526  HB3 LEU    36      58.357  53.167  37.437  1.00  0.00           H  
ATOM    527  CG  LEU    36      59.745  51.663  36.828  1.00  0.00           C  
ATOM    528  HG  LEU    36      59.263  50.808  37.302  1.00  0.00           H  
ATOM    529  CD1 LEU    36      59.083  51.727  35.461  1.00  0.00           C  
ATOM    530 HD11 LEU    36      59.717  52.274  34.764  1.00  0.00           H  
ATOM    531 HD12 LEU    36      58.939  50.698  35.132  1.00  0.00           H  
ATOM    532 HD13 LEU    36      58.100  52.174  35.606  1.00  0.00           H  
ATOM    533  CD2 LEU    36      61.318  51.453  36.698  1.00  0.00           C  
ATOM    534 HD21 LEU    36      61.396  50.519  36.142  1.00  0.00           H  
ATOM    535 HD22 LEU    36      61.807  51.202  37.640  1.00  0.00           H  
ATOM    536 HD23 LEU    36      61.807  52.326  36.266  1.00  0.00           H  
ATOM    537  C   LEU    36      60.055  54.450  39.597  1.00  0.00           C  
ATOM    538  O   LEU    36      61.166  54.896  39.811  1.00  0.00           O  
ATOM    539  N   GLU    37      58.962  55.231  39.806  1.00  0.00           N  
ATOM    540  H   GLU    37      58.090  54.983  39.362  1.00  0.00           H  
ATOM    541  CA  GLU    37      58.947  56.633  40.226  1.00  0.00           C  
ATOM    542  HA  GLU    37      59.845  57.081  39.801  1.00  0.00           H  
ATOM    543  CB  GLU    37      57.633  57.331  39.770  1.00  0.00           C  
ATOM    544  HB2 GLU    37      56.825  56.865  40.336  1.00  0.00           H  
ATOM    545  HB3 GLU    37      57.724  58.389  40.012  1.00  0.00           H  
ATOM    546  CG  GLU    37      57.408  57.276  38.251  1.00  0.00           C  
ATOM    547  HG2 GLU    37      57.823  56.359  37.832  1.00  0.00           H  
ATOM    548  HG3 GLU    37      56.345  57.364  38.025  1.00  0.00           H  
ATOM    549  CD  GLU    37      58.139  58.432  37.515  1.00  0.00           C  
ATOM    550  OE1 GLU    37      59.284  58.817  37.802  1.00  0.00           O  
ATOM    551  OE2 GLU    37      57.528  58.933  36.542  1.00  0.00           O  
ATOM    552  C   GLU    37      59.177  56.895  41.727  1.00  0.00           C  
ATOM    553  O   GLU    37      59.526  57.985  42.094  1.00  0.00           O  
ATOM    554  N   ARG    38      59.113  55.919  42.598  1.00  0.00           N  
ATOM    555  H   ARG    38      58.967  55.038  42.128  1.00  0.00           H  
ATOM    556  CA  ARG    38      59.203  55.994  44.056  1.00  0.00           C  
ATOM    557  HA  ARG    38      59.137  57.022  44.413  1.00  0.00           H  
ATOM    558  CB  ARG    38      58.109  54.996  44.680  1.00  0.00           C  
ATOM    559  HB2 ARG    38      58.144  55.168  45.756  1.00  0.00           H  
ATOM    560  HB3 ARG    38      58.296  53.938  44.498  1.00  0.00           H  
ATOM    561  CG  ARG    38      56.590  55.307  44.459  1.00  0.00           C  
ATOM    562  HG2 ARG    38      56.544  55.938  43.572  1.00  0.00           H  
ATOM    563  HG3 ARG    38      55.992  54.397  44.396  1.00  0.00           H  
ATOM    564  CD  ARG    38      55.981  56.011  45.633  1.00  0.00           C  
ATOM    565  HD2 ARG    38      55.775  55.365  46.486  1.00  0.00           H  
ATOM    566  HD3 ARG    38      54.981  56.350  45.361  1.00  0.00           H  
ATOM    567  NE  ARG    38      56.660  57.248  46.069  1.00  0.00           N  
ATOM    568  HE  ARG    38      57.656  57.333  45.923  1.00  0.00           H  
ATOM    569  CZ  ARG    38      56.186  58.203  46.835  1.00  0.00           C  
ATOM    570  NH1 ARG    38      54.968  58.332  47.171  1.00  0.00           N  
ATOM    571 HH11 ARG    38      54.814  59.119  47.785  1.00  0.00           H  
ATOM    572 HH12 ARG    38      54.377  57.582  46.843  1.00  0.00           H  
ATOM    573  NH2 ARG    38      56.954  59.157  47.252  1.00  0.00           N  
ATOM    574 HH21 ARG    38      57.961  59.092  47.300  1.00  0.00           H  
ATOM    575 HH22 ARG    38      56.643  59.891  47.872  1.00  0.00           H  
ATOM    576  C   ARG    38      60.631  55.576  44.600  1.00  0.00           C  
ATOM    577  O   ARG    38      61.490  54.989  43.929  1.00  0.00           O  
ATOM    578  N   GLU    39      60.772  55.787  45.931  1.00  0.00           N  
ATOM    579  H   GLU    39      60.032  56.355  46.318  1.00  0.00           H  
ATOM    580  CA  GLU    39      61.873  55.283  46.712  1.00  0.00           C  
ATOM    581  HA  GLU    39      62.821  55.417  46.190  1.00  0.00           H  
ATOM    582  CB  GLU    39      62.008  56.061  47.971  1.00  0.00           C  
ATOM    583  HB2 GLU    39      63.063  55.932  48.211  1.00  0.00           H  
ATOM    584  HB3 GLU    39      61.506  55.550  48.794  1.00  0.00           H  
ATOM    585  CG  GLU    39      61.653  57.558  47.906  1.00  0.00           C  
ATOM    586  HG2 GLU    39      62.082  58.124  48.733  1.00  0.00           H  
ATOM    587  HG3 GLU    39      62.096  57.989  47.008  1.00  0.00           H  
ATOM    588  CD  GLU    39      60.102  57.880  47.925  1.00  0.00           C  
ATOM    589  OE1 GLU    39      59.450  57.604  48.985  1.00  0.00           O  
ATOM    590  OE2 GLU    39      59.559  58.359  46.869  1.00  0.00           O  
ATOM    591  C   GLU    39      61.880  53.752  46.955  1.00  0.00           C  
ATOM    592  O   GLU    39      60.841  53.085  46.930  1.00  0.00           O  
ATOM    593  N   SER    40      63.065  53.184  47.178  1.00  0.00           N  
ATOM    594  H   SER    40      63.935  53.697  47.171  1.00  0.00           H  
ATOM    595  CA  SER    40      63.252  51.801  47.495  1.00  0.00           C  
ATOM    596  HA  SER    40      62.720  51.210  46.750  1.00  0.00           H  
ATOM    597  CB  SER    40      64.727  51.383  47.327  1.00  0.00           C  
ATOM    598  HB2 SER    40      65.360  51.831  48.093  1.00  0.00           H  
ATOM    599  HB3 SER    40      64.930  50.312  47.334  1.00  0.00           H  
ATOM    600  OG  SER    40      65.132  51.912  46.090  1.00  0.00           O  
ATOM    601  HG  SER    40      64.354  51.773  45.545  1.00  0.00           H  
ATOM    602  C   SER    40      62.724  51.330  48.806  1.00  0.00           C  
ATOM    603  O   SER    40      62.853  52.066  49.801  1.00  0.00           O  
ATOM    604  N   ILE    41      62.330  50.083  48.990  1.00  0.00           N  
ATOM    605  H   ILE    41      62.449  49.389  48.266  1.00  0.00           H  
ATOM    606  CA  ILE    41      61.764  49.614  50.255  1.00  0.00           C  
ATOM    607  HA  ILE    41      61.148  50.375  50.734  1.00  0.00           H  
ATOM    608  CB  ILE    41      61.018  48.273  50.053  1.00  0.00           C  
ATOM    609  HB  ILE    41      61.691  47.528  49.630  1.00  0.00           H  
ATOM    610  CG2 ILE    41      60.657  47.730  51.512  1.00  0.00           C  
ATOM    611 HG21 ILE    41      61.528  47.578  52.149  1.00  0.00           H  
ATOM    612 HG22 ILE    41      60.072  46.811  51.473  1.00  0.00           H  
ATOM    613 HG23 ILE    41      59.934  48.428  51.935  1.00  0.00           H  
ATOM    614  CG1 ILE    41      59.791  48.440  49.149  1.00  0.00           C  
ATOM    615 HG12 ILE    41      59.026  49.066  49.608  1.00  0.00           H  
ATOM    616 HG13 ILE    41      60.135  49.007  48.284  1.00  0.00           H  
ATOM    617  CD1 ILE    41      59.144  47.117  48.716  1.00  0.00           C  
ATOM    618 HD11 ILE    41      58.638  46.722  49.598  1.00  0.00           H  
ATOM    619 HD12 ILE    41      58.434  47.118  47.889  1.00  0.00           H  
ATOM    620 HD13 ILE    41      59.970  46.461  48.443  1.00  0.00           H  
ATOM    621  C   ILE    41      62.955  49.617  51.212  1.00  0.00           C  
ATOM    622  O   ILE    41      63.971  49.002  50.897  1.00  0.00           O  
ATOM    623  N   GLN    42      62.836  50.127  52.406  1.00  0.00           N  
ATOM    624  H   GLN    42      61.955  50.526  52.698  1.00  0.00           H  
ATOM    625  CA  GLN    42      63.862  49.964  53.446  1.00  0.00           C  
ATOM    626  HA  GLN    42      64.590  49.252  53.057  1.00  0.00           H  
ATOM    627  CB  GLN    42      64.636  51.224  53.658  1.00  0.00           C  
ATOM    628  HB2 GLN    42      63.933  52.036  53.846  1.00  0.00           H  
ATOM    629  HB3 GLN    42      65.242  51.021  54.541  1.00  0.00           H  
ATOM    630  CG  GLN    42      65.604  51.652  52.488  1.00  0.00           C  
ATOM    631  HG2 GLN    42      65.046  51.871  51.577  1.00  0.00           H  
ATOM    632  HG3 GLN    42      66.248  50.828  52.183  1.00  0.00           H  
ATOM    633  CD  GLN    42      66.355  52.882  52.824  1.00  0.00           C  
ATOM    634  OE1 GLN    42      65.842  53.853  53.349  1.00  0.00           O  
ATOM    635  NE2 GLN    42      67.618  52.914  52.549  1.00  0.00           N  
ATOM    636 HE21 GLN    42      68.082  53.747  52.881  1.00  0.00           H  
ATOM    637 HE22 GLN    42      68.177  52.306  51.968  1.00  0.00           H  
ATOM    638  C   GLN    42      63.366  49.438  54.761  1.00  0.00           C  
ATOM    639  O   GLN    42      62.545  50.146  55.414  1.00  0.00           O  
ATOM    640  N   GLN    43      63.939  48.298  55.251  1.00  0.00           N  
ATOM    641  H   GLN    43      64.452  47.754  54.571  1.00  0.00           H  
ATOM    642  CA  GLN    43      63.626  47.753  56.557  1.00  0.00           C  
ATOM    643  HA  GLN    43      63.390  48.576  57.231  1.00  0.00           H  
ATOM    644  CB  GLN    43      62.287  46.843  56.539  1.00  0.00           C  
ATOM    645  HB2 GLN    43      62.018  46.501  57.538  1.00  0.00           H  
ATOM    646  HB3 GLN    43      62.476  45.986  55.892  1.00  0.00           H  
ATOM    647  CG  GLN    43      61.142  47.611  55.873  1.00  0.00           C  
ATOM    648  HG2 GLN    43      60.925  48.551  56.380  1.00  0.00           H  
ATOM    649  HG3 GLN    43      61.403  47.689  54.818  1.00  0.00           H  
ATOM    650  CD  GLN    43      59.844  46.786  55.795  1.00  0.00           C  
ATOM    651  OE1 GLN    43      59.556  45.949  56.643  1.00  0.00           O  
ATOM    652  NE2 GLN    43      58.940  47.097  54.899  1.00  0.00           N  
ATOM    653 HE21 GLN    43      58.079  46.601  55.077  1.00  0.00           H  
ATOM    654 HE22 GLN    43      58.919  48.030  54.513  1.00  0.00           H  
ATOM    655  C   GLN    43      64.823  46.968  57.110  1.00  0.00           C  
ATOM    656  O   GLN    43      65.574  46.370  56.382  1.00  0.00           O  
ATOM    657  N   GLY    44      65.061  46.934  58.435  1.00  0.00           N  
ATOM    658  H   GLY    44      64.346  47.367  59.003  1.00  0.00           H  
ATOM    659  CA  GLY    44      66.229  46.279  59.053  1.00  0.00           C  
ATOM    660  HA2 GLY    44      66.512  45.366  58.530  1.00  0.00           H  
ATOM    661  HA3 GLY    44      67.106  46.897  58.864  1.00  0.00           H  
ATOM    662  C   GLY    44      65.986  45.857  60.474  1.00  0.00           C  
ATOM    663  O   GLY    44      64.972  46.100  61.043  1.00  0.00           O  
ATOM    664  N   LEU    45      66.955  45.145  61.035  1.00  0.00           N  
ATOM    665  H   LEU    45      67.788  45.223  60.470  1.00  0.00           H  
ATOM    666  CA  LEU    45      66.818  44.292  62.286  1.00  0.00           C  
ATOM    667  HA  LEU    45      65.821  44.516  62.664  1.00  0.00           H  
ATOM    668  CB  LEU    45      66.864  42.849  61.905  1.00  0.00           C  
ATOM    669  HB2 LEU    45      66.856  42.213  62.791  1.00  0.00           H  
ATOM    670  HB3 LEU    45      67.792  42.683  61.357  1.00  0.00           H  
ATOM    671  CG  LEU    45      65.751  42.226  61.048  1.00  0.00           C  
ATOM    672  HG  LEU    45      65.835  42.741  60.091  1.00  0.00           H  
ATOM    673  CD1 LEU    45      65.874  40.737  60.863  1.00  0.00           C  
ATOM    674 HD11 LEU    45      66.933  40.480  60.872  1.00  0.00           H  
ATOM    675 HD12 LEU    45      65.495  40.255  61.765  1.00  0.00           H  
ATOM    676 HD13 LEU    45      65.426  40.177  60.042  1.00  0.00           H  
ATOM    677  CD2 LEU    45      64.309  42.404  61.525  1.00  0.00           C  
ATOM    678 HD21 LEU    45      64.013  43.450  61.456  1.00  0.00           H  
ATOM    679 HD22 LEU    45      63.547  41.821  61.008  1.00  0.00           H  
ATOM    680 HD23 LEU    45      64.117  42.109  62.556  1.00  0.00           H  
ATOM    681  C   LEU    45      67.931  44.569  63.322  1.00  0.00           C  
ATOM    682  O   LEU    45      69.082  44.491  62.932  1.00  0.00           O  
ATOM    683  N   LEU    46      67.476  44.782  64.578  1.00  0.00           N  
ATOM    684  H   LEU    46      66.488  44.790  64.788  1.00  0.00           H  
ATOM    685  CA  LEU    46      68.401  45.012  65.734  1.00  0.00           C  
ATOM    686  HA  LEU    46      69.342  45.485  65.452  1.00  0.00           H  
ATOM    687  CB  LEU    46      67.731  45.911  66.841  1.00  0.00           C  
ATOM    688  HB2 LEU    46      66.833  45.381  67.158  1.00  0.00           H  
ATOM    689  HB3 LEU    46      68.369  45.986  67.722  1.00  0.00           H  
ATOM    690  CG  LEU    46      67.381  47.352  66.438  1.00  0.00           C  
ATOM    691  HG  LEU    46      66.967  47.358  65.430  1.00  0.00           H  
ATOM    692  CD1 LEU    46      66.295  47.917  67.355  1.00  0.00           C  
ATOM    693 HD11 LEU    46      66.015  48.908  66.999  1.00  0.00           H  
ATOM    694 HD12 LEU    46      66.647  47.870  68.386  1.00  0.00           H  
ATOM    695 HD13 LEU    46      65.433  47.261  67.232  1.00  0.00           H  
ATOM    696  CD2 LEU    46      68.658  48.192  66.501  1.00  0.00           C  
ATOM    697 HD21 LEU    46      68.942  48.335  67.543  1.00  0.00           H  
ATOM    698 HD22 LEU    46      69.505  47.748  65.978  1.00  0.00           H  
ATOM    699 HD23 LEU    46      68.539  49.199  66.101  1.00  0.00           H  
ATOM    700  C   LEU    46      68.725  43.742  66.507  1.00  0.00           C  
ATOM    701  O   LEU    46      67.925  42.829  66.550  1.00  0.00           O  
ATOM    702  N   TYR    47      69.843  43.679  67.133  1.00  0.00           N  
ATOM    703  H   TYR    47      70.409  44.515  67.122  1.00  0.00           H  
ATOM    704  CA  TYR    47      70.364  42.527  67.821  1.00  0.00           C  
ATOM    705  HA  TYR    47      69.569  41.985  68.334  1.00  0.00           H  
ATOM    706  CB  TYR    47      71.167  41.643  66.843  1.00  0.00           C  
ATOM    707  HB2 TYR    47      72.000  42.185  66.395  1.00  0.00           H  
ATOM    708  HB3 TYR    47      71.726  40.924  67.442  1.00  0.00           H  
ATOM    709  CG  TYR    47      70.402  40.980  65.696  1.00  0.00           C  
ATOM    710  CD1 TYR    47      70.034  39.629  65.820  1.00  0.00           C  
ATOM    711  HD1 TYR    47      70.236  38.965  66.647  1.00  0.00           H  
ATOM    712  CE1 TYR    47      69.374  39.004  64.735  1.00  0.00           C  
ATOM    713  HE1 TYR    47      69.101  37.959  64.759  1.00  0.00           H  
ATOM    714  CZ  TYR    47      69.137  39.648  63.532  1.00  0.00           C  
ATOM    715  OH  TYR    47      68.560  39.010  62.471  1.00  0.00           O  
ATOM    716  HH  TYR    47      68.414  38.072  62.611  1.00  0.00           H  
ATOM    717  CE2 TYR    47      69.512  40.975  63.450  1.00  0.00           C  
ATOM    718  HE2 TYR    47      69.291  41.396  62.480  1.00  0.00           H  
ATOM    719  CD2 TYR    47      70.146  41.631  64.489  1.00  0.00           C  
ATOM    720  HD2 TYR    47      70.454  42.632  64.229  1.00  0.00           H  
ATOM    721  C   TYR    47      71.374  43.003  68.881  1.00  0.00           C  
ATOM    722  O   TYR    47      72.171  43.923  68.558  1.00  0.00           O  
ATOM    723  N   HID    48      71.384  42.269  69.978  1.00  0.00           N  
ATOM    724  H   HID    48      70.660  41.567  70.033  1.00  0.00           H  
ATOM    725  CA  HID    48      72.177  42.587  71.133  1.00  0.00           C  
ATOM    726  HA  HID    48      72.372  43.659  71.152  1.00  0.00           H  
ATOM    727  CB  HID    48      71.380  42.232  72.370  1.00  0.00           C  
ATOM    728  HB2 HID    48      71.465  41.148  72.439  1.00  0.00           H  
ATOM    729  HB3 HID    48      70.314  42.443  72.292  1.00  0.00           H  
ATOM    730  CG  HID    48      71.967  42.838  73.644  1.00  0.00           C  
ATOM    731  ND1 HID    48      72.340  44.139  73.776  1.00  0.00           N  
ATOM    732  HD1 HID    48      72.502  44.817  73.044  1.00  0.00           H  
ATOM    733  CE1 HID    48      72.709  44.417  75.026  1.00  0.00           C  
ATOM    734  HE1 HID    48      72.996  45.415  75.323  1.00  0.00           H  
ATOM    735  NE2 HID    48      72.576  43.301  75.763  1.00  0.00           N  
ATOM    736  CD2 HID    48      72.162  42.262  74.881  1.00  0.00           C  
ATOM    737  HD2 HID    48      72.001  41.208  75.051  1.00  0.00           H  
ATOM    738  C   HID    48      73.577  41.885  71.144  1.00  0.00           C  
ATOM    739  O   HID    48      73.743  40.693  70.841  1.00  0.00           O  
ATOM    740  N   HIE    49      74.543  42.538  71.612  1.00  0.00           N  
ATOM    741  H   HIE    49      74.363  43.532  71.626  1.00  0.00           H  
ATOM    742  CA  HIE    49      75.827  42.122  72.142  1.00  0.00           C  
ATOM    743  HA  HIE    49      76.060  41.099  71.847  1.00  0.00           H  
ATOM    744  CB  HIE    49      76.972  42.960  71.497  1.00  0.00           C  
ATOM    745  HB2 HIE    49      77.902  42.517  71.852  1.00  0.00           H  
ATOM    746  HB3 HIE    49      76.832  43.973  71.876  1.00  0.00           H  
ATOM    747  CG  HIE    49      77.042  42.834  69.974  1.00  0.00           C  
ATOM    748  ND1 HIE    49      78.036  43.415  69.203  1.00  0.00           N  
ATOM    749  CE1 HIE    49      77.868  43.065  67.932  1.00  0.00           C  
ATOM    750  HE1 HIE    49      78.558  43.215  67.115  1.00  0.00           H  
ATOM    751  NE2 HIE    49      76.803  42.171  67.882  1.00  0.00           N  
ATOM    752  HE2 HIE    49      76.446  41.616  67.117  1.00  0.00           H  
ATOM    753  CD2 HIE    49      76.237  42.082  69.125  1.00  0.00           C  
ATOM    754  HD2 HIE    49      75.366  41.511  69.412  1.00  0.00           H  
ATOM    755  C   HIE    49      75.917  42.231  73.639  1.00  0.00           C  
ATOM    756  O   HIE    49      76.422  43.191  74.194  1.00  0.00           O  
ATOM    757  N   PRO    50      75.506  41.044  74.278  1.00  0.00           N  
ATOM    758  CD  PRO    50      74.554  40.073  73.713  1.00  0.00           C  
ATOM    759  HD2 PRO    50      73.619  40.468  73.317  1.00  0.00           H  
ATOM    760  HD3 PRO    50      75.150  39.546  72.968  1.00  0.00           H  
ATOM    761  CG  PRO    50      74.109  39.113  74.858  1.00  0.00           C  
ATOM    762  HG2 PRO    50      73.064  39.221  75.147  1.00  0.00           H  
ATOM    763  HG3 PRO    50      74.301  38.060  74.649  1.00  0.00           H  
ATOM    764  CB  PRO    50      75.147  39.389  75.949  1.00  0.00           C  
ATOM    765  HB2 PRO    50      74.748  39.180  76.941  1.00  0.00           H  
ATOM    766  HB3 PRO    50      75.961  38.679  75.802  1.00  0.00           H  
ATOM    767  CA  PRO    50      75.766  40.801  75.663  1.00  0.00           C  
ATOM    768  HA  PRO    50      75.247  41.545  76.268  1.00  0.00           H  
ATOM    769  C   PRO    50      77.248  40.847  76.069  1.00  0.00           C  
ATOM    770  O   PRO    50      77.562  41.276  77.214  1.00  0.00           O  
ATOM    771  N   ASN    51      78.154  40.393  75.228  1.00  0.00           N  
ATOM    772  H   ASN    51      77.850  39.950  74.373  1.00  0.00           H  
ATOM    773  CA  ASN    51      79.541  40.178  75.477  1.00  0.00           C  
ATOM    774  HA  ASN    51      79.851  40.892  76.240  1.00  0.00           H  
ATOM    775  CB  ASN    51      79.831  38.724  75.818  1.00  0.00           C  
ATOM    776  HB2 ASN    51      80.908  38.576  75.891  1.00  0.00           H  
ATOM    777  HB3 ASN    51      79.333  38.118  75.061  1.00  0.00           H  
ATOM    778  CG  ASN    51      79.217  38.355  77.100  1.00  0.00           C  
ATOM    779  OD1 ASN    51      78.302  37.510  77.180  1.00  0.00           O  
ATOM    780  ND2 ASN    51      79.751  38.782  78.238  1.00  0.00           N  
ATOM    781 HD21 ASN    51      79.373  38.378  79.083  1.00  0.00           H  
ATOM    782 HD22 ASN    51      80.610  39.309  78.173  1.00  0.00           H  
ATOM    783  C   ASN    51      80.341  40.592  74.214  1.00  0.00           C  
ATOM    784  O   ASN    51      79.828  40.549  73.089  1.00  0.00           O  
ATOM    785  N   GLN    52      81.549  41.158  74.419  1.00  0.00           N  
ATOM    786  H   GLN    52      81.835  41.342  75.370  1.00  0.00           H  
ATOM    787  CA  GLN    52      82.284  41.939  73.447  1.00  0.00           C  
ATOM    788  HA  GLN    52      81.699  42.823  73.192  1.00  0.00           H  
ATOM    789  CB  GLN    52      83.557  42.618  74.108  1.00  0.00           C  
ATOM    790  HB2 GLN    52      84.134  43.269  73.450  1.00  0.00           H  
ATOM    791  HB3 GLN    52      84.268  41.823  74.332  1.00  0.00           H  
ATOM    792  CG  GLN    52      83.159  43.309  75.400  1.00  0.00           C  
ATOM    793  HG2 GLN    52      82.588  42.683  76.086  1.00  0.00           H  
ATOM    794  HG3 GLN    52      82.648  44.206  75.051  1.00  0.00           H  
ATOM    795  CD  GLN    52      84.396  43.900  76.164  1.00  0.00           C  
ATOM    796  OE1 GLN    52      85.197  43.083  76.685  1.00  0.00           O  
ATOM    797  NE2 GLN    52      84.619  45.182  76.311  1.00  0.00           N  
ATOM    798 HE21 GLN    52      83.978  45.833  75.882  1.00  0.00           H  
ATOM    799 HE22 GLN    52      85.420  45.435  76.872  1.00  0.00           H  
ATOM    800  C   GLN    52      82.818  41.259  72.173  1.00  0.00           C  
ATOM    801  O   GLN    52      83.791  40.460  72.296  1.00  0.00           O  
ATOM    802  N   VAL    53      82.153  41.496  71.050  1.00  0.00           N  
ATOM    803  H   VAL    53      81.319  42.064  71.096  1.00  0.00           H  
ATOM    804  CA  VAL    53      82.115  40.515  69.983  1.00  0.00           C  
ATOM    805  HA  VAL    53      82.082  39.543  70.475  1.00  0.00           H  
ATOM    806  CB  VAL    53      80.828  40.682  69.104  1.00  0.00           C  
ATOM    807  HB  VAL    53      80.880  41.648  68.603  1.00  0.00           H  
ATOM    808  CG1 VAL    53      80.813  39.594  68.046  1.00  0.00           C  
ATOM    809 HG11 VAL    53      79.832  39.674  67.578  1.00  0.00           H  
ATOM    810 HG12 VAL    53      80.834  38.611  68.517  1.00  0.00           H  
ATOM    811 HG13 VAL    53      81.603  39.731  67.308  1.00  0.00           H  
ATOM    812  CG2 VAL    53      79.565  40.589  69.992  1.00  0.00           C  
ATOM    813 HG21 VAL    53      79.412  41.422  70.678  1.00  0.00           H  
ATOM    814 HG22 VAL    53      79.415  39.567  70.342  1.00  0.00           H  
ATOM    815 HG23 VAL    53      78.706  40.517  69.325  1.00  0.00           H  
ATOM    816  C   VAL    53      83.348  40.631  68.994  1.00  0.00           C  
ATOM    817  O   VAL    53      83.668  41.729  68.579  1.00  0.00           O  
ATOM    818  N   ASP    54      83.913  39.512  68.522  1.00  0.00           N  
ATOM    819  H   ASP    54      83.465  38.661  68.829  1.00  0.00           H  
ATOM    820  CA  ASP    54      84.873  39.436  67.471  1.00  0.00           C  
ATOM    821  HA  ASP    54      85.572  40.263  67.603  1.00  0.00           H  
ATOM    822  CB  ASP    54      85.737  38.152  67.494  1.00  0.00           C  
ATOM    823  HB2 ASP    54      86.247  38.036  66.538  1.00  0.00           H  
ATOM    824  HB3 ASP    54      85.027  37.326  67.542  1.00  0.00           H  
ATOM    825  CG  ASP    54      86.680  37.945  68.694  1.00  0.00           C  
ATOM    826  OD1 ASP    54      86.969  38.837  69.547  1.00  0.00           O  
ATOM    827  OD2 ASP    54      87.067  36.765  68.842  1.00  0.00           O  
ATOM    828  C   ASP    54      84.256  39.644  66.051  1.00  0.00           C  
ATOM    829  O   ASP    54      84.079  38.687  65.264  1.00  0.00           O  
ATOM    830  N   THR    55      83.743  40.827  65.756  1.00  0.00           N  
ATOM    831  H   THR    55      83.948  41.627  66.338  1.00  0.00           H  
ATOM    832  CA  THR    55      82.980  41.106  64.554  1.00  0.00           C  
ATOM    833  HA  THR    55      82.168  40.389  64.674  1.00  0.00           H  
ATOM    834  CB  THR    55      82.218  42.509  64.509  1.00  0.00           C  
ATOM    835  HB  THR    55      81.435  42.521  63.750  1.00  0.00           H  
ATOM    836  CG2 THR    55      81.549  42.782  65.829  1.00  0.00           C  
ATOM    837 HG21 THR    55      80.747  42.067  66.012  1.00  0.00           H  
ATOM    838 HG22 THR    55      82.266  42.814  66.649  1.00  0.00           H  
ATOM    839 HG23 THR    55      81.051  43.746  65.733  1.00  0.00           H  
ATOM    840  OG1 THR    55      83.210  43.522  64.306  1.00  0.00           O  
ATOM    841  HG1 THR    55      82.750  44.364  64.354  1.00  0.00           H  
ATOM    842  C   THR    55      83.626  40.798  63.144  1.00  0.00           C  
ATOM    843  O   THR    55      82.792  40.553  62.274  1.00  0.00           O  
ATOM    844  N   PRO    56      84.916  40.712  62.968  1.00  0.00           N  
ATOM    845  CD  PRO    56      85.977  41.254  63.836  1.00  0.00           C  
ATOM    846  HD2 PRO    56      85.571  42.123  64.354  1.00  0.00           H  
ATOM    847  HD3 PRO    56      86.260  40.510  64.580  1.00  0.00           H  
ATOM    848  CG  PRO    56      87.164  41.588  62.962  1.00  0.00           C  
ATOM    849  HG2 PRO    56      88.121  41.530  63.481  1.00  0.00           H  
ATOM    850  HG3 PRO    56      86.984  42.606  62.619  1.00  0.00           H  
ATOM    851  CB  PRO    56      87.044  40.485  61.940  1.00  0.00           C  
ATOM    852  HB2 PRO    56      87.550  40.720  61.004  1.00  0.00           H  
ATOM    853  HB3 PRO    56      87.500  39.603  62.390  1.00  0.00           H  
ATOM    854  CA  PRO    56      85.515  40.234  61.723  1.00  0.00           C  
ATOM    855  HA  PRO    56      85.168  40.757  60.832  1.00  0.00           H  
ATOM    856  C   PRO    56      85.205  38.753  61.394  1.00  0.00           C  
ATOM    857  O   PRO    56      85.140  38.483  60.202  1.00  0.00           O  
ATOM    858  N   ASN    57      85.003  37.846  62.383  1.00  0.00           N  
ATOM    859  H   ASN    57      85.088  38.112  63.354  1.00  0.00           H  
ATOM    860  CA  ASN    57      84.494  36.492  62.162  1.00  0.00           C  
ATOM    861  HA  ASN    57      85.114  36.007  61.409  1.00  0.00           H  
ATOM    862  CB  ASN    57      84.526  35.549  63.414  1.00  0.00           C  
ATOM    863  HB2 ASN    57      84.622  34.513  63.088  1.00  0.00           H  
ATOM    864  HB3 ASN    57      83.576  35.640  63.941  1.00  0.00           H  
ATOM    865  CG  ASN    57      85.631  35.776  64.432  1.00  0.00           C  
ATOM    866  OD1 ASN    57      86.724  36.201  64.131  1.00  0.00           O  
ATOM    867  ND2 ASN    57      85.390  35.641  65.695  1.00  0.00           N  
ATOM    868 HD21 ASN    57      86.147  35.944  66.290  1.00  0.00           H  
ATOM    869 HD22 ASN    57      84.499  35.247  65.961  1.00  0.00           H  
ATOM    870  C   ASN    57      83.194  36.426  61.384  1.00  0.00           C  
ATOM    871  O   ASN    57      83.118  35.866  60.289  1.00  0.00           O  
ATOM    872  N   GLN    58      82.261  37.241  61.941  1.00  0.00           N  
ATOM    873  H   GLN    58      82.463  37.674  62.831  1.00  0.00           H  
ATOM    874  CA  GLN    58      80.888  37.251  61.463  1.00  0.00           C  
ATOM    875  HA  GLN    58      80.608  36.202  61.362  1.00  0.00           H  
ATOM    876  CB  GLN    58      79.989  37.853  62.543  1.00  0.00           C  
ATOM    877  HB2 GLN    58      78.957  37.630  62.269  1.00  0.00           H  
ATOM    878  HB3 GLN    58      80.283  38.895  62.416  1.00  0.00           H  
ATOM    879  CG  GLN    58      80.264  37.426  64.023  1.00  0.00           C  
ATOM    880  HG2 GLN    58      81.292  37.685  64.276  1.00  0.00           H  
ATOM    881  HG3 GLN    58      80.237  36.342  64.132  1.00  0.00           H  
ATOM    882  CD  GLN    58      79.281  38.092  65.032  1.00  0.00           C  
ATOM    883  OE1 GLN    58      79.124  39.276  64.964  1.00  0.00           O  
ATOM    884  NE2 GLN    58      78.630  37.353  65.839  1.00  0.00           N  
ATOM    885 HE21 GLN    58      77.972  37.833  66.437  1.00  0.00           H  
ATOM    886 HE22 GLN    58      78.499  36.357  65.737  1.00  0.00           H  
ATOM    887  C   GLN    58      80.723  38.047  60.198  1.00  0.00           C  
ATOM    888  O   GLN    58      79.876  37.645  59.366  1.00  0.00           O  
ATOM    889  N   ILE    59      81.472  39.160  59.995  1.00  0.00           N  
ATOM    890  H   ILE    59      82.135  39.486  60.684  1.00  0.00           H  
ATOM    891  CA  ILE    59      81.438  39.944  58.764  1.00  0.00           C  
ATOM    892  HA  ILE    59      80.372  40.039  58.556  1.00  0.00           H  
ATOM    893  CB  ILE    59      82.190  41.295  59.020  1.00  0.00           C  
ATOM    894  HB  ILE    59      82.943  41.042  59.767  1.00  0.00           H  
ATOM    895  CG2 ILE    59      82.805  42.017  57.772  1.00  0.00           C  
ATOM    896 HG21 ILE    59      83.338  42.932  58.029  1.00  0.00           H  
ATOM    897 HG22 ILE    59      81.991  42.403  57.159  1.00  0.00           H  
ATOM    898 HG23 ILE    59      83.536  41.337  57.335  1.00  0.00           H  
ATOM    899  CG1 ILE    59      81.408  42.438  59.724  1.00  0.00           C  
ATOM    900 HG12 ILE    59      82.026  43.308  59.948  1.00  0.00           H  
ATOM    901 HG13 ILE    59      81.177  42.111  60.738  1.00  0.00           H  
ATOM    902  CD1 ILE    59      80.162  42.979  59.128  1.00  0.00           C  
ATOM    903 HD11 ILE    59      79.633  43.577  59.871  1.00  0.00           H  
ATOM    904 HD12 ILE    59      79.551  42.127  58.827  1.00  0.00           H  
ATOM    905 HD13 ILE    59      80.416  43.664  58.320  1.00  0.00           H  
ATOM    906  C   ILE    59      81.899  39.239  57.517  1.00  0.00           C  
ATOM    907  O   ILE    59      81.153  39.243  56.571  1.00  0.00           O  
ATOM    908  N   GLN    60      82.989  38.387  57.564  1.00  0.00           N  
ATOM    909  H   GLN    60      83.462  38.259  58.447  1.00  0.00           H  
ATOM    910  CA  GLN    60      83.308  37.374  56.489  1.00  0.00           C  
ATOM    911  HA  GLN    60      83.305  37.933  55.553  1.00  0.00           H  
ATOM    912  CB  GLN    60      84.628  36.610  56.770  1.00  0.00           C  
ATOM    913  HB2 GLN    60      84.507  35.988  57.656  1.00  0.00           H  
ATOM    914  HB3 GLN    60      85.442  37.315  56.940  1.00  0.00           H  
ATOM    915  CG  GLN    60      85.075  35.874  55.442  1.00  0.00           C  
ATOM    916  HG2 GLN    60      84.208  35.520  54.885  1.00  0.00           H  
ATOM    917  HG3 GLN    60      85.581  34.915  55.557  1.00  0.00           H  
ATOM    918  CD  GLN    60      85.899  36.794  54.406  1.00  0.00           C  
ATOM    919  OE1 GLN    60      86.206  37.961  54.749  1.00  0.00           O  
ATOM    920  NE2 GLN    60      86.272  36.340  53.229  1.00  0.00           N  
ATOM    921 HE21 GLN    60      86.885  36.814  52.581  1.00  0.00           H  
ATOM    922 HE22 GLN    60      85.851  35.457  52.977  1.00  0.00           H  
ATOM    923  C   GLN    60      82.154  36.369  56.254  1.00  0.00           C  
ATOM    924  O   GLN    60      81.599  36.141  55.141  1.00  0.00           O  
ATOM    925  N   HIE    61      81.675  35.735  57.335  1.00  0.00           N  
ATOM    926  H   HIE    61      82.072  36.004  58.223  1.00  0.00           H  
ATOM    927  CA  HIE    61      80.598  34.761  57.353  1.00  0.00           C  
ATOM    928  HA  HIE    61      80.929  33.986  56.662  1.00  0.00           H  
ATOM    929  CB  HIE    61      80.435  34.187  58.717  1.00  0.00           C  
ATOM    930  HB2 HIE    61      80.317  34.927  59.509  1.00  0.00           H  
ATOM    931  HB3 HIE    61      81.433  33.850  58.998  1.00  0.00           H  
ATOM    932  CG  HIE    61      79.347  33.119  58.676  1.00  0.00           C  
ATOM    933  ND1 HIE    61      79.295  32.180  57.643  1.00  0.00           N  
ATOM    934  CE1 HIE    61      78.184  31.472  57.984  1.00  0.00           C  
ATOM    935  HE1 HIE    61      77.774  30.661  57.400  1.00  0.00           H  
ATOM    936  NE2 HIE    61      77.552  31.887  59.062  1.00  0.00           N  
ATOM    937  HE2 HIE    61      76.664  31.579  59.432  1.00  0.00           H  
ATOM    938  CD2 HIE    61      78.292  32.940  59.566  1.00  0.00           C  
ATOM    939  HD2 HIE    61      78.168  33.528  60.463  1.00  0.00           H  
ATOM    940  C   HIE    61      79.310  35.327  56.723  1.00  0.00           C  
ATOM    941  O   HIE    61      78.726  34.648  55.895  1.00  0.00           O  
ATOM    942  N   LEU    62      78.862  36.494  57.074  1.00  0.00           N  
ATOM    943  H   LEU    62      79.357  37.103  57.711  1.00  0.00           H  
ATOM    944  CA  LEU    62      77.721  37.023  56.376  1.00  0.00           C  
ATOM    945  HA  LEU    62      76.921  36.284  56.397  1.00  0.00           H  
ATOM    946  CB  LEU    62      77.331  38.337  57.127  1.00  0.00           C  
ATOM    947  HB2 LEU    62      78.194  38.933  57.424  1.00  0.00           H  
ATOM    948  HB3 LEU    62      76.702  38.961  56.493  1.00  0.00           H  
ATOM    949  CG  LEU    62      76.522  38.159  58.437  1.00  0.00           C  
ATOM    950  HG  LEU    62      77.009  37.575  59.218  1.00  0.00           H  
ATOM    951  CD1 LEU    62      76.331  39.557  59.053  1.00  0.00           C  
ATOM    952 HD11 LEU    62      75.932  40.285  58.346  1.00  0.00           H  
ATOM    953 HD12 LEU    62      77.308  39.950  59.334  1.00  0.00           H  
ATOM    954 HD13 LEU    62      75.705  39.513  59.944  1.00  0.00           H  
ATOM    955  CD2 LEU    62      75.193  37.487  58.052  1.00  0.00           C  
ATOM    956 HD21 LEU    62      74.412  37.425  58.810  1.00  0.00           H  
ATOM    957 HD22 LEU    62      74.642  37.894  57.204  1.00  0.00           H  
ATOM    958 HD23 LEU    62      75.350  36.465  57.706  1.00  0.00           H  
ATOM    959  C   LEU    62      77.903  37.400  54.897  1.00  0.00           C  
ATOM    960  O   LEU    62      77.012  37.064  54.074  1.00  0.00           O  
ATOM    961  N   LYS    63      78.877  38.219  54.532  1.00  0.00           N  
ATOM    962  H   LYS    63      79.528  38.561  55.223  1.00  0.00           H  
ATOM    963  CA  LYS    63      79.317  38.399  53.077  1.00  0.00           C  
ATOM    964  HA  LYS    63      78.654  39.114  52.590  1.00  0.00           H  
ATOM    965  CB  LYS    63      80.701  38.974  53.055  1.00  0.00           C  
ATOM    966  HB2 LYS    63      81.010  38.909  52.011  1.00  0.00           H  
ATOM    967  HB3 LYS    63      81.366  38.445  53.737  1.00  0.00           H  
ATOM    968  CG  LYS    63      80.685  40.432  53.386  1.00  0.00           C  
ATOM    969  HG2 LYS    63      80.440  40.420  54.448  1.00  0.00           H  
ATOM    970  HG3 LYS    63      79.858  40.881  52.836  1.00  0.00           H  
ATOM    971  CD  LYS    63      81.990  41.179  53.024  1.00  0.00           C  
ATOM    972  HD2 LYS    63      81.783  42.234  53.209  1.00  0.00           H  
ATOM    973  HD3 LYS    63      82.222  41.068  51.965  1.00  0.00           H  
ATOM    974  CE  LYS    63      83.090  40.649  53.882  1.00  0.00           C  
ATOM    975  HE2 LYS    63      82.797  40.666  54.931  1.00  0.00           H  
ATOM    976  HE3 LYS    63      83.194  39.568  53.793  1.00  0.00           H  
ATOM    977  NZ  LYS    63      84.346  41.337  53.711  1.00  0.00           N  
ATOM    978  HZ1 LYS    63      84.215  42.309  53.469  1.00  0.00           H  
ATOM    979  HZ2 LYS    63      84.861  41.347  54.580  1.00  0.00           H  
ATOM    980  HZ3 LYS    63      84.902  41.004  52.937  1.00  0.00           H  
ATOM    981  C   LYS    63      79.346  37.084  52.217  1.00  0.00           C  
ATOM    982  O   LYS    63      78.858  37.020  51.119  1.00  0.00           O  
ATOM    983  N   HID    64      80.003  36.053  52.727  1.00  0.00           N  
ATOM    984  H   HID    64      80.068  36.089  53.734  1.00  0.00           H  
ATOM    985  CA  HID    64      80.075  34.713  52.186  1.00  0.00           C  
ATOM    986  HA  HID    64      80.715  34.792  51.308  1.00  0.00           H  
ATOM    987  CB  HID    64      80.958  33.777  53.040  1.00  0.00           C  
ATOM    988  HB2 HID    64      80.422  33.687  53.985  1.00  0.00           H  
ATOM    989  HB3 HID    64      81.922  34.261  53.200  1.00  0.00           H  
ATOM    990  CG  HID    64      81.226  32.414  52.425  1.00  0.00           C  
ATOM    991  ND1 HID    64      80.225  31.448  52.414  1.00  0.00           N  
ATOM    992  HD1 HID    64      79.255  31.466  52.695  1.00  0.00           H  
ATOM    993  CE1 HID    64      80.754  30.305  51.958  1.00  0.00           C  
ATOM    994  HE1 HID    64      80.235  29.373  51.792  1.00  0.00           H  
ATOM    995  NE2 HID    64      82.003  30.556  51.518  1.00  0.00           N  
ATOM    996  CD2 HID    64      82.293  31.879  51.820  1.00  0.00           C  
ATOM    997  HD2 HID    64      83.179  32.428  51.538  1.00  0.00           H  
ATOM    998  C   HID    64      78.685  34.151  51.925  1.00  0.00           C  
ATOM    999  O   HID    64      78.450  33.635  50.805  1.00  0.00           O  
ATOM   1000  N   SER    65      77.835  34.104  52.948  1.00  0.00           N  
ATOM   1001  H   SER    65      78.195  34.382  53.849  1.00  0.00           H  
ATOM   1002  CA  SER    65      76.502  33.652  52.881  1.00  0.00           C  
ATOM   1003  HA  SER    65      76.405  32.622  52.539  1.00  0.00           H  
ATOM   1004  CB  SER    65      75.960  33.629  54.329  1.00  0.00           C  
ATOM   1005  HB2 SER    65      76.181  34.535  54.894  1.00  0.00           H  
ATOM   1006  HB3 SER    65      76.256  32.796  54.968  1.00  0.00           H  
ATOM   1007  OG  SER    65      74.559  33.687  54.558  1.00  0.00           O  
ATOM   1008  HG  SER    65      74.379  33.351  55.439  1.00  0.00           H  
ATOM   1009  C   SER    65      75.681  34.539  51.913  1.00  0.00           C  
ATOM   1010  O   SER    65      74.873  34.000  51.188  1.00  0.00           O  
ATOM   1011  N   LEU    66      75.876  35.873  51.886  1.00  0.00           N  
ATOM   1012  H   LEU    66      76.491  36.200  52.618  1.00  0.00           H  
ATOM   1013  CA  LEU    66      75.267  36.838  50.991  1.00  0.00           C  
ATOM   1014  HA  LEU    66      74.191  36.716  51.116  1.00  0.00           H  
ATOM   1015  CB  LEU    66      75.598  38.275  51.497  1.00  0.00           C  
ATOM   1016  HB2 LEU    66      76.687  38.316  51.466  1.00  0.00           H  
ATOM   1017  HB3 LEU    66      75.142  38.417  52.477  1.00  0.00           H  
ATOM   1018  CG  LEU    66      75.075  39.352  50.506  1.00  0.00           C  
ATOM   1019  HG  LEU    66      75.588  39.221  49.554  1.00  0.00           H  
ATOM   1020  CD1 LEU    66      73.622  39.359  50.196  1.00  0.00           C  
ATOM   1021 HD11 LEU    66      73.378  39.988  49.340  1.00  0.00           H  
ATOM   1022 HD12 LEU    66      73.195  38.410  49.872  1.00  0.00           H  
ATOM   1023 HD13 LEU    66      73.039  39.629  51.076  1.00  0.00           H  
ATOM   1024  CD2 LEU    66      75.577  40.733  51.030  1.00  0.00           C  
ATOM   1025 HD21 LEU    66      75.042  41.052  51.925  1.00  0.00           H  
ATOM   1026 HD22 LEU    66      75.422  41.571  50.350  1.00  0.00           H  
ATOM   1027 HD23 LEU    66      76.620  40.614  51.321  1.00  0.00           H  
ATOM   1028  C   LEU    66      75.546  36.523  49.598  1.00  0.00           C  
ATOM   1029  O   LEU    66      74.606  36.458  48.844  1.00  0.00           O  
ATOM   1030  N   SER    67      76.803  36.201  49.199  1.00  0.00           N  
ATOM   1031  H   SER    67      77.472  35.975  49.921  1.00  0.00           H  
ATOM   1032  CA  SER    67      77.117  35.815  47.804  1.00  0.00           C  
ATOM   1033  HA  SER    67      76.822  36.531  47.038  1.00  0.00           H  
ATOM   1034  CB  SER    67      78.657  35.685  47.764  1.00  0.00           C  
ATOM   1035  HB2 SER    67      79.074  36.676  47.947  1.00  0.00           H  
ATOM   1036  HB3 SER    67      78.940  35.071  48.619  1.00  0.00           H  
ATOM   1037  OG  SER    67      79.096  35.129  46.547  1.00  0.00           O  
ATOM   1038  HG  SER    67      78.800  35.840  45.973  1.00  0.00           H  
ATOM   1039  C   SER    67      76.398  34.516  47.382  1.00  0.00           C  
ATOM   1040  O   SER    67      75.849  34.433  46.314  1.00  0.00           O  
ATOM   1041  N   SER    68      76.367  33.550  48.311  1.00  0.00           N  
ATOM   1042  H   SER    68      76.840  33.667  49.196  1.00  0.00           H  
ATOM   1043  CA  SER    68      75.499  32.361  48.140  1.00  0.00           C  
ATOM   1044  HA  SER    68      75.773  31.760  47.273  1.00  0.00           H  
ATOM   1045  CB  SER    68      75.843  31.403  49.223  1.00  0.00           C  
ATOM   1046  HB2 SER    68      76.932  31.405  49.270  1.00  0.00           H  
ATOM   1047  HB3 SER    68      75.335  31.816  50.095  1.00  0.00           H  
ATOM   1048  OG  SER    68      75.242  30.129  48.934  1.00  0.00           O  
ATOM   1049  HG  SER    68      75.432  29.574  49.694  1.00  0.00           H  
ATOM   1050  C   SER    68      74.016  32.698  48.000  1.00  0.00           C  
ATOM   1051  O   SER    68      73.392  32.146  47.073  1.00  0.00           O  
ATOM   1052  N   THR    69      73.477  33.596  48.784  1.00  0.00           N  
ATOM   1053  H   THR    69      74.031  34.050  49.495  1.00  0.00           H  
ATOM   1054  CA  THR    69      72.132  34.099  48.656  1.00  0.00           C  
ATOM   1055  HA  THR    69      71.400  33.293  48.703  1.00  0.00           H  
ATOM   1056  CB  THR    69      71.811  35.093  49.788  1.00  0.00           C  
ATOM   1057  HB  THR    69      72.408  35.997  49.661  1.00  0.00           H  
ATOM   1058  CG2 THR    69      70.288  35.376  49.810  1.00  0.00           C  
ATOM   1059 HG21 THR    69      69.742  34.528  50.224  1.00  0.00           H  
ATOM   1060 HG22 THR    69      70.089  36.203  50.492  1.00  0.00           H  
ATOM   1061 HG23 THR    69      69.762  35.651  48.896  1.00  0.00           H  
ATOM   1062  OG1 THR    69      72.043  34.446  51.069  1.00  0.00           O  
ATOM   1063  HG1 THR    69      72.971  34.206  51.110  1.00  0.00           H  
ATOM   1064  C   THR    69      71.835  34.817  47.288  1.00  0.00           C  
ATOM   1065  O   THR    69      70.792  34.537  46.732  1.00  0.00           O  
ATOM   1066  N   LEU    70      72.803  35.548  46.716  1.00  0.00           N  
ATOM   1067  H   LEU    70      73.665  35.606  47.237  1.00  0.00           H  
ATOM   1068  CA  LEU    70      72.648  36.114  45.398  1.00  0.00           C  
ATOM   1069  HA  LEU    70      71.698  36.631  45.263  1.00  0.00           H  
ATOM   1070  CB  LEU    70      73.681  37.202  45.143  1.00  0.00           C  
ATOM   1071  HB2 LEU    70      74.701  36.836  45.258  1.00  0.00           H  
ATOM   1072  HB3 LEU    70      73.681  37.493  44.093  1.00  0.00           H  
ATOM   1073  CG  LEU    70      73.611  38.436  46.055  1.00  0.00           C  
ATOM   1074  HG  LEU    70      73.364  38.078  47.054  1.00  0.00           H  
ATOM   1075  CD1 LEU    70      74.905  39.133  46.083  1.00  0.00           C  
ATOM   1076 HD11 LEU    70      75.300  39.258  45.075  1.00  0.00           H  
ATOM   1077 HD12 LEU    70      74.800  40.137  46.495  1.00  0.00           H  
ATOM   1078 HD13 LEU    70      75.558  38.503  46.687  1.00  0.00           H  
ATOM   1079  CD2 LEU    70      72.504  39.356  45.635  1.00  0.00           C  
ATOM   1080 HD21 LEU    70      72.531  39.334  44.546  1.00  0.00           H  
ATOM   1081 HD22 LEU    70      72.642  40.310  46.145  1.00  0.00           H  
ATOM   1082 HD23 LEU    70      71.565  38.923  45.981  1.00  0.00           H  
ATOM   1083  C   LEU    70      72.545  35.058  44.312  1.00  0.00           C  
ATOM   1084  O   LEU    70      72.079  35.386  43.214  1.00  0.00           O  
ATOM   1085  N   SER    71      72.855  33.792  44.596  1.00  0.00           N  
ATOM   1086  H   SER    71      73.170  33.594  45.535  1.00  0.00           H  
ATOM   1087  CA  SER    71      72.663  32.590  43.716  1.00  0.00           C  
ATOM   1088  HA  SER    71      72.858  32.924  42.697  1.00  0.00           H  
ATOM   1089  CB  SER    71      73.629  31.376  43.850  1.00  0.00           C  
ATOM   1090  HB2 SER    71      73.337  30.763  44.703  1.00  0.00           H  
ATOM   1091  HB3 SER    71      73.668  30.752  42.958  1.00  0.00           H  
ATOM   1092  OG  SER    71      74.927  31.917  44.201  1.00  0.00           O  
ATOM   1093  HG  SER    71      74.926  31.958  45.160  1.00  0.00           H  
ATOM   1094  C   SER    71      71.179  32.131  43.601  1.00  0.00           C  
ATOM   1095  O   SER    71      70.774  31.888  42.471  1.00  0.00           O  
ATOM   1096  N   PHE    72      70.531  32.172  44.763  1.00  0.00           N  
ATOM   1097  H   PHE    72      70.964  32.613  45.561  1.00  0.00           H  
ATOM   1098  CA  PHE    72      69.141  31.809  44.886  1.00  0.00           C  
ATOM   1099  HA  PHE    72      69.030  31.031  44.131  1.00  0.00           H  
ATOM   1100  CB  PHE    72      68.807  31.308  46.224  1.00  0.00           C  
ATOM   1101  HB2 PHE    72      69.083  32.056  46.967  1.00  0.00           H  
ATOM   1102  HB3 PHE    72      67.749  31.048  46.181  1.00  0.00           H  
ATOM   1103  CG  PHE    72      69.589  30.046  46.540  1.00  0.00           C  
ATOM   1104  CD1 PHE    72      69.179  28.758  46.117  1.00  0.00           C  
ATOM   1105  HD1 PHE    72      68.193  28.768  45.676  1.00  0.00           H  
ATOM   1106  CE1 PHE    72      69.970  27.615  46.309  1.00  0.00           C  
ATOM   1107  HE1 PHE    72      69.675  26.651  45.920  1.00  0.00           H  
ATOM   1108  CZ  PHE    72      71.214  27.799  47.002  1.00  0.00           C  
ATOM   1109  HZ  PHE    72      71.960  27.029  47.127  1.00  0.00           H  
ATOM   1110  CE2 PHE    72      71.506  29.038  47.597  1.00  0.00           C  
ATOM   1111  HE2 PHE    72      72.426  28.995  48.162  1.00  0.00           H  
ATOM   1112  CD2 PHE    72      70.690  30.144  47.436  1.00  0.00           C  
ATOM   1113  HD2 PHE    72      70.974  31.100  47.851  1.00  0.00           H  
ATOM   1114  C   PHE    72      68.256  32.977  44.410  1.00  0.00           C  
ATOM   1115  O   PHE    72      67.145  32.773  43.938  1.00  0.00           O  
ATOM   1116  N   PHE    73      68.765  34.243  44.564  1.00  0.00           N  
ATOM   1117  H   PHE    73      69.528  34.375  45.212  1.00  0.00           H  
ATOM   1118  CA  PHE    73      68.066  35.412  44.103  1.00  0.00           C  
ATOM   1119  HA  PHE    73      67.189  35.078  43.549  1.00  0.00           H  
ATOM   1120  CB  PHE    73      67.635  36.246  45.291  1.00  0.00           C  
ATOM   1121  HB2 PHE    73      67.105  37.133  44.944  1.00  0.00           H  
ATOM   1122  HB3 PHE    73      68.543  36.581  45.793  1.00  0.00           H  
ATOM   1123  CG  PHE    73      66.685  35.553  46.219  1.00  0.00           C  
ATOM   1124  CD1 PHE    73      65.342  35.978  46.278  1.00  0.00           C  
ATOM   1125  HD1 PHE    73      64.980  36.863  45.775  1.00  0.00           H  
ATOM   1126  CE1 PHE    73      64.488  35.309  47.152  1.00  0.00           C  
ATOM   1127  HE1 PHE    73      63.456  35.614  47.243  1.00  0.00           H  
ATOM   1128  CZ  PHE    73      64.875  34.247  47.942  1.00  0.00           C  
ATOM   1129  HZ  PHE    73      64.207  33.949  48.737  1.00  0.00           H  
ATOM   1130  CE2 PHE    73      66.221  33.812  47.861  1.00  0.00           C  
ATOM   1131  HE2 PHE    73      66.640  33.094  48.550  1.00  0.00           H  
ATOM   1132  CD2 PHE    73      67.076  34.461  47.024  1.00  0.00           C  
ATOM   1133  HD2 PHE    73      68.103  34.134  46.951  1.00  0.00           H  
ATOM   1134  C   PHE    73      68.934  36.257  43.124  1.00  0.00           C  
ATOM   1135  O   PHE    73      69.570  37.218  43.522  1.00  0.00           O  
ATOM   1136  N   PRO    74      68.975  35.881  41.814  1.00  0.00           N  
ATOM   1137  CD  PRO    74      68.501  34.608  41.211  1.00  0.00           C  
ATOM   1138  HD2 PRO    74      68.698  33.736  41.835  1.00  0.00           H  
ATOM   1139  HD3 PRO    74      67.449  34.746  40.960  1.00  0.00           H  
ATOM   1140  CG  PRO    74      69.335  34.506  39.897  1.00  0.00           C  
ATOM   1141  HG2 PRO    74      68.673  34.177  39.096  1.00  0.00           H  
ATOM   1142  HG3 PRO    74      70.168  33.844  40.134  1.00  0.00           H  
ATOM   1143  CB  PRO    74      69.725  35.885  39.570  1.00  0.00           C  
ATOM   1144  HB2 PRO    74      68.987  36.336  38.905  1.00  0.00           H  
ATOM   1145  HB3 PRO    74      70.685  35.942  39.056  1.00  0.00           H  
ATOM   1146  CA  PRO    74      69.853  36.619  40.900  1.00  0.00           C  
ATOM   1147  HA  PRO    74      70.837  36.546  41.363  1.00  0.00           H  
ATOM   1148  C   PRO    74      69.501  38.075  40.611  1.00  0.00           C  
ATOM   1149  O   PRO    74      70.448  38.852  40.399  1.00  0.00           O  
ATOM   1150  N   PRO    75      68.200  38.493  40.554  1.00  0.00           N  
ATOM   1151  CD  PRO    75      67.005  37.680  40.480  1.00  0.00           C  
ATOM   1152  HD2 PRO    75      67.136  36.808  39.839  1.00  0.00           H  
ATOM   1153  HD3 PRO    75      66.637  37.288  41.429  1.00  0.00           H  
ATOM   1154  CG  PRO    75      65.899  38.395  39.726  1.00  0.00           C  
ATOM   1155  HG2 PRO    75      65.966  38.274  38.645  1.00  0.00           H  
ATOM   1156  HG3 PRO    75      64.896  38.147  40.073  1.00  0.00           H  
ATOM   1157  CB  PRO    75      66.306  39.792  40.306  1.00  0.00           C  
ATOM   1158  HB2 PRO    75      65.789  40.614  39.811  1.00  0.00           H  
ATOM   1159  HB3 PRO    75      66.080  39.846  41.371  1.00  0.00           H  
ATOM   1160  CA  PRO    75      67.828  39.813  40.028  1.00  0.00           C  
ATOM   1161  HA  PRO    75      67.974  39.776  38.948  1.00  0.00           H  
ATOM   1162  C   PRO    75      68.522  40.901  40.771  1.00  0.00           C  
ATOM   1163  O   PRO    75      68.801  41.905  40.166  1.00  0.00           O  
ATOM   1164  N   PHE    76      68.699  40.734  42.107  1.00  0.00           N  
ATOM   1165  H   PHE    76      68.521  39.768  42.343  1.00  0.00           H  
ATOM   1166  CA  PHE    76      69.308  41.743  43.076  1.00  0.00           C  
ATOM   1167  HA  PHE    76      68.715  42.657  43.087  1.00  0.00           H  
ATOM   1168  CB  PHE    76      69.357  41.082  44.438  1.00  0.00           C  
ATOM   1169  HB2 PHE    76      69.915  41.773  45.070  1.00  0.00           H  
ATOM   1170  HB3 PHE    76      69.907  40.153  44.289  1.00  0.00           H  
ATOM   1171  CG  PHE    76      67.997  40.848  45.116  1.00  0.00           C  
ATOM   1172  CD1 PHE    76      66.930  41.889  45.099  1.00  0.00           C  
ATOM   1173  HD1 PHE    76      67.043  42.855  44.628  1.00  0.00           H  
ATOM   1174  CE1 PHE    76      65.774  41.755  45.839  1.00  0.00           C  
ATOM   1175  HE1 PHE    76      65.137  42.627  45.832  1.00  0.00           H  
ATOM   1176  CZ  PHE    76      65.558  40.591  46.522  1.00  0.00           C  
ATOM   1177  HZ  PHE    76      64.593  40.525  47.002  1.00  0.00           H  
ATOM   1178  CE2 PHE    76      66.387  39.464  46.342  1.00  0.00           C  
ATOM   1179  HE2 PHE    76      66.165  38.508  46.793  1.00  0.00           H  
ATOM   1180  CD2 PHE    76      67.682  39.641  45.768  1.00  0.00           C  
ATOM   1181  HD2 PHE    76      68.457  38.897  45.658  1.00  0.00           H  
ATOM   1182  C   PHE    76      70.720  42.248  42.762  1.00  0.00           C  
ATOM   1183  O   PHE    76      70.962  43.431  43.030  1.00  0.00           O  
ATOM   1184  N   ALA    77      71.545  41.467  42.164  1.00  0.00           N  
ATOM   1185  H   ALA    77      71.256  40.545  41.869  1.00  0.00           H  
ATOM   1186  CA  ALA    77      72.869  41.848  41.745  1.00  0.00           C  
ATOM   1187  HA  ALA    77      73.213  42.721  42.300  1.00  0.00           H  
ATOM   1188  CB  ALA    77      73.835  40.571  41.882  1.00  0.00           C  
ATOM   1189  HB1 ALA    77      73.301  39.722  41.457  1.00  0.00           H  
ATOM   1190  HB2 ALA    77      73.929  40.206  42.905  1.00  0.00           H  
ATOM   1191  HB3 ALA    77      74.806  40.739  41.415  1.00  0.00           H  
ATOM   1192  C   ALA    77      72.770  42.224  40.224  1.00  0.00           C  
ATOM   1193  O   ALA    77      73.727  42.767  39.665  1.00  0.00           O  
ATOM   1194  N   GLY    78      71.712  41.872  39.479  1.00  0.00           N  
ATOM   1195  H   GLY    78      70.975  41.331  39.908  1.00  0.00           H  
ATOM   1196  CA  GLY    78      71.386  42.283  38.116  1.00  0.00           C  
ATOM   1197  HA2 GLY    78      72.175  41.974  37.431  1.00  0.00           H  
ATOM   1198  HA3 GLY    78      70.475  41.749  37.845  1.00  0.00           H  
ATOM   1199  C   GLY    78      71.047  43.767  37.963  1.00  0.00           C  
ATOM   1200  O   GLY    78      71.276  44.474  38.906  1.00  0.00           O  
ATOM   1201  N   ARG    79      70.443  44.275  36.858  1.00  0.00           N  
ATOM   1202  H   ARG    79      70.422  43.730  36.008  1.00  0.00           H  
ATOM   1203  CA  ARG    79      69.866  45.697  36.731  1.00  0.00           C  
ATOM   1204  HA  ARG    79      69.556  46.013  37.727  1.00  0.00           H  
ATOM   1205  CB  ARG    79      71.027  46.545  36.076  1.00  0.00           C  
ATOM   1206  HB2 ARG    79      71.156  46.244  35.036  1.00  0.00           H  
ATOM   1207  HB3 ARG    79      70.611  47.546  35.968  1.00  0.00           H  
ATOM   1208  CG  ARG    79      72.335  46.803  36.837  1.00  0.00           C  
ATOM   1209  HG2 ARG    79      72.911  45.937  37.165  1.00  0.00           H  
ATOM   1210  HG3 ARG    79      73.023  47.399  36.238  1.00  0.00           H  
ATOM   1211  CD  ARG    79      72.109  47.476  38.161  1.00  0.00           C  
ATOM   1212  HD2 ARG    79      71.470  46.960  38.878  1.00  0.00           H  
ATOM   1213  HD3 ARG    79      71.565  48.395  37.941  1.00  0.00           H  
ATOM   1214  NE  ARG    79      73.441  47.754  38.806  1.00  0.00           N  
ATOM   1215  HE  ARG    79      73.852  48.667  38.675  1.00  0.00           H  
ATOM   1216  CZ  ARG    79      74.013  46.937  39.706  1.00  0.00           C  
ATOM   1217  NH1 ARG    79      73.514  45.796  40.017  1.00  0.00           N  
ATOM   1218 HH11 ARG    79      74.059  45.195  40.618  1.00  0.00           H  
ATOM   1219 HH12 ARG    79      72.622  45.460  39.685  1.00  0.00           H  
ATOM   1220  NH2 ARG    79      75.088  47.309  40.288  1.00  0.00           N  
ATOM   1221 HH21 ARG    79      75.539  48.172  40.018  1.00  0.00           H  
ATOM   1222 HH22 ARG    79      75.489  46.665  40.954  1.00  0.00           H  
ATOM   1223  C   ARG    79      68.638  45.792  35.783  1.00  0.00           C  
ATOM   1224  O   ARG    79      68.371  44.790  35.063  1.00  0.00           O  
ATOM   1225  N   LEU    80      67.910  46.906  35.786  1.00  0.00           N  
ATOM   1226  H   LEU    80      68.353  47.635  36.326  1.00  0.00           H  
ATOM   1227  CA  LEU    80      66.835  47.296  34.823  1.00  0.00           C  
ATOM   1228  HA  LEU    80      66.140  46.477  34.640  1.00  0.00           H  
ATOM   1229  CB  LEU    80      65.986  48.411  35.485  1.00  0.00           C  
ATOM   1230  HB2 LEU    80      66.548  49.337  35.606  1.00  0.00           H  
ATOM   1231  HB3 LEU    80      65.161  48.613  34.802  1.00  0.00           H  
ATOM   1232  CG  LEU    80      65.256  47.993  36.830  1.00  0.00           C  
ATOM   1233  HG  LEU    80      66.054  47.524  37.407  1.00  0.00           H  
ATOM   1234  CD1 LEU    80      64.678  49.226  37.579  1.00  0.00           C  
ATOM   1235 HD11 LEU    80      64.405  48.979  38.605  1.00  0.00           H  
ATOM   1236 HD12 LEU    80      63.783  49.678  37.150  1.00  0.00           H  
ATOM   1237 HD13 LEU    80      65.416  50.028  37.572  1.00  0.00           H  
ATOM   1238  CD2 LEU    80      64.225  46.964  36.564  1.00  0.00           C  
ATOM   1239 HD21 LEU    80      64.672  46.013  36.272  1.00  0.00           H  
ATOM   1240 HD22 LEU    80      63.509  47.314  35.821  1.00  0.00           H  
ATOM   1241 HD23 LEU    80      63.639  46.819  37.471  1.00  0.00           H  
ATOM   1242  C   LEU    80      67.419  47.692  33.441  1.00  0.00           C  
ATOM   1243  O   LEU    80      68.485  48.299  33.401  1.00  0.00           O  
ATOM   1244  N   VAL    81      66.674  47.436  32.366  1.00  0.00           N  
ATOM   1245  H   VAL    81      65.785  46.966  32.455  1.00  0.00           H  
ATOM   1246  CA  VAL    81      66.925  47.942  31.022  1.00  0.00           C  
ATOM   1247  HA  VAL    81      67.779  48.616  30.957  1.00  0.00           H  
ATOM   1248  CB  VAL    81      67.211  46.763  30.105  1.00  0.00           C  
ATOM   1249  HB  VAL    81      66.317  46.144  30.029  1.00  0.00           H  
ATOM   1250  CG1 VAL    81      67.560  47.249  28.785  1.00  0.00           C  
ATOM   1251 HG11 VAL    81      68.551  47.687  28.671  1.00  0.00           H  
ATOM   1252 HG12 VAL    81      67.340  46.462  28.063  1.00  0.00           H  
ATOM   1253 HG13 VAL    81      66.865  47.981  28.373  1.00  0.00           H  
ATOM   1254  CG2 VAL    81      68.370  45.909  30.559  1.00  0.00           C  
ATOM   1255 HG21 VAL    81      69.219  46.577  30.704  1.00  0.00           H  
ATOM   1256 HG22 VAL    81      68.246  45.472  31.549  1.00  0.00           H  
ATOM   1257 HG23 VAL    81      68.498  45.014  29.951  1.00  0.00           H  
ATOM   1258  C   VAL    81      65.674  48.761  30.645  1.00  0.00           C  
ATOM   1259  O   VAL    81      64.614  48.256  30.255  1.00  0.00           O  
ATOM   1260  N   ILE    82      65.797  50.092  30.694  1.00  0.00           N  
ATOM   1261  H   ILE    82      66.724  50.471  30.825  1.00  0.00           H  
ATOM   1262  CA  ILE    82      64.832  51.001  30.082  1.00  0.00           C  
ATOM   1263  HA  ILE    82      63.852  50.526  30.139  1.00  0.00           H  
ATOM   1264  CB  ILE    82      64.580  52.314  30.864  1.00  0.00           C  
ATOM   1265  HB  ILE    82      65.464  52.931  31.020  1.00  0.00           H  
ATOM   1266  CG2 ILE    82      63.582  53.244  30.146  1.00  0.00           C  
ATOM   1267 HG21 ILE    82      63.528  54.212  30.644  1.00  0.00           H  
ATOM   1268 HG22 ILE    82      62.648  52.719  29.946  1.00  0.00           H  
ATOM   1269 HG23 ILE    82      64.086  53.573  29.236  1.00  0.00           H  
ATOM   1270  CG1 ILE    82      63.897  51.923  32.168  1.00  0.00           C  
ATOM   1271 HG12 ILE    82      62.904  51.522  31.969  1.00  0.00           H  
ATOM   1272 HG13 ILE    82      64.477  51.092  32.569  1.00  0.00           H  
ATOM   1273  CD1 ILE    82      63.746  53.015  33.316  1.00  0.00           C  
ATOM   1274 HD11 ILE    82      64.743  53.055  33.754  1.00  0.00           H  
ATOM   1275 HD12 ILE    82      63.029  52.853  34.122  1.00  0.00           H  
ATOM   1276 HD13 ILE    82      63.535  53.967  32.829  1.00  0.00           H  
ATOM   1277  C   ILE    82      65.078  51.152  28.578  1.00  0.00           C  
ATOM   1278  O   ILE    82      66.166  51.428  28.148  1.00  0.00           O  
ATOM   1279  N   THR    83      64.076  51.016  27.695  1.00  0.00           N  
ATOM   1280  H   THR    83      63.172  50.756  28.062  1.00  0.00           H  
ATOM   1281  CA  THR    83      64.082  51.338  26.225  1.00  0.00           C  
ATOM   1282  HA  THR    83      65.065  51.760  26.014  1.00  0.00           H  
ATOM   1283  CB  THR    83      63.817  50.105  25.439  1.00  0.00           C  
ATOM   1284  HB  THR    83      62.848  49.687  25.714  1.00  0.00           H  
ATOM   1285  CG2 THR    83      64.027  50.439  23.957  1.00  0.00           C  
ATOM   1286 HG21 THR    83      63.152  51.020  23.667  1.00  0.00           H  
ATOM   1287 HG22 THR    83      64.924  51.039  23.806  1.00  0.00           H  
ATOM   1288 HG23 THR    83      64.015  49.512  23.383  1.00  0.00           H  
ATOM   1289  OG1 THR    83      64.587  49.005  25.730  1.00  0.00           O  
ATOM   1290  HG1 THR    83      65.518  49.241  25.753  1.00  0.00           H  
ATOM   1291  C   THR    83      63.062  52.385  25.919  1.00  0.00           C  
ATOM   1292  O   THR    83      61.913  52.132  26.253  1.00  0.00           O  
ATOM   1293  N   GLU    84      63.381  53.525  25.200  1.00  0.00           N  
ATOM   1294  H   GLU    84      64.359  53.585  24.955  1.00  0.00           H  
ATOM   1295  CA  GLU    84      62.509  54.650  24.808  1.00  0.00           C  
ATOM   1296  HA  GLU    84      61.504  54.539  25.214  1.00  0.00           H  
ATOM   1297  CB  GLU    84      63.024  55.984  25.401  1.00  0.00           C  
ATOM   1298  HB2 GLU    84      62.877  56.015  26.481  1.00  0.00           H  
ATOM   1299  HB3 GLU    84      64.072  55.944  25.104  1.00  0.00           H  
ATOM   1300  CG  GLU    84      62.335  57.263  24.892  1.00  0.00           C  
ATOM   1301  HG2 GLU    84      62.345  57.288  23.802  1.00  0.00           H  
ATOM   1302  HG3 GLU    84      61.333  57.223  25.318  1.00  0.00           H  
ATOM   1303  CD  GLU    84      62.968  58.562  25.384  1.00  0.00           C  
ATOM   1304  OE1 GLU    84      62.280  59.511  25.760  1.00  0.00           O  
ATOM   1305  OE2 GLU    84      64.236  58.739  25.327  1.00  0.00           O  
ATOM   1306  C   GLU    84      62.310  54.736  23.312  1.00  0.00           C  
ATOM   1307  O   GLU    84      63.329  54.620  22.589  1.00  0.00           O  
ATOM   1308  N   TYR    85      61.107  55.069  22.878  1.00  0.00           N  
ATOM   1309  H   TYR    85      60.440  55.358  23.580  1.00  0.00           H  
ATOM   1310  CA  TYR    85      60.545  55.077  21.523  1.00  0.00           C  
ATOM   1311  HA  TYR    85      61.326  54.684  20.873  1.00  0.00           H  
ATOM   1312  CB  TYR    85      59.269  54.176  21.564  1.00  0.00           C  
ATOM   1313  HB2 TYR    85      58.878  54.215  20.548  1.00  0.00           H  
ATOM   1314  HB3 TYR    85      58.567  54.673  22.234  1.00  0.00           H  
ATOM   1315  CG  TYR    85      59.508  52.721  22.022  1.00  0.00           C  
ATOM   1316  CD1 TYR    85      60.390  51.886  21.317  1.00  0.00           C  
ATOM   1317  HD1 TYR    85      60.775  52.129  20.337  1.00  0.00           H  
ATOM   1318  CE1 TYR    85      60.795  50.686  21.946  1.00  0.00           C  
ATOM   1319  HE1 TYR    85      61.520  50.024  21.496  1.00  0.00           H  
ATOM   1320  CZ  TYR    85      60.325  50.239  23.199  1.00  0.00           C  
ATOM   1321  OH  TYR    85      60.619  48.959  23.659  1.00  0.00           O  
ATOM   1322  HH  TYR    85      60.167  48.757  24.482  1.00  0.00           H  
ATOM   1323  CE2 TYR    85      59.506  51.124  23.988  1.00  0.00           C  
ATOM   1324  HE2 TYR    85      59.194  50.799  24.970  1.00  0.00           H  
ATOM   1325  CD2 TYR    85      59.117  52.361  23.351  1.00  0.00           C  
ATOM   1326  HD2 TYR    85      58.566  53.008  24.017  1.00  0.00           H  
ATOM   1327  C   TYR    85      60.275  56.558  21.105  1.00  0.00           C  
ATOM   1328  O   TYR    85      60.422  57.547  21.921  1.00  0.00           O  
ATOM   1329  N   GLU    86      60.109  56.776  19.757  1.00  0.00           N  
ATOM   1330  H   GLU    86      59.818  55.953  19.249  1.00  0.00           H  
ATOM   1331  CA  GLU    86      60.116  58.070  19.134  1.00  0.00           C  
ATOM   1332  HA  GLU    86      60.936  58.597  19.622  1.00  0.00           H  
ATOM   1333  CB  GLU    86      60.341  57.944  17.642  1.00  0.00           C  
ATOM   1334  HB2 GLU    86      60.740  58.885  17.263  1.00  0.00           H  
ATOM   1335  HB3 GLU    86      61.047  57.124  17.508  1.00  0.00           H  
ATOM   1336  CG  GLU    86      59.140  57.631  16.643  1.00  0.00           C  
ATOM   1337  HG2 GLU    86      58.300  58.303  16.822  1.00  0.00           H  
ATOM   1338  HG3 GLU    86      59.630  57.886  15.704  1.00  0.00           H  
ATOM   1339  CD  GLU    86      58.702  56.203  16.589  1.00  0.00           C  
ATOM   1340  OE1 GLU    86      58.760  55.504  17.665  1.00  0.00           O  
ATOM   1341  OE2 GLU    86      58.537  55.694  15.432  1.00  0.00           O  
ATOM   1342  C   GLU    86      58.900  58.950  19.506  1.00  0.00           C  
ATOM   1343  O   GLU    86      58.964  60.135  19.056  1.00  0.00           O  
ATOM   1344  N   ASP    87      58.069  58.471  20.400  1.00  0.00           N  
ATOM   1345  H   ASP    87      58.290  57.551  20.754  1.00  0.00           H  
ATOM   1346  CA  ASP    87      56.999  59.272  21.111  1.00  0.00           C  
ATOM   1347  HA  ASP    87      56.814  60.213  20.593  1.00  0.00           H  
ATOM   1348  CB  ASP    87      55.660  58.548  21.063  1.00  0.00           C  
ATOM   1349  HB2 ASP    87      55.376  58.330  20.033  1.00  0.00           H  
ATOM   1350  HB3 ASP    87      54.905  59.261  21.395  1.00  0.00           H  
ATOM   1351  CG  ASP    87      55.602  57.189  21.813  1.00  0.00           C  
ATOM   1352  OD1 ASP    87      54.536  56.603  21.739  1.00  0.00           O  
ATOM   1353  OD2 ASP    87      56.564  56.806  22.496  1.00  0.00           O  
ATOM   1354  C   ASP    87      57.312  59.610  22.593  1.00  0.00           C  
ATOM   1355  O   ASP    87      56.349  60.011  23.280  1.00  0.00           O  
ATOM   1356  N   ASN    88      58.553  59.378  23.034  1.00  0.00           N  
ATOM   1357  H   ASN    88      59.197  59.012  22.348  1.00  0.00           H  
ATOM   1358  CA  ASN    88      58.973  59.322  24.434  1.00  0.00           C  
ATOM   1359  HA  ASN    88      59.996  58.956  24.353  1.00  0.00           H  
ATOM   1360  CB  ASN    88      58.965  60.717  25.191  1.00  0.00           C  
ATOM   1361  HB2 ASN    88      59.365  60.660  26.203  1.00  0.00           H  
ATOM   1362  HB3 ASN    88      57.949  61.089  25.318  1.00  0.00           H  
ATOM   1363  CG  ASN    88      59.799  61.750  24.470  1.00  0.00           C  
ATOM   1364  OD1 ASN    88      59.332  62.429  23.593  1.00  0.00           O  
ATOM   1365  ND2 ASN    88      61.072  61.841  24.783  1.00  0.00           N  
ATOM   1366 HD21 ASN    88      61.562  62.291  24.022  1.00  0.00           H  
ATOM   1367 HD22 ASN    88      61.407  60.998  25.226  1.00  0.00           H  
ATOM   1368  C   ASN    88      58.425  58.274  25.381  1.00  0.00           C  
ATOM   1369  O   ASN    88      58.769  58.274  26.536  1.00  0.00           O  
ATOM   1370  N   THR    89      57.630  57.294  24.965  1.00  0.00           N  
ATOM   1371  H   THR    89      57.342  57.123  24.012  1.00  0.00           H  
ATOM   1372  CA  THR    89      57.165  56.296  25.918  1.00  0.00           C  
ATOM   1373  HA  THR    89      57.085  56.705  26.925  1.00  0.00           H  
ATOM   1374  CB  THR    89      55.834  55.742  25.473  1.00  0.00           C  
ATOM   1375  HB  THR    89      55.481  54.932  26.112  1.00  0.00           H  
ATOM   1376  CG2 THR    89      54.792  56.876  25.370  1.00  0.00           C  
ATOM   1377 HG21 THR    89      53.900  56.511  24.861  1.00  0.00           H  
ATOM   1378 HG22 THR    89      55.157  57.738  24.812  1.00  0.00           H  
ATOM   1379 HG23 THR    89      54.532  57.307  26.336  1.00  0.00           H  
ATOM   1380  OG1 THR    89      55.960  55.137  24.287  1.00  0.00           O  
ATOM   1381  HG1 THR    89      56.150  55.874  23.701  1.00  0.00           H  
ATOM   1382  C   THR    89      58.197  55.167  26.025  1.00  0.00           C  
ATOM   1383  O   THR    89      59.135  55.126  25.246  1.00  0.00           O  
ATOM   1384  N   ALA    90      58.091  54.235  26.986  1.00  0.00           N  
ATOM   1385  H   ALA    90      57.373  54.291  27.693  1.00  0.00           H  
ATOM   1386  CA  ALA    90      59.154  53.282  27.251  1.00  0.00           C  
ATOM   1387  HA  ALA    90      59.786  53.190  26.368  1.00  0.00           H  
ATOM   1388  CB  ALA    90      59.957  53.873  28.370  1.00  0.00           C  
ATOM   1389  HB1 ALA    90      59.369  53.922  29.287  1.00  0.00           H  
ATOM   1390  HB2 ALA    90      60.915  53.357  28.441  1.00  0.00           H  
ATOM   1391  HB3 ALA    90      60.204  54.885  28.050  1.00  0.00           H  
ATOM   1392  C   ALA    90      58.633  51.891  27.524  1.00  0.00           C  
ATOM   1393  O   ALA    90      57.466  51.723  27.755  1.00  0.00           O  
ATOM   1394  N   THR    91      59.520  50.894  27.636  1.00  0.00           N  
ATOM   1395  H   THR    91      60.473  51.095  27.369  1.00  0.00           H  
ATOM   1396  CA  THR    91      59.240  49.568  28.257  1.00  0.00           C  
ATOM   1397  HA  THR    91      58.296  49.673  28.791  1.00  0.00           H  
ATOM   1398  CB  THR    91      59.245  48.359  27.330  1.00  0.00           C  
ATOM   1399  HB  THR    91      59.383  47.455  27.923  1.00  0.00           H  
ATOM   1400  CG2 THR    91      57.904  48.221  26.547  1.00  0.00           C  
ATOM   1401 HG21 THR    91      57.645  49.188  26.117  1.00  0.00           H  
ATOM   1402 HG22 THR    91      57.967  47.411  25.821  1.00  0.00           H  
ATOM   1403 HG23 THR    91      57.086  47.981  27.226  1.00  0.00           H  
ATOM   1404  OG1 THR    91      60.244  48.394  26.365  1.00  0.00           O  
ATOM   1405  HG1 THR    91      61.038  48.360  26.904  1.00  0.00           H  
ATOM   1406  C   THR    91      60.397  49.332  29.309  1.00  0.00           C  
ATOM   1407  O   THR    91      61.340  50.127  29.372  1.00  0.00           O  
ATOM   1408  N   CYS    92      60.289  48.282  30.108  1.00  0.00           N  
ATOM   1409  H   CYS    92      59.530  47.623  30.011  1.00  0.00           H  
ATOM   1410  CA  CYS    92      61.225  48.018  31.188  1.00  0.00           C  
ATOM   1411  HA  CYS    92      62.138  48.561  30.941  1.00  0.00           H  
ATOM   1412  CB  CYS    92      60.832  48.703  32.507  1.00  0.00           C  
ATOM   1413  HB2 CYS    92      60.372  49.684  32.384  1.00  0.00           H  
ATOM   1414  HB3 CYS    92      60.058  48.087  32.965  1.00  0.00           H  
ATOM   1415  SG  CYS    92      62.278  48.854  33.657  1.00  0.00           S  
ATOM   1416  HG  CYS    92      62.937  49.830  33.026  1.00  0.00           H  
ATOM   1417  C   CYS    92      61.398  46.544  31.410  1.00  0.00           C  
ATOM   1418  O   CYS    92      60.348  45.907  31.367  1.00  0.00           O  
ATOM   1419  N   PHE    93      62.600  46.014  31.693  1.00  0.00           N  
ATOM   1420  H   PHE    93      63.440  46.571  31.622  1.00  0.00           H  
ATOM   1421  CA  PHE    93      62.710  44.605  32.215  1.00  0.00           C  
ATOM   1422  HA  PHE    93      61.879  44.393  32.887  1.00  0.00           H  
ATOM   1423  CB  PHE    93      62.671  43.577  31.067  1.00  0.00           C  
ATOM   1424  HB2 PHE    93      61.688  43.572  30.597  1.00  0.00           H  
ATOM   1425  HB3 PHE    93      62.669  42.511  31.290  1.00  0.00           H  
ATOM   1426  CG  PHE    93      63.757  43.773  30.030  1.00  0.00           C  
ATOM   1427  CD1 PHE    93      63.523  44.605  28.911  1.00  0.00           C  
ATOM   1428  HD1 PHE    93      62.617  45.175  28.767  1.00  0.00           H  
ATOM   1429  CE1 PHE    93      64.507  44.713  27.835  1.00  0.00           C  
ATOM   1430  HE1 PHE    93      64.364  45.385  27.001  1.00  0.00           H  
ATOM   1431  CZ  PHE    93      65.682  43.932  27.981  1.00  0.00           C  
ATOM   1432  HZ  PHE    93      66.450  43.982  27.223  1.00  0.00           H  
ATOM   1433  CE2 PHE    93      65.944  43.195  29.162  1.00  0.00           C  
ATOM   1434  HE2 PHE    93      66.913  42.754  29.343  1.00  0.00           H  
ATOM   1435  CD2 PHE    93      64.993  43.128  30.171  1.00  0.00           C  
ATOM   1436  HD2 PHE    93      65.287  42.570  31.048  1.00  0.00           H  
ATOM   1437  C   PHE    93      63.992  44.477  33.033  1.00  0.00           C  
ATOM   1438  O   PHE    93      64.855  45.308  32.875  1.00  0.00           O  
ATOM   1439  N   ILE    94      64.059  43.557  34.024  1.00  0.00           N  
ATOM   1440  H   ILE    94      63.148  43.147  34.173  1.00  0.00           H  
ATOM   1441  CA  ILE    94      65.247  43.225  34.841  1.00  0.00           C  
ATOM   1442  HA  ILE    94      65.771  44.177  34.920  1.00  0.00           H  
ATOM   1443  CB  ILE    94      65.053  42.732  36.317  1.00  0.00           C  
ATOM   1444  HB  ILE    94      64.709  41.699  36.260  1.00  0.00           H  
ATOM   1445  CG2 ILE    94      66.324  42.554  37.095  1.00  0.00           C  
ATOM   1446 HG21 ILE    94      66.876  43.487  37.211  1.00  0.00           H  
ATOM   1447 HG22 ILE    94      67.009  41.830  36.654  1.00  0.00           H  
ATOM   1448 HG23 ILE    94      66.060  42.169  38.080  1.00  0.00           H  
ATOM   1449  CG1 ILE    94      64.045  43.646  37.064  1.00  0.00           C  
ATOM   1450 HG12 ILE    94      63.392  44.152  36.353  1.00  0.00           H  
ATOM   1451 HG13 ILE    94      64.672  44.333  37.632  1.00  0.00           H  
ATOM   1452  CD1 ILE    94      63.257  42.800  38.058  1.00  0.00           C  
ATOM   1453 HD11 ILE    94      62.534  43.345  38.664  1.00  0.00           H  
ATOM   1454 HD12 ILE    94      63.957  42.373  38.776  1.00  0.00           H  
ATOM   1455 HD13 ILE    94      62.691  42.033  37.529  1.00  0.00           H  
ATOM   1456  C   ILE    94      66.068  42.305  33.950  1.00  0.00           C  
ATOM   1457  O   ILE    94      65.555  41.292  33.530  1.00  0.00           O  
ATOM   1458  N   ALA    95      67.355  42.554  33.694  1.00  0.00           N  
ATOM   1459  H   ALA    95      67.628  43.450  34.072  1.00  0.00           H  
ATOM   1460  CA  ALA    95      68.417  41.623  33.253  1.00  0.00           C  
ATOM   1461  HA  ALA    95      68.047  40.739  32.734  1.00  0.00           H  
ATOM   1462  CB  ALA    95      69.280  42.363  32.237  1.00  0.00           C  
ATOM   1463  HB1 ALA    95      69.679  43.233  32.758  1.00  0.00           H  
ATOM   1464  HB2 ALA    95      68.695  42.767  31.412  1.00  0.00           H  
ATOM   1465  HB3 ALA    95      70.051  41.715  31.819  1.00  0.00           H  
ATOM   1466  C   ALA    95      69.087  41.104  34.479  1.00  0.00           C  
ATOM   1467  O   ALA    95      69.817  41.865  35.153  1.00  0.00           O  
ATOM   1468  N   CYS    96      69.139  39.811  34.710  1.00  0.00           N  
ATOM   1469  H   CYS    96      68.576  39.201  34.136  1.00  0.00           H  
ATOM   1470  CA  CYS    96      70.045  39.129  35.653  1.00  0.00           C  
ATOM   1471  HA  CYS    96      69.967  39.608  36.629  1.00  0.00           H  
ATOM   1472  CB  CYS    96      69.471  37.692  35.840  1.00  0.00           C  
ATOM   1473  HB2 CYS    96      70.074  37.334  36.674  1.00  0.00           H  
ATOM   1474  HB3 CYS    96      69.769  37.162  34.935  1.00  0.00           H  
ATOM   1475  SG  CYS    96      67.686  37.592  36.121  1.00  0.00           S  
ATOM   1476  HG  CYS    96      67.556  37.135  34.872  1.00  0.00           H  
ATOM   1477  C   CYS    96      71.513  39.207  35.225  1.00  0.00           C  
ATOM   1478  O   CYS    96      72.195  38.225  35.022  1.00  0.00           O  
ATOM   1479  N   ASN    97      72.105  40.419  35.108  1.00  0.00           N  
ATOM   1480  H   ASN    97      71.571  41.257  35.285  1.00  0.00           H  
ATOM   1481  CA  ASN    97      73.437  40.572  34.532  1.00  0.00           C  
ATOM   1482  HA  ASN    97      73.617  39.823  33.761  1.00  0.00           H  
ATOM   1483  CB  ASN    97      73.460  41.931  33.744  1.00  0.00           C  
ATOM   1484  HB2 ASN    97      72.613  41.906  33.058  1.00  0.00           H  
ATOM   1485  HB3 ASN    97      74.411  42.015  33.218  1.00  0.00           H  
ATOM   1486  CG  ASN    97      73.404  43.140  34.626  1.00  0.00           C  
ATOM   1487  OD1 ASN    97      73.934  43.169  35.701  1.00  0.00           O  
ATOM   1488  ND2 ASN    97      72.521  44.196  34.430  1.00  0.00           N  
ATOM   1489 HD21 ASN    97      71.932  44.363  33.627  1.00  0.00           H  
ATOM   1490 HD22 ASN    97      72.757  45.002  34.990  1.00  0.00           H  
ATOM   1491  C   ASN    97      74.677  40.440  35.468  1.00  0.00           C  
ATOM   1492  O   ASN    97      75.813  40.577  35.027  1.00  0.00           O  
ATOM   1493  N   ASN    98      74.470  40.368  36.771  1.00  0.00           N  
ATOM   1494  H   ASN    98      73.495  40.199  36.971  1.00  0.00           H  
ATOM   1495  CA  ASN    98      75.355  40.304  37.967  1.00  0.00           C  
ATOM   1496  HA  ASN    98      74.808  40.583  38.868  1.00  0.00           H  
ATOM   1497  CB  ASN    98      75.930  38.862  38.120  1.00  0.00           C  
ATOM   1498  HB2 ASN    98      75.227  38.069  37.862  1.00  0.00           H  
ATOM   1499  HB3 ASN    98      76.740  38.843  37.391  1.00  0.00           H  
ATOM   1500  CG  ASN    98      76.451  38.465  39.413  1.00  0.00           C  
ATOM   1501  OD1 ASN    98      76.163  38.978  40.469  1.00  0.00           O  
ATOM   1502  ND2 ASN    98      77.366  37.526  39.319  1.00  0.00           N  
ATOM   1503 HD21 ASN    98      77.476  37.052  38.434  1.00  0.00           H  
ATOM   1504 HD22 ASN    98      77.874  37.244  40.145  1.00  0.00           H  
ATOM   1505  C   ASN    98      76.466  41.316  38.067  1.00  0.00           C  
ATOM   1506  O   ASN    98      77.572  41.061  38.611  1.00  0.00           O  
ATOM   1507  N   ALA    99      76.221  42.488  37.567  1.00  0.00           N  
ATOM   1508  H   ALA    99      75.323  42.570  37.111  1.00  0.00           H  
ATOM   1509  CA  ALA    99      77.011  43.745  37.755  1.00  0.00           C  
ATOM   1510  HA  ALA    99      77.959  43.566  37.247  1.00  0.00           H  
ATOM   1511  CB  ALA    99      76.395  44.931  37.070  1.00  0.00           C  
ATOM   1512  HB1 ALA    99      76.919  45.881  37.173  1.00  0.00           H  
ATOM   1513  HB2 ALA    99      75.398  45.182  37.434  1.00  0.00           H  
ATOM   1514  HB3 ALA    99      76.258  44.839  35.993  1.00  0.00           H  
ATOM   1515  C   ALA    99      77.348  44.073  39.235  1.00  0.00           C  
ATOM   1516  O   ALA    99      78.308  44.749  39.434  1.00  0.00           O  
ATOM   1517  N   GLY   100      76.545  43.636  40.173  1.00  0.00           N  
ATOM   1518  H   GLY   100      75.741  43.203  39.741  1.00  0.00           H  
ATOM   1519  CA  GLY   100      76.752  43.540  41.610  1.00  0.00           C  
ATOM   1520  HA2 GLY   100      77.645  44.098  41.890  1.00  0.00           H  
ATOM   1521  HA3 GLY   100      76.981  42.508  41.876  1.00  0.00           H  
ATOM   1522  C   GLY   100      75.672  44.064  42.556  1.00  0.00           C  
ATOM   1523  O   GLY   100      74.970  44.922  42.154  1.00  0.00           O  
ATOM   1524  N   ALA   101      75.679  43.697  43.797  1.00  0.00           N  
ATOM   1525  H   ALA   101      76.321  42.990  44.129  1.00  0.00           H  
ATOM   1526  CA  ALA   101      75.009  44.333  44.885  1.00  0.00           C  
ATOM   1527  HA  ALA   101      74.440  45.171  44.483  1.00  0.00           H  
ATOM   1528  CB  ALA   101      74.065  43.294  45.494  1.00  0.00           C  
ATOM   1529  HB1 ALA   101      74.659  42.440  45.820  1.00  0.00           H  
ATOM   1530  HB2 ALA   101      73.399  43.696  46.258  1.00  0.00           H  
ATOM   1531  HB3 ALA   101      73.401  42.958  44.698  1.00  0.00           H  
ATOM   1532  C   ALA   101      75.983  44.815  45.948  1.00  0.00           C  
ATOM   1533  O   ALA   101      77.163  44.413  46.020  1.00  0.00           O  
ATOM   1534  N   LEU   102      75.646  45.746  46.778  1.00  0.00           N  
ATOM   1535  H   LEU   102      74.655  45.901  46.662  1.00  0.00           H  
ATOM   1536  CA  LEU   102      76.581  46.491  47.733  1.00  0.00           C  
ATOM   1537  HA  LEU   102      77.617  46.395  47.408  1.00  0.00           H  
ATOM   1538  CB  LEU   102      76.276  47.995  47.525  1.00  0.00           C  
ATOM   1539  HB2 LEU   102      75.277  48.217  47.901  1.00  0.00           H  
ATOM   1540  HB3 LEU   102      76.356  48.228  46.463  1.00  0.00           H  
ATOM   1541  CG  LEU   102      77.185  48.861  48.295  1.00  0.00           C  
ATOM   1542  HG  LEU   102      77.013  48.558  49.328  1.00  0.00           H  
ATOM   1543  CD1 LEU   102      78.737  48.603  48.022  1.00  0.00           C  
ATOM   1544 HD11 LEU   102      79.237  47.995  48.777  1.00  0.00           H  
ATOM   1545 HD12 LEU   102      79.221  49.572  48.144  1.00  0.00           H  
ATOM   1546 HD13 LEU   102      79.029  48.155  47.072  1.00  0.00           H  
ATOM   1547  CD2 LEU   102      76.926  50.348  48.285  1.00  0.00           C  
ATOM   1548 HD21 LEU   102      77.443  50.721  47.401  1.00  0.00           H  
ATOM   1549 HD22 LEU   102      77.466  50.816  49.107  1.00  0.00           H  
ATOM   1550 HD23 LEU   102      75.857  50.550  48.222  1.00  0.00           H  
ATOM   1551  C   LEU   102      76.461  45.958  49.218  1.00  0.00           C  
ATOM   1552  O   LEU   102      75.433  46.036  49.838  1.00  0.00           O  
ATOM   1553  N   PHE   103      77.658  45.561  49.824  1.00  0.00           N  
ATOM   1554  H   PHE   103      78.445  45.401  49.212  1.00  0.00           H  
ATOM   1555  CA  PHE   103      77.779  45.386  51.288  1.00  0.00           C  
ATOM   1556  HA  PHE   103      76.798  45.448  51.760  1.00  0.00           H  
ATOM   1557  CB  PHE   103      78.339  44.041  51.554  1.00  0.00           C  
ATOM   1558  HB2 PHE   103      77.704  43.412  50.931  1.00  0.00           H  
ATOM   1559  HB3 PHE   103      79.334  44.076  51.109  1.00  0.00           H  
ATOM   1560  CG  PHE   103      78.352  43.589  53.018  1.00  0.00           C  
ATOM   1561  CD1 PHE   103      79.466  43.813  53.854  1.00  0.00           C  
ATOM   1562  HD1 PHE   103      80.287  44.345  53.398  1.00  0.00           H  
ATOM   1563  CE1 PHE   103      79.553  43.270  55.160  1.00  0.00           C  
ATOM   1564  HE1 PHE   103      80.455  43.413  55.736  1.00  0.00           H  
ATOM   1565  CZ  PHE   103      78.518  42.484  55.673  1.00  0.00           C  
ATOM   1566  HZ  PHE   103      78.556  42.129  56.693  1.00  0.00           H  
ATOM   1567  CE2 PHE   103      77.332  42.370  54.874  1.00  0.00           C  
ATOM   1568  HE2 PHE   103      76.486  41.820  55.259  1.00  0.00           H  
ATOM   1569  CD2 PHE   103      77.260  42.931  53.577  1.00  0.00           C  
ATOM   1570  HD2 PHE   103      76.375  42.758  52.982  1.00  0.00           H  
ATOM   1571  C   PHE   103      78.664  46.465  51.872  1.00  0.00           C  
ATOM   1572  O   PHE   103      79.745  46.847  51.383  1.00  0.00           O  
ATOM   1573  N   VAL   104      78.335  46.974  53.047  1.00  0.00           N  
ATOM   1574  H   VAL   104      77.519  46.629  53.532  1.00  0.00           H  
ATOM   1575  CA  VAL   104      78.956  48.081  53.812  1.00  0.00           C  
ATOM   1576  HA  VAL   104      79.928  48.245  53.347  1.00  0.00           H  
ATOM   1577  CB  VAL   104      78.218  49.444  53.645  1.00  0.00           C  
ATOM   1578  HB  VAL   104      77.167  49.257  53.866  1.00  0.00           H  
ATOM   1579  CG1 VAL   104      78.722  50.566  54.510  1.00  0.00           C  
ATOM   1580 HG11 VAL   104      77.992  51.374  54.478  1.00  0.00           H  
ATOM   1581 HG12 VAL   104      78.735  50.271  55.559  1.00  0.00           H  
ATOM   1582 HG13 VAL   104      79.700  51.003  54.309  1.00  0.00           H  
ATOM   1583  CG2 VAL   104      78.300  50.014  52.214  1.00  0.00           C  
ATOM   1584 HG21 VAL   104      77.814  50.989  52.267  1.00  0.00           H  
ATOM   1585 HG22 VAL   104      79.338  50.181  51.927  1.00  0.00           H  
ATOM   1586 HG23 VAL   104      77.816  49.398  51.456  1.00  0.00           H  
ATOM   1587  C   VAL   104      79.063  47.757  55.296  1.00  0.00           C  
ATOM   1588  O   VAL   104      78.060  47.474  55.955  1.00  0.00           O  
ATOM   1589  N   HIE   105      80.271  47.800  55.797  1.00  0.00           N  
ATOM   1590  H   HIE   105      81.042  48.126  55.233  1.00  0.00           H  
ATOM   1591  CA  HIE   105      80.439  47.519  57.262  1.00  0.00           C  
ATOM   1592  HA  HIE   105      79.590  46.970  57.670  1.00  0.00           H  
ATOM   1593  CB  HIE   105      81.689  46.663  57.381  1.00  0.00           C  
ATOM   1594  HB2 HIE   105      81.591  45.702  56.876  1.00  0.00           H  
ATOM   1595  HB3 HIE   105      82.460  47.205  56.833  1.00  0.00           H  
ATOM   1596  CG  HIE   105      82.198  46.316  58.778  1.00  0.00           C  
ATOM   1597  ND1 HIE   105      83.351  45.540  58.984  1.00  0.00           N  
ATOM   1598  CE1 HIE   105      83.384  45.405  60.312  1.00  0.00           C  
ATOM   1599  HE1 HIE   105      84.036  44.733  60.851  1.00  0.00           H  
ATOM   1600  NE2 HIE   105      82.433  46.130  60.904  1.00  0.00           N  
ATOM   1601  HE2 HIE   105      82.324  46.249  61.901  1.00  0.00           H  
ATOM   1602  CD2 HIE   105      81.617  46.656  59.960  1.00  0.00           C  
ATOM   1603  HD2 HIE   105      80.671  47.142  60.148  1.00  0.00           H  
ATOM   1604  C   HIE   105      80.685  48.897  57.926  1.00  0.00           C  
ATOM   1605  O   HIE   105      81.424  49.681  57.286  1.00  0.00           O  
ATOM   1606  N   ALA   106      80.101  49.202  59.097  1.00  0.00           N  
ATOM   1607  H   ALA   106      79.713  48.394  59.561  1.00  0.00           H  
ATOM   1608  CA  ALA   106      79.838  50.552  59.636  1.00  0.00           C  
ATOM   1609  HA  ALA   106      80.710  51.134  59.338  1.00  0.00           H  
ATOM   1610  CB  ALA   106      78.675  51.160  58.932  1.00  0.00           C  
ATOM   1611  HB1 ALA   106      78.581  52.202  59.235  1.00  0.00           H  
ATOM   1612  HB2 ALA   106      77.780  50.607  59.217  1.00  0.00           H  
ATOM   1613  HB3 ALA   106      78.686  51.151  57.842  1.00  0.00           H  
ATOM   1614  C   ALA   106      79.745  50.536  61.156  1.00  0.00           C  
ATOM   1615  O   ALA   106      79.595  49.487  61.784  1.00  0.00           O  
ATOM   1616  N   VAL   107      80.008  51.656  61.829  1.00  0.00           N  
ATOM   1617  H   VAL   107      80.078  52.520  61.312  1.00  0.00           H  
ATOM   1618  CA  VAL   107      79.853  51.869  63.281  1.00  0.00           C  
ATOM   1619  HA  VAL   107      79.341  50.990  63.673  1.00  0.00           H  
ATOM   1620  CB  VAL   107      81.187  51.989  63.954  1.00  0.00           C  
ATOM   1621  HB  VAL   107      81.738  52.860  63.597  1.00  0.00           H  
ATOM   1622  CG1 VAL   107      81.188  52.133  65.490  1.00  0.00           C  
ATOM   1623 HG11 VAL   107      80.831  51.183  65.889  1.00  0.00           H  
ATOM   1624 HG12 VAL   107      80.585  52.967  65.847  1.00  0.00           H  
ATOM   1625 HG13 VAL   107      82.179  52.245  65.928  1.00  0.00           H  
ATOM   1626  CG2 VAL   107      82.067  50.703  63.578  1.00  0.00           C  
ATOM   1627 HG21 VAL   107      81.675  49.787  64.020  1.00  0.00           H  
ATOM   1628 HG22 VAL   107      83.118  50.925  63.762  1.00  0.00           H  
ATOM   1629 HG23 VAL   107      82.129  50.431  62.524  1.00  0.00           H  
ATOM   1630  C   VAL   107      78.986  53.113  63.512  1.00  0.00           C  
ATOM   1631  O   VAL   107      79.395  54.222  63.107  1.00  0.00           O  
ATOM   1632  N   ALA   108      77.900  53.054  64.291  1.00  0.00           N  
ATOM   1633  H   ALA   108      77.712  52.100  64.565  1.00  0.00           H  
ATOM   1634  CA  ALA   108      77.159  54.284  64.889  1.00  0.00           C  
ATOM   1635  HA  ALA   108      77.321  55.151  64.249  1.00  0.00           H  
ATOM   1636  CB  ALA   108      75.664  54.002  64.822  1.00  0.00           C  
ATOM   1637  HB1 ALA   108      75.349  53.023  65.183  1.00  0.00           H  
ATOM   1638  HB2 ALA   108      75.290  54.140  63.807  1.00  0.00           H  
ATOM   1639  HB3 ALA   108      75.082  54.677  65.450  1.00  0.00           H  
ATOM   1640  C   ALA   108      77.695  54.661  66.235  1.00  0.00           C  
ATOM   1641  O   ALA   108      77.371  53.998  67.236  1.00  0.00           O  
ATOM   1642  N   GLU   109      78.413  55.706  66.385  1.00  0.00           N  
ATOM   1643  H   GLU   109      78.530  56.249  65.542  1.00  0.00           H  
ATOM   1644  CA  GLU   109      79.044  56.199  67.614  1.00  0.00           C  
ATOM   1645  HA  GLU   109      79.327  55.318  68.191  1.00  0.00           H  
ATOM   1646  CB  GLU   109      80.129  57.256  67.396  1.00  0.00           C  
ATOM   1647  HB2 GLU   109      79.644  58.121  66.946  1.00  0.00           H  
ATOM   1648  HB3 GLU   109      80.410  57.763  68.319  1.00  0.00           H  
ATOM   1649  CG  GLU   109      81.332  56.872  66.570  1.00  0.00           C  
ATOM   1650  HG2 GLU   109      81.031  56.383  65.644  1.00  0.00           H  
ATOM   1651  HG3 GLU   109      81.810  57.776  66.191  1.00  0.00           H  
ATOM   1652  CD  GLU   109      82.428  56.171  67.462  1.00  0.00           C  
ATOM   1653  OE1 GLU   109      83.598  55.953  66.945  1.00  0.00           O  
ATOM   1654  OE2 GLU   109      82.115  55.850  68.601  1.00  0.00           O  
ATOM   1655  C   GLU   109      77.976  56.757  68.501  1.00  0.00           C  
ATOM   1656  O   GLU   109      76.916  57.214  68.065  1.00  0.00           O  
ATOM   1657  N   ASN   110      78.162  56.533  69.783  1.00  0.00           N  
ATOM   1658  H   ASN   110      78.915  55.947  70.115  1.00  0.00           H  
ATOM   1659  CA  ASN   110      77.268  56.969  70.882  1.00  0.00           C  
ATOM   1660  HA  ASN   110      77.631  56.440  71.764  1.00  0.00           H  
ATOM   1661  CB  ASN   110      77.395  58.471  71.016  1.00  0.00           C  
ATOM   1662  HB2 ASN   110      76.880  58.830  71.907  1.00  0.00           H  
ATOM   1663  HB3 ASN   110      76.983  58.959  70.133  1.00  0.00           H  
ATOM   1664  CG  ASN   110      78.823  59.013  71.189  1.00  0.00           C  
ATOM   1665  OD1 ASN   110      79.326  59.778  70.450  1.00  0.00           O  
ATOM   1666  ND2 ASN   110      79.552  58.531  72.124  1.00  0.00           N  
ATOM   1667 HD21 ASN   110      80.542  58.733  72.102  1.00  0.00           H  
ATOM   1668 HD22 ASN   110      79.177  57.773  72.675  1.00  0.00           H  
ATOM   1669  C   ASN   110      75.766  56.536  70.721  1.00  0.00           C  
ATOM   1670  O   ASN   110      74.923  57.105  71.254  1.00  0.00           O  
ATOM   1671  N   THR   111      75.586  55.428  69.950  1.00  0.00           N  
ATOM   1672  H   THR   111      76.330  55.227  69.298  1.00  0.00           H  
ATOM   1673  CA  THR   111      74.248  54.877  69.725  1.00  0.00           C  
ATOM   1674  HA  THR   111      73.582  55.476  70.346  1.00  0.00           H  
ATOM   1675  CB  THR   111      73.935  55.053  68.204  1.00  0.00           C  
ATOM   1676  HB  THR   111      74.595  54.376  67.661  1.00  0.00           H  
ATOM   1677  CG2 THR   111      72.487  54.637  67.887  1.00  0.00           C  
ATOM   1678 HG21 THR   111      72.526  53.570  67.671  1.00  0.00           H  
ATOM   1679 HG22 THR   111      71.847  54.822  68.750  1.00  0.00           H  
ATOM   1680 HG23 THR   111      72.237  55.180  66.975  1.00  0.00           H  
ATOM   1681  OG1 THR   111      74.100  56.415  67.820  1.00  0.00           O  
ATOM   1682  HG1 THR   111      75.048  56.484  67.683  1.00  0.00           H  
ATOM   1683  C   THR   111      74.198  53.449  70.215  1.00  0.00           C  
ATOM   1684  O   THR   111      74.571  52.533  69.462  1.00  0.00           O  
ATOM   1685  N   THR   112      73.694  53.132  71.396  1.00  0.00           N  
ATOM   1686  H   THR   112      73.590  53.935  72.000  1.00  0.00           H  
ATOM   1687  CA  THR   112      73.212  51.886  71.951  1.00  0.00           C  
ATOM   1688  HA  THR   112      73.899  51.087  71.672  1.00  0.00           H  
ATOM   1689  CB  THR   112      73.107  51.874  73.466  1.00  0.00           C  
ATOM   1690  HB  THR   112      72.739  50.881  73.723  1.00  0.00           H  
ATOM   1691  CG2 THR   112      74.421  52.146  74.239  1.00  0.00           C  
ATOM   1692 HG21 THR   112      74.885  53.063  73.875  1.00  0.00           H  
ATOM   1693 HG22 THR   112      74.175  52.317  75.287  1.00  0.00           H  
ATOM   1694 HG23 THR   112      75.137  51.327  74.166  1.00  0.00           H  
ATOM   1695  OG1 THR   112      72.192  52.859  73.911  1.00  0.00           O  
ATOM   1696  HG1 THR   112      72.589  53.716  73.736  1.00  0.00           H  
ATOM   1697  C   THR   112      71.861  51.556  71.188  1.00  0.00           C  
ATOM   1698  O   THR   112      71.153  52.417  70.687  1.00  0.00           O  
ATOM   1699  N   ILE   113      71.416  50.336  71.327  1.00  0.00           N  
ATOM   1700  H   ILE   113      71.996  49.677  71.826  1.00  0.00           H  
ATOM   1701  CA  ILE   113      69.987  50.077  71.031  1.00  0.00           C  
ATOM   1702  HA  ILE   113      69.749  50.380  70.011  1.00  0.00           H  
ATOM   1703  CB  ILE   113      69.585  48.629  71.381  1.00  0.00           C  
ATOM   1704  HB  ILE   113      69.713  48.419  72.443  1.00  0.00           H  
ATOM   1705  CG2 ILE   113      68.125  48.292  71.092  1.00  0.00           C  
ATOM   1706 HG21 ILE   113      67.878  47.244  71.259  1.00  0.00           H  
ATOM   1707 HG22 ILE   113      67.450  48.890  71.704  1.00  0.00           H  
ATOM   1708 HG23 ILE   113      67.876  48.528  70.057  1.00  0.00           H  
ATOM   1709  CG1 ILE   113      70.325  47.540  70.646  1.00  0.00           C  
ATOM   1710 HG12 ILE   113      69.737  47.172  69.806  1.00  0.00           H  
ATOM   1711 HG13 ILE   113      71.222  47.935  70.169  1.00  0.00           H  
ATOM   1712  CD1 ILE   113      70.619  46.206  71.504  1.00  0.00           C  
ATOM   1713 HD11 ILE   113      69.870  46.005  72.269  1.00  0.00           H  
ATOM   1714 HD12 ILE   113      70.690  45.336  70.851  1.00  0.00           H  
ATOM   1715 HD13 ILE   113      71.498  46.450  72.100  1.00  0.00           H  
ATOM   1716  C   ILE   113      68.983  51.054  71.773  1.00  0.00           C  
ATOM   1717  O   ILE   113      68.053  51.576  71.130  1.00  0.00           O  
ATOM   1718  N   SER   114      69.275  51.380  73.043  1.00  0.00           N  
ATOM   1719  H   SER   114      70.013  50.885  73.523  1.00  0.00           H  
ATOM   1720  CA  SER   114      68.426  52.268  73.828  1.00  0.00           C  
ATOM   1721  HA  SER   114      67.431  51.936  73.533  1.00  0.00           H  
ATOM   1722  CB  SER   114      68.733  52.184  75.252  1.00  0.00           C  
ATOM   1723  HB2 SER   114      69.754  52.512  75.445  1.00  0.00           H  
ATOM   1724  HB3 SER   114      68.094  52.927  75.729  1.00  0.00           H  
ATOM   1725  OG  SER   114      68.551  50.848  75.705  1.00  0.00           O  
ATOM   1726  HG  SER   114      69.213  50.308  75.266  1.00  0.00           H  
ATOM   1727  C   SER   114      68.424  53.824  73.372  1.00  0.00           C  
ATOM   1728  O   SER   114      67.439  54.528  73.453  1.00  0.00           O  
ATOM   1729  N   ASP   115      69.527  54.173  72.744  1.00  0.00           N  
ATOM   1730  H   ASP   115      70.297  53.533  72.613  1.00  0.00           H  
ATOM   1731  CA  ASP   115      69.582  55.459  71.986  1.00  0.00           C  
ATOM   1732  HA  ASP   115      69.143  56.249  72.596  1.00  0.00           H  
ATOM   1733  CB  ASP   115      71.046  55.829  71.794  1.00  0.00           C  
ATOM   1734  HB2 ASP   115      71.453  55.025  71.180  1.00  0.00           H  
ATOM   1735  HB3 ASP   115      71.197  56.795  71.313  1.00  0.00           H  
ATOM   1736  CG  ASP   115      71.915  55.881  73.029  1.00  0.00           C  
ATOM   1737  OD1 ASP   115      73.100  55.399  72.969  1.00  0.00           O  
ATOM   1738  OD2 ASP   115      71.657  56.436  74.088  1.00  0.00           O  
ATOM   1739  C   ASP   115      68.753  55.460  70.622  1.00  0.00           C  
ATOM   1740  O   ASP   115      68.188  56.572  70.349  1.00  0.00           O  
ATOM   1741  N   ILE   116      68.568  54.354  69.858  1.00  0.00           N  
ATOM   1742  H   ILE   116      68.816  53.461  70.259  1.00  0.00           H  
ATOM   1743  CA  ILE   116      67.523  54.288  68.790  1.00  0.00           C  
ATOM   1744  HA  ILE   116      67.535  55.195  68.186  1.00  0.00           H  
ATOM   1745  CB  ILE   116      67.861  53.059  67.922  1.00  0.00           C  
ATOM   1746  HB  ILE   116      67.955  52.145  68.508  1.00  0.00           H  
ATOM   1747  CG2 ILE   116      66.757  52.702  66.954  1.00  0.00           C  
ATOM   1748 HG21 ILE   116      66.047  52.024  67.428  1.00  0.00           H  
ATOM   1749 HG22 ILE   116      66.282  53.634  66.648  1.00  0.00           H  
ATOM   1750 HG23 ILE   116      67.010  52.136  66.057  1.00  0.00           H  
ATOM   1751  CG1 ILE   116      69.179  53.435  67.171  1.00  0.00           C  
ATOM   1752 HG12 ILE   116      69.005  54.079  66.309  1.00  0.00           H  
ATOM   1753 HG13 ILE   116      69.872  53.920  67.859  1.00  0.00           H  
ATOM   1754  CD1 ILE   116      70.017  52.271  66.504  1.00  0.00           C  
ATOM   1755 HD11 ILE   116      69.502  51.588  65.828  1.00  0.00           H  
ATOM   1756 HD12 ILE   116      70.946  52.709  66.141  1.00  0.00           H  
ATOM   1757 HD13 ILE   116      70.317  51.574  67.288  1.00  0.00           H  
ATOM   1758  C   ILE   116      66.074  54.278  69.402  1.00  0.00           C  
ATOM   1759  O   ILE   116      65.233  55.077  69.024  1.00  0.00           O  
ATOM   1760  N   LEU   117      65.843  53.223  70.210  1.00  0.00           N  
ATOM   1761  H   LEU   117      66.560  52.574  70.501  1.00  0.00           H  
ATOM   1762  CA  LEU   117      64.495  52.909  70.822  1.00  0.00           C  
ATOM   1763  HA  LEU   117      63.710  53.138  70.102  1.00  0.00           H  
ATOM   1764  CB  LEU   117      64.383  51.446  71.156  1.00  0.00           C  
ATOM   1765  HB2 LEU   117      65.090  51.327  71.977  1.00  0.00           H  
ATOM   1766  HB3 LEU   117      63.381  51.248  71.539  1.00  0.00           H  
ATOM   1767  CG  LEU   117      64.720  50.324  70.184  1.00  0.00           C  
ATOM   1768  HG  LEU   117      65.776  50.377  69.920  1.00  0.00           H  
ATOM   1769  CD1 LEU   117      64.539  49.016  70.954  1.00  0.00           C  
ATOM   1770 HD11 LEU   117      63.492  48.957  71.250  1.00  0.00           H  
ATOM   1771 HD12 LEU   117      64.980  48.255  70.310  1.00  0.00           H  
ATOM   1772 HD13 LEU   117      65.231  49.118  71.791  1.00  0.00           H  
ATOM   1773  CD2 LEU   117      63.900  50.280  68.878  1.00  0.00           C  
ATOM   1774 HD21 LEU   117      64.372  49.496  68.286  1.00  0.00           H  
ATOM   1775 HD22 LEU   117      63.971  51.203  68.303  1.00  0.00           H  
ATOM   1776 HD23 LEU   117      62.829  50.108  68.986  1.00  0.00           H  
ATOM   1777  C   LEU   117      64.156  53.866  71.966  1.00  0.00           C  
ATOM   1778  O   LEU   117      63.951  53.414  73.106  1.00  0.00           O  
ATOM   1779  N   GLN   118      64.159  55.200  71.917  1.00  0.00           N  
ATOM   1780  H   GLN   118      64.606  55.593  71.101  1.00  0.00           H  
ATOM   1781  CA  GLN   118      64.102  56.086  73.097  1.00  0.00           C  
ATOM   1782  HA  GLN   118      64.885  55.771  73.787  1.00  0.00           H  
ATOM   1783  CB  GLN   118      64.410  57.598  72.805  1.00  0.00           C  
ATOM   1784  HB2 GLN   118      63.622  57.941  72.134  1.00  0.00           H  
ATOM   1785  HB3 GLN   118      64.440  58.209  73.707  1.00  0.00           H  
ATOM   1786  CG  GLN   118      65.726  57.803  71.990  1.00  0.00           C  
ATOM   1787  HG2 GLN   118      66.527  57.218  72.441  1.00  0.00           H  
ATOM   1788  HG3 GLN   118      65.439  57.412  71.014  1.00  0.00           H  
ATOM   1789  CD  GLN   118      66.124  59.264  71.947  1.00  0.00           C  
ATOM   1790  OE1 GLN   118      65.617  60.143  72.600  1.00  0.00           O  
ATOM   1791  NE2 GLN   118      67.209  59.597  71.245  1.00  0.00           N  
ATOM   1792 HE21 GLN   118      67.398  60.588  71.269  1.00  0.00           H  
ATOM   1793 HE22 GLN   118      67.785  58.886  70.817  1.00  0.00           H  
ATOM   1794  C   GLN   118      62.692  55.924  73.842  1.00  0.00           C  
ATOM   1795  O   GLN   118      61.680  55.968  73.063  1.00  0.00           O  
ATOM   1796  N   PRO   119      62.573  55.891  75.129  1.00  0.00           N  
ATOM   1797  CD  PRO   119      63.607  56.229  76.117  1.00  0.00           C  
ATOM   1798  HD2 PRO   119      64.074  57.162  75.803  1.00  0.00           H  
ATOM   1799  HD3 PRO   119      64.279  55.370  76.129  1.00  0.00           H  
ATOM   1800  CG  PRO   119      62.930  56.408  77.432  1.00  0.00           C  
ATOM   1801  HG2 PRO   119      63.604  56.086  78.226  1.00  0.00           H  
ATOM   1802  HG3 PRO   119      62.597  57.443  77.508  1.00  0.00           H  
ATOM   1803  CB  PRO   119      61.750  55.468  77.346  1.00  0.00           C  
ATOM   1804  HB2 PRO   119      62.116  54.483  77.635  1.00  0.00           H  
ATOM   1805  HB3 PRO   119      60.916  55.748  77.990  1.00  0.00           H  
ATOM   1806  CA  PRO   119      61.372  55.485  75.847  1.00  0.00           C  
ATOM   1807  HA  PRO   119      61.138  54.482  75.492  1.00  0.00           H  
ATOM   1808  C   PRO   119      60.184  56.339  75.610  1.00  0.00           C  
ATOM   1809  O   PRO   119      60.170  57.529  75.924  1.00  0.00           O  
ATOM   1810  N   ASN   120      59.129  55.839  74.948  1.00  0.00           N  
ATOM   1811  H   ASN   120      59.269  54.902  74.599  1.00  0.00           H  
ATOM   1812  CA  ASN   120      57.917  56.604  74.514  1.00  0.00           C  
ATOM   1813  HA  ASN   120      57.365  55.917  73.872  1.00  0.00           H  
ATOM   1814  CB  ASN   120      57.101  56.905  75.747  1.00  0.00           C  
ATOM   1815  HB2 ASN   120      56.275  57.530  75.407  1.00  0.00           H  
ATOM   1816  HB3 ASN   120      57.596  57.579  76.447  1.00  0.00           H  
ATOM   1817  CG  ASN   120      56.523  55.726  76.490  1.00  0.00           C  
ATOM   1818  OD1 ASN   120      55.568  55.112  76.029  1.00  0.00           O  
ATOM   1819  ND2 ASN   120      56.940  55.557  77.725  1.00  0.00           N  
ATOM   1820 HD21 ASN   120      56.362  54.909  78.241  1.00  0.00           H  
ATOM   1821 HD22 ASN   120      57.664  56.078  78.199  1.00  0.00           H  
ATOM   1822  C   ASN   120      58.127  57.812  73.525  1.00  0.00           C  
ATOM   1823  O   ASN   120      57.387  58.788  73.574  1.00  0.00           O  
ATOM   1824  N   LYS   121      59.210  57.876  72.747  1.00  0.00           N  
ATOM   1825  H   LYS   121      59.720  57.005  72.760  1.00  0.00           H  
ATOM   1826  CA  LYS   121      59.720  59.031  71.993  1.00  0.00           C  
ATOM   1827  HA  LYS   121      58.932  59.771  71.852  1.00  0.00           H  
ATOM   1828  CB  LYS   121      60.780  59.643  72.949  1.00  0.00           C  
ATOM   1829  HB2 LYS   121      61.301  58.895  73.547  1.00  0.00           H  
ATOM   1830  HB3 LYS   121      61.413  60.235  72.288  1.00  0.00           H  
ATOM   1831  CG  LYS   121      60.215  60.598  73.998  1.00  0.00           C  
ATOM   1832  HG2 LYS   121      59.545  60.093  74.694  1.00  0.00           H  
ATOM   1833  HG3 LYS   121      59.507  61.244  73.479  1.00  0.00           H  
ATOM   1834  CD  LYS   121      61.357  61.379  74.765  1.00  0.00           C  
ATOM   1835  HD2 LYS   121      61.998  60.612  75.201  1.00  0.00           H  
ATOM   1836  HD3 LYS   121      61.984  61.928  74.063  1.00  0.00           H  
ATOM   1837  CE  LYS   121      60.925  62.337  75.856  1.00  0.00           C  
ATOM   1838  HE2 LYS   121      60.203  63.003  75.383  1.00  0.00           H  
ATOM   1839  HE3 LYS   121      61.836  62.852  76.161  1.00  0.00           H  
ATOM   1840  NZ  LYS   121      60.258  61.612  76.962  1.00  0.00           N  
ATOM   1841  HZ1 LYS   121      60.252  62.219  77.769  1.00  0.00           H  
ATOM   1842  HZ2 LYS   121      60.687  60.735  77.223  1.00  0.00           H  
ATOM   1843  HZ3 LYS   121      59.324  61.503  76.593  1.00  0.00           H  
ATOM   1844  C   LYS   121      60.106  58.769  70.486  1.00  0.00           C  
ATOM   1845  O   LYS   121      60.130  57.592  70.073  1.00  0.00           O  
ATOM   1846  N   TYR   122      60.214  59.864  69.699  1.00  0.00           N  
ATOM   1847  H   TYR   122      59.901  60.773  70.009  1.00  0.00           H  
ATOM   1848  CA  TYR   122      60.455  59.985  68.252  1.00  0.00           C  
ATOM   1849  HA  TYR   122      59.559  59.726  67.688  1.00  0.00           H  
ATOM   1850  CB  TYR   122      60.706  61.486  67.886  1.00  0.00           C  
ATOM   1851  HB2 TYR   122      61.482  61.879  68.543  1.00  0.00           H  
ATOM   1852  HB3 TYR   122      60.982  61.511  66.832  1.00  0.00           H  
ATOM   1853  CG  TYR   122      59.390  62.292  68.092  1.00  0.00           C  
ATOM   1854  CD1 TYR   122      58.501  62.297  67.036  1.00  0.00           C  
ATOM   1855  HD1 TYR   122      58.742  61.904  66.059  1.00  0.00           H  
ATOM   1856  CE1 TYR   122      57.293  63.034  67.280  1.00  0.00           C  
ATOM   1857  HE1 TYR   122      56.540  63.042  66.506  1.00  0.00           H  
ATOM   1858  CZ  TYR   122      56.830  63.454  68.527  1.00  0.00           C  
ATOM   1859  OH  TYR   122      55.620  64.140  68.605  1.00  0.00           O  
ATOM   1860  HH  TYR   122      55.733  64.936  69.130  1.00  0.00           H  
ATOM   1861  CE2 TYR   122      57.792  63.381  69.549  1.00  0.00           C  
ATOM   1862  HE2 TYR   122      57.530  63.699  70.547  1.00  0.00           H  
ATOM   1863  CD2 TYR   122      59.044  62.835  69.396  1.00  0.00           C  
ATOM   1864  HD2 TYR   122      59.697  62.770  70.254  1.00  0.00           H  
ATOM   1865  C   TYR   122      61.688  59.208  67.694  1.00  0.00           C  
ATOM   1866  O   TYR   122      62.670  58.877  68.474  1.00  0.00           O  
ATOM   1867  N   VAL   123      61.787  58.880  66.409  1.00  0.00           N  
ATOM   1868  H   VAL   123      61.049  59.158  65.778  1.00  0.00           H  
ATOM   1869  CA  VAL   123      62.972  58.268  65.685  1.00  0.00           C  
ATOM   1870  HA  VAL   123      63.299  57.472  66.354  1.00  0.00           H  
ATOM   1871  CB  VAL   123      62.642  57.737  64.296  1.00  0.00           C  
ATOM   1872  HB  VAL   123      62.317  58.550  63.647  1.00  0.00           H  
ATOM   1873  CG1 VAL   123      63.902  57.037  63.699  1.00  0.00           C  
ATOM   1874 HG11 VAL   123      64.142  56.194  64.347  1.00  0.00           H  
ATOM   1875 HG12 VAL   123      63.658  56.579  62.741  1.00  0.00           H  
ATOM   1876 HG13 VAL   123      64.769  57.639  63.428  1.00  0.00           H  
ATOM   1877  CG2 VAL   123      61.496  56.669  64.323  1.00  0.00           C  
ATOM   1878 HG21 VAL   123      61.295  56.221  63.350  1.00  0.00           H  
ATOM   1879 HG22 VAL   123      60.567  57.129  64.658  1.00  0.00           H  
ATOM   1880 HG23 VAL   123      61.816  55.843  64.958  1.00  0.00           H  
ATOM   1881  C   VAL   123      64.044  59.297  65.560  1.00  0.00           C  
ATOM   1882  O   VAL   123      63.778  60.416  65.176  1.00  0.00           O  
ATOM   1883  N   PRO   124      65.288  58.985  65.918  1.00  0.00           N  
ATOM   1884  CD  PRO   124      65.697  57.987  66.865  1.00  0.00           C  
ATOM   1885  HD2 PRO   124      65.489  56.998  66.457  1.00  0.00           H  
ATOM   1886  HD3 PRO   124      65.246  58.235  67.826  1.00  0.00           H  
ATOM   1887  CG  PRO   124      67.278  58.058  66.903  1.00  0.00           C  
ATOM   1888  HG2 PRO   124      67.758  57.750  67.831  1.00  0.00           H  
ATOM   1889  HG3 PRO   124      67.689  57.616  65.995  1.00  0.00           H  
ATOM   1890  CB  PRO   124      67.560  59.503  66.602  1.00  0.00           C  
ATOM   1891  HB2 PRO   124      68.552  59.615  66.166  1.00  0.00           H  
ATOM   1892  HB3 PRO   124      67.495  60.104  67.509  1.00  0.00           H  
ATOM   1893  CA  PRO   124      66.420  59.888  65.666  1.00  0.00           C  
ATOM   1894  HA  PRO   124      66.205  60.919  65.946  1.00  0.00           H  
ATOM   1895  C   PRO   124      66.799  59.883  64.182  1.00  0.00           C  
ATOM   1896  O   PRO   124      66.724  58.847  63.583  1.00  0.00           O  
ATOM   1897  N   PRO   125      67.266  60.971  63.487  1.00  0.00           N  
ATOM   1898  CD  PRO   125      67.493  62.282  64.200  1.00  0.00           C  
ATOM   1899  HD2 PRO   125      68.016  62.219  65.154  1.00  0.00           H  
ATOM   1900  HD3 PRO   125      66.508  62.728  64.338  1.00  0.00           H  
ATOM   1901  CG  PRO   125      68.349  63.081  63.220  1.00  0.00           C  
ATOM   1902  HG2 PRO   125      68.176  64.149  63.354  1.00  0.00           H  
ATOM   1903  HG3 PRO   125      69.410  62.842  63.294  1.00  0.00           H  
ATOM   1904  CB  PRO   125      67.964  62.486  61.885  1.00  0.00           C  
ATOM   1905  HB2 PRO   125      67.100  63.079  61.585  1.00  0.00           H  
ATOM   1906  HB3 PRO   125      68.826  62.638  61.235  1.00  0.00           H  
ATOM   1907  CA  PRO   125      67.688  60.982  62.107  1.00  0.00           C  
ATOM   1908  HA  PRO   125      66.851  60.697  61.470  1.00  0.00           H  
ATOM   1909  C   PRO   125      68.953  60.087  61.818  1.00  0.00           C  
ATOM   1910  O   PRO   125      69.042  59.579  60.690  1.00  0.00           O  
ATOM   1911  N   ILE   126      69.785  59.732  62.796  1.00  0.00           N  
ATOM   1912  H   ILE   126      69.621  60.093  63.725  1.00  0.00           H  
ATOM   1913  CA  ILE   126      70.909  58.802  62.542  1.00  0.00           C  
ATOM   1914  HA  ILE   126      71.507  59.140  61.696  1.00  0.00           H  
ATOM   1915  CB  ILE   126      71.922  58.892  63.676  1.00  0.00           C  
ATOM   1916  HB  ILE   126      72.123  59.911  64.005  1.00  0.00           H  
ATOM   1917  CG2 ILE   126      71.535  58.173  64.987  1.00  0.00           C  
ATOM   1918 HG21 ILE   126      70.616  58.611  65.377  1.00  0.00           H  
ATOM   1919 HG22 ILE   126      72.293  58.400  65.736  1.00  0.00           H  
ATOM   1920 HG23 ILE   126      71.423  57.096  64.860  1.00  0.00           H  
ATOM   1921  CG1 ILE   126      73.340  58.376  63.210  1.00  0.00           C  
ATOM   1922 HG12 ILE   126      73.363  57.286  63.219  1.00  0.00           H  
ATOM   1923 HG13 ILE   126      73.631  58.758  62.231  1.00  0.00           H  
ATOM   1924  CD1 ILE   126      74.487  58.645  64.107  1.00  0.00           C  
ATOM   1925 HD11 ILE   126      74.324  58.468  65.170  1.00  0.00           H  
ATOM   1926 HD12 ILE   126      75.428  58.310  63.671  1.00  0.00           H  
ATOM   1927 HD13 ILE   126      74.621  59.725  64.159  1.00  0.00           H  
ATOM   1928  C   ILE   126      70.464  57.335  62.187  1.00  0.00           C  
ATOM   1929  O   ILE   126      71.207  56.617  61.505  1.00  0.00           O  
ATOM   1930  N   VAL   127      69.182  57.055  62.521  1.00  0.00           N  
ATOM   1931  H   VAL   127      68.581  57.710  63.001  1.00  0.00           H  
ATOM   1932  CA  VAL   127      68.529  55.832  61.958  1.00  0.00           C  
ATOM   1933  HA  VAL   127      69.053  54.954  62.335  1.00  0.00           H  
ATOM   1934  CB  VAL   127      67.151  55.665  62.525  1.00  0.00           C  
ATOM   1935  HB  VAL   127      66.598  56.588  62.348  1.00  0.00           H  
ATOM   1936  CG1 VAL   127      66.324  54.521  61.802  1.00  0.00           C  
ATOM   1937 HG11 VAL   127      65.371  54.434  62.324  1.00  0.00           H  
ATOM   1938 HG12 VAL   127      66.800  53.541  61.756  1.00  0.00           H  
ATOM   1939 HG13 VAL   127      66.253  54.839  60.761  1.00  0.00           H  
ATOM   1940  CG2 VAL   127      67.192  55.487  64.027  1.00  0.00           C  
ATOM   1941 HG21 VAL   127      66.221  55.794  64.415  1.00  0.00           H  
ATOM   1942 HG22 VAL   127      68.008  55.966  64.568  1.00  0.00           H  
ATOM   1943 HG23 VAL   127      67.276  54.421  64.238  1.00  0.00           H  
ATOM   1944  C   VAL   127      68.603  55.686  60.409  1.00  0.00           C  
ATOM   1945  O   VAL   127      68.875  54.621  59.929  1.00  0.00           O  
ATOM   1946  N   ASN   128      68.634  56.821  59.700  1.00  0.00           N  
ATOM   1947  H   ASN   128      68.460  57.692  60.182  1.00  0.00           H  
ATOM   1948  CA  ASN   128      68.765  56.909  58.237  1.00  0.00           C  
ATOM   1949  HA  ASN   128      68.223  56.110  57.731  1.00  0.00           H  
ATOM   1950  CB  ASN   128      68.318  58.309  57.804  1.00  0.00           C  
ATOM   1951  HB2 ASN   128      68.432  58.313  56.720  1.00  0.00           H  
ATOM   1952  HB3 ASN   128      68.819  59.191  58.203  1.00  0.00           H  
ATOM   1953  CG  ASN   128      66.842  58.569  58.078  1.00  0.00           C  
ATOM   1954  OD1 ASN   128      66.180  57.823  58.742  1.00  0.00           O  
ATOM   1955  ND2 ASN   128      66.353  59.695  57.578  1.00  0.00           N  
ATOM   1956 HD21 ASN   128      65.432  60.047  57.797  1.00  0.00           H  
ATOM   1957 HD22 ASN   128      66.988  60.348  57.141  1.00  0.00           H  
ATOM   1958  C   ASN   128      70.175  56.737  57.816  1.00  0.00           C  
ATOM   1959  O   ASN   128      70.330  56.372  56.631  1.00  0.00           O  
ATOM   1960  N   SER   129      71.251  56.930  58.617  1.00  0.00           N  
ATOM   1961  H   SER   129      71.052  57.341  59.519  1.00  0.00           H  
ATOM   1962  CA  SER   129      72.608  56.454  58.329  1.00  0.00           C  
ATOM   1963  HA  SER   129      72.829  56.515  57.264  1.00  0.00           H  
ATOM   1964  CB  SER   129      73.579  57.373  59.076  1.00  0.00           C  
ATOM   1965  HB2 SER   129      73.549  57.059  60.119  1.00  0.00           H  
ATOM   1966  HB3 SER   129      74.607  57.284  58.724  1.00  0.00           H  
ATOM   1967  OG  SER   129      73.269  58.760  59.022  1.00  0.00           O  
ATOM   1968  HG  SER   129      73.369  59.133  58.143  1.00  0.00           H  
ATOM   1969  C   SER   129      72.902  55.009  58.686  1.00  0.00           C  
ATOM   1970  O   SER   129      73.885  54.570  58.174  1.00  0.00           O  
ATOM   1971  N   LEU   130      72.095  54.311  59.496  1.00  0.00           N  
ATOM   1972  H   LEU   130      71.238  54.735  59.822  1.00  0.00           H  
ATOM   1973  CA  LEU   130      72.072  52.814  59.607  1.00  0.00           C  
ATOM   1974  HA  LEU   130      73.083  52.551  59.920  1.00  0.00           H  
ATOM   1975  CB  LEU   130      71.090  52.427  60.661  1.00  0.00           C  
ATOM   1976  HB2 LEU   130      71.212  51.364  60.866  1.00  0.00           H  
ATOM   1977  HB3 LEU   130      70.086  52.580  60.265  1.00  0.00           H  
ATOM   1978  CG  LEU   130      71.122  53.119  62.007  1.00  0.00           C  
ATOM   1979  HG  LEU   130      70.901  54.173  61.844  1.00  0.00           H  
ATOM   1980  CD1 LEU   130      69.909  52.443  62.809  1.00  0.00           C  
ATOM   1981 HD11 LEU   130      70.213  51.435  63.089  1.00  0.00           H  
ATOM   1982 HD12 LEU   130      68.951  52.507  62.293  1.00  0.00           H  
ATOM   1983 HD13 LEU   130      69.761  52.870  63.801  1.00  0.00           H  
ATOM   1984  CD2 LEU   130      72.499  52.956  62.556  1.00  0.00           C  
ATOM   1985 HD21 LEU   130      72.811  51.918  62.664  1.00  0.00           H  
ATOM   1986 HD22 LEU   130      72.597  53.578  63.446  1.00  0.00           H  
ATOM   1987 HD23 LEU   130      73.268  53.481  61.991  1.00  0.00           H  
ATOM   1988  C   LEU   130      71.766  52.092  58.244  1.00  0.00           C  
ATOM   1989  O   LEU   130      72.131  50.961  58.131  1.00  0.00           O  
ATOM   1990  N   PHE   131      71.180  52.775  57.210  1.00  0.00           N  
ATOM   1991  H   PHE   131      71.034  53.762  57.371  1.00  0.00           H  
ATOM   1992  CA  PHE   131      70.929  52.242  55.865  1.00  0.00           C  
ATOM   1993  HA  PHE   131      71.022  51.159  55.779  1.00  0.00           H  
ATOM   1994  CB  PHE   131      69.420  52.552  55.419  1.00  0.00           C  
ATOM   1995  HB2 PHE   131      69.325  52.189  54.395  1.00  0.00           H  
ATOM   1996  HB3 PHE   131      69.174  53.610  55.507  1.00  0.00           H  
ATOM   1997  CG  PHE   131      68.374  51.936  56.365  1.00  0.00           C  
ATOM   1998  CD1 PHE   131      67.739  50.657  56.127  1.00  0.00           C  
ATOM   1999  HD1 PHE   131      67.857  50.114  55.201  1.00  0.00           H  
ATOM   2000  CE1 PHE   131      66.715  50.092  56.986  1.00  0.00           C  
ATOM   2001  HE1 PHE   131      66.217  49.185  56.676  1.00  0.00           H  
ATOM   2002  CZ  PHE   131      66.397  50.819  58.102  1.00  0.00           C  
ATOM   2003  HZ  PHE   131      65.631  50.371  58.717  1.00  0.00           H  
ATOM   2004  CE2 PHE   131      66.954  52.059  58.404  1.00  0.00           C  
ATOM   2005  HE2 PHE   131      66.616  52.564  59.297  1.00  0.00           H  
ATOM   2006  CD2 PHE   131      67.932  52.645  57.518  1.00  0.00           C  
ATOM   2007  HD2 PHE   131      68.325  53.639  57.673  1.00  0.00           H  
ATOM   2008  C   PHE   131      71.798  52.920  54.773  1.00  0.00           C  
ATOM   2009  O   PHE   131      72.505  53.802  55.172  1.00  0.00           O  
ATOM   2010  N   SER   132      71.625  52.505  53.514  1.00  0.00           N  
ATOM   2011  H   SER   132      70.946  51.765  53.408  1.00  0.00           H  
ATOM   2012  CA  SER   132      72.317  53.098  52.351  1.00  0.00           C  
ATOM   2013  HA  SER   132      72.612  54.112  52.621  1.00  0.00           H  
ATOM   2014  CB  SER   132      73.702  52.338  52.093  1.00  0.00           C  
ATOM   2015  HB2 SER   132      74.141  52.555  51.119  1.00  0.00           H  
ATOM   2016  HB3 SER   132      73.551  51.280  52.305  1.00  0.00           H  
ATOM   2017  OG  SER   132      74.573  52.866  53.136  1.00  0.00           O  
ATOM   2018  HG  SER   132      74.512  52.342  53.938  1.00  0.00           H  
ATOM   2019  C   SER   132      71.542  53.121  51.041  1.00  0.00           C  
ATOM   2020  O   SER   132      70.573  52.333  50.884  1.00  0.00           O  
ATOM   2021  N   LEU   133      71.901  54.019  50.161  1.00  0.00           N  
ATOM   2022  H   LEU   133      72.610  54.712  50.356  1.00  0.00           H  
ATOM   2023  CA  LEU   133      71.141  54.289  48.915  1.00  0.00           C  
ATOM   2024  HA  LEU   133      71.704  55.122  48.494  1.00  0.00           H  
ATOM   2025  CB  LEU   133      71.259  53.125  47.889  1.00  0.00           C  
ATOM   2026  HB2 LEU   133      72.254  52.709  48.046  1.00  0.00           H  
ATOM   2027  HB3 LEU   133      70.545  52.389  48.261  1.00  0.00           H  
ATOM   2028  CG  LEU   133      71.023  53.373  46.421  1.00  0.00           C  
ATOM   2029  HG  LEU   133      70.113  53.972  46.410  1.00  0.00           H  
ATOM   2030  CD1 LEU   133      72.129  54.234  45.706  1.00  0.00           C  
ATOM   2031 HD11 LEU   133      72.337  55.159  46.242  1.00  0.00           H  
ATOM   2032 HD12 LEU   133      73.042  53.639  45.708  1.00  0.00           H  
ATOM   2033 HD13 LEU   133      72.008  54.396  44.635  1.00  0.00           H  
ATOM   2034  CD2 LEU   133      70.849  52.038  45.747  1.00  0.00           C  
ATOM   2035 HD21 LEU   133      70.597  52.181  44.696  1.00  0.00           H  
ATOM   2036 HD22 LEU   133      70.129  51.333  46.162  1.00  0.00           H  
ATOM   2037 HD23 LEU   133      71.861  51.659  45.883  1.00  0.00           H  
ATOM   2038  C   LEU   133      69.769  54.952  49.155  1.00  0.00           C  
ATOM   2039  O   LEU   133      68.800  54.645  48.430  1.00  0.00           O  
ATOM   2040  N   ASN   134      69.683  55.725  50.235  1.00  0.00           N  
ATOM   2041  H   ASN   134      70.558  55.761  50.739  1.00  0.00           H  
ATOM   2042  CA  ASN   134      68.431  56.329  50.697  1.00  0.00           C  
ATOM   2043  HA  ASN   134      67.737  55.491  50.766  1.00  0.00           H  
ATOM   2044  CB  ASN   134      68.632  56.971  52.085  1.00  0.00           C  
ATOM   2045  HB2 ASN   134      69.316  57.813  51.976  1.00  0.00           H  
ATOM   2046  HB3 ASN   134      67.685  57.408  52.400  1.00  0.00           H  
ATOM   2047  CG  ASN   134      69.170  55.963  53.121  1.00  0.00           C  
ATOM   2048  OD1 ASN   134      70.034  55.112  52.885  1.00  0.00           O  
ATOM   2049  ND2 ASN   134      68.885  56.277  54.407  1.00  0.00           N  
ATOM   2050 HD21 ASN   134      69.502  55.971  55.146  1.00  0.00           H  
ATOM   2051 HD22 ASN   134      68.299  57.086  54.560  1.00  0.00           H  
ATOM   2052  C   ASN   134      67.792  57.316  49.633  1.00  0.00           C  
ATOM   2053  O   ASN   134      68.514  58.122  49.045  1.00  0.00           O  
ATOM   2054  N   GLY   135      66.465  57.359  49.517  1.00  0.00           N  
ATOM   2055  H   GLY   135      66.020  56.555  49.934  1.00  0.00           H  
ATOM   2056  CA  GLY   135      65.610  58.258  48.727  1.00  0.00           C  
ATOM   2057  HA2 GLY   135      65.888  59.302  48.873  1.00  0.00           H  
ATOM   2058  HA3 GLY   135      64.540  58.095  48.860  1.00  0.00           H  
ATOM   2059  C   GLY   135      65.758  57.963  47.255  1.00  0.00           C  
ATOM   2060  O   GLY   135      64.976  58.525  46.473  1.00  0.00           O  
ATOM   2061  N   VAL   136      66.673  57.109  46.795  1.00  0.00           N  
ATOM   2062  H   VAL   136      67.287  56.600  47.415  1.00  0.00           H  
ATOM   2063  CA  VAL   136      66.959  56.903  45.423  1.00  0.00           C  
ATOM   2064  HA  VAL   136      67.016  57.883  44.950  1.00  0.00           H  
ATOM   2065  CB  VAL   136      68.202  56.122  45.185  1.00  0.00           C  
ATOM   2066  HB  VAL   136      68.177  55.190  45.750  1.00  0.00           H  
ATOM   2067  CG1 VAL   136      68.547  55.721  43.757  1.00  0.00           C  
ATOM   2068 HG11 VAL   136      68.742  56.631  43.189  1.00  0.00           H  
ATOM   2069 HG12 VAL   136      67.766  55.116  43.299  1.00  0.00           H  
ATOM   2070 HG13 VAL   136      69.445  55.103  43.774  1.00  0.00           H  
ATOM   2071  CG2 VAL   136      69.488  57.000  45.614  1.00  0.00           C  
ATOM   2072 HG21 VAL   136      70.456  56.550  45.396  1.00  0.00           H  
ATOM   2073 HG22 VAL   136      69.457  57.975  45.128  1.00  0.00           H  
ATOM   2074 HG23 VAL   136      69.469  57.291  46.665  1.00  0.00           H  
ATOM   2075  C   VAL   136      65.826  56.224  44.692  1.00  0.00           C  
ATOM   2076  O   VAL   136      65.424  55.120  45.060  1.00  0.00           O  
ATOM   2077  N   LYS   137      65.333  56.763  43.532  1.00  0.00           N  
ATOM   2078  H   LYS   137      65.681  57.684  43.307  1.00  0.00           H  
ATOM   2079  CA  LYS   137      64.143  56.292  42.735  1.00  0.00           C  
ATOM   2080  HA  LYS   137      63.439  56.035  43.526  1.00  0.00           H  
ATOM   2081  CB  LYS   137      63.621  57.389  41.876  1.00  0.00           C  
ATOM   2082  HB2 LYS   137      62.852  57.058  41.177  1.00  0.00           H  
ATOM   2083  HB3 LYS   137      64.348  57.774  41.161  1.00  0.00           H  
ATOM   2084  CG  LYS   137      63.167  58.661  42.686  1.00  0.00           C  
ATOM   2085  HG2 LYS   137      62.380  58.345  43.370  1.00  0.00           H  
ATOM   2086  HG3 LYS   137      63.930  59.108  43.323  1.00  0.00           H  
ATOM   2087  CD  LYS   137      62.632  59.633  41.680  1.00  0.00           C  
ATOM   2088  HD2 LYS   137      63.404  60.103  41.070  1.00  0.00           H  
ATOM   2089  HD3 LYS   137      61.816  59.325  41.027  1.00  0.00           H  
ATOM   2090  CE  LYS   137      62.107  60.738  42.629  1.00  0.00           C  
ATOM   2091  HE2 LYS   137      62.978  60.927  43.255  1.00  0.00           H  
ATOM   2092  HE3 LYS   137      61.294  60.393  43.267  1.00  0.00           H  
ATOM   2093  NZ  LYS   137      61.682  61.962  41.861  1.00  0.00           N  
ATOM   2094  HZ1 LYS   137      61.336  62.698  42.460  1.00  0.00           H  
ATOM   2095  HZ2 LYS   137      62.447  62.235  41.261  1.00  0.00           H  
ATOM   2096  HZ3 LYS   137      60.958  61.820  41.171  1.00  0.00           H  
ATOM   2097  C   LYS   137      64.539  54.992  42.020  1.00  0.00           C  
ATOM   2098  O   LYS   137      65.526  54.872  41.430  1.00  0.00           O  
ATOM   2099  N   ASN   138      63.547  54.058  42.107  1.00  0.00           N  
ATOM   2100  H   ASN   138      62.675  54.366  42.513  1.00  0.00           H  
ATOM   2101  CA  ASN   138      63.703  52.715  41.646  1.00  0.00           C  
ATOM   2102  HA  ASN   138      64.585  52.385  42.194  1.00  0.00           H  
ATOM   2103  CB  ASN   138      62.420  51.894  42.033  1.00  0.00           C  
ATOM   2104  HB2 ASN   138      62.625  50.925  41.577  1.00  0.00           H  
ATOM   2105  HB3 ASN   138      61.557  52.323  41.524  1.00  0.00           H  
ATOM   2106  CG  ASN   138      62.185  51.650  43.569  1.00  0.00           C  
ATOM   2107  OD1 ASN   138      63.012  51.201  44.334  1.00  0.00           O  
ATOM   2108  ND2 ASN   138      60.996  52.003  43.964  1.00  0.00           N  
ATOM   2109 HD21 ASN   138      60.394  52.303  43.210  1.00  0.00           H  
ATOM   2110 HD22 ASN   138      60.773  51.843  44.935  1.00  0.00           H  
ATOM   2111  C   ASN   138      64.128  52.676  40.130  1.00  0.00           C  
ATOM   2112  O   ASN   138      64.737  51.734  39.704  1.00  0.00           O  
ATOM   2113  N   ARG   139      63.752  53.702  39.274  1.00  0.00           N  
ATOM   2114  H   ARG   139      63.276  54.518  39.630  1.00  0.00           H  
ATOM   2115  CA  ARG   139      64.193  53.909  37.861  1.00  0.00           C  
ATOM   2116  HA  ARG   139      63.901  52.962  37.407  1.00  0.00           H  
ATOM   2117  CB  ARG   139      63.373  54.982  37.172  1.00  0.00           C  
ATOM   2118  HB2 ARG   139      62.316  54.723  37.231  1.00  0.00           H  
ATOM   2119  HB3 ARG   139      63.584  54.973  36.103  1.00  0.00           H  
ATOM   2120  CG  ARG   139      63.463  56.351  37.768  1.00  0.00           C  
ATOM   2121  HG2 ARG   139      64.450  56.782  37.599  1.00  0.00           H  
ATOM   2122  HG3 ARG   139      63.400  56.302  38.855  1.00  0.00           H  
ATOM   2123  CD  ARG   139      62.321  57.200  37.252  1.00  0.00           C  
ATOM   2124  HD2 ARG   139      61.347  56.721  37.350  1.00  0.00           H  
ATOM   2125  HD3 ARG   139      62.324  58.135  37.812  1.00  0.00           H  
ATOM   2126  NE  ARG   139      62.390  57.439  35.798  1.00  0.00           N  
ATOM   2127  HE  ARG   139      63.146  57.063  35.244  1.00  0.00           H  
ATOM   2128  CZ  ARG   139      61.752  58.379  35.084  1.00  0.00           C  
ATOM   2129  NH1 ARG   139      60.805  59.178  35.560  1.00  0.00           N  
ATOM   2130 HH11 ARG   139      60.399  59.785  34.862  1.00  0.00           H  
ATOM   2131 HH12 ARG   139      60.316  58.997  36.424  1.00  0.00           H  
ATOM   2132  NH2 ARG   139      62.159  58.806  33.929  1.00  0.00           N  
ATOM   2133 HH21 ARG   139      62.878  58.342  33.393  1.00  0.00           H  
ATOM   2134 HH22 ARG   139      61.722  59.666  33.628  1.00  0.00           H  
ATOM   2135  C   ARG   139      65.772  54.049  37.650  1.00  0.00           C  
ATOM   2136  O   ARG   139      66.256  53.866  36.527  1.00  0.00           O  
ATOM   2137  N   GLU   140      66.498  54.385  38.721  1.00  0.00           N  
ATOM   2138  H   GLU   140      65.974  54.522  39.573  1.00  0.00           H  
ATOM   2139  CA  GLU   140      67.965  54.355  38.772  1.00  0.00           C  
ATOM   2140  HA  GLU   140      68.370  54.677  37.813  1.00  0.00           H  
ATOM   2141  CB  GLU   140      68.481  55.324  39.816  1.00  0.00           C  
ATOM   2142  HB2 GLU   140      69.549  55.119  39.897  1.00  0.00           H  
ATOM   2143  HB3 GLU   140      68.207  55.024  40.827  1.00  0.00           H  
ATOM   2144  CG  GLU   140      68.312  56.896  39.521  1.00  0.00           C  
ATOM   2145  HG2 GLU   140      67.306  57.056  39.133  1.00  0.00           H  
ATOM   2146  HG3 GLU   140      68.566  57.400  40.453  1.00  0.00           H  
ATOM   2147  CD  GLU   140      69.273  57.311  38.421  1.00  0.00           C  
ATOM   2148  OE1 GLU   140      68.961  57.269  37.211  1.00  0.00           O  
ATOM   2149  OE2 GLU   140      70.401  57.798  38.704  1.00  0.00           O  
ATOM   2150  C   GLU   140      68.562  52.973  38.936  1.00  0.00           C  
ATOM   2151  O   GLU   140      69.754  52.812  38.743  1.00  0.00           O  
ATOM   2152  N   GLY   141      67.700  51.949  39.227  1.00  0.00           N  
ATOM   2153  H   GLY   141      66.733  52.180  39.407  1.00  0.00           H  
ATOM   2154  CA  GLY   141      68.108  50.501  39.149  1.00  0.00           C  
ATOM   2155  HA2 GLY   141      68.853  50.263  39.909  1.00  0.00           H  
ATOM   2156  HA3 GLY   141      67.212  49.910  39.338  1.00  0.00           H  
ATOM   2157  C   GLY   141      68.610  50.083  37.763  1.00  0.00           C  
ATOM   2158  O   GLY   141      69.067  48.951  37.643  1.00  0.00           O  
ATOM   2159  N   THR   142      68.604  50.944  36.769  1.00  0.00           N  
ATOM   2160  H   THR   142      68.222  51.846  37.014  1.00  0.00           H  
ATOM   2161  CA  THR   142      69.343  50.856  35.557  1.00  0.00           C  
ATOM   2162  HA  THR   142      69.123  49.953  34.988  1.00  0.00           H  
ATOM   2163  CB  THR   142      69.013  52.130  34.697  1.00  0.00           C  
ATOM   2164  HB  THR   142      69.803  52.190  33.949  1.00  0.00           H  
ATOM   2165  CG2 THR   142      67.707  52.164  33.949  1.00  0.00           C  
ATOM   2166 HG21 THR   142      67.607  53.110  33.416  1.00  0.00           H  
ATOM   2167 HG22 THR   142      66.809  52.048  34.557  1.00  0.00           H  
ATOM   2168 HG23 THR   142      67.784  51.426  33.151  1.00  0.00           H  
ATOM   2169  OG1 THR   142      68.973  53.270  35.440  1.00  0.00           O  
ATOM   2170  HG1 THR   142      68.758  53.907  34.754  1.00  0.00           H  
ATOM   2171  C   THR   142      70.885  50.883  35.767  1.00  0.00           C  
ATOM   2172  O   THR   142      71.541  50.241  34.901  1.00  0.00           O  
ATOM   2173  N   ILE   143      71.404  51.512  36.774  1.00  0.00           N  
ATOM   2174  H   ILE   143      70.746  52.074  37.294  1.00  0.00           H  
ATOM   2175  CA  ILE   143      72.865  51.684  37.032  1.00  0.00           C  
ATOM   2176  HA  ILE   143      73.293  50.857  36.465  1.00  0.00           H  
ATOM   2177  CB  ILE   143      73.314  53.086  36.481  1.00  0.00           C  
ATOM   2178  HB  ILE   143      72.820  53.925  36.971  1.00  0.00           H  
ATOM   2179  CG2 ILE   143      74.786  53.373  36.620  1.00  0.00           C  
ATOM   2180 HG21 ILE   143      75.354  52.863  35.841  1.00  0.00           H  
ATOM   2181 HG22 ILE   143      75.053  53.240  37.668  1.00  0.00           H  
ATOM   2182 HG23 ILE   143      74.962  54.438  36.468  1.00  0.00           H  
ATOM   2183  CG1 ILE   143      73.033  53.169  34.989  1.00  0.00           C  
ATOM   2184 HG12 ILE   143      73.625  52.437  34.439  1.00  0.00           H  
ATOM   2185 HG13 ILE   143      71.992  52.963  34.743  1.00  0.00           H  
ATOM   2186  CD1 ILE   143      73.199  54.552  34.407  1.00  0.00           C  
ATOM   2187 HD11 ILE   143      74.273  54.708  34.506  1.00  0.00           H  
ATOM   2188 HD12 ILE   143      72.676  55.214  35.097  1.00  0.00           H  
ATOM   2189 HD13 ILE   143      72.835  54.574  33.380  1.00  0.00           H  
ATOM   2190  C   ILE   143      73.201  51.427  38.505  1.00  0.00           C  
ATOM   2191  O   ILE   143      74.176  50.720  38.747  1.00  0.00           O  
ATOM   2192  N   GLN   144      72.430  51.878  39.458  1.00  0.00           N  
ATOM   2193  H   GLN   144      71.654  52.475  39.209  1.00  0.00           H  
ATOM   2194  CA  GLN   144      72.656  51.578  40.904  1.00  0.00           C  
ATOM   2195  HA  GLN   144      73.716  51.797  41.033  1.00  0.00           H  
ATOM   2196  CB  GLN   144      71.879  52.635  41.778  1.00  0.00           C  
ATOM   2197  HB2 GLN   144      70.806  52.545  41.604  1.00  0.00           H  
ATOM   2198  HB3 GLN   144      71.988  52.509  42.855  1.00  0.00           H  
ATOM   2199  CG  GLN   144      72.233  54.111  41.442  1.00  0.00           C  
ATOM   2200  HG2 GLN   144      71.458  54.654  41.983  1.00  0.00           H  
ATOM   2201  HG3 GLN   144      72.174  54.280  40.367  1.00  0.00           H  
ATOM   2202  CD  GLN   144      73.565  54.636  42.035  1.00  0.00           C  
ATOM   2203  OE1 GLN   144      74.364  53.965  42.719  1.00  0.00           O  
ATOM   2204  NE2 GLN   144      73.769  55.929  42.031  1.00  0.00           N  
ATOM   2205 HE21 GLN   144      74.463  56.359  42.626  1.00  0.00           H  
ATOM   2206 HE22 GLN   144      73.141  56.504  41.487  1.00  0.00           H  
ATOM   2207  C   GLN   144      72.275  50.153  41.355  1.00  0.00           C  
ATOM   2208  O   GLN   144      71.302  49.644  40.797  1.00  0.00           O  
ATOM   2209  N   PRO   145      72.892  49.537  42.406  1.00  0.00           N  
ATOM   2210  CD  PRO   145      73.951  50.099  43.163  1.00  0.00           C  
ATOM   2211  HD2 PRO   145      74.762  50.441  42.519  1.00  0.00           H  
ATOM   2212  HD3 PRO   145      73.581  50.826  43.886  1.00  0.00           H  
ATOM   2213  CG  PRO   145      74.447  48.829  43.873  1.00  0.00           C  
ATOM   2214  HG2 PRO   145      75.158  48.246  43.287  1.00  0.00           H  
ATOM   2215  HG3 PRO   145      74.989  49.041  44.794  1.00  0.00           H  
ATOM   2216  CB  PRO   145      73.174  48.000  44.175  1.00  0.00           C  
ATOM   2217  HB2 PRO   145      73.454  46.963  44.359  1.00  0.00           H  
ATOM   2218  HB3 PRO   145      72.665  48.465  45.019  1.00  0.00           H  
ATOM   2219  CA  PRO   145      72.332  48.257  42.895  1.00  0.00           C  
ATOM   2220  HA  PRO   145      72.604  47.511  42.147  1.00  0.00           H  
ATOM   2221  C   PRO   145      70.771  48.293  43.106  1.00  0.00           C  
ATOM   2222  O   PRO   145      70.205  49.226  43.683  1.00  0.00           O  
ATOM   2223  N   LEU   146      70.106  47.158  42.770  1.00  0.00           N  
ATOM   2224  H   LEU   146      70.662  46.442  42.325  1.00  0.00           H  
ATOM   2225  CA  LEU   146      68.728  46.844  43.179  1.00  0.00           C  
ATOM   2226  HA  LEU   146      68.096  47.728  43.097  1.00  0.00           H  
ATOM   2227  CB  LEU   146      68.140  45.882  42.111  1.00  0.00           C  
ATOM   2228  HB2 LEU   146      68.522  44.888  42.342  1.00  0.00           H  
ATOM   2229  HB3 LEU   146      67.073  45.786  42.313  1.00  0.00           H  
ATOM   2230  CG  LEU   146      68.317  46.188  40.575  1.00  0.00           C  
ATOM   2231  HG  LEU   146      69.371  46.417  40.418  1.00  0.00           H  
ATOM   2232  CD1 LEU   146      67.813  45.175  39.600  1.00  0.00           C  
ATOM   2233 HD11 LEU   146      68.571  44.411  39.426  1.00  0.00           H  
ATOM   2234 HD12 LEU   146      67.638  45.562  38.596  1.00  0.00           H  
ATOM   2235 HD13 LEU   146      66.850  44.794  39.939  1.00  0.00           H  
ATOM   2236  CD2 LEU   146      67.490  47.446  40.232  1.00  0.00           C  
ATOM   2237 HD21 LEU   146      66.490  47.204  40.591  1.00  0.00           H  
ATOM   2238 HD22 LEU   146      67.775  48.297  40.850  1.00  0.00           H  
ATOM   2239 HD23 LEU   146      67.483  47.748  39.185  1.00  0.00           H  
ATOM   2240  C   LEU   146      68.710  46.257  44.666  1.00  0.00           C  
ATOM   2241  O   LEU   146      67.616  46.010  45.207  1.00  0.00           O  
ATOM   2242  N   LEU   147      69.892  45.938  45.276  1.00  0.00           N  
ATOM   2243  H   LEU   147      70.751  46.054  44.759  1.00  0.00           H  
ATOM   2244  CA  LEU   147      69.933  45.630  46.660  1.00  0.00           C  
ATOM   2245  HA  LEU   147      69.036  46.066  47.100  1.00  0.00           H  
ATOM   2246  CB  LEU   147      69.854  44.110  46.747  1.00  0.00           C  
ATOM   2247  HB2 LEU   147      70.553  43.708  46.013  1.00  0.00           H  
ATOM   2248  HB3 LEU   147      68.854  43.769  46.478  1.00  0.00           H  
ATOM   2249  CG  LEU   147      70.225  43.446  48.002  1.00  0.00           C  
ATOM   2250  HG  LEU   147      71.142  43.834  48.444  1.00  0.00           H  
ATOM   2251  CD1 LEU   147      69.098  43.413  49.004  1.00  0.00           C  
ATOM   2252 HD11 LEU   147      69.445  43.029  49.963  1.00  0.00           H  
ATOM   2253 HD12 LEU   147      68.649  44.372  49.264  1.00  0.00           H  
ATOM   2254 HD13 LEU   147      68.285  42.790  48.630  1.00  0.00           H  
ATOM   2255  CD2 LEU   147      70.590  41.967  47.905  1.00  0.00           C  
ATOM   2256 HD21 LEU   147      69.612  41.496  47.798  1.00  0.00           H  
ATOM   2257 HD22 LEU   147      71.351  41.813  47.141  1.00  0.00           H  
ATOM   2258 HD23 LEU   147      71.072  41.700  48.846  1.00  0.00           H  
ATOM   2259  C   LEU   147      71.187  46.138  47.356  1.00  0.00           C  
ATOM   2260  O   LEU   147      72.347  45.888  46.923  1.00  0.00           O  
ATOM   2261  N   VAL   148      71.028  46.798  48.509  1.00  0.00           N  
ATOM   2262  H   VAL   148      70.114  46.972  48.903  1.00  0.00           H  
ATOM   2263  CA  VAL   148      72.194  47.272  49.384  1.00  0.00           C  
ATOM   2264  HA  VAL   148      73.136  46.804  49.098  1.00  0.00           H  
ATOM   2265  CB  VAL   148      72.229  48.839  49.515  1.00  0.00           C  
ATOM   2266  HB  VAL   148      71.306  49.085  50.039  1.00  0.00           H  
ATOM   2267  CG1 VAL   148      73.427  49.455  50.242  1.00  0.00           C  
ATOM   2268 HG11 VAL   148      73.432  49.258  51.314  1.00  0.00           H  
ATOM   2269 HG12 VAL   148      73.400  50.534  50.085  1.00  0.00           H  
ATOM   2270 HG13 VAL   148      74.405  49.109  49.909  1.00  0.00           H  
ATOM   2271  CG2 VAL   148      72.037  49.457  48.090  1.00  0.00           C  
ATOM   2272 HG21 VAL   148      72.675  48.930  47.381  1.00  0.00           H  
ATOM   2273 HG22 VAL   148      72.343  50.502  48.028  1.00  0.00           H  
ATOM   2274 HG23 VAL   148      71.002  49.428  47.751  1.00  0.00           H  
ATOM   2275  C   VAL   148      72.052  46.772  50.853  1.00  0.00           C  
ATOM   2276  O   VAL   148      70.957  46.649  51.340  1.00  0.00           O  
ATOM   2277  N   VAL   149      73.194  46.367  51.401  1.00  0.00           N  
ATOM   2278  H   VAL   149      74.002  46.315  50.796  1.00  0.00           H  
ATOM   2279  CA  VAL   149      73.391  45.821  52.781  1.00  0.00           C  
ATOM   2280  HA  VAL   149      72.435  45.892  53.300  1.00  0.00           H  
ATOM   2281  CB  VAL   149      73.781  44.366  52.788  1.00  0.00           C  
ATOM   2282  HB  VAL   149      74.736  44.310  52.266  1.00  0.00           H  
ATOM   2283  CG1 VAL   149      74.136  43.772  54.158  1.00  0.00           C  
ATOM   2284 HG11 VAL   149      73.276  43.892  54.817  1.00  0.00           H  
ATOM   2285 HG12 VAL   149      75.016  44.309  54.513  1.00  0.00           H  
ATOM   2286 HG13 VAL   149      74.495  42.767  53.936  1.00  0.00           H  
ATOM   2287  CG2 VAL   149      72.800  43.453  52.068  1.00  0.00           C  
ATOM   2288 HG21 VAL   149      71.939  43.224  52.696  1.00  0.00           H  
ATOM   2289 HG22 VAL   149      72.459  43.963  51.167  1.00  0.00           H  
ATOM   2290 HG23 VAL   149      73.334  42.553  51.765  1.00  0.00           H  
ATOM   2291  C   VAL   149      74.364  46.702  53.588  1.00  0.00           C  
ATOM   2292  O   VAL   149      75.438  47.060  53.158  1.00  0.00           O  
ATOM   2293  N   GLN   150      73.949  47.083  54.781  1.00  0.00           N  
ATOM   2294  H   GLN   150      72.991  46.862  55.011  1.00  0.00           H  
ATOM   2295  CA  GLN   150      74.793  47.667  55.721  1.00  0.00           C  
ATOM   2296  HA  GLN   150      75.844  47.654  55.431  1.00  0.00           H  
ATOM   2297  CB  GLN   150      74.438  49.088  55.978  1.00  0.00           C  
ATOM   2298  HB2 GLN   150      74.532  49.632  55.038  1.00  0.00           H  
ATOM   2299  HB3 GLN   150      73.429  49.090  56.390  1.00  0.00           H  
ATOM   2300  CG  GLN   150      75.458  49.819  56.917  1.00  0.00           C  
ATOM   2301  HG2 GLN   150      76.461  49.806  56.492  1.00  0.00           H  
ATOM   2302  HG3 GLN   150      75.464  49.451  57.943  1.00  0.00           H  
ATOM   2303  CD  GLN   150      75.228  51.309  56.858  1.00  0.00           C  
ATOM   2304  OE1 GLN   150      75.366  51.972  55.841  1.00  0.00           O  
ATOM   2305  NE2 GLN   150      75.011  51.981  57.993  1.00  0.00           N  
ATOM   2306 HE21 GLN   150      74.556  52.877  57.887  1.00  0.00           H  
ATOM   2307 HE22 GLN   150      74.854  51.364  58.776  1.00  0.00           H  
ATOM   2308  C   GLN   150      74.688  46.741  56.912  1.00  0.00           C  
ATOM   2309  O   GLN   150      73.583  46.188  57.181  1.00  0.00           O  
ATOM   2310  N   VAL   151      75.800  46.629  57.616  1.00  0.00           N  
ATOM   2311  H   VAL   151      76.579  47.130  57.212  1.00  0.00           H  
ATOM   2312  CA  VAL   151      75.943  45.962  58.947  1.00  0.00           C  
ATOM   2313  HA  VAL   151      74.977  45.675  59.363  1.00  0.00           H  
ATOM   2314  CB  VAL   151      76.742  44.592  58.995  1.00  0.00           C  
ATOM   2315  HB  VAL   151      77.712  44.654  58.501  1.00  0.00           H  
ATOM   2316  CG1 VAL   151      76.952  44.100  60.471  1.00  0.00           C  
ATOM   2317 HG11 VAL   151      77.350  43.094  60.343  1.00  0.00           H  
ATOM   2318 HG12 VAL   151      76.007  44.111  61.014  1.00  0.00           H  
ATOM   2319 HG13 VAL   151      77.686  44.736  60.965  1.00  0.00           H  
ATOM   2320  CG2 VAL   151      76.037  43.553  58.175  1.00  0.00           C  
ATOM   2321 HG21 VAL   151      76.432  42.602  58.532  1.00  0.00           H  
ATOM   2322 HG22 VAL   151      76.232  43.749  57.120  1.00  0.00           H  
ATOM   2323 HG23 VAL   151      74.979  43.577  58.437  1.00  0.00           H  
ATOM   2324  C   VAL   151      76.603  46.977  59.835  1.00  0.00           C  
ATOM   2325  O   VAL   151      77.757  47.226  59.679  1.00  0.00           O  
ATOM   2326  N   THR   152      75.772  47.628  60.639  1.00  0.00           N  
ATOM   2327  H   THR   152      74.848  47.238  60.757  1.00  0.00           H  
ATOM   2328  CA  THR   152      76.172  48.689  61.581  1.00  0.00           C  
ATOM   2329  HA  THR   152      77.173  49.012  61.296  1.00  0.00           H  
ATOM   2330  CB  THR   152      75.252  49.908  61.510  1.00  0.00           C  
ATOM   2331  HB  THR   152      74.401  49.676  62.150  1.00  0.00           H  
ATOM   2332  CG2 THR   152      75.878  51.223  62.029  1.00  0.00           C  
ATOM   2333 HG21 THR   152      75.878  51.143  63.116  1.00  0.00           H  
ATOM   2334 HG22 THR   152      75.325  52.077  61.637  1.00  0.00           H  
ATOM   2335 HG23 THR   152      76.905  51.323  61.678  1.00  0.00           H  
ATOM   2336  OG1 THR   152      74.841  50.248  60.222  1.00  0.00           O  
ATOM   2337  HG1 THR   152      74.392  49.495  59.831  1.00  0.00           H  
ATOM   2338  C   THR   152      76.333  48.174  62.995  1.00  0.00           C  
ATOM   2339  O   THR   152      75.381  47.724  63.702  1.00  0.00           O  
ATOM   2340  N   GLU   153      77.585  48.100  63.421  1.00  0.00           N  
ATOM   2341  H   GLU   153      78.359  48.292  62.802  1.00  0.00           H  
ATOM   2342  CA  GLU   153      78.028  47.949  64.830  1.00  0.00           C  
ATOM   2343  HA  GLU   153      77.676  46.956  65.111  1.00  0.00           H  
ATOM   2344  CB  GLU   153      79.518  48.050  65.103  1.00  0.00           C  
ATOM   2345  HB2 GLU   153      79.899  48.241  66.106  1.00  0.00           H  
ATOM   2346  HB3 GLU   153      79.968  48.777  64.426  1.00  0.00           H  
ATOM   2347  CG  GLU   153      80.282  46.700  64.642  1.00  0.00           C  
ATOM   2348  HG2 GLU   153      79.919  45.860  65.234  1.00  0.00           H  
ATOM   2349  HG3 GLU   153      80.051  46.493  63.598  1.00  0.00           H  
ATOM   2350  CD  GLU   153      81.757  46.596  64.859  1.00  0.00           C  
ATOM   2351  OE1 GLU   153      82.513  46.093  63.969  1.00  0.00           O  
ATOM   2352  OE2 GLU   153      82.169  46.986  65.989  1.00  0.00           O  
ATOM   2353  C   GLU   153      77.353  49.103  65.692  1.00  0.00           C  
ATOM   2354  O   GLU   153      77.446  50.327  65.463  1.00  0.00           O  
ATOM   2355  N   LEU   154      76.637  48.625  66.762  1.00  0.00           N  
ATOM   2356  H   LEU   154      76.661  47.644  67.003  1.00  0.00           H  
ATOM   2357  CA  LEU   154      76.087  49.493  67.868  1.00  0.00           C  
ATOM   2358  HA  LEU   154      76.017  50.539  67.570  1.00  0.00           H  
ATOM   2359  CB  LEU   154      74.635  49.237  68.128  1.00  0.00           C  
ATOM   2360  HB2 LEU   154      74.261  50.095  68.686  1.00  0.00           H  
ATOM   2361  HB3 LEU   154      74.604  48.369  68.787  1.00  0.00           H  
ATOM   2362  CG  LEU   154      73.750  48.792  66.987  1.00  0.00           C  
ATOM   2363  HG  LEU   154      74.252  47.999  66.434  1.00  0.00           H  
ATOM   2364  CD1 LEU   154      72.365  48.250  67.525  1.00  0.00           C  
ATOM   2365 HD11 LEU   154      72.528  47.513  68.311  1.00  0.00           H  
ATOM   2366 HD12 LEU   154      71.752  47.810  66.739  1.00  0.00           H  
ATOM   2367 HD13 LEU   154      71.754  49.084  67.871  1.00  0.00           H  
ATOM   2368  CD2 LEU   154      73.487  50.033  66.119  1.00  0.00           C  
ATOM   2369 HD21 LEU   154      72.807  49.772  65.308  1.00  0.00           H  
ATOM   2370 HD22 LEU   154      73.025  50.818  66.718  1.00  0.00           H  
ATOM   2371 HD23 LEU   154      74.418  50.412  65.697  1.00  0.00           H  
ATOM   2372  C   LEU   154      76.947  49.445  69.136  1.00  0.00           C  
ATOM   2373  O   LEU   154      77.833  48.541  69.283  1.00  0.00           O  
ATOM   2374  N   VAL   155      76.800  50.355  70.077  1.00  0.00           N  
ATOM   2375  H   VAL   155      76.136  51.107  69.960  1.00  0.00           H  
ATOM   2376  CA  VAL   155      77.601  50.313  71.311  1.00  0.00           C  
ATOM   2377  HA  VAL   155      78.637  50.234  70.980  1.00  0.00           H  
ATOM   2378  CB  VAL   155      77.327  51.579  72.221  1.00  0.00           C  
ATOM   2379  HB  VAL   155      76.248  51.622  72.368  1.00  0.00           H  
ATOM   2380  CG1 VAL   155      77.975  51.459  73.612  1.00  0.00           C  
ATOM   2381 HG11 VAL   155      79.052  51.322  73.505  1.00  0.00           H  
ATOM   2382 HG12 VAL   155      77.463  50.637  74.112  1.00  0.00           H  
ATOM   2383 HG13 VAL   155      77.691  52.345  74.180  1.00  0.00           H  
ATOM   2384  CG2 VAL   155      77.827  52.888  71.619  1.00  0.00           C  
ATOM   2385 HG21 VAL   155      77.918  52.763  70.540  1.00  0.00           H  
ATOM   2386 HG22 VAL   155      77.074  53.653  71.809  1.00  0.00           H  
ATOM   2387 HG23 VAL   155      78.852  53.141  71.890  1.00  0.00           H  
ATOM   2388  C   VAL   155      77.296  49.079  72.152  1.00  0.00           C  
ATOM   2389  O   VAL   155      78.236  48.498  72.510  1.00  0.00           O  
ATOM   2390  N   ASP   156      76.045  48.588  72.120  1.00  0.00           N  
ATOM   2391  H   ASP   156      75.362  49.095  71.575  1.00  0.00           H  
ATOM   2392  CA  ASP   156      75.714  47.351  72.675  1.00  0.00           C  
ATOM   2393  HA  ASP   156      76.626  46.821  72.950  1.00  0.00           H  
ATOM   2394  CB  ASP   156      74.900  47.534  73.901  1.00  0.00           C  
ATOM   2395  HB2 ASP   156      75.454  48.167  74.594  1.00  0.00           H  
ATOM   2396  HB3 ASP   156      74.806  46.568  74.397  1.00  0.00           H  
ATOM   2397  CG  ASP   156      73.569  48.202  73.655  1.00  0.00           C  
ATOM   2398  OD1 ASP   156      73.262  48.584  72.494  1.00  0.00           O  
ATOM   2399  OD2 ASP   156      72.747  48.076  74.581  1.00  0.00           O  
ATOM   2400  C   ASP   156      75.049  46.339  71.649  1.00  0.00           C  
ATOM   2401  O   ASP   156      74.306  45.451  72.000  1.00  0.00           O  
ATOM   2402  N   GLY   157      75.378  46.407  70.382  1.00  0.00           N  
ATOM   2403  H   GLY   157      76.032  47.070  69.991  1.00  0.00           H  
ATOM   2404  CA  GLY   157      74.690  45.537  69.369  1.00  0.00           C  
ATOM   2405  HA2 GLY   157      74.767  44.523  69.762  1.00  0.00           H  
ATOM   2406  HA3 GLY   157      73.621  45.750  69.366  1.00  0.00           H  
ATOM   2407  C   GLY   157      75.119  45.473  67.923  1.00  0.00           C  
ATOM   2408  O   GLY   157      76.180  45.994  67.555  1.00  0.00           O  
ATOM   2409  N   ILE   158      74.285  44.841  67.007  1.00  0.00           N  
ATOM   2410  H   ILE   158      73.498  44.402  67.462  1.00  0.00           H  
ATOM   2411  CA  ILE   158      74.312  45.034  65.568  1.00  0.00           C  
ATOM   2412  HA  ILE   158      74.828  45.988  65.464  1.00  0.00           H  
ATOM   2413  CB  ILE   158      75.071  43.852  64.830  1.00  0.00           C  
ATOM   2414  HB  ILE   158      75.024  42.962  65.458  1.00  0.00           H  
ATOM   2415  CG2 ILE   158      74.434  43.321  63.565  1.00  0.00           C  
ATOM   2416 HG21 ILE   158      74.780  42.341  63.239  1.00  0.00           H  
ATOM   2417 HG22 ILE   158      73.389  43.119  63.800  1.00  0.00           H  
ATOM   2418 HG23 ILE   158      74.379  43.978  62.697  1.00  0.00           H  
ATOM   2419  CG1 ILE   158      76.549  44.274  64.585  1.00  0.00           C  
ATOM   2420 HG12 ILE   158      77.008  44.776  65.437  1.00  0.00           H  
ATOM   2421 HG13 ILE   158      76.503  44.942  63.725  1.00  0.00           H  
ATOM   2422  CD1 ILE   158      77.459  43.091  64.222  1.00  0.00           C  
ATOM   2423 HD11 ILE   158      78.460  43.392  64.531  1.00  0.00           H  
ATOM   2424 HD12 ILE   158      77.208  42.165  64.739  1.00  0.00           H  
ATOM   2425 HD13 ILE   158      77.340  42.996  63.142  1.00  0.00           H  
ATOM   2426  C   ILE   158      72.975  45.479  64.923  1.00  0.00           C  
ATOM   2427  O   ILE   158      72.009  44.912  65.347  1.00  0.00           O  
ATOM   2428  N   PHE   159      72.989  46.298  63.833  1.00  0.00           N  
ATOM   2429  H   PHE   159      73.904  46.617  63.550  1.00  0.00           H  
ATOM   2430  CA  PHE   159      71.835  46.588  62.967  1.00  0.00           C  
ATOM   2431  HA  PHE   159      71.019  45.933  63.273  1.00  0.00           H  
ATOM   2432  CB  PHE   159      71.405  48.004  62.982  1.00  0.00           C  
ATOM   2433  HB2 PHE   159      72.202  48.591  62.527  1.00  0.00           H  
ATOM   2434  HB3 PHE   159      71.307  48.398  63.994  1.00  0.00           H  
ATOM   2435  CG  PHE   159      70.116  48.331  62.195  1.00  0.00           C  
ATOM   2436  CD1 PHE   159      70.180  48.794  60.856  1.00  0.00           C  
ATOM   2437  HD1 PHE   159      71.166  48.938  60.440  1.00  0.00           H  
ATOM   2438  CE1 PHE   159      69.031  49.031  60.117  1.00  0.00           C  
ATOM   2439  HE1 PHE   159      69.008  49.414  59.107  1.00  0.00           H  
ATOM   2440  CZ  PHE   159      67.761  48.692  60.713  1.00  0.00           C  
ATOM   2441  HZ  PHE   159      66.782  48.898  60.304  1.00  0.00           H  
ATOM   2442  CE2 PHE   159      67.701  48.201  62.012  1.00  0.00           C  
ATOM   2443  HE2 PHE   159      66.700  47.981  62.351  1.00  0.00           H  
ATOM   2444  CD2 PHE   159      68.891  48.102  62.792  1.00  0.00           C  
ATOM   2445  HD2 PHE   159      68.843  47.654  63.773  1.00  0.00           H  
ATOM   2446  C   PHE   159      72.114  46.066  61.585  1.00  0.00           C  
ATOM   2447  O   PHE   159      73.130  46.404  60.941  1.00  0.00           O  
ATOM   2448  N   ILE   160      71.186  45.232  60.987  1.00  0.00           N  
ATOM   2449  H   ILE   160      70.401  44.915  61.538  1.00  0.00           H  
ATOM   2450  CA  ILE   160      71.243  44.851  59.553  1.00  0.00           C  
ATOM   2451  HA  ILE   160      72.231  45.029  59.129  1.00  0.00           H  
ATOM   2452  CB  ILE   160      71.125  43.322  59.371  1.00  0.00           C  
ATOM   2453  HB  ILE   160      70.318  43.019  60.039  1.00  0.00           H  
ATOM   2454  CG2 ILE   160      70.857  42.871  57.890  1.00  0.00           C  
ATOM   2455 HG21 ILE   160      70.064  43.460  57.428  1.00  0.00           H  
ATOM   2456 HG22 ILE   160      71.767  43.089  57.332  1.00  0.00           H  
ATOM   2457 HG23 ILE   160      70.673  41.801  57.790  1.00  0.00           H  
ATOM   2458  CG1 ILE   160      72.332  42.543  60.039  1.00  0.00           C  
ATOM   2459 HG12 ILE   160      72.341  43.096  60.978  1.00  0.00           H  
ATOM   2460 HG13 ILE   160      73.245  42.765  59.486  1.00  0.00           H  
ATOM   2461  CD1 ILE   160      72.144  41.000  60.280  1.00  0.00           C  
ATOM   2462 HD11 ILE   160      71.320  40.839  60.974  1.00  0.00           H  
ATOM   2463 HD12 ILE   160      71.834  40.543  59.341  1.00  0.00           H  
ATOM   2464 HD13 ILE   160      73.054  40.519  60.641  1.00  0.00           H  
ATOM   2465  C   ILE   160      70.195  45.667  58.791  1.00  0.00           C  
ATOM   2466  O   ILE   160      69.050  45.610  59.179  1.00  0.00           O  
ATOM   2467  N   GLY   161      70.574  46.533  57.880  1.00  0.00           N  
ATOM   2468  H   GLY   161      71.555  46.639  57.668  1.00  0.00           H  
ATOM   2469  CA  GLY   161      69.680  47.338  57.045  1.00  0.00           C  
ATOM   2470  HA2 GLY   161      68.627  47.283  57.324  1.00  0.00           H  
ATOM   2471  HA3 GLY   161      69.977  48.381  57.149  1.00  0.00           H  
ATOM   2472  C   GLY   161      69.812  47.031  55.552  1.00  0.00           C  
ATOM   2473  O   GLY   161      70.916  46.926  54.993  1.00  0.00           O  
ATOM   2474  N   LEU   162      68.660  46.968  54.931  1.00  0.00           N  
ATOM   2475  H   LEU   162      67.831  47.219  55.449  1.00  0.00           H  
ATOM   2476  CA  LEU   162      68.494  46.589  53.577  1.00  0.00           C  
ATOM   2477  HA  LEU   162      69.369  46.321  52.984  1.00  0.00           H  
ATOM   2478  CB  LEU   162      67.631  45.371  53.596  1.00  0.00           C  
ATOM   2479  HB2 LEU   162      67.220  45.236  52.596  1.00  0.00           H  
ATOM   2480  HB3 LEU   162      66.686  45.557  54.106  1.00  0.00           H  
ATOM   2481  CG  LEU   162      68.303  44.111  54.246  1.00  0.00           C  
ATOM   2482  HG  LEU   162      69.025  44.389  55.014  1.00  0.00           H  
ATOM   2483  CD1 LEU   162      67.126  43.292  54.906  1.00  0.00           C  
ATOM   2484 HD11 LEU   162      66.155  43.342  54.415  1.00  0.00           H  
ATOM   2485 HD12 LEU   162      67.381  42.232  54.914  1.00  0.00           H  
ATOM   2486 HD13 LEU   162      66.982  43.690  55.911  1.00  0.00           H  
ATOM   2487  CD2 LEU   162      69.074  43.299  53.178  1.00  0.00           C  
ATOM   2488 HD21 LEU   162      69.484  42.394  53.626  1.00  0.00           H  
ATOM   2489 HD22 LEU   162      68.450  43.011  52.332  1.00  0.00           H  
ATOM   2490 HD23 LEU   162      69.933  43.905  52.888  1.00  0.00           H  
ATOM   2491  C   LEU   162      67.906  47.833  52.904  1.00  0.00           C  
ATOM   2492  O   LEU   162      67.099  48.590  53.565  1.00  0.00           O  
ATOM   2493  N   THR   163      68.197  47.904  51.613  1.00  0.00           N  
ATOM   2494  H   THR   163      68.899  47.288  51.229  1.00  0.00           H  
ATOM   2495  CA  THR   163      67.365  48.610  50.619  1.00  0.00           C  
ATOM   2496  HA  THR   163      66.411  48.862  51.082  1.00  0.00           H  
ATOM   2497  CB  THR   163      68.119  49.847  50.060  1.00  0.00           C  
ATOM   2498  HB  THR   163      68.925  49.343  49.527  1.00  0.00           H  
ATOM   2499  CG2 THR   163      67.300  50.708  49.166  1.00  0.00           C  
ATOM   2500 HG21 THR   163      67.893  51.579  48.883  1.00  0.00           H  
ATOM   2501 HG22 THR   163      67.102  50.190  48.228  1.00  0.00           H  
ATOM   2502 HG23 THR   163      66.455  51.103  49.729  1.00  0.00           H  
ATOM   2503  OG1 THR   163      68.666  50.550  51.091  1.00  0.00           O  
ATOM   2504  HG1 THR   163      69.435  51.011  50.748  1.00  0.00           H  
ATOM   2505  C   THR   163      67.032  47.759  49.444  1.00  0.00           C  
ATOM   2506  O   THR   163      67.974  47.280  48.803  1.00  0.00           O  
ATOM   2507  N   VAL   164      65.752  47.661  49.132  1.00  0.00           N  
ATOM   2508  H   VAL   164      65.004  48.165  49.588  1.00  0.00           H  
ATOM   2509  CA  VAL   164      65.296  46.672  48.086  1.00  0.00           C  
ATOM   2510  HA  VAL   164      66.140  46.290  47.512  1.00  0.00           H  
ATOM   2511  CB  VAL   164      64.483  45.559  48.661  1.00  0.00           C  
ATOM   2512  HB  VAL   164      63.723  46.059  49.261  1.00  0.00           H  
ATOM   2513  CG1 VAL   164      63.823  44.555  47.729  1.00  0.00           C  
ATOM   2514 HG11 VAL   164      62.941  44.889  47.183  1.00  0.00           H  
ATOM   2515 HG12 VAL   164      63.581  43.607  48.210  1.00  0.00           H  
ATOM   2516 HG13 VAL   164      64.600  44.274  47.018  1.00  0.00           H  
ATOM   2517  CG2 VAL   164      65.447  44.674  49.458  1.00  0.00           C  
ATOM   2518 HG21 VAL   164      65.836  45.220  50.318  1.00  0.00           H  
ATOM   2519 HG22 VAL   164      66.231  44.243  48.836  1.00  0.00           H  
ATOM   2520 HG23 VAL   164      64.986  43.882  50.048  1.00  0.00           H  
ATOM   2521  C   VAL   164      64.473  47.402  46.971  1.00  0.00           C  
ATOM   2522  O   VAL   164      63.500  48.089  47.273  1.00  0.00           O  
ATOM   2523  N   ASN   165      64.941  47.346  45.743  1.00  0.00           N  
ATOM   2524  H   ASN   165      65.718  46.718  45.591  1.00  0.00           H  
ATOM   2525  CA  ASN   165      64.252  47.955  44.605  1.00  0.00           C  
ATOM   2526  HA  ASN   165      64.201  49.031  44.774  1.00  0.00           H  
ATOM   2527  CB  ASN   165      65.102  47.827  43.379  1.00  0.00           C  
ATOM   2528  HB2 ASN   165      65.108  46.776  43.090  1.00  0.00           H  
ATOM   2529  HB3 ASN   165      66.109  48.152  43.637  1.00  0.00           H  
ATOM   2530  CG  ASN   165      64.591  48.772  42.364  1.00  0.00           C  
ATOM   2531  OD1 ASN   165      63.446  48.641  41.902  1.00  0.00           O  
ATOM   2532  ND2 ASN   165      65.277  49.834  42.058  1.00  0.00           N  
ATOM   2533 HD21 ASN   165      64.888  50.387  41.308  1.00  0.00           H  
ATOM   2534 HD22 ASN   165      66.144  50.122  42.488  1.00  0.00           H  
ATOM   2535  C   ASN   165      62.804  47.553  44.440  1.00  0.00           C  
ATOM   2536  O   ASN   165      62.599  46.357  44.121  1.00  0.00           O  
ATOM   2537  N   HID   166      61.809  48.378  44.737  1.00  0.00           N  
ATOM   2538  H   HID   166      62.006  49.301  45.095  1.00  0.00           H  
ATOM   2539  CA  HID   166      60.370  48.108  44.645  1.00  0.00           C  
ATOM   2540  HA  HID   166      60.065  47.369  45.385  1.00  0.00           H  
ATOM   2541  CB  HID   166      59.624  49.353  44.987  1.00  0.00           C  
ATOM   2542  HB2 HID   166      60.202  49.920  45.717  1.00  0.00           H  
ATOM   2543  HB3 HID   166      59.441  49.890  44.057  1.00  0.00           H  
ATOM   2544  CG  HID   166      58.242  49.136  45.625  1.00  0.00           C  
ATOM   2545  ND1 HID   166      57.483  48.043  45.602  1.00  0.00           N  
ATOM   2546  HD1 HID   166      57.749  47.237  45.055  1.00  0.00           H  
ATOM   2547  CE1 HID   166      56.412  48.255  46.361  1.00  0.00           C  
ATOM   2548  HE1 HID   166      55.546  47.611  46.395  1.00  0.00           H  
ATOM   2549  NE2 HID   166      56.366  49.503  46.807  1.00  0.00           N  
ATOM   2550  CD2 HID   166      57.582  50.083  46.387  1.00  0.00           C  
ATOM   2551  HD2 HID   166      57.959  51.055  46.668  1.00  0.00           H  
ATOM   2552  C   HID   166      59.876  47.609  43.291  1.00  0.00           C  
ATOM   2553  O   HID   166      58.791  47.006  43.201  1.00  0.00           O  
ATOM   2554  N   VAL   167      60.574  47.682  42.152  1.00  0.00           N  
ATOM   2555  H   VAL   167      61.419  48.235  42.112  1.00  0.00           H  
ATOM   2556  CA  VAL   167      60.260  46.969  40.878  1.00  0.00           C  
ATOM   2557  HA  VAL   167      59.182  46.920  40.726  1.00  0.00           H  
ATOM   2558  CB  VAL   167      60.959  47.678  39.721  1.00  0.00           C  
ATOM   2559  HB  VAL   167      62.024  47.608  39.943  1.00  0.00           H  
ATOM   2560  CG1 VAL   167      60.677  46.980  38.389  1.00  0.00           C  
ATOM   2561 HG11 VAL   167      60.805  45.897  38.371  1.00  0.00           H  
ATOM   2562 HG12 VAL   167      59.640  47.155  38.103  1.00  0.00           H  
ATOM   2563 HG13 VAL   167      61.239  47.499  37.613  1.00  0.00           H  
ATOM   2564  CG2 VAL   167      60.472  49.142  39.619  1.00  0.00           C  
ATOM   2565 HG21 VAL   167      60.916  49.842  40.327  1.00  0.00           H  
ATOM   2566 HG22 VAL   167      60.692  49.587  38.649  1.00  0.00           H  
ATOM   2567 HG23 VAL   167      59.389  49.137  39.737  1.00  0.00           H  
ATOM   2568  C   VAL   167      60.731  45.518  40.960  1.00  0.00           C  
ATOM   2569  O   VAL   167      60.058  44.657  40.388  1.00  0.00           O  
ATOM   2570  N   VAL   168      61.657  45.126  41.795  1.00  0.00           N  
ATOM   2571  H   VAL   168      62.275  45.809  42.210  1.00  0.00           H  
ATOM   2572  CA  VAL   168      62.139  43.754  41.943  1.00  0.00           C  
ATOM   2573  HA  VAL   168      62.228  43.136  41.050  1.00  0.00           H  
ATOM   2574  CB  VAL   168      63.586  43.600  42.503  1.00  0.00           C  
ATOM   2575  HB  VAL   168      63.686  44.127  43.452  1.00  0.00           H  
ATOM   2576  CG1 VAL   168      63.841  42.106  42.762  1.00  0.00           C  
ATOM   2577 HG11 VAL   168      64.919  41.949  42.799  1.00  0.00           H  
ATOM   2578 HG12 VAL   168      63.453  41.887  43.757  1.00  0.00           H  
ATOM   2579 HG13 VAL   168      63.402  41.458  42.004  1.00  0.00           H  
ATOM   2580  CG2 VAL   168      64.594  44.154  41.420  1.00  0.00           C  
ATOM   2581 HG21 VAL   168      64.499  45.231  41.279  1.00  0.00           H  
ATOM   2582 HG22 VAL   168      64.467  43.628  40.474  1.00  0.00           H  
ATOM   2583 HG23 VAL   168      65.594  43.807  41.679  1.00  0.00           H  
ATOM   2584  C   VAL   168      61.112  42.972  42.837  1.00  0.00           C  
ATOM   2585  O   VAL   168      60.754  41.894  42.429  1.00  0.00           O  
ATOM   2586  N   ALA   169      60.540  43.571  43.840  1.00  0.00           N  
ATOM   2587  H   ALA   169      60.676  44.551  44.043  1.00  0.00           H  
ATOM   2588  CA  ALA   169      59.719  42.898  44.894  1.00  0.00           C  
ATOM   2589  HA  ALA   169      59.220  42.036  44.451  1.00  0.00           H  
ATOM   2590  CB  ALA   169      60.716  42.422  45.950  1.00  0.00           C  
ATOM   2591  HB1 ALA   169      61.141  41.462  45.657  1.00  0.00           H  
ATOM   2592  HB2 ALA   169      61.636  43.006  45.988  1.00  0.00           H  
ATOM   2593  HB3 ALA   169      60.207  42.346  46.911  1.00  0.00           H  
ATOM   2594  C   ALA   169      58.695  43.874  45.595  1.00  0.00           C  
ATOM   2595  O   ALA   169      58.820  45.093  45.598  1.00  0.00           O  
ATOM   2596  N   ASP   170      57.609  43.193  46.103  1.00  0.00           N  
ATOM   2597  H   ASP   170      57.626  42.189  45.989  1.00  0.00           H  
ATOM   2598  CA  ASP   170      56.775  43.724  47.239  1.00  0.00           C  
ATOM   2599  HA  ASP   170      56.847  44.811  47.191  1.00  0.00           H  
ATOM   2600  CB  ASP   170      55.310  43.475  46.827  1.00  0.00           C  
ATOM   2601  HB2 ASP   170      55.294  43.970  45.856  1.00  0.00           H  
ATOM   2602  HB3 ASP   170      54.666  44.004  47.529  1.00  0.00           H  
ATOM   2603  CG  ASP   170      54.883  41.964  46.745  1.00  0.00           C  
ATOM   2604  OD1 ASP   170      55.642  41.055  47.213  1.00  0.00           O  
ATOM   2605  OD2 ASP   170      53.798  41.717  46.245  1.00  0.00           O  
ATOM   2606  C   ASP   170      57.210  43.253  48.578  1.00  0.00           C  
ATOM   2607  O   ASP   170      58.254  42.604  48.778  1.00  0.00           O  
ATOM   2608  N   GLY   171      56.471  43.616  49.636  1.00  0.00           N  
ATOM   2609  H   GLY   171      55.688  44.233  49.474  1.00  0.00           H  
ATOM   2610  CA  GLY   171      56.873  43.416  51.024  1.00  0.00           C  
ATOM   2611  HA2 GLY   171      56.234  43.981  51.703  1.00  0.00           H  
ATOM   2612  HA3 GLY   171      57.812  43.937  51.208  1.00  0.00           H  
ATOM   2613  C   GLY   171      56.915  41.987  51.446  1.00  0.00           C  
ATOM   2614  O   GLY   171      57.801  41.573  52.125  1.00  0.00           O  
ATOM   2615  N   LYS   172      55.902  41.151  51.071  1.00  0.00           N  
ATOM   2616  H   LYS   172      55.192  41.584  50.497  1.00  0.00           H  
ATOM   2617  CA  LYS   172      55.960  39.647  51.221  1.00  0.00           C  
ATOM   2618  HA  LYS   172      55.999  39.466  52.295  1.00  0.00           H  
ATOM   2619  CB  LYS   172      54.651  39.119  50.657  1.00  0.00           C  
ATOM   2620  HB2 LYS   172      53.812  39.745  50.959  1.00  0.00           H  
ATOM   2621  HB3 LYS   172      54.714  39.330  49.589  1.00  0.00           H  
ATOM   2622  CG  LYS   172      54.335  37.584  50.996  1.00  0.00           C  
ATOM   2623  HG2 LYS   172      55.191  36.986  50.683  1.00  0.00           H  
ATOM   2624  HG3 LYS   172      53.503  37.324  50.341  1.00  0.00           H  
ATOM   2625  CD  LYS   172      53.938  37.265  52.457  1.00  0.00           C  
ATOM   2626  HD2 LYS   172      54.651  37.519  53.241  1.00  0.00           H  
ATOM   2627  HD3 LYS   172      53.093  37.940  52.593  1.00  0.00           H  
ATOM   2628  CE  LYS   172      53.383  35.853  52.780  1.00  0.00           C  
ATOM   2629  HE2 LYS   172      52.575  35.675  52.070  1.00  0.00           H  
ATOM   2630  HE3 LYS   172      54.073  35.046  52.535  1.00  0.00           H  
ATOM   2631  NZ  LYS   172      52.991  35.779  54.163  1.00  0.00           N  
ATOM   2632  HZ1 LYS   172      52.454  36.521  54.589  1.00  0.00           H  
ATOM   2633  HZ2 LYS   172      52.513  34.927  54.419  1.00  0.00           H  
ATOM   2634  HZ3 LYS   172      53.773  35.653  54.789  1.00  0.00           H  
ATOM   2635  C   LYS   172      57.155  39.065  50.456  1.00  0.00           C  
ATOM   2636  O   LYS   172      57.957  38.332  51.062  1.00  0.00           O  
ATOM   2637  N   SER   173      57.400  39.487  49.186  1.00  0.00           N  
ATOM   2638  H   SER   173      56.797  40.123  48.682  1.00  0.00           H  
ATOM   2639  CA  SER   173      58.693  39.208  48.468  1.00  0.00           C  
ATOM   2640  HA  SER   173      58.867  38.132  48.491  1.00  0.00           H  
ATOM   2641  CB  SER   173      58.722  39.784  47.042  1.00  0.00           C  
ATOM   2642  HB2 SER   173      59.510  39.304  46.462  1.00  0.00           H  
ATOM   2643  HB3 SER   173      58.694  40.873  47.014  1.00  0.00           H  
ATOM   2644  OG  SER   173      57.532  39.354  46.470  1.00  0.00           O  
ATOM   2645  HG  SER   173      56.935  40.106  46.481  1.00  0.00           H  
ATOM   2646  C   SER   173      59.977  39.731  49.123  1.00  0.00           C  
ATOM   2647  O   SER   173      61.053  39.159  48.924  1.00  0.00           O  
ATOM   2648  N   PHE   174      59.919  40.783  49.972  1.00  0.00           N  
ATOM   2649  H   PHE   174      59.053  41.301  50.015  1.00  0.00           H  
ATOM   2650  CA  PHE   174      61.084  41.289  50.736  1.00  0.00           C  
ATOM   2651  HA  PHE   174      61.944  41.402  50.076  1.00  0.00           H  
ATOM   2652  CB  PHE   174      60.781  42.708  51.336  1.00  0.00           C  
ATOM   2653  HB2 PHE   174      59.968  42.678  52.062  1.00  0.00           H  
ATOM   2654  HB3 PHE   174      60.463  43.328  50.498  1.00  0.00           H  
ATOM   2655  CG  PHE   174      61.920  43.457  52.014  1.00  0.00           C  
ATOM   2656  CD1 PHE   174      62.383  43.082  53.295  1.00  0.00           C  
ATOM   2657  HD1 PHE   174      61.976  42.197  53.764  1.00  0.00           H  
ATOM   2658  CE1 PHE   174      63.332  43.878  54.006  1.00  0.00           C  
ATOM   2659  HE1 PHE   174      63.571  43.611  55.025  1.00  0.00           H  
ATOM   2660  CZ  PHE   174      63.845  45.021  53.443  1.00  0.00           C  
ATOM   2661  HZ  PHE   174      64.601  45.584  53.969  1.00  0.00           H  
ATOM   2662  CE2 PHE   174      63.369  45.346  52.153  1.00  0.00           C  
ATOM   2663  HE2 PHE   174      63.750  46.258  51.717  1.00  0.00           H  
ATOM   2664  CD2 PHE   174      62.445  44.619  51.440  1.00  0.00           C  
ATOM   2665  HD2 PHE   174      62.101  44.884  50.451  1.00  0.00           H  
ATOM   2666  C   PHE   174      61.524  40.274  51.824  1.00  0.00           C  
ATOM   2667  O   PHE   174      62.655  39.804  51.883  1.00  0.00           O  
ATOM   2668  N   TRP   175      60.580  39.789  52.568  1.00  0.00           N  
ATOM   2669  H   TRP   175      59.636  40.147  52.595  1.00  0.00           H  
ATOM   2670  CA  TRP   175      60.930  38.912  53.711  1.00  0.00           C  
ATOM   2671  HA  TRP   175      61.769  39.364  54.240  1.00  0.00           H  
ATOM   2672  CB  TRP   175      59.909  39.080  54.800  1.00  0.00           C  
ATOM   2673  HB2 TRP   175      58.916  38.866  54.406  1.00  0.00           H  
ATOM   2674  HB3 TRP   175      60.151  38.374  55.594  1.00  0.00           H  
ATOM   2675  CG  TRP   175      59.881  40.441  55.514  1.00  0.00           C  
ATOM   2676  CD1 TRP   175      59.194  41.526  55.133  1.00  0.00           C  
ATOM   2677  HD1 TRP   175      58.535  41.574  54.278  1.00  0.00           H  
ATOM   2678  NE1 TRP   175      59.782  42.695  55.631  1.00  0.00           N  
ATOM   2679  HE1 TRP   175      59.354  43.581  55.403  1.00  0.00           H  
ATOM   2680  CE2 TRP   175      60.817  42.388  56.497  1.00  0.00           C  
ATOM   2681  CZ2 TRP   175      61.599  43.249  57.364  1.00  0.00           C  
ATOM   2682  HZ2 TRP   175      61.646  44.325  57.436  1.00  0.00           H  
ATOM   2683  CH2 TRP   175      62.469  42.559  58.260  1.00  0.00           C  
ATOM   2684  HH2 TRP   175      63.056  43.190  58.910  1.00  0.00           H  
ATOM   2685  CZ3 TRP   175      62.542  41.190  58.276  1.00  0.00           C  
ATOM   2686  HZ3 TRP   175      63.060  40.630  59.040  1.00  0.00           H  
ATOM   2687  CE3 TRP   175      61.706  40.364  57.434  1.00  0.00           C  
ATOM   2688  HE3 TRP   175      61.968  39.317  57.400  1.00  0.00           H  
ATOM   2689  CD2 TRP   175      60.820  40.990  56.532  1.00  0.00           C  
ATOM   2690  C   TRP   175      61.331  37.492  53.229  1.00  0.00           C  
ATOM   2691  O   TRP   175      62.062  36.792  53.967  1.00  0.00           O  
ATOM   2692  N   LEU   176      61.024  37.066  52.015  1.00  0.00           N  
ATOM   2693  H   LEU   176      60.485  37.601  51.350  1.00  0.00           H  
ATOM   2694  CA  LEU   176      61.460  35.732  51.509  1.00  0.00           C  
ATOM   2695  HA  LEU   176      61.213  34.961  52.239  1.00  0.00           H  
ATOM   2696  CB  LEU   176      60.718  35.289  50.252  1.00  0.00           C  
ATOM   2697  HB2 LEU   176      59.670  35.571  50.359  1.00  0.00           H  
ATOM   2698  HB3 LEU   176      61.175  35.934  49.501  1.00  0.00           H  
ATOM   2699  CG  LEU   176      60.926  33.915  49.733  1.00  0.00           C  
ATOM   2700  HG  LEU   176      61.988  33.871  49.489  1.00  0.00           H  
ATOM   2701  CD1 LEU   176      60.523  32.661  50.600  1.00  0.00           C  
ATOM   2702 HD11 LEU   176      60.919  31.764  50.124  1.00  0.00           H  
ATOM   2703 HD12 LEU   176      59.449  32.577  50.762  1.00  0.00           H  
ATOM   2704 HD13 LEU   176      61.035  32.691  51.562  1.00  0.00           H  
ATOM   2705  CD2 LEU   176      60.187  33.813  48.389  1.00  0.00           C  
ATOM   2706 HD21 LEU   176      60.365  32.877  47.858  1.00  0.00           H  
ATOM   2707 HD22 LEU   176      59.132  33.950  48.623  1.00  0.00           H  
ATOM   2708 HD23 LEU   176      60.612  34.567  47.726  1.00  0.00           H  
ATOM   2709  C   LEU   176      63.022  35.735  51.348  1.00  0.00           C  
ATOM   2710  O   LEU   176      63.795  34.753  51.537  1.00  0.00           O  
ATOM   2711  N   PHE   177      63.578  36.847  50.990  1.00  0.00           N  
ATOM   2712  H   PHE   177      63.030  37.695  50.942  1.00  0.00           H  
ATOM   2713  CA  PHE   177      65.108  37.065  50.913  1.00  0.00           C  
ATOM   2714  HA  PHE   177      65.567  36.330  50.252  1.00  0.00           H  
ATOM   2715  CB  PHE   177      65.392  38.383  50.279  1.00  0.00           C  
ATOM   2716  HB2 PHE   177      64.830  38.450  49.348  1.00  0.00           H  
ATOM   2717  HB3 PHE   177      64.928  39.104  50.952  1.00  0.00           H  
ATOM   2718  CG  PHE   177      66.890  38.692  50.034  1.00  0.00           C  
ATOM   2719  CD1 PHE   177      67.616  39.695  50.735  1.00  0.00           C  
ATOM   2720  HD1 PHE   177      67.144  40.299  51.495  1.00  0.00           H  
ATOM   2721  CE1 PHE   177      68.963  39.960  50.376  1.00  0.00           C  
ATOM   2722  HE1 PHE   177      69.562  40.666  50.933  1.00  0.00           H  
ATOM   2723  CZ  PHE   177      69.600  39.235  49.321  1.00  0.00           C  
ATOM   2724  HZ  PHE   177      70.637  39.367  49.050  1.00  0.00           H  
ATOM   2725  CE2 PHE   177      68.894  38.193  48.733  1.00  0.00           C  
ATOM   2726  HE2 PHE   177      69.358  37.590  47.967  1.00  0.00           H  
ATOM   2727  CD2 PHE   177      67.598  37.907  49.094  1.00  0.00           C  
ATOM   2728  HD2 PHE   177      67.037  37.165  48.545  1.00  0.00           H  
ATOM   2729  C   PHE   177      65.831  37.026  52.284  1.00  0.00           C  
ATOM   2730  O   PHE   177      66.927  36.484  52.323  1.00  0.00           O  
ATOM   2731  N   VAL   178      65.232  37.655  53.310  1.00  0.00           N  
ATOM   2732  H   VAL   178      64.360  38.117  53.097  1.00  0.00           H  
ATOM   2733  CA  VAL   178      65.678  37.631  54.694  1.00  0.00           C  
ATOM   2734  HA  VAL   178      66.689  38.038  54.733  1.00  0.00           H  
ATOM   2735  CB  VAL   178      64.971  38.572  55.630  1.00  0.00           C  
ATOM   2736  HB  VAL   178      63.923  38.272  55.662  1.00  0.00           H  
ATOM   2737  CG1 VAL   178      65.604  38.580  56.968  1.00  0.00           C  
ATOM   2738 HG11 VAL   178      65.887  37.576  57.286  1.00  0.00           H  
ATOM   2739 HG12 VAL   178      66.533  39.149  56.935  1.00  0.00           H  
ATOM   2740 HG13 VAL   178      64.859  38.975  57.658  1.00  0.00           H  
ATOM   2741  CG2 VAL   178      64.855  40.055  55.240  1.00  0.00           C  
ATOM   2742 HG21 VAL   178      65.858  40.480  55.193  1.00  0.00           H  
ATOM   2743 HG22 VAL   178      64.344  40.017  54.279  1.00  0.00           H  
ATOM   2744 HG23 VAL   178      64.304  40.567  56.029  1.00  0.00           H  
ATOM   2745  C   VAL   178      65.730  36.225  55.217  1.00  0.00           C  
ATOM   2746  O   VAL   178      66.802  35.776  55.601  1.00  0.00           O  
ATOM   2747  N   ASN   179      64.591  35.466  55.088  1.00  0.00           N  
ATOM   2748  H   ASN   179      63.817  35.876  54.587  1.00  0.00           H  
ATOM   2749  CA  ASN   179      64.487  34.107  55.526  1.00  0.00           C  
ATOM   2750  HA  ASN   179      64.738  34.115  56.586  1.00  0.00           H  
ATOM   2751  CB  ASN   179      63.068  33.665  55.326  1.00  0.00           C  
ATOM   2752  HB2 ASN   179      63.004  32.697  55.823  1.00  0.00           H  
ATOM   2753  HB3 ASN   179      62.893  33.487  54.265  1.00  0.00           H  
ATOM   2754  CG  ASN   179      61.939  34.530  55.919  1.00  0.00           C  
ATOM   2755  OD1 ASN   179      60.865  34.607  55.396  1.00  0.00           O  
ATOM   2756  ND2 ASN   179      62.078  35.048  57.075  1.00  0.00           N  
ATOM   2757 HD21 ASN   179      61.210  35.300  57.525  1.00  0.00           H  
ATOM   2758 HD22 ASN   179      62.919  34.886  57.610  1.00  0.00           H  
ATOM   2759  C   ASN   179      65.501  33.127  54.825  1.00  0.00           C  
ATOM   2760  O   ASN   179      66.204  32.349  55.455  1.00  0.00           O  
ATOM   2761  N   SER   180      65.702  33.244  53.506  1.00  0.00           N  
ATOM   2762  H   SER   180      65.123  33.948  53.072  1.00  0.00           H  
ATOM   2763  CA  SER   180      66.624  32.373  52.791  1.00  0.00           C  
ATOM   2764  HA  SER   180      66.308  31.332  52.863  1.00  0.00           H  
ATOM   2765  CB  SER   180      66.519  32.662  51.333  1.00  0.00           C  
ATOM   2766  HB2 SER   180      67.264  32.055  50.820  1.00  0.00           H  
ATOM   2767  HB3 SER   180      66.793  33.691  51.100  1.00  0.00           H  
ATOM   2768  OG  SER   180      65.265  32.380  50.828  1.00  0.00           O  
ATOM   2769  HG  SER   180      64.766  33.180  51.009  1.00  0.00           H  
ATOM   2770  C   SER   180      68.081  32.564  53.303  1.00  0.00           C  
ATOM   2771  O   SER   180      68.827  31.585  53.393  1.00  0.00           O  
ATOM   2772  N   TRP   181      68.469  33.867  53.513  1.00  0.00           N  
ATOM   2773  H   TRP   181      67.768  34.592  53.573  1.00  0.00           H  
ATOM   2774  CA  TRP   181      69.780  34.293  53.873  1.00  0.00           C  
ATOM   2775  HA  TRP   181      70.362  33.678  53.187  1.00  0.00           H  
ATOM   2776  CB  TRP   181      69.980  35.786  53.560  1.00  0.00           C  
ATOM   2777  HB2 TRP   181      69.630  35.972  52.545  1.00  0.00           H  
ATOM   2778  HB3 TRP   181      69.224  36.423  54.021  1.00  0.00           H  
ATOM   2779  CG  TRP   181      71.278  36.444  53.749  1.00  0.00           C  
ATOM   2780  CD1 TRP   181      72.458  35.785  53.653  1.00  0.00           C  
ATOM   2781  HD1 TRP   181      72.572  34.776  53.287  1.00  0.00           H  
ATOM   2782  NE1 TRP   181      73.516  36.628  54.077  1.00  0.00           N  
ATOM   2783  HE1 TRP   181      74.480  36.333  54.024  1.00  0.00           H  
ATOM   2784  CE2 TRP   181      72.969  37.911  54.434  1.00  0.00           C  
ATOM   2785  CZ2 TRP   181      73.582  39.085  54.917  1.00  0.00           C  
ATOM   2786  HZ2 TRP   181      74.661  39.084  54.962  1.00  0.00           H  
ATOM   2787  CH2 TRP   181      72.782  40.264  55.076  1.00  0.00           C  
ATOM   2788  HH2 TRP   181      73.225  41.212  55.343  1.00  0.00           H  
ATOM   2789  CZ3 TRP   181      71.387  40.248  54.833  1.00  0.00           C  
ATOM   2790  HZ3 TRP   181      70.860  41.190  54.868  1.00  0.00           H  
ATOM   2791  CE3 TRP   181      70.823  38.992  54.406  1.00  0.00           C  
ATOM   2792  HE3 TRP   181      69.783  38.904  54.130  1.00  0.00           H  
ATOM   2793  CD2 TRP   181      71.534  37.821  54.193  1.00  0.00           C  
ATOM   2794  C   TRP   181      70.273  33.956  55.277  1.00  0.00           C  
ATOM   2795  O   TRP   181      71.298  33.382  55.495  1.00  0.00           O  
ATOM   2796  N   ALA   182      69.424  34.321  56.266  1.00  0.00           N  
ATOM   2797  H   ALA   182      68.670  34.963  56.068  1.00  0.00           H  
ATOM   2798  CA  ALA   182      69.447  33.837  57.681  1.00  0.00           C  
ATOM   2799  HA  ALA   182      70.320  34.282  58.158  1.00  0.00           H  
ATOM   2800  CB  ALA   182      68.169  34.303  58.327  1.00  0.00           C  
ATOM   2801  HB1 ALA   182      68.003  35.364  58.137  1.00  0.00           H  
ATOM   2802  HB2 ALA   182      68.157  34.138  59.405  1.00  0.00           H  
ATOM   2803  HB3 ALA   182      67.324  33.799  57.858  1.00  0.00           H  
ATOM   2804  C   ALA   182      69.633  32.333  57.722  1.00  0.00           C  
ATOM   2805  O   ALA   182      70.431  31.772  58.525  1.00  0.00           O  
ATOM   2806  N   GLU   183      68.905  31.584  56.842  1.00  0.00           N  
ATOM   2807  H   GLU   183      68.145  32.116  56.441  1.00  0.00           H  
ATOM   2808  CA  GLU   183      69.006  30.093  56.771  1.00  0.00           C  
ATOM   2809  HA  GLU   183      69.006  29.632  57.758  1.00  0.00           H  
ATOM   2810  CB  GLU   183      67.863  29.465  55.955  1.00  0.00           C  
ATOM   2811  HB2 GLU   183      67.756  29.929  54.975  1.00  0.00           H  
ATOM   2812  HB3 GLU   183      66.950  29.757  56.475  1.00  0.00           H  
ATOM   2813  CG  GLU   183      67.754  27.910  55.812  1.00  0.00           C  
ATOM   2814  HG2 GLU   183      68.762  27.503  55.729  1.00  0.00           H  
ATOM   2815  HG3 GLU   183      67.145  27.788  54.916  1.00  0.00           H  
ATOM   2816  CD  GLU   183      67.136  27.342  57.095  1.00  0.00           C  
ATOM   2817  OE1 GLU   183      67.559  27.691  58.219  1.00  0.00           O  
ATOM   2818  OE2 GLU   183      66.134  26.568  57.041  1.00  0.00           O  
ATOM   2819  C   GLU   183      70.377  29.712  56.221  1.00  0.00           C  
ATOM   2820  O   GLU   183      71.130  28.980  56.902  1.00  0.00           O  
ATOM   2821  N   ILE   184      70.881  30.323  55.070  1.00  0.00           N  
ATOM   2822  H   ILE   184      70.234  30.959  54.626  1.00  0.00           H  
ATOM   2823  CA  ILE   184      72.293  30.066  54.567  1.00  0.00           C  
ATOM   2824  HA  ILE   184      72.441  28.986  54.573  1.00  0.00           H  
ATOM   2825  CB  ILE   184      72.448  30.729  53.195  1.00  0.00           C  
ATOM   2826  HB  ILE   184      72.327  31.812  53.221  1.00  0.00           H  
ATOM   2827  CG2 ILE   184      73.925  30.581  52.642  1.00  0.00           C  
ATOM   2828 HG21 ILE   184      74.155  31.430  51.999  1.00  0.00           H  
ATOM   2829 HG22 ILE   184      74.100  29.587  52.230  1.00  0.00           H  
ATOM   2830 HG23 ILE   184      74.624  30.444  53.467  1.00  0.00           H  
ATOM   2831  CG1 ILE   184      71.561  30.040  52.152  1.00  0.00           C  
ATOM   2832 HG12 ILE   184      71.847  28.997  52.018  1.00  0.00           H  
ATOM   2833 HG13 ILE   184      70.569  29.954  52.595  1.00  0.00           H  
ATOM   2834  CD1 ILE   184      71.291  30.684  50.841  1.00  0.00           C  
ATOM   2835 HD11 ILE   184      70.960  31.707  51.023  1.00  0.00           H  
ATOM   2836 HD12 ILE   184      72.199  30.888  50.274  1.00  0.00           H  
ATOM   2837 HD13 ILE   184      70.574  30.204  50.176  1.00  0.00           H  
ATOM   2838  C   ILE   184      73.254  30.454  55.666  1.00  0.00           C  
ATOM   2839  O   ILE   184      74.292  29.772  55.862  1.00  0.00           O  
ATOM   2840  N   SER   185      73.067  31.511  56.452  1.00  0.00           N  
ATOM   2841  H   SER   185      72.418  32.240  56.193  1.00  0.00           H  
ATOM   2842  CA  SER   185      73.925  31.942  57.534  1.00  0.00           C  
ATOM   2843  HA  SER   185      74.944  32.119  57.190  1.00  0.00           H  
ATOM   2844  CB  SER   185      73.449  33.294  58.157  1.00  0.00           C  
ATOM   2845  HB2 SER   185      73.430  34.047  57.369  1.00  0.00           H  
ATOM   2846  HB3 SER   185      72.440  33.072  58.506  1.00  0.00           H  
ATOM   2847  OG  SER   185      74.350  33.842  59.145  1.00  0.00           O  
ATOM   2848  HG  SER   185      74.145  33.319  59.924  1.00  0.00           H  
ATOM   2849  C   SER   185      73.994  31.015  58.767  1.00  0.00           C  
ATOM   2850  O   SER   185      75.009  30.871  59.361  1.00  0.00           O  
ATOM   2851  N   ARG   186      72.865  30.260  59.091  1.00  0.00           N  
ATOM   2852  H   ARG   186      72.082  30.365  58.463  1.00  0.00           H  
ATOM   2853  CA  ARG   186      72.882  29.109  59.958  1.00  0.00           C  
ATOM   2854  HA  ARG   186      73.430  29.425  60.845  1.00  0.00           H  
ATOM   2855  CB  ARG   186      71.498  28.625  60.310  1.00  0.00           C  
ATOM   2856  HB2 ARG   186      71.662  27.789  60.990  1.00  0.00           H  
ATOM   2857  HB3 ARG   186      70.838  28.179  59.566  1.00  0.00           H  
ATOM   2858  CG  ARG   186      70.832  29.729  61.200  1.00  0.00           C  
ATOM   2859  HG2 ARG   186      70.869  30.703  60.712  1.00  0.00           H  
ATOM   2860  HG3 ARG   186      71.437  29.806  62.104  1.00  0.00           H  
ATOM   2861  CD  ARG   186      69.485  29.074  61.537  1.00  0.00           C  
ATOM   2862  HD2 ARG   186      69.574  27.997  61.684  1.00  0.00           H  
ATOM   2863  HD3 ARG   186      69.033  29.436  62.461  1.00  0.00           H  
ATOM   2864  NE  ARG   186      68.560  29.321  60.416  1.00  0.00           N  
ATOM   2865  HE  ARG   186      68.709  28.844  59.539  1.00  0.00           H  
ATOM   2866  CZ  ARG   186      67.579  30.214  60.403  1.00  0.00           C  
ATOM   2867  NH1 ARG   186      67.270  31.035  61.373  1.00  0.00           N  
ATOM   2868 HH11 ARG   186      66.515  31.704  61.321  1.00  0.00           H  
ATOM   2869 HH12 ARG   186      68.055  31.318  61.943  1.00  0.00           H  
ATOM   2870  NH2 ARG   186      66.679  30.031  59.396  1.00  0.00           N  
ATOM   2871 HH21 ARG   186      66.685  29.159  58.886  1.00  0.00           H  
ATOM   2872 HH22 ARG   186      65.921  30.698  59.390  1.00  0.00           H  
ATOM   2873  C   ARG   186      73.688  27.905  59.433  1.00  0.00           C  
ATOM   2874  O   ARG   186      73.767  26.927  60.133  1.00  0.00           O  
ATOM   2875  N   GLY   187      74.199  28.073  58.182  1.00  0.00           N  
ATOM   2876  H   GLY   187      74.047  28.920  57.654  1.00  0.00           H  
ATOM   2877  CA  GLY   187      75.163  27.124  57.645  1.00  0.00           C  
ATOM   2878  HA2 GLY   187      75.944  27.739  57.198  1.00  0.00           H  
ATOM   2879  HA3 GLY   187      75.661  26.543  58.421  1.00  0.00           H  
ATOM   2880  C   GLY   187      74.566  26.150  56.612  1.00  0.00           C  
ATOM   2881  O   GLY   187      75.348  25.384  56.055  1.00  0.00           O  
ATOM   2882  N   PHE   188      73.253  26.248  56.315  1.00  0.00           N  
ATOM   2883  H   PHE   188      72.789  27.019  56.774  1.00  0.00           H  
ATOM   2884  CA  PHE   188      72.621  25.503  55.238  1.00  0.00           C  
ATOM   2885  HA  PHE   188      72.760  24.432  55.388  1.00  0.00           H  
ATOM   2886  CB  PHE   188      71.083  25.612  55.192  1.00  0.00           C  
ATOM   2887  HB2 PHE   188      70.851  24.917  54.384  1.00  0.00           H  
ATOM   2888  HB3 PHE   188      70.698  26.630  55.144  1.00  0.00           H  
ATOM   2889  CG  PHE   188      70.572  24.972  56.501  1.00  0.00           C  
ATOM   2890  CD1 PHE   188      70.146  25.720  57.601  1.00  0.00           C  
ATOM   2891  HD1 PHE   188      70.091  26.795  57.508  1.00  0.00           H  
ATOM   2892  CE1 PHE   188      69.686  25.027  58.753  1.00  0.00           C  
ATOM   2893  HE1 PHE   188      69.345  25.640  59.574  1.00  0.00           H  
ATOM   2894  CZ  PHE   188      69.718  23.590  58.820  1.00  0.00           C  
ATOM   2895  HZ  PHE   188      69.429  23.164  59.770  1.00  0.00           H  
ATOM   2896  CE2 PHE   188      70.224  22.835  57.698  1.00  0.00           C  
ATOM   2897  HE2 PHE   188      70.427  21.776  57.768  1.00  0.00           H  
ATOM   2898  CD2 PHE   188      70.512  23.553  56.549  1.00  0.00           C  
ATOM   2899  HD2 PHE   188      70.723  22.948  55.680  1.00  0.00           H  
ATOM   2900  C   PHE   188      73.076  25.890  53.845  1.00  0.00           C  
ATOM   2901  O   PHE   188      73.321  27.040  53.445  1.00  0.00           O  
ATOM   2902  N   GLN   189      73.129  24.905  52.991  1.00  0.00           N  
ATOM   2903  H   GLN   189      73.053  23.943  53.288  1.00  0.00           H  
ATOM   2904  CA  GLN   189      73.631  25.109  51.573  1.00  0.00           C  
ATOM   2905  HA  GLN   189      74.425  25.848  51.675  1.00  0.00           H  
ATOM   2906  CB  GLN   189      74.260  23.805  50.987  1.00  0.00           C  
ATOM   2907  HB2 GLN   189      75.141  23.545  51.573  1.00  0.00           H  
ATOM   2908  HB3 GLN   189      73.503  23.025  51.076  1.00  0.00           H  
ATOM   2909  CG  GLN   189      74.713  23.794  49.469  1.00  0.00           C  
ATOM   2910  HG2 GLN   189      75.325  22.902  49.341  1.00  0.00           H  
ATOM   2911  HG3 GLN   189      75.394  24.625  49.286  1.00  0.00           H  
ATOM   2912  CD  GLN   189      73.568  23.551  48.473  1.00  0.00           C  
ATOM   2913  OE1 GLN   189      72.752  22.661  48.638  1.00  0.00           O  
ATOM   2914  NE2 GLN   189      73.470  24.341  47.467  1.00  0.00           N  
ATOM   2915 HE21 GLN   189      72.671  24.285  46.852  1.00  0.00           H  
ATOM   2916 HE22 GLN   189      74.022  25.180  47.357  1.00  0.00           H  
ATOM   2917  C   GLN   189      72.623  25.817  50.605  1.00  0.00           C  
ATOM   2918  O   GLN   189      73.043  26.532  49.675  1.00  0.00           O  
ATOM   2919  N   LYS   190      71.324  25.621  50.898  1.00  0.00           N  
ATOM   2920  H   LYS   190      70.993  25.173  51.741  1.00  0.00           H  
ATOM   2921  CA  LYS   190      70.227  26.159  50.107  1.00  0.00           C  
ATOM   2922  HA  LYS   190      70.603  27.126  49.772  1.00  0.00           H  
ATOM   2923  CB  LYS   190      69.954  25.240  48.878  1.00  0.00           C  
ATOM   2924  HB2 LYS   190      70.885  25.099  48.330  1.00  0.00           H  
ATOM   2925  HB3 LYS   190      69.147  25.599  48.239  1.00  0.00           H  
ATOM   2926  CG  LYS   190      69.540  23.835  49.311  1.00  0.00           C  
ATOM   2927  HG2 LYS   190      70.325  23.347  49.889  1.00  0.00           H  
ATOM   2928  HG3 LYS   190      68.698  24.021  49.978  1.00  0.00           H  
ATOM   2929  CD  LYS   190      69.193  22.907  48.085  1.00  0.00           C  
ATOM   2930  HD2 LYS   190      68.399  23.356  47.488  1.00  0.00           H  
ATOM   2931  HD3 LYS   190      70.074  22.779  47.456  1.00  0.00           H  
ATOM   2932  CE  LYS   190      68.767  21.445  48.419  1.00  0.00           C  
ATOM   2933  HE2 LYS   190      67.773  21.484  48.866  1.00  0.00           H  
ATOM   2934  HE3 LYS   190      69.476  20.980  49.105  1.00  0.00           H  
ATOM   2935  NZ  LYS   190      68.749  20.654  47.151  1.00  0.00           N  
ATOM   2936  HZ1 LYS   190      68.547  19.681  47.334  1.00  0.00           H  
ATOM   2937  HZ2 LYS   190      68.123  21.143  46.527  1.00  0.00           H  
ATOM   2938  HZ3 LYS   190      69.623  20.789  46.664  1.00  0.00           H  
ATOM   2939  C   LYS   190      69.066  26.354  51.067  1.00  0.00           C  
ATOM   2940  O   LYS   190      68.922  25.631  52.026  1.00  0.00           O  
ATOM   2941  N   PRO   191      68.099  27.285  50.767  1.00  0.00           N  
ATOM   2942  CD  PRO   191      68.276  28.517  49.971  1.00  0.00           C  
ATOM   2943  HD2 PRO   191      68.621  28.223  48.979  1.00  0.00           H  
ATOM   2944  HD3 PRO   191      68.866  29.329  50.396  1.00  0.00           H  
ATOM   2945  CG  PRO   191      66.836  29.023  49.824  1.00  0.00           C  
ATOM   2946  HG2 PRO   191      66.786  30.069  49.521  1.00  0.00           H  
ATOM   2947  HG3 PRO   191      66.294  28.469  49.057  1.00  0.00           H  
ATOM   2948  CB  PRO   191      66.266  28.728  51.195  1.00  0.00           C  
ATOM   2949  HB2 PRO   191      65.178  28.733  51.263  1.00  0.00           H  
ATOM   2950  HB3 PRO   191      66.531  29.556  51.854  1.00  0.00           H  
ATOM   2951  CA  PRO   191      66.912  27.353  51.529  1.00  0.00           C  
ATOM   2952  HA  PRO   191      67.110  27.419  52.598  1.00  0.00           H  
ATOM   2953  C   PRO   191      66.000  26.126  51.115  1.00  0.00           C  
ATOM   2954  O   PRO   191      65.994  25.655  49.924  1.00  0.00           O  
ATOM   2955  N   SER   192      65.061  25.712  52.044  1.00  0.00           N  
ATOM   2956  H   SER   192      65.072  26.203  52.927  1.00  0.00           H  
ATOM   2957  CA  SER   192      63.993  24.715  51.811  1.00  0.00           C  
ATOM   2958  HA  SER   192      64.420  23.764  51.493  1.00  0.00           H  
ATOM   2959  CB  SER   192      63.321  24.444  53.174  1.00  0.00           C  
ATOM   2960  HB2 SER   192      63.977  23.955  53.894  1.00  0.00           H  
ATOM   2961  HB3 SER   192      62.585  23.688  52.900  1.00  0.00           H  
ATOM   2962  OG  SER   192      62.785  25.561  53.763  1.00  0.00           O  
ATOM   2963  HG  SER   192      63.494  26.093  54.131  1.00  0.00           H  
ATOM   2964  C   SER   192      62.898  25.067  50.834  1.00  0.00           C  
ATOM   2965  O   SER   192      61.914  24.371  50.752  1.00  0.00           O  
ATOM   2966  N   LYS   193      62.934  26.210  50.103  1.00  0.00           N  
ATOM   2967  H   LYS   193      63.842  26.651  50.127  1.00  0.00           H  
ATOM   2968  CA  LYS   193      62.092  26.471  48.941  1.00  0.00           C  
ATOM   2969  HA  LYS   193      61.998  25.598  48.295  1.00  0.00           H  
ATOM   2970  CB  LYS   193      60.629  26.802  49.334  1.00  0.00           C  
ATOM   2971  HB2 LYS   193      60.177  26.988  48.360  1.00  0.00           H  
ATOM   2972  HB3 LYS   193      60.065  25.928  49.660  1.00  0.00           H  
ATOM   2973  CG  LYS   193      60.529  28.033  50.271  1.00  0.00           C  
ATOM   2974  HG2 LYS   193      60.905  27.700  51.238  1.00  0.00           H  
ATOM   2975  HG3 LYS   193      61.163  28.870  49.980  1.00  0.00           H  
ATOM   2976  CD  LYS   193      59.103  28.562  50.341  1.00  0.00           C  
ATOM   2977  HD2 LYS   193      59.138  29.416  51.018  1.00  0.00           H  
ATOM   2978  HD3 LYS   193      58.745  28.920  49.376  1.00  0.00           H  
ATOM   2979  CE  LYS   193      58.103  27.446  50.804  1.00  0.00           C  
ATOM   2980  HE2 LYS   193      58.418  26.843  51.656  1.00  0.00           H  
ATOM   2981  HE3 LYS   193      58.027  26.724  49.991  1.00  0.00           H  
ATOM   2982  NZ  LYS   193      56.763  27.998  51.046  1.00  0.00           N  
ATOM   2983  HZ1 LYS   193      56.558  28.524  50.208  1.00  0.00           H  
ATOM   2984  HZ2 LYS   193      56.104  27.251  51.213  1.00  0.00           H  
ATOM   2985  HZ3 LYS   193      56.762  28.586  51.867  1.00  0.00           H  
ATOM   2986  C   LYS   193      62.750  27.482  48.085  1.00  0.00           C  
ATOM   2987  O   LYS   193      63.448  28.361  48.577  1.00  0.00           O  
ATOM   2988  N   LEU   194      62.482  27.426  46.763  1.00  0.00           N  
ATOM   2989  H   LEU   194      61.894  26.617  46.620  1.00  0.00           H  
ATOM   2990  CA  LEU   194      62.960  28.448  45.706  1.00  0.00           C  
ATOM   2991  HA  LEU   194      63.799  28.998  46.132  1.00  0.00           H  
ATOM   2992  CB  LEU   194      63.642  27.669  44.528  1.00  0.00           C  
ATOM   2993  HB2 LEU   194      62.851  27.339  43.853  1.00  0.00           H  
ATOM   2994  HB3 LEU   194      64.255  28.411  44.017  1.00  0.00           H  
ATOM   2995  CG  LEU   194      64.619  26.539  44.877  1.00  0.00           C  
ATOM   2996  HG  LEU   194      64.202  25.853  45.613  1.00  0.00           H  
ATOM   2997  CD1 LEU   194      64.970  25.728  43.701  1.00  0.00           C  
ATOM   2998 HD11 LEU   194      65.494  26.343  42.970  1.00  0.00           H  
ATOM   2999 HD12 LEU   194      65.598  24.862  43.908  1.00  0.00           H  
ATOM   3000 HD13 LEU   194      64.079  25.402  43.163  1.00  0.00           H  
ATOM   3001  CD2 LEU   194      66.024  26.990  45.291  1.00  0.00           C  
ATOM   3002 HD21 LEU   194      66.525  27.484  44.458  1.00  0.00           H  
ATOM   3003 HD22 LEU   194      66.624  26.113  45.535  1.00  0.00           H  
ATOM   3004 HD23 LEU   194      65.922  27.645  46.156  1.00  0.00           H  
ATOM   3005  C   LEU   194      61.990  29.469  45.200  1.00  0.00           C  
ATOM   3006  O   LEU   194      60.777  29.131  45.057  1.00  0.00           O  
ATOM   3007  N   PRO   195      62.350  30.750  44.995  1.00  0.00           N  
ATOM   3008  CD  PRO   195      63.648  31.286  45.010  1.00  0.00           C  
ATOM   3009  HD2 PRO   195      64.331  30.758  44.345  1.00  0.00           H  
ATOM   3010  HD3 PRO   195      63.999  31.324  46.042  1.00  0.00           H  
ATOM   3011  CG  PRO   195      63.599  32.640  44.378  1.00  0.00           C  
ATOM   3012  HG2 PRO   195      64.403  33.282  44.737  1.00  0.00           H  
ATOM   3013  HG3 PRO   195      63.649  32.572  43.291  1.00  0.00           H  
ATOM   3014  CB  PRO   195      62.214  33.096  44.717  1.00  0.00           C  
ATOM   3015  HB2 PRO   195      62.185  33.478  45.738  1.00  0.00           H  
ATOM   3016  HB3 PRO   195      61.985  33.885  44.001  1.00  0.00           H  
ATOM   3017  CA  PRO   195      61.384  31.816  44.596  1.00  0.00           C  
ATOM   3018  HA  PRO   195      60.589  31.940  45.331  1.00  0.00           H  
ATOM   3019  C   PRO   195      60.915  31.678  43.176  1.00  0.00           C  
ATOM   3020  O   PRO   195      61.721  31.629  42.236  1.00  0.00           O  
ATOM   3021  N   THR   196      59.586  31.757  42.987  1.00  0.00           N  
ATOM   3022  H   THR   196      58.983  31.757  43.797  1.00  0.00           H  
ATOM   3023  CA  THR   196      58.936  31.668  41.615  1.00  0.00           C  
ATOM   3024  HA  THR   196      59.462  30.915  41.028  1.00  0.00           H  
ATOM   3025  CB  THR   196      57.454  31.400  41.823  1.00  0.00           C  
ATOM   3026  HB  THR   196      57.025  32.099  42.541  1.00  0.00           H  
ATOM   3027  CG2 THR   196      56.660  31.571  40.476  1.00  0.00           C  
ATOM   3028 HG21 THR   196      57.168  31.162  39.603  1.00  0.00           H  
ATOM   3029 HG22 THR   196      56.310  32.569  40.212  1.00  0.00           H  
ATOM   3030 HG23 THR   196      55.764  30.985  40.679  1.00  0.00           H  
ATOM   3031  OG1 THR   196      57.238  30.089  42.356  1.00  0.00           O  
ATOM   3032  HG1 THR   196      56.297  30.121  42.540  1.00  0.00           H  
ATOM   3033  C   THR   196      59.076  33.025  40.912  1.00  0.00           C  
ATOM   3034  O   THR   196      58.495  34.052  41.284  1.00  0.00           O  
ATOM   3035  N   LEU   197      59.805  32.978  39.770  1.00  0.00           N  
ATOM   3036  H   LEU   197      60.002  32.060  39.398  1.00  0.00           H  
ATOM   3037  CA  LEU   197      60.386  34.144  39.104  1.00  0.00           C  
ATOM   3038  HA  LEU   197      60.510  34.953  39.824  1.00  0.00           H  
ATOM   3039  CB  LEU   197      61.817  33.911  38.560  1.00  0.00           C  
ATOM   3040  HB2 LEU   197      61.686  33.099  37.845  1.00  0.00           H  
ATOM   3041  HB3 LEU   197      62.178  34.608  37.805  1.00  0.00           H  
ATOM   3042  CG  LEU   197      62.972  33.451  39.489  1.00  0.00           C  
ATOM   3043  HG  LEU   197      62.762  32.447  39.858  1.00  0.00           H  
ATOM   3044  CD1 LEU   197      64.225  33.575  38.677  1.00  0.00           C  
ATOM   3045 HD11 LEU   197      64.383  34.599  38.340  1.00  0.00           H  
ATOM   3046 HD12 LEU   197      64.073  32.911  37.826  1.00  0.00           H  
ATOM   3047 HD13 LEU   197      65.044  33.008  39.119  1.00  0.00           H  
ATOM   3048  CD2 LEU   197      63.128  34.290  40.721  1.00  0.00           C  
ATOM   3049 HD21 LEU   197      64.035  34.105  41.297  1.00  0.00           H  
ATOM   3050 HD22 LEU   197      62.288  34.160  41.404  1.00  0.00           H  
ATOM   3051 HD23 LEU   197      63.220  35.320  40.376  1.00  0.00           H  
ATOM   3052  C   LEU   197      59.461  34.719  37.996  1.00  0.00           C  
ATOM   3053  O   LEU   197      59.719  35.784  37.408  1.00  0.00           O  
ATOM   3054  N   GLU   198      58.316  33.991  37.696  1.00  0.00           N  
ATOM   3055  H   GLU   198      57.999  33.268  38.325  1.00  0.00           H  
ATOM   3056  CA  GLU   198      57.396  34.442  36.662  1.00  0.00           C  
ATOM   3057  HA  GLU   198      57.865  35.078  35.912  1.00  0.00           H  
ATOM   3058  CB  GLU   198      56.892  33.217  35.855  1.00  0.00           C  
ATOM   3059  HB2 GLU   198      56.199  33.578  35.095  1.00  0.00           H  
ATOM   3060  HB3 GLU   198      56.275  32.587  36.496  1.00  0.00           H  
ATOM   3061  CG  GLU   198      57.992  32.368  35.241  1.00  0.00           C  
ATOM   3062  HG2 GLU   198      58.637  31.978  36.028  1.00  0.00           H  
ATOM   3063  HG3 GLU   198      57.565  31.550  34.660  1.00  0.00           H  
ATOM   3064  CD  GLU   198      58.879  33.153  34.281  1.00  0.00           C  
ATOM   3065  OE1 GLU   198      60.119  32.927  34.272  1.00  0.00           O  
ATOM   3066  OE2 GLU   198      58.426  33.993  33.427  1.00  0.00           O  
ATOM   3067  C   GLU   198      56.217  35.269  37.243  1.00  0.00           C  
ATOM   3068  O   GLU   198      55.474  34.757  38.058  1.00  0.00           O  
ATOM   3069  N   ARG   199      56.062  36.473  36.719  1.00  0.00           N  
ATOM   3070  H   ARG   199      56.770  36.912  36.148  1.00  0.00           H  
ATOM   3071  CA  ARG   199      55.130  37.474  37.268  1.00  0.00           C  
ATOM   3072  HA  ARG   199      55.146  37.321  38.347  1.00  0.00           H  
ATOM   3073  CB  ARG   199      55.687  38.894  37.003  1.00  0.00           C  
ATOM   3074  HB2 ARG   199      55.650  39.138  35.941  1.00  0.00           H  
ATOM   3075  HB3 ARG   199      55.179  39.656  37.595  1.00  0.00           H  
ATOM   3076  CG  ARG   199      57.046  38.947  37.717  1.00  0.00           C  
ATOM   3077  HG2 ARG   199      57.830  38.286  37.349  1.00  0.00           H  
ATOM   3078  HG3 ARG   199      56.866  38.607  38.737  1.00  0.00           H  
ATOM   3079  CD  ARG   199      57.587  40.370  37.954  1.00  0.00           C  
ATOM   3080  HD2 ARG   199      57.673  40.949  37.035  1.00  0.00           H  
ATOM   3081  HD3 ARG   199      56.971  40.997  38.599  1.00  0.00           H  
ATOM   3082  NE  ARG   199      58.866  40.155  38.608  1.00  0.00           N  
ATOM   3083  HE  ARG   199      59.388  39.347  38.300  1.00  0.00           H  
ATOM   3084  CZ  ARG   199      59.517  40.943  39.447  1.00  0.00           C  
ATOM   3085  NH1 ARG   199      59.083  42.145  39.760  1.00  0.00           N  
ATOM   3086 HH11 ARG   199      59.649  42.850  40.210  1.00  0.00           H  
ATOM   3087 HH12 ARG   199      58.252  42.442  39.270  1.00  0.00           H  
ATOM   3088  NH2 ARG   199      60.577  40.518  40.029  1.00  0.00           N  
ATOM   3089 HH21 ARG   199      60.702  40.903  40.954  1.00  0.00           H  
ATOM   3090 HH22 ARG   199      60.696  39.520  39.934  1.00  0.00           H  
ATOM   3091  C   ARG   199      53.724  37.264  36.710  1.00  0.00           C  
ATOM   3092  O   ARG   199      53.397  36.480  35.818  1.00  0.00           O  
ATOM   3093  N   TRP   200      52.791  37.991  37.335  1.00  0.00           N  
ATOM   3094  H   TRP   200      53.171  38.617  38.030  1.00  0.00           H  
ATOM   3095  CA  TRP   200      51.331  37.993  37.036  1.00  0.00           C  
ATOM   3096  HA  TRP   200      51.000  36.975  36.830  1.00  0.00           H  
ATOM   3097  CB  TRP   200      50.525  38.564  38.224  1.00  0.00           C  
ATOM   3098  HB2 TRP   200      50.820  39.613  38.226  1.00  0.00           H  
ATOM   3099  HB3 TRP   200      50.769  38.080  39.169  1.00  0.00           H  
ATOM   3100  CG  TRP   200      48.995  38.508  37.992  1.00  0.00           C  
ATOM   3101  CD1 TRP   200      48.230  37.383  38.080  1.00  0.00           C  
ATOM   3102  HD1 TRP   200      48.458  36.417  38.506  1.00  0.00           H  
ATOM   3103  NE1 TRP   200      46.949  37.732  37.702  1.00  0.00           N  
ATOM   3104  HE1 TRP   200      46.135  37.136  37.759  1.00  0.00           H  
ATOM   3105  CE2 TRP   200      46.764  39.015  37.353  1.00  0.00           C  
ATOM   3106  CZ2 TRP   200      45.647  39.828  36.998  1.00  0.00           C  
ATOM   3107  HZ2 TRP   200      44.632  39.467  37.070  1.00  0.00           H  
ATOM   3108  CH2 TRP   200      45.818  41.160  36.660  1.00  0.00           C  
ATOM   3109  HH2 TRP   200      44.980  41.810  36.454  1.00  0.00           H  
ATOM   3110  CZ3 TRP   200      47.107  41.720  36.733  1.00  0.00           C  
ATOM   3111  HZ3 TRP   200      47.223  42.781  36.565  1.00  0.00           H  
ATOM   3112  CE3 TRP   200      48.239  40.946  37.184  1.00  0.00           C  
ATOM   3113  HE3 TRP   200      49.247  41.294  37.358  1.00  0.00           H  
ATOM   3114  CD2 TRP   200      48.101  39.582  37.540  1.00  0.00           C  
ATOM   3115  C   TRP   200      50.982  38.890  35.841  1.00  0.00           C  
ATOM   3116  O   TRP   200      51.553  39.948  35.660  1.00  0.00           O  
ATOM   3117  N   PHE   201      49.999  38.534  35.030  1.00  0.00           N  
ATOM   3118  H   PHE   201      49.494  37.674  35.190  1.00  0.00           H  
ATOM   3119  CA  PHE   201      49.443  39.281  33.856  1.00  0.00           C  
ATOM   3120  HA  PHE   201      49.486  40.343  34.097  1.00  0.00           H  
ATOM   3121  CB  PHE   201      50.269  38.914  32.600  1.00  0.00           C  
ATOM   3122  HB2 PHE   201      49.894  39.514  31.771  1.00  0.00           H  
ATOM   3123  HB3 PHE   201      50.237  37.835  32.448  1.00  0.00           H  
ATOM   3124  CG  PHE   201      51.741  39.315  32.766  1.00  0.00           C  
ATOM   3125  CD1 PHE   201      52.060  40.622  32.580  1.00  0.00           C  
ATOM   3126  HD1 PHE   201      51.279  41.342  32.387  1.00  0.00           H  
ATOM   3127  CE1 PHE   201      53.402  41.026  32.694  1.00  0.00           C  
ATOM   3128  HE1 PHE   201      53.701  42.033  32.441  1.00  0.00           H  
ATOM   3129  CZ  PHE   201      54.420  40.067  33.007  1.00  0.00           C  
ATOM   3130  HZ  PHE   201      55.456  40.373  32.987  1.00  0.00           H  
ATOM   3131  CE2 PHE   201      54.085  38.725  33.239  1.00  0.00           C  
ATOM   3132  HE2 PHE   201      54.801  37.957  33.493  1.00  0.00           H  
ATOM   3133  CD2 PHE   201      52.676  38.383  33.187  1.00  0.00           C  
ATOM   3134  HD2 PHE   201      52.405  37.361  33.406  1.00  0.00           H  
ATOM   3135  C   PHE   201      47.951  39.071  33.722  1.00  0.00           C  
ATOM   3136  O   PHE   201      47.486  37.977  33.936  1.00  0.00           O  
ATOM   3137  N   LEU   202      47.231  39.968  33.039  1.00  0.00           N  
ATOM   3138  H   LEU   202      47.644  40.880  32.908  1.00  0.00           H  
ATOM   3139  CA  LEU   202      45.874  39.728  32.551  1.00  0.00           C  
ATOM   3140  HA  LEU   202      45.291  39.376  33.402  1.00  0.00           H  
ATOM   3141  CB  LEU   202      45.255  41.048  32.245  1.00  0.00           C  
ATOM   3142  HB2 LEU   202      45.389  41.682  33.122  1.00  0.00           H  
ATOM   3143  HB3 LEU   202      45.793  41.509  31.416  1.00  0.00           H  
ATOM   3144  CG  LEU   202      43.847  41.087  31.713  1.00  0.00           C  
ATOM   3145  HG  LEU   202      43.857  40.873  30.645  1.00  0.00           H  
ATOM   3146  CD1 LEU   202      42.767  40.296  32.442  1.00  0.00           C  
ATOM   3147 HD11 LEU   202      41.775  40.459  32.019  1.00  0.00           H  
ATOM   3148 HD12 LEU   202      42.999  39.231  32.459  1.00  0.00           H  
ATOM   3149 HD13 LEU   202      42.738  40.605  33.487  1.00  0.00           H  
ATOM   3150  CD2 LEU   202      43.226  42.521  31.671  1.00  0.00           C  
ATOM   3151 HD21 LEU   202      43.081  42.949  32.663  1.00  0.00           H  
ATOM   3152 HD22 LEU   202      43.935  43.131  31.111  1.00  0.00           H  
ATOM   3153 HD23 LEU   202      42.253  42.517  31.180  1.00  0.00           H  
ATOM   3154  C   LEU   202      45.896  38.641  31.442  1.00  0.00           C  
ATOM   3155  O   LEU   202      45.280  37.618  31.579  1.00  0.00           O  
ATOM   3156  N   ASN   203      46.870  38.721  30.573  1.00  0.00           N  
ATOM   3157  H   ASN   203      47.348  39.599  30.433  1.00  0.00           H  
ATOM   3158  CA  ASN   203      47.092  37.714  29.434  1.00  0.00           C  
ATOM   3159  HA  ASN   203      47.036  36.698  29.824  1.00  0.00           H  
ATOM   3160  CB  ASN   203      46.072  37.912  28.267  1.00  0.00           C  
ATOM   3161  HB2 ASN   203      46.472  38.560  27.487  1.00  0.00           H  
ATOM   3162  HB3 ASN   203      46.129  37.022  27.641  1.00  0.00           H  
ATOM   3163  CG  ASN   203      44.596  38.093  28.779  1.00  0.00           C  
ATOM   3164  OD1 ASN   203      44.181  39.193  29.020  1.00  0.00           O  
ATOM   3165  ND2 ASN   203      43.796  37.095  29.111  1.00  0.00           N  
ATOM   3166 HD21 ASN   203      44.043  36.184  28.751  1.00  0.00           H  
ATOM   3167 HD22 ASN   203      42.898  37.237  29.550  1.00  0.00           H  
ATOM   3168  C   ASN   203      48.542  37.745  28.794  1.00  0.00           C  
ATOM   3169  O   ASN   203      49.370  38.669  28.951  1.00  0.00           O  
ATOM   3170  N   ASP   204      48.899  36.566  28.299  1.00  0.00           N  
ATOM   3171  H   ASP   204      48.172  35.865  28.271  1.00  0.00           H  
ATOM   3172  CA  ASP   204      50.263  36.250  27.835  1.00  0.00           C  
ATOM   3173  HA  ASP   204      50.974  36.305  28.659  1.00  0.00           H  
ATOM   3174  CB  ASP   204      50.287  34.743  27.366  1.00  0.00           C  
ATOM   3175  HB2 ASP   204      50.323  34.102  28.247  1.00  0.00           H  
ATOM   3176  HB3 ASP   204      51.197  34.763  26.766  1.00  0.00           H  
ATOM   3177  CG  ASP   204      49.158  34.348  26.408  1.00  0.00           C  
ATOM   3178  OD1 ASP   204      49.237  33.182  26.028  1.00  0.00           O  
ATOM   3179  OD2 ASP   204      48.217  35.114  26.117  1.00  0.00           O  
ATOM   3180  C   ASP   204      50.741  37.084  26.594  1.00  0.00           C  
ATOM   3181  O   ASP   204      51.957  37.420  26.606  1.00  0.00           O  
ATOM   3182  N   THR   205      49.827  37.530  25.734  1.00  0.00           N  
ATOM   3183  H   THR   205      48.924  37.080  25.778  1.00  0.00           H  
ATOM   3184  CA  THR   205      50.082  38.539  24.664  1.00  0.00           C  
ATOM   3185  HA  THR   205      51.013  38.289  24.154  1.00  0.00           H  
ATOM   3186  CB  THR   205      49.006  38.455  23.603  1.00  0.00           C  
ATOM   3187  HB  THR   205      49.165  39.278  22.907  1.00  0.00           H  
ATOM   3188  CG2 THR   205      48.957  37.099  22.803  1.00  0.00           C  
ATOM   3189 HG21 THR   205      48.186  37.033  22.036  1.00  0.00           H  
ATOM   3190 HG22 THR   205      49.975  36.857  22.498  1.00  0.00           H  
ATOM   3191 HG23 THR   205      48.603  36.387  23.550  1.00  0.00           H  
ATOM   3192  OG1 THR   205      47.747  38.664  24.199  1.00  0.00           O  
ATOM   3193  HG1 THR   205      47.199  37.878  24.253  1.00  0.00           H  
ATOM   3194  C   THR   205      50.276  39.996  25.145  1.00  0.00           C  
ATOM   3195  O   THR   205      50.596  40.867  24.371  1.00  0.00           O  
ATOM   3196  N   ASP   206      50.106  40.284  26.419  1.00  0.00           N  
ATOM   3197  H   ASP   206      49.698  39.545  26.974  1.00  0.00           H  
ATOM   3198  CA  ASP   206      50.348  41.648  26.913  1.00  0.00           C  
ATOM   3199  HA  ASP   206      49.913  42.502  26.395  1.00  0.00           H  
ATOM   3200  CB  ASP   206      49.739  41.776  28.361  1.00  0.00           C  
ATOM   3201  HB2 ASP   206      50.069  40.925  28.957  1.00  0.00           H  
ATOM   3202  HB3 ASP   206      50.152  42.697  28.771  1.00  0.00           H  
ATOM   3203  CG  ASP   206      48.213  41.851  28.406  1.00  0.00           C  
ATOM   3204  OD1 ASP   206      47.603  41.983  27.330  1.00  0.00           O  
ATOM   3205  OD2 ASP   206      47.651  42.104  29.509  1.00  0.00           O  
ATOM   3206  C   ASP   206      51.872  42.116  26.884  1.00  0.00           C  
ATOM   3207  O   ASP   206      52.155  43.154  26.288  1.00  0.00           O  
ATOM   3208  N   HIE   207      52.726  41.294  27.392  1.00  0.00           N  
ATOM   3209  H   HIE   207      52.400  40.396  27.719  1.00  0.00           H  
ATOM   3210  CA  HIE   207      54.148  41.644  27.596  1.00  0.00           C  
ATOM   3211  HA  HIE   207      54.102  42.654  28.004  1.00  0.00           H  
ATOM   3212  CB  HIE   207      54.831  40.746  28.695  1.00  0.00           C  
ATOM   3213  HB2 HIE   207      54.465  41.169  29.631  1.00  0.00           H  
ATOM   3214  HB3 HIE   207      55.909  40.889  28.755  1.00  0.00           H  
ATOM   3215  CG  HIE   207      54.583  39.224  28.688  1.00  0.00           C  
ATOM   3216  ND1 HIE   207      54.979  38.270  27.743  1.00  0.00           N  
ATOM   3217  CE1 HIE   207      54.479  37.110  28.227  1.00  0.00           C  
ATOM   3218  HE1 HIE   207      54.504  36.173  27.691  1.00  0.00           H  
ATOM   3219  NE2 HIE   207      53.814  37.301  29.356  1.00  0.00           N  
ATOM   3220  HE2 HIE   207      53.362  36.620  29.950  1.00  0.00           H  
ATOM   3221  CD2 HIE   207      53.859  38.610  29.656  1.00  0.00           C  
ATOM   3222  HD2 HIE   207      53.414  39.037  30.543  1.00  0.00           H  
ATOM   3223  C   HIE   207      54.983  41.698  26.353  1.00  0.00           C  
ATOM   3224  O   HIE   207      54.944  40.792  25.550  1.00  0.00           O  
ATOM   3225  N   PRO   208      55.856  42.744  26.124  1.00  0.00           N  
ATOM   3226  CD  PRO   208      56.650  42.823  24.891  1.00  0.00           C  
ATOM   3227  HD2 PRO   208      57.337  41.978  24.848  1.00  0.00           H  
ATOM   3228  HD3 PRO   208      56.086  43.022  23.980  1.00  0.00           H  
ATOM   3229  CG  PRO   208      57.605  44.005  25.078  1.00  0.00           C  
ATOM   3230  HG2 PRO   208      57.244  44.828  24.461  1.00  0.00           H  
ATOM   3231  HG3 PRO   208      58.571  43.635  24.736  1.00  0.00           H  
ATOM   3232  CB  PRO   208      57.598  44.420  26.530  1.00  0.00           C  
ATOM   3233  HB2 PRO   208      57.590  45.495  26.708  1.00  0.00           H  
ATOM   3234  HB3 PRO   208      58.334  43.806  27.049  1.00  0.00           H  
ATOM   3235  CA  PRO   208      56.284  43.792  27.035  1.00  0.00           C  
ATOM   3236  HA  PRO   208      56.505  43.340  28.002  1.00  0.00           H  
ATOM   3237  C   PRO   208      55.213  44.886  27.075  1.00  0.00           C  
ATOM   3238  O   PRO   208      54.618  45.273  26.070  1.00  0.00           O  
ATOM   3239  N   ILE   209      54.979  45.428  28.252  1.00  0.00           N  
ATOM   3240  H   ILE   209      55.320  45.069  29.132  1.00  0.00           H  
ATOM   3241  CA  ILE   209      53.826  46.423  28.374  1.00  0.00           C  
ATOM   3242  HA  ILE   209      53.144  46.427  27.523  1.00  0.00           H  
ATOM   3243  CB  ILE   209      52.986  46.237  29.693  1.00  0.00           C  
ATOM   3244  HB  ILE   209      53.664  46.306  30.543  1.00  0.00           H  
ATOM   3245  CG2 ILE   209      52.053  47.337  30.004  1.00  0.00           C  
ATOM   3246 HG21 ILE   209      51.601  47.175  30.982  1.00  0.00           H  
ATOM   3247 HG22 ILE   209      51.336  47.519  29.204  1.00  0.00           H  
ATOM   3248 HG23 ILE   209      52.638  48.249  30.124  1.00  0.00           H  
ATOM   3249  CG1 ILE   209      52.349  44.817  29.700  1.00  0.00           C  
ATOM   3250 HG12 ILE   209      52.969  44.182  29.066  1.00  0.00           H  
ATOM   3251 HG13 ILE   209      51.357  44.866  29.252  1.00  0.00           H  
ATOM   3252  CD1 ILE   209      52.216  44.269  31.151  1.00  0.00           C  
ATOM   3253 HD11 ILE   209      51.472  44.799  31.746  1.00  0.00           H  
ATOM   3254 HD12 ILE   209      53.220  44.299  31.576  1.00  0.00           H  
ATOM   3255 HD13 ILE   209      51.827  43.254  31.234  1.00  0.00           H  
ATOM   3256  C   ILE   209      54.395  47.834  28.412  1.00  0.00           C  
ATOM   3257  O   ILE   209      55.322  48.116  29.250  1.00  0.00           O  
ATOM   3258  N   ARG   210      54.003  48.682  27.423  1.00  0.00           N  
ATOM   3259  H   ARG   210      53.190  48.378  26.907  1.00  0.00           H  
ATOM   3260  CA  ARG   210      54.596  49.979  27.111  1.00  0.00           C  
ATOM   3261  HA  ARG   210      55.624  50.046  27.467  1.00  0.00           H  
ATOM   3262  CB  ARG   210      54.603  50.155  25.576  1.00  0.00           C  
ATOM   3263  HB2 ARG   210      55.127  49.307  25.134  1.00  0.00           H  
ATOM   3264  HB3 ARG   210      53.557  50.062  25.284  1.00  0.00           H  
ATOM   3265  CG  ARG   210      55.108  51.574  25.001  1.00  0.00           C  
ATOM   3266  HG2 ARG   210      55.876  51.998  25.648  1.00  0.00           H  
ATOM   3267  HG3 ARG   210      54.246  52.241  25.015  1.00  0.00           H  
ATOM   3268  CD  ARG   210      55.595  51.334  23.571  1.00  0.00           C  
ATOM   3269  HD2 ARG   210      54.835  50.720  23.087  1.00  0.00           H  
ATOM   3270  HD3 ARG   210      56.511  50.744  23.540  1.00  0.00           H  
ATOM   3271  NE  ARG   210      55.796  52.567  22.932  1.00  0.00           N  
ATOM   3272  HE  ARG   210      55.440  53.417  23.344  1.00  0.00           H  
ATOM   3273  CZ  ARG   210      56.117  52.855  21.668  1.00  0.00           C  
ATOM   3274  NH1 ARG   210      56.577  51.972  20.825  1.00  0.00           N  
ATOM   3275 HH11 ARG   210      56.828  52.422  19.956  1.00  0.00           H  
ATOM   3276 HH12 ARG   210      56.787  51.008  21.037  1.00  0.00           H  
ATOM   3277  NH2 ARG   210      56.061  54.106  21.157  1.00  0.00           N  
ATOM   3278 HH21 ARG   210      56.336  54.217  20.192  1.00  0.00           H  
ATOM   3279 HH22 ARG   210      55.891  54.903  21.753  1.00  0.00           H  
ATOM   3280  C   ARG   210      53.899  51.223  27.759  1.00  0.00           C  
ATOM   3281  O   ARG   210      52.676  51.461  27.617  1.00  0.00           O  
ATOM   3282  N   PHE   211      54.683  52.070  28.376  1.00  0.00           N  
ATOM   3283  H   PHE   211      55.671  51.869  28.329  1.00  0.00           H  
ATOM   3284  CA  PHE   211      54.197  53.097  29.309  1.00  0.00           C  
ATOM   3285  HA  PHE   211      53.206  53.347  28.930  1.00  0.00           H  
ATOM   3286  CB  PHE   211      54.177  52.461  30.683  1.00  0.00           C  
ATOM   3287  HB2 PHE   211      53.580  51.552  30.609  1.00  0.00           H  
ATOM   3288  HB3 PHE   211      53.592  53.146  31.297  1.00  0.00           H  
ATOM   3289  CG  PHE   211      55.560  52.262  31.276  1.00  0.00           C  
ATOM   3290  CD1 PHE   211      56.336  51.147  30.783  1.00  0.00           C  
ATOM   3291  HD1 PHE   211      55.963  50.424  30.073  1.00  0.00           H  
ATOM   3292  CE1 PHE   211      57.633  50.964  31.276  1.00  0.00           C  
ATOM   3293  HE1 PHE   211      58.262  50.151  30.945  1.00  0.00           H  
ATOM   3294  CZ  PHE   211      58.267  51.948  32.095  1.00  0.00           C  
ATOM   3295  HZ  PHE   211      59.276  51.876  32.473  1.00  0.00           H  
ATOM   3296  CE2 PHE   211      57.500  53.039  32.555  1.00  0.00           C  
ATOM   3297  HE2 PHE   211      57.940  53.796  33.186  1.00  0.00           H  
ATOM   3298  CD2 PHE   211      56.166  53.215  32.112  1.00  0.00           C  
ATOM   3299  HD2 PHE   211      55.671  54.147  32.341  1.00  0.00           H  
ATOM   3300  C   PHE   211      54.847  54.484  29.237  1.00  0.00           C  
ATOM   3301  O   PHE   211      55.873  54.702  28.665  1.00  0.00           O  
ATOM   3302  N   SER   212      54.127  55.435  29.815  1.00  0.00           N  
ATOM   3303  H   SER   212      53.312  55.097  30.306  1.00  0.00           H  
ATOM   3304  CA  SER   212      54.581  56.812  29.988  1.00  0.00           C  
ATOM   3305  HA  SER   212      55.472  57.016  29.394  1.00  0.00           H  
ATOM   3306  CB  SER   212      53.481  57.795  29.633  1.00  0.00           C  
ATOM   3307  HB2 SER   212      52.574  57.712  30.232  1.00  0.00           H  
ATOM   3308  HB3 SER   212      53.208  57.613  28.593  1.00  0.00           H  
ATOM   3309  OG  SER   212      54.071  59.135  29.708  1.00  0.00           O  
ATOM   3310  HG  SER   212      53.929  59.496  28.830  1.00  0.00           H  
ATOM   3311  C   SER   212      55.013  57.061  31.491  1.00  0.00           C  
ATOM   3312  O   SER   212      54.242  56.659  32.384  1.00  0.00           O  
ATOM   3313  N   PHE   213      56.112  57.687  31.778  1.00  0.00           N  
ATOM   3314  H   PHE   213      56.702  57.877  30.980  1.00  0.00           H  
ATOM   3315  CA  PHE   213      56.415  58.385  33.111  1.00  0.00           C  
ATOM   3316  HA  PHE   213      56.425  57.680  33.943  1.00  0.00           H  
ATOM   3317  CB  PHE   213      57.788  58.999  33.100  1.00  0.00           C  
ATOM   3318  HB2 PHE   213      57.839  59.656  32.232  1.00  0.00           H  
ATOM   3319  HB3 PHE   213      57.944  59.539  34.033  1.00  0.00           H  
ATOM   3320  CG  PHE   213      58.934  58.008  32.973  1.00  0.00           C  
ATOM   3321  CD1 PHE   213      59.094  57.069  34.017  1.00  0.00           C  
ATOM   3322  HD1 PHE   213      58.497  57.230  34.902  1.00  0.00           H  
ATOM   3323  CE1 PHE   213      60.018  55.980  33.881  1.00  0.00           C  
ATOM   3324  HE1 PHE   213      60.241  55.285  34.677  1.00  0.00           H  
ATOM   3325  CZ  PHE   213      60.767  55.922  32.738  1.00  0.00           C  
ATOM   3326  HZ  PHE   213      61.429  55.092  32.541  1.00  0.00           H  
ATOM   3327  CE2 PHE   213      60.540  56.740  31.651  1.00  0.00           C  
ATOM   3328  HE2 PHE   213      61.041  56.481  30.730  1.00  0.00           H  
ATOM   3329  CD2 PHE   213      59.695  57.853  31.805  1.00  0.00           C  
ATOM   3330  HD2 PHE   213      59.387  58.577  31.065  1.00  0.00           H  
ATOM   3331  C   PHE   213      55.347  59.401  33.552  1.00  0.00           C  
ATOM   3332  O   PHE   213      54.649  60.024  32.733  1.00  0.00           O  
ATOM   3333  N   SER   214      55.310  59.606  34.880  1.00  0.00           N  
ATOM   3334  H   SER   214      55.982  59.074  35.413  1.00  0.00           H  
ATOM   3335  CA  SER   214      54.490  60.600  35.543  1.00  0.00           C  
ATOM   3336  HA  SER   214      53.441  60.346  35.398  1.00  0.00           H  
ATOM   3337  CB  SER   214      54.641  60.416  37.092  1.00  0.00           C  
ATOM   3338  HB2 SER   214      53.902  61.079  37.543  1.00  0.00           H  
ATOM   3339  HB3 SER   214      54.395  59.389  37.362  1.00  0.00           H  
ATOM   3340  OG  SER   214      55.967  60.564  37.554  1.00  0.00           O  
ATOM   3341  HG  SER   214      56.504  59.862  37.180  1.00  0.00           H  
ATOM   3342  C   SER   214      54.852  61.998  34.977  1.00  0.00           C  
ATOM   3343  O   SER   214      56.024  62.316  34.793  1.00  0.00           O  
ATOM   3344  N   MET   215      53.816  62.838  34.687  1.00  0.00           N  
ATOM   3345  H   MET   215      52.935  62.380  34.871  1.00  0.00           H  
ATOM   3346  CA  MET   215      53.838  64.138  33.968  1.00  0.00           C  
ATOM   3347  HA  MET   215      54.858  64.482  33.799  1.00  0.00           H  
ATOM   3348  CB  MET   215      53.313  63.918  32.532  1.00  0.00           C  
ATOM   3349  HB2 MET   215      53.162  64.894  32.071  1.00  0.00           H  
ATOM   3350  HB3 MET   215      54.070  63.446  31.906  1.00  0.00           H  
ATOM   3351  CG  MET   215      51.975  63.141  32.512  1.00  0.00           C  
ATOM   3352  HG2 MET   215      51.589  62.952  31.511  1.00  0.00           H  
ATOM   3353  HG3 MET   215      52.213  62.143  32.880  1.00  0.00           H  
ATOM   3354  SD  MET   215      50.569  63.801  33.461  1.00  0.00           S  
ATOM   3355  CE  MET   215      50.146  65.246  32.559  1.00  0.00           C  
ATOM   3356  HE1 MET   215      49.831  65.007  31.543  1.00  0.00           H  
ATOM   3357  HE2 MET   215      49.311  65.835  32.937  1.00  0.00           H  
ATOM   3358  HE3 MET   215      50.987  65.939  32.547  1.00  0.00           H  
ATOM   3359  C   MET   215      53.090  65.302  34.692  1.00  0.00           C  
ATOM   3360  O   MET   215      52.959  66.429  34.144  1.00  0.00           O  
ATOM   3361  N   GLU   216      52.690  65.035  35.911  1.00  0.00           N  
ATOM   3362  H   GLU   216      52.911  64.148  36.341  1.00  0.00           H  
ATOM   3363  CA  GLU   216      51.720  65.835  36.649  1.00  0.00           C  
ATOM   3364  HA  GLU   216      51.412  66.512  35.851  1.00  0.00           H  
ATOM   3365  CB  GLU   216      50.532  64.874  37.088  1.00  0.00           C  
ATOM   3366  HB2 GLU   216      50.420  64.114  36.315  1.00  0.00           H  
ATOM   3367  HB3 GLU   216      50.844  64.330  37.979  1.00  0.00           H  
ATOM   3368  CG  GLU   216      49.242  65.681  37.344  1.00  0.00           C  
ATOM   3369  HG2 GLU   216      49.273  66.007  38.384  1.00  0.00           H  
ATOM   3370  HG3 GLU   216      48.414  64.976  37.270  1.00  0.00           H  
ATOM   3371  CD  GLU   216      48.934  66.865  36.394  1.00  0.00           C  
ATOM   3372  OE1 GLU   216      48.250  66.733  35.368  1.00  0.00           O  
ATOM   3373  OE2 GLU   216      49.379  67.966  36.684  1.00  0.00           O  
ATOM   3374  C   GLU   216      52.400  66.713  37.710  1.00  0.00           C  
ATOM   3375  O   GLU   216      53.453  66.444  38.210  1.00  0.00           O  
ATOM   3376  N   GLU   217      51.718  67.835  38.028  1.00  0.00           N  
ATOM   3377  H   GLU   217      50.843  67.958  37.539  1.00  0.00           H  
ATOM   3378  CA  GLU   217      52.286  68.803  38.959  1.00  0.00           C  
ATOM   3379  HA  GLU   217      53.357  68.838  38.760  1.00  0.00           H  
ATOM   3380  CB  GLU   217      51.730  70.188  38.621  1.00  0.00           C  
ATOM   3381  HB2 GLU   217      50.678  70.016  38.397  1.00  0.00           H  
ATOM   3382  HB3 GLU   217      52.272  70.537  37.742  1.00  0.00           H  
ATOM   3383  CG  GLU   217      51.994  71.312  39.588  1.00  0.00           C  
ATOM   3384  HG2 GLU   217      51.447  71.127  40.513  1.00  0.00           H  
ATOM   3385  HG3 GLU   217      53.047  71.182  39.839  1.00  0.00           H  
ATOM   3386  CD  GLU   217      51.652  72.679  38.944  1.00  0.00           C  
ATOM   3387  OE1 GLU   217      52.558  73.409  38.471  1.00  0.00           O  
ATOM   3388  OE2 GLU   217      50.462  73.169  38.980  1.00  0.00           O  
ATOM   3389  C   GLU   217      51.944  68.441  40.409  1.00  0.00           C  
ATOM   3390  O   GLU   217      50.770  68.519  40.853  1.00  0.00           O  
ATOM   3391  N   GLU   218      52.955  67.983  41.212  1.00  0.00           N  
ATOM   3392  H   GLU   218      53.863  67.720  40.855  1.00  0.00           H  
ATOM   3393  CA  GLU   218      52.847  67.671  42.635  1.00  0.00           C  
ATOM   3394  HA  GLU   218      52.067  66.914  42.725  1.00  0.00           H  
ATOM   3395  CB  GLU   218      54.209  67.102  43.141  1.00  0.00           C  
ATOM   3396  HB2 GLU   218      54.413  66.185  42.588  1.00  0.00           H  
ATOM   3397  HB3 GLU   218      54.991  67.845  42.981  1.00  0.00           H  
ATOM   3398  CG  GLU   218      54.338  66.847  44.648  1.00  0.00           C  
ATOM   3399  HG2 GLU   218      55.385  66.613  44.843  1.00  0.00           H  
ATOM   3400  HG3 GLU   218      54.212  67.739  45.262  1.00  0.00           H  
ATOM   3401  CD  GLU   218      53.506  65.759  45.265  1.00  0.00           C  
ATOM   3402  OE1 GLU   218      53.857  65.417  46.406  1.00  0.00           O  
ATOM   3403  OE2 GLU   218      52.547  65.201  44.615  1.00  0.00           O  
ATOM   3404  C   GLU   218      52.304  68.898  43.440  1.00  0.00           C  
ATOM   3405  O   GLU   218      53.020  69.883  43.659  1.00  0.00           O  
ATOM   3406  N   LYS   219      51.007  68.882  43.693  1.00  0.00           N  
ATOM   3407  H   LYS   219      50.533  68.073  43.316  1.00  0.00           H  
ATOM   3408  CA  LYS   219      50.273  69.755  44.606  1.00  0.00           C  
ATOM   3409  HA  LYS   219      50.660  70.768  44.496  1.00  0.00           H  
ATOM   3410  CB  LYS   219      48.774  69.685  44.344  1.00  0.00           C  
ATOM   3411  HB2 LYS   219      48.141  70.467  44.763  1.00  0.00           H  
ATOM   3412  HB3 LYS   219      48.451  68.779  44.858  1.00  0.00           H  
ATOM   3413  CG  LYS   219      48.326  69.594  42.902  1.00  0.00           C  
ATOM   3414  HG2 LYS   219      48.726  68.733  42.367  1.00  0.00           H  
ATOM   3415  HG3 LYS   219      47.257  69.382  42.914  1.00  0.00           H  
ATOM   3416  CD  LYS   219      48.479  70.917  42.112  1.00  0.00           C  
ATOM   3417  HD2 LYS   219      49.464  71.348  42.292  1.00  0.00           H  
ATOM   3418  HD3 LYS   219      47.749  71.650  42.455  1.00  0.00           H  
ATOM   3419  CE  LYS   219      48.270  70.663  40.559  1.00  0.00           C  
ATOM   3420  HE2 LYS   219      47.307  70.199  40.343  1.00  0.00           H  
ATOM   3421  HE3 LYS   219      49.056  70.086  40.071  1.00  0.00           H  
ATOM   3422  NZ  LYS   219      48.258  71.919  39.751  1.00  0.00           N  
ATOM   3423  HZ1 LYS   219      47.828  71.710  38.861  1.00  0.00           H  
ATOM   3424  HZ2 LYS   219      49.172  72.346  39.716  1.00  0.00           H  
ATOM   3425  HZ3 LYS   219      47.685  72.638  40.168  1.00  0.00           H  
ATOM   3426  C   LYS   219      50.534  69.378  46.062  1.00  0.00           C  
ATOM   3427  O   LYS   219      50.740  68.228  46.436  1.00  0.00           O  
ATOM   3428  N   LYS   220      50.595  70.410  46.879  1.00  0.00           N  
ATOM   3429  H   LYS   220      50.213  71.291  46.565  1.00  0.00           H  
ATOM   3430  CA  LYS   220      51.048  70.299  48.307  1.00  0.00           C  
ATOM   3431  HA  LYS   220      51.892  69.615  48.397  1.00  0.00           H  
ATOM   3432  CB  LYS   220      51.391  71.766  48.820  1.00  0.00           C  
ATOM   3433  HB2 LYS   220      51.857  71.727  49.805  1.00  0.00           H  
ATOM   3434  HB3 LYS   220      50.525  72.425  48.889  1.00  0.00           H  
ATOM   3435  CG  LYS   220      52.292  72.546  47.892  1.00  0.00           C  
ATOM   3436  HG2 LYS   220      53.013  71.860  47.446  1.00  0.00           H  
ATOM   3437  HG3 LYS   220      51.745  73.063  47.104  1.00  0.00           H  
ATOM   3438  CD  LYS   220      52.916  73.621  48.705  1.00  0.00           C  
ATOM   3439  HD2 LYS   220      52.103  74.255  49.062  1.00  0.00           H  
ATOM   3440  HD3 LYS   220      53.494  73.181  49.518  1.00  0.00           H  
ATOM   3441  CE  LYS   220      53.942  74.376  47.818  1.00  0.00           C  
ATOM   3442  HE2 LYS   220      54.682  73.638  47.507  1.00  0.00           H  
ATOM   3443  HE3 LYS   220      53.484  74.732  46.895  1.00  0.00           H  
ATOM   3444  NZ  LYS   220      54.455  75.455  48.615  1.00  0.00           N  
ATOM   3445  HZ1 LYS   220      54.842  75.004  49.432  1.00  0.00           H  
ATOM   3446  HZ2 LYS   220      53.701  75.999  49.010  1.00  0.00           H  
ATOM   3447  HZ3 LYS   220      55.211  75.941  48.154  1.00  0.00           H  
ATOM   3448  C   LYS   220      49.996  69.778  49.293  1.00  0.00           C  
ATOM   3449  O   LYS   220      48.804  70.070  49.230  1.00  0.00           O  
ATOM   3450  N   LYS   221      50.441  69.109  50.367  1.00  0.00           N  
ATOM   3451  H   LYS   221      51.380  68.769  50.212  1.00  0.00           H  
ATOM   3452  CA  LYS   221      49.690  69.037  51.596  1.00  0.00           C  
ATOM   3453  HA  LYS   221      48.620  68.846  51.511  1.00  0.00           H  
ATOM   3454  CB  LYS   221      50.248  67.883  52.385  1.00  0.00           C  
ATOM   3455  HB2 LYS   221      51.295  68.036  52.648  1.00  0.00           H  
ATOM   3456  HB3 LYS   221      49.718  67.860  53.337  1.00  0.00           H  
ATOM   3457  CG  LYS   221      50.073  66.469  51.690  1.00  0.00           C  
ATOM   3458  HG2 LYS   221      50.548  66.526  50.710  1.00  0.00           H  
ATOM   3459  HG3 LYS   221      49.026  66.225  51.507  1.00  0.00           H  
ATOM   3460  CD  LYS   221      50.713  65.430  52.629  1.00  0.00           C  
ATOM   3461  HD2 LYS   221      50.312  65.464  53.642  1.00  0.00           H  
ATOM   3462  HD3 LYS   221      51.790  65.591  52.644  1.00  0.00           H  
ATOM   3463  CE  LYS   221      50.454  64.007  52.075  1.00  0.00           C  
ATOM   3464  HE2 LYS   221      49.406  63.710  52.115  1.00  0.00           H  
ATOM   3465  HE3 LYS   221      50.982  63.358  52.774  1.00  0.00           H  
ATOM   3466  NZ  LYS   221      50.993  63.731  50.714  1.00  0.00           N  
ATOM   3467  HZ1 LYS   221      51.954  64.035  50.644  1.00  0.00           H  
ATOM   3468  HZ2 LYS   221      50.951  62.768  50.413  1.00  0.00           H  
ATOM   3469  HZ3 LYS   221      50.574  64.249  49.954  1.00  0.00           H  
ATOM   3470  C   LYS   221      49.933  70.225  52.423  1.00  0.00           C  
ATOM   3471  O   LYS   221      51.079  70.749  52.379  1.00  0.00           O  
ATOM   3472  N   PHE   222      48.991  70.594  53.304  1.00  0.00           N  
ATOM   3473  H   PHE   222      48.082  70.163  53.213  1.00  0.00           H  
ATOM   3474  CA  PHE   222      49.144  71.528  54.457  1.00  0.00           C  
ATOM   3475  HA  PHE   222      49.476  72.499  54.090  1.00  0.00           H  
ATOM   3476  CB  PHE   222      47.815  71.673  55.221  1.00  0.00           C  
ATOM   3477  HB2 PHE   222      47.530  70.657  55.494  1.00  0.00           H  
ATOM   3478  HB3 PHE   222      47.095  72.113  54.531  1.00  0.00           H  
ATOM   3479  CG  PHE   222      47.947  72.487  56.541  1.00  0.00           C  
ATOM   3480  CD1 PHE   222      47.758  71.856  57.753  1.00  0.00           C  
ATOM   3481  HD1 PHE   222      47.659  70.780  57.735  1.00  0.00           H  
ATOM   3482  CE1 PHE   222      47.606  72.620  58.890  1.00  0.00           C  
ATOM   3483  HE1 PHE   222      47.449  72.183  59.865  1.00  0.00           H  
ATOM   3484  CZ  PHE   222      47.692  74.020  58.921  1.00  0.00           C  
ATOM   3485  HZ  PHE   222      47.437  74.545  59.829  1.00  0.00           H  
ATOM   3486  CE2 PHE   222      47.929  74.626  57.704  1.00  0.00           C  
ATOM   3487  HE2 PHE   222      47.755  75.683  57.563  1.00  0.00           H  
ATOM   3488  CD2 PHE   222      48.060  73.897  56.513  1.00  0.00           C  
ATOM   3489  HD2 PHE   222      48.231  74.354  55.549  1.00  0.00           H  
ATOM   3490  C   PHE   222      50.267  70.974  55.333  1.00  0.00           C  
ATOM   3491  O   PHE   222      50.243  69.754  55.551  1.00  0.00           O  
ATOM   3492  N   GLN   223      51.185  71.798  55.853  1.00  0.00           N  
ATOM   3493  H   GLN   223      51.186  72.757  55.534  1.00  0.00           H  
ATOM   3494  CA  GLN   223      52.356  71.286  56.573  1.00  0.00           C  
ATOM   3495  HA  GLN   223      53.061  72.102  56.734  1.00  0.00           H  
ATOM   3496  CB  GLN   223      52.070  70.848  58.007  1.00  0.00           C  
ATOM   3497  HB2 GLN   223      52.948  70.547  58.577  1.00  0.00           H  
ATOM   3498  HB3 GLN   223      51.297  70.079  58.011  1.00  0.00           H  
ATOM   3499  CG  GLN   223      51.566  72.065  58.756  1.00  0.00           C  
ATOM   3500  HG2 GLN   223      52.193  72.954  58.817  1.00  0.00           H  
ATOM   3501  HG3 GLN   223      50.640  72.411  58.296  1.00  0.00           H  
ATOM   3502  CD  GLN   223      51.151  71.596  60.137  1.00  0.00           C  
ATOM   3503  OE1 GLN   223      50.110  70.964  60.334  1.00  0.00           O  
ATOM   3504  NE2 GLN   223      51.908  71.831  61.144  1.00  0.00           N  
ATOM   3505 HE21 GLN   223      52.706  72.421  60.956  1.00  0.00           H  
ATOM   3506 HE22 GLN   223      51.572  71.570  62.060  1.00  0.00           H  
ATOM   3507  C   GLN   223      53.197  70.259  55.706  1.00  0.00           C  
ATOM   3508  O   GLN   223      53.975  69.592  56.357  1.00  0.00           O  
ATOM   3509  N   SER   224      53.103  70.151  54.374  1.00  0.00           N  
ATOM   3510  H   SER   224      52.528  70.832  53.899  1.00  0.00           H  
ATOM   3511  CA  SER   224      54.119  69.328  53.608  1.00  0.00           C  
ATOM   3512  HA  SER   224      53.937  68.264  53.758  1.00  0.00           H  
ATOM   3513  CB  SER   224      53.903  69.395  52.115  1.00  0.00           C  
ATOM   3514  HB2 SER   224      54.740  68.847  51.683  1.00  0.00           H  
ATOM   3515  HB3 SER   224      53.048  68.735  51.967  1.00  0.00           H  
ATOM   3516  OG  SER   224      53.775  70.770  51.666  1.00  0.00           O  
ATOM   3517  HG  SER   224      53.389  71.354  52.323  1.00  0.00           H  
ATOM   3518  C   SER   224      55.520  69.819  53.933  1.00  0.00           C  
ATOM   3519  O   SER   224      55.780  71.048  53.949  1.00  0.00           O  
ATOM   3520  N   GLY   225      56.409  68.772  54.207  1.00  0.00           N  
ATOM   3521  H   GLY   225      56.073  67.825  54.107  1.00  0.00           H  
ATOM   3522  CA  GLY   225      57.830  68.995  54.609  1.00  0.00           C  
ATOM   3523  HA2 GLY   225      58.317  68.082  54.266  1.00  0.00           H  
ATOM   3524  HA3 GLY   225      58.261  69.886  54.153  1.00  0.00           H  
ATOM   3525  C   GLY   225      58.176  69.082  56.107  1.00  0.00           C  
ATOM   3526  O   GLY   225      59.326  69.151  56.526  1.00  0.00           O  
ATOM   3527  N   GLN   226      57.100  69.204  56.916  1.00  0.00           N  
ATOM   3528  H   GLN   226      56.212  69.365  56.463  1.00  0.00           H  
ATOM   3529  CA  GLN   226      57.134  69.217  58.378  1.00  0.00           C  
ATOM   3530  HA  GLN   226      58.099  69.579  58.734  1.00  0.00           H  
ATOM   3531  CB  GLN   226      56.023  70.077  58.913  1.00  0.00           C  
ATOM   3532  HB2 GLN   226      56.113  70.154  59.997  1.00  0.00           H  
ATOM   3533  HB3 GLN   226      55.062  69.668  58.602  1.00  0.00           H  
ATOM   3534  CG  GLN   226      56.152  71.541  58.362  1.00  0.00           C  
ATOM   3535  HG2 GLN   226      55.812  71.530  57.327  1.00  0.00           H  
ATOM   3536  HG3 GLN   226      57.192  71.864  58.414  1.00  0.00           H  
ATOM   3537  CD  GLN   226      55.294  72.586  59.065  1.00  0.00           C  
ATOM   3538  OE1 GLN   226      54.483  72.361  59.921  1.00  0.00           O  
ATOM   3539  NE2 GLN   226      55.514  73.809  58.671  1.00  0.00           N  
ATOM   3540 HE21 GLN   226      54.712  74.410  58.798  1.00  0.00           H  
ATOM   3541 HE22 GLN   226      56.169  73.901  57.908  1.00  0.00           H  
ATOM   3542  C   GLN   226      56.960  67.830  59.058  1.00  0.00           C  
ATOM   3543  O   GLN   226      56.782  67.740  60.256  1.00  0.00           O  
ATOM   3544  N   LEU   227      57.221  66.737  58.373  1.00  0.00           N  
ATOM   3545  H   LEU   227      57.645  66.853  57.464  1.00  0.00           H  
ATOM   3546  CA  LEU   227      57.122  65.383  58.907  1.00  0.00           C  
ATOM   3547  HA  LEU   227      56.279  65.371  59.598  1.00  0.00           H  
ATOM   3548  CB  LEU   227      56.890  64.510  57.691  1.00  0.00           C  
ATOM   3549  HB2 LEU   227      57.148  63.477  57.923  1.00  0.00           H  
ATOM   3550  HB3 LEU   227      57.535  64.878  56.893  1.00  0.00           H  
ATOM   3551  CG  LEU   227      55.417  64.428  57.197  1.00  0.00           C  
ATOM   3552  HG  LEU   227      54.770  64.090  58.006  1.00  0.00           H  
ATOM   3553  CD1 LEU   227      54.768  65.692  56.551  1.00  0.00           C  
ATOM   3554 HD11 LEU   227      55.266  66.067  55.657  1.00  0.00           H  
ATOM   3555 HD12 LEU   227      53.748  65.473  56.236  1.00  0.00           H  
ATOM   3556 HD13 LEU   227      54.765  66.433  57.351  1.00  0.00           H  
ATOM   3557  CD2 LEU   227      55.285  63.364  56.083  1.00  0.00           C  
ATOM   3558 HD21 LEU   227      54.263  63.403  55.704  1.00  0.00           H  
ATOM   3559 HD22 LEU   227      55.488  62.360  56.455  1.00  0.00           H  
ATOM   3560 HD23 LEU   227      55.846  63.708  55.214  1.00  0.00           H  
ATOM   3561  C   LEU   227      58.328  64.942  59.733  1.00  0.00           C  
ATOM   3562  O   LEU   227      59.501  65.299  59.516  1.00  0.00           O  
ATOM   3563  N   THR   228      57.939  64.099  60.706  1.00  0.00           N  
ATOM   3564  H   THR   228      56.960  63.861  60.779  1.00  0.00           H  
ATOM   3565  CA  THR   228      58.789  63.398  61.699  1.00  0.00           C  
ATOM   3566  HA  THR   228      59.757  63.497  61.208  1.00  0.00           H  
ATOM   3567  CB  THR   228      58.922  63.978  63.160  1.00  0.00           C  
ATOM   3568  HB  THR   228      59.733  63.443  63.656  1.00  0.00           H  
ATOM   3569  CG2 THR   228      59.236  65.501  63.132  1.00  0.00           C  
ATOM   3570 HG21 THR   228      58.241  65.909  62.950  1.00  0.00           H  
ATOM   3571 HG22 THR   228      60.092  65.734  62.499  1.00  0.00           H  
ATOM   3572 HG23 THR   228      59.526  65.812  64.135  1.00  0.00           H  
ATOM   3573  OG1 THR   228      57.710  63.635  63.932  1.00  0.00           O  
ATOM   3574  HG1 THR   228      57.026  63.574  63.262  1.00  0.00           H  
ATOM   3575  C   THR   228      58.373  61.922  61.773  1.00  0.00           C  
ATOM   3576  O   THR   228      57.310  61.546  61.379  1.00  0.00           O  
ATOM   3577  N   THR   229      59.047  61.023  62.571  1.00  0.00           N  
ATOM   3578  H   THR   229      59.996  61.276  62.809  1.00  0.00           H  
ATOM   3579  CA  THR   229      58.530  59.639  62.794  1.00  0.00           C  
ATOM   3580  HA  THR   229      57.478  59.564  62.521  1.00  0.00           H  
ATOM   3581  CB  THR   229      59.316  58.591  61.954  1.00  0.00           C  
ATOM   3582  HB  THR   229      60.351  58.658  62.290  1.00  0.00           H  
ATOM   3583  CG2 THR   229      58.690  57.204  62.098  1.00  0.00           C  
ATOM   3584 HG21 THR   229      57.623  57.364  62.251  1.00  0.00           H  
ATOM   3585 HG22 THR   229      59.154  56.762  62.980  1.00  0.00           H  
ATOM   3586 HG23 THR   229      58.910  56.524  61.275  1.00  0.00           H  
ATOM   3587  OG1 THR   229      59.218  58.926  60.629  1.00  0.00           O  
ATOM   3588  HG1 THR   229      59.624  59.784  60.480  1.00  0.00           H  
ATOM   3589  C   THR   229      58.525  59.256  64.253  1.00  0.00           C  
ATOM   3590  O   THR   229      59.422  59.587  65.019  1.00  0.00           O  
ATOM   3591  N   ARG   230      57.487  58.537  64.661  1.00  0.00           N  
ATOM   3592  H   ARG   230      56.919  58.148  63.922  1.00  0.00           H  
ATOM   3593  CA  ARG   230      57.219  58.061  65.952  1.00  0.00           C  
ATOM   3594  HA  ARG   230      58.169  57.911  66.465  1.00  0.00           H  
ATOM   3595  CB  ARG   230      56.369  59.070  66.787  1.00  0.00           C  
ATOM   3596  HB2 ARG   230      56.863  60.039  66.710  1.00  0.00           H  
ATOM   3597  HB3 ARG   230      55.395  59.003  66.304  1.00  0.00           H  
ATOM   3598  CG  ARG   230      56.309  58.828  68.286  1.00  0.00           C  
ATOM   3599  HG2 ARG   230      55.916  57.825  68.449  1.00  0.00           H  
ATOM   3600  HG3 ARG   230      57.335  58.834  68.656  1.00  0.00           H  
ATOM   3601  CD  ARG   230      55.493  59.978  68.899  1.00  0.00           C  
ATOM   3602  HD2 ARG   230      54.541  60.020  68.368  1.00  0.00           H  
ATOM   3603  HD3 ARG   230      55.907  60.955  68.647  1.00  0.00           H  
ATOM   3604  NE  ARG   230      55.381  59.935  70.380  1.00  0.00           N  
ATOM   3605  HE  ARG   230      55.380  59.011  70.788  1.00  0.00           H  
ATOM   3606  CZ  ARG   230      55.368  60.920  71.233  1.00  0.00           C  
ATOM   3607  NH1 ARG   230      55.247  62.149  70.970  1.00  0.00           N  
ATOM   3608 HH11 ARG   230      55.379  62.484  70.026  1.00  0.00           H  
ATOM   3609 HH12 ARG   230      55.373  62.789  71.741  1.00  0.00           H  
ATOM   3610  NH2 ARG   230      55.474  60.768  72.525  1.00  0.00           N  
ATOM   3611 HH21 ARG   230      55.771  59.896  72.941  1.00  0.00           H  
ATOM   3612 HH22 ARG   230      55.335  61.446  73.260  1.00  0.00           H  
ATOM   3613  C   ARG   230      56.525  56.688  66.065  1.00  0.00           C  
ATOM   3614  O   ARG   230      55.479  56.584  65.448  1.00  0.00           O  
ATOM   3615  N   PHE   231      57.185  55.724  66.753  1.00  0.00           N  
ATOM   3616  H   PHE   231      58.050  55.936  67.230  1.00  0.00           H  
ATOM   3617  CA  PHE   231      56.647  54.376  67.081  1.00  0.00           C  
ATOM   3618  HA  PHE   231      56.057  54.002  66.244  1.00  0.00           H  
ATOM   3619  CB  PHE   231      57.886  53.430  67.020  1.00  0.00           C  
ATOM   3620  HB2 PHE   231      57.728  52.640  67.754  1.00  0.00           H  
ATOM   3621  HB3 PHE   231      58.718  54.028  67.392  1.00  0.00           H  
ATOM   3622  CG  PHE   231      58.135  52.725  65.765  1.00  0.00           C  
ATOM   3623  CD1 PHE   231      57.298  51.643  65.439  1.00  0.00           C  
ATOM   3624  HD1 PHE   231      56.578  51.219  66.125  1.00  0.00           H  
ATOM   3625  CE1 PHE   231      57.434  51.047  64.144  1.00  0.00           C  
ATOM   3626  HE1 PHE   231      56.840  50.190  63.863  1.00  0.00           H  
ATOM   3627  CZ  PHE   231      58.385  51.510  63.216  1.00  0.00           C  
ATOM   3628  HZ  PHE   231      58.519  50.959  62.297  1.00  0.00           H  
ATOM   3629  CE2 PHE   231      59.086  52.637  63.568  1.00  0.00           C  
ATOM   3630  HE2 PHE   231      59.778  53.094  62.876  1.00  0.00           H  
ATOM   3631  CD2 PHE   231      59.058  53.179  64.857  1.00  0.00           C  
ATOM   3632  HD2 PHE   231      59.624  54.068  65.092  1.00  0.00           H  
ATOM   3633  C   PHE   231      55.756  54.370  68.350  1.00  0.00           C  
ATOM   3634  O   PHE   231      55.899  55.207  69.277  1.00  0.00           O  
ATOM   3635  N   PHE   232      54.703  53.551  68.212  1.00  0.00           N  
ATOM   3636  H   PHE   232      54.728  52.846  67.490  1.00  0.00           H  
ATOM   3637  CA  PHE   232      53.708  53.237  69.254  1.00  0.00           C  
ATOM   3638  HA  PHE   232      54.085  53.419  70.260  1.00  0.00           H  
ATOM   3639  CB  PHE   232      52.361  53.997  69.123  1.00  0.00           C  
ATOM   3640  HB2 PHE   232      51.859  53.868  70.081  1.00  0.00           H  
ATOM   3641  HB3 PHE   232      51.709  53.567  68.362  1.00  0.00           H  
ATOM   3642  CG  PHE   232      52.636  55.533  69.074  1.00  0.00           C  
ATOM   3643  CD1 PHE   232      52.725  56.305  70.226  1.00  0.00           C  
ATOM   3644  HD1 PHE   232      52.648  55.809  71.183  1.00  0.00           H  
ATOM   3645  CE1 PHE   232      52.709  57.713  70.177  1.00  0.00           C  
ATOM   3646  HE1 PHE   232      52.711  58.307  71.080  1.00  0.00           H  
ATOM   3647  CZ  PHE   232      52.565  58.267  68.882  1.00  0.00           C  
ATOM   3648  HZ  PHE   232      52.471  59.343  68.875  1.00  0.00           H  
ATOM   3649  CE2 PHE   232      52.499  57.510  67.702  1.00  0.00           C  
ATOM   3650  HE2 PHE   232      52.345  58.029  66.767  1.00  0.00           H  
ATOM   3651  CD2 PHE   232      52.600  56.115  67.780  1.00  0.00           C  
ATOM   3652  HD2 PHE   232      52.496  55.625  66.823  1.00  0.00           H  
ATOM   3653  C   PHE   232      53.518  51.659  69.194  1.00  0.00           C  
ATOM   3654  O   PHE   232      53.809  51.077  68.121  1.00  0.00           O  
ATOM   3655  N   HID   233      53.097  51.100  70.312  1.00  0.00           N  
ATOM   3656  H   HID   233      52.958  51.732  71.087  1.00  0.00           H  
ATOM   3657  CA  HID   233      53.120  49.656  70.493  1.00  0.00           C  
ATOM   3658  HA  HID   233      53.242  49.021  69.615  1.00  0.00           H  
ATOM   3659  CB  HID   233      54.262  49.204  71.446  1.00  0.00           C  
ATOM   3660  HB2 HID   233      54.086  49.772  72.360  1.00  0.00           H  
ATOM   3661  HB3 HID   233      55.227  49.464  71.011  1.00  0.00           H  
ATOM   3662  CG  HID   233      54.187  47.727  71.759  1.00  0.00           C  
ATOM   3663  ND1 HID   233      54.463  46.697  70.840  1.00  0.00           N  
ATOM   3664  HD1 HID   233      54.905  46.800  69.937  1.00  0.00           H  
ATOM   3665  CE1 HID   233      54.052  45.560  71.304  1.00  0.00           C  
ATOM   3666  HE1 HID   233      54.124  44.614  70.788  1.00  0.00           H  
ATOM   3667  NE2 HID   233      53.387  45.765  72.488  1.00  0.00           N  
ATOM   3668  CD2 HID   233      53.575  47.096  72.810  1.00  0.00           C  
ATOM   3669  HD2 HID   233      53.061  47.684  73.556  1.00  0.00           H  
ATOM   3670  C   HID   233      51.765  49.248  71.079  1.00  0.00           C  
ATOM   3671  O   HID   233      51.383  49.892  72.022  1.00  0.00           O  
ATOM   3672  N   PHE   234      51.125  48.185  70.579  1.00  0.00           N  
ATOM   3673  H   PHE   234      51.587  47.738  69.800  1.00  0.00           H  
ATOM   3674  CA  PHE   234      49.805  47.803  70.917  1.00  0.00           C  
ATOM   3675  HA  PHE   234      49.528  48.308  71.843  1.00  0.00           H  
ATOM   3676  CB  PHE   234      48.759  48.155  69.815  1.00  0.00           C  
ATOM   3677  HB2 PHE   234      47.859  47.546  69.892  1.00  0.00           H  
ATOM   3678  HB3 PHE   234      49.169  48.009  68.816  1.00  0.00           H  
ATOM   3679  CG  PHE   234      48.356  49.649  69.872  1.00  0.00           C  
ATOM   3680  CD1 PHE   234      47.140  49.989  70.516  1.00  0.00           C  
ATOM   3681  HD1 PHE   234      46.442  49.179  70.668  1.00  0.00           H  
ATOM   3682  CE1 PHE   234      46.861  51.349  70.891  1.00  0.00           C  
ATOM   3683  HE1 PHE   234      45.931  51.658  71.345  1.00  0.00           H  
ATOM   3684  CZ  PHE   234      47.837  52.327  70.490  1.00  0.00           C  
ATOM   3685  HZ  PHE   234      47.684  53.324  70.876  1.00  0.00           H  
ATOM   3686  CE2 PHE   234      48.978  51.989  69.771  1.00  0.00           C  
ATOM   3687  HE2 PHE   234      49.618  52.733  69.320  1.00  0.00           H  
ATOM   3688  CD2 PHE   234      49.249  50.652  69.460  1.00  0.00           C  
ATOM   3689  HD2 PHE   234      50.105  50.353  68.874  1.00  0.00           H  
ATOM   3690  C   PHE   234      49.847  46.295  71.169  1.00  0.00           C  
ATOM   3691  O   PHE   234      50.279  45.529  70.312  1.00  0.00           O  
ATOM   3692  N   THR   235      49.450  45.908  72.361  1.00  0.00           N  
ATOM   3693  H   THR   235      49.006  46.563  72.988  1.00  0.00           H  
ATOM   3694  CA  THR   235      49.345  44.453  72.746  1.00  0.00           C  
ATOM   3695  HA  THR   235      50.106  43.907  72.188  1.00  0.00           H  
ATOM   3696  CB  THR   235      49.341  44.407  74.263  1.00  0.00           C  
ATOM   3697  HB  THR   235      49.252  43.337  74.452  1.00  0.00           H  
ATOM   3698  CG2 THR   235      50.720  44.856  74.809  1.00  0.00           C  
ATOM   3699 HG21 THR   235      51.452  44.276  74.248  1.00  0.00           H  
ATOM   3700 HG22 THR   235      50.865  45.924  74.645  1.00  0.00           H  
ATOM   3701 HG23 THR   235      50.925  44.545  75.834  1.00  0.00           H  
ATOM   3702  OG1 THR   235      48.211  45.088  74.825  1.00  0.00           O  
ATOM   3703  HG1 THR   235      48.290  46.013  74.581  1.00  0.00           H  
ATOM   3704  C   THR   235      48.020  43.883  72.286  1.00  0.00           C  
ATOM   3705  O   THR   235      46.989  44.514  72.160  1.00  0.00           O  
ATOM   3706  N   ARG   236      48.026  42.548  72.013  1.00  0.00           N  
ATOM   3707  H   ARG   236      48.941  42.123  71.971  1.00  0.00           H  
ATOM   3708  CA  ARG   236      46.918  41.652  71.583  1.00  0.00           C  
ATOM   3709  HA  ARG   236      46.662  41.826  70.538  1.00  0.00           H  
ATOM   3710  CB  ARG   236      47.383  40.168  71.796  1.00  0.00           C  
ATOM   3711  HB2 ARG   236      47.644  40.045  72.847  1.00  0.00           H  
ATOM   3712  HB3 ARG   236      48.318  40.032  71.253  1.00  0.00           H  
ATOM   3713  CG  ARG   236      46.516  39.077  71.324  1.00  0.00           C  
ATOM   3714  HG2 ARG   236      46.582  39.223  70.246  1.00  0.00           H  
ATOM   3715  HG3 ARG   236      45.495  39.130  71.702  1.00  0.00           H  
ATOM   3716  CD  ARG   236      47.074  37.740  71.702  1.00  0.00           C  
ATOM   3717  HD2 ARG   236      48.048  37.634  71.223  1.00  0.00           H  
ATOM   3718  HD3 ARG   236      46.417  36.966  71.304  1.00  0.00           H  
ATOM   3719  NE  ARG   236      47.367  37.601  73.116  1.00  0.00           N  
ATOM   3720  HE  ARG   236      46.554  37.692  73.709  1.00  0.00           H  
ATOM   3721  CZ  ARG   236      48.421  37.110  73.644  1.00  0.00           C  
ATOM   3722  NH1 ARG   236      49.609  37.005  73.128  1.00  0.00           N  
ATOM   3723 HH11 ARG   236      50.322  36.414  73.532  1.00  0.00           H  
ATOM   3724 HH12 ARG   236      49.752  37.327  72.181  1.00  0.00           H  
ATOM   3725  NH2 ARG   236      48.403  36.587  74.807  1.00  0.00           N  
ATOM   3726 HH21 ARG   236      47.612  36.769  75.409  1.00  0.00           H  
ATOM   3727 HH22 ARG   236      49.038  35.842  75.055  1.00  0.00           H  
ATOM   3728  C   ARG   236      45.637  41.812  72.310  1.00  0.00           C  
ATOM   3729  O   ARG   236      44.579  41.905  71.720  1.00  0.00           O  
ATOM   3730  N   GLU   237      45.751  41.956  73.677  1.00  0.00           N  
ATOM   3731  H   GLU   237      46.682  41.921  74.067  1.00  0.00           H  
ATOM   3732  CA  GLU   237      44.543  42.111  74.564  1.00  0.00           C  
ATOM   3733  HA  GLU   237      43.794  41.418  74.180  1.00  0.00           H  
ATOM   3734  CB  GLU   237      44.896  41.803  75.962  1.00  0.00           C  
ATOM   3735  HB2 GLU   237      45.940  42.077  76.109  1.00  0.00           H  
ATOM   3736  HB3 GLU   237      44.352  42.446  76.654  1.00  0.00           H  
ATOM   3737  CG  GLU   237      44.573  40.328  76.308  1.00  0.00           C  
ATOM   3738  HG2 GLU   237      43.645  40.023  75.825  1.00  0.00           H  
ATOM   3739  HG3 GLU   237      44.612  40.193  77.389  1.00  0.00           H  
ATOM   3740  CD  GLU   237      45.592  39.228  75.779  1.00  0.00           C  
ATOM   3741  OE1 GLU   237      45.138  38.321  75.016  1.00  0.00           O  
ATOM   3742  OE2 GLU   237      46.786  39.289  76.132  1.00  0.00           O  
ATOM   3743  C   GLU   237      43.802  43.401  74.457  1.00  0.00           C  
ATOM   3744  O   GLU   237      42.569  43.467  74.355  1.00  0.00           O  
ATOM   3745  N   ASN   238      44.527  44.457  74.154  1.00  0.00           N  
ATOM   3746  H   ASN   238      45.497  44.232  73.981  1.00  0.00           H  
ATOM   3747  CA  ASN   238      44.053  45.806  73.811  1.00  0.00           C  
ATOM   3748  HA  ASN   238      43.278  46.089  74.523  1.00  0.00           H  
ATOM   3749  CB  ASN   238      45.278  46.790  73.964  1.00  0.00           C  
ATOM   3750  HB2 ASN   238      46.061  46.507  73.261  1.00  0.00           H  
ATOM   3751  HB3 ASN   238      45.705  46.599  74.949  1.00  0.00           H  
ATOM   3752  CG  ASN   238      44.973  48.230  73.708  1.00  0.00           C  
ATOM   3753  OD1 ASN   238      43.827  48.667  73.508  1.00  0.00           O  
ATOM   3754  ND2 ASN   238      46.013  49.058  73.530  1.00  0.00           N  
ATOM   3755 HD21 ASN   238      45.701  50.010  73.653  1.00  0.00           H  
ATOM   3756 HD22 ASN   238      46.937  48.725  73.766  1.00  0.00           H  
ATOM   3757  C   ASN   238      43.425  45.665  72.438  1.00  0.00           C  
ATOM   3758  O   ASN   238      42.408  46.338  72.108  1.00  0.00           O  
ATOM   3759  N   ILE   239      44.025  44.978  71.477  1.00  0.00           N  
ATOM   3760  H   ILE   239      44.790  44.420  71.828  1.00  0.00           H  
ATOM   3761  CA  ILE   239      43.532  44.856  70.101  1.00  0.00           C  
ATOM   3762  HA  ILE   239      43.332  45.801  69.596  1.00  0.00           H  
ATOM   3763  CB  ILE   239      44.668  44.270  69.175  1.00  0.00           C  
ATOM   3764  HB  ILE   239      45.062  43.403  69.705  1.00  0.00           H  
ATOM   3765  CG2 ILE   239      44.238  43.771  67.812  1.00  0.00           C  
ATOM   3766 HG21 ILE   239      43.577  44.496  67.338  1.00  0.00           H  
ATOM   3767 HG22 ILE   239      43.708  42.821  67.885  1.00  0.00           H  
ATOM   3768 HG23 ILE   239      45.034  43.582  67.092  1.00  0.00           H  
ATOM   3769  CG1 ILE   239      45.810  45.325  68.851  1.00  0.00           C  
ATOM   3770 HG12 ILE   239      46.100  45.913  69.722  1.00  0.00           H  
ATOM   3771 HG13 ILE   239      45.355  45.997  68.123  1.00  0.00           H  
ATOM   3772  CD1 ILE   239      47.103  44.594  68.423  1.00  0.00           C  
ATOM   3773 HD11 ILE   239      47.774  45.453  68.456  1.00  0.00           H  
ATOM   3774 HD12 ILE   239      47.127  44.199  67.407  1.00  0.00           H  
ATOM   3775 HD13 ILE   239      47.404  43.872  69.181  1.00  0.00           H  
ATOM   3776  C   ILE   239      42.202  44.064  70.013  1.00  0.00           C  
ATOM   3777  O   ILE   239      41.202  44.420  69.407  1.00  0.00           O  
ATOM   3778  N   ALA   240      42.176  42.897  70.651  1.00  0.00           N  
ATOM   3779  H   ALA   240      42.988  42.341  70.881  1.00  0.00           H  
ATOM   3780  CA  ALA   240      40.952  42.065  70.795  1.00  0.00           C  
ATOM   3781  HA  ALA   240      40.663  41.825  69.772  1.00  0.00           H  
ATOM   3782  CB  ALA   240      41.322  40.801  71.554  1.00  0.00           C  
ATOM   3783  HB1 ALA   240      40.411  40.244  71.774  1.00  0.00           H  
ATOM   3784  HB2 ALA   240      41.657  41.046  72.562  1.00  0.00           H  
ATOM   3785  HB3 ALA   240      41.997  40.206  70.938  1.00  0.00           H  
ATOM   3786  C   ALA   240      39.812  42.843  71.475  1.00  0.00           C  
ATOM   3787  O   ALA   240      38.638  42.690  70.999  1.00  0.00           O  
ATOM   3788  N   HID   241      40.060  43.598  72.546  1.00  0.00           N  
ATOM   3789  H   HID   241      41.039  43.665  72.784  1.00  0.00           H  
ATOM   3790  CA  HID   241      38.970  44.418  73.108  1.00  0.00           C  
ATOM   3791  HA  HID   241      38.095  43.800  73.309  1.00  0.00           H  
ATOM   3792  CB  HID   241      39.566  44.992  74.418  1.00  0.00           C  
ATOM   3793  HB2 HID   241      38.948  45.860  74.648  1.00  0.00           H  
ATOM   3794  HB3 HID   241      40.587  45.224  74.116  1.00  0.00           H  
ATOM   3795  CG  HID   241      39.491  43.978  75.511  1.00  0.00           C  
ATOM   3796  ND1 HID   241      40.316  42.924  75.742  1.00  0.00           N  
ATOM   3797  HD1 HID   241      41.178  42.674  75.278  1.00  0.00           H  
ATOM   3798  CE1 HID   241      39.867  42.299  76.853  1.00  0.00           C  
ATOM   3799  HE1 HID   241      40.350  41.421  77.256  1.00  0.00           H  
ATOM   3800  NE2 HID   241      38.771  42.894  77.353  1.00  0.00           N  
ATOM   3801  CD2 HID   241      38.558  43.968  76.447  1.00  0.00           C  
ATOM   3802  HD2 HID   241      37.808  44.718  76.650  1.00  0.00           H  
ATOM   3803  C   HID   241      38.616  45.535  72.047  1.00  0.00           C  
ATOM   3804  O   HID   241      37.387  45.806  71.890  1.00  0.00           O  
ATOM   3805  N   LEU   242      39.489  46.110  71.221  1.00  0.00           N  
ATOM   3806  H   LEU   242      40.420  45.720  71.242  1.00  0.00           H  
ATOM   3807  CA  LEU   242      39.081  46.979  70.112  1.00  0.00           C  
ATOM   3808  HA  LEU   242      38.451  47.760  70.537  1.00  0.00           H  
ATOM   3809  CB  LEU   242      40.296  47.617  69.401  1.00  0.00           C  
ATOM   3810  HB2 LEU   242      39.989  48.214  68.542  1.00  0.00           H  
ATOM   3811  HB3 LEU   242      40.965  46.840  69.033  1.00  0.00           H  
ATOM   3812  CG  LEU   242      40.997  48.737  70.166  1.00  0.00           C  
ATOM   3813  HG  LEU   242      41.043  48.588  71.245  1.00  0.00           H  
ATOM   3814  CD1 LEU   242      42.454  48.918  69.626  1.00  0.00           C  
ATOM   3815 HD11 LEU   242      42.791  49.945  69.770  1.00  0.00           H  
ATOM   3816 HD12 LEU   242      42.333  48.884  68.543  1.00  0.00           H  
ATOM   3817 HD13 LEU   242      43.133  48.209  70.099  1.00  0.00           H  
ATOM   3818  CD2 LEU   242      40.356  50.120  69.982  1.00  0.00           C  
ATOM   3819 HD21 LEU   242      39.403  50.231  70.501  1.00  0.00           H  
ATOM   3820 HD22 LEU   242      40.316  50.249  68.900  1.00  0.00           H  
ATOM   3821 HD23 LEU   242      41.084  50.893  70.230  1.00  0.00           H  
ATOM   3822  C   LEU   242      38.128  46.293  69.114  1.00  0.00           C  
ATOM   3823  O   LEU   242      37.110  46.863  68.658  1.00  0.00           O  
ATOM   3824  N   LYS   243      38.375  44.986  68.915  1.00  0.00           N  
ATOM   3825  H   LYS   243      39.254  44.539  69.132  1.00  0.00           H  
ATOM   3826  CA  LYS   243      37.434  44.205  68.074  1.00  0.00           C  
ATOM   3827  HA  LYS   243      37.148  44.703  67.148  1.00  0.00           H  
ATOM   3828  CB  LYS   243      38.097  42.820  67.685  1.00  0.00           C  
ATOM   3829  HB2 LYS   243      39.123  42.798  67.317  1.00  0.00           H  
ATOM   3830  HB3 LYS   243      38.083  42.185  68.571  1.00  0.00           H  
ATOM   3831  CG  LYS   243      37.092  42.084  66.689  1.00  0.00           C  
ATOM   3832  HG2 LYS   243      36.123  41.868  67.139  1.00  0.00           H  
ATOM   3833  HG3 LYS   243      37.022  42.647  65.758  1.00  0.00           H  
ATOM   3834  CD  LYS   243      37.629  40.718  66.369  1.00  0.00           C  
ATOM   3835  HD2 LYS   243      38.693  40.791  66.144  1.00  0.00           H  
ATOM   3836  HD3 LYS   243      37.603  39.942  67.134  1.00  0.00           H  
ATOM   3837  CE  LYS   243      36.988  40.080  65.106  1.00  0.00           C  
ATOM   3838  HE2 LYS   243      36.791  40.884  64.398  1.00  0.00           H  
ATOM   3839  HE3 LYS   243      35.955  39.771  65.261  1.00  0.00           H  
ATOM   3840  NZ  LYS   243      37.634  38.908  64.539  1.00  0.00           N  
ATOM   3841  HZ1 LYS   243      37.141  38.504  63.755  1.00  0.00           H  
ATOM   3842  HZ2 LYS   243      37.676  38.117  65.165  1.00  0.00           H  
ATOM   3843  HZ3 LYS   243      38.578  39.095  64.233  1.00  0.00           H  
ATOM   3844  C   LYS   243      36.023  44.083  68.718  1.00  0.00           C  
ATOM   3845  O   LYS   243      35.020  44.278  68.057  1.00  0.00           O  
ATOM   3846  N   SER   244      35.898  43.660  69.980  1.00  0.00           N  
ATOM   3847  H   SER   244      36.747  43.406  70.464  1.00  0.00           H  
ATOM   3848  CA  SER   244      34.602  43.472  70.661  1.00  0.00           C  
ATOM   3849  HA  SER   244      33.931  42.835  70.085  1.00  0.00           H  
ATOM   3850  CB  SER   244      34.886  42.760  71.998  1.00  0.00           C  
ATOM   3851  HB2 SER   244      35.641  43.353  72.514  1.00  0.00           H  
ATOM   3852  HB3 SER   244      35.392  41.817  71.793  1.00  0.00           H  
ATOM   3853  OG  SER   244      33.648  42.603  72.729  1.00  0.00           O  
ATOM   3854  HG  SER   244      33.406  43.421  73.169  1.00  0.00           H  
ATOM   3855  C   SER   244      33.829  44.800  70.639  1.00  0.00           C  
ATOM   3856  O   SER   244      32.611  44.871  70.419  1.00  0.00           O  
ATOM   3857  N   LYS   245      34.481  45.969  70.827  1.00  0.00           N  
ATOM   3858  H   LYS   245      35.480  45.872  70.933  1.00  0.00           H  
ATOM   3859  CA  LYS   245      33.878  47.341  70.765  1.00  0.00           C  
ATOM   3860  HA  LYS   245      33.010  47.310  71.423  1.00  0.00           H  
ATOM   3861  CB  LYS   245      34.842  48.448  71.172  1.00  0.00           C  
ATOM   3862  HB2 LYS   245      35.631  48.324  70.429  1.00  0.00           H  
ATOM   3863  HB3 LYS   245      35.262  48.137  72.128  1.00  0.00           H  
ATOM   3864  CG  LYS   245      34.122  49.801  71.235  1.00  0.00           C  
ATOM   3865  HG2 LYS   245      33.691  50.082  70.274  1.00  0.00           H  
ATOM   3866  HG3 LYS   245      33.350  49.821  72.005  1.00  0.00           H  
ATOM   3867  CD  LYS   245      35.211  50.829  71.646  1.00  0.00           C  
ATOM   3868  HD2 LYS   245      35.537  50.588  72.658  1.00  0.00           H  
ATOM   3869  HD3 LYS   245      36.074  50.829  70.981  1.00  0.00           H  
ATOM   3870  CE  LYS   245      34.592  52.244  71.568  1.00  0.00           C  
ATOM   3871  HE2 LYS   245      34.123  52.308  70.586  1.00  0.00           H  
ATOM   3872  HE3 LYS   245      35.335  53.029  71.710  1.00  0.00           H  
ATOM   3873  NZ  LYS   245      33.490  52.375  72.583  1.00  0.00           N  
ATOM   3874  HZ1 LYS   245      33.186  53.335  72.505  1.00  0.00           H  
ATOM   3875  HZ2 LYS   245      32.741  51.703  72.500  1.00  0.00           H  
ATOM   3876  HZ3 LYS   245      33.833  52.280  73.528  1.00  0.00           H  
ATOM   3877  C   LYS   245      33.372  47.576  69.365  1.00  0.00           C  
ATOM   3878  O   LYS   245      32.168  47.812  69.245  1.00  0.00           O  
ATOM   3879  N   ALA   246      34.216  47.668  68.339  1.00  0.00           N  
ATOM   3880  H   ALA   246      35.185  47.459  68.533  1.00  0.00           H  
ATOM   3881  CA  ALA   246      33.717  47.890  67.011  1.00  0.00           C  
ATOM   3882  HA  ALA   246      33.330  48.896  66.847  1.00  0.00           H  
ATOM   3883  CB  ALA   246      34.910  47.819  66.028  1.00  0.00           C  
ATOM   3884  HB1 ALA   246      34.610  48.291  65.093  1.00  0.00           H  
ATOM   3885  HB2 ALA   246      35.762  48.332  66.475  1.00  0.00           H  
ATOM   3886  HB3 ALA   246      35.182  46.797  65.762  1.00  0.00           H  
ATOM   3887  C   ALA   246      32.557  47.002  66.666  1.00  0.00           C  
ATOM   3888  O   ALA   246      31.596  47.486  65.963  1.00  0.00           O  
ATOM   3889  N   ASN   247      32.455  45.763  67.064  1.00  0.00           N  
ATOM   3890  H   ASN   247      33.161  45.470  67.725  1.00  0.00           H  
ATOM   3891  CA  ASN   247      31.414  44.823  66.617  1.00  0.00           C  
ATOM   3892  HA  ASN   247      31.305  45.038  65.554  1.00  0.00           H  
ATOM   3893  CB  ASN   247      31.953  43.415  66.694  1.00  0.00           C  
ATOM   3894  HB2 ASN   247      32.498  43.135  67.595  1.00  0.00           H  
ATOM   3895  HB3 ASN   247      31.111  42.732  66.587  1.00  0.00           H  
ATOM   3896  CG  ASN   247      32.735  43.120  65.426  1.00  0.00           C  
ATOM   3897  OD1 ASN   247      32.221  42.992  64.304  1.00  0.00           O  
ATOM   3898  ND2 ASN   247      34.087  43.081  65.571  1.00  0.00           N  
ATOM   3899 HD21 ASN   247      34.425  43.482  66.434  1.00  0.00           H  
ATOM   3900 HD22 ASN   247      34.654  42.739  64.808  1.00  0.00           H  
ATOM   3901  C   ASN   247      30.105  45.084  67.503  1.00  0.00           C  
ATOM   3902  O   ASN   247      28.952  45.022  66.965  1.00  0.00           O  
ATOM   3903  N   GLY   248      30.306  45.595  68.718  1.00  0.00           N  
ATOM   3904  H   GLY   248      31.234  45.877  68.999  1.00  0.00           H  
ATOM   3905  CA  GLY   248      29.213  46.017  69.557  1.00  0.00           C  
ATOM   3906  HA2 GLY   248      29.505  45.982  70.607  1.00  0.00           H  
ATOM   3907  HA3 GLY   248      28.393  45.323  69.372  1.00  0.00           H  
ATOM   3908  C   GLY   248      28.717  47.429  69.241  1.00  0.00           C  
ATOM   3909  O   GLY   248      27.605  47.776  69.639  1.00  0.00           O  
ATOM   3910  N   GLU   249      29.468  48.156  68.411  1.00  0.00           N  
ATOM   3911  H   GLU   249      30.391  47.774  68.257  1.00  0.00           H  
ATOM   3912  CA  GLU   249      29.310  49.584  68.187  1.00  0.00           C  
ATOM   3913  HA  GLU   249      28.702  49.999  68.991  1.00  0.00           H  
ATOM   3914  CB  GLU   249      30.673  50.342  68.355  1.00  0.00           C  
ATOM   3915  HB2 GLU   249      31.278  50.094  67.482  1.00  0.00           H  
ATOM   3916  HB3 GLU   249      31.030  50.138  69.364  1.00  0.00           H  
ATOM   3917  CG  GLU   249      30.755  51.885  68.181  1.00  0.00           C  
ATOM   3918  HG2 GLU   249      30.669  52.246  67.157  1.00  0.00           H  
ATOM   3919  HG3 GLU   249      31.811  52.071  68.376  1.00  0.00           H  
ATOM   3920  CD  GLU   249      29.917  52.684  69.128  1.00  0.00           C  
ATOM   3921  OE1 GLU   249      29.508  52.165  70.216  1.00  0.00           O  
ATOM   3922  OE2 GLU   249      29.668  53.890  68.882  1.00  0.00           O  
ATOM   3923  C   GLU   249      28.621  49.933  66.809  1.00  0.00           C  
ATOM   3924  O   GLU   249      28.053  51.024  66.807  1.00  0.00           O  
ATOM   3925  N   VAL   250      28.464  49.060  65.845  1.00  0.00           N  
ATOM   3926  H   VAL   250      28.961  48.186  65.941  1.00  0.00           H  
ATOM   3927  CA  VAL   250      27.725  49.349  64.617  1.00  0.00           C  
ATOM   3928  HA  VAL   250      27.690  50.437  64.551  1.00  0.00           H  
ATOM   3929  CB  VAL   250      28.345  48.806  63.310  1.00  0.00           C  
ATOM   3930  HB  VAL   250      29.272  49.304  63.027  1.00  0.00           H  
ATOM   3931  CG1 VAL   250      28.806  47.368  63.408  1.00  0.00           C  
ATOM   3932 HG11 VAL   250      29.195  47.096  62.427  1.00  0.00           H  
ATOM   3933 HG12 VAL   250      28.051  46.637  63.695  1.00  0.00           H  
ATOM   3934 HG13 VAL   250      29.640  47.482  64.101  1.00  0.00           H  
ATOM   3935  CG2 VAL   250      27.367  48.904  62.175  1.00  0.00           C  
ATOM   3936 HG21 VAL   250      27.031  49.933  62.042  1.00  0.00           H  
ATOM   3937 HG22 VAL   250      27.895  48.775  61.230  1.00  0.00           H  
ATOM   3938 HG23 VAL   250      26.612  48.119  62.229  1.00  0.00           H  
ATOM   3939  C   VAL   250      26.289  48.947  64.892  1.00  0.00           C  
ATOM   3940  O   VAL   250      26.037  47.878  65.470  1.00  0.00           O  
ATOM   3941  N   THR   251      25.294  49.649  64.437  1.00  0.00           N  
ATOM   3942  H   THR   251      25.556  50.594  64.194  1.00  0.00           H  
ATOM   3943  CA  THR   251      23.840  49.634  64.766  1.00  0.00           C  
ATOM   3944  HA  THR   251      23.748  48.956  65.615  1.00  0.00           H  
ATOM   3945  CB  THR   251      23.316  50.989  65.373  1.00  0.00           C  
ATOM   3946  HB  THR   251      22.263  50.844  65.613  1.00  0.00           H  
ATOM   3947  CG2 THR   251      24.110  51.309  66.602  1.00  0.00           C  
ATOM   3948 HG21 THR   251      24.782  52.132  66.359  1.00  0.00           H  
ATOM   3949 HG22 THR   251      24.674  50.435  66.930  1.00  0.00           H  
ATOM   3950 HG23 THR   251      23.484  51.564  67.457  1.00  0.00           H  
ATOM   3951  OG1 THR   251      23.419  52.025  64.453  1.00  0.00           O  
ATOM   3952  HG1 THR   251      24.356  52.221  64.382  1.00  0.00           H  
ATOM   3953  C   THR   251      22.984  49.002  63.613  1.00  0.00           C  
ATOM   3954  O   THR   251      21.745  48.955  63.819  1.00  0.00           O  
ATOM   3955  N   LEU   252      23.453  48.679  62.413  1.00  0.00           N  
ATOM   3956  H   LEU   252      24.459  48.661  62.321  1.00  0.00           H  
ATOM   3957  CA  LEU   252      22.738  48.327  61.244  1.00  0.00           C  
ATOM   3958  HA  LEU   252      22.004  49.097  61.006  1.00  0.00           H  
ATOM   3959  CB  LEU   252      23.755  48.133  60.138  1.00  0.00           C  
ATOM   3960  HB2 LEU   252      24.530  47.486  60.548  1.00  0.00           H  
ATOM   3961  HB3 LEU   252      23.200  47.615  59.356  1.00  0.00           H  
ATOM   3962  CG  LEU   252      24.436  49.308  59.433  1.00  0.00           C  
ATOM   3963  HG  LEU   252      24.711  49.985  60.242  1.00  0.00           H  
ATOM   3964  CD1 LEU   252      25.635  49.011  58.547  1.00  0.00           C  
ATOM   3965 HD11 LEU   252      26.421  48.503  59.106  1.00  0.00           H  
ATOM   3966 HD12 LEU   252      26.151  49.911  58.213  1.00  0.00           H  
ATOM   3967 HD13 LEU   252      25.303  48.266  57.823  1.00  0.00           H  
ATOM   3968  CD2 LEU   252      23.529  50.135  58.443  1.00  0.00           C  
ATOM   3969 HD21 LEU   252      23.986  51.095  58.205  1.00  0.00           H  
ATOM   3970 HD22 LEU   252      23.411  49.632  57.483  1.00  0.00           H  
ATOM   3971 HD23 LEU   252      22.519  50.072  58.848  1.00  0.00           H  
ATOM   3972  C   LEU   252      21.989  46.950  61.498  1.00  0.00           C  
ATOM   3973  O   LEU   252      21.165  46.554  60.649  1.00  0.00           O  
ATOM   3974  N   GLY   253      22.355  46.255  62.574  1.00  0.00           N  
ATOM   3975  H   GLY   253      22.992  46.754  63.179  1.00  0.00           H  
ATOM   3976  CA  GLY   253      22.286  44.777  62.694  1.00  0.00           C  
ATOM   3977  HA2 GLY   253      21.243  44.515  62.517  1.00  0.00           H  
ATOM   3978  HA3 GLY   253      22.605  44.399  63.665  1.00  0.00           H  
ATOM   3979  C   GLY   253      23.179  44.208  61.551  1.00  0.00           C  
ATOM   3980  O   GLY   253      24.110  44.913  61.094  1.00  0.00           O  
ATOM   3981  N   ASN   254      22.868  43.001  61.110  1.00  0.00           N  
ATOM   3982  H   ASN   254      22.287  42.473  61.745  1.00  0.00           H  
ATOM   3983  CA  ASN   254      23.426  42.223  59.967  1.00  0.00           C  
ATOM   3984  HA  ASN   254      23.281  41.169  60.202  1.00  0.00           H  
ATOM   3985  CB  ASN   254      22.549  42.578  58.787  1.00  0.00           C  
ATOM   3986  HB2 ASN   254      22.938  43.419  58.213  1.00  0.00           H  
ATOM   3987  HB3 ASN   254      21.531  42.809  59.101  1.00  0.00           H  
ATOM   3988  CG  ASN   254      22.570  41.535  57.691  1.00  0.00           C  
ATOM   3989  OD1 ASN   254      23.029  40.437  57.959  1.00  0.00           O  
ATOM   3990  ND2 ASN   254      22.327  41.890  56.435  1.00  0.00           N  
ATOM   3991 HD21 ASN   254      22.267  41.228  55.674  1.00  0.00           H  
ATOM   3992 HD22 ASN   254      22.010  42.847  56.381  1.00  0.00           H  
ATOM   3993  C   ASN   254      24.985  42.311  59.778  1.00  0.00           C  
ATOM   3994  O   ASN   254      25.469  42.046  58.632  1.00  0.00           O  
ATOM   3995  N   THR   255      25.728  42.679  60.865  1.00  0.00           N  
ATOM   3996  H   THR   255      25.135  42.702  61.682  1.00  0.00           H  
ATOM   3997  CA  THR   255      27.161  43.070  60.946  1.00  0.00           C  
ATOM   3998  HA  THR   255      27.575  42.449  60.152  1.00  0.00           H  
ATOM   3999  CB  THR   255      27.394  44.579  60.606  1.00  0.00           C  
ATOM   4000  HB  THR   255      28.419  44.884  60.392  1.00  0.00           H  
ATOM   4001  CG2 THR   255      26.821  44.838  59.243  1.00  0.00           C  
ATOM   4002 HG21 THR   255      27.180  44.189  58.443  1.00  0.00           H  
ATOM   4003 HG22 THR   255      27.278  45.809  59.055  1.00  0.00           H  
ATOM   4004 HG23 THR   255      25.734  44.890  59.312  1.00  0.00           H  
ATOM   4005  OG1 THR   255      26.711  45.413  61.442  1.00  0.00           O  
ATOM   4006  HG1 THR   255      25.796  45.130  61.375  1.00  0.00           H  
ATOM   4007  C   THR   255      27.781  42.640  62.271  1.00  0.00           C  
ATOM   4008  O   THR   255      28.794  43.107  62.630  1.00  0.00           O  
ATOM   4009  N   GLU   256      27.192  41.669  62.943  1.00  0.00           N  
ATOM   4010  H   GLU   256      26.354  41.275  62.541  1.00  0.00           H  
ATOM   4011  CA  GLU   256      27.595  41.075  64.218  1.00  0.00           C  
ATOM   4012  HA  GLU   256      27.800  41.904  64.895  1.00  0.00           H  
ATOM   4013  CB  GLU   256      26.519  40.132  64.812  1.00  0.00           C  
ATOM   4014  HB2 GLU   256      26.904  39.541  65.643  1.00  0.00           H  
ATOM   4015  HB3 GLU   256      26.388  39.338  64.077  1.00  0.00           H  
ATOM   4016  CG  GLU   256      25.155  40.793  65.188  1.00  0.00           C  
ATOM   4017  HG2 GLU   256      24.624  39.984  65.691  1.00  0.00           H  
ATOM   4018  HG3 GLU   256      25.374  41.563  65.928  1.00  0.00           H  
ATOM   4019  CD  GLU   256      24.177  41.228  64.093  1.00  0.00           C  
ATOM   4020  OE1 GLU   256      23.065  41.540  64.418  1.00  0.00           O  
ATOM   4021  OE2 GLU   256      24.472  41.060  62.870  1.00  0.00           O  
ATOM   4022  C   GLU   256      28.868  40.227  63.997  1.00  0.00           C  
ATOM   4023  O   GLU   256      28.938  39.305  63.170  1.00  0.00           O  
ATOM   4024  N   ARG   257      29.840  40.484  64.844  1.00  0.00           N  
ATOM   4025  H   ARG   257      29.527  41.094  65.585  1.00  0.00           H  
ATOM   4026  CA  ARG   257      31.244  39.964  64.748  1.00  0.00           C  
ATOM   4027  HA  ARG   257      31.865  40.643  65.333  1.00  0.00           H  
ATOM   4028  CB  ARG   257      31.201  38.469  65.199  1.00  0.00           C  
ATOM   4029  HB2 ARG   257      30.585  37.837  64.560  1.00  0.00           H  
ATOM   4030  HB3 ARG   257      32.199  38.084  64.988  1.00  0.00           H  
ATOM   4031  CG  ARG   257      30.871  38.348  66.682  1.00  0.00           C  
ATOM   4032  HG2 ARG   257      29.886  38.752  66.914  1.00  0.00           H  
ATOM   4033  HG3 ARG   257      31.526  38.928  67.333  1.00  0.00           H  
ATOM   4034  CD  ARG   257      31.083  36.837  67.062  1.00  0.00           C  
ATOM   4035  HD2 ARG   257      32.039  36.472  66.686  1.00  0.00           H  
ATOM   4036  HD3 ARG   257      30.369  36.297  66.441  1.00  0.00           H  
ATOM   4037  NE  ARG   257      30.868  36.726  68.531  1.00  0.00           N  
ATOM   4038  HE  ARG   257      29.920  36.494  68.793  1.00  0.00           H  
ATOM   4039  CZ  ARG   257      31.727  36.624  69.477  1.00  0.00           C  
ATOM   4040  NH1 ARG   257      33.018  36.830  69.380  1.00  0.00           N  
ATOM   4041 HH11 ARG   257      33.539  36.845  70.246  1.00  0.00           H  
ATOM   4042 HH12 ARG   257      33.564  37.030  68.554  1.00  0.00           H  
ATOM   4043  NH2 ARG   257      31.257  36.448  70.689  1.00  0.00           N  
ATOM   4044 HH21 ARG   257      30.265  36.362  70.857  1.00  0.00           H  
ATOM   4045 HH22 ARG   257      31.974  36.467  71.400  1.00  0.00           H  
ATOM   4046  C   ARG   257      31.916  40.084  63.350  1.00  0.00           C  
ATOM   4047  O   ARG   257      32.870  39.343  63.097  1.00  0.00           O  
ATOM   4048  N   ARG   258      31.434  41.019  62.487  1.00  0.00           N  
ATOM   4049  H   ARG   258      30.655  41.568  62.821  1.00  0.00           H  
ATOM   4050  CA  ARG   258      31.789  41.073  61.102  1.00  0.00           C  
ATOM   4051  HA  ARG   258      32.091  40.056  60.850  1.00  0.00           H  
ATOM   4052  CB  ARG   258      30.579  41.357  60.309  1.00  0.00           C  
ATOM   4053  HB2 ARG   258      30.258  42.359  60.594  1.00  0.00           H  
ATOM   4054  HB3 ARG   258      29.829  40.589  60.501  1.00  0.00           H  
ATOM   4055  CG  ARG   258      30.712  41.484  58.723  1.00  0.00           C  
ATOM   4056  HG2 ARG   258      31.243  42.420  58.545  1.00  0.00           H  
ATOM   4057  HG3 ARG   258      29.747  41.671  58.251  1.00  0.00           H  
ATOM   4058  CD  ARG   258      31.354  40.312  57.999  1.00  0.00           C  
ATOM   4059  HD2 ARG   258      32.360  40.062  58.336  1.00  0.00           H  
ATOM   4060  HD3 ARG   258      30.705  39.444  58.109  1.00  0.00           H  
ATOM   4061  NE  ARG   258      31.457  40.473  56.535  1.00  0.00           N  
ATOM   4062  HE  ARG   258      32.341  40.642  56.076  1.00  0.00           H  
ATOM   4063  CZ  ARG   258      30.432  40.425  55.684  1.00  0.00           C  
ATOM   4064  NH1 ARG   258      29.172  40.146  56.031  1.00  0.00           N  
ATOM   4065 HH11 ARG   258      28.929  39.898  56.979  1.00  0.00           H  
ATOM   4066 HH12 ARG   258      28.513  40.519  55.362  1.00  0.00           H  
ATOM   4067  NH2 ARG   258      30.612  40.722  54.445  1.00  0.00           N  
ATOM   4068 HH21 ARG   258      29.817  40.485  53.869  1.00  0.00           H  
ATOM   4069 HH22 ARG   258      31.521  41.008  54.108  1.00  0.00           H  
ATOM   4070  C   ARG   258      33.026  41.953  60.846  1.00  0.00           C  
ATOM   4071  O   ARG   258      33.776  41.777  59.924  1.00  0.00           O  
ATOM   4072  N   ILE   259      33.349  42.914  61.718  1.00  0.00           N  
ATOM   4073  H   ILE   259      32.622  43.034  62.408  1.00  0.00           H  
ATOM   4074  CA  ILE   259      34.577  43.684  61.817  1.00  0.00           C  
ATOM   4075  HA  ILE   259      34.843  43.922  60.787  1.00  0.00           H  
ATOM   4076  CB  ILE   259      34.440  44.908  62.660  1.00  0.00           C  
ATOM   4077  HB  ILE   259      33.992  44.621  63.612  1.00  0.00           H  
ATOM   4078  CG2 ILE   259      35.869  45.459  62.910  1.00  0.00           C  
ATOM   4079 HG21 ILE   259      35.828  46.386  63.483  1.00  0.00           H  
ATOM   4080 HG22 ILE   259      36.483  44.783  63.505  1.00  0.00           H  
ATOM   4081 HG23 ILE   259      36.397  45.685  61.984  1.00  0.00           H  
ATOM   4082  CG1 ILE   259      33.644  46.102  62.034  1.00  0.00           C  
ATOM   4083 HG12 ILE   259      33.549  46.856  62.815  1.00  0.00           H  
ATOM   4084 HG13 ILE   259      34.161  46.580  61.201  1.00  0.00           H  
ATOM   4085  CD1 ILE   259      32.250  45.783  61.511  1.00  0.00           C  
ATOM   4086 HD11 ILE   259      32.277  45.201  60.590  1.00  0.00           H  
ATOM   4087 HD12 ILE   259      31.774  46.718  61.214  1.00  0.00           H  
ATOM   4088 HD13 ILE   259      31.645  45.300  62.278  1.00  0.00           H  
ATOM   4089  C   ILE   259      35.697  42.686  62.263  1.00  0.00           C  
ATOM   4090  O   ILE   259      35.592  42.066  63.290  1.00  0.00           O  
ATOM   4091  N   SER   260      36.837  42.668  61.566  1.00  0.00           N  
ATOM   4092  H   SER   260      36.982  43.357  60.842  1.00  0.00           H  
ATOM   4093  CA  SER   260      38.126  41.971  62.036  1.00  0.00           C  
ATOM   4094  HA  SER   260      37.726  41.037  62.430  1.00  0.00           H  
ATOM   4095  CB  SER   260      38.995  41.573  60.858  1.00  0.00           C  
ATOM   4096  HB2 SER   260      38.392  41.004  60.149  1.00  0.00           H  
ATOM   4097  HB3 SER   260      39.759  40.950  61.324  1.00  0.00           H  
ATOM   4098  OG  SER   260      39.674  42.750  60.299  1.00  0.00           O  
ATOM   4099  HG  SER   260      39.984  42.470  59.435  1.00  0.00           H  
ATOM   4100  C   SER   260      38.958  42.753  63.085  1.00  0.00           C  
ATOM   4101  O   SER   260      38.872  43.994  63.088  1.00  0.00           O  
ATOM   4102  N   SER   261      39.943  42.200  63.753  1.00  0.00           N  
ATOM   4103  H   SER   261      40.233  41.240  63.629  1.00  0.00           H  
ATOM   4104  CA  SER   261      40.796  42.993  64.659  1.00  0.00           C  
ATOM   4105  HA  SER   261      40.192  43.528  65.391  1.00  0.00           H  
ATOM   4106  CB  SER   261      41.806  42.165  65.411  1.00  0.00           C  
ATOM   4107  HB2 SER   261      42.491  41.692  64.707  1.00  0.00           H  
ATOM   4108  HB3 SER   261      42.440  42.737  66.089  1.00  0.00           H  
ATOM   4109  OG  SER   261      41.123  41.080  66.009  1.00  0.00           O  
ATOM   4110  HG  SER   261      41.011  40.384  65.357  1.00  0.00           H  
ATOM   4111  C   SER   261      41.527  44.096  63.893  1.00  0.00           C  
ATOM   4112  O   SER   261      41.804  45.093  64.527  1.00  0.00           O  
ATOM   4113  N   LEU   262      41.840  43.894  62.621  1.00  0.00           N  
ATOM   4114  H   LEU   262      41.697  42.994  62.186  1.00  0.00           H  
ATOM   4115  CA  LEU   262      42.601  44.855  61.836  1.00  0.00           C  
ATOM   4116  HA  LEU   262      43.429  45.404  62.285  1.00  0.00           H  
ATOM   4117  CB  LEU   262      43.142  44.231  60.546  1.00  0.00           C  
ATOM   4118  HB2 LEU   262      42.358  43.549  60.218  1.00  0.00           H  
ATOM   4119  HB3 LEU   262      43.419  44.911  59.741  1.00  0.00           H  
ATOM   4120  CG  LEU   262      44.406  43.366  60.738  1.00  0.00           C  
ATOM   4121  HG  LEU   262      44.143  42.548  61.409  1.00  0.00           H  
ATOM   4122  CD1 LEU   262      44.853  42.849  59.335  1.00  0.00           C  
ATOM   4123 HD11 LEU   262      44.075  42.194  58.943  1.00  0.00           H  
ATOM   4124 HD12 LEU   262      45.009  43.720  58.699  1.00  0.00           H  
ATOM   4125 HD13 LEU   262      45.701  42.192  59.530  1.00  0.00           H  
ATOM   4126  CD2 LEU   262      45.608  44.115  61.354  1.00  0.00           C  
ATOM   4127 HD21 LEU   262      45.867  45.022  60.809  1.00  0.00           H  
ATOM   4128 HD22 LEU   262      46.453  43.437  61.472  1.00  0.00           H  
ATOM   4129 HD23 LEU   262      45.316  44.374  62.372  1.00  0.00           H  
ATOM   4130  C   LEU   262      41.687  46.025  61.344  1.00  0.00           C  
ATOM   4131  O   LEU   262      42.166  47.201  61.396  1.00  0.00           O  
ATOM   4132  N   GLN   263      40.509  45.665  60.733  1.00  0.00           N  
ATOM   4133  H   GLN   263      40.249  44.692  60.654  1.00  0.00           H  
ATOM   4134  CA  GLN   263      39.526  46.720  60.524  1.00  0.00           C  
ATOM   4135  HA  GLN   263      39.918  47.342  59.719  1.00  0.00           H  
ATOM   4136  CB  GLN   263      38.287  46.004  59.957  1.00  0.00           C  
ATOM   4137  HB2 GLN   263      37.436  46.685  59.945  1.00  0.00           H  
ATOM   4138  HB3 GLN   263      37.998  45.251  60.690  1.00  0.00           H  
ATOM   4139  CG  GLN   263      38.473  45.325  58.586  1.00  0.00           C  
ATOM   4140  HG2 GLN   263      39.451  44.879  58.407  1.00  0.00           H  
ATOM   4141  HG3 GLN   263      38.304  46.141  57.884  1.00  0.00           H  
ATOM   4142  CD  GLN   263      37.440  44.234  58.448  1.00  0.00           C  
ATOM   4143  OE1 GLN   263      36.372  44.369  59.004  1.00  0.00           O  
ATOM   4144  NE2 GLN   263      37.649  43.245  57.666  1.00  0.00           N  
ATOM   4145 HE21 GLN   263      37.027  42.481  57.891  1.00  0.00           H  
ATOM   4146 HE22 GLN   263      38.616  43.082  57.424  1.00  0.00           H  
ATOM   4147  C   GLN   263      39.106  47.514  61.754  1.00  0.00           C  
ATOM   4148  O   GLN   263      38.668  48.617  61.580  1.00  0.00           O  
ATOM   4149  N   ALA   264      39.166  46.980  62.973  1.00  0.00           N  
ATOM   4150  H   ALA   264      39.401  46.004  63.085  1.00  0.00           H  
ATOM   4151  CA  ALA   264      38.878  47.797  64.159  1.00  0.00           C  
ATOM   4152  HA  ALA   264      38.007  48.348  63.804  1.00  0.00           H  
ATOM   4153  CB  ALA   264      38.440  46.851  65.324  1.00  0.00           C  
ATOM   4154  HB1 ALA   264      37.914  47.399  66.106  1.00  0.00           H  
ATOM   4155  HB2 ALA   264      37.686  46.157  64.953  1.00  0.00           H  
ATOM   4156  HB3 ALA   264      39.241  46.187  65.648  1.00  0.00           H  
ATOM   4157  C   ALA   264      40.111  48.636  64.540  1.00  0.00           C  
ATOM   4158  O   ALA   264      40.013  49.845  64.650  1.00  0.00           O  
ATOM   4159  N   LEU   265      41.325  48.006  64.530  1.00  0.00           N  
ATOM   4160  H   LEU   265      41.488  47.052  64.240  1.00  0.00           H  
ATOM   4161  CA  LEU   265      42.514  48.787  64.853  1.00  0.00           C  
ATOM   4162  HA  LEU   265      42.301  49.245  65.819  1.00  0.00           H  
ATOM   4163  CB  LEU   265      43.600  47.707  64.897  1.00  0.00           C  
ATOM   4164  HB2 LEU   265      43.310  46.943  65.618  1.00  0.00           H  
ATOM   4165  HB3 LEU   265      43.597  47.134  63.969  1.00  0.00           H  
ATOM   4166  CG  LEU   265      44.996  48.227  65.256  1.00  0.00           C  
ATOM   4167  HG  LEU   265      45.299  49.024  64.577  1.00  0.00           H  
ATOM   4168  CD1 LEU   265      44.986  48.817  66.644  1.00  0.00           C  
ATOM   4169 HD11 LEU   265      44.343  49.697  66.690  1.00  0.00           H  
ATOM   4170 HD12 LEU   265      44.583  48.098  67.358  1.00  0.00           H  
ATOM   4171 HD13 LEU   265      45.994  49.150  66.889  1.00  0.00           H  
ATOM   4172  CD2 LEU   265      45.990  47.108  65.078  1.00  0.00           C  
ATOM   4173 HD21 LEU   265      46.982  47.558  65.081  1.00  0.00           H  
ATOM   4174 HD22 LEU   265      45.793  46.334  65.820  1.00  0.00           H  
ATOM   4175 HD23 LEU   265      45.886  46.564  64.138  1.00  0.00           H  
ATOM   4176  C   LEU   265      42.875  49.951  63.874  1.00  0.00           C  
ATOM   4177  O   LEU   265      43.104  51.077  64.334  1.00  0.00           O  
ATOM   4178  N   LEU   266      42.777  49.618  62.604  1.00  0.00           N  
ATOM   4179  H   LEU   266      42.538  48.654  62.417  1.00  0.00           H  
ATOM   4180  CA  LEU   266      42.954  50.627  61.551  1.00  0.00           C  
ATOM   4181  HA  LEU   266      43.894  51.132  61.775  1.00  0.00           H  
ATOM   4182  CB  LEU   266      43.182  50.029  60.166  1.00  0.00           C  
ATOM   4183  HB2 LEU   266      43.311  50.880  59.498  1.00  0.00           H  
ATOM   4184  HB3 LEU   266      42.257  49.527  59.882  1.00  0.00           H  
ATOM   4185  CG  LEU   266      44.359  49.052  60.022  1.00  0.00           C  
ATOM   4186  HG  LEU   266      44.274  48.209  60.707  1.00  0.00           H  
ATOM   4187  CD1 LEU   266      44.474  48.335  58.698  1.00  0.00           C  
ATOM   4188 HD11 LEU   266      43.594  47.720  58.508  1.00  0.00           H  
ATOM   4189 HD12 LEU   266      45.293  47.624  58.807  1.00  0.00           H  
ATOM   4190 HD13 LEU   266      44.697  48.891  57.787  1.00  0.00           H  
ATOM   4191  CD2 LEU   266      45.672  49.664  60.308  1.00  0.00           C  
ATOM   4192 HD21 LEU   266      46.504  48.971  60.183  1.00  0.00           H  
ATOM   4193 HD22 LEU   266      45.799  50.484  59.602  1.00  0.00           H  
ATOM   4194 HD23 LEU   266      45.736  49.918  61.366  1.00  0.00           H  
ATOM   4195  C   LEU   266      41.817  51.616  61.521  1.00  0.00           C  
ATOM   4196  O   LEU   266      42.073  52.705  60.971  1.00  0.00           O  
ATOM   4197  N   ALA   267      40.622  51.414  62.005  1.00  0.00           N  
ATOM   4198  H   ALA   267      40.585  50.670  62.687  1.00  0.00           H  
ATOM   4199  CA  ALA   267      39.648  52.482  62.187  1.00  0.00           C  
ATOM   4200  HA  ALA   267      39.561  53.161  61.338  1.00  0.00           H  
ATOM   4201  CB  ALA   267      38.334  51.748  62.323  1.00  0.00           C  
ATOM   4202  HB1 ALA   267      38.303  51.162  63.241  1.00  0.00           H  
ATOM   4203  HB2 ALA   267      38.147  51.081  61.482  1.00  0.00           H  
ATOM   4204  HB3 ALA   267      37.496  52.445  62.303  1.00  0.00           H  
ATOM   4205  C   ALA   267      39.917  53.343  63.430  1.00  0.00           C  
ATOM   4206  O   ALA   267      39.781  54.571  63.426  1.00  0.00           O  
ATOM   4207  N   HIE   268      40.209  52.653  64.512  1.00  0.00           N  
ATOM   4208  H   HIE   268      40.257  51.646  64.444  1.00  0.00           H  
ATOM   4209  CA  HIE   268      40.630  53.354  65.695  1.00  0.00           C  
ATOM   4210  HA  HIE   268      39.759  53.950  65.967  1.00  0.00           H  
ATOM   4211  CB  HIE   268      40.852  52.252  66.771  1.00  0.00           C  
ATOM   4212  HB2 HIE   268      41.604  51.560  66.392  1.00  0.00           H  
ATOM   4213  HB3 HIE   268      39.900  51.721  66.763  1.00  0.00           H  
ATOM   4214  CG  HIE   268      41.335  52.789  68.112  1.00  0.00           C  
ATOM   4215  ND1 HIE   268      40.620  53.698  68.940  1.00  0.00           N  
ATOM   4216  CE1 HIE   268      41.493  54.092  69.901  1.00  0.00           C  
ATOM   4217  HE1 HIE   268      41.325  54.898  70.600  1.00  0.00           H  
ATOM   4218  NE2 HIE   268      42.649  53.456  69.724  1.00  0.00           N  
ATOM   4219  HE2 HIE   268      43.479  53.552  70.291  1.00  0.00           H  
ATOM   4220  CD2 HIE   268      42.603  52.627  68.639  1.00  0.00           C  
ATOM   4221  HD2 HIE   268      43.422  52.036  68.257  1.00  0.00           H  
ATOM   4222  C   HIE   268      41.902  54.198  65.585  1.00  0.00           C  
ATOM   4223  O   HIE   268      41.866  55.327  66.035  1.00  0.00           O  
ATOM   4224  N   VAL   269      42.977  53.760  64.933  1.00  0.00           N  
ATOM   4225  H   VAL   269      42.928  52.862  64.473  1.00  0.00           H  
ATOM   4226  CA  VAL   269      44.165  54.598  64.641  1.00  0.00           C  
ATOM   4227  HA  VAL   269      44.576  54.896  65.606  1.00  0.00           H  
ATOM   4228  CB  VAL   269      45.367  53.811  63.915  1.00  0.00           C  
ATOM   4229  HB  VAL   269      45.560  52.848  64.387  1.00  0.00           H  
ATOM   4230  CG1 VAL   269      45.028  53.464  62.415  1.00  0.00           C  
ATOM   4231 HG11 VAL   269      45.102  54.385  61.837  1.00  0.00           H  
ATOM   4232 HG12 VAL   269      45.743  52.752  62.003  1.00  0.00           H  
ATOM   4233 HG13 VAL   269      43.998  53.110  62.373  1.00  0.00           H  
ATOM   4234  CG2 VAL   269      46.724  54.461  63.873  1.00  0.00           C  
ATOM   4235 HG21 VAL   269      46.688  55.422  63.361  1.00  0.00           H  
ATOM   4236 HG22 VAL   269      47.423  53.778  63.389  1.00  0.00           H  
ATOM   4237 HG23 VAL   269      46.990  54.645  64.914  1.00  0.00           H  
ATOM   4238  C   VAL   269      43.815  55.869  63.835  1.00  0.00           C  
ATOM   4239  O   VAL   269      44.152  56.992  64.216  1.00  0.00           O  
ATOM   4240  N   TRP   270      42.827  55.747  62.884  1.00  0.00           N  
ATOM   4241  H   TRP   270      42.467  54.834  62.648  1.00  0.00           H  
ATOM   4242  CA  TRP   270      42.366  56.869  62.097  1.00  0.00           C  
ATOM   4243  HA  TRP   270      43.207  57.421  61.678  1.00  0.00           H  
ATOM   4244  CB  TRP   270      41.575  56.323  60.955  1.00  0.00           C  
ATOM   4245  HB2 TRP   270      41.964  55.434  60.459  1.00  0.00           H  
ATOM   4246  HB3 TRP   270      40.657  55.847  61.300  1.00  0.00           H  
ATOM   4247  CG  TRP   270      41.240  57.276  59.846  1.00  0.00           C  
ATOM   4248  CD1 TRP   270      41.643  58.559  59.696  1.00  0.00           C  
ATOM   4249  HD1 TRP   270      42.340  59.119  60.301  1.00  0.00           H  
ATOM   4250  NE1 TRP   270      41.073  59.083  58.567  1.00  0.00           N  
ATOM   4251  HE1 TRP   270      41.305  60.003  58.222  1.00  0.00           H  
ATOM   4252  CE2 TRP   270      40.263  58.148  57.934  1.00  0.00           C  
ATOM   4253  CZ2 TRP   270      39.314  58.238  56.843  1.00  0.00           C  
ATOM   4254  HZ2 TRP   270      39.365  59.099  56.193  1.00  0.00           H  
ATOM   4255  CH2 TRP   270      38.494  57.104  56.472  1.00  0.00           C  
ATOM   4256  HH2 TRP   270      37.783  57.086  55.660  1.00  0.00           H  
ATOM   4257  CZ3 TRP   270      38.706  55.889  57.184  1.00  0.00           C  
ATOM   4258  HZ3 TRP   270      38.082  55.037  56.960  1.00  0.00           H  
ATOM   4259  CE3 TRP   270      39.639  55.786  58.255  1.00  0.00           C  
ATOM   4260  HE3 TRP   270      39.702  54.848  58.786  1.00  0.00           H  
ATOM   4261  CD2 TRP   270      40.342  56.959  58.717  1.00  0.00           C  
ATOM   4262  C   TRP   270      41.607  58.014  62.852  1.00  0.00           C  
ATOM   4263  O   TRP   270      42.052  59.200  62.819  1.00  0.00           O  
ATOM   4264  N   ARG   271      40.481  57.622  63.425  1.00  0.00           N  
ATOM   4265  H   ARG   271      40.159  56.704  63.153  1.00  0.00           H  
ATOM   4266  CA  ARG   271      39.649  58.366  64.423  1.00  0.00           C  
ATOM   4267  HA  ARG   271      39.224  59.302  64.061  1.00  0.00           H  
ATOM   4268  CB  ARG   271      38.683  57.417  65.092  1.00  0.00           C  
ATOM   4269  HB2 ARG   271      38.448  57.705  66.117  1.00  0.00           H  
ATOM   4270  HB3 ARG   271      39.232  56.477  65.148  1.00  0.00           H  
ATOM   4271  CG  ARG   271      37.296  57.244  64.463  1.00  0.00           C  
ATOM   4272  HG2 ARG   271      37.446  57.047  63.402  1.00  0.00           H  
ATOM   4273  HG3 ARG   271      36.717  58.119  64.757  1.00  0.00           H  
ATOM   4274  CD  ARG   271      36.602  55.897  64.923  1.00  0.00           C  
ATOM   4275  HD2 ARG   271      35.728  55.676  64.309  1.00  0.00           H  
ATOM   4276  HD3 ARG   271      37.346  55.102  64.955  1.00  0.00           H  
ATOM   4277  NE  ARG   271      36.089  56.016  66.308  1.00  0.00           N  
ATOM   4278  HE  ARG   271      36.596  55.484  67.001  1.00  0.00           H  
ATOM   4279  CZ  ARG   271      35.100  56.770  66.791  1.00  0.00           C  
ATOM   4280  NH1 ARG   271      34.232  57.322  66.027  1.00  0.00           N  
ATOM   4281 HH11 ARG   271      34.575  57.241  65.080  1.00  0.00           H  
ATOM   4282 HH12 ARG   271      33.580  58.035  66.321  1.00  0.00           H  
ATOM   4283  NH2 ARG   271      34.850  56.905  68.053  1.00  0.00           N  
ATOM   4284 HH21 ARG   271      35.398  56.390  68.728  1.00  0.00           H  
ATOM   4285 HH22 ARG   271      34.240  57.629  68.404  1.00  0.00           H  
ATOM   4286  C   ARG   271      40.626  58.957  65.517  1.00  0.00           C  
ATOM   4287  O   ARG   271      40.479  60.122  65.869  1.00  0.00           O  
ATOM   4288  N   SER   272      41.662  58.223  65.923  1.00  0.00           N  
ATOM   4289  H   SER   272      41.821  57.298  65.551  1.00  0.00           H  
ATOM   4290  CA  SER   272      42.575  58.848  66.853  1.00  0.00           C  
ATOM   4291  HA  SER   272      41.866  59.355  67.507  1.00  0.00           H  
ATOM   4292  CB  SER   272      43.367  57.736  67.652  1.00  0.00           C  
ATOM   4293  HB2 SER   272      43.932  57.116  66.956  1.00  0.00           H  
ATOM   4294  HB3 SER   272      44.015  58.287  68.334  1.00  0.00           H  
ATOM   4295  OG  SER   272      42.476  56.872  68.383  1.00  0.00           O  
ATOM   4296  HG  SER   272      42.027  56.410  67.671  1.00  0.00           H  
ATOM   4297  C   SER   272      43.520  59.940  66.379  1.00  0.00           C  
ATOM   4298  O   SER   272      43.574  61.038  66.972  1.00  0.00           O  
ATOM   4299  N   VAL   273      44.205  59.610  65.261  1.00  0.00           N  
ATOM   4300  H   VAL   273      44.130  58.686  64.859  1.00  0.00           H  
ATOM   4301  CA  VAL   273      45.101  60.498  64.545  1.00  0.00           C  
ATOM   4302  HA  VAL   273      45.893  60.733  65.256  1.00  0.00           H  
ATOM   4303  CB  VAL   273      45.702  59.758  63.318  1.00  0.00           C  
ATOM   4304  HB  VAL   273      44.899  59.131  62.930  1.00  0.00           H  
ATOM   4305  CG1 VAL   273      46.208  60.703  62.231  1.00  0.00           C  
ATOM   4306 HG11 VAL   273      45.470  61.296  61.690  1.00  0.00           H  
ATOM   4307 HG12 VAL   273      47.099  61.244  62.549  1.00  0.00           H  
ATOM   4308 HG13 VAL   273      46.592  60.027  61.468  1.00  0.00           H  
ATOM   4309  CG2 VAL   273      46.888  58.913  63.853  1.00  0.00           C  
ATOM   4310 HG21 VAL   273      47.232  58.211  63.093  1.00  0.00           H  
ATOM   4311 HG22 VAL   273      46.525  58.318  64.691  1.00  0.00           H  
ATOM   4312 HG23 VAL   273      47.729  59.553  64.122  1.00  0.00           H  
ATOM   4313  C   VAL   273      44.472  61.815  64.099  1.00  0.00           C  
ATOM   4314  O   VAL   273      45.041  62.846  64.337  1.00  0.00           O  
ATOM   4315  N   VAL   274      43.222  61.752  63.549  1.00  0.00           N  
ATOM   4316  H   VAL   274      42.904  60.798  63.452  1.00  0.00           H  
ATOM   4317  CA  VAL   274      42.348  62.844  63.118  1.00  0.00           C  
ATOM   4318  HA  VAL   274      42.925  63.605  62.594  1.00  0.00           H  
ATOM   4319  CB  VAL   274      41.354  62.291  62.172  1.00  0.00           C  
ATOM   4320  HB  VAL   274      40.958  61.331  62.505  1.00  0.00           H  
ATOM   4321  CG1 VAL   274      40.176  63.237  61.923  1.00  0.00           C  
ATOM   4322 HG11 VAL   274      39.539  63.401  62.792  1.00  0.00           H  
ATOM   4323 HG12 VAL   274      39.582  62.914  61.068  1.00  0.00           H  
ATOM   4324 HG13 VAL   274      40.613  64.189  61.624  1.00  0.00           H  
ATOM   4325  CG2 VAL   274      42.026  61.999  60.774  1.00  0.00           C  
ATOM   4326 HG21 VAL   274      42.330  62.932  60.299  1.00  0.00           H  
ATOM   4327 HG22 VAL   274      41.264  61.589  60.111  1.00  0.00           H  
ATOM   4328 HG23 VAL   274      42.862  61.300  60.750  1.00  0.00           H  
ATOM   4329  C   VAL   274      41.825  63.661  64.277  1.00  0.00           C  
ATOM   4330  O   VAL   274      41.917  64.938  64.208  1.00  0.00           O  
ATOM   4331  N   ARG   275      41.455  63.004  65.390  1.00  0.00           N  
ATOM   4332  H   ARG   275      41.364  62.000  65.336  1.00  0.00           H  
ATOM   4333  CA  ARG   275      41.031  63.755  66.652  1.00  0.00           C  
ATOM   4334  HA  ARG   275      40.243  64.474  66.428  1.00  0.00           H  
ATOM   4335  CB  ARG   275      40.564  62.741  67.644  1.00  0.00           C  
ATOM   4336  HB2 ARG   275      41.237  61.887  67.559  1.00  0.00           H  
ATOM   4337  HB3 ARG   275      39.568  62.343  67.448  1.00  0.00           H  
ATOM   4338  CG  ARG   275      40.600  63.256  69.045  1.00  0.00           C  
ATOM   4339  HG2 ARG   275      41.623  63.542  69.292  1.00  0.00           H  
ATOM   4340  HG3 ARG   275      39.928  64.115  69.063  1.00  0.00           H  
ATOM   4341  CD  ARG   275      40.178  62.234  70.122  1.00  0.00           C  
ATOM   4342  HD2 ARG   275      39.215  61.838  69.798  1.00  0.00           H  
ATOM   4343  HD3 ARG   275      39.919  62.804  71.014  1.00  0.00           H  
ATOM   4344  NE  ARG   275      41.026  61.085  70.357  1.00  0.00           N  
ATOM   4345  HE  ARG   275      41.865  61.247  70.895  1.00  0.00           H  
ATOM   4346  CZ  ARG   275      40.809  59.856  70.095  1.00  0.00           C  
ATOM   4347  NH1 ARG   275      39.655  59.476  69.673  1.00  0.00           N  
ATOM   4348 HH11 ARG   275      39.560  58.502  69.423  1.00  0.00           H  
ATOM   4349 HH12 ARG   275      38.885  60.119  69.553  1.00  0.00           H  
ATOM   4350  NH2 ARG   275      41.786  59.052  70.295  1.00  0.00           N  
ATOM   4351 HH21 ARG   275      42.576  59.289  70.878  1.00  0.00           H  
ATOM   4352 HH22 ARG   275      41.722  58.051  70.176  1.00  0.00           H  
ATOM   4353  C   ARG   275      42.229  64.550  67.181  1.00  0.00           C  
ATOM   4354  O   ARG   275      41.991  65.691  67.646  1.00  0.00           O  
ATOM   4355  N   CYS   276      43.406  63.927  67.089  1.00  0.00           N  
ATOM   4356  H   CYS   276      43.402  62.998  66.692  1.00  0.00           H  
ATOM   4357  CA  CYS   276      44.685  64.625  67.439  1.00  0.00           C  
ATOM   4358  HA  CYS   276      44.520  65.124  68.395  1.00  0.00           H  
ATOM   4359  CB  CYS   276      45.663  63.513  67.768  1.00  0.00           C  
ATOM   4360  HB2 CYS   276      46.680  63.905  67.759  1.00  0.00           H  
ATOM   4361  HB3 CYS   276      45.670  62.817  66.929  1.00  0.00           H  
ATOM   4362  SG  CYS   276      45.096  62.692  69.258  1.00  0.00           S  
ATOM   4363  HG  CYS   276      43.974  62.279  68.663  1.00  0.00           H  
ATOM   4364  C   CYS   276      45.155  65.661  66.465  1.00  0.00           C  
ATOM   4365  O   CYS   276      46.068  66.380  66.864  1.00  0.00           O  
ATOM   4366  N   GLU   277      44.607  65.817  65.265  1.00  0.00           N  
ATOM   4367  H   GLU   277      44.064  65.053  64.889  1.00  0.00           H  
ATOM   4368  CA  GLU   277      44.794  67.073  64.506  1.00  0.00           C  
ATOM   4369  HA  GLU   277      45.760  67.515  64.752  1.00  0.00           H  
ATOM   4370  CB  GLU   277      44.912  66.657  63.025  1.00  0.00           C  
ATOM   4371  HB2 GLU   277      45.813  66.062  62.878  1.00  0.00           H  
ATOM   4372  HB3 GLU   277      44.041  66.037  62.811  1.00  0.00           H  
ATOM   4373  CG  GLU   277      44.854  67.926  62.205  1.00  0.00           C  
ATOM   4374  HG2 GLU   277      43.843  68.325  62.120  1.00  0.00           H  
ATOM   4375  HG3 GLU   277      45.320  68.744  62.755  1.00  0.00           H  
ATOM   4376  CD  GLU   277      45.677  67.849  60.917  1.00  0.00           C  
ATOM   4377  OE1 GLU   277      46.283  68.866  60.452  1.00  0.00           O  
ATOM   4378  OE2 GLU   277      45.725  66.760  60.305  1.00  0.00           O  
ATOM   4379  C   GLU   277      43.647  68.100  64.711  1.00  0.00           C  
ATOM   4380  O   GLU   277      43.904  69.310  64.859  1.00  0.00           O  
ATOM   4381  N   ARG   278      42.519  67.488  64.845  1.00  0.00           N  
ATOM   4382  H   ARG   278      42.448  66.496  64.670  1.00  0.00           H  
ATOM   4383  CA  ARG   278      41.224  68.070  65.133  1.00  0.00           C  
ATOM   4384  HA  ARG   278      40.606  67.180  65.249  1.00  0.00           H  
ATOM   4385  CB  ARG   278      41.045  68.896  66.431  1.00  0.00           C  
ATOM   4386  HB2 ARG   278      41.544  68.422  67.277  1.00  0.00           H  
ATOM   4387  HB3 ARG   278      41.535  69.865  66.334  1.00  0.00           H  
ATOM   4388  CG  ARG   278      39.575  69.151  66.881  1.00  0.00           C  
ATOM   4389  HG2 ARG   278      39.641  69.756  67.785  1.00  0.00           H  
ATOM   4390  HG3 ARG   278      39.094  69.819  66.167  1.00  0.00           H  
ATOM   4391  CD  ARG   278      38.849  67.937  67.238  1.00  0.00           C  
ATOM   4392  HD2 ARG   278      37.817  68.264  67.370  1.00  0.00           H  
ATOM   4393  HD3 ARG   278      39.006  67.173  66.476  1.00  0.00           H  
ATOM   4394  NE  ARG   278      39.353  67.330  68.509  1.00  0.00           N  
ATOM   4395  HE  ARG   278      40.342  67.249  68.699  1.00  0.00           H  
ATOM   4396  CZ  ARG   278      38.566  66.925  69.548  1.00  0.00           C  
ATOM   4397  NH1 ARG   278      37.280  67.143  69.568  1.00  0.00           N  
ATOM   4398 HH11 ARG   278      36.726  67.261  68.731  1.00  0.00           H  
ATOM   4399 HH12 ARG   278      36.767  66.797  70.366  1.00  0.00           H  
ATOM   4400  NH2 ARG   278      39.096  66.389  70.631  1.00  0.00           N  
ATOM   4401 HH21 ARG   278      40.082  66.183  70.695  1.00  0.00           H  
ATOM   4402 HH22 ARG   278      38.450  66.344  71.406  1.00  0.00           H  
ATOM   4403  C   ARG   278      40.727  68.759  63.889  1.00  0.00           C  
ATOM   4404  O   ARG   278      40.502  69.946  63.875  1.00  0.00           O  
ATOM   4405  N   ILE   279      40.570  67.941  62.838  1.00  0.00           N  
ATOM   4406  H   ILE   279      40.963  67.011  62.840  1.00  0.00           H  
ATOM   4407  CA  ILE   279      39.988  68.351  61.568  1.00  0.00           C  
ATOM   4408  HA  ILE   279      40.595  69.176  61.197  1.00  0.00           H  
ATOM   4409  CB  ILE   279      40.050  67.279  60.478  1.00  0.00           C  
ATOM   4410  HB  ILE   279      39.383  66.502  60.853  1.00  0.00           H  
ATOM   4411  CG2 ILE   279      39.511  67.868  59.183  1.00  0.00           C  
ATOM   4412 HG21 ILE   279      39.597  67.204  58.322  1.00  0.00           H  
ATOM   4413 HG22 ILE   279      39.819  68.886  58.944  1.00  0.00           H  
ATOM   4414 HG23 ILE   279      38.435  68.042  59.198  1.00  0.00           H  
ATOM   4415  CG1 ILE   279      41.520  66.785  60.255  1.00  0.00           C  
ATOM   4416 HG12 ILE   279      41.787  66.290  61.188  1.00  0.00           H  
ATOM   4417 HG13 ILE   279      42.104  67.701  60.164  1.00  0.00           H  
ATOM   4418  CD1 ILE   279      41.761  65.840  59.172  1.00  0.00           C  
ATOM   4419 HD11 ILE   279      41.684  66.355  58.214  1.00  0.00           H  
ATOM   4420 HD12 ILE   279      40.948  65.116  59.232  1.00  0.00           H  
ATOM   4421 HD13 ILE   279      42.673  65.254  59.286  1.00  0.00           H  
ATOM   4422  C   ILE   279      38.636  68.930  61.793  1.00  0.00           C  
ATOM   4423  O   ILE   279      37.887  68.525  62.717  1.00  0.00           O  
ATOM   4424  N   ASP   280      38.267  69.923  60.976  1.00  0.00           N  
ATOM   4425  H   ASP   280      38.979  70.501  60.551  1.00  0.00           H  
ATOM   4426  CA  ASP   280      36.899  70.541  60.791  1.00  0.00           C  
ATOM   4427  HA  ASP   280      36.650  70.975  61.760  1.00  0.00           H  
ATOM   4428  CB  ASP   280      36.940  71.551  59.706  1.00  0.00           C  
ATOM   4429  HB2 ASP   280      37.516  72.437  59.971  1.00  0.00           H  
ATOM   4430  HB3 ASP   280      37.578  71.115  58.938  1.00  0.00           H  
ATOM   4431  CG  ASP   280      35.665  72.049  59.111  1.00  0.00           C  
ATOM   4432  OD1 ASP   280      35.759  72.773  58.083  1.00  0.00           O  
ATOM   4433  OD2 ASP   280      34.638  71.884  59.788  1.00  0.00           O  
ATOM   4434  C   ASP   280      35.929  69.433  60.408  1.00  0.00           C  
ATOM   4435  O   ASP   280      36.186  68.827  59.379  1.00  0.00           O  
ATOM   4436  N   PRO   281      34.754  69.290  61.025  1.00  0.00           N  
ATOM   4437  CD  PRO   281      34.430  69.915  62.274  1.00  0.00           C  
ATOM   4438  HD2 PRO   281      34.146  70.962  62.169  1.00  0.00           H  
ATOM   4439  HD3 PRO   281      35.260  69.721  62.953  1.00  0.00           H  
ATOM   4440  CG  PRO   281      33.242  69.119  62.787  1.00  0.00           C  
ATOM   4441  HG2 PRO   281      32.615  69.848  63.300  1.00  0.00           H  
ATOM   4442  HG3 PRO   281      33.732  68.421  63.465  1.00  0.00           H  
ATOM   4443  CB  PRO   281      32.581  68.600  61.522  1.00  0.00           C  
ATOM   4444  HB2 PRO   281      31.883  67.780  61.689  1.00  0.00           H  
ATOM   4445  HB3 PRO   281      31.899  69.364  61.149  1.00  0.00           H  
ATOM   4446  CA  PRO   281      33.755  68.264  60.657  1.00  0.00           C  
ATOM   4447  HA  PRO   281      34.238  67.338  60.966  1.00  0.00           H  
ATOM   4448  C   PRO   281      33.286  68.079  59.197  1.00  0.00           C  
ATOM   4449  O   PRO   281      32.473  67.234  58.886  1.00  0.00           O  
ATOM   4450  N   GLN   282      33.675  68.969  58.324  1.00  0.00           N  
ATOM   4451  H   GLN   282      34.464  69.530  58.614  1.00  0.00           H  
ATOM   4452  CA  GLN   282      33.150  69.209  56.930  1.00  0.00           C  
ATOM   4453  HA  GLN   282      32.178  68.737  56.793  1.00  0.00           H  
ATOM   4454  CB  GLN   282      33.150  70.727  56.688  1.00  0.00           C  
ATOM   4455  HB2 GLN   282      34.036  71.192  57.119  1.00  0.00           H  
ATOM   4456  HB3 GLN   282      33.402  70.832  55.632  1.00  0.00           H  
ATOM   4457  CG  GLN   282      31.766  71.457  56.861  1.00  0.00           C  
ATOM   4458  HG2 GLN   282      30.995  71.079  56.190  1.00  0.00           H  
ATOM   4459  HG3 GLN   282      31.844  72.537  56.736  1.00  0.00           H  
ATOM   4460  CD  GLN   282      31.152  71.299  58.250  1.00  0.00           C  
ATOM   4461  OE1 GLN   282      29.949  71.058  58.398  1.00  0.00           O  
ATOM   4462  NE2 GLN   282      31.900  71.386  59.355  1.00  0.00           N  
ATOM   4463 HE21 GLN   282      32.908  71.451  59.322  1.00  0.00           H  
ATOM   4464 HE22 GLN   282      31.562  71.159  60.279  1.00  0.00           H  
ATOM   4465  C   GLN   282      34.041  68.536  55.886  1.00  0.00           C  
ATOM   4466  O   GLN   282      33.580  68.117  54.833  1.00  0.00           O  
ATOM   4467  N   GLU   283      35.332  68.468  56.088  1.00  0.00           N  
ATOM   4468  H   GLU   283      35.671  68.945  56.911  1.00  0.00           H  
ATOM   4469  CA  GLU   283      36.331  68.011  55.076  1.00  0.00           C  
ATOM   4470  HA  GLU   283      36.383  68.589  54.154  1.00  0.00           H  
ATOM   4471  CB  GLU   283      37.725  68.220  55.717  1.00  0.00           C  
ATOM   4472  HB2 GLU   283      37.732  67.734  56.692  1.00  0.00           H  
ATOM   4473  HB3 GLU   283      38.567  67.831  55.144  1.00  0.00           H  
ATOM   4474  CG  GLU   283      38.198  69.702  55.932  1.00  0.00           C  
ATOM   4475  HG2 GLU   283      37.483  70.236  56.557  1.00  0.00           H  
ATOM   4476  HG3 GLU   283      39.097  69.692  56.549  1.00  0.00           H  
ATOM   4477  CD  GLU   283      38.689  70.529  54.704  1.00  0.00           C  
ATOM   4478  OE1 GLU   283      39.222  69.920  53.759  1.00  0.00           O  
ATOM   4479  OE2 GLU   283      38.348  71.726  54.487  1.00  0.00           O  
ATOM   4480  C   GLU   283      36.058  66.520  54.740  1.00  0.00           C  
ATOM   4481  O   GLU   283      35.445  65.818  55.569  1.00  0.00           O  
ATOM   4482  N   VAL   284      36.520  66.114  53.576  1.00  0.00           N  
ATOM   4483  H   VAL   284      36.980  66.828  53.029  1.00  0.00           H  
ATOM   4484  CA  VAL   284      36.667  64.716  53.173  1.00  0.00           C  
ATOM   4485  HA  VAL   284      36.036  64.119  53.831  1.00  0.00           H  
ATOM   4486  CB  VAL   284      36.086  64.574  51.759  1.00  0.00           C  
ATOM   4487  HB  VAL   284      36.698  65.110  51.033  1.00  0.00           H  
ATOM   4488  CG1 VAL   284      35.908  63.030  51.551  1.00  0.00           C  
ATOM   4489 HG11 VAL   284      35.159  62.644  52.243  1.00  0.00           H  
ATOM   4490 HG12 VAL   284      35.493  62.895  50.552  1.00  0.00           H  
ATOM   4491 HG13 VAL   284      36.852  62.507  51.705  1.00  0.00           H  
ATOM   4492  CG2 VAL   284      34.658  65.143  51.760  1.00  0.00           C  
ATOM   4493 HG21 VAL   284      34.087  64.760  50.914  1.00  0.00           H  
ATOM   4494 HG22 VAL   284      34.638  66.233  51.787  1.00  0.00           H  
ATOM   4495 HG23 VAL   284      34.139  64.816  52.661  1.00  0.00           H  
ATOM   4496  C   VAL   284      38.037  64.185  53.409  1.00  0.00           C  
ATOM   4497  O   VAL   284      38.965  64.931  53.128  1.00  0.00           O  
ATOM   4498  N   LEU   285      38.095  63.006  53.977  1.00  0.00           N  
ATOM   4499  H   LEU   285      37.263  62.588  54.369  1.00  0.00           H  
ATOM   4500  CA  LEU   285      39.290  62.275  54.425  1.00  0.00           C  
ATOM   4501  HA  LEU   285      40.215  62.833  54.283  1.00  0.00           H  
ATOM   4502  CB  LEU   285      39.315  62.045  55.995  1.00  0.00           C  
ATOM   4503  HB2 LEU   285      38.612  61.241  56.214  1.00  0.00           H  
ATOM   4504  HB3 LEU   285      40.284  61.660  56.312  1.00  0.00           H  
ATOM   4505  CG  LEU   285      38.884  63.189  56.826  1.00  0.00           C  
ATOM   4506  HG  LEU   285      37.802  63.295  56.742  1.00  0.00           H  
ATOM   4507  CD1 LEU   285      39.213  62.946  58.297  1.00  0.00           C  
ATOM   4508 HD11 LEU   285      38.696  62.076  58.700  1.00  0.00           H  
ATOM   4509 HD12 LEU   285      40.288  62.791  58.386  1.00  0.00           H  
ATOM   4510 HD13 LEU   285      38.908  63.773  58.938  1.00  0.00           H  
ATOM   4511  CD2 LEU   285      39.750  64.421  56.497  1.00  0.00           C  
ATOM   4512 HD21 LEU   285      39.697  64.534  55.414  1.00  0.00           H  
ATOM   4513 HD22 LEU   285      40.764  64.313  56.880  1.00  0.00           H  
ATOM   4514 HD23 LEU   285      39.327  65.309  56.964  1.00  0.00           H  
ATOM   4515  C   LEU   285      39.492  60.961  53.700  1.00  0.00           C  
ATOM   4516  O   LEU   285      38.545  60.286  53.390  1.00  0.00           O  
ATOM   4517  N   TYR   286      40.764  60.760  53.230  1.00  0.00           N  
ATOM   4518  H   TYR   286      41.483  61.388  53.558  1.00  0.00           H  
ATOM   4519  CA  TYR   286      41.123  59.851  52.151  1.00  0.00           C  
ATOM   4520  HA  TYR   286      40.298  59.156  51.995  1.00  0.00           H  
ATOM   4521  CB  TYR   286      41.521  60.638  50.953  1.00  0.00           C  
ATOM   4522  HB2 TYR   286      42.469  61.134  51.159  1.00  0.00           H  
ATOM   4523  HB3 TYR   286      41.672  59.993  50.087  1.00  0.00           H  
ATOM   4524  CG  TYR   286      40.466  61.590  50.421  1.00  0.00           C  
ATOM   4525  CD1 TYR   286      39.549  61.083  49.485  1.00  0.00           C  
ATOM   4526  HD1 TYR   286      39.517  60.013  49.345  1.00  0.00           H  
ATOM   4527  CE1 TYR   286      38.587  61.961  48.942  1.00  0.00           C  
ATOM   4528  HE1 TYR   286      37.834  61.696  48.215  1.00  0.00           H  
ATOM   4529  CZ  TYR   286      38.623  63.283  49.281  1.00  0.00           C  
ATOM   4530  OH  TYR   286      37.724  64.072  48.652  1.00  0.00           O  
ATOM   4531  HH  TYR   286      38.237  64.821  48.340  1.00  0.00           H  
ATOM   4532  CE2 TYR   286      39.570  63.799  50.137  1.00  0.00           C  
ATOM   4533  HE2 TYR   286      39.511  64.827  50.462  1.00  0.00           H  
ATOM   4534  CD2 TYR   286      40.496  62.927  50.744  1.00  0.00           C  
ATOM   4535  HD2 TYR   286      41.123  63.269  51.554  1.00  0.00           H  
ATOM   4536  C   TYR   286      42.218  58.904  52.654  1.00  0.00           C  
ATOM   4537  O   TYR   286      43.273  59.344  53.198  1.00  0.00           O  
ATOM   4538  N   TYR   287      41.930  57.591  52.554  1.00  0.00           N  
ATOM   4539  H   TYR   287      41.023  57.351  52.180  1.00  0.00           H  
ATOM   4540  CA  TYR   287      42.648  56.623  53.425  1.00  0.00           C  
ATOM   4541  HA  TYR   287      43.636  57.046  53.611  1.00  0.00           H  
ATOM   4542  CB  TYR   287      41.930  56.608  54.853  1.00  0.00           C  
ATOM   4543  HB2 TYR   287      41.004  56.161  54.491  1.00  0.00           H  
ATOM   4544  HB3 TYR   287      41.863  57.613  55.269  1.00  0.00           H  
ATOM   4545  CG  TYR   287      42.641  55.727  55.952  1.00  0.00           C  
ATOM   4546  CD1 TYR   287      42.487  54.327  55.983  1.00  0.00           C  
ATOM   4547  HD1 TYR   287      41.847  53.856  55.252  1.00  0.00           H  
ATOM   4548  CE1 TYR   287      42.994  53.630  57.089  1.00  0.00           C  
ATOM   4549  HE1 TYR   287      42.748  52.594  57.270  1.00  0.00           H  
ATOM   4550  CZ  TYR   287      43.687  54.291  58.150  1.00  0.00           C  
ATOM   4551  OH  TYR   287      44.273  53.658  59.225  1.00  0.00           O  
ATOM   4552  HH  TYR   287      43.604  53.209  59.746  1.00  0.00           H  
ATOM   4553  CE2 TYR   287      43.817  55.650  58.106  1.00  0.00           C  
ATOM   4554  HE2 TYR   287      44.284  56.129  58.954  1.00  0.00           H  
ATOM   4555  CD2 TYR   287      43.351  56.393  56.970  1.00  0.00           C  
ATOM   4556  HD2 TYR   287      43.474  57.465  57.015  1.00  0.00           H  
ATOM   4557  C   TYR   287      42.802  55.170  52.807  1.00  0.00           C  
ATOM   4558  O   TYR   287      41.881  54.442  52.496  1.00  0.00           O  
ATOM   4559  N   ILE   288      44.053  54.940  52.577  1.00  0.00           N  
ATOM   4560  H   ILE   288      44.733  55.634  52.851  1.00  0.00           H  
ATOM   4561  CA  ILE   288      44.486  54.028  51.508  1.00  0.00           C  
ATOM   4562  HA  ILE   288      43.659  53.675  50.892  1.00  0.00           H  
ATOM   4563  CB  ILE   288      45.240  54.918  50.499  1.00  0.00           C  
ATOM   4564  HB  ILE   288      46.118  55.427  50.894  1.00  0.00           H  
ATOM   4565  CG2 ILE   288      45.779  54.008  49.374  1.00  0.00           C  
ATOM   4566 HG21 ILE   288      44.965  53.456  48.904  1.00  0.00           H  
ATOM   4567 HG22 ILE   288      46.583  53.337  49.676  1.00  0.00           H  
ATOM   4568 HG23 ILE   288      46.238  54.639  48.613  1.00  0.00           H  
ATOM   4569  CG1 ILE   288      44.298  55.975  49.757  1.00  0.00           C  
ATOM   4570 HG12 ILE   288      43.276  55.687  50.000  1.00  0.00           H  
ATOM   4571 HG13 ILE   288      44.537  56.065  48.697  1.00  0.00           H  
ATOM   4572  CD1 ILE   288      44.375  57.364  50.379  1.00  0.00           C  
ATOM   4573 HD11 ILE   288      43.625  58.008  49.919  1.00  0.00           H  
ATOM   4574 HD12 ILE   288      44.237  57.268  51.456  1.00  0.00           H  
ATOM   4575 HD13 ILE   288      45.391  57.703  50.175  1.00  0.00           H  
ATOM   4576  C   ILE   288      45.308  52.841  51.974  1.00  0.00           C  
ATOM   4577  O   ILE   288      46.506  52.960  52.307  1.00  0.00           O  
ATOM   4578  N   LEU   289      44.713  51.624  51.881  1.00  0.00           N  
ATOM   4579  H   LEU   289      43.809  51.590  51.431  1.00  0.00           H  
ATOM   4580  CA  LEU   289      45.347  50.406  52.409  1.00  0.00           C  
ATOM   4581  HA  LEU   289      46.026  50.771  53.179  1.00  0.00           H  
ATOM   4582  CB  LEU   289      44.321  49.489  53.163  1.00  0.00           C  
ATOM   4583  HB2 LEU   289      44.877  48.599  53.457  1.00  0.00           H  
ATOM   4584  HB3 LEU   289      43.645  49.146  52.380  1.00  0.00           H  
ATOM   4585  CG  LEU   289      43.651  50.026  54.459  1.00  0.00           C  
ATOM   4586  HG  LEU   289      44.425  50.506  55.058  1.00  0.00           H  
ATOM   4587  CD1 LEU   289      42.482  50.955  54.098  1.00  0.00           C  
ATOM   4588 HD11 LEU   289      43.022  51.887  53.929  1.00  0.00           H  
ATOM   4589 HD12 LEU   289      41.891  51.179  54.986  1.00  0.00           H  
ATOM   4590 HD13 LEU   289      41.874  50.599  53.266  1.00  0.00           H  
ATOM   4591  CD2 LEU   289      43.114  48.902  55.290  1.00  0.00           C  
ATOM   4592 HD21 LEU   289      42.287  48.430  54.760  1.00  0.00           H  
ATOM   4593 HD22 LEU   289      42.692  49.391  56.168  1.00  0.00           H  
ATOM   4594 HD23 LEU   289      43.857  48.131  55.491  1.00  0.00           H  
ATOM   4595  C   LEU   289      46.136  49.629  51.283  1.00  0.00           C  
ATOM   4596  O   LEU   289      45.409  49.143  50.393  1.00  0.00           O  
ATOM   4597  N   LEU   290      47.520  49.492  51.266  1.00  0.00           N  
ATOM   4598  H   LEU   290      48.027  49.915  52.030  1.00  0.00           H  
ATOM   4599  CA  LEU   290      48.363  48.950  50.121  1.00  0.00           C  
ATOM   4600  HA  LEU   290      47.741  49.184  49.258  1.00  0.00           H  
ATOM   4601  CB  LEU   290      49.800  49.544  50.056  1.00  0.00           C  
ATOM   4602  HB2 LEU   290      50.066  49.131  49.084  1.00  0.00           H  
ATOM   4603  HB3 LEU   290      50.318  49.183  50.945  1.00  0.00           H  
ATOM   4604  CG  LEU   290      49.935  51.039  49.953  1.00  0.00           C  
ATOM   4605  HG  LEU   290      49.529  51.437  50.882  1.00  0.00           H  
ATOM   4606  CD1 LEU   290      51.388  51.345  50.102  1.00  0.00           C  
ATOM   4607 HD11 LEU   290      51.777  50.772  50.944  1.00  0.00           H  
ATOM   4608 HD12 LEU   290      51.562  52.418  50.180  1.00  0.00           H  
ATOM   4609 HD13 LEU   290      51.826  50.976  49.175  1.00  0.00           H  
ATOM   4610  CD2 LEU   290      49.408  51.847  48.834  1.00  0.00           C  
ATOM   4611 HD21 LEU   290      49.604  52.917  48.898  1.00  0.00           H  
ATOM   4612 HD22 LEU   290      48.334  51.663  48.823  1.00  0.00           H  
ATOM   4613 HD23 LEU   290      49.733  51.481  47.860  1.00  0.00           H  
ATOM   4614  C   LEU   290      48.432  47.422  50.216  1.00  0.00           C  
ATOM   4615  O   LEU   290      49.503  46.827  50.459  1.00  0.00           O  
ATOM   4616  N   ILE   291      47.307  46.745  50.126  1.00  0.00           N  
ATOM   4617  H   ILE   291      46.517  47.312  49.854  1.00  0.00           H  
ATOM   4618  CA  ILE   291      46.910  45.354  50.418  1.00  0.00           C  
ATOM   4619  HA  ILE   291      47.342  45.047  51.371  1.00  0.00           H  
ATOM   4620  CB  ILE   291      45.356  45.201  50.488  1.00  0.00           C  
ATOM   4621  HB  ILE   291      44.971  45.662  49.578  1.00  0.00           H  
ATOM   4622  CG2 ILE   291      45.021  43.695  50.515  1.00  0.00           C  
ATOM   4623 HG21 ILE   291      45.640  43.132  51.214  1.00  0.00           H  
ATOM   4624 HG22 ILE   291      45.027  43.339  49.485  1.00  0.00           H  
ATOM   4625 HG23 ILE   291      43.992  43.431  50.762  1.00  0.00           H  
ATOM   4626  CG1 ILE   291      44.803  46.001  51.679  1.00  0.00           C  
ATOM   4627 HG12 ILE   291      44.787  45.406  52.592  1.00  0.00           H  
ATOM   4628 HG13 ILE   291      45.466  46.855  51.822  1.00  0.00           H  
ATOM   4629  CD1 ILE   291      43.329  46.431  51.479  1.00  0.00           C  
ATOM   4630 HD11 ILE   291      43.262  47.096  50.618  1.00  0.00           H  
ATOM   4631 HD12 ILE   291      42.728  45.587  51.139  1.00  0.00           H  
ATOM   4632 HD13 ILE   291      42.982  46.945  52.376  1.00  0.00           H  
ATOM   4633  C   ILE   291      47.520  44.352  49.338  1.00  0.00           C  
ATOM   4634  O   ILE   291      47.453  44.614  48.171  1.00  0.00           O  
ATOM   4635  N   ASP   292      47.944  43.184  49.806  1.00  0.00           N  
ATOM   4636  H   ASP   292      47.868  43.188  50.813  1.00  0.00           H  
ATOM   4637  CA  ASP   292      48.436  42.036  49.088  1.00  0.00           C  
ATOM   4638  HA  ASP   292      49.026  42.426  48.260  1.00  0.00           H  
ATOM   4639  CB  ASP   292      49.343  41.184  49.971  1.00  0.00           C  
ATOM   4640  HB2 ASP   292      50.298  41.700  50.074  1.00  0.00           H  
ATOM   4641  HB3 ASP   292      48.945  41.067  50.979  1.00  0.00           H  
ATOM   4642  CG  ASP   292      49.579  39.793  49.342  1.00  0.00           C  
ATOM   4643  OD1 ASP   292      49.720  39.660  48.110  1.00  0.00           O  
ATOM   4644  OD2 ASP   292      49.599  38.807  50.129  1.00  0.00           O  
ATOM   4645  C   ASP   292      47.254  41.339  48.369  1.00  0.00           C  
ATOM   4646  O   ASP   292      46.300  40.795  48.993  1.00  0.00           O  
ATOM   4647  N   ALA   293      47.375  41.221  47.035  1.00  0.00           N  
ATOM   4648  H   ALA   293      48.170  41.587  46.530  1.00  0.00           H  
ATOM   4649  CA  ALA   293      46.278  40.726  46.284  1.00  0.00           C  
ATOM   4650  HA  ALA   293      45.363  40.905  46.849  1.00  0.00           H  
ATOM   4651  CB  ALA   293      46.229  41.533  45.017  1.00  0.00           C  
ATOM   4652  HB1 ALA   293      46.165  42.601  45.226  1.00  0.00           H  
ATOM   4653  HB2 ALA   293      47.139  41.398  44.432  1.00  0.00           H  
ATOM   4654  HB3 ALA   293      45.403  41.204  44.387  1.00  0.00           H  
ATOM   4655  C   ALA   293      46.362  39.207  45.947  1.00  0.00           C  
ATOM   4656  O   ALA   293      45.407  38.679  45.400  1.00  0.00           O  
ATOM   4657  N   ARG   294      47.452  38.509  46.324  1.00  0.00           N  
ATOM   4658  H   ARG   294      48.276  38.919  46.740  1.00  0.00           H  
ATOM   4659  CA  ARG   294      47.846  37.120  45.881  1.00  0.00           C  
ATOM   4660  HA  ARG   294      48.197  37.176  44.851  1.00  0.00           H  
ATOM   4661  CB  ARG   294      48.918  36.515  46.786  1.00  0.00           C  
ATOM   4662  HB2 ARG   294      48.717  36.832  47.809  1.00  0.00           H  
ATOM   4663  HB3 ARG   294      48.924  35.437  46.627  1.00  0.00           H  
ATOM   4664  CG  ARG   294      50.351  36.873  46.378  1.00  0.00           C  
ATOM   4665  HG2 ARG   294      50.290  37.918  46.072  1.00  0.00           H  
ATOM   4666  HG3 ARG   294      50.702  36.305  45.517  1.00  0.00           H  
ATOM   4667  CD  ARG   294      51.147  36.835  47.639  1.00  0.00           C  
ATOM   4668  HD2 ARG   294      50.697  37.476  48.397  1.00  0.00           H  
ATOM   4669  HD3 ARG   294      51.186  35.880  48.161  1.00  0.00           H  
ATOM   4670  NE  ARG   294      52.540  37.236  47.303  1.00  0.00           N  
ATOM   4671  HE  ARG   294      53.247  36.595  46.972  1.00  0.00           H  
ATOM   4672  CZ  ARG   294      53.008  38.499  47.211  1.00  0.00           C  
ATOM   4673  NH1 ARG   294      52.320  39.541  47.384  1.00  0.00           N  
ATOM   4674 HH11 ARG   294      51.315  39.601  47.309  1.00  0.00           H  
ATOM   4675 HH12 ARG   294      52.814  40.357  47.051  1.00  0.00           H  
ATOM   4676  NH2 ARG   294      54.256  38.609  47.014  1.00  0.00           N  
ATOM   4677 HH21 ARG   294      54.906  37.840  47.089  1.00  0.00           H  
ATOM   4678 HH22 ARG   294      54.617  39.521  46.772  1.00  0.00           H  
ATOM   4679  C   ARG   294      46.636  36.172  46.041  1.00  0.00           C  
ATOM   4680  O   ARG   294      46.316  35.423  45.126  1.00  0.00           O  
ATOM   4681  N   THR   295      46.024  36.154  47.183  1.00  0.00           N  
ATOM   4682  H   THR   295      46.411  36.676  47.955  1.00  0.00           H  
ATOM   4683  CA  THR   295      44.825  35.275  47.495  1.00  0.00           C  
ATOM   4684  HA  THR   295      44.854  34.293  47.022  1.00  0.00           H  
ATOM   4685  CB  THR   295      44.672  34.958  48.962  1.00  0.00           C  
ATOM   4686  HB  THR   295      43.849  34.276  49.177  1.00  0.00           H  
ATOM   4687  CG2 THR   295      45.964  34.440  49.581  1.00  0.00           C  
ATOM   4688 HG21 THR   295      45.676  33.784  50.403  1.00  0.00           H  
ATOM   4689 HG22 THR   295      46.686  35.184  49.916  1.00  0.00           H  
ATOM   4690 HG23 THR   295      46.597  34.033  48.792  1.00  0.00           H  
ATOM   4691  OG1 THR   295      44.309  36.173  49.694  1.00  0.00           O  
ATOM   4692  HG1 THR   295      45.129  36.604  49.945  1.00  0.00           H  
ATOM   4693  C   THR   295      43.535  35.818  46.891  1.00  0.00           C  
ATOM   4694  O   THR   295      42.691  34.997  46.441  1.00  0.00           O  
ATOM   4695  N   ARG   296      43.379  37.145  46.778  1.00  0.00           N  
ATOM   4696  H   ARG   296      44.251  37.652  46.738  1.00  0.00           H  
ATOM   4697  CA  ARG   296      42.252  37.811  46.130  1.00  0.00           C  
ATOM   4698  HA  ARG   296      41.320  37.438  46.554  1.00  0.00           H  
ATOM   4699  CB  ARG   296      42.210  39.308  46.503  1.00  0.00           C  
ATOM   4700  HB2 ARG   296      41.356  39.742  45.982  1.00  0.00           H  
ATOM   4701  HB3 ARG   296      43.113  39.853  46.227  1.00  0.00           H  
ATOM   4702  CG  ARG   296      41.919  39.553  47.968  1.00  0.00           C  
ATOM   4703  HG2 ARG   296      41.190  38.845  48.363  1.00  0.00           H  
ATOM   4704  HG3 ARG   296      41.383  40.494  48.100  1.00  0.00           H  
ATOM   4705  CD  ARG   296      43.218  39.602  48.829  1.00  0.00           C  
ATOM   4706  HD2 ARG   296      43.777  40.522  48.656  1.00  0.00           H  
ATOM   4707  HD3 ARG   296      43.879  38.752  48.656  1.00  0.00           H  
ATOM   4708  NE  ARG   296      42.845  39.412  50.281  1.00  0.00           N  
ATOM   4709  HE  ARG   296      41.893  39.085  50.360  1.00  0.00           H  
ATOM   4710  CZ  ARG   296      43.463  39.810  51.357  1.00  0.00           C  
ATOM   4711  NH1 ARG   296      44.687  40.295  51.351  1.00  0.00           N  
ATOM   4712 HH11 ARG   296      45.056  40.599  52.241  1.00  0.00           H  
ATOM   4713 HH12 ARG   296      45.086  40.566  50.464  1.00  0.00           H  
ATOM   4714  NH2 ARG   296      42.813  39.647  52.473  1.00  0.00           N  
ATOM   4715 HH21 ARG   296      41.885  39.249  52.470  1.00  0.00           H  
ATOM   4716 HH22 ARG   296      43.326  39.747  53.337  1.00  0.00           H  
ATOM   4717  C   ARG   296      42.095  37.525  44.619  1.00  0.00           C  
ATOM   4718  O   ARG   296      40.942  37.577  44.145  1.00  0.00           O  
ATOM   4719  N   LEU   297      43.170  37.196  43.996  1.00  0.00           N  
ATOM   4720  H   LEU   297      44.051  37.263  44.486  1.00  0.00           H  
ATOM   4721  CA  LEU   297      43.215  36.816  42.550  1.00  0.00           C  
ATOM   4722  HA  LEU   297      42.558  37.484  41.992  1.00  0.00           H  
ATOM   4723  CB  LEU   297      44.672  36.912  42.145  1.00  0.00           C  
ATOM   4724  HB2 LEU   297      44.738  36.410  41.179  1.00  0.00           H  
ATOM   4725  HB3 LEU   297      45.252  36.256  42.794  1.00  0.00           H  
ATOM   4726  CG  LEU   297      45.241  38.380  42.097  1.00  0.00           C  
ATOM   4727  HG  LEU   297      45.236  38.927  43.040  1.00  0.00           H  
ATOM   4728  CD1 LEU   297      46.745  38.223  41.736  1.00  0.00           C  
ATOM   4729 HD11 LEU   297      47.180  39.221  41.684  1.00  0.00           H  
ATOM   4730 HD12 LEU   297      47.194  37.599  42.509  1.00  0.00           H  
ATOM   4731 HD13 LEU   297      46.849  37.682  40.795  1.00  0.00           H  
ATOM   4732  CD2 LEU   297      44.747  39.321  40.987  1.00  0.00           C  
ATOM   4733 HD21 LEU   297      44.788  38.808  40.026  1.00  0.00           H  
ATOM   4734 HD22 LEU   297      45.230  40.280  40.801  1.00  0.00           H  
ATOM   4735 HD23 LEU   297      43.712  39.663  41.021  1.00  0.00           H  
ATOM   4736  C   LEU   297      42.649  35.448  42.202  1.00  0.00           C  
ATOM   4737  O   LEU   297      42.650  34.477  43.004  1.00  0.00           O  
ATOM   4738  N   ILE   298      42.003  35.323  41.048  1.00  0.00           N  
ATOM   4739  H   ILE   298      41.863  36.082  40.396  1.00  0.00           H  
ATOM   4740  CA  ILE   298      41.468  34.001  40.537  1.00  0.00           C  
ATOM   4741  HA  ILE   298      41.569  33.223  41.293  1.00  0.00           H  
ATOM   4742  CB  ILE   298      39.893  34.038  40.378  1.00  0.00           C  
ATOM   4743  HB  ILE   298      39.712  34.967  39.837  1.00  0.00           H  
ATOM   4744  CG2 ILE   298      39.277  32.799  39.613  1.00  0.00           C  
ATOM   4745 HG21 ILE   298      38.196  32.870  39.489  1.00  0.00           H  
ATOM   4746 HG22 ILE   298      39.588  31.925  40.185  1.00  0.00           H  
ATOM   4747 HG23 ILE   298      39.771  32.487  38.693  1.00  0.00           H  
ATOM   4748  CG1 ILE   298      39.121  34.040  41.730  1.00  0.00           C  
ATOM   4749 HG12 ILE   298      39.686  34.463  42.560  1.00  0.00           H  
ATOM   4750 HG13 ILE   298      38.997  32.994  42.010  1.00  0.00           H  
ATOM   4751  CD1 ILE   298      37.792  34.761  41.658  1.00  0.00           C  
ATOM   4752 HD11 ILE   298      37.959  35.827  41.504  1.00  0.00           H  
ATOM   4753 HD12 ILE   298      37.162  34.414  40.839  1.00  0.00           H  
ATOM   4754 HD13 ILE   298      37.223  34.626  42.578  1.00  0.00           H  
ATOM   4755  C   ILE   298      42.121  33.650  39.245  1.00  0.00           C  
ATOM   4756  O   ILE   298      41.962  34.419  38.308  1.00  0.00           O  
ATOM   4757  N   PRO   299      42.808  32.457  39.064  1.00  0.00           N  
ATOM   4758  CD  PRO   299      43.183  31.969  37.776  1.00  0.00           C  
ATOM   4759  HD2 PRO   299      43.548  32.782  37.147  1.00  0.00           H  
ATOM   4760  HD3 PRO   299      42.270  31.572  37.333  1.00  0.00           H  
ATOM   4761  CG  PRO   299      44.257  30.916  38.032  1.00  0.00           C  
ATOM   4762  HG2 PRO   299      44.185  30.000  37.446  1.00  0.00           H  
ATOM   4763  HG3 PRO   299      45.217  31.431  37.985  1.00  0.00           H  
ATOM   4764  CB  PRO   299      43.950  30.472  39.461  1.00  0.00           C  
ATOM   4765  HB2 PRO   299      44.863  30.153  39.965  1.00  0.00           H  
ATOM   4766  HB3 PRO   299      43.280  29.619  39.355  1.00  0.00           H  
ATOM   4767  CA  PRO   299      43.247  31.612  40.175  1.00  0.00           C  
ATOM   4768  HA  PRO   299      42.363  31.276  40.717  1.00  0.00           H  
ATOM   4769  C   PRO   299      44.202  32.351  41.191  1.00  0.00           C  
ATOM   4770  O   PRO   299      44.749  33.435  40.840  1.00  0.00           O  
ATOM   4771  N   PRO   300      44.294  31.845  42.421  1.00  0.00           N  
ATOM   4772  CD  PRO   300      43.627  30.672  42.888  1.00  0.00           C  
ATOM   4773  HD2 PRO   300      43.752  29.818  42.221  1.00  0.00           H  
ATOM   4774  HD3 PRO   300      42.596  30.947  43.110  1.00  0.00           H  
ATOM   4775  CG  PRO   300      44.287  30.363  44.261  1.00  0.00           C  
ATOM   4776  HG2 PRO   300      45.101  29.673  44.039  1.00  0.00           H  
ATOM   4777  HG3 PRO   300      43.479  29.970  44.877  1.00  0.00           H  
ATOM   4778  CB  PRO   300      44.878  31.629  44.753  1.00  0.00           C  
ATOM   4779  HB2 PRO   300      45.661  31.299  45.435  1.00  0.00           H  
ATOM   4780  HB3 PRO   300      44.158  32.182  45.356  1.00  0.00           H  
ATOM   4781  CA  PRO   300      45.214  32.394  43.443  1.00  0.00           C  
ATOM   4782  HA  PRO   300      45.012  33.460  43.546  1.00  0.00           H  
ATOM   4783  C   PRO   300      46.671  32.401  43.019  1.00  0.00           C  
ATOM   4784  O   PRO   300      47.065  31.526  42.277  1.00  0.00           O  
ATOM   4785  N   LEU   301      47.429  33.263  43.654  1.00  0.00           N  
ATOM   4786  H   LEU   301      47.016  33.800  44.403  1.00  0.00           H  
ATOM   4787  CA  LEU   301      48.946  33.193  43.638  1.00  0.00           C  
ATOM   4788  HA  LEU   301      49.239  32.596  42.775  1.00  0.00           H  
ATOM   4789  CB  LEU   301      49.421  34.659  43.340  1.00  0.00           C  
ATOM   4790  HB2 LEU   301      50.500  34.606  43.483  1.00  0.00           H  
ATOM   4791  HB3 LEU   301      49.003  35.272  44.138  1.00  0.00           H  
ATOM   4792  CG  LEU   301      48.945  35.173  41.978  1.00  0.00           C  
ATOM   4793  HG  LEU   301      47.895  35.464  41.973  1.00  0.00           H  
ATOM   4794  CD1 LEU   301      49.871  36.406  41.677  1.00  0.00           C  
ATOM   4795 HD11 LEU   301      49.632  37.158  42.429  1.00  0.00           H  
ATOM   4796 HD12 LEU   301      49.735  36.887  40.708  1.00  0.00           H  
ATOM   4797 HD13 LEU   301      50.898  36.047  41.605  1.00  0.00           H  
ATOM   4798  CD2 LEU   301      49.078  34.243  40.801  1.00  0.00           C  
ATOM   4799 HD21 LEU   301      48.376  33.430  40.985  1.00  0.00           H  
ATOM   4800 HD22 LEU   301      48.784  34.707  39.860  1.00  0.00           H  
ATOM   4801 HD23 LEU   301      50.097  33.855  40.796  1.00  0.00           H  
ATOM   4802  C   LEU   301      49.571  32.777  44.938  1.00  0.00           C  
ATOM   4803  O   LEU   301      49.004  32.979  46.020  1.00  0.00           O  
ATOM   4804  N   GLU   302      50.720  32.101  44.831  1.00  0.00           N  
ATOM   4805  H   GLU   302      50.979  31.843  43.890  1.00  0.00           H  
ATOM   4806  CA  GLU   302      51.451  31.557  45.924  1.00  0.00           C  
ATOM   4807  HA  GLU   302      50.658  31.267  46.614  1.00  0.00           H  
ATOM   4808  CB  GLU   302      52.374  30.390  45.568  1.00  0.00           C  
ATOM   4809  HB2 GLU   302      52.810  30.005  46.489  1.00  0.00           H  
ATOM   4810  HB3 GLU   302      51.870  29.632  44.969  1.00  0.00           H  
ATOM   4811  CG  GLU   302      53.558  30.770  44.588  1.00  0.00           C  
ATOM   4812  HG2 GLU   302      54.269  31.392  45.131  1.00  0.00           H  
ATOM   4813  HG3 GLU   302      53.196  31.407  43.781  1.00  0.00           H  
ATOM   4814  CD  GLU   302      54.247  29.482  43.971  1.00  0.00           C  
ATOM   4815  OE1 GLU   302      54.598  29.432  42.758  1.00  0.00           O  
ATOM   4816  OE2 GLU   302      54.322  28.427  44.624  1.00  0.00           O  
ATOM   4817  C   GLU   302      52.235  32.625  46.665  1.00  0.00           C  
ATOM   4818  O   GLU   302      52.649  33.656  46.170  1.00  0.00           O  
ATOM   4819  N   ASP   303      52.531  32.381  47.983  1.00  0.00           N  
ATOM   4820  H   ASP   303      52.299  31.450  48.300  1.00  0.00           H  
ATOM   4821  CA  ASP   303      53.388  33.190  48.869  1.00  0.00           C  
ATOM   4822  HA  ASP   303      53.285  34.264  48.715  1.00  0.00           H  
ATOM   4823  CB  ASP   303      53.124  32.897  50.362  1.00  0.00           C  
ATOM   4824  HB2 ASP   303      53.767  33.572  50.926  1.00  0.00           H  
ATOM   4825  HB3 ASP   303      52.127  33.191  50.690  1.00  0.00           H  
ATOM   4826  CG  ASP   303      53.425  31.420  50.795  1.00  0.00           C  
ATOM   4827  OD1 ASP   303      52.678  30.502  50.362  1.00  0.00           O  
ATOM   4828  OD2 ASP   303      54.342  31.189  51.673  1.00  0.00           O  
ATOM   4829  C   ASP   303      54.906  33.017  48.583  1.00  0.00           C  
ATOM   4830  O   ASP   303      55.766  33.715  49.099  1.00  0.00           O  
ATOM   4831  N   ASP   304      55.195  31.994  47.762  1.00  0.00           N  
ATOM   4832  H   ASP   304      54.344  31.539  47.467  1.00  0.00           H  
ATOM   4833  CA  ASP   304      56.540  31.849  47.108  1.00  0.00           C  
ATOM   4834  HA  ASP   304      57.317  32.313  47.717  1.00  0.00           H  
ATOM   4835  CB  ASP   304      56.900  30.358  46.879  1.00  0.00           C  
ATOM   4836  HB2 ASP   304      57.912  30.251  46.489  1.00  0.00           H  
ATOM   4837  HB3 ASP   304      56.200  29.989  46.130  1.00  0.00           H  
ATOM   4838  CG  ASP   304      56.751  29.458  48.035  1.00  0.00           C  
ATOM   4839  OD1 ASP   304      56.811  28.232  47.802  1.00  0.00           O  
ATOM   4840  OD2 ASP   304      56.572  29.911  49.214  1.00  0.00           O  
ATOM   4841  C   ASP   304      56.721  32.583  45.790  1.00  0.00           C  
ATOM   4842  O   ASP   304      57.751  32.456  45.133  1.00  0.00           O  
ATOM   4843  N   TYR   305      55.706  33.347  45.361  1.00  0.00           N  
ATOM   4844  H   TYR   305      54.932  33.503  45.990  1.00  0.00           H  
ATOM   4845  CA  TYR   305      55.801  34.315  44.291  1.00  0.00           C  
ATOM   4846  HA  TYR   305      56.138  33.812  43.385  1.00  0.00           H  
ATOM   4847  CB  TYR   305      54.402  34.789  44.051  1.00  0.00           C  
ATOM   4848  HB2 TYR   305      53.700  33.989  43.815  1.00  0.00           H  
ATOM   4849  HB3 TYR   305      54.066  35.100  45.041  1.00  0.00           H  
ATOM   4850  CG  TYR   305      54.243  35.932  43.075  1.00  0.00           C  
ATOM   4851  CD1 TYR   305      54.435  37.244  43.503  1.00  0.00           C  
ATOM   4852  HD1 TYR   305      54.655  37.421  44.546  1.00  0.00           H  
ATOM   4853  CE1 TYR   305      54.204  38.255  42.598  1.00  0.00           C  
ATOM   4854  HE1 TYR   305      54.335  39.308  42.795  1.00  0.00           H  
ATOM   4855  CZ  TYR   305      54.072  37.998  41.197  1.00  0.00           C  
ATOM   4856  OH  TYR   305      53.911  38.981  40.262  1.00  0.00           O  
ATOM   4857  HH  TYR   305      53.738  39.850  40.631  1.00  0.00           H  
ATOM   4858  CE2 TYR   305      53.830  36.691  40.758  1.00  0.00           C  
ATOM   4859  HE2 TYR   305      53.514  36.575  39.731  1.00  0.00           H  
ATOM   4860  CD2 TYR   305      53.966  35.594  41.749  1.00  0.00           C  
ATOM   4861  HD2 TYR   305      53.799  34.579  41.418  1.00  0.00           H  
ATOM   4862  C   TYR   305      56.769  35.467  44.628  1.00  0.00           C  
ATOM   4863  O   TYR   305      56.589  36.184  45.625  1.00  0.00           O  
ATOM   4864  N   PHE   306      57.783  35.633  43.803  1.00  0.00           N  
ATOM   4865  H   PHE   306      57.859  34.879  43.135  1.00  0.00           H  
ATOM   4866  CA  PHE   306      58.831  36.732  43.977  1.00  0.00           C  
ATOM   4867  HA  PHE   306      58.568  37.188  44.931  1.00  0.00           H  
ATOM   4868  CB  PHE   306      60.178  36.072  44.129  1.00  0.00           C  
ATOM   4869  HB2 PHE   306      60.073  35.319  44.909  1.00  0.00           H  
ATOM   4870  HB3 PHE   306      60.309  35.468  43.231  1.00  0.00           H  
ATOM   4871  CG  PHE   306      61.328  37.047  44.238  1.00  0.00           C  
ATOM   4872  CD1 PHE   306      62.154  37.194  43.106  1.00  0.00           C  
ATOM   4873  HD1 PHE   306      61.985  36.524  42.276  1.00  0.00           H  
ATOM   4874  CE1 PHE   306      63.276  38.056  43.175  1.00  0.00           C  
ATOM   4875  HE1 PHE   306      63.990  38.200  42.377  1.00  0.00           H  
ATOM   4876  CZ  PHE   306      63.505  38.742  44.368  1.00  0.00           C  
ATOM   4877  HZ  PHE   306      64.282  39.492  44.377  1.00  0.00           H  
ATOM   4878  CE2 PHE   306      62.691  38.599  45.506  1.00  0.00           C  
ATOM   4879  HE2 PHE   306      62.908  39.193  46.381  1.00  0.00           H  
ATOM   4880  CD2 PHE   306      61.678  37.683  45.459  1.00  0.00           C  
ATOM   4881  HD2 PHE   306      61.130  37.540  46.379  1.00  0.00           H  
ATOM   4882  C   PHE   306      58.659  37.798  42.850  1.00  0.00           C  
ATOM   4883  O   PHE   306      58.854  37.588  41.680  1.00  0.00           O  
ATOM   4884  N   GLY   307      58.230  38.935  43.255  1.00  0.00           N  
ATOM   4885  H   GLY   307      58.014  38.922  44.242  1.00  0.00           H  
ATOM   4886  CA  GLY   307      57.700  40.024  42.425  1.00  0.00           C  
ATOM   4887  HA2 GLY   307      57.162  39.576  41.589  1.00  0.00           H  
ATOM   4888  HA3 GLY   307      58.514  40.681  42.118  1.00  0.00           H  
ATOM   4889  C   GLY   307      56.582  40.803  43.143  1.00  0.00           C  
ATOM   4890  O   GLY   307      56.177  40.509  44.313  1.00  0.00           O  
ATOM   4891  N   ASN   308      56.037  41.817  42.482  1.00  0.00           N  
ATOM   4892  H   ASN   308      56.429  42.041  41.579  1.00  0.00           H  
ATOM   4893  CA  ASN   308      54.792  42.551  43.045  1.00  0.00           C  
ATOM   4894  HA  ASN   308      54.833  42.513  44.134  1.00  0.00           H  
ATOM   4895  CB  ASN   308      54.668  43.999  42.595  1.00  0.00           C  
ATOM   4896  HB2 ASN   308      54.678  43.997  41.505  1.00  0.00           H  
ATOM   4897  HB3 ASN   308      53.695  44.442  42.806  1.00  0.00           H  
ATOM   4898  CG  ASN   308      55.781  44.806  43.191  1.00  0.00           C  
ATOM   4899  OD1 ASN   308      55.554  45.727  43.941  1.00  0.00           O  
ATOM   4900  ND2 ASN   308      57.035  44.763  42.705  1.00  0.00           N  
ATOM   4901 HD21 ASN   308      57.690  45.502  42.917  1.00  0.00           H  
ATOM   4902 HD22 ASN   308      57.126  44.172  41.890  1.00  0.00           H  
ATOM   4903  C   ASN   308      53.532  41.803  42.744  1.00  0.00           C  
ATOM   4904  O   ASN   308      53.290  41.418  41.550  1.00  0.00           O  
ATOM   4905  N   ALA   309      52.688  41.631  43.766  1.00  0.00           N  
ATOM   4906  H   ALA   309      52.976  41.843  44.711  1.00  0.00           H  
ATOM   4907  CA  ALA   309      51.342  41.214  43.521  1.00  0.00           C  
ATOM   4908  HA  ALA   309      51.037  41.609  42.553  1.00  0.00           H  
ATOM   4909  CB  ALA   309      51.310  39.651  43.305  1.00  0.00           C  
ATOM   4910  HB1 ALA   309      52.118  39.162  43.849  1.00  0.00           H  
ATOM   4911  HB2 ALA   309      50.337  39.234  43.564  1.00  0.00           H  
ATOM   4912  HB3 ALA   309      51.489  39.439  42.251  1.00  0.00           H  
ATOM   4913  C   ALA   309      50.363  41.702  44.602  1.00  0.00           C  
ATOM   4914  O   ALA   309      49.815  40.939  45.333  1.00  0.00           O  
ATOM   4915  N   ALA   310      50.297  43.069  44.630  1.00  0.00           N  
ATOM   4916  H   ALA   310      50.745  43.567  43.874  1.00  0.00           H  
ATOM   4917  CA  ALA   310      49.506  43.879  45.554  1.00  0.00           C  
ATOM   4918  HA  ALA   310      48.732  43.282  46.035  1.00  0.00           H  
ATOM   4919  CB  ALA   310      50.408  44.394  46.660  1.00  0.00           C  
ATOM   4920  HB1 ALA   310      51.226  44.996  46.263  1.00  0.00           H  
ATOM   4921  HB2 ALA   310      49.853  44.868  47.469  1.00  0.00           H  
ATOM   4922  HB3 ALA   310      50.806  43.593  47.283  1.00  0.00           H  
ATOM   4923  C   ALA   310      48.819  45.098  44.801  1.00  0.00           C  
ATOM   4924  O   ALA   310      49.371  45.629  43.790  1.00  0.00           O  
ATOM   4925  N   ASP   311      47.623  45.544  45.328  1.00  0.00           N  
ATOM   4926  H   ASP   311      47.316  45.128  46.196  1.00  0.00           H  
ATOM   4927  CA  ASP   311      46.715  46.471  44.790  1.00  0.00           C  
ATOM   4928  HA  ASP   311      47.224  47.324  44.341  1.00  0.00           H  
ATOM   4929  CB  ASP   311      45.821  45.907  43.673  1.00  0.00           C  
ATOM   4930  HB2 ASP   311      46.518  45.509  42.936  1.00  0.00           H  
ATOM   4931  HB3 ASP   311      45.245  45.117  44.155  1.00  0.00           H  
ATOM   4932  CG  ASP   311      44.824  46.790  43.020  1.00  0.00           C  
ATOM   4933  OD1 ASP   311      43.876  46.182  42.438  1.00  0.00           O  
ATOM   4934  OD2 ASP   311      44.975  48.034  43.069  1.00  0.00           O  
ATOM   4935  C   ASP   311      45.867  47.072  45.915  1.00  0.00           C  
ATOM   4936  O   ASP   311      45.486  46.408  46.887  1.00  0.00           O  
ATOM   4937  N   TRP   312      45.573  48.333  45.870  1.00  0.00           N
[truncated: 10,100,721 more chars]
