# Supplementary material for: Characterization and structure-based protein engineering of a regiospecific saponin acetyltransferase from Astragalus membranaceus
Source: Nat Commun. 2023 Sep 25;14:5969. doi: 10.1038/s41467-023-41599-7 (PMC10519980; doi:10.1038/s41467-023-41599-7)
Supplement: Supplementary file 7 — Source Data [file 41467_2023_41599_MOESM7_ESM.zip › Source Data/MD configurations/Ac_CoA_docking_final.txt]

CRYST1   97.303   92.050   96.935  90.00  90.00  90.00               1
ATOM      1  N   MET     1      68.547  71.967  42.424  1.00  0.00           N  
ATOM      2  H1  MET     1      68.506  72.976  42.408  1.00  0.00           H  
ATOM      3  H2  MET     1      69.387  71.803  42.961  1.00  0.00           H  
ATOM      4  H3  MET     1      67.717  71.707  42.937  1.00  0.00           H  
ATOM      5  CA  MET     1      68.622  71.343  41.071  1.00  0.00           C  
ATOM      6  HA  MET     1      67.800  71.581  40.395  1.00  0.00           H  
ATOM      7  CB  MET     1      69.947  71.903  40.350  1.00  0.00           C  
ATOM      8  HB2 MET     1      69.907  72.984  40.222  1.00  0.00           H  
ATOM      9  HB3 MET     1      70.730  71.863  41.107  1.00  0.00           H  
ATOM     10  CG  MET     1      70.010  71.295  38.936  1.00  0.00           C  
ATOM     11  HG2 MET     1      69.104  71.287  38.329  1.00  0.00           H  
ATOM     12  HG3 MET     1      70.666  71.892  38.303  1.00  0.00           H  
ATOM     13  SD  MET     1      70.629  69.583  38.805  1.00  0.00           S  
ATOM     14  CE  MET     1      72.424  69.959  38.946  1.00  0.00           C  
ATOM     15  HE1 MET     1      72.601  70.469  39.893  1.00  0.00           H  
ATOM     16  HE2 MET     1      72.995  69.035  38.855  1.00  0.00           H  
ATOM     17  HE3 MET     1      72.605  70.678  38.147  1.00  0.00           H  
ATOM     18  C   MET     1      68.594  69.870  41.380  1.00  0.00           C  
ATOM     19  O   MET     1      69.472  69.377  42.060  1.00  0.00           O  
ATOM     20  N   SER     2      67.522  69.191  40.981  1.00  0.00           N  
ATOM     21  H   SER     2      66.719  69.713  40.658  1.00  0.00           H  
ATOM     22  CA  SER     2      67.283  67.757  41.215  1.00  0.00           C  
ATOM     23  HA  SER     2      68.094  67.160  40.798  1.00  0.00           H  
ATOM     24  CB  SER     2      67.251  67.496  42.706  1.00  0.00           C  
ATOM     25  HB2 SER     2      68.223  67.585  43.191  1.00  0.00           H  
ATOM     26  HB3 SER     2      66.498  68.107  43.205  1.00  0.00           H  
ATOM     27  OG  SER     2      66.967  66.176  42.986  1.00  0.00           O  
ATOM     28  HG  SER     2      67.762  65.721  42.699  1.00  0.00           H  
ATOM     29  C   SER     2      65.961  67.290  40.528  1.00  0.00           C  
ATOM     30  O   SER     2      64.989  68.050  40.334  1.00  0.00           O  
ATOM     31  N   SER     3      65.907  66.097  39.972  1.00  0.00           N  
ATOM     32  H   SER     3      66.662  65.495  40.268  1.00  0.00           H  
ATOM     33  CA  SER     3      64.840  65.564  39.098  1.00  0.00           C  
ATOM     34  HA  SER     3      63.927  66.038  39.460  1.00  0.00           H  
ATOM     35  CB  SER     3      64.951  66.108  37.690  1.00  0.00           C  
ATOM     36  HB2 SER     3      65.349  67.108  37.519  1.00  0.00           H  
ATOM     37  HB3 SER     3      65.670  65.444  37.211  1.00  0.00           H  
ATOM     38  OG  SER     3      63.754  66.018  36.927  1.00  0.00           O  
ATOM     39  HG  SER     3      63.508  66.930  36.756  1.00  0.00           H  
ATOM     40  C   SER     3      64.751  64.035  39.130  1.00  0.00           C  
ATOM     41  O   SER     3      65.597  63.447  39.777  1.00  0.00           O  
ATOM     42  N   LEU     4      63.760  63.480  38.498  1.00  0.00           N  
ATOM     43  H   LEU     4      63.103  64.091  38.034  1.00  0.00           H  
ATOM     44  CA  LEU     4      63.810  62.064  38.101  1.00  0.00           C  
ATOM     45  HA  LEU     4      64.746  61.693  38.517  1.00  0.00           H  
ATOM     46  CB  LEU     4      62.742  61.155  38.782  1.00  0.00           C  
ATOM     47  HB2 LEU     4      62.807  61.467  39.824  1.00  0.00           H  
ATOM     48  HB3 LEU     4      61.721  61.455  38.546  1.00  0.00           H  
ATOM     49  CG  LEU     4      62.940  59.666  38.548  1.00  0.00           C  
ATOM     50  HG  LEU     4      64.008  59.474  38.445  1.00  0.00           H  
ATOM     51  CD1 LEU     4      62.240  58.975  39.775  1.00  0.00           C  
ATOM     52 HD11 LEU     4      62.202  57.886  39.745  1.00  0.00           H  
ATOM     53 HD12 LEU     4      62.883  59.254  40.609  1.00  0.00           H  
ATOM     54 HD13 LEU     4      61.269  59.398  40.035  1.00  0.00           H  
ATOM     55  CD2 LEU     4      62.142  59.156  37.322  1.00  0.00           C  
ATOM     56 HD21 LEU     4      61.079  59.400  37.316  1.00  0.00           H  
ATOM     57 HD22 LEU     4      62.502  59.498  36.352  1.00  0.00           H  
ATOM     58 HD23 LEU     4      62.297  58.082  37.218  1.00  0.00           H  
ATOM     59  C   LEU     4      63.781  61.996  36.585  1.00  0.00           C  
ATOM     60  O   LEU     4      62.996  62.666  36.026  1.00  0.00           O  
ATOM     61  N   ARG     5      64.758  61.274  35.990  1.00  0.00           N  
ATOM     62  H   ARG     5      65.487  60.856  36.552  1.00  0.00           H  
ATOM     63  CA  ARG     5      64.905  61.021  34.498  1.00  0.00           C  
ATOM     64  HA  ARG     5      64.072  61.413  33.915  1.00  0.00           H  
ATOM     65  CB  ARG     5      66.197  61.670  33.943  1.00  0.00           C  
ATOM     66  HB2 ARG     5      66.240  61.471  32.872  1.00  0.00           H  
ATOM     67  HB3 ARG     5      65.978  62.716  34.158  1.00  0.00           H  
ATOM     68  CG  ARG     5      67.560  61.243  34.588  1.00  0.00           C  
ATOM     69  HG2 ARG     5      67.393  61.236  35.665  1.00  0.00           H  
ATOM     70  HG3 ARG     5      67.789  60.205  34.347  1.00  0.00           H  
ATOM     71  CD  ARG     5      68.769  62.091  34.252  1.00  0.00           C  
ATOM     72  HD2 ARG     5      68.943  62.071  33.176  1.00  0.00           H  
ATOM     73  HD3 ARG     5      68.659  63.162  34.421  1.00  0.00           H  
ATOM     74  NE  ARG     5      69.955  61.682  35.007  1.00  0.00           N  
ATOM     75  HE  ARG     5      70.352  62.292  35.707  1.00  0.00           H  
ATOM     76  CZ  ARG     5      70.810  60.817  34.573  1.00  0.00           C  
ATOM     77  NH1 ARG     5      70.592  59.965  33.576  1.00  0.00           N  
ATOM     78 HH11 ARG     5      69.753  59.955  33.014  1.00  0.00           H  
ATOM     79 HH12 ARG     5      71.259  59.231  33.386  1.00  0.00           H  
ATOM     80  NH2 ARG     5      71.894  60.665  35.245  1.00  0.00           N  
ATOM     81 HH21 ARG     5      72.123  61.382  35.918  1.00  0.00           H  
ATOM     82 HH22 ARG     5      72.632  60.069  34.896  1.00  0.00           H  
ATOM     83  C   ARG     5      64.854  59.529  34.210  1.00  0.00           C  
ATOM     84  O   ARG     5      65.418  58.734  34.929  1.00  0.00           O  
ATOM     85  N   LEU     6      64.198  59.207  33.109  1.00  0.00           N  
ATOM     86  H   LEU     6      63.790  59.877  32.473  1.00  0.00           H  
ATOM     87  CA  LEU     6      64.065  57.810  32.575  1.00  0.00           C  
ATOM     88  HA  LEU     6      64.482  57.240  33.405  1.00  0.00           H  
ATOM     89  CB  LEU     6      62.556  57.386  32.253  1.00  0.00           C  
ATOM     90  HB2 LEU     6      62.235  57.811  31.302  1.00  0.00           H  
ATOM     91  HB3 LEU     6      62.522  56.306  32.107  1.00  0.00           H  
ATOM     92  CG  LEU     6      61.554  57.779  33.358  1.00  0.00           C  
ATOM     93  HG  LEU     6      61.880  58.729  33.781  1.00  0.00           H  
ATOM     94  CD1 LEU     6      60.144  58.017  32.751  1.00  0.00           C  
ATOM     95 HD11 LEU     6      59.858  57.162  32.138  1.00  0.00           H  
ATOM     96 HD12 LEU     6      59.420  58.101  33.561  1.00  0.00           H  
ATOM     97 HD13 LEU     6      60.173  58.960  32.204  1.00  0.00           H  
ATOM     98  CD2 LEU     6      61.621  56.689  34.465  1.00  0.00           C  
ATOM     99 HD21 LEU     6      61.123  55.783  34.120  1.00  0.00           H  
ATOM    100 HD22 LEU     6      62.618  56.265  34.591  1.00  0.00           H  
ATOM    101 HD23 LEU     6      61.180  57.106  35.371  1.00  0.00           H  
ATOM    102  C   LEU     6      64.954  57.463  31.416  1.00  0.00           C  
ATOM    103  O   LEU     6      64.772  57.828  30.237  1.00  0.00           O  
ATOM    104  N   VAL     7      66.111  56.903  31.734  1.00  0.00           N  
ATOM    105  H   VAL     7      66.110  56.404  32.612  1.00  0.00           H  
ATOM    106  CA  VAL     7      67.280  56.810  30.831  1.00  0.00           C  
ATOM    107  HA  VAL     7      67.522  57.808  30.464  1.00  0.00           H  
ATOM    108  CB  VAL     7      68.495  56.315  31.643  1.00  0.00           C  
ATOM    109  HB  VAL     7      68.319  55.270  31.902  1.00  0.00           H  
ATOM    110  CG1 VAL     7      69.835  56.323  30.920  1.00  0.00           C  
ATOM    111 HG11 VAL     7      70.645  55.944  31.543  1.00  0.00           H  
ATOM    112 HG12 VAL     7      69.849  55.603  30.102  1.00  0.00           H  
ATOM    113 HG13 VAL     7      70.120  57.327  30.604  1.00  0.00           H  
ATOM    114  CG2 VAL     7      68.746  57.078  32.985  1.00  0.00           C  
ATOM    115 HG21 VAL     7      67.874  57.311  33.595  1.00  0.00           H  
ATOM    116 HG22 VAL     7      69.366  56.488  33.660  1.00  0.00           H  
ATOM    117 HG23 VAL     7      69.187  58.008  32.627  1.00  0.00           H  
ATOM    118  C   VAL     7      67.058  55.899  29.605  1.00  0.00           C  
ATOM    119  O   VAL     7      67.361  56.214  28.467  1.00  0.00           O  
ATOM    120  N   SER     8      66.476  54.728  29.869  1.00  0.00           N  
ATOM    121  H   SER     8      66.189  54.415  30.785  1.00  0.00           H  
ATOM    122  CA  SER     8      66.252  53.742  28.871  1.00  0.00           C  
ATOM    123  HA  SER     8      65.843  54.237  27.990  1.00  0.00           H  
ATOM    124  CB  SER     8      67.550  53.018  28.439  1.00  0.00           C  
ATOM    125  HB2 SER     8      68.174  53.694  27.856  1.00  0.00           H  
ATOM    126  HB3 SER     8      68.121  52.782  29.337  1.00  0.00           H  
ATOM    127  OG  SER     8      67.422  51.837  27.682  1.00  0.00           O  
ATOM    128  HG  SER     8      68.236  51.675  27.200  1.00  0.00           H  
ATOM    129  C   SER     8      65.223  52.720  29.316  1.00  0.00           C  
ATOM    130  O   SER     8      64.958  52.569  30.508  1.00  0.00           O  
ATOM    131  N   SER     9      64.644  51.956  28.342  1.00  0.00           N  
ATOM    132  H   SER     9      64.974  52.053  27.392  1.00  0.00           H  
ATOM    133  CA  SER     9      63.773  50.841  28.644  1.00  0.00           C  
ATOM    134  HA  SER     9      64.087  50.500  29.631  1.00  0.00           H  
ATOM    135  CB  SER     9      62.329  51.300  28.778  1.00  0.00           C  
ATOM    136  HB2 SER     9      61.667  50.522  29.159  1.00  0.00           H  
ATOM    137  HB3 SER     9      62.307  52.234  29.340  1.00  0.00           H  
ATOM    138  OG  SER     9      61.923  51.753  27.479  1.00  0.00           O  
ATOM    139  HG  SER     9      62.248  52.636  27.292  1.00  0.00           H  
ATOM    140  C   SER     9      63.896  49.773  27.629  1.00  0.00           C  
ATOM    141  O   SER     9      64.349  50.023  26.489  1.00  0.00           O  
ATOM    142  N   SER    10      63.475  48.506  27.964  1.00  0.00           N  
ATOM    143  H   SER    10      63.166  48.295  28.903  1.00  0.00           H  
ATOM    144  CA  SER    10      63.393  47.354  27.004  1.00  0.00           C  
ATOM    145  HA  SER    10      63.411  47.638  25.952  1.00  0.00           H  
ATOM    146  CB  SER    10      64.679  46.523  27.144  1.00  0.00           C  
ATOM    147  HB2 SER    10      64.782  46.216  28.185  1.00  0.00           H  
ATOM    148  HB3 SER    10      64.521  45.608  26.572  1.00  0.00           H  
ATOM    149  OG  SER    10      65.917  47.174  26.713  1.00  0.00           O  
ATOM    150  HG  SER    10      66.091  47.911  27.303  1.00  0.00           H  
ATOM    151  C   SER    10      62.123  46.431  27.367  1.00  0.00           C  
ATOM    152  O   SER    10      61.729  46.211  28.547  1.00  0.00           O  
ATOM    153  N   THR    11      61.530  45.789  26.351  1.00  0.00           N  
ATOM    154  H   THR    11      61.796  46.130  25.439  1.00  0.00           H  
ATOM    155  CA  THR    11      60.653  44.675  26.457  1.00  0.00           C  
ATOM    156  HA  THR    11      60.069  44.917  27.345  1.00  0.00           H  
ATOM    157  CB  THR    11      59.766  44.558  25.203  1.00  0.00           C  
ATOM    158  HB  THR    11      60.371  44.385  24.313  1.00  0.00           H  
ATOM    159  CG2 THR    11      58.806  43.443  25.329  1.00  0.00           C  
ATOM    160 HG21 THR    11      59.260  42.480  25.096  1.00  0.00           H  
ATOM    161 HG22 THR    11      58.305  43.450  26.297  1.00  0.00           H  
ATOM    162 HG23 THR    11      58.003  43.476  24.593  1.00  0.00           H  
ATOM    163  OG1 THR    11      58.979  45.684  25.078  1.00  0.00           O  
ATOM    164  HG1 THR    11      59.489  46.360  24.627  1.00  0.00           H  
ATOM    165  C   THR    11      61.413  43.401  26.667  1.00  0.00           C  
ATOM    166  O   THR    11      62.070  42.939  25.752  1.00  0.00           O  
ATOM    167  N   ILE    12      61.280  42.786  27.842  1.00  0.00           N  
ATOM    168  H   ILE    12      60.646  43.203  28.508  1.00  0.00           H  
ATOM    169  CA  ILE    12      61.667  41.416  28.063  1.00  0.00           C  
ATOM    170  HA  ILE    12      62.562  41.292  27.453  1.00  0.00           H  
ATOM    171  CB  ILE    12      62.245  41.269  29.496  1.00  0.00           C  
ATOM    172  HB  ILE    12      61.443  41.500  30.197  1.00  0.00           H  
ATOM    173  CG2 ILE    12      62.704  39.853  29.812  1.00  0.00           C  
ATOM    174 HG21 ILE    12      62.899  39.807  30.884  1.00  0.00           H  
ATOM    175 HG22 ILE    12      61.802  39.246  29.729  1.00  0.00           H  
ATOM    176 HG23 ILE    12      63.489  39.500  29.143  1.00  0.00           H  
ATOM    177  CG1 ILE    12      63.436  42.267  29.763  1.00  0.00           C  
ATOM    178 HG12 ILE    12      64.271  42.032  29.104  1.00  0.00           H  
ATOM    179 HG13 ILE    12      63.225  43.276  29.407  1.00  0.00           H  
ATOM    180  CD1 ILE    12      63.804  42.404  31.311  1.00  0.00           C  
ATOM    181 HD11 ILE    12      64.235  41.468  31.669  1.00  0.00           H  
ATOM    182 HD12 ILE    12      64.454  43.275  31.393  1.00  0.00           H  
ATOM    183 HD13 ILE    12      62.923  42.771  31.837  1.00  0.00           H  
ATOM    184  C   ILE    12      60.615  40.395  27.662  1.00  0.00           C  
ATOM    185  O   ILE    12      59.679  40.160  28.393  1.00  0.00           O  
ATOM    186  N   GLN    13      60.854  39.671  26.578  1.00  0.00           N  
ATOM    187  H   GLN    13      61.611  39.966  25.976  1.00  0.00           H  
ATOM    188  CA  GLN    13      60.282  38.337  26.229  1.00  0.00           C  
ATOM    189  HA  GLN    13      59.259  38.399  26.602  1.00  0.00           H  
ATOM    190  CB  GLN    13      60.211  38.119  24.701  1.00  0.00           C  
ATOM    191  HB2 GLN    13      61.175  37.717  24.389  1.00  0.00           H  
ATOM    192  HB3 GLN    13      59.460  37.330  24.660  1.00  0.00           H  
ATOM    193  CG  GLN    13      59.743  39.358  23.891  1.00  0.00           C  
ATOM    194  HG2 GLN    13      59.065  39.043  23.099  1.00  0.00           H  
ATOM    195  HG3 GLN    13      59.213  40.035  24.561  1.00  0.00           H  
ATOM    196  CD  GLN    13      60.757  40.239  23.217  1.00  0.00           C  
ATOM    197  OE1 GLN    13      61.906  39.933  23.483  1.00  0.00           O  
ATOM    198  NE2 GLN    13      60.370  41.218  22.404  1.00  0.00           N  
ATOM    199 HE21 GLN    13      61.066  41.829  22.000  1.00  0.00           H  
ATOM    200 HE22 GLN    13      59.386  41.312  22.193  1.00  0.00           H  
ATOM    201  C   GLN    13      60.926  37.157  26.968  1.00  0.00           C  
ATOM    202  O   GLN    13      62.105  37.249  27.320  1.00  0.00           O  
ATOM    203  N   ALA    14      60.152  36.098  27.255  1.00  0.00           N  
ATOM    204  H   ALA    14      59.192  36.100  26.943  1.00  0.00           H  
ATOM    205  CA  ALA    14      60.639  34.881  27.994  1.00  0.00           C  
ATOM    206  HA  ALA    14      61.721  34.973  27.895  1.00  0.00           H  
ATOM    207  CB  ALA    14      60.411  35.142  29.510  1.00  0.00           C  
ATOM    208  HB1 ALA    14      59.424  34.727  29.712  1.00  0.00           H  
ATOM    209  HB2 ALA    14      61.085  34.442  30.004  1.00  0.00           H  
ATOM    210  HB3 ALA    14      60.659  36.157  29.821  1.00  0.00           H  
ATOM    211  C   ALA    14      60.109  33.519  27.615  1.00  0.00           C  
ATOM    212  O   ALA    14      60.899  32.603  27.459  1.00  0.00           O  
ATOM    213  N   ALA    15      58.774  33.381  27.472  1.00  0.00           N  
ATOM    214  H   ALA    15      58.266  34.220  27.715  1.00  0.00           H  
ATOM    215  CA  ALA    15      58.057  32.085  27.333  1.00  0.00           C  
ATOM    216  HA  ALA    15      58.640  31.534  26.595  1.00  0.00           H  
ATOM    217  CB  ALA    15      58.036  31.423  28.721  1.00  0.00           C  
ATOM    218  HB1 ALA    15      57.220  30.713  28.858  1.00  0.00           H  
ATOM    219  HB2 ALA    15      58.953  30.885  28.966  1.00  0.00           H  
ATOM    220  HB3 ALA    15      57.682  32.093  29.504  1.00  0.00           H  
ATOM    221  C   ALA    15      56.655  32.262  26.700  1.00  0.00           C  
ATOM    222  O   ALA    15      55.819  33.089  27.146  1.00  0.00           O  
ATOM    223  N   ASN    16      56.359  31.441  25.719  1.00  0.00           N  
ATOM    224  H   ASN    16      57.070  30.797  25.401  1.00  0.00           H  
ATOM    225  CA  ASN    16      55.013  30.987  25.478  1.00  0.00           C  
ATOM    226  HA  ASN    16      54.365  31.862  25.424  1.00  0.00           H  
ATOM    227  CB  ASN    16      55.151  30.330  24.153  1.00  0.00           C  
ATOM    228  HB2 ASN    16      55.520  31.024  23.398  1.00  0.00           H  
ATOM    229  HB3 ASN    16      55.857  29.500  24.151  1.00  0.00           H  
ATOM    230  CG  ASN    16      53.848  29.808  23.546  1.00  0.00           C  
ATOM    231  OD1 ASN    16      53.811  28.724  22.940  1.00  0.00           O  
ATOM    232  ND2 ASN    16      52.834  30.584  23.429  1.00  0.00           N  
ATOM    233 HD21 ASN    16      51.982  30.130  23.132  1.00  0.00           H  
ATOM    234 HD22 ASN    16      52.708  31.510  23.813  1.00  0.00           H  
ATOM    235  C   ASN    16      54.446  30.052  26.579  1.00  0.00           C  
ATOM    236  O   ASN    16      55.157  29.728  27.538  1.00  0.00           O  
ATOM    237  N   SER    17      53.106  29.639  26.486  1.00  0.00           N  
ATOM    238  H   SER    17      52.607  30.095  25.735  1.00  0.00           H  
ATOM    239  CA  SER    17      52.473  28.748  27.486  1.00  0.00           C  
ATOM    240  HA  SER    17      52.571  29.219  28.464  1.00  0.00           H  
ATOM    241  CB  SER    17      53.207  27.424  27.578  1.00  0.00           C  
ATOM    242  HB2 SER    17      52.976  26.850  26.680  1.00  0.00           H  
ATOM    243  HB3 SER    17      54.278  27.504  27.387  1.00  0.00           H  
ATOM    244  OG  SER    17      53.005  26.578  28.686  1.00  0.00           O  
ATOM    245  HG  SER    17      52.542  25.810  28.341  1.00  0.00           H  
ATOM    246  C   SER    17      50.965  28.585  27.134  1.00  0.00           C  
ATOM    247  O   SER    17      50.403  29.018  26.120  1.00  0.00           O  
ATOM    248  N   GLN    18      50.266  27.962  28.097  1.00  0.00           N  
ATOM    249  H   GLN    18      50.761  27.665  28.925  1.00  0.00           H  
ATOM    250  CA  GLN    18      48.862  27.653  27.968  1.00  0.00           C  
ATOM    251  HA  GLN    18      48.702  27.262  26.963  1.00  0.00           H  
ATOM    252  CB  GLN    18      48.401  26.476  28.851  1.00  0.00           C  
ATOM    253  HB2 GLN    18      47.463  26.111  28.432  1.00  0.00           H  
ATOM    254  HB3 GLN    18      49.119  25.668  28.713  1.00  0.00           H  
ATOM    255  CG  GLN    18      48.101  26.678  30.307  1.00  0.00           C  
ATOM    256  HG2 GLN    18      47.403  27.496  30.485  1.00  0.00           H  
ATOM    257  HG3 GLN    18      47.571  25.783  30.630  1.00  0.00           H  
ATOM    258  CD  GLN    18      49.369  26.670  31.205  1.00  0.00           C  
ATOM    259  OE1 GLN    18      50.431  27.138  30.821  1.00  0.00           O  
ATOM    260  NE2 GLN    18      49.418  26.183  32.465  1.00  0.00           N  
ATOM    261 HE21 GLN    18      50.352  26.024  32.816  1.00  0.00           H  
ATOM    262 HE22 GLN    18      48.621  25.755  32.914  1.00  0.00           H  
ATOM    263  C   GLN    18      47.951  28.923  28.153  1.00  0.00           C  
ATOM    264  O   GLN    18      48.250  29.858  28.905  1.00  0.00           O  
ATOM    265  N   LEU    19      46.786  28.891  27.478  1.00  0.00           N  
ATOM    266  H   LEU    19      46.518  28.015  27.053  1.00  0.00           H  
ATOM    267  CA  LEU    19      45.822  30.000  27.732  1.00  0.00           C  
ATOM    268  HA  LEU    19      46.367  30.945  27.741  1.00  0.00           H  
ATOM    269  CB  LEU    19      44.685  29.973  26.682  1.00  0.00           C  
ATOM    270  HB2 LEU    19      44.197  29.001  26.762  1.00  0.00           H  
ATOM    271  HB3 LEU    19      44.001  30.773  26.963  1.00  0.00           H  
ATOM    272  CG  LEU    19      45.098  30.025  25.213  1.00  0.00           C  
ATOM    273  HG  LEU    19      45.793  29.221  24.971  1.00  0.00           H  
ATOM    274  CD1 LEU    19      43.785  30.066  24.361  1.00  0.00           C  
ATOM    275 HD11 LEU    19      44.046  30.110  23.304  1.00  0.00           H  
ATOM    276 HD12 LEU    19      43.269  29.111  24.459  1.00  0.00           H  
ATOM    277 HD13 LEU    19      43.320  31.032  24.561  1.00  0.00           H  
ATOM    278  CD2 LEU    19      45.829  31.297  24.880  1.00  0.00           C  
ATOM    279 HD21 LEU    19      46.772  31.295  25.427  1.00  0.00           H  
ATOM    280 HD22 LEU    19      46.036  31.312  23.810  1.00  0.00           H  
ATOM    281 HD23 LEU    19      45.223  32.131  25.237  1.00  0.00           H  
ATOM    282  C   LEU    19      45.113  29.843  29.125  1.00  0.00           C  
ATOM    283  O   LEU    19      44.999  28.741  29.620  1.00  0.00           O  
ATOM    284  N   ILE    20      44.626  30.918  29.748  1.00  0.00           N  
ATOM    285  H   ILE    20      44.697  31.815  29.288  1.00  0.00           H  
ATOM    286  CA  ILE    20      44.356  30.978  31.184  1.00  0.00           C  
ATOM    287  HA  ILE    20      44.239  29.934  31.473  1.00  0.00           H  
ATOM    288  CB  ILE    20      45.534  31.517  32.099  1.00  0.00           C  
ATOM    289  HB  ILE    20      45.939  32.392  31.590  1.00  0.00           H  
ATOM    290  CG2 ILE    20      45.263  32.016  33.536  1.00  0.00           C  
ATOM    291 HG21 ILE    20      44.958  31.182  34.168  1.00  0.00           H  
ATOM    292 HG22 ILE    20      46.146  32.548  33.892  1.00  0.00           H  
ATOM    293 HG23 ILE    20      44.365  32.622  33.656  1.00  0.00           H  
ATOM    294  CG1 ILE    20      46.789  30.530  32.056  1.00  0.00           C  
ATOM    295 HG12 ILE    20      47.106  30.422  31.019  1.00  0.00           H  
ATOM    296 HG13 ILE    20      47.613  31.036  32.558  1.00  0.00           H  
ATOM    297  CD1 ILE    20      46.702  29.150  32.697  1.00  0.00           C  
ATOM    298 HD11 ILE    20      47.684  28.678  32.665  1.00  0.00           H  
ATOM    299 HD12 ILE    20      46.387  29.126  33.741  1.00  0.00           H  
ATOM    300 HD13 ILE    20      46.028  28.574  32.063  1.00  0.00           H  
ATOM    301  C   ILE    20      43.052  31.690  31.337  1.00  0.00           C  
ATOM    302  O   ILE    20      42.993  32.887  31.080  1.00  0.00           O  
ATOM    303  N   ASP    21      41.992  31.003  31.729  1.00  0.00           N  
ATOM    304  H   ASP    21      42.054  30.013  31.918  1.00  0.00           H  
ATOM    305  CA  ASP    21      40.751  31.613  32.202  1.00  0.00           C  
ATOM    306  HA  ASP    21      40.472  32.307  31.409  1.00  0.00           H  
ATOM    307  CB  ASP    21      39.675  30.523  32.343  1.00  0.00           C  
ATOM    308  HB2 ASP    21      39.914  29.794  33.117  1.00  0.00           H  
ATOM    309  HB3 ASP    21      38.777  31.008  32.726  1.00  0.00           H  
ATOM    310  CG  ASP    21      39.274  29.846  31.015  1.00  0.00           C  
ATOM    311  OD1 ASP    21      39.329  30.510  29.919  1.00  0.00           O  
ATOM    312  OD2 ASP    21      38.939  28.606  31.067  1.00  0.00           O  
ATOM    313  C   ASP    21      40.919  32.457  33.476  1.00  0.00           C  
ATOM    314  O   ASP    21      41.827  32.293  34.364  1.00  0.00           O  
ATOM    315  N   LEU    22      39.925  33.381  33.578  1.00  0.00           N  
ATOM    316  H   LEU    22      39.137  33.319  32.948  1.00  0.00           H  
ATOM    317  CA  LEU    22      39.810  34.361  34.614  1.00  0.00           C  
ATOM    318  HA  LEU    22      40.623  34.270  35.333  1.00  0.00           H  
ATOM    319  CB  LEU    22      39.982  35.791  33.954  1.00  0.00           C  
ATOM    320  HB2 LEU    22      39.291  35.808  33.111  1.00  0.00           H  
ATOM    321  HB3 LEU    22      39.722  36.516  34.726  1.00  0.00           H  
ATOM    322  CG  LEU    22      41.355  36.083  33.369  1.00  0.00           C  
ATOM    323  HG  LEU    22      41.547  35.283  32.654  1.00  0.00           H  
ATOM    324  CD1 LEU    22      41.269  37.366  32.573  1.00  0.00           C  
ATOM    325 HD11 LEU    22      40.533  37.201  31.786  1.00  0.00           H  
ATOM    326 HD12 LEU    22      40.985  38.144  33.282  1.00  0.00           H  
ATOM    327 HD13 LEU    22      42.270  37.445  32.149  1.00  0.00           H  
ATOM    328  CD2 LEU    22      42.537  36.225  34.386  1.00  0.00           C  
ATOM    329 HD21 LEU    22      43.455  36.317  33.806  1.00  0.00           H  
ATOM    330 HD22 LEU    22      42.446  37.030  35.115  1.00  0.00           H  
ATOM    331 HD23 LEU    22      42.557  35.303  34.967  1.00  0.00           H  
ATOM    332  C   LEU    22      38.498  34.273  35.464  1.00  0.00           C  
ATOM    333  O   LEU    22      37.437  33.946  34.933  1.00  0.00           O  
ATOM    334  N   THR    23      38.677  34.410  36.770  1.00  0.00           N  
ATOM    335  H   THR    23      39.614  34.655  37.059  1.00  0.00           H  
ATOM    336  CA  THR    23      37.577  34.229  37.779  1.00  0.00           C  
ATOM    337  HA  THR    23      36.778  33.701  37.260  1.00  0.00           H  
ATOM    338  CB  THR    23      38.006  33.324  38.959  1.00  0.00           C  
ATOM    339  HB  THR    23      38.678  32.582  38.528  1.00  0.00           H  
ATOM    340  CG2 THR    23      38.959  34.072  39.950  1.00  0.00           C  
ATOM    341 HG21 THR    23      38.521  35.014  40.280  1.00  0.00           H  
ATOM    342 HG22 THR    23      39.153  33.381  40.770  1.00  0.00           H  
ATOM    343 HG23 THR    23      39.954  34.188  39.520  1.00  0.00           H  
ATOM    344  OG1 THR    23      36.984  32.728  39.712  1.00  0.00           O  
ATOM    345  HG1 THR    23      37.160  31.810  39.935  1.00  0.00           H  
ATOM    346  C   THR    23      36.989  35.553  38.303  1.00  0.00           C  
ATOM    347  O   THR    23      37.501  36.637  38.022  1.00  0.00           O  
ATOM    348  N   VAL    24      35.889  35.481  39.157  1.00  0.00           N  
ATOM    349  H   VAL    24      35.366  34.629  39.301  1.00  0.00           H  
ATOM    350  CA  VAL    24      35.246  36.648  39.702  1.00  0.00           C  
ATOM    351  HA  VAL    24      34.910  37.299  38.895  1.00  0.00           H  
ATOM    352  CB  VAL    24      34.091  36.067  40.702  1.00  0.00           C  
ATOM    353  HB  VAL    24      34.620  35.412  41.395  1.00  0.00           H  
ATOM    354  CG1 VAL    24      33.560  37.183  41.522  1.00  0.00           C  
ATOM    355 HG11 VAL    24      32.532  37.105  41.878  1.00  0.00           H  
ATOM    356 HG12 VAL    24      34.252  37.399  42.336  1.00  0.00           H  
ATOM    357 HG13 VAL    24      33.498  38.085  40.913  1.00  0.00           H  
ATOM    358  CG2 VAL    24      32.869  35.450  40.021  1.00  0.00           C  
ATOM    359 HG21 VAL    24      33.160  34.529  39.516  1.00  0.00           H  
ATOM    360 HG22 VAL    24      32.076  35.244  40.739  1.00  0.00           H  
ATOM    361 HG23 VAL    24      32.437  36.086  39.248  1.00  0.00           H  
ATOM    362  C   VAL    24      36.210  37.538  40.464  1.00  0.00           C  
ATOM    363  O   VAL    24      36.226  38.742  40.319  1.00  0.00           O  
ATOM    364  N   TRP    25      37.162  36.984  41.177  1.00  0.00           N  
ATOM    365  H   TRP    25      37.239  35.979  41.232  1.00  0.00           H  
ATOM    366  CA  TRP    25      38.146  37.911  41.832  1.00  0.00           C  
ATOM    367  HA  TRP    25      37.537  38.704  42.268  1.00  0.00           H  
ATOM    368  CB  TRP    25      38.876  37.130  42.966  1.00  0.00           C  
ATOM    369  HB2 TRP    25      39.564  36.428  42.494  1.00  0.00           H  
ATOM    370  HB3 TRP    25      39.662  37.740  43.411  1.00  0.00           H  
ATOM    371  CG  TRP    25      38.081  36.412  43.948  1.00  0.00           C  
ATOM    372  CD1 TRP    25      37.214  36.970  44.849  1.00  0.00           C  
ATOM    373  HD1 TRP    25      37.060  38.036  44.937  1.00  0.00           H  
ATOM    374  NE1 TRP    25      36.577  36.008  45.603  1.00  0.00           N  
ATOM    375  HE1 TRP    25      35.925  36.238  46.340  1.00  0.00           H  
ATOM    376  CE2 TRP    25      36.907  34.744  45.247  1.00  0.00           C  
ATOM    377  CZ2 TRP    25      36.665  33.463  45.719  1.00  0.00           C  
ATOM    378  HZ2 TRP    25      36.027  33.286  46.572  1.00  0.00           H  
ATOM    379  CH2 TRP    25      37.263  32.340  45.069  1.00  0.00           C  
ATOM    380  HH2 TRP    25      37.210  31.312  45.396  1.00  0.00           H  
ATOM    381  CZ3 TRP    25      38.092  32.498  43.917  1.00  0.00           C  
ATOM    382  HZ3 TRP    25      38.469  31.658  43.353  1.00  0.00           H  
ATOM    383  CE3 TRP    25      38.342  33.786  43.463  1.00  0.00           C  
ATOM    384  HE3 TRP    25      39.151  34.018  42.787  1.00  0.00           H  
ATOM    385  CD2 TRP    25      37.816  34.949  44.152  1.00  0.00           C  
ATOM    386  C   TRP    25      39.228  38.532  40.903  1.00  0.00           C  
ATOM    387  O   TRP    25      39.871  39.560  41.276  1.00  0.00           O  
ATOM    388  N   ASP    26      39.414  37.946  39.692  1.00  0.00           N  
ATOM    389  H   ASP    26      38.932  37.102  39.418  1.00  0.00           H  
ATOM    390  CA  ASP    26      40.301  38.568  38.722  1.00  0.00           C  
ATOM    391  HA  ASP    26      41.145  39.061  39.206  1.00  0.00           H  
ATOM    392  CB  ASP    26      40.729  37.570  37.610  1.00  0.00           C  
ATOM    393  HB2 ASP    26      39.846  37.263  37.050  1.00  0.00           H  
ATOM    394  HB3 ASP    26      41.427  38.146  37.003  1.00  0.00           H  
ATOM    395  CG  ASP    26      41.585  36.437  38.129  1.00  0.00           C  
ATOM    396  OD1 ASP    26      42.438  36.564  39.022  1.00  0.00           O  
ATOM    397  OD2 ASP    26      41.481  35.295  37.556  1.00  0.00           O  
ATOM    398  C   ASP    26      39.618  39.759  38.081  1.00  0.00           C  
ATOM    399  O   ASP    26      40.084  40.875  38.005  1.00  0.00           O  
ATOM    400  N   LEU    27      38.367  39.549  37.697  1.00  0.00           N  
ATOM    401  H   LEU    27      37.877  38.718  37.997  1.00  0.00           H  
ATOM    402  CA  LEU    27      37.566  40.581  37.021  1.00  0.00           C  
ATOM    403  HA  LEU    27      38.202  41.142  36.337  1.00  0.00           H  
ATOM    404  CB  LEU    27      36.566  39.796  36.208  1.00  0.00           C  
ATOM    405  HB2 LEU    27      35.836  39.368  36.895  1.00  0.00           H  
ATOM    406  HB3 LEU    27      35.904  40.428  35.615  1.00  0.00           H  
ATOM    407  CG  LEU    27      37.145  38.661  35.354  1.00  0.00           C  
ATOM    408  HG  LEU    27      37.788  38.069  36.004  1.00  0.00           H  
ATOM    409  CD1 LEU    27      36.110  37.771  34.739  1.00  0.00           C  
ATOM    410 HD11 LEU    27      36.684  36.981  34.255  1.00  0.00           H  
ATOM    411 HD12 LEU    27      35.440  37.471  35.545  1.00  0.00           H  
ATOM    412 HD13 LEU    27      35.492  38.205  33.954  1.00  0.00           H  
ATOM    413  CD2 LEU    27      37.997  39.296  34.285  1.00  0.00           C  
ATOM    414 HD21 LEU    27      38.521  38.609  33.620  1.00  0.00           H  
ATOM    415 HD22 LEU    27      37.295  39.758  33.590  1.00  0.00           H  
ATOM    416 HD23 LEU    27      38.615  40.114  34.655  1.00  0.00           H  
ATOM    417  C   LEU    27      37.095  41.778  37.805  1.00  0.00           C  
ATOM    418  O   LEU    27      37.010  42.879  37.290  1.00  0.00           O  
ATOM    419  N   ILE    28      36.947  41.611  39.111  1.00  0.00           N  
ATOM    420  H   ILE    28      36.973  40.670  39.475  1.00  0.00           H  
ATOM    421  CA  ILE    28      36.726  42.754  40.010  1.00  0.00           C  
ATOM    422  HA  ILE    28      35.878  43.250  39.538  1.00  0.00           H  
ATOM    423  CB  ILE    28      36.373  42.302  41.429  1.00  0.00           C  
ATOM    424  HB  ILE    28      37.123  41.633  41.851  1.00  0.00           H  
ATOM    425  CG2 ILE    28      36.128  43.573  42.341  1.00  0.00           C  
ATOM    426 HG21 ILE    28      35.553  44.359  41.851  1.00  0.00           H  
ATOM    427 HG22 ILE    28      35.561  43.170  43.180  1.00  0.00           H  
ATOM    428 HG23 ILE    28      37.049  44.055  42.669  1.00  0.00           H  
ATOM    429  CG1 ILE    28      35.038  41.563  41.460  1.00  0.00           C  
ATOM    430 HG12 ILE    28      34.174  42.216  41.339  1.00  0.00           H  
ATOM    431 HG13 ILE    28      34.843  40.971  40.566  1.00  0.00           H  
ATOM    432  CD1 ILE    28      34.743  40.634  42.632  1.00  0.00           C  
ATOM    433 HD11 ILE    28      34.639  41.211  43.550  1.00  0.00           H  
ATOM    434 HD12 ILE    28      33.809  40.106  42.442  1.00  0.00           H  
ATOM    435 HD13 ILE    28      35.555  39.928  42.809  1.00  0.00           H  
ATOM    436  C   ILE    28      37.901  43.742  39.928  1.00  0.00           C  
ATOM    437  O   ILE    28      37.726  44.979  39.880  1.00  0.00           O  
ATOM    438  N   GLY    29      39.123  43.221  39.787  1.00  0.00           N  
ATOM    439  H   GLY    29      39.135  42.212  39.832  1.00  0.00           H  
ATOM    440  CA  GLY    29      40.404  43.879  39.579  1.00  0.00           C  
ATOM    441  HA2 GLY    29      40.684  44.395  40.498  1.00  0.00           H  
ATOM    442  HA3 GLY    29      41.185  43.147  39.375  1.00  0.00           H  
ATOM    443  C   GLY    29      40.400  44.821  38.288  1.00  0.00           C  
ATOM    444  O   GLY    29      41.195  45.734  38.214  1.00  0.00           O  
ATOM    445  N   LEU    30      39.613  44.402  37.239  1.00  0.00           N  
ATOM    446  H   LEU    30      39.022  43.603  37.418  1.00  0.00           H  
ATOM    447  CA  LEU    30      39.915  44.756  35.811  1.00  0.00           C  
ATOM    448  HA  LEU    30      40.986  44.608  35.672  1.00  0.00           H  
ATOM    449  CB  LEU    30      39.080  43.966  34.847  1.00  0.00           C  
ATOM    450  HB2 LEU    30      39.335  42.913  34.959  1.00  0.00           H  
ATOM    451  HB3 LEU    30      38.051  44.000  35.205  1.00  0.00           H  
ATOM    452  CG  LEU    30      39.042  44.442  33.404  1.00  0.00           C  
ATOM    453  HG  LEU    30      38.882  45.516  33.302  1.00  0.00           H  
ATOM    454  CD1 LEU    30      40.378  43.973  32.751  1.00  0.00           C  
ATOM    455 HD11 LEU    30      41.266  44.413  33.206  1.00  0.00           H  
ATOM    456 HD12 LEU    30      40.482  42.890  32.817  1.00  0.00           H  
ATOM    457 HD13 LEU    30      40.281  44.198  31.689  1.00  0.00           H  
ATOM    458  CD2 LEU    30      37.947  43.757  32.614  1.00  0.00           C  
ATOM    459 HD21 LEU    30      36.960  43.974  33.024  1.00  0.00           H  
ATOM    460 HD22 LEU    30      38.068  44.097  31.586  1.00  0.00           H  
ATOM    461 HD23 LEU    30      38.087  42.678  32.671  1.00  0.00           H  
ATOM    462  C   LEU    30      39.714  46.336  35.746  1.00  0.00           C  
ATOM    463  O   LEU    30      40.487  46.985  35.073  1.00  0.00           O  
ATOM    464  N   GLU    31      38.727  46.927  36.402  1.00  0.00           N  
ATOM    465  H   GLU    31      38.290  46.420  37.158  1.00  0.00           H  
ATOM    466  CA  GLU    31      38.239  48.297  36.042  1.00  0.00           C  
ATOM    467  HA  GLU    31      38.378  48.459  34.973  1.00  0.00           H  
ATOM    468  CB  GLU    31      36.777  48.374  36.363  1.00  0.00           C  
ATOM    469  HB2 GLU    31      36.502  48.217  37.405  1.00  0.00           H  
ATOM    470  HB3 GLU    31      36.345  49.318  36.031  1.00  0.00           H  
ATOM    471  CG  GLU    31      35.913  47.355  35.614  1.00  0.00           C  
ATOM    472  HG2 GLU    31      36.237  46.367  35.940  1.00  0.00           H  
ATOM    473  HG3 GLU    31      34.876  47.511  35.912  1.00  0.00           H  
ATOM    474  CD  GLU    31      35.795  47.415  34.129  1.00  0.00           C  
ATOM    475  OE1 GLU    31      34.950  46.631  33.621  1.00  0.00           O  
ATOM    476  OE2 GLU    31      36.580  48.068  33.350  1.00  0.00           O  
ATOM    477  C   GLU    31      39.107  49.435  36.691  1.00  0.00           C  
ATOM    478  O   GLU    31      38.691  50.539  36.513  1.00  0.00           O  
ATOM    479  N   ARG    32      40.205  49.132  37.377  1.00  0.00           N  
ATOM    480  H   ARG    32      40.424  48.161  37.545  1.00  0.00           H  
ATOM    481  CA  ARG    32      41.033  50.080  38.203  1.00  0.00           C  
ATOM    482  HA  ARG    32      40.829  51.077  37.814  1.00  0.00           H  
ATOM    483  CB  ARG    32      40.741  49.959  39.647  1.00  0.00           C  
ATOM    484  HB2 ARG    32      41.276  50.700  40.240  1.00  0.00           H  
ATOM    485  HB3 ARG    32      39.686  50.208  39.765  1.00  0.00           H  
ATOM    486  CG  ARG    32      40.854  48.559  40.267  1.00  0.00           C  
ATOM    487  HG2 ARG    32      39.881  48.071  40.223  1.00  0.00           H  
ATOM    488  HG3 ARG    32      41.520  47.951  39.655  1.00  0.00           H  
ATOM    489  CD  ARG    32      41.507  48.505  41.605  1.00  0.00           C  
ATOM    490  HD2 ARG    32      41.780  47.515  41.970  1.00  0.00           H  
ATOM    491  HD3 ARG    32      42.390  49.141  41.547  1.00  0.00           H  
ATOM    492  NE  ARG    32      40.617  49.017  42.635  1.00  0.00           N  
ATOM    493  HE  ARG    32      39.831  48.484  42.977  1.00  0.00           H  
ATOM    494  CZ  ARG    32      40.926  49.978  43.523  1.00  0.00           C  
ATOM    495  NH1 ARG    32      41.925  50.813  43.474  1.00  0.00           N  
ATOM    496 HH11 ARG    32      42.412  50.774  42.591  1.00  0.00           H  
ATOM    497 HH12 ARG    32      42.160  51.568  44.102  1.00  0.00           H  
ATOM    498  NH2 ARG    32      40.144  50.245  44.544  1.00  0.00           N  
ATOM    499 HH21 ARG    32      39.254  49.770  44.594  1.00  0.00           H  
ATOM    500 HH22 ARG    32      40.422  50.932  45.230  1.00  0.00           H  
ATOM    501  C   ARG    32      42.542  49.949  37.888  1.00  0.00           C  
ATOM    502  O   ARG    32      42.888  49.048  37.156  1.00  0.00           O  
ATOM    503  N   GLU    33      43.381  50.851  38.373  1.00  0.00           N  
ATOM    504  H   GLU    33      43.025  51.601  38.947  1.00  0.00           H  
ATOM    505  CA  GLU    33      44.824  51.006  37.946  1.00  0.00           C  
ATOM    506  HA  GLU    33      44.911  50.775  36.884  1.00  0.00           H  
ATOM    507  CB  GLU    33      45.387  52.379  38.224  1.00  0.00           C  
ATOM    508  HB2 GLU    33      45.764  52.310  39.245  1.00  0.00           H  
ATOM    509  HB3 GLU    33      46.265  52.545  37.601  1.00  0.00           H  
ATOM    510  CG  GLU    33      44.450  53.613  38.075  1.00  0.00           C  
ATOM    511  HG2 GLU    33      45.086  54.454  37.797  1.00  0.00           H  
ATOM    512  HG3 GLU    33      43.799  53.498  37.209  1.00  0.00           H  
ATOM    513  CD  GLU    33      43.559  53.995  39.240  1.00  0.00           C  
ATOM    514  OE1 GLU    33      43.256  53.176  40.195  1.00  0.00           O  
ATOM    515  OE2 GLU    33      43.100  55.155  39.191  1.00  0.00           O  
ATOM    516  C   GLU    33      45.684  49.868  38.600  1.00  0.00           C  
ATOM    517  O   GLU    33      45.378  49.418  39.688  1.00  0.00           O  
ATOM    518  N   SER    34      46.848  49.507  38.038  1.00  0.00           N  
ATOM    519  H   SER    34      46.956  49.824  37.085  1.00  0.00           H  
ATOM    520  CA  SER    34      47.682  48.310  38.521  1.00  0.00           C  
ATOM    521  HA  SER    34      47.089  47.403  38.638  1.00  0.00           H  
ATOM    522  CB  SER    34      48.740  48.015  37.462  1.00  0.00           C  
ATOM    523  HB2 SER    34      49.491  48.791  37.319  1.00  0.00           H  
ATOM    524  HB3 SER    34      49.351  47.188  37.824  1.00  0.00           H  
ATOM    525  OG  SER    34      48.189  47.703  36.229  1.00  0.00           O  
ATOM    526  HG  SER    34      47.461  47.089  36.357  1.00  0.00           H  
ATOM    527  C   SER    34      48.317  48.514  39.932  1.00  0.00           C  
ATOM    528  O   SER    34      48.554  49.600  40.412  1.00  0.00           O  
ATOM    529  N   ILE    35      48.710  47.420  40.550  1.00  0.00           N  
ATOM    530  H   ILE    35      48.792  46.572  40.008  1.00  0.00           H  
ATOM    531  CA  ILE    35      49.474  47.364  41.888  1.00  0.00           C  
ATOM    532  HA  ILE    35      48.969  47.886  42.701  1.00  0.00           H  
ATOM    533  CB  ILE    35      49.686  45.837  42.272  1.00  0.00           C  
ATOM    534  HB  ILE    35      50.369  45.455  41.513  1.00  0.00           H  
ATOM    535  CG2 ILE    35      50.295  45.721  43.675  1.00  0.00           C  
ATOM    536 HG21 ILE    35      51.280  46.186  43.646  1.00  0.00           H  
ATOM    537 HG22 ILE    35      49.629  46.244  44.361  1.00  0.00           H  
ATOM    538 HG23 ILE    35      50.487  44.699  44.001  1.00  0.00           H  
ATOM    539  CG1 ILE    35      48.397  44.977  42.298  1.00  0.00           C  
ATOM    540 HG12 ILE    35      47.743  45.204  43.139  1.00  0.00           H  
ATOM    541 HG13 ILE    35      47.882  45.167  41.356  1.00  0.00           H  
ATOM    542  CD1 ILE    35      48.592  43.480  42.253  1.00  0.00           C  
ATOM    543 HD11 ILE    35      49.275  43.066  41.511  1.00  0.00           H  
ATOM    544 HD12 ILE    35      48.901  43.168  43.251  1.00  0.00           H  
ATOM    545 HD13 ILE    35      47.661  42.942  42.077  1.00  0.00           H  
ATOM    546  C   ILE    35      50.833  48.040  41.679  1.00  0.00           C  
ATOM    547  O   ILE    35      51.516  47.868  40.647  1.00  0.00           O  
ATOM    548  N   GLN    36      51.293  48.741  42.633  1.00  0.00           N  
ATOM    549  H   GLN    36      50.731  48.757  43.472  1.00  0.00           H  
ATOM    550  CA  GLN    36      52.600  49.374  42.660  1.00  0.00           C  
ATOM    551  HA  GLN    36      53.162  48.785  41.934  1.00  0.00           H  
ATOM    552  CB  GLN    36      52.664  50.820  42.113  1.00  0.00           C  
ATOM    553  HB2 GLN    36      52.101  51.509  42.742  1.00  0.00           H  
ATOM    554  HB3 GLN    36      53.737  51.005  42.171  1.00  0.00           H  
ATOM    555  CG  GLN    36      52.169  50.934  40.604  1.00  0.00           C  
ATOM    556  HG2 GLN    36      52.670  50.101  40.110  1.00  0.00           H  
ATOM    557  HG3 GLN    36      51.108  50.721  40.472  1.00  0.00           H  
ATOM    558  CD  GLN    36      52.558  52.247  40.041  1.00  0.00           C  
ATOM    559  OE1 GLN    36      52.185  53.201  40.742  1.00  0.00           O  
ATOM    560  NE2 GLN    36      53.183  52.480  38.875  1.00  0.00           N  
ATOM    561 HE21 GLN    36      53.589  53.392  38.719  1.00  0.00           H  
ATOM    562 HE22 GLN    36      53.484  51.661  38.367  1.00  0.00           H  
ATOM    563  C   GLN    36      53.289  49.362  44.042  1.00  0.00           C  
ATOM    564  O   GLN    36      52.829  50.096  44.938  1.00  0.00           O  
ATOM    565  N   GLN    37      54.384  48.562  44.191  1.00  0.00           N  
ATOM    566  H   GLN    37      54.609  47.990  43.390  1.00  0.00           H  
ATOM    567  CA  GLN    37      55.138  48.278  45.431  1.00  0.00           C  
ATOM    568  HA  GLN    37      55.131  49.188  46.030  1.00  0.00           H  
ATOM    569  CB  GLN    37      54.490  47.076  46.207  1.00  0.00           C  
ATOM    570  HB2 GLN    37      54.764  46.136  45.728  1.00  0.00           H  
ATOM    571  HB3 GLN    37      54.663  47.120  47.283  1.00  0.00           H  
ATOM    572  CG  GLN    37      52.941  47.280  46.189  1.00  0.00           C  
ATOM    573  HG2 GLN    37      52.643  48.244  46.601  1.00  0.00           H  
ATOM    574  HG3 GLN    37      52.565  47.221  45.167  1.00  0.00           H  
ATOM    575  CD  GLN    37      52.154  46.282  47.039  1.00  0.00           C  
ATOM    576  OE1 GLN    37      51.376  46.523  47.972  1.00  0.00           O  
ATOM    577  NE2 GLN    37      52.311  45.017  46.745  1.00  0.00           N  
ATOM    578 HE21 GLN    37      51.613  44.450  47.205  1.00  0.00           H  
ATOM    579 HE22 GLN    37      52.932  44.646  46.040  1.00  0.00           H  
ATOM    580  C   GLN    37      56.614  47.927  45.235  1.00  0.00           C  
ATOM    581  O   GLN    37      56.985  47.146  44.374  1.00  0.00           O  
ATOM    582  N   GLY    38      57.478  48.469  46.068  1.00  0.00           N  
ATOM    583  H   GLY    38      57.015  48.982  46.804  1.00  0.00           H  
ATOM    584  CA  GLY    38      58.918  48.310  46.106  1.00  0.00           C  
ATOM    585  HA2 GLY    38      59.037  47.283  45.762  1.00  0.00           H  
ATOM    586  HA3 GLY    38      59.363  48.974  45.365  1.00  0.00           H  
ATOM    587  C   GLY    38      59.764  48.633  47.288  1.00  0.00           C  
ATOM    588  O   GLY    38      59.323  48.858  48.411  1.00  0.00           O  
ATOM    589  N   LEU    39      61.084  48.419  47.086  1.00  0.00           N  
ATOM    590  H   LEU    39      61.381  48.341  46.124  1.00  0.00           H  
ATOM    591  CA  LEU    39      62.173  48.257  48.047  1.00  0.00           C  
ATOM    592  HA  LEU    39      61.783  48.520  49.030  1.00  0.00           H  
ATOM    593  CB  LEU    39      62.746  46.769  47.941  1.00  0.00           C  
ATOM    594  HB2 LEU    39      63.168  46.663  46.942  1.00  0.00           H  
ATOM    595  HB3 LEU    39      63.589  46.662  48.623  1.00  0.00           H  
ATOM    596  CG  LEU    39      61.711  45.577  48.195  1.00  0.00           C  
ATOM    597  HG  LEU    39      60.726  45.695  47.745  1.00  0.00           H  
ATOM    598  CD1 LEU    39      62.211  44.237  47.631  1.00  0.00           C  
ATOM    599 HD11 LEU    39      63.124  43.983  48.170  1.00  0.00           H  
ATOM    600 HD12 LEU    39      61.506  43.412  47.736  1.00  0.00           H  
ATOM    601 HD13 LEU    39      62.416  44.200  46.561  1.00  0.00           H  
ATOM    602  CD2 LEU    39      61.645  45.408  49.718  1.00  0.00           C  
ATOM    603 HD21 LEU    39      61.491  46.399  50.146  1.00  0.00           H  
ATOM    604 HD22 LEU    39      60.886  44.754  50.147  1.00  0.00           H  
ATOM    605 HD23 LEU    39      62.675  45.229  50.025  1.00  0.00           H  
ATOM    606  C   LEU    39      63.294  49.240  47.860  1.00  0.00           C  
ATOM    607  O   LEU    39      63.754  49.582  46.751  1.00  0.00           O  
ATOM    608  N   LEU    40      63.715  49.879  48.932  1.00  0.00           N  
ATOM    609  H   LEU    40      63.234  49.644  49.788  1.00  0.00           H  
ATOM    610  CA  LEU    40      64.768  50.966  48.986  1.00  0.00           C  
ATOM    611  HA  LEU    40      64.975  51.331  47.980  1.00  0.00           H  
ATOM    612  CB  LEU    40      64.431  52.185  49.784  1.00  0.00           C  
ATOM    613  HB2 LEU    40      63.435  52.442  49.423  1.00  0.00           H  
ATOM    614  HB3 LEU    40      64.346  51.882  50.828  1.00  0.00           H  
ATOM    615  CG  LEU    40      65.415  53.263  49.722  1.00  0.00           C  
ATOM    616  HG  LEU    40      66.470  53.014  49.829  1.00  0.00           H  
ATOM    617  CD1 LEU    40      65.370  54.178  48.485  1.00  0.00           C  
ATOM    618 HD11 LEU    40      66.346  54.663  48.467  1.00  0.00           H  
ATOM    619 HD12 LEU    40      65.338  53.433  47.691  1.00  0.00           H  
ATOM    620 HD13 LEU    40      64.470  54.792  48.509  1.00  0.00           H  
ATOM    621  CD2 LEU    40      65.333  54.140  51.003  1.00  0.00           C  
ATOM    622 HD21 LEU    40      65.290  53.527  51.903  1.00  0.00           H  
ATOM    623 HD22 LEU    40      66.145  54.866  51.037  1.00  0.00           H  
ATOM    624 HD23 LEU    40      64.424  54.728  50.875  1.00  0.00           H  
ATOM    625  C   LEU    40      66.083  50.380  49.659  1.00  0.00           C  
ATOM    626  O   LEU    40      66.024  49.782  50.696  1.00  0.00           O  
ATOM    627  N   TYR    41      67.254  50.704  49.064  1.00  0.00           N  
ATOM    628  H   TYR    41      67.066  51.218  48.215  1.00  0.00           H  
ATOM    629  CA  TYR    41      68.600  50.340  49.417  1.00  0.00           C  
ATOM    630  HA  TYR    41      68.675  49.949  50.431  1.00  0.00           H  
ATOM    631  CB  TYR    41      69.098  49.157  48.517  1.00  0.00           C  
ATOM    632  HB2 TYR    41      69.213  49.571  47.516  1.00  0.00           H  
ATOM    633  HB3 TYR    41      70.049  48.777  48.889  1.00  0.00           H  
ATOM    634  CG  TYR    41      68.163  47.982  48.283  1.00  0.00           C  
ATOM    635  CD1 TYR    41      68.390  46.806  49.055  1.00  0.00           C  
ATOM    636  HD1 TYR    41      69.172  46.788  49.799  1.00  0.00           H  
ATOM    637  CE1 TYR    41      67.534  45.757  48.872  1.00  0.00           C  
ATOM    638  HE1 TYR    41      67.768  44.795  49.304  1.00  0.00           H  
ATOM    639  CZ  TYR    41      66.465  45.731  47.974  1.00  0.00           C  
ATOM    640  OH  TYR    41      65.653  44.684  47.952  1.00  0.00           O  
ATOM    641  HH  TYR    41      65.956  43.790  48.127  1.00  0.00           H  
ATOM    642  CE2 TYR    41      66.201  46.908  47.222  1.00  0.00           C  
ATOM    643  HE2 TYR    41      65.381  46.840  46.522  1.00  0.00           H  
ATOM    644  CD2 TYR    41      66.985  48.090  47.518  1.00  0.00           C  
ATOM    645  HD2 TYR    41      66.645  48.991  47.030  1.00  0.00           H  
ATOM    646  C   TYR    41      69.604  51.517  49.426  1.00  0.00           C  
ATOM    647  O   TYR    41      69.893  52.188  48.434  1.00  0.00           O  
ATOM    648  N   HID    42      70.259  51.722  50.567  1.00  0.00           N  
ATOM    649  H   HID    42      70.068  51.193  51.406  1.00  0.00           H  
ATOM    650  CA  HID    42      71.548  52.480  50.676  1.00  0.00           C  
ATOM    651  HA  HID    42      71.470  53.378  50.063  1.00  0.00           H  
ATOM    652  CB  HID    42      71.705  53.052  52.060  1.00  0.00           C  
ATOM    653  HB2 HID    42      70.930  53.807  52.193  1.00  0.00           H  
ATOM    654  HB3 HID    42      71.641  52.331  52.874  1.00  0.00           H  
ATOM    655  CG  HID    42      73.005  53.803  52.363  1.00  0.00           C  
ATOM    656  ND1 HID    42      73.456  54.917  51.684  1.00  0.00           N  
ATOM    657  HD1 HID    42      73.210  55.212  50.751  1.00  0.00           H  
ATOM    658  CE1 HID    42      74.617  55.245  52.235  1.00  0.00           C  
ATOM    659  HE1 HID    42      75.232  56.046  51.852  1.00  0.00           H  
ATOM    660  NE2 HID    42      74.910  54.560  53.331  1.00  0.00           N  
ATOM    661  CD2 HID    42      73.839  53.616  53.423  1.00  0.00           C  
ATOM    662  HD2 HID    42      73.741  52.807  54.132  1.00  0.00           H  
ATOM    663  C   HID    42      72.806  51.609  50.282  1.00  0.00           C  
ATOM    664  O   HID    42      72.767  50.388  50.121  1.00  0.00           O  
ATOM    665  N   HID    43      73.880  52.309  49.988  1.00  0.00           N  
ATOM    666  H   HID    43      73.740  53.309  49.962  1.00  0.00           H  
ATOM    667  CA  HID    43      75.136  51.827  49.417  1.00  0.00           C  
ATOM    668  HA  HID    43      75.285  50.804  49.761  1.00  0.00           H  
ATOM    669  CB  HID    43      75.079  51.760  47.883  1.00  0.00           C  
ATOM    670  HB2 HID    43      74.735  52.727  47.517  1.00  0.00           H  
ATOM    671  HB3 HID    43      76.098  51.568  47.547  1.00  0.00           H  
ATOM    672  CG  HID    43      74.284  50.536  47.405  1.00  0.00           C  
ATOM    673  ND1 HID    43      74.557  49.227  47.712  1.00  0.00           N  
ATOM    674  HD1 HID    43      75.375  48.973  48.247  1.00  0.00           H  
ATOM    675  CE1 HID    43      73.658  48.386  47.135  1.00  0.00           C  
ATOM    676  HE1 HID    43      73.721  47.321  47.302  1.00  0.00           H  
ATOM    677  NE2 HID    43      72.774  49.128  46.426  1.00  0.00           N  
ATOM    678  CD2 HID    43      73.176  50.494  46.632  1.00  0.00           C  
ATOM    679  HD2 HID    43      72.637  51.325  46.201  1.00  0.00           H  
ATOM    680  C   HID    43      76.334  52.653  49.926  1.00  0.00           C  
ATOM    681  O   HID    43      76.654  53.620  49.210  1.00  0.00           O  
ATOM    682  N   PRO    44      77.054  52.306  51.001  1.00  0.00           N  
ATOM    683  CD  PRO    44      76.536  51.346  51.907  1.00  0.00           C  
ATOM    684  HD2 PRO    44      76.912  50.394  51.533  1.00  0.00           H  
ATOM    685  HD3 PRO    44      75.453  51.222  51.940  1.00  0.00           H  
ATOM    686  CG  PRO    44      77.123  51.593  53.291  1.00  0.00           C  
ATOM    687  HG2 PRO    44      77.299  50.658  53.822  1.00  0.00           H  
ATOM    688  HG3 PRO    44      76.454  52.332  53.731  1.00  0.00           H  
ATOM    689  CB  PRO    44      78.465  52.217  52.817  1.00  0.00           C  
ATOM    690  HB2 PRO    44      79.305  51.572  52.560  1.00  0.00           H  
ATOM    691  HB3 PRO    44      78.899  52.879  53.566  1.00  0.00           H  
ATOM    692  CA  PRO    44      78.120  53.145  51.609  1.00  0.00           C  
ATOM    693  HA  PRO    44      77.684  54.048  52.035  1.00  0.00           H  
ATOM    694  C   PRO    44      79.317  53.376  50.654  1.00  0.00           C  
ATOM    695  O   PRO    44      80.048  54.362  50.876  1.00  0.00           O  
ATOM    696  N   ASN    45      79.493  52.593  49.593  1.00  0.00           N  
ATOM    697  H   ASN    45      78.707  51.999  49.370  1.00  0.00           H  
ATOM    698  CA  ASN    45      80.699  52.604  48.746  1.00  0.00           C  
ATOM    699  HA  ASN    45      81.158  53.592  48.754  1.00  0.00           H  
ATOM    700  CB  ASN    45      81.890  51.842  49.263  1.00  0.00           C  
ATOM    701  HB2 ASN    45      81.638  50.782  49.223  1.00  0.00           H  
ATOM    702  HB3 ASN    45      82.759  51.981  48.620  1.00  0.00           H  
ATOM    703  CG  ASN    45      82.354  52.146  50.693  1.00  0.00           C  
ATOM    704  OD1 ASN    45      82.993  53.123  50.990  1.00  0.00           O  
ATOM    705  ND2 ASN    45      81.996  51.271  51.565  1.00  0.00           N  
ATOM    706 HD21 ASN    45      82.336  51.425  52.504  1.00  0.00           H  
ATOM    707 HD22 ASN    45      81.429  50.476  51.306  1.00  0.00           H  
ATOM    708  C   ASN    45      80.356  52.416  47.288  1.00  0.00           C  
ATOM    709  O   ASN    45      79.247  51.894  47.019  1.00  0.00           O  
ATOM    710  N   GLN    46      81.232  52.716  46.403  1.00  0.00           N  
ATOM    711  H   GLN    46      82.108  53.078  46.751  1.00  0.00           H  
ATOM    712  CA  GLN    46      81.090  52.701  44.986  1.00  0.00           C  
ATOM    713  HA  GLN    46      80.177  53.251  44.754  1.00  0.00           H  
ATOM    714  CB  GLN    46      82.284  53.426  44.314  1.00  0.00           C  
ATOM    715  HB2 GLN    46      83.157  52.916  44.720  1.00  0.00           H  
ATOM    716  HB3 GLN    46      82.129  53.288  43.244  1.00  0.00           H  
ATOM    717  CG  GLN    46      82.305  54.950  44.695  1.00  0.00           C  
ATOM    718  HG2 GLN    46      81.308  55.372  44.572  1.00  0.00           H  
ATOM    719  HG3 GLN    46      82.575  55.096  45.741  1.00  0.00           H  
ATOM    720  CD  GLN    46      83.320  55.752  43.954  1.00  0.00           C  
ATOM    721  OE1 GLN    46      83.707  55.483  42.784  1.00  0.00           O  
ATOM    722  NE2 GLN    46      83.853  56.840  44.522  1.00  0.00           N  
ATOM    723 HE21 GLN    46      84.554  57.350  44.003  1.00  0.00           H  
ATOM    724 HE22 GLN    46      83.651  56.888  45.510  1.00  0.00           H  
ATOM    725  C   GLN    46      80.874  51.316  44.315  1.00  0.00           C  
ATOM    726  O   GLN    46      81.831  50.578  44.008  1.00  0.00           O  
ATOM    727  N   VAL    47      79.632  50.937  44.060  1.00  0.00           N  
ATOM    728  H   VAL    47      78.959  51.572  44.466  1.00  0.00           H  
ATOM    729  CA  VAL    47      79.218  49.784  43.276  1.00  0.00           C  
ATOM    730  HA  VAL    47      79.932  48.985  43.479  1.00  0.00           H  
ATOM    731  CB  VAL    47      77.782  49.318  43.705  1.00  0.00           C  
ATOM    732  HB  VAL    47      77.132  50.189  43.794  1.00  0.00           H  
ATOM    733  CG1 VAL    47      77.155  48.347  42.751  1.00  0.00           C  
ATOM    734 HG11 VAL    47      76.285  47.892  43.224  1.00  0.00           H  
ATOM    735 HG12 VAL    47      76.818  48.809  41.823  1.00  0.00           H  
ATOM    736 HG13 VAL    47      77.785  47.466  42.624  1.00  0.00           H  
ATOM    737  CG2 VAL    47      77.831  48.734  45.104  1.00  0.00           C  
ATOM    738 HG21 VAL    47      76.841  48.699  45.558  1.00  0.00           H  
ATOM    739 HG22 VAL    47      78.087  47.676  45.051  1.00  0.00           H  
ATOM    740 HG23 VAL    47      78.498  49.329  45.728  1.00  0.00           H  
ATOM    741  C   VAL    47      79.272  50.066  41.774  1.00  0.00           C  
ATOM    742  O   VAL    47      78.972  51.171  41.353  1.00  0.00           O  
ATOM    743  N   ASP    48      79.626  49.044  40.975  1.00  0.00           N  
ATOM    744  H   ASP    48      79.835  48.187  41.467  1.00  0.00           H  
ATOM    745  CA  ASP    48      79.564  49.014  39.496  1.00  0.00           C  
ATOM    746  HA  ASP    48      80.050  49.979  39.348  1.00  0.00           H  
ATOM    747  CB  ASP    48      80.403  47.837  38.935  1.00  0.00           C  
ATOM    748  HB2 ASP    48      80.391  47.870  37.846  1.00  0.00           H  
ATOM    749  HB3 ASP    48      81.421  48.092  39.228  1.00  0.00           H  
ATOM    750  CG  ASP    48      80.154  46.455  39.532  1.00  0.00           C  
ATOM    751  OD1 ASP    48      79.746  46.323  40.708  1.00  0.00           O  
ATOM    752  OD2 ASP    48      80.501  45.480  38.844  1.00  0.00           O  
ATOM    753  C   ASP    48      78.122  49.084  39.079  1.00  0.00           C  
ATOM    754  O   ASP    48      77.603  48.104  38.561  1.00  0.00           O  
ATOM    755  N   THR    49      77.389  50.178  39.242  1.00  0.00           N  
ATOM    756  H   THR    49      77.824  50.928  39.760  1.00  0.00           H  
ATOM    757  CA  THR    49      75.920  50.249  38.992  1.00  0.00           C  
ATOM    758  HA  THR    49      75.551  49.436  39.617  1.00  0.00           H  
ATOM    759  CB  THR    49      75.143  51.513  39.404  1.00  0.00           C  
ATOM    760  HB  THR    49      74.088  51.311  39.217  1.00  0.00           H  
ATOM    761  CG2 THR    49      75.412  51.909  40.883  1.00  0.00           C  
ATOM    762 HG21 THR    49      76.238  52.620  40.888  1.00  0.00           H  
ATOM    763 HG22 THR    49      74.614  52.533  41.285  1.00  0.00           H  
ATOM    764 HG23 THR    49      75.653  51.016  41.459  1.00  0.00           H  
ATOM    765  OG1 THR    49      75.491  52.563  38.507  1.00  0.00           O  
ATOM    766  HG1 THR    49      74.751  53.171  38.578  1.00  0.00           H  
ATOM    767  C   THR    49      75.498  49.905  37.512  1.00  0.00           C  
ATOM    768  O   THR    49      74.366  49.526  37.367  1.00  0.00           O  
ATOM    769  N   PRO    50      76.343  49.966  36.405  1.00  0.00           N  
ATOM    770  CD  PRO    50      77.578  50.797  36.349  1.00  0.00           C  
ATOM    771  HD2 PRO    50      78.366  50.056  36.485  1.00  0.00           H  
ATOM    772  HD3 PRO    50      77.568  51.579  37.108  1.00  0.00           H  
ATOM    773  CG  PRO    50      77.650  51.332  35.003  1.00  0.00           C  
ATOM    774  HG2 PRO    50      78.658  51.651  34.739  1.00  0.00           H  
ATOM    775  HG3 PRO    50      77.064  52.247  35.089  1.00  0.00           H  
ATOM    776  CB  PRO    50      77.083  50.146  34.176  1.00  0.00           C  
ATOM    777  HB2 PRO    50      77.823  49.373  33.969  1.00  0.00           H  
ATOM    778  HB3 PRO    50      76.666  50.510  33.237  1.00  0.00           H  
ATOM    779  CA  PRO    50      75.942  49.544  35.063  1.00  0.00           C  
ATOM    780  HA  PRO    50      74.981  49.930  34.723  1.00  0.00           H  
ATOM    781  C   PRO    50      75.774  47.980  35.027  1.00  0.00           C  
ATOM    782  O   PRO    50      74.768  47.400  34.502  1.00  0.00           O  
ATOM    783  N   ASN    51      76.703  47.283  35.667  1.00  0.00           N  
ATOM    784  H   ASN    51      77.413  47.796  36.171  1.00  0.00           H  
ATOM    785  CA  ASN    51      76.672  45.868  35.782  1.00  0.00           C  
ATOM    786  HA  ASN    51      76.405  45.397  34.836  1.00  0.00           H  
ATOM    787  CB  ASN    51      78.066  45.437  36.307  1.00  0.00           C  
ATOM    788  HB2 ASN    51      78.211  46.053  37.194  1.00  0.00           H  
ATOM    789  HB3 ASN    51      78.004  44.455  36.776  1.00  0.00           H  
ATOM    790  CG  ASN    51      79.189  45.390  35.360  1.00  0.00           C  
ATOM    791  OD1 ASN    51      79.027  45.192  34.144  1.00  0.00           O  
ATOM    792  ND2 ASN    51      80.342  45.394  35.921  1.00  0.00           N  
ATOM    793 HD21 ASN    51      81.218  45.497  35.430  1.00  0.00           H  
ATOM    794 HD22 ASN    51      80.374  45.329  36.929  1.00  0.00           H  
ATOM    795  C   ASN    51      75.514  45.467  36.829  1.00  0.00           C  
ATOM    796  O   ASN    51      74.934  44.357  36.569  1.00  0.00           O  
ATOM    797  N   GLN    52      75.194  46.225  37.901  1.00  0.00           N  
ATOM    798  H   GLN    52      75.818  47.013  38.005  1.00  0.00           H  
ATOM    799  CA  GLN    52      73.954  46.062  38.755  1.00  0.00           C  
ATOM    800  HA  GLN    52      73.972  45.078  39.223  1.00  0.00           H  
ATOM    801  CB  GLN    52      73.931  47.228  39.798  1.00  0.00           C  
ATOM    802  HB2 GLN    52      74.947  47.201  40.193  1.00  0.00           H  
ATOM    803  HB3 GLN    52      73.736  48.177  39.299  1.00  0.00           H  
ATOM    804  CG  GLN    52      72.939  47.144  40.945  1.00  0.00           C  
ATOM    805  HG2 GLN    52      71.956  47.242  40.485  1.00  0.00           H  
ATOM    806  HG3 GLN    52      73.099  46.197  41.460  1.00  0.00           H  
ATOM    807  CD  GLN    52      73.262  48.185  42.036  1.00  0.00           C  
ATOM    808  OE1 GLN    52      73.669  49.246  41.611  1.00  0.00           O  
ATOM    809  NE2 GLN    52      72.945  47.997  43.220  1.00  0.00           N  
ATOM    810 HE21 GLN    52      73.170  48.715  43.894  1.00  0.00           H  
ATOM    811 HE22 GLN    52      72.313  47.260  43.499  1.00  0.00           H  
ATOM    812  C   GLN    52      72.701  46.135  37.912  1.00  0.00           C  
ATOM    813  O   GLN    52      71.972  45.205  37.806  1.00  0.00           O  
ATOM    814  N   ILE    53      72.391  47.233  37.155  1.00  0.00           N  
ATOM    815  H   ILE    53      73.109  47.940  37.103  1.00  0.00           H  
ATOM    816  CA  ILE    53      71.202  47.338  36.223  1.00  0.00           C  
ATOM    817  HA  ILE    53      70.323  47.136  36.836  1.00  0.00           H  
ATOM    818  CB  ILE    53      71.199  48.825  35.639  1.00  0.00           C  
ATOM    819  HB  ILE    53      72.218  48.991  35.289  1.00  0.00           H  
ATOM    820  CG2 ILE    53      70.176  48.953  34.509  1.00  0.00           C  
ATOM    821 HG21 ILE    53      70.309  49.889  33.966  1.00  0.00           H  
ATOM    822 HG22 ILE    53      70.199  48.178  33.743  1.00  0.00           H  
ATOM    823 HG23 ILE    53      69.156  48.954  34.895  1.00  0.00           H  
ATOM    824  CG1 ILE    53      70.871  49.875  36.792  1.00  0.00           C  
ATOM    825 HG12 ILE    53      71.613  49.732  37.578  1.00  0.00           H  
ATOM    826 HG13 ILE    53      70.905  50.861  36.327  1.00  0.00           H  
ATOM    827  CD1 ILE    53      69.597  49.834  37.625  1.00  0.00           C  
ATOM    828 HD11 ILE    53      68.706  50.143  37.080  1.00  0.00           H  
ATOM    829 HD12 ILE    53      69.481  48.823  38.017  1.00  0.00           H  
ATOM    830 HD13 ILE    53      69.649  50.490  38.494  1.00  0.00           H  
ATOM    831  C   ILE    53      71.233  46.252  35.146  1.00  0.00           C  
ATOM    832  O   ILE    53      70.128  45.780  34.943  1.00  0.00           O  
ATOM    833  N   GLN    54      72.386  45.858  34.539  1.00  0.00           N  
ATOM    834  H   GLN    54      73.183  46.473  34.625  1.00  0.00           H  
ATOM    835  CA  GLN    54      72.442  44.721  33.635  1.00  0.00           C  
ATOM    836  HA  GLN    54      71.619  44.744  32.921  1.00  0.00           H  
ATOM    837  CB  GLN    54      73.776  44.702  32.861  1.00  0.00           C  
ATOM    838  HB2 GLN    54      73.802  45.672  32.363  1.00  0.00           H  
ATOM    839  HB3 GLN    54      74.598  44.726  33.577  1.00  0.00           H  
ATOM    840  CG  GLN    54      74.057  43.558  31.870  1.00  0.00           C  
ATOM    841  HG2 GLN    54      75.038  43.763  31.440  1.00  0.00           H  
ATOM    842  HG3 GLN    54      74.024  42.586  32.361  1.00  0.00           H  
ATOM    843  CD  GLN    54      73.046  43.498  30.741  1.00  0.00           C  
ATOM    844  OE1 GLN    54      73.241  44.004  29.672  1.00  0.00           O  
ATOM    845  NE2 GLN    54      71.953  42.774  30.909  1.00  0.00           N  
ATOM    846 HE21 GLN    54      71.433  42.533  30.077  1.00  0.00           H  
ATOM    847 HE22 GLN    54      71.703  42.324  31.778  1.00  0.00           H  
ATOM    848  C   GLN    54      72.200  43.271  34.159  1.00  0.00           C  
ATOM    849  O   GLN    54      71.466  42.404  33.666  1.00  0.00           O  
ATOM    850  N   HIE    55      72.791  42.989  35.310  1.00  0.00           N  
ATOM    851  H   HIE    55      73.414  43.702  35.660  1.00  0.00           H  
ATOM    852  CA  HIE    55      72.583  41.804  36.174  1.00  0.00           C  
ATOM    853  HA  HIE    55      72.785  40.970  35.501  1.00  0.00           H  
ATOM    854  CB  HIE    55      73.398  41.876  37.500  1.00  0.00           C  
ATOM    855  HB2 HIE    55      74.445  41.662  37.289  1.00  0.00           H  
ATOM    856  HB3 HIE    55      73.131  42.780  38.047  1.00  0.00           H  
ATOM    857  CG  HIE    55      73.033  40.841  38.485  1.00  0.00           C  
ATOM    858  ND1 HIE    55      73.428  39.519  38.269  1.00  0.00           N  
ATOM    859  CE1 HIE    55      72.744  38.892  39.191  1.00  0.00           C  
ATOM    860  HE1 HIE    55      72.652  37.819  39.267  1.00  0.00           H  
ATOM    861  NE2 HIE    55      72.075  39.752  39.998  1.00  0.00           N  
ATOM    862  HE2 HIE    55      71.465  39.408  40.725  1.00  0.00           H  
ATOM    863  CD2 HIE    55      72.118  40.977  39.531  1.00  0.00           C  
ATOM    864  HD2 HIE    55      71.541  41.858  39.771  1.00  0.00           H  
ATOM    865  C   HIE    55      71.166  41.709  36.456  1.00  0.00           C  
ATOM    866  O   HIE    55      70.516  40.711  36.064  1.00  0.00           O  
ATOM    867  N   LEU    56      70.527  42.787  36.927  1.00  0.00           N  
ATOM    868  H   LEU    56      70.983  43.686  36.993  1.00  0.00           H  
ATOM    869  CA  LEU    56      69.151  42.700  37.449  1.00  0.00           C  
ATOM    870  HA  LEU    56      69.098  41.925  38.214  1.00  0.00           H  
ATOM    871  CB  LEU    56      68.637  44.003  38.053  1.00  0.00           C  
ATOM    872  HB2 LEU    56      68.872  44.762  37.307  1.00  0.00           H  
ATOM    873  HB3 LEU    56      67.569  44.056  38.267  1.00  0.00           H  
ATOM    874  CG  LEU    56      69.294  44.358  39.394  1.00  0.00           C  
ATOM    875  HG  LEU    56      70.347  44.083  39.320  1.00  0.00           H  
ATOM    876  CD1 LEU    56      69.322  45.844  39.699  1.00  0.00           C  
ATOM    877 HD11 LEU    56      68.314  46.242  39.578  1.00  0.00           H  
ATOM    878 HD12 LEU    56      69.728  45.989  40.701  1.00  0.00           H  
ATOM    879 HD13 LEU    56      69.932  46.441  39.022  1.00  0.00           H  
ATOM    880  CD2 LEU    56      68.662  43.661  40.622  1.00  0.00           C  
ATOM    881 HD21 LEU    56      67.665  44.066  40.800  1.00  0.00           H  
ATOM    882 HD22 LEU    56      68.624  42.604  40.359  1.00  0.00           H  
ATOM    883 HD23 LEU    56      69.355  43.823  41.448  1.00  0.00           H  
ATOM    884  C   LEU    56      68.084  42.277  36.332  1.00  0.00           C  
ATOM    885  O   LEU    56      67.287  41.379  36.469  1.00  0.00           O  
ATOM    886  N   LYS    57      68.153  42.877  35.139  1.00  0.00           N  
ATOM    887  H   LYS    57      68.849  43.579  34.933  1.00  0.00           H  
ATOM    888  CA  LYS    57      67.312  42.476  34.021  1.00  0.00           C  
ATOM    889  HA  LYS    57      66.283  42.412  34.374  1.00  0.00           H  
ATOM    890  CB  LYS    57      67.182  43.649  33.061  1.00  0.00           C  
ATOM    891  HB2 LYS    57      66.337  43.413  32.414  1.00  0.00           H  
ATOM    892  HB3 LYS    57      67.186  44.604  33.587  1.00  0.00           H  
ATOM    893  CG  LYS    57      68.448  43.878  32.205  1.00  0.00           C  
ATOM    894  HG2 LYS    57      69.352  43.987  32.805  1.00  0.00           H  
ATOM    895  HG3 LYS    57      68.528  42.984  31.588  1.00  0.00           H  
ATOM    896  CD  LYS    57      68.311  45.213  31.363  1.00  0.00           C  
ATOM    897  HD2 LYS    57      67.368  45.216  30.817  1.00  0.00           H  
ATOM    898  HD3 LYS    57      68.219  46.147  31.917  1.00  0.00           H  
ATOM    899  CE  LYS    57      69.462  45.199  30.353  1.00  0.00           C  
ATOM    900  HE2 LYS    57      70.377  45.628  30.762  1.00  0.00           H  
ATOM    901  HE3 LYS    57      69.557  44.173  29.997  1.00  0.00           H  
ATOM    902  NZ  LYS    57      68.966  46.040  29.248  1.00  0.00           N  
ATOM    903  HZ1 LYS    57      68.903  46.995  29.571  1.00  0.00           H  
ATOM    904  HZ2 LYS    57      69.655  46.029  28.510  1.00  0.00           H  
ATOM    905  HZ3 LYS    57      68.169  45.647  28.769  1.00  0.00           H  
ATOM    906  C   LYS    57      67.615  41.209  33.350  1.00  0.00           C  
ATOM    907  O   LYS    57      66.761  40.505  32.852  1.00  0.00           O  
ATOM    908  N   HIE    58      68.870  40.739  33.379  1.00  0.00           N  
ATOM    909  H   HIE    58      69.578  41.367  33.729  1.00  0.00           H  
ATOM    910  CA  HIE    58      69.244  39.403  32.908  1.00  0.00           C  
ATOM    911  HA  HIE    58      68.716  39.262  31.965  1.00  0.00           H  
ATOM    912  CB  HIE    58      70.800  39.217  32.824  1.00  0.00           C  
ATOM    913  HB2 HIE    58      71.213  39.638  31.907  1.00  0.00           H  
ATOM    914  HB3 HIE    58      71.148  39.823  33.660  1.00  0.00           H  
ATOM    915  CG  HIE    58      71.296  37.790  32.990  1.00  0.00           C  
ATOM    916  ND1 HIE    58      71.135  36.750  32.050  1.00  0.00           N  
ATOM    917  CE1 HIE    58      71.662  35.611  32.578  1.00  0.00           C  
ATOM    918  HE1 HIE    58      71.640  34.642  32.103  1.00  0.00           H  
ATOM    919  NE2 HIE    58      72.055  35.859  33.872  1.00  0.00           N  
ATOM    920  HE2 HIE    58      72.400  35.188  34.543  1.00  0.00           H  
ATOM    921  CD2 HIE    58      71.683  37.158  34.171  1.00  0.00           C  
ATOM    922  HD2 HIE    58      71.827  37.695  35.097  1.00  0.00           H  
ATOM    923  C   HIE    58      68.659  38.327  33.911  1.00  0.00           C  
ATOM    924  O   HIE    58      67.968  37.431  33.516  1.00  0.00           O  
ATOM    925  N   SER    59      68.794  38.532  35.241  1.00  0.00           N  
ATOM    926  H   SER    59      69.487  39.202  35.544  1.00  0.00           H  
ATOM    927  CA  SER    59      68.240  37.659  36.257  1.00  0.00           C  
ATOM    928  HA  SER    59      68.565  36.639  36.052  1.00  0.00           H  
ATOM    929  CB  SER    59      68.670  38.068  37.669  1.00  0.00           C  
ATOM    930  HB2 SER    59      68.570  37.274  38.410  1.00  0.00           H  
ATOM    931  HB3 SER    59      69.725  38.341  37.696  1.00  0.00           H  
ATOM    932  OG  SER    59      67.931  39.150  38.088  1.00  0.00           O  
ATOM    933  HG  SER    59      68.314  39.938  37.696  1.00  0.00           H  
ATOM    934  C   SER    59      66.691  37.647  36.154  1.00  0.00           C  
ATOM    935  O   SER    59      66.004  36.643  36.421  1.00  0.00           O  
ATOM    936  N   LEU    60      66.096  38.762  35.837  1.00  0.00           N  
ATOM    937  H   LEU    60      66.726  39.538  35.694  1.00  0.00           H  
ATOM    938  CA  LEU    60      64.613  38.957  35.634  1.00  0.00           C  
ATOM    939  HA  LEU    60      64.049  38.621  36.504  1.00  0.00           H  
ATOM    940  CB  LEU    60      64.255  40.483  35.421  1.00  0.00           C  
ATOM    941  HB2 LEU    60      64.620  41.064  36.268  1.00  0.00           H  
ATOM    942  HB3 LEU    60      64.746  40.922  34.552  1.00  0.00           H  
ATOM    943  CG  LEU    60      62.782  40.688  35.154  1.00  0.00           C  
ATOM    944  HG  LEU    60      62.389  40.243  34.240  1.00  0.00           H  
ATOM    945  CD1 LEU    60      61.864  40.177  36.301  1.00  0.00           C  
ATOM    946 HD11 LEU    60      61.839  39.088  36.309  1.00  0.00           H  
ATOM    947 HD12 LEU    60      62.096  40.556  37.297  1.00  0.00           H  
ATOM    948 HD13 LEU    60      60.818  40.443  36.145  1.00  0.00           H  
ATOM    949  CD2 LEU    60      62.414  42.124  35.006  1.00  0.00           C  
ATOM    950 HD21 LEU    60      62.539  42.679  35.936  1.00  0.00           H  
ATOM    951 HD22 LEU    60      63.076  42.532  34.242  1.00  0.00           H  
ATOM    952 HD23 LEU    60      61.400  42.187  34.610  1.00  0.00           H  
ATOM    953  C   LEU    60      64.146  38.187  34.396  1.00  0.00           C  
ATOM    954  O   LEU    60      63.068  37.621  34.488  1.00  0.00           O  
ATOM    955  N   SER    61      64.871  38.212  33.357  1.00  0.00           N  
ATOM    956  H   SER    61      65.768  38.671  33.428  1.00  0.00           H  
ATOM    957  CA  SER    61      64.580  37.460  32.144  1.00  0.00           C  
ATOM    958  HA  SER    61      63.576  37.699  31.795  1.00  0.00           H  
ATOM    959  CB  SER    61      65.481  37.826  30.966  1.00  0.00           C  
ATOM    960  HB2 SER    61      66.446  37.385  31.217  1.00  0.00           H  
ATOM    961  HB3 SER    61      65.083  37.318  30.088  1.00  0.00           H  
ATOM    962  OG  SER    61      65.631  39.248  30.677  1.00  0.00           O  
ATOM    963  HG  SER    61      65.684  39.664  31.541  1.00  0.00           H  
ATOM    964  C   SER    61      64.561  35.947  32.419  1.00  0.00           C  
ATOM    965  O   SER    61      63.621  35.348  31.881  1.00  0.00           O  
ATOM    966  N   SER    62      65.450  35.412  33.212  1.00  0.00           N  
ATOM    967  H   SER    62      66.221  35.970  33.550  1.00  0.00           H  
ATOM    968  CA  SER    62      65.516  34.061  33.706  1.00  0.00           C  
ATOM    969  HA  SER    62      65.573  33.356  32.876  1.00  0.00           H  
ATOM    970  CB  SER    62      66.723  33.860  34.680  1.00  0.00           C  
ATOM    971  HB2 SER    62      66.428  34.235  35.660  1.00  0.00           H  
ATOM    972  HB3 SER    62      66.850  32.778  34.719  1.00  0.00           H  
ATOM    973  OG  SER    62      67.873  34.499  34.196  1.00  0.00           O  
ATOM    974  HG  SER    62      68.585  34.329  34.817  1.00  0.00           H  
ATOM    975  C   SER    62      64.149  33.959  34.460  1.00  0.00           C  
ATOM    976  O   SER    62      63.458  33.004  34.150  1.00  0.00           O  
ATOM    977  N   THR    63      63.840  34.850  35.374  1.00  0.00           N  
ATOM    978  H   THR    63      64.538  35.524  35.654  1.00  0.00           H  
ATOM    979  CA  THR    63      62.678  34.671  36.268  1.00  0.00           C  
ATOM    980  HA  THR    63      62.716  33.643  36.630  1.00  0.00           H  
ATOM    981  CB  THR    63      62.779  35.688  37.422  1.00  0.00           C  
ATOM    982  HB  THR    63      62.599  36.659  36.959  1.00  0.00           H  
ATOM    983  CG2 THR    63      61.634  35.587  38.454  1.00  0.00           C  
ATOM    984 HG21 THR    63      61.344  34.570  38.720  1.00  0.00           H  
ATOM    985 HG22 THR    63      62.014  36.065  39.356  1.00  0.00           H  
ATOM    986 HG23 THR    63      60.769  36.137  38.083  1.00  0.00           H  
ATOM    987  OG1 THR    63      63.997  35.558  38.086  1.00  0.00           O  
ATOM    988  HG1 THR    63      64.740  35.812  37.534  1.00  0.00           H  
ATOM    989  C   THR    63      61.331  34.788  35.653  1.00  0.00           C  
ATOM    990  O   THR    63      60.383  34.039  35.893  1.00  0.00           O  
ATOM    991  N   LEU    64      61.280  35.575  34.594  1.00  0.00           N  
ATOM    992  H   LEU    64      62.133  36.046  34.328  1.00  0.00           H  
ATOM    993  CA  LEU    64      60.032  35.767  33.809  1.00  0.00           C  
ATOM    994  HA  LEU    64      59.169  35.931  34.453  1.00  0.00           H  
ATOM    995  CB  LEU    64      60.230  36.983  32.876  1.00  0.00           C  
ATOM    996  HB2 LEU    64      60.566  37.794  33.522  1.00  0.00           H  
ATOM    997  HB3 LEU    64      60.976  36.791  32.106  1.00  0.00           H  
ATOM    998  CG  LEU    64      59.026  37.460  32.091  1.00  0.00           C  
ATOM    999  HG  LEU    64      58.653  36.599  31.536  1.00  0.00           H  
ATOM   1000  CD1 LEU    64      57.937  37.867  33.132  1.00  0.00           C  
ATOM   1001 HD11 LEU    64      58.173  38.824  33.597  1.00  0.00           H  
ATOM   1002 HD12 LEU    64      57.025  37.965  32.543  1.00  0.00           H  
ATOM   1003 HD13 LEU    64      57.650  37.138  33.889  1.00  0.00           H  
ATOM   1004  CD2 LEU    64      59.442  38.579  31.174  1.00  0.00           C  
ATOM   1005 HD21 LEU    64      60.187  39.161  31.716  1.00  0.00           H  
ATOM   1006 HD22 LEU    64      59.929  38.140  30.303  1.00  0.00           H  
ATOM   1007 HD23 LEU    64      58.585  39.217  30.956  1.00  0.00           H  
ATOM   1008  C   LEU    64      59.649  34.541  32.988  1.00  0.00           C  
ATOM   1009  O   LEU    64      58.504  34.363  32.634  1.00  0.00           O  
ATOM   1010  N   SER    65      60.640  33.628  32.748  1.00  0.00           N  
ATOM   1011  H   SER    65      61.534  33.839  33.169  1.00  0.00           H  
ATOM   1012  CA  SER    65      60.432  32.428  31.968  1.00  0.00           C  
ATOM   1013  HA  SER    65      59.973  32.790  31.049  1.00  0.00           H  
ATOM   1014  CB  SER    65      61.821  31.835  31.481  1.00  0.00           C  
ATOM   1015  HB2 SER    65      61.604  31.264  30.579  1.00  0.00           H  
ATOM   1016  HB3 SER    65      62.376  32.635  30.991  1.00  0.00           H  
ATOM   1017  OG  SER    65      62.567  31.050  32.399  1.00  0.00           O  
ATOM   1018  HG  SER    65      62.935  31.718  32.983  1.00  0.00           H  
ATOM   1019  C   SER    65      59.578  31.375  32.742  1.00  0.00           C  
ATOM   1020  O   SER    65      58.661  30.836  32.128  1.00  0.00           O  
ATOM   1021  N   PHE    66      59.764  31.293  34.073  1.00  0.00           N  
ATOM   1022  H   PHE    66      60.524  31.740  34.566  1.00  0.00           H  
ATOM   1023  CA  PHE    66      58.857  30.547  34.971  1.00  0.00           C  
ATOM   1024  HA  PHE    66      58.732  29.540  34.574  1.00  0.00           H  
ATOM   1025  CB  PHE    66      59.394  30.584  36.402  1.00  0.00           C  
ATOM   1026  HB2 PHE    66      59.294  31.591  36.805  1.00  0.00           H  
ATOM   1027  HB3 PHE    66      58.659  29.967  36.920  1.00  0.00           H  
ATOM   1028  CG  PHE    66      60.810  29.987  36.512  1.00  0.00           C  
ATOM   1029  CD1 PHE    66      61.029  28.578  36.513  1.00  0.00           C  
ATOM   1030  HD1 PHE    66      60.127  27.996  36.639  1.00  0.00           H  
ATOM   1031  CE1 PHE    66      62.318  28.106  36.364  1.00  0.00           C  
ATOM   1032  HE1 PHE    66      62.427  27.039  36.239  1.00  0.00           H  
ATOM   1033  CZ  PHE    66      63.405  28.941  36.149  1.00  0.00           C  
ATOM   1034  HZ  PHE    66      64.338  28.406  36.054  1.00  0.00           H  
ATOM   1035  CE2 PHE    66      63.241  30.353  36.139  1.00  0.00           C  
ATOM   1036  HE2 PHE    66      64.052  31.043  35.955  1.00  0.00           H  
ATOM   1037  CD2 PHE    66      61.950  30.908  36.352  1.00  0.00           C  
ATOM   1038  HD2 PHE    66      61.807  31.955  36.132  1.00  0.00           H  
ATOM   1039  C   PHE    66      57.455  31.138  34.971  1.00  0.00           C  
ATOM   1040  O   PHE    66      56.534  30.460  35.478  1.00  0.00           O  
ATOM   1041  N   PHE    67      57.126  32.416  34.523  1.00  0.00           N  
ATOM   1042  H   PHE    67      57.895  32.994  34.216  1.00  0.00           H  
ATOM   1043  CA  PHE    67      55.813  33.016  34.644  1.00  0.00           C  
ATOM   1044  HA  PHE    67      55.081  32.244  34.878  1.00  0.00           H  
ATOM   1045  CB  PHE    67      55.845  34.113  35.605  1.00  0.00           C  
ATOM   1046  HB2 PHE    67      56.620  34.831  35.341  1.00  0.00           H  
ATOM   1047  HB3 PHE    67      54.888  34.626  35.701  1.00  0.00           H  
ATOM   1048  CG  PHE    67      56.218  33.702  37.027  1.00  0.00           C  
ATOM   1049  CD1 PHE    67      55.182  33.264  37.920  1.00  0.00           C  
ATOM   1050  HD1 PHE    67      54.159  33.117  37.608  1.00  0.00           H  
ATOM   1051  CE1 PHE    67      55.503  32.907  39.260  1.00  0.00           C  
ATOM   1052  HE1 PHE    67      54.681  32.597  39.887  1.00  0.00           H  
ATOM   1053  CZ  PHE    67      56.824  33.002  39.672  1.00  0.00           C  
ATOM   1054  HZ  PHE    67      57.056  32.872  40.718  1.00  0.00           H  
ATOM   1055  CE2 PHE    67      57.801  33.471  38.775  1.00  0.00           C  
ATOM   1056  HE2 PHE    67      58.843  33.528  39.053  1.00  0.00           H  
ATOM   1057  CD2 PHE    67      57.528  33.767  37.432  1.00  0.00           C  
ATOM   1058  HD2 PHE    67      58.295  34.100  36.748  1.00  0.00           H  
ATOM   1059  C   PHE    67      55.109  33.536  33.339  1.00  0.00           C  
ATOM   1060  O   PHE    67      54.903  34.715  33.118  1.00  0.00           O  
ATOM   1061  N   PRO    68      54.853  32.586  32.347  1.00  0.00           N  
ATOM   1062  CD  PRO    68      54.999  31.128  32.455  1.00  0.00           C  
ATOM   1063  HD2 PRO    68      54.216  30.587  32.988  1.00  0.00           H  
ATOM   1064  HD3 PRO    68      55.984  30.819  32.804  1.00  0.00           H  
ATOM   1065  CG  PRO    68      55.116  30.585  31.074  1.00  0.00           C  
ATOM   1066  HG2 PRO    68      54.681  29.591  30.968  1.00  0.00           H  
ATOM   1067  HG3 PRO    68      56.169  30.553  30.797  1.00  0.00           H  
ATOM   1068  CB  PRO    68      54.412  31.671  30.308  1.00  0.00           C  
ATOM   1069  HB2 PRO    68      53.355  31.469  30.137  1.00  0.00           H  
ATOM   1070  HB3 PRO    68      54.855  31.699  29.313  1.00  0.00           H  
ATOM   1071  CA  PRO    68      54.551  32.983  30.992  1.00  0.00           C  
ATOM   1072  HA  PRO    68      55.396  33.623  30.738  1.00  0.00           H  
ATOM   1073  C   PRO    68      53.219  33.820  30.870  1.00  0.00           C  
ATOM   1074  O   PRO    68      53.085  34.446  29.871  1.00  0.00           O  
ATOM   1075  N   PRO    69      52.251  33.731  31.797  1.00  0.00           N  
ATOM   1076  CD  PRO    69      51.925  32.585  32.554  1.00  0.00           C  
ATOM   1077  HD2 PRO    69      52.427  32.721  33.512  1.00  0.00           H  
ATOM   1078  HD3 PRO    69      52.196  31.644  32.075  1.00  0.00           H  
ATOM   1079  CG  PRO    69      50.437  32.624  32.748  1.00  0.00           C  
ATOM   1080  HG2 PRO    69      50.059  32.010  33.566  1.00  0.00           H  
ATOM   1081  HG3 PRO    69      49.772  32.336  31.934  1.00  0.00           H  
ATOM   1082  CB  PRO    69      50.275  34.107  33.013  1.00  0.00           C  
ATOM   1083  HB2 PRO    69      50.772  34.284  33.967  1.00  0.00           H  
ATOM   1084  HB3 PRO    69      49.255  34.479  32.915  1.00  0.00           H  
ATOM   1085  CA  PRO    69      51.188  34.679  31.966  1.00  0.00           C  
ATOM   1086  HA  PRO    69      50.610  34.659  31.043  1.00  0.00           H  
ATOM   1087  C   PRO    69      51.482  36.185  32.237  1.00  0.00           C  
ATOM   1088  O   PRO    69      50.692  37.091  31.961  1.00  0.00           O  
ATOM   1089  N   PHE    70      52.595  36.497  32.855  1.00  0.00           N  
ATOM   1090  H   PHE    70      53.227  35.737  33.062  1.00  0.00           H  
ATOM   1091  CA  PHE    70      53.241  37.815  32.865  1.00  0.00           C  
ATOM   1092  HA  PHE    70      52.458  38.540  33.088  1.00  0.00           H  
ATOM   1093  CB  PHE    70      54.284  37.947  34.010  1.00  0.00           C  
ATOM   1094  HB2 PHE    70      54.968  37.113  33.853  1.00  0.00           H  
ATOM   1095  HB3 PHE    70      54.932  38.784  33.749  1.00  0.00           H  
ATOM   1096  CG  PHE    70      53.813  38.113  35.422  1.00  0.00           C  
ATOM   1097  CD1 PHE    70      54.468  37.426  36.448  1.00  0.00           C  
ATOM   1098  HD1 PHE    70      55.320  36.795  36.244  1.00  0.00           H  
ATOM   1099  CE1 PHE    70      54.157  37.660  37.789  1.00  0.00           C  
ATOM   1100  HE1 PHE    70      54.737  37.109  38.514  1.00  0.00           H  
ATOM   1101  CZ  PHE    70      53.074  38.471  38.142  1.00  0.00           C  
ATOM   1102  HZ  PHE    70      52.652  38.560  39.132  1.00  0.00           H  
ATOM   1103  CE2 PHE    70      52.411  39.082  37.104  1.00  0.00           C  
ATOM   1104  HE2 PHE    70      51.580  39.739  37.315  1.00  0.00           H  
ATOM   1105  CD2 PHE    70      52.698  38.918  35.762  1.00  0.00           C  
ATOM   1106  HD2 PHE    70      52.111  39.492  35.061  1.00  0.00           H  
ATOM   1107  C   PHE    70      53.742  38.256  31.470  1.00  0.00           C  
ATOM   1108  O   PHE    70      53.713  39.469  31.147  1.00  0.00           O  
ATOM   1109  N   ALA    71      54.178  37.356  30.579  1.00  0.00           N  
ATOM   1110  H   ALA    71      54.209  36.379  30.833  1.00  0.00           H  
ATOM   1111  CA  ALA    71      54.714  37.764  29.191  1.00  0.00           C  
ATOM   1112  HA  ALA    71      55.306  38.674  29.280  1.00  0.00           H  
ATOM   1113  CB  ALA    71      55.709  36.738  28.759  1.00  0.00           C  
ATOM   1114  HB1 ALA    71      56.063  36.873  27.737  1.00  0.00           H  
ATOM   1115  HB2 ALA    71      56.588  36.873  29.390  1.00  0.00           H  
ATOM   1116  HB3 ALA    71      55.314  35.722  28.785  1.00  0.00           H  
ATOM   1117  C   ALA    71      53.671  37.993  28.154  1.00  0.00           C  
ATOM   1118  O   ALA    71      54.038  38.383  27.024  1.00  0.00           O  
ATOM   1119  N   GLY    72      52.406  37.591  28.428  1.00  0.00           N  
ATOM   1120  H   GLY    72      52.218  37.177  29.331  1.00  0.00           H  
ATOM   1121  CA  GLY    72      51.280  37.531  27.552  1.00  0.00           C  
ATOM   1122  HA2 GLY    72      51.502  37.513  26.485  1.00  0.00           H  
ATOM   1123  HA3 GLY    72      50.734  36.605  27.730  1.00  0.00           H  
ATOM   1124  C   GLY    72      50.345  38.706  27.626  1.00  0.00           C  
ATOM   1125  O   GLY    72      50.764  39.768  27.935  1.00  0.00           O  
ATOM   1126  N   ARG    73      49.054  38.668  27.296  1.00  0.00           N  
ATOM   1127  H   ARG    73      48.707  37.734  27.135  1.00  0.00           H  
ATOM   1128  CA  ARG    73      48.101  39.813  27.118  1.00  0.00           C  
ATOM   1129  HA  ARG    73      48.392  40.715  27.655  1.00  0.00           H  
ATOM   1130  CB  ARG    73      47.987  40.252  25.599  1.00  0.00           C  
ATOM   1131  HB2 ARG    73      47.761  39.406  24.950  1.00  0.00           H  
ATOM   1132  HB3 ARG    73      47.229  41.034  25.557  1.00  0.00           H  
ATOM   1133  CG  ARG    73      49.293  40.927  25.078  1.00  0.00           C  
ATOM   1134  HG2 ARG    73      50.129  40.230  25.009  1.00  0.00           H  
ATOM   1135  HG3 ARG    73      49.045  41.220  24.058  1.00  0.00           H  
ATOM   1136  CD  ARG    73      49.660  42.225  25.846  1.00  0.00           C  
ATOM   1137  HD2 ARG    73      48.883  42.982  25.738  1.00  0.00           H  
ATOM   1138  HD3 ARG    73      49.836  42.049  26.907  1.00  0.00           H  
ATOM   1139  NE  ARG    73      50.854  42.765  25.320  1.00  0.00           N  
ATOM   1140  HE  ARG    73      50.861  43.501  24.628  1.00  0.00           H  
ATOM   1141  CZ  ARG    73      52.019  42.712  25.925  1.00  0.00           C  
ATOM   1142  NH1 ARG    73      52.447  41.794  26.766  1.00  0.00           N  
ATOM   1143 HH11 ARG    73      51.807  41.148  27.205  1.00  0.00           H  
ATOM   1144 HH12 ARG    73      53.438  41.806  26.960  1.00  0.00           H  
ATOM   1145  NH2 ARG    73      52.989  43.402  25.375  1.00  0.00           N  
ATOM   1146 HH21 ARG    73      52.762  44.061  24.644  1.00  0.00           H  
ATOM   1147 HH22 ARG    73      53.959  43.152  25.506  1.00  0.00           H  
ATOM   1148  C   ARG    73      46.668  39.373  27.386  1.00  0.00           C  
ATOM   1149  O   ARG    73      46.248  38.220  27.031  1.00  0.00           O  
ATOM   1150  N   LEU    74      45.811  40.334  27.772  1.00  0.00           N  
ATOM   1151  H   LEU    74      46.102  41.293  27.651  1.00  0.00           H  
ATOM   1152  CA  LEU    74      44.438  40.004  27.741  1.00  0.00           C  
ATOM   1153  HA  LEU    74      44.328  39.080  28.308  1.00  0.00           H  
ATOM   1154  CB  LEU    74      43.547  41.052  28.513  1.00  0.00           C  
ATOM   1155  HB2 LEU    74      43.489  41.925  27.864  1.00  0.00           H  
ATOM   1156  HB3 LEU    74      42.556  40.628  28.678  1.00  0.00           H  
ATOM   1157  CG  LEU    74      44.057  41.607  29.891  1.00  0.00           C  
ATOM   1158  HG  LEU    74      45.010  42.095  29.684  1.00  0.00           H  
ATOM   1159  CD1 LEU    74      42.921  42.565  30.439  1.00  0.00           C  
ATOM   1160 HD11 LEU    74      42.536  43.236  29.671  1.00  0.00           H  
ATOM   1161 HD12 LEU    74      42.046  41.991  30.745  1.00  0.00           H  
ATOM   1162 HD13 LEU    74      43.370  43.167  31.229  1.00  0.00           H  
ATOM   1163  CD2 LEU    74      44.325  40.467  30.869  1.00  0.00           C  
ATOM   1164 HD21 LEU    74      45.134  39.807  30.557  1.00  0.00           H  
ATOM   1165 HD22 LEU    74      44.609  40.942  31.808  1.00  0.00           H  
ATOM   1166 HD23 LEU    74      43.384  39.996  31.154  1.00  0.00           H  
ATOM   1167  C   LEU    74      43.881  39.767  26.326  1.00  0.00           C  
ATOM   1168  O   LEU    74      44.109  40.591  25.453  1.00  0.00           O  
ATOM   1169  N   VAL    75      42.873  38.907  26.208  1.00  0.00           N  
ATOM   1170  H   VAL    75      42.805  38.188  26.914  1.00  0.00           H  
ATOM   1171  CA  VAL    75      41.744  38.972  25.216  1.00  0.00           C  
ATOM   1172  HA  VAL    75      42.058  39.587  24.373  1.00  0.00           H  
ATOM   1173  CB  VAL    75      41.418  37.570  24.627  1.00  0.00           C  
ATOM   1174  HB  VAL    75      41.360  36.881  25.469  1.00  0.00           H  
ATOM   1175  CG1 VAL    75      39.999  37.497  23.921  1.00  0.00           C  
ATOM   1176 HG11 VAL    75      39.997  36.538  23.402  1.00  0.00           H  
ATOM   1177 HG12 VAL    75      39.119  37.497  24.564  1.00  0.00           H  
ATOM   1178 HG13 VAL    75      40.025  38.312  23.197  1.00  0.00           H  
ATOM   1179  CG2 VAL    75      42.580  37.120  23.710  1.00  0.00           C  
ATOM   1180 HG21 VAL    75      42.234  36.147  23.361  1.00  0.00           H  
ATOM   1181 HG22 VAL    75      42.752  37.673  22.786  1.00  0.00           H  
ATOM   1182 HG23 VAL    75      43.515  37.066  24.266  1.00  0.00           H  
ATOM   1183  C   VAL    75      40.554  39.487  25.919  1.00  0.00           C  
ATOM   1184  O   VAL    75      40.199  39.128  27.042  1.00  0.00           O  
ATOM   1185  N   ILE    76      39.799  40.438  25.309  1.00  0.00           N  
ATOM   1186  H   ILE    76      40.046  40.719  24.371  1.00  0.00           H  
ATOM   1187  CA  ILE    76      38.471  40.796  25.748  1.00  0.00           C  
ATOM   1188  HA  ILE    76      38.069  39.993  26.365  1.00  0.00           H  
ATOM   1189  CB  ILE    76      38.429  42.232  26.472  1.00  0.00           C  
ATOM   1190  HB  ILE    76      38.873  42.978  25.813  1.00  0.00           H  
ATOM   1191  CG2 ILE    76      37.012  42.637  26.866  1.00  0.00           C  
ATOM   1192 HG21 ILE    76      36.249  42.316  26.157  1.00  0.00           H  
ATOM   1193 HG22 ILE    76      36.688  42.171  27.797  1.00  0.00           H  
ATOM   1194 HG23 ILE    76      36.914  43.720  26.947  1.00  0.00           H  
ATOM   1195  CG1 ILE    76      39.301  42.185  27.749  1.00  0.00           C  
ATOM   1196 HG12 ILE    76      38.791  41.452  28.375  1.00  0.00           H  
ATOM   1197 HG13 ILE    76      40.249  41.747  27.436  1.00  0.00           H  
ATOM   1198  CD1 ILE    76      39.425  43.493  28.574  1.00  0.00           C  
ATOM   1199 HD11 ILE    76      40.038  44.198  28.013  1.00  0.00           H  
ATOM   1200 HD12 ILE    76      38.483  43.997  28.790  1.00  0.00           H  
ATOM   1201 HD13 ILE    76      39.807  43.295  29.575  1.00  0.00           H  
ATOM   1202  C   ILE    76      37.455  40.761  24.544  1.00  0.00           C  
ATOM   1203  O   ILE    76      37.747  41.181  23.418  1.00  0.00           O  
ATOM   1204  N   THR    77      36.255  40.184  24.786  1.00  0.00           N  
ATOM   1205  H   THR    77      36.115  39.783  25.702  1.00  0.00           H  
ATOM   1206  CA  THR    77      35.257  39.913  23.722  1.00  0.00           C  
ATOM   1207  HA  THR    77      35.793  39.904  22.774  1.00  0.00           H  
ATOM   1208  CB  THR    77      34.608  38.524  23.900  1.00  0.00           C  
ATOM   1209  HB  THR    77      33.934  38.252  23.088  1.00  0.00           H  
ATOM   1210  CG2 THR    77      35.549  37.308  24.082  1.00  0.00           C  
ATOM   1211 HG21 THR    77      36.104  37.355  25.019  1.00  0.00           H  
ATOM   1212 HG22 THR    77      35.027  36.355  24.163  1.00  0.00           H  
ATOM   1213 HG23 THR    77      36.271  37.231  23.269  1.00  0.00           H  
ATOM   1214  OG1 THR    77      33.899  38.489  25.116  1.00  0.00           O  
ATOM   1215  HG1 THR    77      33.445  37.643  25.119  1.00  0.00           H  
ATOM   1216  C   THR    77      34.198  40.980  23.678  1.00  0.00           C  
ATOM   1217  O   THR    77      34.224  41.919  24.530  1.00  0.00           O  
ATOM   1218  N   GLU    78      33.257  40.904  22.731  1.00  0.00           N  
ATOM   1219  H   GLU    78      33.304  40.222  21.988  1.00  0.00           H  
ATOM   1220  CA  GLU    78      32.028  41.645  22.809  1.00  0.00           C  
ATOM   1221  HA  GLU    78      31.980  41.991  23.842  1.00  0.00           H  
ATOM   1222  CB  GLU    78      32.115  42.904  22.048  1.00  0.00           C  
ATOM   1223  HB2 GLU    78      31.391  43.565  22.524  1.00  0.00           H  
ATOM   1224  HB3 GLU    78      33.049  43.403  22.306  1.00  0.00           H  
ATOM   1225  CG  GLU    78      31.858  42.950  20.529  1.00  0.00           C  
ATOM   1226  HG2 GLU    78      30.828  42.646  20.343  1.00  0.00           H  
ATOM   1227  HG3 GLU    78      31.930  43.963  20.132  1.00  0.00           H  
ATOM   1228  CD  GLU    78      32.787  42.071  19.667  1.00  0.00           C  
ATOM   1229  OE1 GLU    78      34.005  42.091  19.919  1.00  0.00           O  
ATOM   1230  OE2 GLU    78      32.281  41.525  18.611  1.00  0.00           O  
ATOM   1231  C   GLU    78      30.781  40.766  22.428  1.00  0.00           C  
ATOM   1232  O   GLU    78      30.960  39.820  21.652  1.00  0.00           O  
ATOM   1233  N   TYR    79      29.632  41.155  22.945  1.00  0.00           N  
ATOM   1234  H   TYR    79      29.619  41.990  23.513  1.00  0.00           H  
ATOM   1235  CA  TYR    79      28.388  40.401  22.746  1.00  0.00           C  
ATOM   1236  HA  TYR    79      28.571  39.699  21.933  1.00  0.00           H  
ATOM   1237  CB  TYR    79      28.096  39.568  23.961  1.00  0.00           C  
ATOM   1238  HB2 TYR    79      27.951  40.220  24.823  1.00  0.00           H  
ATOM   1239  HB3 TYR    79      27.126  39.096  23.802  1.00  0.00           H  
ATOM   1240  CG  TYR    79      29.204  38.564  24.245  1.00  0.00           C  
ATOM   1241  CD1 TYR    79      29.894  38.686  25.509  1.00  0.00           C  
ATOM   1242  HD1 TYR    79      29.681  39.458  26.234  1.00  0.00           H  
ATOM   1243  CE1 TYR    79      30.879  37.781  25.798  1.00  0.00           C  
ATOM   1244  HE1 TYR    79      31.461  37.753  26.707  1.00  0.00           H  
ATOM   1245  CZ  TYR    79      31.184  36.788  24.883  1.00  0.00           C  
ATOM   1246  OH  TYR    79      32.189  35.951  25.188  1.00  0.00           O  
ATOM   1247  HH  TYR    79      32.358  35.347  24.461  1.00  0.00           H  
ATOM   1248  CE2 TYR    79      30.540  36.639  23.635  1.00  0.00           C  
ATOM   1249  HE2 TYR    79      30.680  35.760  23.022  1.00  0.00           H  
ATOM   1250  CD2 TYR    79      29.478  37.513  23.346  1.00  0.00           C  
ATOM   1251  HD2 TYR    79      28.926  37.495  22.418  1.00  0.00           H  
ATOM   1252  C   TYR    79      27.203  41.231  22.268  1.00  0.00           C  
ATOM   1253  O   TYR    79      27.265  42.458  22.219  1.00  0.00           O  
ATOM   1254  N   GLU    80      26.088  40.586  21.924  1.00  0.00           N  
ATOM   1255  H   GLU    80      26.111  39.604  22.159  1.00  0.00           H  
ATOM   1256  CA  GLU    80      24.879  41.238  21.479  1.00  0.00           C  
ATOM   1257  HA  GLU    80      25.133  41.911  20.660  1.00  0.00           H  
ATOM   1258  CB  GLU    80      23.904  40.199  20.858  1.00  0.00           C  
ATOM   1259  HB2 GLU    80      23.118  40.811  20.416  1.00  0.00           H  
ATOM   1260  HB3 GLU    80      24.375  39.693  20.015  1.00  0.00           H  
ATOM   1261  CG  GLU    80      23.121  39.233  21.757  1.00  0.00           C  
ATOM   1262  HG2 GLU    80      22.640  39.906  22.467  1.00  0.00           H  
ATOM   1263  HG3 GLU    80      22.257  38.700  21.360  1.00  0.00           H  
ATOM   1264  CD  GLU    80      23.977  38.184  22.496  1.00  0.00           C  
ATOM   1265  OE1 GLU    80      25.155  37.850  22.175  1.00  0.00           O  
ATOM   1266  OE2 GLU    80      23.342  37.533  23.398  1.00  0.00           O  
ATOM   1267  C   GLU    80      24.183  42.013  22.552  1.00  0.00           C  
ATOM   1268  O   GLU    80      23.540  43.016  22.250  1.00  0.00           O  
ATOM   1269  N   ASP    81      24.331  41.627  23.855  1.00  0.00           N  
ATOM   1270  H   ASP    81      24.784  40.737  24.007  1.00  0.00           H  
ATOM   1271  CA  ASP    81      23.924  42.373  25.100  1.00  0.00           C  
ATOM   1272  HA  ASP    81      23.123  43.007  24.720  1.00  0.00           H  
ATOM   1273  CB  ASP    81      23.330  41.373  26.142  1.00  0.00           C  
ATOM   1274  HB2 ASP    81      22.931  41.937  26.985  1.00  0.00           H  
ATOM   1275  HB3 ASP    81      22.520  40.807  25.683  1.00  0.00           H  
ATOM   1276  CG  ASP    81      24.331  40.408  26.726  1.00  0.00           C  
ATOM   1277  OD1 ASP    81      23.895  39.690  27.708  1.00  0.00           O  
ATOM   1278  OD2 ASP    81      25.501  40.205  26.226  1.00  0.00           O  
ATOM   1279  C   ASP    81      24.986  43.255  25.667  1.00  0.00           C  
ATOM   1280  O   ASP    81      24.995  43.665  26.830  1.00  0.00           O  
ATOM   1281  N   ASN    82      25.950  43.704  24.829  1.00  0.00           N  
ATOM   1282  H   ASN    82      25.926  43.393  23.868  1.00  0.00           H  
ATOM   1283  CA  ASN    82      27.055  44.585  25.167  1.00  0.00           C  
ATOM   1284  HA  ASN    82      27.774  44.501  24.352  1.00  0.00           H  
ATOM   1285  CB  ASN    82      26.608  46.071  25.003  1.00  0.00           C  
ATOM   1286  HB2 ASN    82      25.903  46.206  25.824  1.00  0.00           H  
ATOM   1287  HB3 ASN    82      27.446  46.766  25.044  1.00  0.00           H  
ATOM   1288  CG  ASN    82      25.921  46.354  23.651  1.00  0.00           C  
ATOM   1289  OD1 ASN    82      26.526  46.622  22.606  1.00  0.00           O  
ATOM   1290  ND2 ASN    82      24.594  46.355  23.750  1.00  0.00           N  
ATOM   1291 HD21 ASN    82      24.046  46.405  22.903  1.00  0.00           H  
ATOM   1292 HD22 ASN    82      24.140  46.294  24.650  1.00  0.00           H  
ATOM   1293  C   ASN    82      27.913  44.077  26.302  1.00  0.00           C  
ATOM   1294  O   ASN    82      28.901  44.769  26.555  1.00  0.00           O  
ATOM   1295  N   THR    83      27.734  42.856  26.891  1.00  0.00           N  
ATOM   1296  H   THR    83      26.905  42.322  26.674  1.00  0.00           H  
ATOM   1297  CA  THR    83      28.662  42.209  27.840  1.00  0.00           C  
ATOM   1298  HA  THR    83      29.041  42.952  28.542  1.00  0.00           H  
ATOM   1299  CB  THR    83      28.031  41.084  28.665  1.00  0.00           C  
ATOM   1300  HB  THR    83      28.738  40.723  29.412  1.00  0.00           H  
ATOM   1301  CG2 THR    83      26.857  41.564  29.573  1.00  0.00           C  
ATOM   1302 HG21 THR    83      27.151  42.394  30.215  1.00  0.00           H  
ATOM   1303 HG22 THR    83      26.147  42.008  28.876  1.00  0.00           H  
ATOM   1304 HG23 THR    83      26.447  40.675  30.053  1.00  0.00           H  
ATOM   1305  OG1 THR    83      27.674  39.975  27.942  1.00  0.00           O  
ATOM   1306  HG1 THR    83      26.917  40.182  27.389  1.00  0.00           H  
ATOM   1307  C   THR    83      29.943  41.661  27.193  1.00  0.00           C  
ATOM   1308  O   THR    83      30.134  41.858  26.002  1.00  0.00           O  
ATOM   1309  N   ALA    84      30.935  41.160  27.903  1.00  0.00           N  
ATOM   1310  H   ALA    84      30.811  41.205  28.904  1.00  0.00           H  
ATOM   1311  CA  ALA    84      32.244  40.773  27.537  1.00  0.00           C  
ATOM   1312  HA  ALA    84      32.196  40.349  26.534  1.00  0.00           H  
ATOM   1313  CB  ALA    84      33.131  42.049  27.634  1.00  0.00           C  
ATOM   1314  HB1 ALA    84      33.276  42.380  28.662  1.00  0.00           H  
ATOM   1315  HB2 ALA    84      34.154  42.002  27.260  1.00  0.00           H  
ATOM   1316  HB3 ALA    84      32.732  42.845  27.005  1.00  0.00           H  
ATOM   1317  C   ALA    84      32.711  39.634  28.502  1.00  0.00           C  
ATOM   1318  O   ALA    84      32.156  39.259  29.496  1.00  0.00           O  
ATOM   1319  N   THR    85      33.765  38.971  28.063  1.00  0.00           N  
ATOM   1320  H   THR    85      34.111  39.175  27.136  1.00  0.00           H  
ATOM   1321  CA  THR    85      34.522  37.894  28.746  1.00  0.00           C  
ATOM   1322  HA  THR    85      34.397  37.829  29.827  1.00  0.00           H  
ATOM   1323  CB  THR    85      33.905  36.639  28.067  1.00  0.00           C  
ATOM   1324  HB  THR    85      33.755  36.776  26.996  1.00  0.00           H  
ATOM   1325  CG2 THR    85      34.760  35.401  28.238  1.00  0.00           C  
ATOM   1326 HG21 THR    85      35.679  35.646  27.705  1.00  0.00           H  
ATOM   1327 HG22 THR    85      34.965  35.190  29.288  1.00  0.00           H  
ATOM   1328 HG23 THR    85      34.150  34.644  27.747  1.00  0.00           H  
ATOM   1329  OG1 THR    85      32.638  36.372  28.827  1.00  0.00           O  
ATOM   1330  HG1 THR    85      32.791  36.082  29.729  1.00  0.00           H  
ATOM   1331  C   THR    85      36.077  38.044  28.441  1.00  0.00           C  
ATOM   1332  O   THR    85      36.441  38.771  27.487  1.00  0.00           O  
ATOM   1333  N   CYS    86      36.902  37.435  29.260  1.00  0.00           N  
ATOM   1334  H   CYS    86      36.564  36.983  30.098  1.00  0.00           H  
ATOM   1335  CA  CYS    86      38.332  37.716  29.217  1.00  0.00           C  
ATOM   1336  HA  CYS    86      38.596  37.992  28.196  1.00  0.00           H  
ATOM   1337  CB  CYS    86      38.540  39.025  30.076  1.00  0.00           C  
ATOM   1338  HB2 CYS    86      37.802  39.759  29.752  1.00  0.00           H  
ATOM   1339  HB3 CYS    86      38.127  38.871  31.073  1.00  0.00           H  
ATOM   1340  SG  CYS    86      40.212  39.611  30.141  1.00  0.00           S  
ATOM   1341  HG  CYS    86      40.394  40.003  28.877  1.00  0.00           H  
ATOM   1342  C   CYS    86      39.237  36.558  29.541  1.00  0.00           C  
ATOM   1343  O   CYS    86      38.878  35.704  30.435  1.00  0.00           O  
ATOM   1344  N   PHE    87      40.297  36.344  28.777  1.00  0.00           N  
ATOM   1345  H   PHE    87      40.441  37.050  28.070  1.00  0.00           H  
ATOM   1346  CA  PHE    87      41.376  35.338  29.151  1.00  0.00           C  
ATOM   1347  HA  PHE    87      41.308  35.125  30.218  1.00  0.00           H  
ATOM   1348  CB  PHE    87      41.105  33.961  28.414  1.00  0.00           C  
ATOM   1349  HB2 PHE    87      41.824  33.230  28.783  1.00  0.00           H  
ATOM   1350  HB3 PHE    87      40.203  33.538  28.856  1.00  0.00           H  
ATOM   1351  CG  PHE    87      41.034  33.999  26.873  1.00  0.00           C  
ATOM   1352  CD1 PHE    87      39.838  34.347  26.225  1.00  0.00           C  
ATOM   1353  HD1 PHE    87      38.893  34.616  26.672  1.00  0.00           H  
ATOM   1354  CE1 PHE    87      39.761  34.298  24.802  1.00  0.00           C  
ATOM   1355  HE1 PHE    87      38.805  34.266  24.301  1.00  0.00           H  
ATOM   1356  CZ  PHE    87      40.889  33.822  24.060  1.00  0.00           C  
ATOM   1357  HZ  PHE    87      40.683  33.811  23.000  1.00  0.00           H  
ATOM   1358  CE2 PHE    87      42.052  33.454  24.774  1.00  0.00           C  
ATOM   1359  HE2 PHE    87      42.946  33.170  24.239  1.00  0.00           H  
ATOM   1360  CD2 PHE    87      42.148  33.623  26.177  1.00  0.00           C  
ATOM   1361  HD2 PHE    87      43.064  33.361  26.685  1.00  0.00           H  
ATOM   1362  C   PHE    87      42.801  35.859  28.885  1.00  0.00           C  
ATOM   1363  O   PHE    87      42.943  36.841  28.195  1.00  0.00           O  
ATOM   1364  N   ILE    88      43.869  35.277  29.433  1.00  0.00           N  
ATOM   1365  H   ILE    88      43.666  34.439  29.958  1.00  0.00           H  
ATOM   1366  CA  ILE    88      45.295  35.682  29.200  1.00  0.00           C  
ATOM   1367  HA  ILE    88      45.357  36.681  28.767  1.00  0.00           H  
ATOM   1368  CB  ILE    88      46.138  35.752  30.466  1.00  0.00           C  
ATOM   1369  HB  ILE    88      46.295  34.740  30.838  1.00  0.00           H  
ATOM   1370  CG2 ILE    88      47.423  36.241  29.925  1.00  0.00           C  
ATOM   1371 HG21 ILE    88      47.316  37.307  29.723  1.00  0.00           H  
ATOM   1372 HG22 ILE    88      48.140  36.004  30.711  1.00  0.00           H  
ATOM   1373 HG23 ILE    88      47.805  35.714  29.050  1.00  0.00           H  
ATOM   1374  CG1 ILE    88      45.503  36.651  31.637  1.00  0.00           C  
ATOM   1375 HG12 ILE    88      45.406  37.671  31.266  1.00  0.00           H  
ATOM   1376 HG13 ILE    88      44.552  36.183  31.892  1.00  0.00           H  
ATOM   1377  CD1 ILE    88      46.458  36.637  32.846  1.00  0.00           C  
ATOM   1378 HD11 ILE    88      46.127  37.502  33.420  1.00  0.00           H  
ATOM   1379 HD12 ILE    88      46.289  35.754  33.462  1.00  0.00           H  
ATOM   1380 HD13 ILE    88      47.498  36.857  32.602  1.00  0.00           H  
ATOM   1381  C   ILE    88      45.845  34.735  28.062  1.00  0.00           C  
ATOM   1382  O   ILE    88      46.152  33.555  28.289  1.00  0.00           O  
ATOM   1383  N   ALA    89      46.167  35.387  26.938  1.00  0.00           N  
ATOM   1384  H   ALA    89      45.913  36.364  26.913  1.00  0.00           H  
ATOM   1385  CA  ALA    89      46.833  34.807  25.796  1.00  0.00           C  
ATOM   1386  HA  ALA    89      46.622  33.737  25.796  1.00  0.00           H  
ATOM   1387  CB  ALA    89      46.401  35.557  24.464  1.00  0.00           C  
ATOM   1388  HB1 ALA    89      45.397  35.331  24.107  1.00  0.00           H  
ATOM   1389  HB2 ALA    89      46.602  36.626  24.396  1.00  0.00           H  
ATOM   1390  HB3 ALA    89      47.184  35.235  23.777  1.00  0.00           H  
ATOM   1391  C   ALA    89      48.321  34.972  26.108  1.00  0.00           C  
ATOM   1392  O   ALA    89      48.829  36.052  26.136  1.00  0.00           O  
ATOM   1393  N   CYS    90      48.993  33.825  26.101  1.00  0.00           N  
ATOM   1394  H   CYS    90      48.470  32.964  26.031  1.00  0.00           H  
ATOM   1395  CA  CYS    90      50.409  33.623  26.321  1.00  0.00           C  
ATOM   1396  HA  CYS    90      50.742  34.392  27.018  1.00  0.00           H  
ATOM   1397  CB  CYS    90      50.709  32.242  27.035  1.00  0.00           C  
ATOM   1398  HB2 CYS    90      50.072  31.528  26.512  1.00  0.00           H  
ATOM   1399  HB3 CYS    90      51.765  31.988  27.124  1.00  0.00           H  
ATOM   1400  SG  CYS    90      50.134  32.620  28.759  1.00  0.00           S  
ATOM   1401  HG  CYS    90      49.299  31.582  28.658  1.00  0.00           H  
ATOM   1402  C   CYS    90      51.232  33.836  25.056  1.00  0.00           C  
ATOM   1403  O   CYS    90      52.152  33.093  24.740  1.00  0.00           O  
ATOM   1404  N   ASN    91      50.913  34.875  24.236  1.00  0.00           N  
ATOM   1405  H   ASN    91      50.132  35.407  24.594  1.00  0.00           H  
ATOM   1406  CA  ASN    91      51.566  35.218  22.927  1.00  0.00           C  
ATOM   1407  HA  ASN    91      51.652  34.284  22.372  1.00  0.00           H  
ATOM   1408  CB  ASN    91      50.619  36.233  22.278  1.00  0.00           C  
ATOM   1409  HB2 ASN    91      50.933  36.363  21.242  1.00  0.00           H  
ATOM   1410  HB3 ASN    91      49.640  35.765  22.172  1.00  0.00           H  
ATOM   1411  CG  ASN    91      50.547  37.648  22.876  1.00  0.00           C  
ATOM   1412  OD1 ASN    91      51.419  38.070  23.622  1.00  0.00           O  
ATOM   1413  ND2 ASN    91      49.646  38.444  22.549  1.00  0.00           N  
ATOM   1414 HD21 ASN    91      49.635  39.321  23.049  1.00  0.00           H  
ATOM   1415 HD22 ASN    91      48.827  38.141  22.042  1.00  0.00           H  
ATOM   1416  C   ASN    91      52.983  35.739  23.111  1.00  0.00           C  
ATOM   1417  O   ASN    91      53.504  36.076  22.068  1.00  0.00           O  
ATOM   1418  N   ASN    92      53.556  35.712  24.331  1.00  0.00           N  
ATOM   1419  H   ASN    92      53.145  35.259  25.135  1.00  0.00           H  
ATOM   1420  CA  ASN    92      54.879  36.152  24.691  1.00  0.00           C  
ATOM   1421  HA  ASN    92      54.919  36.315  25.768  1.00  0.00           H  
ATOM   1422  CB  ASN    92      55.815  34.960  24.289  1.00  0.00           C  
ATOM   1423  HB2 ASN    92      55.454  34.054  24.777  1.00  0.00           H  
ATOM   1424  HB3 ASN    92      55.872  34.795  23.213  1.00  0.00           H  
ATOM   1425  CG  ASN    92      57.226  35.125  24.895  1.00  0.00           C  
ATOM   1426  OD1 ASN    92      57.497  35.701  25.962  1.00  0.00           O  
ATOM   1427  ND2 ASN    92      58.196  34.509  24.155  1.00  0.00           N  
ATOM   1428 HD21 ASN    92      59.041  34.367  24.690  1.00  0.00           H  
ATOM   1429 HD22 ASN    92      57.983  34.086  23.263  1.00  0.00           H  
ATOM   1430  C   ASN    92      55.370  37.478  24.140  1.00  0.00           C  
ATOM   1431  O   ASN    92      56.573  37.728  23.871  1.00  0.00           O  
ATOM   1432  N   ALA    93      54.420  38.419  23.989  1.00  0.00           N  
ATOM   1433  H   ALA    93      53.461  38.106  24.026  1.00  0.00           H  
ATOM   1434  CA  ALA    93      54.681  39.834  23.645  1.00  0.00           C  
ATOM   1435  HA  ALA    93      55.254  39.769  22.720  1.00  0.00           H  
ATOM   1436  CB  ALA    93      53.308  40.406  23.198  1.00  0.00           C  
ATOM   1437  HB1 ALA    93      53.462  41.406  22.791  1.00  0.00           H  
ATOM   1438  HB2 ALA    93      52.906  39.780  22.402  1.00  0.00           H  
ATOM   1439  HB3 ALA    93      52.611  40.512  24.028  1.00  0.00           H  
ATOM   1440  C   ALA    93      55.382  40.745  24.679  1.00  0.00           C  
ATOM   1441  O   ALA    93      55.540  41.950  24.444  1.00  0.00           O  
ATOM   1442  N   GLY    94      55.933  40.044  25.726  1.00  0.00           N  
ATOM   1443  H   GLY    94      55.669  39.084  25.898  1.00  0.00           H  
ATOM   1444  CA  GLY    94      56.894  40.699  26.571  1.00  0.00           C  
ATOM   1445  HA2 GLY    94      57.552  39.986  27.067  1.00  0.00           H  
ATOM   1446  HA3 GLY    94      57.417  41.402  25.922  1.00  0.00           H  
ATOM   1447  C   GLY    94      56.279  41.532  27.743  1.00  0.00           C  
ATOM   1448  O   GLY    94      55.126  42.003  27.573  1.00  0.00           O  
ATOM   1449  N   ALA    95      56.995  41.544  28.883  1.00  0.00           N  
ATOM   1450  H   ALA    95      57.858  41.027  28.803  1.00  0.00           H  
ATOM   1451  CA  ALA    95      56.849  42.497  29.972  1.00  0.00           C  
ATOM   1452  HA  ALA    95      55.840  42.900  30.067  1.00  0.00           H  
ATOM   1453  CB  ALA    95      57.100  41.840  31.285  1.00  0.00           C  
ATOM   1454  HB1 ALA    95      57.102  42.515  32.141  1.00  0.00           H  
ATOM   1455  HB2 ALA    95      56.505  40.972  31.570  1.00  0.00           H  
ATOM   1456  HB3 ALA    95      58.101  41.414  31.211  1.00  0.00           H  
ATOM   1457  C   ALA    95      57.905  43.638  29.722  1.00  0.00           C  
ATOM   1458  O   ALA    95      58.710  43.478  28.769  1.00  0.00           O  
ATOM   1459  N   LEU    96      58.003  44.667  30.562  1.00  0.00           N  
ATOM   1460  H   LEU    96      57.246  44.653  31.230  1.00  0.00           H  
ATOM   1461  CA  LEU    96      58.779  45.906  30.386  1.00  0.00           C  
ATOM   1462  HA  LEU    96      59.450  45.757  29.540  1.00  0.00           H  
ATOM   1463  CB  LEU    96      57.721  46.969  30.016  1.00  0.00           C  
ATOM   1464  HB2 LEU    96      57.359  46.620  29.048  1.00  0.00           H  
ATOM   1465  HB3 LEU    96      56.821  46.919  30.629  1.00  0.00           H  
ATOM   1466  CG  LEU    96      58.129  48.452  30.088  1.00  0.00           C  
ATOM   1467  HG  LEU    96      58.529  48.711  31.069  1.00  0.00           H  
ATOM   1468  CD1 LEU    96      59.155  48.686  28.996  1.00  0.00           C  
ATOM   1469 HD11 LEU    96      59.243  49.719  28.657  1.00  0.00           H  
ATOM   1470 HD12 LEU    96      60.098  48.250  29.327  1.00  0.00           H  
ATOM   1471 HD13 LEU    96      58.904  48.232  28.037  1.00  0.00           H  
ATOM   1472  CD2 LEU    96      56.906  49.361  29.956  1.00  0.00           C  
ATOM   1473 HD21 LEU    96      56.276  49.191  29.083  1.00  0.00           H  
ATOM   1474 HD22 LEU    96      56.259  49.188  30.816  1.00  0.00           H  
ATOM   1475 HD23 LEU    96      57.268  50.383  29.847  1.00  0.00           H  
ATOM   1476  C   LEU    96      59.779  46.142  31.545  1.00  0.00           C  
ATOM   1477  O   LEU    96      59.569  45.821  32.701  1.00  0.00           O  
ATOM   1478  N   PHE    97      60.891  46.758  31.197  1.00  0.00           N  
ATOM   1479  H   PHE    97      60.981  46.855  30.195  1.00  0.00           H  
ATOM   1480  CA  PHE    97      61.923  47.096  32.174  1.00  0.00           C  
ATOM   1481  HA  PHE    97      61.625  47.040  33.221  1.00  0.00           H  
ATOM   1482  CB  PHE    97      63.092  46.019  31.928  1.00  0.00           C  
ATOM   1483  HB2 PHE    97      62.806  44.967  31.902  1.00  0.00           H  
ATOM   1484  HB3 PHE    97      63.498  46.287  30.953  1.00  0.00           H  
ATOM   1485  CG  PHE    97      64.268  46.265  32.882  1.00  0.00           C  
ATOM   1486  CD1 PHE    97      65.388  47.110  32.667  1.00  0.00           C  
ATOM   1487  HD1 PHE    97      65.387  47.612  31.711  1.00  0.00           H  
ATOM   1488  CE1 PHE    97      66.366  47.266  33.689  1.00  0.00           C  
ATOM   1489  HE1 PHE    97      67.192  47.936  33.501  1.00  0.00           H  
ATOM   1490  CZ  PHE    97      66.164  46.585  34.904  1.00  0.00           C  
ATOM   1491  HZ  PHE    97      66.776  46.811  35.765  1.00  0.00           H  
ATOM   1492  CE2 PHE    97      65.137  45.607  35.090  1.00  0.00           C  
ATOM   1493  HE2 PHE    97      64.944  45.128  36.040  1.00  0.00           H  
ATOM   1494  CD2 PHE    97      64.186  45.499  34.069  1.00  0.00           C  
ATOM   1495  HD2 PHE    97      63.322  44.872  34.233  1.00  0.00           H  
ATOM   1496  C   PHE    97      62.440  48.512  31.909  1.00  0.00           C  
ATOM   1497  O   PHE    97      62.686  48.821  30.752  1.00  0.00           O  
ATOM   1498  N   VAL    98      62.753  49.270  32.944  1.00  0.00           N  
ATOM   1499  H   VAL    98      62.493  48.854  33.827  1.00  0.00           H  
ATOM   1500  CA  VAL    98      63.022  50.714  32.858  1.00  0.00           C  
ATOM   1501  HA  VAL    98      63.273  51.016  31.842  1.00  0.00           H  
ATOM   1502  CB  VAL    98      61.809  51.555  33.253  1.00  0.00           C  
ATOM   1503  HB  VAL    98      61.642  51.529  34.330  1.00  0.00           H  
ATOM   1504  CG1 VAL    98      62.092  53.002  32.910  1.00  0.00           C  
ATOM   1505 HG11 VAL    98      62.910  53.390  33.516  1.00  0.00           H  
ATOM   1506 HG12 VAL    98      62.390  53.096  31.865  1.00  0.00           H  
ATOM   1507 HG13 VAL    98      61.319  53.756  33.062  1.00  0.00           H  
ATOM   1508  CG2 VAL    98      60.452  51.241  32.682  1.00  0.00           C  
ATOM   1509 HG21 VAL    98      60.087  50.255  32.971  1.00  0.00           H  
ATOM   1510 HG22 VAL    98      59.772  52.017  33.031  1.00  0.00           H  
ATOM   1511 HG23 VAL    98      60.531  51.448  31.614  1.00  0.00           H  
ATOM   1512  C   VAL    98      64.225  51.074  33.755  1.00  0.00           C  
ATOM   1513  O   VAL    98      64.132  50.860  34.956  1.00  0.00           O  
ATOM   1514  N   HIE    99      65.290  51.637  33.207  1.00  0.00           N  
ATOM   1515  H   HIE    99      65.296  51.728  32.201  1.00  0.00           H  
ATOM   1516  CA  HIE    99      66.336  52.356  33.934  1.00  0.00           C  
ATOM   1517  HA  HIE    99      66.352  51.933  34.938  1.00  0.00           H  
ATOM   1518  CB  HIE    99      67.670  52.152  33.195  1.00  0.00           C  
ATOM   1519  HB2 HIE    99      67.877  51.089  33.069  1.00  0.00           H  
ATOM   1520  HB3 HIE    99      67.431  52.640  32.250  1.00  0.00           H  
ATOM   1521  CG  HIE    99      68.942  52.870  33.720  1.00  0.00           C  
ATOM   1522  ND1 HIE    99      70.019  53.196  32.985  1.00  0.00           N  
ATOM   1523  CE1 HIE    99      70.869  53.722  33.807  1.00  0.00           C  
ATOM   1524  HE1 HIE    99      71.849  54.095  33.549  1.00  0.00           H  
ATOM   1525  NE2 HIE    99      70.431  53.753  35.031  1.00  0.00           N  
ATOM   1526  HE2 HIE    99      71.051  53.914  35.811  1.00  0.00           H  
ATOM   1527  CD2 HIE    99      69.233  53.088  35.063  1.00  0.00           C  
ATOM   1528  HD2 HIE    99      68.646  52.798  35.922  1.00  0.00           H  
ATOM   1529  C   HIE    99      66.078  53.822  34.211  1.00  0.00           C  
ATOM   1530  O   HIE    99      65.631  54.554  33.323  1.00  0.00           O  
ATOM   1531  N   ALA   100      66.298  54.337  35.439  1.00  0.00           N  
ATOM   1532  H   ALA   100      66.436  53.643  36.159  1.00  0.00           H  
ATOM   1533  CA  ALA   100      66.119  55.758  35.846  1.00  0.00           C  
ATOM   1534  HA  ALA   100      66.167  56.339  34.925  1.00  0.00           H  
ATOM   1535  CB  ALA   100      64.732  55.975  36.465  1.00  0.00           C  
ATOM   1536  HB1 ALA   100      64.538  57.019  36.708  1.00  0.00           H  
ATOM   1537  HB2 ALA   100      63.959  55.421  35.932  1.00  0.00           H  
ATOM   1538  HB3 ALA   100      64.805  55.367  37.367  1.00  0.00           H  
ATOM   1539  C   ALA   100      67.255  56.228  36.748  1.00  0.00           C  
ATOM   1540  O   ALA   100      67.884  55.412  37.412  1.00  0.00           O  
ATOM   1541  N   VAL   101      67.390  57.527  36.817  1.00  0.00           N  
ATOM   1542  H   VAL   101      66.769  58.028  36.197  1.00  0.00           H  
ATOM   1543  CA  VAL   101      68.267  58.291  37.804  1.00  0.00           C  
ATOM   1544  HA  VAL   101      68.435  57.616  38.643  1.00  0.00           H  
ATOM   1545  CB  VAL   101      69.555  58.828  37.180  1.00  0.00           C  
ATOM   1546  HB  VAL   101      69.198  59.690  36.616  1.00  0.00           H  
ATOM   1547  CG1 VAL   101      70.398  59.422  38.359  1.00  0.00           C  
ATOM   1548 HG11 VAL   101      70.676  58.568  38.977  1.00  0.00           H  
ATOM   1549 HG12 VAL   101      71.405  59.722  38.071  1.00  0.00           H  
ATOM   1550 HG13 VAL   101      69.864  60.224  38.870  1.00  0.00           H  
ATOM   1551  CG2 VAL   101      70.466  57.753  36.534  1.00  0.00           C  
ATOM   1552 HG21 VAL   101      69.928  57.365  35.669  1.00  0.00           H  
ATOM   1553 HG22 VAL   101      71.439  58.173  36.281  1.00  0.00           H  
ATOM   1554 HG23 VAL   101      70.577  56.846  37.129  1.00  0.00           H  
ATOM   1555  C   VAL   101      67.415  59.398  38.498  1.00  0.00           C  
ATOM   1556  O   VAL   101      66.784  60.221  37.868  1.00  0.00           O  
ATOM   1557  N   ALA   102      67.463  59.382  39.828  1.00  0.00           N  
ATOM   1558  H   ALA   102      68.176  58.762  40.184  1.00  0.00           H  
ATOM   1559  CA  ALA   102      67.032  60.469  40.691  1.00  0.00           C  
ATOM   1560  HA  ALA   102      66.253  61.074  40.227  1.00  0.00           H  
ATOM   1561  CB  ALA   102      66.432  60.042  42.018  1.00  0.00           C  
ATOM   1562  HB1 ALA   102      67.032  59.280  42.516  1.00  0.00           H  
ATOM   1563  HB2 ALA   102      66.272  60.871  42.708  1.00  0.00           H  
ATOM   1564  HB3 ALA   102      65.491  59.506  41.896  1.00  0.00           H  
ATOM   1565  C   ALA   102      68.234  61.451  40.776  1.00  0.00           C  
ATOM   1566  O   ALA   102      69.241  61.138  41.422  1.00  0.00           O  
ATOM   1567  N   GLU   103      68.270  62.379  39.801  1.00  0.00           N  
ATOM   1568  H   GLU   103      67.470  62.532  39.203  1.00  0.00           H  
ATOM   1569  CA  GLU   103      69.411  63.257  39.516  1.00  0.00           C  
ATOM   1570  HA  GLU   103      70.229  62.539  39.458  1.00  0.00           H  
ATOM   1571  CB  GLU   103      69.274  64.018  38.122  1.00  0.00           C  
ATOM   1572  HB2 GLU   103      68.927  63.329  37.353  1.00  0.00           H  
ATOM   1573  HB3 GLU   103      68.493  64.760  38.287  1.00  0.00           H  
ATOM   1574  CG  GLU   103      70.547  64.701  37.647  1.00  0.00           C  
ATOM   1575  HG2 GLU   103      70.365  65.114  36.654  1.00  0.00           H  
ATOM   1576  HG3 GLU   103      70.694  65.522  38.348  1.00  0.00           H  
ATOM   1577  CD  GLU   103      71.730  63.737  37.708  1.00  0.00           C  
ATOM   1578  OE1 GLU   103      71.685  62.637  37.139  1.00  0.00           O  
ATOM   1579  OE2 GLU   103      72.715  64.092  38.446  1.00  0.00           O  
ATOM   1580  C   GLU   103      69.689  64.179  40.719  1.00  0.00           C  
ATOM   1581  O   GLU   103      68.804  64.932  41.222  1.00  0.00           O  
ATOM   1582  N   ASN   104      70.892  64.077  41.269  1.00  0.00           N  
ATOM   1583  H   ASN   104      71.577  63.457  40.861  1.00  0.00           H  
ATOM   1584  CA  ASN   104      71.369  64.761  42.448  1.00  0.00           C  
ATOM   1585  HA  ASN   104      72.425  64.501  42.529  1.00  0.00           H  
ATOM   1586  CB  ASN   104      71.227  66.308  42.299  1.00  0.00           C  
ATOM   1587  HB2 ASN   104      71.405  66.587  41.260  1.00  0.00           H  
ATOM   1588  HB3 ASN   104      70.241  66.630  42.633  1.00  0.00           H  
ATOM   1589  CG  ASN   104      72.236  67.157  42.983  1.00  0.00           C  
ATOM   1590  OD1 ASN   104      73.359  66.723  43.258  1.00  0.00           O  
ATOM   1591  ND2 ASN   104      71.882  68.383  43.237  1.00  0.00           N  
ATOM   1592 HD21 ASN   104      72.477  68.981  43.792  1.00  0.00           H  
ATOM   1593 HD22 ASN   104      70.995  68.723  42.894  1.00  0.00           H  
ATOM   1594  C   ASN   104      70.734  64.278  43.845  1.00  0.00           C  
ATOM   1595  O   ASN   104      70.816  64.953  44.841  1.00  0.00           O  
ATOM   1596  N   THR   105      70.045  63.089  43.827  1.00  0.00           N  
ATOM   1597  H   THR   105      69.880  62.556  42.985  1.00  0.00           H  
ATOM   1598  CA  THR   105      69.278  62.640  45.050  1.00  0.00           C  
ATOM   1599  HA  THR   105      69.253  63.486  45.738  1.00  0.00           H  
ATOM   1600  CB  THR   105      67.842  62.246  44.644  1.00  0.00           C  
ATOM   1601  HB  THR   105      67.895  61.384  43.978  1.00  0.00           H  
ATOM   1602  CG2 THR   105      66.918  61.951  45.797  1.00  0.00           C  
ATOM   1603 HG21 THR   105      67.261  61.135  46.433  1.00  0.00           H  
ATOM   1604 HG22 THR   105      66.859  62.785  46.495  1.00  0.00           H  
ATOM   1605 HG23 THR   105      65.913  61.829  45.392  1.00  0.00           H  
ATOM   1606  OG1 THR   105      67.237  63.276  43.944  1.00  0.00           O  
ATOM   1607  HG1 THR   105      67.815  63.754  43.345  1.00  0.00           H  
ATOM   1608  C   THR   105      69.991  61.612  45.954  1.00  0.00           C  
ATOM   1609  O   THR   105      70.467  60.573  45.460  1.00  0.00           O  
ATOM   1610  N   THR   106      69.959  61.861  47.301  1.00  0.00           N  
ATOM   1611  H   THR   106      69.593  62.754  47.598  1.00  0.00           H  
ATOM   1612  CA  THR   106      70.576  61.039  48.313  1.00  0.00           C  
ATOM   1613  HA  THR   106      71.258  60.321  47.856  1.00  0.00           H  
ATOM   1614  CB  THR   106      71.532  61.888  49.232  1.00  0.00           C  
ATOM   1615  HB  THR   106      71.883  61.229  50.026  1.00  0.00           H  
ATOM   1616  CG2 THR   106      72.621  62.669  48.495  1.00  0.00           C  
ATOM   1617 HG21 THR   106      73.123  63.258  49.263  1.00  0.00           H  
ATOM   1618 HG22 THR   106      73.263  61.983  47.942  1.00  0.00           H  
ATOM   1619 HG23 THR   106      72.138  63.403  47.850  1.00  0.00           H  
ATOM   1620  OG1 THR   106      70.754  62.883  49.930  1.00  0.00           O  
ATOM   1621  HG1 THR   106      70.357  63.519  49.331  1.00  0.00           H  
ATOM   1622  C   THR   106      69.586  60.150  49.133  1.00  0.00           C  
ATOM   1623  O   THR   106      68.396  60.322  48.944  1.00  0.00           O  
ATOM   1624  N   ILE   107      70.072  59.300  50.043  1.00  0.00           N  
ATOM   1625  H   ILE   107      71.051  59.087  49.912  1.00  0.00           H  
ATOM   1626  CA  ILE   107      69.318  58.550  51.079  1.00  0.00           C  
ATOM   1627  HA  ILE   107      68.405  58.139  50.648  1.00  0.00           H  
ATOM   1628  CB  ILE   107      70.219  57.429  51.532  1.00  0.00           C  
ATOM   1629  HB  ILE   107      71.150  57.964  51.720  1.00  0.00           H  
ATOM   1630  CG2 ILE   107      69.901  56.808  52.875  1.00  0.00           C  
ATOM   1631 HG21 ILE   107      70.688  56.103  53.142  1.00  0.00           H  
ATOM   1632 HG22 ILE   107      69.955  57.516  53.702  1.00  0.00           H  
ATOM   1633 HG23 ILE   107      68.966  56.250  52.912  1.00  0.00           H  
ATOM   1634  CG1 ILE   107      70.399  56.339  50.452  1.00  0.00           C  
ATOM   1635 HG12 ILE   107      70.750  57.000  49.660  1.00  0.00           H  
ATOM   1636 HG13 ILE   107      71.142  55.593  50.736  1.00  0.00           H  
ATOM   1637  CD1 ILE   107      69.112  55.520  50.226  1.00  0.00           C  
ATOM   1638 HD11 ILE   107      68.229  56.148  50.342  1.00  0.00           H  
ATOM   1639 HD12 ILE   107      69.188  55.020  49.260  1.00  0.00           H  
ATOM   1640 HD13 ILE   107      69.078  54.735  50.981  1.00  0.00           H  
ATOM   1641  C   ILE   107      68.918  59.444  52.197  1.00  0.00           C  
ATOM   1642  O   ILE   107      68.093  59.064  52.986  1.00  0.00           O  
ATOM   1643  N   SER   108      69.541  60.660  52.363  1.00  0.00           N  
ATOM   1644  H   SER   108      70.374  60.713  51.793  1.00  0.00           H  
ATOM   1645  CA  SER   108      69.171  61.716  53.264  1.00  0.00           C  
ATOM   1646  HA  SER   108      68.698  61.164  54.076  1.00  0.00           H  
ATOM   1647  CB  SER   108      70.369  62.439  53.931  1.00  0.00           C  
ATOM   1648  HB2 SER   108      70.879  63.121  53.251  1.00  0.00           H  
ATOM   1649  HB3 SER   108      69.896  63.072  54.682  1.00  0.00           H  
ATOM   1650  OG  SER   108      71.398  61.499  54.465  1.00  0.00           O  
ATOM   1651  HG  SER   108      72.075  61.508  53.784  1.00  0.00           H  
ATOM   1652  C   SER   108      68.163  62.764  52.709  1.00  0.00           C  
ATOM   1653  O   SER   108      67.428  63.425  53.488  1.00  0.00           O  
ATOM   1654  N   ASP   109      68.127  62.776  51.352  1.00  0.00           N  
ATOM   1655  H   ASP   109      68.788  62.203  50.847  1.00  0.00           H  
ATOM   1656  CA  ASP   109      66.982  63.367  50.657  1.00  0.00           C  
ATOM   1657  HA  ASP   109      66.642  64.248  51.201  1.00  0.00           H  
ATOM   1658  CB  ASP   109      67.270  63.770  49.145  1.00  0.00           C  
ATOM   1659  HB2 ASP   109      67.460  62.874  48.553  1.00  0.00           H  
ATOM   1660  HB3 ASP   109      66.396  64.236  48.691  1.00  0.00           H  
ATOM   1661  CG  ASP   109      68.403  64.761  49.076  1.00  0.00           C  
ATOM   1662  OD1 ASP   109      68.415  65.745  49.827  1.00  0.00           O  
ATOM   1663  OD2 ASP   109      69.342  64.469  48.274  1.00  0.00           O  
ATOM   1664  C   ASP   109      65.722  62.535  50.578  1.00  0.00           C  
ATOM   1665  O   ASP   109      64.709  63.095  50.904  1.00  0.00           O  
ATOM   1666  N   ILE   110      65.846  61.234  50.188  1.00  0.00           N  
ATOM   1667  H   ILE   110      66.772  60.960  49.890  1.00  0.00           H  
ATOM   1668  CA  ILE   110      64.694  60.367  49.938  1.00  0.00           C  
ATOM   1669  HA  ILE   110      63.919  61.003  49.512  1.00  0.00           H  
ATOM   1670  CB  ILE   110      65.060  59.188  48.970  1.00  0.00           C  
ATOM   1671  HB  ILE   110      65.844  59.497  48.279  1.00  0.00           H  
ATOM   1672  CG2 ILE   110      65.603  57.933  49.709  1.00  0.00           C  
ATOM   1673 HG21 ILE   110      65.808  57.164  48.965  1.00  0.00           H  
ATOM   1674 HG22 ILE   110      66.464  58.109  50.354  1.00  0.00           H  
ATOM   1675 HG23 ILE   110      64.762  57.589  50.311  1.00  0.00           H  
ATOM   1676  CG1 ILE   110      63.820  58.823  48.163  1.00  0.00           C  
ATOM   1677 HG12 ILE   110      64.057  57.860  47.711  1.00  0.00           H  
ATOM   1678 HG13 ILE   110      62.906  58.705  48.744  1.00  0.00           H  
ATOM   1679  CD1 ILE   110      63.727  59.779  46.940  1.00  0.00           C  
ATOM   1680 HD11 ILE   110      63.566  60.814  47.241  1.00  0.00           H  
ATOM   1681 HD12 ILE   110      64.712  59.721  46.476  1.00  0.00           H  
ATOM   1682 HD13 ILE   110      62.892  59.411  46.345  1.00  0.00           H  
ATOM   1683  C   ILE   110      64.113  59.882  51.270  1.00  0.00           C  
ATOM   1684  O   ILE   110      64.784  59.409  52.179  1.00  0.00           O  
ATOM   1685  N   LEU   111      62.795  59.854  51.356  1.00  0.00           N  
ATOM   1686  H   LEU   111      62.346  60.378  50.619  1.00  0.00           H  
ATOM   1687  CA  LEU   111      61.943  59.157  52.271  1.00  0.00           C  
ATOM   1688  HA  LEU   111      60.932  59.560  52.195  1.00  0.00           H  
ATOM   1689  CB  LEU   111      61.898  57.604  52.051  1.00  0.00           C  
ATOM   1690  HB2 LEU   111      62.899  57.175  52.013  1.00  0.00           H  
ATOM   1691  HB3 LEU   111      61.390  57.112  52.881  1.00  0.00           H  
ATOM   1692  CG  LEU   111      61.061  57.258  50.809  1.00  0.00           C  
ATOM   1693  HG  LEU   111      61.053  58.113  50.134  1.00  0.00           H  
ATOM   1694  CD1 LEU   111      61.829  56.191  50.122  1.00  0.00           C  
ATOM   1695 HD11 LEU   111      62.778  56.468  49.664  1.00  0.00           H  
ATOM   1696 HD12 LEU   111      61.916  55.337  50.793  1.00  0.00           H  
ATOM   1697 HD13 LEU   111      61.248  55.863  49.260  1.00  0.00           H  
ATOM   1698  CD2 LEU   111      59.576  56.792  51.097  1.00  0.00           C  
ATOM   1699 HD21 LEU   111      59.020  57.563  51.631  1.00  0.00           H  
ATOM   1700 HD22 LEU   111      59.080  56.534  50.162  1.00  0.00           H  
ATOM   1701 HD23 LEU   111      59.558  55.921  51.752  1.00  0.00           H  
ATOM   1702  C   LEU   111      62.279  59.445  53.743  1.00  0.00           C  
ATOM   1703  O   LEU   111      62.372  58.569  54.669  1.00  0.00           O  
ATOM   1704  N   GLN   112      62.476  60.712  54.024  1.00  0.00           N  
ATOM   1705  H   GLN   112      62.114  61.420  53.402  1.00  0.00           H  
ATOM   1706  CA  GLN   112      62.920  61.220  55.302  1.00  0.00           C  
ATOM   1707  HA  GLN   112      63.771  60.653  55.680  1.00  0.00           H  
ATOM   1708  CB  GLN   112      63.418  62.644  55.064  1.00  0.00           C  
ATOM   1709  HB2 GLN   112      64.065  62.676  54.187  1.00  0.00           H  
ATOM   1710  HB3 GLN   112      62.610  63.280  54.703  1.00  0.00           H  
ATOM   1711  CG  GLN   112      64.088  63.326  56.259  1.00  0.00           C  
ATOM   1712  HG2 GLN   112      63.372  63.416  57.076  1.00  0.00           H  
ATOM   1713  HG3 GLN   112      64.777  62.667  56.788  1.00  0.00           H  
ATOM   1714  CD  GLN   112      64.676  64.701  56.079  1.00  0.00           C  
ATOM   1715  OE1 GLN   112      64.458  65.624  56.825  1.00  0.00           O  
ATOM   1716  NE2 GLN   112      65.573  64.921  55.199  1.00  0.00           N  
ATOM   1717 HE21 GLN   112      65.906  65.873  55.136  1.00  0.00           H  
ATOM   1718 HE22 GLN   112      65.945  64.192  54.607  1.00  0.00           H  
ATOM   1719  C   GLN   112      61.826  61.265  56.439  1.00  0.00           C  
ATOM   1720  O   GLN   112      60.637  61.508  56.129  1.00  0.00           O  
ATOM   1721  N   PRO   113      62.209  60.941  57.719  1.00  0.00           N  
ATOM   1722  CD  PRO   113      63.525  60.745  58.360  1.00  0.00           C  
ATOM   1723  HD2 PRO   113      63.960  61.691  58.682  1.00  0.00           H  
ATOM   1724  HD3 PRO   113      64.250  60.326  57.662  1.00  0.00           H  
ATOM   1725  CG  PRO   113      63.339  59.863  59.559  1.00  0.00           C  
ATOM   1726  HG2 PRO   113      64.163  59.979  60.263  1.00  0.00           H  
ATOM   1727  HG3 PRO   113      63.227  58.842  59.193  1.00  0.00           H  
ATOM   1728  CB  PRO   113      62.070  60.417  60.055  1.00  0.00           C  
ATOM   1729  HB2 PRO   113      62.126  61.275  60.725  1.00  0.00           H  
ATOM   1730  HB3 PRO   113      61.577  59.662  60.667  1.00  0.00           H  
ATOM   1731  CA  PRO   113      61.272  60.805  58.830  1.00  0.00           C  
ATOM   1732  HA  PRO   113      60.513  60.067  58.572  1.00  0.00           H  
ATOM   1733  C   PRO   113      60.487  62.077  59.144  1.00  0.00           C  
ATOM   1734  O   PRO   113      61.130  63.140  59.258  1.00  0.00           O  
ATOM   1735  N   ASN   114      59.206  62.004  59.395  1.00  0.00           N  
ATOM   1736  H   ASN   114      58.718  61.122  59.338  1.00  0.00           H  
ATOM   1737  CA  ASN   114      58.298  63.120  59.703  1.00  0.00           C  
ATOM   1738  HA  ASN   114      57.349  62.622  59.902  1.00  0.00           H  
ATOM   1739  CB  ASN   114      58.562  63.646  61.152  1.00  0.00           C  
ATOM   1740  HB2 ASN   114      59.581  64.025  61.087  1.00  0.00           H  
ATOM   1741  HB3 ASN   114      57.889  64.472  61.381  1.00  0.00           H  
ATOM   1742  CG  ASN   114      58.528  62.545  62.286  1.00  0.00           C  
ATOM   1743  OD1 ASN   114      57.616  61.661  62.362  1.00  0.00           O  
ATOM   1744  ND2 ASN   114      59.427  62.600  63.237  1.00  0.00           N  
ATOM   1745 HD21 ASN   114      59.418  61.812  63.869  1.00  0.00           H  
ATOM   1746 HD22 ASN   114      60.037  63.402  63.162  1.00  0.00           H  
ATOM   1747  C   ASN   114      58.135  64.225  58.629  1.00  0.00           C  
ATOM   1748  O   ASN   114      57.829  65.391  58.947  1.00  0.00           O  
ATOM   1749  N   LYS   115      58.486  63.890  57.396  1.00  0.00           N  
ATOM   1750  H   LYS   115      58.872  62.962  57.300  1.00  0.00           H  
ATOM   1751  CA  LYS   115      58.248  64.742  56.195  1.00  0.00           C  
ATOM   1752  HA  LYS   115      57.590  65.567  56.468  1.00  0.00           H  
ATOM   1753  CB  LYS   115      59.473  65.329  55.554  1.00  0.00           C  
ATOM   1754  HB2 LYS   115      60.089  64.514  55.173  1.00  0.00           H  
ATOM   1755  HB3 LYS   115      59.062  65.948  54.757  1.00  0.00           H  
ATOM   1756  CG  LYS   115      60.238  66.034  56.673  1.00  0.00           C  
ATOM   1757  HG2 LYS   115      59.480  66.712  57.068  1.00  0.00           H  
ATOM   1758  HG3 LYS   115      60.616  65.309  57.393  1.00  0.00           H  
ATOM   1759  CD  LYS   115      61.399  66.898  56.069  1.00  0.00           C  
ATOM   1760  HD2 LYS   115      62.067  66.247  55.506  1.00  0.00           H  
ATOM   1761  HD3 LYS   115      61.074  67.669  55.370  1.00  0.00           H  
ATOM   1762  CE  LYS   115      62.129  67.508  57.285  1.00  0.00           C  
ATOM   1763  HE2 LYS   115      61.483  68.149  57.885  1.00  0.00           H  
ATOM   1764  HE3 LYS   115      62.607  66.740  57.893  1.00  0.00           H  
ATOM   1765  NZ  LYS   115      63.312  68.299  56.784  1.00  0.00           N  
ATOM   1766  HZ1 LYS   115      62.978  69.129  56.314  1.00  0.00           H  
ATOM   1767  HZ2 LYS   115      63.916  68.598  57.537  1.00  0.00           H  
ATOM   1768  HZ3 LYS   115      63.797  67.780  56.067  1.00  0.00           H  
ATOM   1769  C   LYS   115      57.390  64.022  55.169  1.00  0.00           C  
ATOM   1770  O   LYS   115      57.453  62.850  55.017  1.00  0.00           O  
ATOM   1771  N   TYR   116      56.513  64.809  54.480  1.00  0.00           N  
ATOM   1772  H   TYR   116      56.663  65.803  54.584  1.00  0.00           H  
ATOM   1773  CA  TYR   116      56.055  64.326  53.154  1.00  0.00           C  
ATOM   1774  HA  TYR   116      55.735  63.286  53.217  1.00  0.00           H  
ATOM   1775  CB  TYR   116      54.854  65.185  52.700  1.00  0.00           C  
ATOM   1776  HB2 TYR   116      55.171  66.227  52.662  1.00  0.00           H  
ATOM   1777  HB3 TYR   116      54.519  64.782  51.745  1.00  0.00           H  
ATOM   1778  CG  TYR   116      53.632  65.210  53.610  1.00  0.00           C  
ATOM   1779  CD1 TYR   116      52.980  63.973  53.877  1.00  0.00           C  
ATOM   1780  HD1 TYR   116      53.093  63.053  53.323  1.00  0.00           H  
ATOM   1781  CE1 TYR   116      51.904  64.061  54.834  1.00  0.00           C  
ATOM   1782  HE1 TYR   116      51.418  63.148  55.147  1.00  0.00           H  
ATOM   1783  CZ  TYR   116      51.448  65.295  55.418  1.00  0.00           C  
ATOM   1784  OH  TYR   116      50.532  65.393  56.440  1.00  0.00           O  
ATOM   1785  HH  TYR   116      49.755  65.928  56.262  1.00  0.00           H  
ATOM   1786  CE2 TYR   116      52.075  66.447  55.070  1.00  0.00           C  
ATOM   1787  HE2 TYR   116      51.749  67.370  55.526  1.00  0.00           H  
ATOM   1788  CD2 TYR   116      53.198  66.412  54.259  1.00  0.00           C  
ATOM   1789  HD2 TYR   116      53.795  67.287  54.045  1.00  0.00           H  
ATOM   1790  C   TYR   116      57.163  64.250  52.030  1.00  0.00           C  
ATOM   1791  O   TYR   116      58.175  64.941  52.162  1.00  0.00           O  
ATOM   1792  N   VAL   117      56.987  63.478  50.994  1.00  0.00           N  
ATOM   1793  H   VAL   117      56.111  62.976  50.953  1.00  0.00           H  
ATOM   1794  CA  VAL   117      57.935  63.137  49.972  1.00  0.00           C  
ATOM   1795  HA  VAL   117      58.954  63.128  50.360  1.00  0.00           H  
ATOM   1796  CB  VAL   117      57.755  61.771  49.351  1.00  0.00           C  
ATOM   1797  HB  VAL   117      58.596  61.558  48.691  1.00  0.00           H  
ATOM   1798  CG1 VAL   117      57.828  60.709  50.492  1.00  0.00           C  
ATOM   1799 HG11 VAL   117      58.676  60.951  51.133  1.00  0.00           H  
ATOM   1800 HG12 VAL   117      56.990  60.732  51.188  1.00  0.00           H  
ATOM   1801 HG13 VAL   117      57.953  59.689  50.129  1.00  0.00           H  
ATOM   1802  CG2 VAL   117      56.469  61.596  48.592  1.00  0.00           C  
ATOM   1803 HG21 VAL   117      55.632  62.081  49.094  1.00  0.00           H  
ATOM   1804 HG22 VAL   117      56.579  62.052  47.608  1.00  0.00           H  
ATOM   1805 HG23 VAL   117      56.229  60.551  48.400  1.00  0.00           H  
ATOM   1806  C   VAL   117      58.047  64.188  48.907  1.00  0.00           C  
ATOM   1807  O   VAL   117      57.102  64.917  48.618  1.00  0.00           O  
ATOM   1808  N   PRO   118      59.247  64.294  48.279  1.00  0.00           N  
ATOM   1809  CD  PRO   118      60.616  63.791  48.644  1.00  0.00           C  
ATOM   1810  HD2 PRO   118      60.583  62.711  48.507  1.00  0.00           H  
ATOM   1811  HD3 PRO   118      60.916  64.078  49.652  1.00  0.00           H  
ATOM   1812  CG  PRO   118      61.581  64.368  47.595  1.00  0.00           C  
ATOM   1813  HG2 PRO   118      61.864  63.637  46.838  1.00  0.00           H  
ATOM   1814  HG3 PRO   118      62.509  64.643  48.097  1.00  0.00           H  
ATOM   1815  CB  PRO   118      60.823  65.446  46.852  1.00  0.00           C  
ATOM   1816  HB2 PRO   118      60.956  65.335  45.775  1.00  0.00           H  
ATOM   1817  HB3 PRO   118      61.140  66.425  47.209  1.00  0.00           H  
ATOM   1818  CA  PRO   118      59.352  65.144  47.085  1.00  0.00           C  
ATOM   1819  HA  PRO   118      58.854  66.097  47.261  1.00  0.00           H  
ATOM   1820  C   PRO   118      58.742  64.501  45.845  1.00  0.00           C  
ATOM   1821  O   PRO   118      58.572  63.260  45.717  1.00  0.00           O  
ATOM   1822  N   PRO   119      58.363  65.287  44.784  1.00  0.00           N  
ATOM   1823  CD  PRO   119      58.536  66.675  44.699  1.00  0.00           C  
ATOM   1824  HD2 PRO   119      59.493  66.979  45.123  1.00  0.00           H  
ATOM   1825  HD3 PRO   119      57.723  67.067  45.310  1.00  0.00           H  
ATOM   1826  CG  PRO   119      58.353  66.984  43.167  1.00  0.00           C  
ATOM   1827  HG2 PRO   119      59.278  67.000  42.591  1.00  0.00           H  
ATOM   1828  HG3 PRO   119      57.875  67.955  43.040  1.00  0.00           H  
ATOM   1829  CB  PRO   119      57.350  65.896  42.643  1.00  0.00           C  
ATOM   1830  HB2 PRO   119      57.473  65.613  41.598  1.00  0.00           H  
ATOM   1831  HB3 PRO   119      56.391  66.301  42.967  1.00  0.00           H  
ATOM   1832  CA  PRO   119      57.746  64.715  43.589  1.00  0.00           C  
ATOM   1833  HA  PRO   119      56.853  64.143  43.844  1.00  0.00           H  
ATOM   1834  C   PRO   119      58.614  63.699  42.874  1.00  0.00           C  
ATOM   1835  O   PRO   119      58.047  62.881  42.151  1.00  0.00           O  
ATOM   1836  N   ILE   120      59.900  63.614  43.202  1.00  0.00           N  
ATOM   1837  H   ILE   120      60.218  64.331  43.839  1.00  0.00           H  
ATOM   1838  CA  ILE   120      60.764  62.523  42.778  1.00  0.00           C  
ATOM   1839  HA  ILE   120      60.724  62.646  41.695  1.00  0.00           H  
ATOM   1840  CB  ILE   120      62.161  62.872  43.258  1.00  0.00           C  
ATOM   1841  HB  ILE   120      62.183  63.497  44.151  1.00  0.00           H  
ATOM   1842  CG2 ILE   120      62.983  61.655  43.644  1.00  0.00           C  
ATOM   1843 HG21 ILE   120      63.170  61.069  42.744  1.00  0.00           H  
ATOM   1844 HG22 ILE   120      63.965  62.020  43.942  1.00  0.00           H  
ATOM   1845 HG23 ILE   120      62.513  61.108  44.461  1.00  0.00           H  
ATOM   1846  CG1 ILE   120      62.947  63.760  42.194  1.00  0.00           C  
ATOM   1847 HG12 ILE   120      64.014  63.814  42.412  1.00  0.00           H  
ATOM   1848 HG13 ILE   120      62.725  63.258  41.252  1.00  0.00           H  
ATOM   1849  CD1 ILE   120      62.575  65.192  42.126  1.00  0.00           C  
ATOM   1850 HD11 ILE   120      63.180  65.797  41.450  1.00  0.00           H  
ATOM   1851 HD12 ILE   120      61.545  65.325  41.795  1.00  0.00           H  
ATOM   1852 HD13 ILE   120      62.744  65.591  43.126  1.00  0.00           H  
ATOM   1853  C   ILE   120      60.265  61.137  43.097  1.00  0.00           C  
ATOM   1854  O   ILE   120      60.183  60.292  42.249  1.00  0.00           O  
ATOM   1855  N   VAL   121      59.690  60.970  44.300  1.00  0.00           N  
ATOM   1856  H   VAL   121      59.623  61.770  44.914  1.00  0.00           H  
ATOM   1857  CA  VAL   121      59.066  59.779  44.788  1.00  0.00           C  
ATOM   1858  HA  VAL   121      59.873  59.054  44.681  1.00  0.00           H  
ATOM   1859  CB  VAL   121      58.675  59.746  46.260  1.00  0.00           C  
ATOM   1860  HB  VAL   121      57.988  60.557  46.500  1.00  0.00           H  
ATOM   1861  CG1 VAL   121      57.981  58.464  46.786  1.00  0.00           C  
ATOM   1862 HG11 VAL   121      58.728  57.671  46.834  1.00  0.00           H  
ATOM   1863 HG12 VAL   121      57.575  58.710  47.767  1.00  0.00           H  
ATOM   1864 HG13 VAL   121      57.178  58.084  46.154  1.00  0.00           H  
ATOM   1865  CG2 VAL   121      60.011  59.899  47.097  1.00  0.00           C  
ATOM   1866 HG21 VAL   121      60.781  59.213  46.745  1.00  0.00           H  
ATOM   1867 HG22 VAL   121      60.446  60.887  46.942  1.00  0.00           H  
ATOM   1868 HG23 VAL   121      59.722  59.729  48.134  1.00  0.00           H  
ATOM   1869  C   VAL   121      57.880  59.380  43.971  1.00  0.00           C  
ATOM   1870  O   VAL   121      57.798  58.249  43.559  1.00  0.00           O  
ATOM   1871  N   ASN   122      56.992  60.347  43.546  1.00  0.00           N  
ATOM   1872  H   ASN   122      57.165  61.327  43.721  1.00  0.00           H  
ATOM   1873  CA  ASN   122      55.878  60.168  42.621  1.00  0.00           C  
ATOM   1874  HA  ASN   122      55.157  59.420  42.952  1.00  0.00           H  
ATOM   1875  CB  ASN   122      55.062  61.469  42.647  1.00  0.00           C  
ATOM   1876  HB2 ASN   122      55.703  62.304  42.362  1.00  0.00           H  
ATOM   1877  HB3 ASN   122      54.283  61.207  41.932  1.00  0.00           H  
ATOM   1878  CG  ASN   122      54.467  61.719  44.062  1.00  0.00           C  
ATOM   1879  OD1 ASN   122      54.989  62.279  45.005  1.00  0.00           O  
ATOM   1880  ND2 ASN   122      53.255  61.424  44.144  1.00  0.00           N  
ATOM   1881 HD21 ASN   122      52.813  61.291  45.042  1.00  0.00           H  
ATOM   1882 HD22 ASN   122      52.727  61.135  43.333  1.00  0.00           H  
ATOM   1883  C   ASN   122      56.274  59.553  41.276  1.00  0.00           C  
ATOM   1884  O   ASN   122      55.342  59.195  40.550  1.00  0.00           O  
ATOM   1885  N   SER   123      57.522  59.364  40.921  1.00  0.00           N  
ATOM   1886  H   SER   123      58.260  59.649  41.550  1.00  0.00           H  
ATOM   1887  CA  SER   123      57.867  58.752  39.616  1.00  0.00           C  
ATOM   1888  HA  SER   123      56.958  58.430  39.108  1.00  0.00           H  
ATOM   1889  CB  SER   123      58.556  59.765  38.677  1.00  0.00           C  
ATOM   1890  HB2 SER   123      59.487  60.107  39.130  1.00  0.00           H  
ATOM   1891  HB3 SER   123      58.767  59.308  37.710  1.00  0.00           H  
ATOM   1892  OG  SER   123      57.695  60.833  38.406  1.00  0.00           O  
ATOM   1893  HG  SER   123      57.874  61.574  38.990  1.00  0.00           H  
ATOM   1894  C   SER   123      58.708  57.508  39.745  1.00  0.00           C  
ATOM   1895  O   SER   123      59.084  56.967  38.699  1.00  0.00           O  
ATOM   1896  N   LEU   124      58.992  57.065  41.019  1.00  0.00           N  
ATOM   1897  H   LEU   124      58.792  57.672  41.801  1.00  0.00           H  
ATOM   1898  CA  LEU   124      59.737  55.832  41.397  1.00  0.00           C  
ATOM   1899  HA  LEU   124      60.695  55.792  40.879  1.00  0.00           H  
ATOM   1900  CB  LEU   124      59.964  55.708  42.847  1.00  0.00           C  
ATOM   1901  HB2 LEU   124      59.017  55.845  43.369  1.00  0.00           H  
ATOM   1902  HB3 LEU   124      60.236  54.690  43.124  1.00  0.00           H  
ATOM   1903  CG  LEU   124      61.023  56.654  43.420  1.00  0.00           C  
ATOM   1904  HG  LEU   124      60.849  57.663  43.047  1.00  0.00           H  
ATOM   1905  CD1 LEU   124      60.955  56.781  44.967  1.00  0.00           C  
ATOM   1906 HD11 LEU   124      61.679  57.528  45.293  1.00  0.00           H  
ATOM   1907 HD12 LEU   124      59.913  56.985  45.214  1.00  0.00           H  
ATOM   1908 HD13 LEU   124      61.170  55.769  45.308  1.00  0.00           H  
ATOM   1909  CD2 LEU   124      62.436  56.225  43.042  1.00  0.00           C  
ATOM   1910 HD21 LEU   124      62.593  56.240  41.964  1.00  0.00           H  
ATOM   1911 HD22 LEU   124      63.216  56.857  43.465  1.00  0.00           H  
ATOM   1912 HD23 LEU   124      62.561  55.211  43.423  1.00  0.00           H  
ATOM   1913  C   LEU   124      59.107  54.582  40.830  1.00  0.00           C  
ATOM   1914  O   LEU   124      59.835  53.581  40.674  1.00  0.00           O  
ATOM   1915  N   PHE   125      57.861  54.535  40.327  1.00  0.00           N  
ATOM   1916  H   PHE   125      57.379  55.423  40.322  1.00  0.00           H  
ATOM   1917  CA  PHE   125      57.273  53.380  39.547  1.00  0.00           C  
ATOM   1918  HA  PHE   125      58.017  52.588  39.464  1.00  0.00           H  
ATOM   1919  CB  PHE   125      56.070  52.864  40.403  1.00  0.00           C  
ATOM   1920  HB2 PHE   125      55.284  53.615  40.330  1.00  0.00           H  
ATOM   1921  HB3 PHE   125      55.638  52.012  39.878  1.00  0.00           H  
ATOM   1922  CG  PHE   125      56.388  52.515  41.842  1.00  0.00           C  
ATOM   1923  CD1 PHE   125      56.559  51.180  42.247  1.00  0.00           C  
ATOM   1924  HD1 PHE   125      56.361  50.411  41.514  1.00  0.00           H  
ATOM   1925  CE1 PHE   125      56.858  50.843  43.550  1.00  0.00           C  
ATOM   1926  HE1 PHE   125      57.013  49.786  43.711  1.00  0.00           H  
ATOM   1927  CZ  PHE   125      57.190  51.829  44.440  1.00  0.00           C  
ATOM   1928  HZ  PHE   125      57.503  51.636  45.456  1.00  0.00           H  
ATOM   1929  CE2 PHE   125      57.085  53.162  44.115  1.00  0.00           C  
ATOM   1930  HE2 PHE   125      57.402  53.893  44.844  1.00  0.00           H  
ATOM   1931  CD2 PHE   125      56.669  53.509  42.773  1.00  0.00           C  
ATOM   1932  HD2 PHE   125      56.495  54.541  42.506  1.00  0.00           H  
ATOM   1933  C   PHE   125      56.900  53.790  38.063  1.00  0.00           C  
ATOM   1934  O   PHE   125      56.703  54.963  37.755  1.00  0.00           O  
ATOM   1935  N   SER   126      56.779  52.816  37.162  1.00  0.00           N  
ATOM   1936  H   SER   126      56.857  51.833  37.380  1.00  0.00           H  
ATOM   1937  CA  SER   126      56.495  52.981  35.708  1.00  0.00           C  
ATOM   1938  HA  SER   126      56.575  54.066  35.643  1.00  0.00           H  
ATOM   1939  CB  SER   126      57.611  52.462  34.820  1.00  0.00           C  
ATOM   1940  HB2 SER   126      58.572  52.945  34.995  1.00  0.00           H  
ATOM   1941  HB3 SER   126      57.632  51.402  35.075  1.00  0.00           H  
ATOM   1942  OG  SER   126      57.429  52.622  33.444  1.00  0.00           O  
ATOM   1943  HG  SER   126      57.349  53.549  33.206  1.00  0.00           H  
ATOM   1944  C   SER   126      55.077  52.490  35.203  1.00  0.00           C  
ATOM   1945  O   SER   126      54.621  51.520  35.713  1.00  0.00           O  
ATOM   1946  N   LEU   127      54.497  53.070  34.187  1.00  0.00           N  
ATOM   1947  H   LEU   127      55.092  53.566  33.538  1.00  0.00           H  
ATOM   1948  CA  LEU   127      53.093  52.756  33.724  1.00  0.00           C  
ATOM   1949  HA  LEU   127      52.763  53.415  32.921  1.00  0.00           H  
ATOM   1950  CB  LEU   127      52.920  51.385  32.954  1.00  0.00           C  
ATOM   1951  HB2 LEU   127      53.842  51.191  32.406  1.00  0.00           H  
ATOM   1952  HB3 LEU   127      52.863  50.603  33.711  1.00  0.00           H  
ATOM   1953  CG  LEU   127      51.770  51.212  31.952  1.00  0.00           C  
ATOM   1954  HG  LEU   127      50.800  51.455  32.385  1.00  0.00           H  
ATOM   1955  CD1 LEU   127      51.938  52.180  30.773  1.00  0.00           C  
ATOM   1956 HD11 LEU   127      51.517  53.118  31.135  1.00  0.00           H  
ATOM   1957 HD12 LEU   127      52.955  52.341  30.417  1.00  0.00           H  
ATOM   1958 HD13 LEU   127      51.238  51.979  29.961  1.00  0.00           H  
ATOM   1959  CD2 LEU   127      51.724  49.734  31.483  1.00  0.00           C  
ATOM   1960 HD21 LEU   127      51.711  49.026  32.311  1.00  0.00           H  
ATOM   1961 HD22 LEU   127      50.824  49.658  30.872  1.00  0.00           H  
ATOM   1962 HD23 LEU   127      52.592  49.598  30.838  1.00  0.00           H  
ATOM   1963  C   LEU   127      52.069  53.033  34.869  1.00  0.00           C  
ATOM   1964  O   LEU   127      51.122  52.285  35.186  1.00  0.00           O  
ATOM   1965  N   ASN   128      52.261  54.114  35.500  1.00  0.00           N  
ATOM   1966  H   ASN   128      52.925  54.764  35.104  1.00  0.00           H  
ATOM   1967  CA  ASN   128      51.434  54.648  36.594  1.00  0.00           C  
ATOM   1968  HA  ASN   128      51.363  53.927  37.409  1.00  0.00           H  
ATOM   1969  CB  ASN   128      52.152  55.917  37.122  1.00  0.00           C  
ATOM   1970  HB2 ASN   128      52.043  56.768  36.450  1.00  0.00           H  
ATOM   1971  HB3 ASN   128      51.653  56.137  38.066  1.00  0.00           H  
ATOM   1972  CG  ASN   128      53.548  55.751  37.461  1.00  0.00           C  
ATOM   1973  OD1 ASN   128      53.898  55.327  38.539  1.00  0.00           O  
ATOM   1974  ND2 ASN   128      54.404  55.904  36.516  1.00  0.00           N  
ATOM   1975 HD21 ASN   128      55.380  55.884  36.773  1.00  0.00           H  
ATOM   1976 HD22 ASN   128      54.134  56.180  35.583  1.00  0.00           H  
ATOM   1977  C   ASN   128      49.946  54.990  36.183  1.00  0.00           C  
ATOM   1978  O   ASN   128      49.805  55.564  35.111  1.00  0.00           O  
ATOM   1979  N   GLY   129      48.864  54.643  36.930  1.00  0.00           N  
ATOM   1980  H   GLY   129      49.180  54.358  37.845  1.00  0.00           H  
ATOM   1981  CA  GLY   129      47.584  55.198  36.796  1.00  0.00           C  
ATOM   1982  HA2 GLY   129      47.086  55.025  37.750  1.00  0.00           H  
ATOM   1983  HA3 GLY   129      47.642  56.285  36.749  1.00  0.00           H  
ATOM   1984  C   GLY   129      46.728  54.595  35.659  1.00  0.00           C  
ATOM   1985  O   GLY   129      45.633  54.965  35.430  1.00  0.00           O  
ATOM   1986  N   VAL   130      47.325  53.646  34.902  1.00  0.00           N  
ATOM   1987  H   VAL   130      48.306  53.548  35.124  1.00  0.00           H  
ATOM   1988  CA  VAL   130      46.712  52.891  33.801  1.00  0.00           C  
ATOM   1989  HA  VAL   130      46.064  53.552  33.226  1.00  0.00           H  
ATOM   1990  CB  VAL   130      47.914  52.580  32.882  1.00  0.00           C  
ATOM   1991  HB  VAL   130      48.700  52.046  33.416  1.00  0.00           H  
ATOM   1992  CG1 VAL   130      47.541  51.670  31.776  1.00  0.00           C  
ATOM   1993 HG11 VAL   130      46.835  52.091  31.060  1.00  0.00           H  
ATOM   1994 HG12 VAL   130      48.404  51.571  31.116  1.00  0.00           H  
ATOM   1995 HG13 VAL   130      47.079  50.764  32.168  1.00  0.00           H  
ATOM   1996  CG2 VAL   130      48.513  53.857  32.232  1.00  0.00           C  
ATOM   1997 HG21 VAL   130      48.180  53.801  31.195  1.00  0.00           H  
ATOM   1998 HG22 VAL   130      48.208  54.764  32.753  1.00  0.00           H  
ATOM   1999 HG23 VAL   130      49.599  53.805  32.305  1.00  0.00           H  
ATOM   2000  C   VAL   130      45.904  51.789  34.359  1.00  0.00           C  
ATOM   2001  O   VAL   130      46.499  50.905  35.010  1.00  0.00           O  
ATOM   2002  N   LYS   131      44.635  51.761  33.984  1.00  0.00           N  
ATOM   2003  H   LYS   131      44.337  52.594  33.498  1.00  0.00           H  
ATOM   2004  CA  LYS   131      43.661  50.683  34.228  1.00  0.00           C  
ATOM   2005  HA  LYS   131      43.466  50.645  35.299  1.00  0.00           H  
ATOM   2006  CB  LYS   131      42.299  50.829  33.473  1.00  0.00           C  
ATOM   2007  HB2 LYS   131      42.512  50.990  32.416  1.00  0.00           H  
ATOM   2008  HB3 LYS   131      41.787  49.867  33.438  1.00  0.00           H  
ATOM   2009  CG  LYS   131      41.404  51.900  34.045  1.00  0.00           C  
ATOM   2010  HG2 LYS   131      41.169  51.734  35.097  1.00  0.00           H  
ATOM   2011  HG3 LYS   131      42.015  52.797  33.945  1.00  0.00           H  
ATOM   2012  CD  LYS   131      39.992  51.981  33.333  1.00  0.00           C  
ATOM   2013  HD2 LYS   131      40.133  52.173  32.269  1.00  0.00           H  
ATOM   2014  HD3 LYS   131      39.521  51.012  33.499  1.00  0.00           H  
ATOM   2015  CE  LYS   131      39.211  53.131  33.970  1.00  0.00           C  
ATOM   2016  HE2 LYS   131      38.242  53.218  33.478  1.00  0.00           H  
ATOM   2017  HE3 LYS   131      39.129  53.081  35.056  1.00  0.00           H  
ATOM   2018  NZ  LYS   131      39.762  54.432  33.785  1.00  0.00           N  
ATOM   2019  HZ1 LYS   131      39.958  54.701  32.832  1.00  0.00           H  
ATOM   2020  HZ2 LYS   131      39.159  55.153  34.154  1.00  0.00           H  
ATOM   2021  HZ3 LYS   131      40.565  54.556  34.384  1.00  0.00           H  
ATOM   2022  C   LYS   131      44.233  49.285  33.823  1.00  0.00           C  
ATOM   2023  O   LYS   131      44.791  49.129  32.745  1.00  0.00           O  
ATOM   2024  N   ASN   132      43.881  48.297  34.640  1.00  0.00           N  
ATOM   2025  H   ASN   132      43.279  48.482  35.429  1.00  0.00           H  
ATOM   2026  CA  ASN   132      44.119  46.909  34.334  1.00  0.00           C  
ATOM   2027  HA  ASN   132      45.197  46.945  34.179  1.00  0.00           H  
ATOM   2028  CB  ASN   132      43.770  46.128  35.567  1.00  0.00           C  
ATOM   2029  HB2 ASN   132      42.776  46.515  35.789  1.00  0.00           H  
ATOM   2030  HB3 ASN   132      43.681  45.107  35.196  1.00  0.00           H  
ATOM   2031  CG  ASN   132      44.670  46.269  36.755  1.00  0.00           C  
ATOM   2032  OD1 ASN   132      45.934  46.384  36.689  1.00  0.00           O  
ATOM   2033  ND2 ASN   132      44.122  46.288  37.950  1.00  0.00           N  
ATOM   2034 HD21 ASN   132      44.703  46.343  38.775  1.00  0.00           H  
ATOM   2035 HD22 ASN   132      43.123  46.140  37.968  1.00  0.00           H  
ATOM   2036  C   ASN   132      43.422  46.421  33.009  1.00  0.00           C  
ATOM   2037  O   ASN   132      43.970  45.513  32.328  1.00  0.00           O  
ATOM   2038  N   ARG   133      42.277  47.078  32.601  1.00  0.00           N  
ATOM   2039  H   ARG   133      41.992  47.872  33.156  1.00  0.00           H  
ATOM   2040  CA  ARG   133      41.683  46.870  31.257  1.00  0.00           C  
ATOM   2041  HA  ARG   133      41.504  45.809  31.081  1.00  0.00           H  
ATOM   2042  CB  ARG   133      40.328  47.619  31.236  1.00  0.00           C  
ATOM   2043  HB2 ARG   133      39.883  47.345  32.193  1.00  0.00           H  
ATOM   2044  HB3 ARG   133      40.529  48.689  31.296  1.00  0.00           H  
ATOM   2045  CG  ARG   133      39.427  47.214  30.074  1.00  0.00           C  
ATOM   2046  HG2 ARG   133      39.957  47.593  29.201  1.00  0.00           H  
ATOM   2047  HG3 ARG   133      39.289  46.137  29.970  1.00  0.00           H  
ATOM   2048  CD  ARG   133      38.058  47.896  30.105  1.00  0.00           C  
ATOM   2049  HD2 ARG   133      38.240  48.846  30.607  1.00  0.00           H  
ATOM   2050  HD3 ARG   133      37.581  48.036  29.135  1.00  0.00           H  
ATOM   2051  NE  ARG   133      37.093  47.094  30.837  1.00  0.00           N  
ATOM   2052  HE  ARG   133      36.901  47.379  31.787  1.00  0.00           H  
ATOM   2053  CZ  ARG   133      36.251  46.211  30.355  1.00  0.00           C  
ATOM   2054  NH1 ARG   133      36.253  45.828  29.094  1.00  0.00           N  
ATOM   2055 HH11 ARG   133      37.052  46.098  28.538  1.00  0.00           H  
ATOM   2056 HH12 ARG   133      35.497  45.446  28.544  1.00  0.00           H  
ATOM   2057  NH2 ARG   133      35.291  45.625  31.031  1.00  0.00           N  
ATOM   2058 HH21 ARG   133      35.137  45.882  31.996  1.00  0.00           H  
ATOM   2059 HH22 ARG   133      34.740  44.886  30.619  1.00  0.00           H  
ATOM   2060  C   ARG   133      42.536  47.246  30.029  1.00  0.00           C  
ATOM   2061  O   ARG   133      42.396  46.815  28.892  1.00  0.00           O  
ATOM   2062  N   GLU   134      43.617  48.092  30.248  1.00  0.00           N  
ATOM   2063  H   GLU   134      43.918  48.359  31.174  1.00  0.00           H  
ATOM   2064  CA  GLU   134      44.499  48.490  29.162  1.00  0.00           C  
ATOM   2065  HA  GLU   134      43.907  48.657  28.262  1.00  0.00           H  
ATOM   2066  CB  GLU   134      45.313  49.753  29.549  1.00  0.00           C  
ATOM   2067  HB2 GLU   134      46.096  49.461  30.249  1.00  0.00           H  
ATOM   2068  HB3 GLU   134      45.769  50.109  28.624  1.00  0.00           H  
ATOM   2069  CG  GLU   134      44.533  50.977  29.949  1.00  0.00           C  
ATOM   2070  HG2 GLU   134      44.120  50.764  30.934  1.00  0.00           H  
ATOM   2071  HG3 GLU   134      45.131  51.889  29.941  1.00  0.00           H  
ATOM   2072  CD  GLU   134      43.510  51.300  28.857  1.00  0.00           C  
ATOM   2073  OE1 GLU   134      43.933  51.496  27.696  1.00  0.00           O  
ATOM   2074  OE2 GLU   134      42.340  51.488  29.186  1.00  0.00           O  
ATOM   2075  C   GLU   134      45.422  47.410  28.799  1.00  0.00           C  
ATOM   2076  O   GLU   134      46.073  47.498  27.749  1.00  0.00           O  
ATOM   2077  N   GLY   135      45.487  46.285  29.631  1.00  0.00           N  
ATOM   2078  H   GLY   135      44.822  46.341  30.390  1.00  0.00           H  
ATOM   2079  CA  GLY   135      46.259  45.062  29.509  1.00  0.00           C  
ATOM   2080  HA2 GLY   135      47.279  45.281  29.822  1.00  0.00           H  
ATOM   2081  HA3 GLY   135      45.844  44.369  30.241  1.00  0.00           H  
ATOM   2082  C   GLY   135      46.302  44.340  28.130  1.00  0.00           C  
ATOM   2083  O   GLY   135      47.056  43.388  27.916  1.00  0.00           O  
ATOM   2084  N   THR   136      45.240  44.597  27.358  1.00  0.00           N  
ATOM   2085  H   THR   136      44.608  45.286  27.740  1.00  0.00           H  
ATOM   2086  CA  THR   136      44.952  44.056  25.997  1.00  0.00           C  
ATOM   2087  HA  THR   136      44.911  42.967  25.982  1.00  0.00           H  
ATOM   2088  CB  THR   136      43.581  44.663  25.515  1.00  0.00           C  
ATOM   2089  HB  THR   136      43.314  44.280  24.530  1.00  0.00           H  
ATOM   2090  CG2 THR   136      42.394  44.291  26.411  1.00  0.00           C  
ATOM   2091 HG21 THR   136      42.373  43.214  26.579  1.00  0.00           H  
ATOM   2092 HG22 THR   136      42.504  44.679  27.424  1.00  0.00           H  
ATOM   2093 HG23 THR   136      41.460  44.623  25.959  1.00  0.00           H  
ATOM   2094  OG1 THR   136      43.734  46.049  25.481  1.00  0.00           O  
ATOM   2095  HG1 THR   136      43.450  46.325  24.607  1.00  0.00           H  
ATOM   2096  C   THR   136      45.995  44.442  24.937  1.00  0.00           C  
ATOM   2097  O   THR   136      46.218  43.703  23.971  1.00  0.00           O  
ATOM   2098  N   ILE   137      46.645  45.620  25.096  1.00  0.00           N  
ATOM   2099  H   ILE   137      46.318  46.151  25.890  1.00  0.00           H  
ATOM   2100  CA  ILE   137      47.911  45.961  24.375  1.00  0.00           C  
ATOM   2101  HA  ILE   137      48.171  45.052  23.833  1.00  0.00           H  
ATOM   2102  CB  ILE   137      47.802  47.181  23.428  1.00  0.00           C  
ATOM   2103  HB  ILE   137      47.557  48.015  24.086  1.00  0.00           H  
ATOM   2104  CG2 ILE   137      49.136  47.513  22.762  1.00  0.00           C  
ATOM   2105 HG21 ILE   137      49.680  46.580  22.613  1.00  0.00           H  
ATOM   2106 HG22 ILE   137      49.086  47.922  21.752  1.00  0.00           H  
ATOM   2107 HG23 ILE   137      49.707  48.109  23.474  1.00  0.00           H  
ATOM   2108  CG1 ILE   137      46.575  47.040  22.427  1.00  0.00           C  
ATOM   2109 HG12 ILE   137      46.768  46.386  21.576  1.00  0.00           H  
ATOM   2110 HG13 ILE   137      45.840  46.441  22.963  1.00  0.00           H  
ATOM   2111  CD1 ILE   137      45.857  48.315  21.981  1.00  0.00           C  
ATOM   2112 HD11 ILE   137      44.806  48.201  21.713  1.00  0.00           H  
ATOM   2113 HD12 ILE   137      45.850  49.000  22.828  1.00  0.00           H  
ATOM   2114 HD13 ILE   137      46.372  48.705  21.103  1.00  0.00           H  
ATOM   2115  C   ILE   137      49.014  46.238  25.420  1.00  0.00           C  
ATOM   2116  O   ILE   137      50.111  45.717  25.279  1.00  0.00           O  
ATOM   2117  N   GLN   138      48.708  47.016  26.472  1.00  0.00           N  
ATOM   2118  H   GLN   138      47.781  47.417  26.478  1.00  0.00           H  
ATOM   2119  CA  GLN   138      49.627  47.288  27.586  1.00  0.00           C  
ATOM   2120  HA  GLN   138      50.439  47.799  27.069  1.00  0.00           H  
ATOM   2121  CB  GLN   138      49.062  48.223  28.618  1.00  0.00           C  
ATOM   2122  HB2 GLN   138      48.173  47.836  29.116  1.00  0.00           H  
ATOM   2123  HB3 GLN   138      49.802  48.236  29.419  1.00  0.00           H  
ATOM   2124  CG  GLN   138      48.754  49.601  28.049  1.00  0.00           C  
ATOM   2125  HG2 GLN   138      48.155  49.519  27.141  1.00  0.00           H  
ATOM   2126  HG3 GLN   138      48.049  50.212  28.612  1.00  0.00           H  
ATOM   2127  CD  GLN   138      49.922  50.521  27.764  1.00  0.00           C  
ATOM   2128  OE1 GLN   138      51.102  50.179  27.709  1.00  0.00           O  
ATOM   2129  NE2 GLN   138      49.584  51.716  27.420  1.00  0.00           N  
ATOM   2130 HE21 GLN   138      50.341  52.379  27.328  1.00  0.00           H  
ATOM   2131 HE22 GLN   138      48.637  52.053  27.523  1.00  0.00           H  
ATOM   2132  C   GLN   138      50.244  45.988  28.192  1.00  0.00           C  
ATOM   2133  O   GLN   138      49.558  45.069  28.576  1.00  0.00           O  
ATOM   2134  N   PRO   139      51.604  45.903  28.337  1.00  0.00           N  
ATOM   2135  CD  PRO   139      52.587  46.962  28.089  1.00  0.00           C  
ATOM   2136  HD2 PRO   139      52.172  47.937  28.343  1.00  0.00           H  
ATOM   2137  HD3 PRO   139      52.959  46.882  27.068  1.00  0.00           H  
ATOM   2138  CG  PRO   139      53.744  46.664  28.990  1.00  0.00           C  
ATOM   2139  HG2 PRO   139      53.620  47.094  29.984  1.00  0.00           H  
ATOM   2140  HG3 PRO   139      54.660  46.983  28.492  1.00  0.00           H  
ATOM   2141  CB  PRO   139      53.673  45.115  29.078  1.00  0.00           C  
ATOM   2142  HB2 PRO   139      54.150  44.761  29.992  1.00  0.00           H  
ATOM   2143  HB3 PRO   139      54.114  44.593  28.230  1.00  0.00           H  
ATOM   2144  CA  PRO   139      52.142  44.853  29.123  1.00  0.00           C  
ATOM   2145  HA  PRO   139      52.035  43.896  28.611  1.00  0.00           H  
ATOM   2146  C   PRO   139      51.482  44.640  30.505  1.00  0.00           C  
ATOM   2147  O   PRO   139      51.091  45.481  31.290  1.00  0.00           O  
ATOM   2148  N   LEU   140      51.300  43.386  30.894  1.00  0.00           N  
ATOM   2149  H   LEU   140      51.657  42.672  30.276  1.00  0.00           H  
ATOM   2150  CA  LEU   140      50.697  42.879  32.130  1.00  0.00           C  
ATOM   2151  HA  LEU   140      49.749  43.386  32.312  1.00  0.00           H  
ATOM   2152  CB  LEU   140      50.259  41.439  32.035  1.00  0.00           C  
ATOM   2153  HB2 LEU   140      51.189  40.872  32.000  1.00  0.00           H  
ATOM   2154  HB3 LEU   140      49.766  41.123  32.954  1.00  0.00           H  
ATOM   2155  CG  LEU   140      49.216  41.320  30.880  1.00  0.00           C  
ATOM   2156  HG  LEU   140      49.701  41.612  29.948  1.00  0.00           H  
ATOM   2157  CD1 LEU   140      48.729  39.886  30.701  1.00  0.00           C  
ATOM   2158 HD11 LEU   140      49.604  39.241  30.618  1.00  0.00           H  
ATOM   2159 HD12 LEU   140      48.132  39.556  31.552  1.00  0.00           H  
ATOM   2160 HD13 LEU   140      48.083  39.769  29.831  1.00  0.00           H  
ATOM   2161  CD2 LEU   140      48.004  42.244  30.914  1.00  0.00           C  
ATOM   2162 HD21 LEU   140      47.467  42.101  29.976  1.00  0.00           H  
ATOM   2163 HD22 LEU   140      47.315  42.113  31.749  1.00  0.00           H  
ATOM   2164 HD23 LEU   140      48.419  43.248  30.827  1.00  0.00           H  
ATOM   2165  C   LEU   140      51.626  43.037  33.408  1.00  0.00           C  
ATOM   2166  O   LEU   140      51.254  42.834  34.583  1.00  0.00           O  
ATOM   2167  N   LEU   141      52.944  43.361  33.166  1.00  0.00           N  
ATOM   2168  H   LEU   141      53.229  43.385  32.197  1.00  0.00           H  
ATOM   2169  CA  LEU   141      54.058  43.495  34.088  1.00  0.00           C  
ATOM   2170  HA  LEU   141      53.618  43.731  35.056  1.00  0.00           H  
ATOM   2171  CB  LEU   141      54.824  42.191  34.219  1.00  0.00           C  
ATOM   2172  HB2 LEU   141      54.186  41.480  34.746  1.00  0.00           H  
ATOM   2173  HB3 LEU   141      54.944  41.955  33.162  1.00  0.00           H  
ATOM   2174  CG  LEU   141      56.203  42.211  34.981  1.00  0.00           C  
ATOM   2175  HG  LEU   141      56.902  42.941  34.573  1.00  0.00           H  
ATOM   2176  CD1 LEU   141      56.075  42.473  36.491  1.00  0.00           C  
ATOM   2177 HD11 LEU   141      55.548  41.641  36.958  1.00  0.00           H  
ATOM   2178 HD12 LEU   141      57.034  42.675  36.966  1.00  0.00           H  
ATOM   2179 HD13 LEU   141      55.517  43.406  36.569  1.00  0.00           H  
ATOM   2180  CD2 LEU   141      56.944  40.895  34.827  1.00  0.00           C  
ATOM   2181 HD21 LEU   141      58.008  40.960  35.056  1.00  0.00           H  
ATOM   2182 HD22 LEU   141      56.474  40.120  35.432  1.00  0.00           H  
ATOM   2183 HD23 LEU   141      56.790  40.596  33.790  1.00  0.00           H  
ATOM   2184  C   LEU   141      54.957  44.644  33.586  1.00  0.00           C  
ATOM   2185  O   LEU   141      55.368  44.636  32.430  1.00  0.00           O  
ATOM   2186  N   VAL   142      55.305  45.588  34.449  1.00  0.00           N  
ATOM   2187  H   VAL   142      54.942  45.591  35.391  1.00  0.00           H  
ATOM   2188  CA  VAL   142      56.329  46.675  34.236  1.00  0.00           C  
ATOM   2189  HA  VAL   142      56.962  46.435  33.382  1.00  0.00           H  
ATOM   2190  CB  VAL   142      55.515  47.952  33.925  1.00  0.00           C  
ATOM   2191  HB  VAL   142      54.891  48.320  34.739  1.00  0.00           H  
ATOM   2192  CG1 VAL   142      56.453  49.138  33.571  1.00  0.00           C  
ATOM   2193 HG11 VAL   142      57.269  48.830  32.916  1.00  0.00           H  
ATOM   2194 HG12 VAL   142      55.887  49.905  33.043  1.00  0.00           H  
ATOM   2195 HG13 VAL   142      56.773  49.729  34.428  1.00  0.00           H  
ATOM   2196  CG2 VAL   142      54.598  47.761  32.667  1.00  0.00           C  
ATOM   2197 HG21 VAL   142      54.155  48.696  32.324  1.00  0.00           H  
ATOM   2198 HG22 VAL   142      55.089  47.194  31.876  1.00  0.00           H  
ATOM   2199 HG23 VAL   142      53.666  47.274  32.954  1.00  0.00           H  
ATOM   2200  C   VAL   142      57.268  46.767  35.462  1.00  0.00           C  
ATOM   2201  O   VAL   142      56.789  46.835  36.574  1.00  0.00           O  
ATOM   2202  N   VAL   143      58.608  46.992  35.316  1.00  0.00           N  
ATOM   2203  H   VAL   143      58.995  46.981  34.383  1.00  0.00           H  
ATOM   2204  CA  VAL   143      59.546  47.119  36.454  1.00  0.00           C  
ATOM   2205  HA  VAL   143      59.016  47.410  37.360  1.00  0.00           H  
ATOM   2206  CB  VAL   143      60.342  45.847  36.625  1.00  0.00           C  
ATOM   2207  HB  VAL   143      60.867  45.680  35.684  1.00  0.00           H  
ATOM   2208  CG1 VAL   143      61.324  45.978  37.797  1.00  0.00           C  
ATOM   2209 HG11 VAL   143      60.705  45.996  38.694  1.00  0.00           H  
ATOM   2210 HG12 VAL   143      62.074  45.191  37.716  1.00  0.00           H  
ATOM   2211 HG13 VAL   143      61.821  46.940  37.668  1.00  0.00           H  
ATOM   2212  CG2 VAL   143      59.441  44.637  36.868  1.00  0.00           C  
ATOM   2213 HG21 VAL   143      60.135  43.846  37.152  1.00  0.00           H  
ATOM   2214 HG22 VAL   143      58.696  44.799  37.646  1.00  0.00           H  
ATOM   2215 HG23 VAL   143      58.912  44.407  35.944  1.00  0.00           H  
ATOM   2216  C   VAL   143      60.514  48.267  36.133  1.00  0.00           C  
ATOM   2217  O   VAL   143      61.175  48.332  35.120  1.00  0.00           O  
ATOM   2218  N   GLN   144      60.533  49.300  37.022  1.00  0.00           N  
ATOM   2219  H   GLN   144      59.807  49.267  37.723  1.00  0.00           H  
ATOM   2220  CA  GLN   144      61.419  50.403  37.003  1.00  0.00           C  
ATOM   2221  HA  GLN   144      61.965  50.342  36.061  1.00  0.00           H  
ATOM   2222  CB  GLN   144      60.623  51.710  37.007  1.00  0.00           C  
ATOM   2223  HB2 GLN   144      59.918  51.702  36.175  1.00  0.00           H  
ATOM   2224  HB3 GLN   144      60.062  51.745  37.941  1.00  0.00           H  
ATOM   2225  CG  GLN   144      61.444  53.004  37.034  1.00  0.00           C  
ATOM   2226  HG2 GLN   144      62.128  52.862  37.870  1.00  0.00           H  
ATOM   2227  HG3 GLN   144      62.116  53.033  36.176  1.00  0.00           H  
ATOM   2228  CD  GLN   144      60.682  54.317  37.202  1.00  0.00           C  
ATOM   2229  OE1 GLN   144      59.611  54.608  36.549  1.00  0.00           O  
ATOM   2230  NE2 GLN   144      61.316  55.213  37.860  1.00  0.00           N  
ATOM   2231 HE21 GLN   144      60.691  55.943  38.170  1.00  0.00           H  
ATOM   2232 HE22 GLN   144      62.117  54.950  38.416  1.00  0.00           H  
ATOM   2233  C   GLN   144      62.543  50.195  38.095  1.00  0.00           C  
ATOM   2234  O   GLN   144      62.238  49.992  39.287  1.00  0.00           O  
ATOM   2235  N   VAL   145      63.795  50.315  37.655  1.00  0.00           N  
ATOM   2236  H   VAL   145      63.993  50.365  36.666  1.00  0.00           H  
ATOM   2237  CA  VAL   145      64.889  50.419  38.577  1.00  0.00           C  
ATOM   2238  HA  VAL   145      64.473  50.304  39.577  1.00  0.00           H  
ATOM   2239  CB  VAL   145      65.900  49.217  38.367  1.00  0.00           C  
ATOM   2240  HB  VAL   145      66.544  49.337  37.496  1.00  0.00           H  
ATOM   2241  CG1 VAL   145      66.782  49.096  39.610  1.00  0.00           C  
ATOM   2242 HG11 VAL   145      67.557  48.340  39.481  1.00  0.00           H  
ATOM   2243 HG12 VAL   145      67.221  50.074  39.806  1.00  0.00           H  
ATOM   2244 HG13 VAL   145      66.194  48.715  40.444  1.00  0.00           H  
ATOM   2245  CG2 VAL   145      65.287  47.794  38.123  1.00  0.00           C  
ATOM   2246 HG21 VAL   145      64.781  47.856  37.159  1.00  0.00           H  
ATOM   2247 HG22 VAL   145      66.138  47.117  38.052  1.00  0.00           H  
ATOM   2248 HG23 VAL   145      64.596  47.512  38.918  1.00  0.00           H  
ATOM   2249  C   VAL   145      65.481  51.826  38.469  1.00  0.00           C  
ATOM   2250  O   VAL   145      65.838  52.308  37.395  1.00  0.00           O  
ATOM   2251  N   THR   146      65.739  52.514  39.625  1.00  0.00           N  
ATOM   2252  H   THR   146      65.681  51.945  40.457  1.00  0.00           H  
ATOM   2253  CA  THR   146      66.089  54.001  39.774  1.00  0.00           C  
ATOM   2254  HA  THR   146      66.388  54.361  38.789  1.00  0.00           H  
ATOM   2255  CB  THR   146      64.844  54.666  40.378  1.00  0.00           C  
ATOM   2256  HB  THR   146      64.617  54.491  41.430  1.00  0.00           H  
ATOM   2257  CG2 THR   146      65.064  56.158  40.307  1.00  0.00           C  
ATOM   2258 HG21 THR   146      64.102  56.657  40.190  1.00  0.00           H  
ATOM   2259 HG22 THR   146      65.421  56.443  41.296  1.00  0.00           H  
ATOM   2260 HG23 THR   146      65.750  56.513  39.536  1.00  0.00           H  
ATOM   2261  OG1 THR   146      63.648  54.324  39.676  1.00  0.00           O  
ATOM   2262  HG1 THR   146      63.322  53.508  40.062  1.00  0.00           H  
ATOM   2263  C   THR   146      67.237  54.215  40.766  1.00  0.00           C  
ATOM   2264  O   THR   146      67.162  53.929  41.943  1.00  0.00           O  
ATOM   2265  N   GLU   147      68.373  54.619  40.232  1.00  0.00           N  
ATOM   2266  H   GLU   147      68.451  54.615  39.224  1.00  0.00           H  
ATOM   2267  CA  GLU   147      69.586  54.943  40.964  1.00  0.00           C  
ATOM   2268  HA  GLU   147      69.910  54.171  41.662  1.00  0.00           H  
ATOM   2269  CB  GLU   147      70.712  55.137  39.989  1.00  0.00           C  
ATOM   2270  HB2 GLU   147      70.460  56.056  39.459  1.00  0.00           H  
ATOM   2271  HB3 GLU   147      71.639  55.224  40.554  1.00  0.00           H  
ATOM   2272  CG  GLU   147      70.944  54.019  38.912  1.00  0.00           C  
ATOM   2273  HG2 GLU   147      70.973  53.106  39.507  1.00  0.00           H  
ATOM   2274  HG3 GLU   147      70.095  54.001  38.227  1.00  0.00           H  
ATOM   2275  CD  GLU   147      72.273  54.189  38.229  1.00  0.00           C  
ATOM   2276  OE1 GLU   147      73.373  54.479  38.789  1.00  0.00           O  
ATOM   2277  OE2 GLU   147      72.243  53.835  37.027  1.00  0.00           O  
ATOM   2278  C   GLU   147      69.349  56.244  41.799  1.00  0.00           C  
ATOM   2279  O   GLU   147      68.869  57.261  41.350  1.00  0.00           O  
ATOM   2280  N   LEU   148      69.879  56.203  43.043  1.00  0.00           N  
ATOM   2281  H   LEU   148      70.095  55.295  43.428  1.00  0.00           H  
ATOM   2282  CA  LEU   148      70.282  57.419  43.792  1.00  0.00           C  
ATOM   2283  HA  LEU   148      69.735  58.238  43.327  1.00  0.00           H  
ATOM   2284  CB  LEU   148      69.760  57.312  45.245  1.00  0.00           C  
ATOM   2285  HB2 LEU   148      70.339  56.528  45.734  1.00  0.00           H  
ATOM   2286  HB3 LEU   148      69.989  58.156  45.896  1.00  0.00           H  
ATOM   2287  CG  LEU   148      68.248  57.089  45.421  1.00  0.00           C  
ATOM   2288  HG  LEU   148      67.827  56.568  44.560  1.00  0.00           H  
ATOM   2289  CD1 LEU   148      67.801  56.297  46.692  1.00  0.00           C  
ATOM   2290 HD11 LEU   148      68.132  55.258  46.674  1.00  0.00           H  
ATOM   2291 HD12 LEU   148      68.109  56.755  47.632  1.00  0.00           H  
ATOM   2292 HD13 LEU   148      66.718  56.382  46.784  1.00  0.00           H  
ATOM   2293  CD2 LEU   148      67.648  58.494  45.628  1.00  0.00           C  
ATOM   2294 HD21 LEU   148      66.563  58.409  45.676  1.00  0.00           H  
ATOM   2295 HD22 LEU   148      67.995  58.870  46.591  1.00  0.00           H  
ATOM   2296 HD23 LEU   148      67.868  59.145  44.782  1.00  0.00           H  
ATOM   2297  C   LEU   148      71.756  57.749  43.682  1.00  0.00           C  
ATOM   2298  O   LEU   148      72.402  57.072  42.917  1.00  0.00           O  
ATOM   2299  N   VAL   149      72.348  58.708  44.381  1.00  0.00           N  
ATOM   2300  H   VAL   149      71.715  59.342  44.848  1.00  0.00           H  
ATOM   2301  CA  VAL   149      73.839  58.978  44.469  1.00  0.00           C  
ATOM   2302  HA  VAL   149      74.235  58.929  43.454  1.00  0.00           H  
ATOM   2303  CB  VAL   149      74.184  60.348  45.042  1.00  0.00           C  
ATOM   2304  HB  VAL   149      73.688  60.424  46.010  1.00  0.00           H  
ATOM   2305  CG1 VAL   149      75.684  60.599  45.106  1.00  0.00           C  
ATOM   2306 HG11 VAL   149      76.101  59.971  45.894  1.00  0.00           H  
ATOM   2307 HG12 VAL   149      76.241  60.312  44.214  1.00  0.00           H  
ATOM   2308 HG13 VAL   149      75.834  61.645  45.370  1.00  0.00           H  
ATOM   2309  CG2 VAL   149      73.647  61.376  44.046  1.00  0.00           C  
ATOM   2310 HG21 VAL   149      72.620  61.180  43.740  1.00  0.00           H  
ATOM   2311 HG22 VAL   149      73.678  62.394  44.434  1.00  0.00           H  
ATOM   2312 HG23 VAL   149      74.258  61.322  43.145  1.00  0.00           H  
ATOM   2313  C   VAL   149      74.515  57.887  45.273  1.00  0.00           C  
ATOM   2314  O   VAL   149      75.618  57.429  44.905  1.00  0.00           O  
ATOM   2315  N   ASP   150      73.900  57.495  46.387  1.00  0.00           N  
ATOM   2316  H   ASP   150      72.998  57.853  46.668  1.00  0.00           H  
ATOM   2317  CA  ASP   150      74.471  56.597  47.378  1.00  0.00           C  
ATOM   2318  HA  ASP   150      75.330  56.086  46.943  1.00  0.00           H  
ATOM   2319  CB  ASP   150      75.117  57.392  48.527  1.00  0.00           C  
ATOM   2320  HB2 ASP   150      75.501  56.676  49.254  1.00  0.00           H  
ATOM   2321  HB3 ASP   150      75.943  57.959  48.100  1.00  0.00           H  
ATOM   2322  CG  ASP   150      74.092  58.235  49.365  1.00  0.00           C  
ATOM   2323  OD1 ASP   150      74.444  58.787  50.468  1.00  0.00           O  
ATOM   2324  OD2 ASP   150      72.863  58.414  49.058  1.00  0.00           O  
ATOM   2325  C   ASP   150      73.546  55.392  47.737  1.00  0.00           C  
ATOM   2326  O   ASP   150      73.453  54.893  48.852  1.00  0.00           O  
ATOM   2327  N   GLY   151      72.688  55.030  46.782  1.00  0.00           N  
ATOM   2328  H   GLY   151      72.872  55.311  45.829  1.00  0.00           H  
ATOM   2329  CA  GLY   151      71.633  54.038  46.954  1.00  0.00           C  
ATOM   2330  HA2 GLY   151      72.184  53.166  47.306  1.00  0.00           H  
ATOM   2331  HA3 GLY   151      70.839  54.418  47.597  1.00  0.00           H  
ATOM   2332  C   GLY   151      70.927  53.743  45.621  1.00  0.00           C  
ATOM   2333  O   GLY   151      71.278  54.253  44.580  1.00  0.00           O  
ATOM   2334  N   ILE   152      69.837  52.948  45.734  1.00  0.00           N  
ATOM   2335  H   ILE   152      69.711  52.511  46.635  1.00  0.00           H  
ATOM   2336  CA  ILE   152      68.969  52.458  44.672  1.00  0.00           C  
ATOM   2337  HA  ILE   152      68.753  53.185  43.889  1.00  0.00           H  
ATOM   2338  CB  ILE   152      69.695  51.365  43.951  1.00  0.00           C  
ATOM   2339  HB  ILE   152      70.645  51.695  43.529  1.00  0.00           H  
ATOM   2340  CG2 ILE   152      69.978  50.128  44.900  1.00  0.00           C  
ATOM   2341 HG21 ILE   152      70.571  50.484  45.743  1.00  0.00           H  
ATOM   2342 HG22 ILE   152      69.002  49.722  45.166  1.00  0.00           H  
ATOM   2343 HG23 ILE   152      70.555  49.286  44.520  1.00  0.00           H  
ATOM   2344  CG1 ILE   152      68.790  50.957  42.734  1.00  0.00           C  
ATOM   2345 HG12 ILE   152      67.950  50.340  43.051  1.00  0.00           H  
ATOM   2346 HG13 ILE   152      68.446  51.840  42.195  1.00  0.00           H  
ATOM   2347  CD1 ILE   152      69.637  50.256  41.636  1.00  0.00           C  
ATOM   2348 HD11 ILE   152      69.083  50.001  40.733  1.00  0.00           H  
ATOM   2349 HD12 ILE   152      70.475  50.842  41.259  1.00  0.00           H  
ATOM   2350 HD13 ILE   152      70.035  49.355  42.103  1.00  0.00           H  
ATOM   2351  C   ILE   152      67.566  52.088  45.234  1.00  0.00           C  
ATOM   2352  O   ILE   152      67.417  51.583  46.339  1.00  0.00           O  
ATOM   2353  N   PHE   153      66.568  52.262  44.334  1.00  0.00           N  
ATOM   2354  H   PHE   153      66.776  52.759  43.480  1.00  0.00           H  
ATOM   2355  CA  PHE   153      65.199  51.898  44.418  1.00  0.00           C  
ATOM   2356  HA  PHE   153      65.008  51.562  45.437  1.00  0.00           H  
ATOM   2357  CB  PHE   153      64.343  53.119  44.267  1.00  0.00           C  
ATOM   2358  HB2 PHE   153      64.844  54.017  44.627  1.00  0.00           H  
ATOM   2359  HB3 PHE   153      64.105  53.228  43.209  1.00  0.00           H  
ATOM   2360  CG  PHE   153      62.996  52.984  44.960  1.00  0.00           C  
ATOM   2361  CD1 PHE   153      61.985  52.271  44.398  1.00  0.00           C  
ATOM   2362  HD1 PHE   153      62.106  51.780  43.443  1.00  0.00           H  
ATOM   2363  CE1 PHE   153      60.751  52.055  45.064  1.00  0.00           C  
ATOM   2364  HE1 PHE   153      60.033  51.265  44.901  1.00  0.00           H  
ATOM   2365  CZ  PHE   153      60.495  52.885  46.148  1.00  0.00           C  
ATOM   2366  HZ  PHE   153      59.610  52.804  46.762  1.00  0.00           H  
ATOM   2367  CE2 PHE   153      61.514  53.595  46.735  1.00  0.00           C  
ATOM   2368  HE2 PHE   153      61.299  53.942  47.735  1.00  0.00           H  
ATOM   2369  CD2 PHE   153      62.808  53.622  46.191  1.00  0.00           C  
ATOM   2370  HD2 PHE   153      63.693  54.072  46.616  1.00  0.00           H  
ATOM   2371  C   PHE   153      64.831  50.868  43.352  1.00  0.00           C  
ATOM   2372  O   PHE   153      65.368  50.933  42.221  1.00  0.00           O  
ATOM   2373  N   ILE   154      63.894  50.007  43.706  1.00  0.00           N  
ATOM   2374  H   ILE   154      63.464  50.067  44.618  1.00  0.00           H  
ATOM   2375  CA  ILE   154      63.461  48.869  42.914  1.00  0.00           C  
ATOM   2376  HA  ILE   154      63.605  49.128  41.865  1.00  0.00           H  
ATOM   2377  CB  ILE   154      64.267  47.533  43.207  1.00  0.00           C  
ATOM   2378  HB  ILE   154      63.900  47.125  44.149  1.00  0.00           H  
ATOM   2379  CG2 ILE   154      64.079  46.526  42.111  1.00  0.00           C  
ATOM   2380 HG21 ILE   154      64.618  46.929  41.253  1.00  0.00           H  
ATOM   2381 HG22 ILE   154      64.381  45.496  42.304  1.00  0.00           H  
ATOM   2382 HG23 ILE   154      63.055  46.378  41.769  1.00  0.00           H  
ATOM   2383  CG1 ILE   154      65.809  47.815  43.466  1.00  0.00           C  
ATOM   2384 HG12 ILE   154      66.331  48.459  42.758  1.00  0.00           H  
ATOM   2385 HG13 ILE   154      65.861  48.489  44.321  1.00  0.00           H  
ATOM   2386  CD1 ILE   154      66.684  46.543  43.651  1.00  0.00           C  
ATOM   2387 HD11 ILE   154      67.699  46.882  43.857  1.00  0.00           H  
ATOM   2388 HD12 ILE   154      66.337  46.121  44.595  1.00  0.00           H  
ATOM   2389 HD13 ILE   154      66.637  45.895  42.776  1.00  0.00           H  
ATOM   2390  C   ILE   154      61.960  48.712  43.235  1.00  0.00           C  
ATOM   2391  O   ILE   154      61.606  48.607  44.430  1.00  0.00           O  
ATOM   2392  N   GLY   155      61.121  48.847  42.225  1.00  0.00           N  
ATOM   2393  H   GLY   155      61.499  49.123  41.330  1.00  0.00           H  
ATOM   2394  CA  GLY   155      59.690  48.819  42.399  1.00  0.00           C  
ATOM   2395  HA2 GLY   155      59.404  48.158  43.218  1.00  0.00           H  
ATOM   2396  HA3 GLY   155      59.333  49.844  42.499  1.00  0.00           H  
ATOM   2397  C   GLY   155      58.934  48.411  41.124  1.00  0.00           C  
ATOM   2398  O   GLY   155      59.224  48.835  40.011  1.00  0.00           O  
ATOM   2399  N   LEU   156      57.939  47.575  41.311  1.00  0.00           N  
ATOM   2400  H   LEU   156      57.742  47.088  42.174  1.00  0.00           H  
ATOM   2401  CA  LEU   156      57.263  46.947  40.215  1.00  0.00           C  
ATOM   2402  HA  LEU   156      57.704  47.319  39.290  1.00  0.00           H  
ATOM   2403  CB  LEU   156      57.321  45.397  40.425  1.00  0.00           C  
ATOM   2404  HB2 LEU   156      56.642  45.100  41.224  1.00  0.00           H  
ATOM   2405  HB3 LEU   156      56.952  44.886  39.536  1.00  0.00           H  
ATOM   2406  CG  LEU   156      58.681  44.784  40.708  1.00  0.00           C  
ATOM   2407  HG  LEU   156      59.417  45.293  40.084  1.00  0.00           H  
ATOM   2408  CD1 LEU   156      59.095  44.895  42.182  1.00  0.00           C  
ATOM   2409 HD11 LEU   156      59.803  44.108  42.444  1.00  0.00           H  
ATOM   2410 HD12 LEU   156      59.684  45.811  42.217  1.00  0.00           H  
ATOM   2411 HD13 LEU   156      58.188  44.743  42.768  1.00  0.00           H  
ATOM   2412  CD2 LEU   156      58.591  43.378  40.267  1.00  0.00           C  
ATOM   2413 HD21 LEU   156      59.523  42.915  40.589  1.00  0.00           H  
ATOM   2414 HD22 LEU   156      57.904  42.850  40.929  1.00  0.00           H  
ATOM   2415 HD23 LEU   156      58.298  43.212  39.230  1.00  0.00           H  
ATOM   2416  C   LEU   156      55.801  47.280  40.123  1.00  0.00           C  
ATOM   2417  O   LEU   156      55.058  47.338  41.140  1.00  0.00           O  
ATOM   2418  N   THR   157      55.345  47.525  38.880  1.00  0.00           N  
ATOM   2419  H   THR   157      55.903  47.275  38.076  1.00  0.00           H  
ATOM   2420  CA  THR   157      53.929  47.695  38.536  1.00  0.00           C  
ATOM   2421  HA  THR   157      53.339  48.038  39.386  1.00  0.00           H  
ATOM   2422  CB  THR   157      53.770  48.812  37.484  1.00  0.00           C  
ATOM   2423  HB  THR   157      54.346  48.568  36.591  1.00  0.00           H  
ATOM   2424  CG2 THR   157      52.315  49.136  37.081  1.00  0.00           C  
ATOM   2425 HG21 THR   157      52.361  50.033  36.462  1.00  0.00           H  
ATOM   2426 HG22 THR   157      51.914  48.379  36.408  1.00  0.00           H  
ATOM   2427 HG23 THR   157      51.687  49.180  37.970  1.00  0.00           H  
ATOM   2428  OG1 THR   157      54.210  50.084  37.912  1.00  0.00           O  
ATOM   2429  HG1 THR   157      54.156  50.610  37.111  1.00  0.00           H  
ATOM   2430  C   THR   157      53.369  46.403  38.012  1.00  0.00           C  
ATOM   2431  O   THR   157      54.007  45.763  37.230  1.00  0.00           O  
ATOM   2432  N   VAL   158      52.193  45.990  38.527  1.00  0.00           N  
ATOM   2433  H   VAL   158      51.573  46.629  39.003  1.00  0.00           H  
ATOM   2434  CA  VAL   158      51.600  44.599  38.216  1.00  0.00           C  
ATOM   2435  HA  VAL   158      51.993  44.263  37.257  1.00  0.00           H  
ATOM   2436  CB  VAL   158      51.931  43.573  39.280  1.00  0.00           C  
ATOM   2437  HB  VAL   158      51.498  43.772  40.260  1.00  0.00           H  
ATOM   2438  CG1 VAL   158      51.389  42.148  38.886  1.00  0.00           C  
ATOM   2439 HG11 VAL   158      51.884  41.384  39.486  1.00  0.00           H  
ATOM   2440 HG12 VAL   158      50.300  42.101  38.912  1.00  0.00           H  
ATOM   2441 HG13 VAL   158      51.707  41.916  37.869  1.00  0.00           H  
ATOM   2442  CG2 VAL   158      53.419  43.407  39.413  1.00  0.00           C  
ATOM   2443 HG21 VAL   158      53.724  43.121  38.406  1.00  0.00           H  
ATOM   2444 HG22 VAL   158      53.869  44.359  39.695  1.00  0.00           H  
ATOM   2445 HG23 VAL   158      53.644  42.638  40.152  1.00  0.00           H  
ATOM   2446  C   VAL   158      50.091  44.590  37.916  1.00  0.00           C  
ATOM   2447  O   VAL   158      49.200  44.950  38.702  1.00  0.00           O  
ATOM   2448  N   ASN   159      49.779  44.174  36.675  1.00  0.00           N  
ATOM   2449  H   ASN   159      50.425  43.792  35.999  1.00  0.00           H  
ATOM   2450  CA  ASN   159      48.419  44.000  36.248  1.00  0.00           C  
ATOM   2451  HA  ASN   159      47.926  44.948  36.465  1.00  0.00           H  
ATOM   2452  CB  ASN   159      48.206  43.675  34.747  1.00  0.00           C  
ATOM   2453  HB2 ASN   159      48.789  44.379  34.153  1.00  0.00           H  
ATOM   2454  HB3 ASN   159      48.403  42.643  34.456  1.00  0.00           H  
ATOM   2455  CG  ASN   159      46.685  43.928  34.360  1.00  0.00           C  
ATOM   2456  OD1 ASN   159      45.819  43.583  35.167  1.00  0.00           O  
ATOM   2457  ND2 ASN   159      46.432  44.455  33.201  1.00  0.00           N  
ATOM   2458 HD21 ASN   159      45.482  44.528  32.867  1.00  0.00           H  
ATOM   2459 HD22 ASN   159      47.130  44.935  32.651  1.00  0.00           H  
ATOM   2460  C   ASN   159      47.690  43.026  37.212  1.00  0.00           C  
ATOM   2461  O   ASN   159      48.033  41.847  37.212  1.00  0.00           O  
ATOM   2462  N   HID   160      46.744  43.480  37.988  1.00  0.00           N  
ATOM   2463  H   HID   160      46.323  44.342  37.671  1.00  0.00           H  
ATOM   2464  CA  HID   160      46.118  42.799  39.069  1.00  0.00           C  
ATOM   2465  HA  HID   160      46.882  42.322  39.683  1.00  0.00           H  
ATOM   2466  CB  HID   160      45.379  43.839  39.954  1.00  0.00           C  
ATOM   2467  HB2 HID   160      46.034  44.710  39.978  1.00  0.00           H  
ATOM   2468  HB3 HID   160      44.495  44.223  39.444  1.00  0.00           H  
ATOM   2469  CG  HID   160      44.918  43.384  41.345  1.00  0.00           C  
ATOM   2470  ND1 HID   160      44.734  42.093  41.826  1.00  0.00           N  
ATOM   2471  HD1 HID   160      44.914  41.221  41.349  1.00  0.00           H  
ATOM   2472  CE1 HID   160      44.651  42.117  43.192  1.00  0.00           C  
ATOM   2473  HE1 HID   160      44.374  41.265  43.794  1.00  0.00           H  
ATOM   2474  NE2 HID   160      44.511  43.461  43.551  1.00  0.00           N  
ATOM   2475  CD2 HID   160      44.677  44.208  42.360  1.00  0.00           C  
ATOM   2476  HD2 HID   160      44.653  45.288  42.359  1.00  0.00           H  
ATOM   2477  C   HID   160      45.121  41.700  38.583  1.00  0.00           C  
ATOM   2478  O   HID   160      44.600  40.879  39.347  1.00  0.00           O  
ATOM   2479  N   VAL   161      44.763  41.690  37.299  1.00  0.00           N  
ATOM   2480  H   VAL   161      45.222  42.346  36.682  1.00  0.00           H  
ATOM   2481  CA  VAL   161      44.015  40.602  36.703  1.00  0.00           C  
ATOM   2482  HA  VAL   161      43.177  40.404  37.372  1.00  0.00           H  
ATOM   2483  CB  VAL   161      43.579  40.990  35.270  1.00  0.00           C  
ATOM   2484  HB  VAL   161      44.394  41.257  34.597  1.00  0.00           H  
ATOM   2485  CG1 VAL   161      42.849  39.920  34.489  1.00  0.00           C  
ATOM   2486 HG11 VAL   161      42.354  40.490  33.703  1.00  0.00           H  
ATOM   2487 HG12 VAL   161      43.489  39.147  34.064  1.00  0.00           H  
ATOM   2488 HG13 VAL   161      42.116  39.442  35.139  1.00  0.00           H  
ATOM   2489  CG2 VAL   161      42.701  42.257  35.349  1.00  0.00           C  
ATOM   2490 HG21 VAL   161      41.699  42.027  35.712  1.00  0.00           H  
ATOM   2491 HG22 VAL   161      43.115  43.008  36.022  1.00  0.00           H  
ATOM   2492 HG23 VAL   161      42.565  42.695  34.361  1.00  0.00           H  
ATOM   2493  C   VAL   161      44.817  39.289  36.629  1.00  0.00           C  
ATOM   2494  O   VAL   161      44.277  38.208  36.775  1.00  0.00           O  
ATOM   2495  N   VAL   162      46.195  39.464  36.475  1.00  0.00           N  
ATOM   2496  H   VAL   162      46.559  40.388  36.658  1.00  0.00           H  
ATOM   2497  CA  VAL   162      47.130  38.302  36.430  1.00  0.00           C  
ATOM   2498  HA  VAL   162      46.654  37.530  35.825  1.00  0.00           H  
ATOM   2499  CB  VAL   162      48.559  38.663  35.892  1.00  0.00           C  
ATOM   2500  HB  VAL   162      48.948  39.317  36.672  1.00  0.00           H  
ATOM   2501  CG1 VAL   162      49.493  37.449  35.755  1.00  0.00           C  
ATOM   2502 HG11 VAL   162      50.429  37.745  35.283  1.00  0.00           H  
ATOM   2503 HG12 VAL   162      49.610  37.061  36.767  1.00  0.00           H  
ATOM   2504 HG13 VAL   162      49.183  36.589  35.162  1.00  0.00           H  
ATOM   2505  CG2 VAL   162      48.681  39.453  34.570  1.00  0.00           C  
ATOM   2506 HG21 VAL   162      48.246  40.452  34.591  1.00  0.00           H  
ATOM   2507 HG22 VAL   162      49.759  39.564  34.455  1.00  0.00           H  
ATOM   2508 HG23 VAL   162      48.286  38.783  33.806  1.00  0.00           H  
ATOM   2509  C   VAL   162      47.286  37.669  37.783  1.00  0.00           C  
ATOM   2510  O   VAL   162      47.323  36.403  37.842  1.00  0.00           O  
ATOM   2511  N   ALA   163      47.372  38.527  38.848  1.00  0.00           N  
ATOM   2512  H   ALA   163      47.404  39.517  38.654  1.00  0.00           H  
ATOM   2513  CA  ALA   163      47.932  38.128  40.071  1.00  0.00           C  
ATOM   2514  HA  ALA   163      47.706  37.063  40.131  1.00  0.00           H  
ATOM   2515  CB  ALA   163      49.552  38.222  40.057  1.00  0.00           C  
ATOM   2516  HB1 ALA   163      50.002  39.198  39.876  1.00  0.00           H  
ATOM   2517  HB2 ALA   163      50.066  38.031  40.998  1.00  0.00           H  
ATOM   2518  HB3 ALA   163      49.952  37.470  39.376  1.00  0.00           H  
ATOM   2519  C   ALA   163      47.409  38.925  41.265  1.00  0.00           C  
ATOM   2520  O   ALA   163      46.585  39.892  41.133  1.00  0.00           O  
ATOM   2521  N   ASP   164      47.895  38.599  42.507  1.00  0.00           N  
ATOM   2522  H   ASP   164      48.479  37.776  42.517  1.00  0.00           H  
ATOM   2523  CA  ASP   164      47.398  39.239  43.808  1.00  0.00           C  
ATOM   2524  HA  ASP   164      46.885  40.190  43.666  1.00  0.00           H  
ATOM   2525  CB  ASP   164      46.205  38.323  44.339  1.00  0.00           C  
ATOM   2526  HB2 ASP   164      45.582  38.165  43.459  1.00  0.00           H  
ATOM   2527  HB3 ASP   164      46.679  37.369  44.568  1.00  0.00           H  
ATOM   2528  CG  ASP   164      45.332  38.884  45.494  1.00  0.00           C  
ATOM   2529  OD1 ASP   164      44.754  38.049  46.224  1.00  0.00           O  
ATOM   2530  OD2 ASP   164      45.335  40.084  45.815  1.00  0.00           O  
ATOM   2531  C   ASP   164      48.611  39.495  44.780  1.00  0.00           C  
ATOM   2532  O   ASP   164      49.769  39.250  44.467  1.00  0.00           O  
ATOM   2533  N   GLY   165      48.267  40.236  45.863  1.00  0.00           N  
ATOM   2534  H   GLY   165      47.287  40.449  45.982  1.00  0.00           H  
ATOM   2535  CA  GLY   165      49.299  40.715  46.801  1.00  0.00           C  
ATOM   2536  HA2 GLY   165      49.864  41.464  46.245  1.00  0.00           H  
ATOM   2537  HA3 GLY   165      48.819  41.117  47.692  1.00  0.00           H  
ATOM   2538  C   GLY   165      50.210  39.637  47.289  1.00  0.00           C  
ATOM   2539  O   GLY   165      51.378  39.871  47.514  1.00  0.00           O  
ATOM   2540  N   LYS   166      49.753  38.379  47.613  1.00  0.00           N  
ATOM   2541  H   LYS   166      48.768  38.209  47.467  1.00  0.00           H  
ATOM   2542  CA  LYS   166      50.603  37.223  47.898  1.00  0.00           C  
ATOM   2543  HA  LYS   166      51.198  37.614  48.724  1.00  0.00           H  
ATOM   2544  CB  LYS   166      49.725  36.094  48.388  1.00  0.00           C  
ATOM   2545  HB2 LYS   166      49.084  36.502  49.170  1.00  0.00           H  
ATOM   2546  HB3 LYS   166      49.165  35.735  47.524  1.00  0.00           H  
ATOM   2547  CG  LYS   166      50.545  34.860  48.785  1.00  0.00           C  
ATOM   2548  HG2 LYS   166      51.024  34.422  47.909  1.00  0.00           H  
ATOM   2549  HG3 LYS   166      51.187  35.070  49.641  1.00  0.00           H  
ATOM   2550  CD  LYS   166      49.602  33.721  49.201  1.00  0.00           C  
ATOM   2551  HD2 LYS   166      49.104  34.044  50.115  1.00  0.00           H  
ATOM   2552  HD3 LYS   166      48.775  33.594  48.502  1.00  0.00           H  
ATOM   2553  CE  LYS   166      50.314  32.429  49.421  1.00  0.00           C  
ATOM   2554  HE2 LYS   166      50.926  32.110  48.577  1.00  0.00           H  
ATOM   2555  HE3 LYS   166      50.913  32.674  50.298  1.00  0.00           H  
ATOM   2556  NZ  LYS   166      49.299  31.317  49.610  1.00  0.00           N  
ATOM   2557  HZ1 LYS   166      48.531  31.544  50.225  1.00  0.00           H  
ATOM   2558  HZ2 LYS   166      48.882  30.985  48.752  1.00  0.00           H  
ATOM   2559  HZ3 LYS   166      49.739  30.488  49.983  1.00  0.00           H  
ATOM   2560  C   LYS   166      51.475  36.721  46.803  1.00  0.00           C  
ATOM   2561  O   LYS   166      52.675  36.563  47.045  1.00  0.00           O  
ATOM   2562  N   SER   167      50.926  36.646  45.562  1.00  0.00           N  
ATOM   2563  H   SER   167      49.954  36.899  45.458  1.00  0.00           H  
ATOM   2564  CA  SER   167      51.628  36.374  44.345  1.00  0.00           C  
ATOM   2565  HA  SER   167      52.111  35.408  44.491  1.00  0.00           H  
ATOM   2566  CB  SER   167      50.568  36.246  43.273  1.00  0.00           C  
ATOM   2567  HB2 SER   167      50.132  37.237  43.150  1.00  0.00           H  
ATOM   2568  HB3 SER   167      51.095  36.041  42.341  1.00  0.00           H  
ATOM   2569  OG  SER   167      49.522  35.362  43.495  1.00  0.00           O  
ATOM   2570  HG  SER   167      49.207  35.080  42.633  1.00  0.00           H  
ATOM   2571  C   SER   167      52.731  37.372  43.918  1.00  0.00           C  
ATOM   2572  O   SER   167      53.832  37.003  43.504  1.00  0.00           O  
ATOM   2573  N   PHE   168      52.459  38.589  44.194  1.00  0.00           N  
ATOM   2574  H   PHE   168      51.513  38.889  44.384  1.00  0.00           H  
ATOM   2575  CA  PHE   168      53.433  39.697  44.008  1.00  0.00           C  
ATOM   2576  HA  PHE   168      53.703  39.562  42.960  1.00  0.00           H  
ATOM   2577  CB  PHE   168      52.833  41.113  44.246  1.00  0.00           C  
ATOM   2578  HB2 PHE   168      51.954  41.028  43.607  1.00  0.00           H  
ATOM   2579  HB3 PHE   168      52.494  41.074  45.281  1.00  0.00           H  
ATOM   2580  CG  PHE   168      53.635  42.418  44.010  1.00  0.00           C  
ATOM   2581  CD1 PHE   168      53.107  43.313  43.135  1.00  0.00           C  
ATOM   2582  HD1 PHE   168      52.169  43.083  42.652  1.00  0.00           H  
ATOM   2583  CE1 PHE   168      53.759  44.540  42.880  1.00  0.00           C  
ATOM   2584  HE1 PHE   168      53.311  45.300  42.257  1.00  0.00           H  
ATOM   2585  CZ  PHE   168      54.946  44.771  43.466  1.00  0.00           C  
ATOM   2586  HZ  PHE   168      55.502  45.687  43.334  1.00  0.00           H  
ATOM   2587  CE2 PHE   168      55.439  43.941  44.479  1.00  0.00           C  
ATOM   2588  HE2 PHE   168      56.299  44.271  45.043  1.00  0.00           H  
ATOM   2589  CD2 PHE   168      54.807  42.740  44.755  1.00  0.00           C  
ATOM   2590  HD2 PHE   168      55.200  42.002  45.439  1.00  0.00           H  
ATOM   2591  C   PHE   168      54.750  39.436  44.684  1.00  0.00           C  
ATOM   2592  O   PHE   168      55.813  39.418  44.013  1.00  0.00           O  
ATOM   2593  N   TRP   169      54.722  39.235  46.058  1.00  0.00           N  
ATOM   2594  H   TRP   169      53.893  39.353  46.622  1.00  0.00           H  
ATOM   2595  CA  TRP   169      55.902  38.990  46.871  1.00  0.00           C  
ATOM   2596  HA  TRP   169      56.684  39.670  46.532  1.00  0.00           H  
ATOM   2597  CB  TRP   169      55.593  39.385  48.344  1.00  0.00           C  
ATOM   2598  HB2 TRP   169      54.860  38.753  48.844  1.00  0.00           H  
ATOM   2599  HB3 TRP   169      56.453  39.231  48.995  1.00  0.00           H  
ATOM   2600  CG  TRP   169      55.224  40.814  48.466  1.00  0.00           C  
ATOM   2601  CD1 TRP   169      54.052  41.284  48.908  1.00  0.00           C  
ATOM   2602  HD1 TRP   169      53.131  40.743  49.072  1.00  0.00           H  
ATOM   2603  NE1 TRP   169      54.163  42.639  48.985  1.00  0.00           N  
ATOM   2604  HE1 TRP   169      53.486  43.174  49.510  1.00  0.00           H  
ATOM   2605  CE2 TRP   169      55.368  43.102  48.617  1.00  0.00           C  
ATOM   2606  CZ2 TRP   169      55.885  44.372  48.410  1.00  0.00           C  
ATOM   2607  HZ2 TRP   169      55.318  45.231  48.738  1.00  0.00           H  
ATOM   2608  CH2 TRP   169      57.249  44.521  48.008  1.00  0.00           C  
ATOM   2609  HH2 TRP   169      57.629  45.517  47.835  1.00  0.00           H  
ATOM   2610  CZ3 TRP   169      58.066  43.364  47.899  1.00  0.00           C  
ATOM   2611  HZ3 TRP   169      59.094  43.457  47.579  1.00  0.00           H  
ATOM   2612  CE3 TRP   169      57.548  42.039  47.951  1.00  0.00           C  
ATOM   2613  HE3 TRP   169      58.225  41.213  47.788  1.00  0.00           H  
ATOM   2614  CD2 TRP   169      56.157  41.903  48.327  1.00  0.00           C  
ATOM   2615  C   TRP   169      56.580  37.579  46.754  1.00  0.00           C  
ATOM   2616  O   TRP   169      57.745  37.424  47.077  1.00  0.00           O  
ATOM   2617  N   LEU   170      55.873  36.613  46.130  1.00  0.00           N  
ATOM   2618  H   LEU   170      54.894  36.707  45.898  1.00  0.00           H  
ATOM   2619  CA  LEU   170      56.391  35.420  45.613  1.00  0.00           C  
ATOM   2620  HA  LEU   170      57.157  35.028  46.281  1.00  0.00           H  
ATOM   2621  CB  LEU   170      55.213  34.461  45.545  1.00  0.00           C  
ATOM   2622  HB2 LEU   170      54.886  34.285  46.569  1.00  0.00           H  
ATOM   2623  HB3 LEU   170      54.399  35.048  45.119  1.00  0.00           H  
ATOM   2624  CG  LEU   170      55.468  33.172  44.761  1.00  0.00           C  
ATOM   2625  HG  LEU   170      56.489  32.841  44.953  1.00  0.00           H  
ATOM   2626  CD1 LEU   170      54.516  32.060  45.219  1.00  0.00           C  
ATOM   2627 HD11 LEU   170      53.463  32.330  45.299  1.00  0.00           H  
ATOM   2628 HD12 LEU   170      54.633  31.102  44.713  1.00  0.00           H  
ATOM   2629 HD13 LEU   170      54.893  31.791  46.206  1.00  0.00           H  
ATOM   2630  CD2 LEU   170      55.183  33.405  43.281  1.00  0.00           C  
ATOM   2631 HD21 LEU   170      55.683  34.240  42.791  1.00  0.00           H  
ATOM   2632 HD22 LEU   170      55.529  32.483  42.814  1.00  0.00           H  
ATOM   2633 HD23 LEU   170      54.120  33.594  43.133  1.00  0.00           H  
ATOM   2634  C   LEU   170      57.243  35.624  44.375  1.00  0.00           C  
ATOM   2635  O   LEU   170      58.292  35.049  44.268  1.00  0.00           O  
ATOM   2636  N   PHE   171      56.679  36.426  43.467  1.00  0.00           N  
ATOM   2637  H   PHE   171      55.947  37.071  43.730  1.00  0.00           H  
ATOM   2638  CA  PHE   171      57.337  36.674  42.249  1.00  0.00           C  
ATOM   2639  HA  PHE   171      57.692  35.705  41.896  1.00  0.00           H  
ATOM   2640  CB  PHE   171      56.406  37.310  41.213  1.00  0.00           C  
ATOM   2641  HB2 PHE   171      55.840  36.449  40.857  1.00  0.00           H  
ATOM   2642  HB3 PHE   171      55.809  38.095  41.677  1.00  0.00           H  
ATOM   2643  CG  PHE   171      57.163  37.979  40.025  1.00  0.00           C  
ATOM   2644  CD1 PHE   171      57.399  37.196  38.935  1.00  0.00           C  
ATOM   2645  HD1 PHE   171      57.172  36.164  39.159  1.00  0.00           H  
ATOM   2646  CE1 PHE   171      57.858  37.631  37.702  1.00  0.00           C  
ATOM   2647  HE1 PHE   171      58.017  37.001  36.839  1.00  0.00           H  
ATOM   2648  CZ  PHE   171      58.212  39.024  37.655  1.00  0.00           C  
ATOM   2649  HZ  PHE   171      58.597  39.441  36.737  1.00  0.00           H  
ATOM   2650  CE2 PHE   171      57.916  39.876  38.776  1.00  0.00           C  
ATOM   2651  HE2 PHE   171      58.096  40.935  38.661  1.00  0.00           H  
ATOM   2652  CD2 PHE   171      57.328  39.345  39.935  1.00  0.00           C  
ATOM   2653  HD2 PHE   171      57.133  39.997  40.773  1.00  0.00           H  
ATOM   2654  C   PHE   171      58.640  37.459  42.543  1.00  0.00           C  
ATOM   2655  O   PHE   171      59.725  37.028  42.265  1.00  0.00           O  
ATOM   2656  N   VAL   172      58.484  38.525  43.284  1.00  0.00           N  
ATOM   2657  H   VAL   172      57.558  38.806  43.574  1.00  0.00           H  
ATOM   2658  CA  VAL   172      59.689  39.260  43.811  1.00  0.00           C  
ATOM   2659  HA  VAL   172      60.218  39.623  42.930  1.00  0.00           H  
ATOM   2660  CB  VAL   172      59.235  40.403  44.747  1.00  0.00           C  
ATOM   2661  HB  VAL   172      58.583  39.869  45.438  1.00  0.00           H  
ATOM   2662  CG1 VAL   172      60.355  41.204  45.487  1.00  0.00           C  
ATOM   2663 HG11 VAL   172      61.198  40.581  45.784  1.00  0.00           H  
ATOM   2664 HG12 VAL   172      60.825  41.954  44.851  1.00  0.00           H  
ATOM   2665 HG13 VAL   172      59.935  41.706  46.359  1.00  0.00           H  
ATOM   2666  CG2 VAL   172      58.452  41.433  43.963  1.00  0.00           C  
ATOM   2667 HG21 VAL   172      57.525  41.155  43.460  1.00  0.00           H  
ATOM   2668 HG22 VAL   172      58.201  42.278  44.603  1.00  0.00           H  
ATOM   2669 HG23 VAL   172      59.079  41.807  43.154  1.00  0.00           H  
ATOM   2670  C   VAL   172      60.774  38.477  44.609  1.00  0.00           C  
ATOM   2671  O   VAL   172      61.911  38.735  44.335  1.00  0.00           O  
ATOM   2672  N   ASN   173      60.325  37.594  45.551  1.00  0.00           N  
ATOM   2673  H   ASN   173      59.358  37.523  45.833  1.00  0.00           H  
ATOM   2674  CA  ASN   173      61.285  36.769  46.338  1.00  0.00           C  
ATOM   2675  HA  ASN   173      62.112  37.423  46.617  1.00  0.00           H  
ATOM   2676  CB  ASN   173      60.690  36.279  47.679  1.00  0.00           C  
ATOM   2677  HB2 ASN   173      60.096  37.055  48.160  1.00  0.00           H  
ATOM   2678  HB3 ASN   173      59.954  35.519  47.416  1.00  0.00           H  
ATOM   2679  CG  ASN   173      61.742  35.746  48.615  1.00  0.00           C  
ATOM   2680  OD1 ASN   173      61.818  34.587  48.870  1.00  0.00           O  
ATOM   2681  ND2 ASN   173      62.486  36.679  49.203  1.00  0.00           N  
ATOM   2682 HD21 ASN   173      63.105  36.370  49.939  1.00  0.00           H  
ATOM   2683 HD22 ASN   173      62.487  37.639  48.890  1.00  0.00           H  
ATOM   2684  C   ASN   173      61.866  35.568  45.502  1.00  0.00           C  
ATOM   2685  O   ASN   173      62.890  35.016  45.823  1.00  0.00           O  
ATOM   2686  N   SER   174      61.160  35.200  44.407  1.00  0.00           N  
ATOM   2687  H   SER   174      60.396  35.762  44.059  1.00  0.00           H  
ATOM   2688  CA  SER   174      61.792  34.288  43.400  1.00  0.00           C  
ATOM   2689  HA  SER   174      62.305  33.557  44.024  1.00  0.00           H  
ATOM   2690  CB  SER   174      60.749  33.685  42.492  1.00  0.00           C  
ATOM   2691  HB2 SER   174      60.189  34.484  42.007  1.00  0.00           H  
ATOM   2692  HB3 SER   174      61.279  33.161  41.696  1.00  0.00           H  
ATOM   2693  OG  SER   174      59.846  32.887  43.197  1.00  0.00           O  
ATOM   2694  HG  SER   174      59.270  33.382  43.784  1.00  0.00           H  
ATOM   2695  C   SER   174      62.818  35.135  42.616  1.00  0.00           C  
ATOM   2696  O   SER   174      63.913  34.696  42.491  1.00  0.00           O  
ATOM   2697  N   TRP   175      62.447  36.342  42.171  1.00  0.00           N  
ATOM   2698  H   TRP   175      61.512  36.707  42.279  1.00  0.00           H  
ATOM   2699  CA  TRP   175      63.455  37.297  41.613  1.00  0.00           C  
ATOM   2700  HA  TRP   175      63.827  36.811  40.711  1.00  0.00           H  
ATOM   2701  CB  TRP   175      62.833  38.684  41.210  1.00  0.00           C  
ATOM   2702  HB2 TRP   175      61.813  38.687  40.824  1.00  0.00           H  
ATOM   2703  HB3 TRP   175      62.821  39.224  42.157  1.00  0.00           H  
ATOM   2704  CG  TRP   175      63.601  39.500  40.251  1.00  0.00           C  
ATOM   2705  CD1 TRP   175      64.629  39.071  39.450  1.00  0.00           C  
ATOM   2706  HD1 TRP   175      64.920  38.035  39.365  1.00  0.00           H  
ATOM   2707  NE1 TRP   175      65.256  40.044  38.756  1.00  0.00           N  
ATOM   2708  HE1 TRP   175      66.138  39.860  38.299  1.00  0.00           H  
ATOM   2709  CE2 TRP   175      64.537  41.253  38.984  1.00  0.00           C  
ATOM   2710  CZ2 TRP   175      64.902  42.548  38.545  1.00  0.00           C  
ATOM   2711  HZ2 TRP   175      65.778  42.768  37.953  1.00  0.00           H  
ATOM   2712  CH2 TRP   175      64.085  43.621  39.019  1.00  0.00           C  
ATOM   2713  HH2 TRP   175      64.191  44.604  38.583  1.00  0.00           H  
ATOM   2714  CZ3 TRP   175      62.952  43.273  39.807  1.00  0.00           C  
ATOM   2715  HZ3 TRP   175      62.422  44.173  40.081  1.00  0.00           H  
ATOM   2716  CE3 TRP   175      62.716  42.016  40.277  1.00  0.00           C  
ATOM   2717  HE3 TRP   175      61.822  41.853  40.861  1.00  0.00           H  
ATOM   2718  CD2 TRP   175      63.534  40.917  39.930  1.00  0.00           C  
ATOM   2719  C   TRP   175      64.727  37.525  42.436  1.00  0.00           C  
ATOM   2720  O   TRP   175      65.836  37.343  41.948  1.00  0.00           O  
ATOM   2721  N   ALA   176      64.589  37.971  43.693  1.00  0.00           N  
ATOM   2722  H   ALA   176      63.708  38.191  44.136  1.00  0.00           H  
ATOM   2723  CA  ALA   176      65.670  38.220  44.622  1.00  0.00           C  
ATOM   2724  HA  ALA   176      66.243  39.122  44.406  1.00  0.00           H  
ATOM   2725  CB  ALA   176      65.181  38.573  46.033  1.00  0.00           C  
ATOM   2726  HB1 ALA   176      64.517  39.438  46.040  1.00  0.00           H  
ATOM   2727  HB2 ALA   176      64.686  37.712  46.483  1.00  0.00           H  
ATOM   2728  HB3 ALA   176      65.982  38.881  46.705  1.00  0.00           H  
ATOM   2729  C   ALA   176      66.713  37.020  44.682  1.00  0.00           C  
ATOM   2730  O   ALA   176      67.897  37.313  44.563  1.00  0.00           O  
ATOM   2731  N   GLU   177      66.319  35.775  44.906  1.00  0.00           N  
ATOM   2732  H   GLU   177      65.333  35.556  44.877  1.00  0.00           H  
ATOM   2733  CA  GLU   177      67.220  34.592  45.005  1.00  0.00           C  
ATOM   2734  HA  GLU   177      68.019  34.775  45.723  1.00  0.00           H  
ATOM   2735  CB  GLU   177      66.407  33.390  45.436  1.00  0.00           C  
ATOM   2736  HB2 GLU   177      65.661  33.710  46.165  1.00  0.00           H  
ATOM   2737  HB3 GLU   177      65.825  33.118  44.555  1.00  0.00           H  
ATOM   2738  CG  GLU   177      67.246  32.244  45.974  1.00  0.00           C  
ATOM   2739  HG2 GLU   177      66.655  31.341  45.823  1.00  0.00           H  
ATOM   2740  HG3 GLU   177      68.206  32.137  45.469  1.00  0.00           H  
ATOM   2741  CD  GLU   177      67.634  32.427  47.417  1.00  0.00           C  
ATOM   2742  OE1 GLU   177      66.762  32.409  48.313  1.00  0.00           O  
ATOM   2743  OE2 GLU   177      68.811  32.861  47.658  1.00  0.00           O  
ATOM   2744  C   GLU   177      67.744  34.228  43.591  1.00  0.00           C  
ATOM   2745  O   GLU   177      68.921  33.826  43.514  1.00  0.00           O  
ATOM   2746  N   ILE   178      67.012  34.474  42.501  1.00  0.00           N  
ATOM   2747  H   ILE   178      66.033  34.701  42.596  1.00  0.00           H  
ATOM   2748  CA  ILE   178      67.570  34.291  41.129  1.00  0.00           C  
ATOM   2749  HA  ILE   178      68.131  33.358  41.076  1.00  0.00           H  
ATOM   2750  CB  ILE   178      66.383  34.011  40.145  1.00  0.00           C  
ATOM   2751  HB  ILE   178      65.714  34.863  40.035  1.00  0.00           H  
ATOM   2752  CG2 ILE   178      66.918  33.779  38.759  1.00  0.00           C  
ATOM   2753 HG21 ILE   178      67.801  33.152  38.632  1.00  0.00           H  
ATOM   2754 HG22 ILE   178      66.128  33.359  38.136  1.00  0.00           H  
ATOM   2755 HG23 ILE   178      67.172  34.776  38.400  1.00  0.00           H  
ATOM   2756  CG1 ILE   178      65.530  32.787  40.537  1.00  0.00           C  
ATOM   2757 HG12 ILE   178      66.070  31.921  40.153  1.00  0.00           H  
ATOM   2758 HG13 ILE   178      65.395  32.650  41.610  1.00  0.00           H  
ATOM   2759  CD1 ILE   178      64.070  32.748  40.011  1.00  0.00           C  
ATOM   2760 HD11 ILE   178      64.117  32.588  38.934  1.00  0.00           H  
ATOM   2761 HD12 ILE   178      63.489  32.060  40.626  1.00  0.00           H  
ATOM   2762 HD13 ILE   178      63.680  33.757  40.137  1.00  0.00           H  
ATOM   2763  C   ILE   178      68.591  35.376  40.637  1.00  0.00           C  
ATOM   2764  O   ILE   178      69.468  35.089  39.805  1.00  0.00           O  
ATOM   2765  N   SER   179      68.571  36.576  41.208  1.00  0.00           N  
ATOM   2766  H   SER   179      67.764  36.615  41.814  1.00  0.00           H  
ATOM   2767  CA  SER   179      69.565  37.736  41.266  1.00  0.00           C  
ATOM   2768  HA  SER   179      69.860  37.980  40.246  1.00  0.00           H  
ATOM   2769  CB  SER   179      68.785  38.905  41.845  1.00  0.00           C  
ATOM   2770  HB2 SER   179      67.795  38.963  41.393  1.00  0.00           H  
ATOM   2771  HB3 SER   179      68.637  38.744  42.913  1.00  0.00           H  
ATOM   2772  OG  SER   179      69.467  40.096  41.636  1.00  0.00           O  
ATOM   2773  HG  SER   179      70.005  40.371  42.382  1.00  0.00           H  
ATOM   2774  C   SER   179      70.749  37.366  42.244  1.00  0.00           C  
ATOM   2775  O   SER   179      71.899  37.788  41.926  1.00  0.00           O  
ATOM   2776  N   ARG   180      70.509  36.620  43.327  1.00  0.00           N  
ATOM   2777  H   ARG   180      69.624  36.632  43.814  1.00  0.00           H  
ATOM   2778  CA  ARG   180      71.589  35.810  43.993  1.00  0.00           C  
ATOM   2779  HA  ARG   180      72.516  36.378  44.070  1.00  0.00           H  
ATOM   2780  CB  ARG   180      71.222  35.508  45.506  1.00  0.00           C  
ATOM   2781  HB2 ARG   180      70.259  35.000  45.561  1.00  0.00           H  
ATOM   2782  HB3 ARG   180      72.067  34.956  45.917  1.00  0.00           H  
ATOM   2783  CG  ARG   180      71.020  36.819  46.264  1.00  0.00           C  
ATOM   2784  HG2 ARG   180      71.939  37.405  46.308  1.00  0.00           H  
ATOM   2785  HG3 ARG   180      70.159  37.389  45.917  1.00  0.00           H  
ATOM   2786  CD  ARG   180      70.680  36.504  47.735  1.00  0.00           C  
ATOM   2787  HD2 ARG   180      71.599  36.144  48.198  1.00  0.00           H  
ATOM   2788  HD3 ARG   180      70.459  37.419  48.285  1.00  0.00           H  
ATOM   2789  NE  ARG   180      69.511  35.578  48.010  1.00  0.00           N  
ATOM   2790  HE  ARG   180      69.588  34.571  47.968  1.00  0.00           H  
ATOM   2791  CZ  ARG   180      68.388  35.989  48.602  1.00  0.00           C  
ATOM   2792  NH1 ARG   180      68.046  37.132  48.952  1.00  0.00           N  
ATOM   2793 HH11 ARG   180      68.604  37.884  48.572  1.00  0.00           H  
ATOM   2794 HH12 ARG   180      67.414  37.315  49.718  1.00  0.00           H  
ATOM   2795  NH2 ARG   180      67.590  35.051  48.953  1.00  0.00           N  
ATOM   2796 HH21 ARG   180      67.909  34.106  48.792  1.00  0.00           H  
ATOM   2797 HH22 ARG   180      66.717  35.322  49.381  1.00  0.00           H  
ATOM   2798  C   ARG   180      72.162  34.546  43.245  1.00  0.00           C  
ATOM   2799  O   ARG   180      72.891  33.758  43.903  1.00  0.00           O  
ATOM   2800  N   GLY   181      71.776  34.347  41.935  1.00  0.00           N  
ATOM   2801  H   GLY   181      71.142  35.067  41.620  1.00  0.00           H  
ATOM   2802  CA  GLY   181      72.272  33.267  40.989  1.00  0.00           C  
ATOM   2803  HA2 GLY   181      71.921  33.689  40.047  1.00  0.00           H  
ATOM   2804  HA3 GLY   181      73.358  33.200  41.051  1.00  0.00           H  
ATOM   2805  C   GLY   181      71.640  31.857  41.074  1.00  0.00           C  
ATOM   2806  O   GLY   181      72.137  30.869  40.521  1.00  0.00           O  
ATOM   2807  N   PHE   182      70.568  31.741  41.808  1.00  0.00           N  
ATOM   2808  H   PHE   182      70.138  32.620  42.061  1.00  0.00           H  
ATOM   2809  CA  PHE   182      69.749  30.527  41.922  1.00  0.00           C  
ATOM   2810  HA  PHE   182      70.461  29.731  42.138  1.00  0.00           H  
ATOM   2811  CB  PHE   182      68.960  30.749  43.199  1.00  0.00           C  
ATOM   2812  HB2 PHE   182      69.659  31.212  43.895  1.00  0.00           H  
ATOM   2813  HB3 PHE   182      68.258  31.564  43.025  1.00  0.00           H  
ATOM   2814  CG  PHE   182      68.259  29.557  43.750  1.00  0.00           C  
ATOM   2815  CD1 PHE   182      69.029  28.541  44.375  1.00  0.00           C  
ATOM   2816  HD1 PHE   182      70.086  28.698  44.530  1.00  0.00           H  
ATOM   2817  CE1 PHE   182      68.450  27.299  44.744  1.00  0.00           C  
ATOM   2818  HE1 PHE   182      69.062  26.606  45.302  1.00  0.00           H  
ATOM   2819  CZ  PHE   182      67.071  27.091  44.600  1.00  0.00           C  
ATOM   2820  HZ  PHE   182      66.670  26.186  45.032  1.00  0.00           H  
ATOM   2821  CE2 PHE   182      66.289  28.051  43.940  1.00  0.00           C  
ATOM   2822  HE2 PHE   182      65.222  27.973  43.793  1.00  0.00           H  
ATOM   2823  CD2 PHE   182      66.848  29.331  43.548  1.00  0.00           C  
ATOM   2824  HD2 PHE   182      66.240  30.055  43.025  1.00  0.00           H  
ATOM   2825  C   PHE   182      68.932  30.153  40.667  1.00  0.00           C  
ATOM   2826  O   PHE   182      68.743  31.022  39.834  1.00  0.00           O  
ATOM   2827  N   GLN   183      68.411  28.936  40.525  1.00  0.00           N  
ATOM   2828  H   GLN   183      68.474  28.191  41.204  1.00  0.00           H  
ATOM   2829  CA  GLN   183      67.643  28.562  39.330  1.00  0.00           C  
ATOM   2830  HA  GLN   183      68.200  28.951  38.477  1.00  0.00           H  
ATOM   2831  CB  GLN   183      67.878  27.057  39.198  1.00  0.00           C  
ATOM   2832  HB2 GLN   183      68.919  26.827  39.427  1.00  0.00           H  
ATOM   2833  HB3 GLN   183      67.307  26.699  40.054  1.00  0.00           H  
ATOM   2834  CG  GLN   183      67.281  26.403  37.919  1.00  0.00           C  
ATOM   2835  HG2 GLN   183      66.330  26.891  37.705  1.00  0.00           H  
ATOM   2836  HG3 GLN   183      67.887  26.632  37.042  1.00  0.00           H  
ATOM   2837  CD  GLN   183      66.965  24.938  37.992  1.00  0.00           C  
ATOM   2838  OE1 GLN   183      66.751  24.348  39.071  1.00  0.00           O  
ATOM   2839  NE2 GLN   183      66.807  24.328  36.843  1.00  0.00           N  
ATOM   2840 HE21 GLN   183      66.446  23.388  36.929  1.00  0.00           H  
ATOM   2841 HE22 GLN   183      66.907  24.721  35.919  1.00  0.00           H  
ATOM   2842  C   GLN   183      66.164  29.053  39.188  1.00  0.00           C  
ATOM   2843  O   GLN   183      65.806  29.413  38.068  1.00  0.00           O  
ATOM   2844  N   LYS   184      65.343  28.826  40.217  1.00  0.00           N  
ATOM   2845  H   LYS   184      65.755  28.537  41.093  1.00  0.00           H  
ATOM   2846  CA  LYS   184      63.918  28.695  40.093  1.00  0.00           C  
ATOM   2847  HA  LYS   184      63.643  29.089  39.114  1.00  0.00           H  
ATOM   2848  CB  LYS   184      63.697  27.163  39.965  1.00  0.00           C  
ATOM   2849  HB2 LYS   184      62.648  26.873  40.024  1.00  0.00           H  
ATOM   2850  HB3 LYS   184      64.129  26.831  39.021  1.00  0.00           H  
ATOM   2851  CG  LYS   184      64.266  26.384  41.123  1.00  0.00           C  
ATOM   2852  HG2 LYS   184      65.356  26.371  41.127  1.00  0.00           H  
ATOM   2853  HG3 LYS   184      63.953  26.940  42.007  1.00  0.00           H  
ATOM   2854  CD  LYS   184      63.864  24.972  41.019  1.00  0.00           C  
ATOM   2855  HD2 LYS   184      62.784  24.847  40.939  1.00  0.00           H  
ATOM   2856  HD3 LYS   184      64.316  24.613  40.094  1.00  0.00           H  
ATOM   2857  CE  LYS   184      64.523  24.149  42.180  1.00  0.00           C  
ATOM   2858  HE2 LYS   184      65.305  24.751  42.643  1.00  0.00           H  
ATOM   2859  HE3 LYS   184      63.773  24.000  42.956  1.00  0.00           H  
ATOM   2860  NZ  LYS   184      65.111  22.821  41.728  1.00  0.00           N  
ATOM   2861  HZ1 LYS   184      65.695  22.562  42.511  1.00  0.00           H  
ATOM   2862  HZ2 LYS   184      64.450  22.120  41.426  1.00  0.00           H  
ATOM   2863  HZ3 LYS   184      65.747  23.056  40.980  1.00  0.00           H  
ATOM   2864  C   LYS   184      63.045  29.290  41.221  1.00  0.00           C  
ATOM   2865  O   LYS   184      63.549  29.451  42.275  1.00  0.00           O  
ATOM   2866  N   PRO   185      61.733  29.584  41.080  1.00  0.00           N  
ATOM   2867  CD  PRO   185      61.067  29.662  39.797  1.00  0.00           C  
ATOM   2868  HD2 PRO   185      60.692  28.719  39.402  1.00  0.00           H  
ATOM   2869  HD3 PRO   185      61.681  30.207  39.080  1.00  0.00           H  
ATOM   2870  CG  PRO   185      59.815  30.532  40.209  1.00  0.00           C  
ATOM   2871  HG2 PRO   185      59.003  30.440  39.488  1.00  0.00           H  
ATOM   2872  HG3 PRO   185      60.224  31.543  40.197  1.00  0.00           H  
ATOM   2873  CB  PRO   185      59.426  30.066  41.616  1.00  0.00           C  
ATOM   2874  HB2 PRO   185      58.947  29.088  41.657  1.00  0.00           H  
ATOM   2875  HB3 PRO   185      58.864  30.775  42.223  1.00  0.00           H  
ATOM   2876  CA  PRO   185      60.856  29.987  42.127  1.00  0.00           C  
ATOM   2877  HA  PRO   185      61.157  31.001  42.392  1.00  0.00           H  
ATOM   2878  C   PRO   185      60.915  29.079  43.392  1.00  0.00           C  
ATOM   2879  O   PRO   185      61.258  27.907  43.327  1.00  0.00           O  
ATOM   2880  N   SER   186      60.587  29.715  44.467  1.00  0.00           N  
ATOM   2881  H   SER   186      60.486  30.718  44.411  1.00  0.00           H  
ATOM   2882  CA  SER   186      60.483  29.087  45.830  1.00  0.00           C  
ATOM   2883  HA  SER   186      61.497  28.755  46.055  1.00  0.00           H  
ATOM   2884  CB  SER   186      60.196  30.028  46.949  1.00  0.00           C  
ATOM   2885  HB2 SER   186      60.147  29.367  47.814  1.00  0.00           H  
ATOM   2886  HB3 SER   186      60.940  30.824  46.920  1.00  0.00           H  
ATOM   2887  OG  SER   186      58.997  30.752  46.754  1.00  0.00           O  
ATOM   2888  HG  SER   186      58.468  30.673  47.551  1.00  0.00           H  
ATOM   2889  C   SER   186      59.588  27.852  45.874  1.00  0.00           C  
ATOM   2890  O   SER   186      59.857  26.806  46.446  1.00  0.00           O  
ATOM   2891  N   LYS   187      58.498  27.942  45.075  1.00  0.00           N  
ATOM   2892  H   LYS   187      58.255  28.855  44.718  1.00  0.00           H  
ATOM   2893  CA  LYS   187      57.563  26.832  44.765  1.00  0.00           C  
ATOM   2894  HA  LYS   187      58.197  25.945  44.743  1.00  0.00           H  
ATOM   2895  CB  LYS   187      56.636  26.730  45.907  1.00  0.00           C  
ATOM   2896  HB2 LYS   187      55.913  25.919  45.824  1.00  0.00           H  
ATOM   2897  HB3 LYS   187      57.262  26.557  46.783  1.00  0.00           H  
ATOM   2898  CG  LYS   187      55.746  27.949  46.145  1.00  0.00           C  
ATOM   2899  HG2 LYS   187      56.328  28.820  46.444  1.00  0.00           H  
ATOM   2900  HG3 LYS   187      55.117  28.115  45.269  1.00  0.00           H  
ATOM   2901  CD  LYS   187      54.766  27.531  47.284  1.00  0.00           C  
ATOM   2902  HD2 LYS   187      53.920  28.219  47.278  1.00  0.00           H  
ATOM   2903  HD3 LYS   187      54.409  26.562  46.933  1.00  0.00           H  
ATOM   2904  CE  LYS   187      55.538  27.494  48.674  1.00  0.00           C  
ATOM   2905  HE2 LYS   187      56.490  26.963  48.636  1.00  0.00           H  
ATOM   2906  HE3 LYS   187      55.706  28.523  48.991  1.00  0.00           H  
ATOM   2907  NZ  LYS   187      54.699  26.940  49.777  1.00  0.00           N  
ATOM   2908  HZ1 LYS   187      54.403  25.993  49.589  1.00  0.00           H  
ATOM   2909  HZ2 LYS   187      55.120  27.018  50.692  1.00  0.00           H  
ATOM   2910  HZ3 LYS   187      53.863  27.496  49.881  1.00  0.00           H  
ATOM   2911  C   LYS   187      56.937  26.944  43.329  1.00  0.00           C  
ATOM   2912  O   LYS   187      56.878  28.090  42.923  1.00  0.00           O  
ATOM   2913  N   LEU   188      56.760  25.888  42.523  1.00  0.00           N  
ATOM   2914  H   LEU   188      57.066  25.056  43.007  1.00  0.00           H  
ATOM   2915  CA  LEU   188      56.273  25.902  41.182  1.00  0.00           C  
ATOM   2916  HA  LEU   188      56.854  26.644  40.634  1.00  0.00           H  
ATOM   2917  CB  LEU   188      56.439  24.515  40.572  1.00  0.00           C  
ATOM   2918  HB2 LEU   188      57.514  24.337  40.573  1.00  0.00           H  
ATOM   2919  HB3 LEU   188      55.937  23.741  41.152  1.00  0.00           H  
ATOM   2920  CG  LEU   188      55.799  24.476  39.124  1.00  0.00           C  
ATOM   2921  HG  LEU   188      54.914  25.112  39.148  1.00  0.00           H  
ATOM   2922  CD1 LEU   188      56.799  24.857  38.019  1.00  0.00           C  
ATOM   2923 HD11 LEU   188      57.256  25.845  38.075  1.00  0.00           H  
ATOM   2924 HD12 LEU   188      57.596  24.116  38.084  1.00  0.00           H  
ATOM   2925 HD13 LEU   188      56.311  24.895  37.045  1.00  0.00           H  
ATOM   2926  CD2 LEU   188      55.417  23.024  38.949  1.00  0.00           C  
ATOM   2927 HD21 LEU   188      56.316  22.442  39.153  1.00  0.00           H  
ATOM   2928 HD22 LEU   188      54.654  22.717  39.664  1.00  0.00           H  
ATOM   2929 HD23 LEU   188      54.990  22.774  37.978  1.00  0.00           H  
ATOM   2930  C   LEU   188      54.853  26.461  41.153  1.00  0.00           C  
ATOM   2931  O   LEU   188      54.002  25.776  41.732  1.00  0.00           O  
ATOM   2932  N   PRO   189      54.563  27.649  40.594  1.00  0.00           N  
ATOM   2933  CD  PRO   189      55.511  28.424  39.777  1.00  0.00           C  
ATOM   2934  HD2 PRO   189      56.062  27.776  39.095  1.00  0.00           H  
ATOM   2935  HD3 PRO   189      56.274  28.851  40.427  1.00  0.00           H  
ATOM   2936  CG  PRO   189      54.761  29.409  38.914  1.00  0.00           C  
ATOM   2937  HG2 PRO   189      54.443  28.880  38.016  1.00  0.00           H  
ATOM   2938  HG3 PRO   189      55.292  30.311  38.608  1.00  0.00           H  
ATOM   2939  CB  PRO   189      53.421  29.665  39.734  1.00  0.00           C  
ATOM   2940  HB2 PRO   189      52.570  29.816  39.069  1.00  0.00           H  
ATOM   2941  HB3 PRO   189      53.445  30.378  40.558  1.00  0.00           H  
ATOM   2942  CA  PRO   189      53.227  28.268  40.497  1.00  0.00           C  
ATOM   2943  HA  PRO   189      52.921  28.501  41.517  1.00  0.00           H  
ATOM   2944  C   PRO   189      52.185  27.390  39.798  1.00  0.00           C  
ATOM   2945  O   PRO   189      52.503  26.717  38.861  1.00  0.00           O  
ATOM   2946  N   THR   190      50.979  27.355  40.377  1.00  0.00           N  
ATOM   2947  H   THR   190      50.807  27.780  41.277  1.00  0.00           H  
ATOM   2948  CA  THR   190      49.724  27.017  39.591  1.00  0.00           C  
ATOM   2949  HA  THR   190      49.788  26.275  38.796  1.00  0.00           H  
ATOM   2950  CB  THR   190      48.803  26.413  40.674  1.00  0.00           C  
ATOM   2951  HB  THR   190      48.763  27.104  41.516  1.00  0.00           H  
ATOM   2952  CG2 THR   190      47.426  26.061  40.085  1.00  0.00           C  
ATOM   2953 HG21 THR   190      46.912  26.958  39.740  1.00  0.00           H  
ATOM   2954 HG22 THR   190      47.648  25.408  39.242  1.00  0.00           H  
ATOM   2955 HG23 THR   190      46.728  25.567  40.761  1.00  0.00           H  
ATOM   2956  OG1 THR   190      49.395  25.251  41.203  1.00  0.00           O  
ATOM   2957  HG1 THR   190      49.939  25.540  41.939  1.00  0.00           H  
ATOM   2958  C   THR   190      49.141  28.280  39.028  1.00  0.00           C  
ATOM   2959  O   THR   190      48.849  29.195  39.789  1.00  0.00           O  
ATOM   2960  N   LEU   191      48.958  28.330  37.706  1.00  0.00           N  
ATOM   2961  H   LEU   191      49.204  27.518  37.159  1.00  0.00           H  
ATOM   2962  CA  LEU   191      48.593  29.550  36.891  1.00  0.00           C  
ATOM   2963  HA  LEU   191      48.948  30.421  37.442  1.00  0.00           H  
ATOM   2964  CB  LEU   191      49.365  29.389  35.596  1.00  0.00           C  
ATOM   2965  HB2 LEU   191      48.909  28.635  34.954  1.00  0.00           H  
ATOM   2966  HB3 LEU   191      49.149  30.309  35.054  1.00  0.00           H  
ATOM   2967  CG  LEU   191      50.861  29.311  35.684  1.00  0.00           C  
ATOM   2968  HG  LEU   191      51.052  28.535  36.425  1.00  0.00           H  
ATOM   2969  CD1 LEU   191      51.667  28.831  34.454  1.00  0.00           C  
ATOM   2970 HD11 LEU   191      52.741  28.839  34.641  1.00  0.00           H  
ATOM   2971 HD12 LEU   191      51.397  27.818  34.155  1.00  0.00           H  
ATOM   2972 HD13 LEU   191      51.396  29.462  33.607  1.00  0.00           H  
ATOM   2973  CD2 LEU   191      51.560  30.605  36.233  1.00  0.00           C  
ATOM   2974 HD21 LEU   191      52.587  30.516  36.587  1.00  0.00           H  
ATOM   2975 HD22 LEU   191      51.484  31.457  35.557  1.00  0.00           H  
ATOM   2976 HD23 LEU   191      51.105  31.015  37.135  1.00  0.00           H  
ATOM   2977  C   LEU   191      47.054  29.689  36.825  1.00  0.00           C  
ATOM   2978  O   LEU   191      46.487  30.790  36.754  1.00  0.00           O  
ATOM   2979  N   GLU   192      46.311  28.593  36.890  1.00  0.00           N  
ATOM   2980  H   GLU   192      46.844  27.737  36.830  1.00  0.00           H  
ATOM   2981  CA  GLU   192      44.817  28.489  36.708  1.00  0.00           C  
ATOM   2982  HA  GLU   192      44.620  29.281  35.986  1.00  0.00           H  
ATOM   2983  CB  GLU   192      44.438  27.202  35.966  1.00  0.00           C  
ATOM   2984  HB2 GLU   192      43.393  27.417  35.746  1.00  0.00           H  
ATOM   2985  HB3 GLU   192      45.004  27.134  35.037  1.00  0.00           H  
ATOM   2986  CG  GLU   192      44.490  25.944  36.814  1.00  0.00           C  
ATOM   2987  HG2 GLU   192      44.261  26.187  37.852  1.00  0.00           H  
ATOM   2988  HG3 GLU   192      43.655  25.286  36.572  1.00  0.00           H  
ATOM   2989  CD  GLU   192      45.781  25.186  36.654  1.00  0.00           C  
ATOM   2990  OE1 GLU   192      46.822  25.888  36.516  1.00  0.00           O  
ATOM   2991  OE2 GLU   192      45.816  23.947  36.869  1.00  0.00           O  
ATOM   2992  C   GLU   192      44.017  28.846  37.953  1.00  0.00           C  
ATOM   2993  O   GLU   192      44.429  28.772  39.081  1.00  0.00           O  
ATOM   2994  N   ARG   193      42.744  29.339  37.838  1.00  0.00           N  
ATOM   2995  H   ARG   193      42.348  29.274  36.911  1.00  0.00           H  
ATOM   2996  CA  ARG   193      41.948  29.855  38.895  1.00  0.00           C  
ATOM   2997  HA  ARG   193      42.629  29.873  39.746  1.00  0.00           H  
ATOM   2998  CB  ARG   193      41.318  31.172  38.536  1.00  0.00           C  
ATOM   2999  HB2 ARG   193      40.882  31.095  37.540  1.00  0.00           H  
ATOM   3000  HB3 ARG   193      40.508  31.326  39.249  1.00  0.00           H  
ATOM   3001  CG  ARG   193      42.355  32.332  38.667  1.00  0.00           C  
ATOM   3002  HG2 ARG   193      41.649  33.151  38.805  1.00  0.00           H  
ATOM   3003  HG3 ARG   193      43.043  32.203  39.502  1.00  0.00           H  
ATOM   3004  CD  ARG   193      42.975  32.437  37.282  1.00  0.00           C  
ATOM   3005  HD2 ARG   193      42.915  31.575  36.618  1.00  0.00           H  
ATOM   3006  HD3 ARG   193      42.311  33.154  36.799  1.00  0.00           H  
ATOM   3007  NE  ARG   193      44.402  32.770  37.290  1.00  0.00           N  
ATOM   3008  HE  ARG   193      45.063  32.036  37.500  1.00  0.00           H  
ATOM   3009  CZ  ARG   193      44.848  34.022  37.232  1.00  0.00           C  
ATOM   3010  NH1 ARG   193      44.178  35.140  37.438  1.00  0.00           N  
ATOM   3011 HH11 ARG   193      43.191  35.133  37.652  1.00  0.00           H  
ATOM   3012 HH12 ARG   193      44.472  36.077  37.202  1.00  0.00           H  
ATOM   3013  NH2 ARG   193      46.094  34.115  37.167  1.00  0.00           N  
ATOM   3014 HH21 ARG   193      46.620  33.263  37.304  1.00  0.00           H  
ATOM   3015 HH22 ARG   193      46.518  34.991  37.437  1.00  0.00           H  
ATOM   3016  C   ARG   193      40.912  28.847  39.448  1.00  0.00           C  
ATOM   3017  O   ARG   193      40.567  27.856  38.780  1.00  0.00           O  
ATOM   3018  N   TRP   194      40.489  29.166  40.682  1.00  0.00           N  
ATOM   3019  H   TRP   194      40.709  30.061  41.094  1.00  0.00           H  
ATOM   3020  CA  TRP   194      39.422  28.431  41.350  1.00  0.00           C  
ATOM   3021  HA  TRP   194      39.515  27.382  41.069  1.00  0.00           H  
ATOM   3022  CB  TRP   194      39.496  28.658  42.883  1.00  0.00           C  
ATOM   3023  HB2 TRP   194      40.434  28.266  43.275  1.00  0.00           H  
ATOM   3024  HB3 TRP   194      39.552  29.727  43.088  1.00  0.00           H  
ATOM   3025  CG  TRP   194      38.420  27.970  43.683  1.00  0.00           C  
ATOM   3026  CD1 TRP   194      38.575  26.676  44.091  1.00  0.00           C  
ATOM   3027  HD1 TRP   194      39.302  25.911  43.861  1.00  0.00           H  
ATOM   3028  NE1 TRP   194      37.383  26.290  44.711  1.00  0.00           N  
ATOM   3029  HE1 TRP   194      37.178  25.395  45.134  1.00  0.00           H  
ATOM   3030  CE2 TRP   194      36.466  27.315  44.767  1.00  0.00           C  
ATOM   3031  CZ2 TRP   194      35.201  27.434  45.327  1.00  0.00           C  
ATOM   3032  HZ2 TRP   194      34.787  26.623  45.908  1.00  0.00           H  
ATOM   3033  CH2 TRP   194      34.391  28.541  44.967  1.00  0.00           C  
ATOM   3034  HH2 TRP   194      33.400  28.478  45.392  1.00  0.00           H  
ATOM   3035  CZ3 TRP   194      34.910  29.586  44.224  1.00  0.00           C  
ATOM   3036  HZ3 TRP   194      34.347  30.483  44.012  1.00  0.00           H  
ATOM   3037  CE3 TRP   194      36.233  29.523  43.804  1.00  0.00           C  
ATOM   3038  HE3 TRP   194      36.752  30.311  43.279  1.00  0.00           H  
ATOM   3039  CD2 TRP   194      37.064  28.407  44.039  1.00  0.00           C  
ATOM   3040  C   TRP   194      38.092  28.881  40.800  1.00  0.00           C  
ATOM   3041  O   TRP   194      37.915  30.057  40.472  1.00  0.00           O  
ATOM   3042  N   PHE   195      37.119  27.918  40.681  1.00  0.00           N  
ATOM   3043  H   PHE   195      37.283  26.954  40.933  1.00  0.00           H  
ATOM   3044  CA  PHE   195      35.764  28.169  40.273  1.00  0.00           C  
ATOM   3045  HA  PHE   195      35.581  29.223  40.484  1.00  0.00           H  
ATOM   3046  CB  PHE   195      35.588  27.975  38.785  1.00  0.00           C  
ATOM   3047  HB2 PHE   195      35.886  26.947  38.579  1.00  0.00           H  
ATOM   3048  HB3 PHE   195      34.521  27.979  38.565  1.00  0.00           H  
ATOM   3049  CG  PHE   195      36.356  28.836  37.810  1.00  0.00           C  
ATOM   3050  CD1 PHE   195      35.700  29.886  37.122  1.00  0.00           C  
ATOM   3051  HD1 PHE   195      34.690  30.215  37.314  1.00  0.00           H  
ATOM   3052  CE1 PHE   195      36.411  30.674  36.247  1.00  0.00           C  
ATOM   3053  HE1 PHE   195      36.042  31.631  35.910  1.00  0.00           H  
ATOM   3054  CZ  PHE   195      37.757  30.337  35.863  1.00  0.00           C  
ATOM   3055  HZ  PHE   195      38.219  30.968  35.118  1.00  0.00           H  
ATOM   3056  CE2 PHE   195      38.386  29.385  36.572  1.00  0.00           C  
ATOM   3057  HE2 PHE   195      39.374  29.067  36.275  1.00  0.00           H  
ATOM   3058  CD2 PHE   195      37.674  28.666  37.578  1.00  0.00           C  
ATOM   3059  HD2 PHE   195      38.149  27.852  38.107  1.00  0.00           H  
ATOM   3060  C   PHE   195      34.791  27.288  41.062  1.00  0.00           C  
ATOM   3061  O   PHE   195      35.032  26.108  41.200  1.00  0.00           O  
ATOM   3062  N   LEU   196      33.616  27.817  41.480  1.00  0.00           N  
ATOM   3063  H   LEU   196      33.502  28.811  41.341  1.00  0.00           H  
ATOM   3064  CA  LEU   196      32.557  27.018  42.127  1.00  0.00           C  
ATOM   3065  HA  LEU   196      32.869  26.590  43.080  1.00  0.00           H  
ATOM   3066  CB  LEU   196      31.362  27.893  42.396  1.00  0.00           C  
ATOM   3067  HB2 LEU   196      31.804  28.636  43.060  1.00  0.00           H  
ATOM   3068  HB3 LEU   196      31.159  28.344  41.425  1.00  0.00           H  
ATOM   3069  CG  LEU   196      30.125  27.264  42.957  1.00  0.00           C  
ATOM   3070  HG  LEU   196      29.790  26.445  42.320  1.00  0.00           H  
ATOM   3071  CD1 LEU   196      30.361  26.741  44.338  1.00  0.00           C  
ATOM   3072 HD11 LEU   196      30.963  25.834  44.398  1.00  0.00           H  
ATOM   3073 HD12 LEU   196      30.775  27.494  45.008  1.00  0.00           H  
ATOM   3074 HD13 LEU   196      29.350  26.365  44.497  1.00  0.00           H  
ATOM   3075  CD2 LEU   196      28.988  28.341  43.131  1.00  0.00           C  
ATOM   3076 HD21 LEU   196      28.903  28.772  42.133  1.00  0.00           H  
ATOM   3077 HD22 LEU   196      28.057  27.962  43.552  1.00  0.00           H  
ATOM   3078 HD23 LEU   196      29.328  29.148  43.780  1.00  0.00           H  
ATOM   3079  C   LEU   196      32.196  25.804  41.184  1.00  0.00           C  
ATOM   3080  O   LEU   196      32.060  24.691  41.607  1.00  0.00           O  
ATOM   3081  N   ASN   197      32.035  26.076  39.861  1.00  0.00           N  
ATOM   3082  H   ASN   197      32.062  27.037  39.551  1.00  0.00           H  
ATOM   3083  CA  ASN   197      31.556  25.117  38.910  1.00  0.00           C  
ATOM   3084  HA  ASN   197      32.120  24.187  38.976  1.00  0.00           H  
ATOM   3085  CB  ASN   197      30.025  24.706  39.038  1.00  0.00           C  
ATOM   3086  HB2 ASN   197      29.877  24.008  38.215  1.00  0.00           H  
ATOM   3087  HB3 ASN   197      30.071  24.132  39.963  1.00  0.00           H  
ATOM   3088  CG  ASN   197      29.184  25.901  39.057  1.00  0.00           C  
ATOM   3089  OD1 ASN   197      28.882  26.396  37.986  1.00  0.00           O  
ATOM   3090  ND2 ASN   197      28.646  26.402  40.165  1.00  0.00           N  
ATOM   3091 HD21 ASN   197      28.162  27.289  40.167  1.00  0.00           H  
ATOM   3092 HD22 ASN   197      28.655  25.883  41.031  1.00  0.00           H  
ATOM   3093  C   ASN   197      31.717  25.695  37.442  1.00  0.00           C  
ATOM   3094  O   ASN   197      31.848  26.908  37.205  1.00  0.00           O  
ATOM   3095  N   ASP   198      31.652  24.811  36.481  1.00  0.00           N  
ATOM   3096  H   ASP   198      31.629  23.883  36.880  1.00  0.00           H  
ATOM   3097  CA  ASP   198      31.668  24.993  35.020  1.00  0.00           C  
ATOM   3098  HA  ASP   198      32.436  25.746  34.848  1.00  0.00           H  
ATOM   3099  CB  ASP   198      32.242  23.774  34.348  1.00  0.00           C  
ATOM   3100  HB2 ASP   198      31.446  23.031  34.374  1.00  0.00           H  
ATOM   3101  HB3 ASP   198      32.486  24.011  33.312  1.00  0.00           H  
ATOM   3102  CG  ASP   198      33.455  23.182  35.081  1.00  0.00           C  
ATOM   3103  OD1 ASP   198      33.354  22.254  35.961  1.00  0.00           O  
ATOM   3104  OD2 ASP   198      34.531  23.779  34.789  1.00  0.00           O  
ATOM   3105  C   ASP   198      30.281  25.358  34.389  1.00  0.00           C  
ATOM   3106  O   ASP   198      30.224  25.781  33.235  1.00  0.00           O  
ATOM   3107  N   THR   199      29.123  25.251  35.129  1.00  0.00           N  
ATOM   3108  H   THR   199      29.170  24.954  36.093  1.00  0.00           H  
ATOM   3109  CA  THR   199      27.817  25.728  34.561  1.00  0.00           C  
ATOM   3110  HA  THR   199      27.584  25.144  33.671  1.00  0.00           H  
ATOM   3111  CB  THR   199      26.685  25.533  35.520  1.00  0.00           C  
ATOM   3112  HB  THR   199      25.793  25.596  34.896  1.00  0.00           H  
ATOM   3113  CG2 THR   199      26.604  24.146  36.208  1.00  0.00           C  
ATOM   3114 HG21 THR   199      27.480  23.877  36.798  1.00  0.00           H  
ATOM   3115 HG22 THR   199      25.767  24.123  36.906  1.00  0.00           H  
ATOM   3116 HG23 THR   199      26.325  23.390  35.474  1.00  0.00           H  
ATOM   3117  OG1 THR   199      26.531  26.445  36.589  1.00  0.00           O  
ATOM   3118  HG1 THR   199      27.356  26.449  37.081  1.00  0.00           H  
ATOM   3119  C   THR   199      27.893  27.240  34.217  1.00  0.00           C  
ATOM   3120  O   THR   199      27.375  27.686  33.142  1.00  0.00           O  
ATOM   3121  N   ASP   200      28.618  28.006  35.046  1.00  0.00           N  
ATOM   3122  H   ASP   200      29.045  27.650  35.889  1.00  0.00           H  
ATOM   3123  CA  ASP   200      28.745  29.467  34.824  1.00  0.00           C  
ATOM   3124  HA  ASP   200      27.850  29.908  34.385  1.00  0.00           H  
ATOM   3125  CB  ASP   200      28.874  30.191  36.146  1.00  0.00           C  
ATOM   3126  HB2 ASP   200      29.864  29.902  36.498  1.00  0.00           H  
ATOM   3127  HB3 ASP   200      28.910  31.272  36.007  1.00  0.00           H  
ATOM   3128  CG  ASP   200      27.837  29.874  37.292  1.00  0.00           C  
ATOM   3129  OD1 ASP   200      26.568  29.992  37.152  1.00  0.00           O  
ATOM   3130  OD2 ASP   200      28.349  29.630  38.482  1.00  0.00           O  
ATOM   3131  C   ASP   200      29.897  29.896  33.880  1.00  0.00           C  
ATOM   3132  O   ASP   200      29.994  31.095  33.605  1.00  0.00           O  
ATOM   3133  N   HIE   201      30.749  28.911  33.473  1.00  0.00           N  
ATOM   3134  H   HIE   201      30.503  27.977  33.768  1.00  0.00           H  
ATOM   3135  CA  HIE   201      31.993  29.279  32.765  1.00  0.00           C  
ATOM   3136  HA  HIE   201      32.336  30.204  33.229  1.00  0.00           H  
ATOM   3137  CB  HIE   201      33.042  28.125  33.029  1.00  0.00           C  
ATOM   3138  HB2 HIE   201      33.468  28.124  34.032  1.00  0.00           H  
ATOM   3139  HB3 HIE   201      32.733  27.082  32.958  1.00  0.00           H  
ATOM   3140  CG  HIE   201      34.197  28.144  32.066  1.00  0.00           C  
ATOM   3141  ND1 HIE   201      34.275  27.401  30.935  1.00  0.00           N  
ATOM   3142  CE1 HIE   201      35.511  27.515  30.504  1.00  0.00           C  
ATOM   3143  HE1 HIE   201      35.861  26.998  29.623  1.00  0.00           H  
ATOM   3144  NE2 HIE   201      36.233  28.343  31.274  1.00  0.00           N  
ATOM   3145  HE2 HIE   201      37.243  28.331  31.252  1.00  0.00           H  
ATOM   3146  CD2 HIE   201      35.388  28.761  32.310  1.00  0.00           C  
ATOM   3147  HD2 HIE   201      35.695  29.270  33.212  1.00  0.00           H  
ATOM   3148  C   HIE   201      31.878  29.592  31.252  1.00  0.00           C  
ATOM   3149  O   HIE   201      30.960  29.045  30.557  1.00  0.00           O  
ATOM   3150  N   PRO   202      32.821  30.358  30.626  1.00  0.00           N  
ATOM   3151  CD  PRO   202      32.909  30.354  29.211  1.00  0.00           C  
ATOM   3152  HD2 PRO   202      31.959  30.324  28.678  1.00  0.00           H  
ATOM   3153  HD3 PRO   202      33.683  29.625  28.971  1.00  0.00           H  
ATOM   3154  CG  PRO   202      33.590  31.620  28.776  1.00  0.00           C  
ATOM   3155  HG2 PRO   202      32.931  32.488  28.761  1.00  0.00           H  
ATOM   3156  HG3 PRO   202      34.162  31.489  27.858  1.00  0.00           H  
ATOM   3157  CB  PRO   202      34.486  31.878  29.991  1.00  0.00           C  
ATOM   3158  HB2 PRO   202      34.739  32.934  30.077  1.00  0.00           H  
ATOM   3159  HB3 PRO   202      35.430  31.342  29.894  1.00  0.00           H  
ATOM   3160  CA  PRO   202      33.651  31.383  31.169  1.00  0.00           C  
ATOM   3161  HA  PRO   202      34.299  30.920  31.914  1.00  0.00           H  
ATOM   3162  C   PRO   202      32.798  32.483  31.797  1.00  0.00           C  
ATOM   3163  O   PRO   202      31.516  32.497  31.669  1.00  0.00           O  
ATOM   3164  N   ILE   203      33.288  33.361  32.676  1.00  0.00           N  
ATOM   3165  H   ILE   203      34.291  33.333  32.792  1.00  0.00           H  
ATOM   3166  CA  ILE   203      32.479  34.391  33.318  1.00  0.00           C  
ATOM   3167  HA  ILE   203      31.551  34.007  33.741  1.00  0.00           H  
ATOM   3168  CB  ILE   203      33.355  34.995  34.523  1.00  0.00           C  
ATOM   3169  HB  ILE   203      34.220  35.542  34.149  1.00  0.00           H  
ATOM   3170  CG2 ILE   203      32.530  36.126  35.179  1.00  0.00           C  
ATOM   3171 HG21 ILE   203      33.148  36.459  36.013  1.00  0.00           H  
ATOM   3172 HG22 ILE   203      32.452  37.058  34.621  1.00  0.00           H  
ATOM   3173 HG23 ILE   203      31.589  35.621  35.401  1.00  0.00           H  
ATOM   3174  CG1 ILE   203      33.711  33.960  35.570  1.00  0.00           C  
ATOM   3175 HG12 ILE   203      34.218  33.195  34.982  1.00  0.00           H  
ATOM   3176 HG13 ILE   203      34.469  34.360  36.244  1.00  0.00           H  
ATOM   3177  CD1 ILE   203      32.632  33.203  36.363  1.00  0.00           C  
ATOM   3178 HD11 ILE   203      32.160  32.480  35.698  1.00  0.00           H  
ATOM   3179 HD12 ILE   203      33.085  32.609  37.156  1.00  0.00           H  
ATOM   3180 HD13 ILE   203      31.953  33.904  36.847  1.00  0.00           H  
ATOM   3181  C   ILE   203      32.046  35.446  32.284  1.00  0.00           C  
ATOM   3182  O   ILE   203      32.905  35.833  31.494  1.00  0.00           O  
ATOM   3183  N   ARG   204      30.807  35.763  32.226  1.00  0.00           N  
ATOM   3184  H   ARG   204      30.160  35.410  32.916  1.00  0.00           H  
ATOM   3185  CA  ARG   204      30.351  36.873  31.356  1.00  0.00           C  
ATOM   3186  HA  ARG   204      31.110  37.233  30.661  1.00  0.00           H  
ATOM   3187  CB  ARG   204      29.367  36.207  30.368  1.00  0.00           C  
ATOM   3188  HB2 ARG   204      29.955  35.431  29.879  1.00  0.00           H  
ATOM   3189  HB3 ARG   204      28.592  35.735  30.972  1.00  0.00           H  
ATOM   3190  CG  ARG   204      28.770  37.200  29.372  1.00  0.00           C  
ATOM   3191  HG2 ARG   204      28.172  37.995  29.816  1.00  0.00           H  
ATOM   3192  HG3 ARG   204      29.603  37.585  28.785  1.00  0.00           H  
ATOM   3193  CD  ARG   204      27.823  36.388  28.507  1.00  0.00           C  
ATOM   3194  HD2 ARG   204      28.400  35.539  28.142  1.00  0.00           H  
ATOM   3195  HD3 ARG   204      26.913  36.022  28.983  1.00  0.00           H  
ATOM   3196  NE  ARG   204      27.280  37.193  27.360  1.00  0.00           N  
ATOM   3197  HE  ARG   204      27.028  38.136  27.619  1.00  0.00           H  
ATOM   3198  CZ  ARG   204      26.785  36.777  26.187  1.00  0.00           C  
ATOM   3199  NH1 ARG   204      26.901  35.627  25.625  1.00  0.00           N  
ATOM   3200 HH11 ARG   204      27.442  34.963  26.160  1.00  0.00           H  
ATOM   3201 HH12 ARG   204      26.695  35.726  24.641  1.00  0.00           H  
ATOM   3202  NH2 ARG   204      26.021  37.578  25.520  1.00  0.00           N  
ATOM   3203 HH21 ARG   204      25.862  38.526  25.830  1.00  0.00           H  
ATOM   3204 HH22 ARG   204      25.559  37.212  24.699  1.00  0.00           H  
ATOM   3205  C   ARG   204      29.800  38.044  32.121  1.00  0.00           C  
ATOM   3206  O   ARG   204      29.087  37.778  33.036  1.00  0.00           O  
ATOM   3207  N   PHE   205      30.259  39.290  31.805  1.00  0.00           N  
ATOM   3208  H   PHE   205      30.842  39.364  30.983  1.00  0.00           H  
ATOM   3209  CA  PHE   205      30.192  40.463  32.743  1.00  0.00           C  
ATOM   3210  HA  PHE   205      29.314  40.360  33.380  1.00  0.00           H  
ATOM   3211  CB  PHE   205      31.305  40.438  33.689  1.00  0.00           C  
ATOM   3212  HB2 PHE   205      31.246  41.238  34.427  1.00  0.00           H  
ATOM   3213  HB3 PHE   205      31.198  39.450  34.137  1.00  0.00           H  
ATOM   3214  CG  PHE   205      32.698  40.624  33.149  1.00  0.00           C  
ATOM   3215  CD1 PHE   205      33.372  41.854  33.402  1.00  0.00           C  
ATOM   3216  HD1 PHE   205      33.014  42.570  34.126  1.00  0.00           H  
ATOM   3217  CE1 PHE   205      34.652  42.091  32.880  1.00  0.00           C  
ATOM   3218  HE1 PHE   205      35.142  43.049  32.970  1.00  0.00           H  
ATOM   3219  CZ  PHE   205      35.294  41.154  32.068  1.00  0.00           C  
ATOM   3220  HZ  PHE   205      36.254  41.361  31.620  1.00  0.00           H  
ATOM   3221  CE2 PHE   205      34.647  39.907  31.846  1.00  0.00           C  
ATOM   3222  HE2 PHE   205      35.156  39.263  31.145  1.00  0.00           H  
ATOM   3223  CD2 PHE   205      33.344  39.660  32.342  1.00  0.00           C  
ATOM   3224  HD2 PHE   205      32.830  38.746  32.083  1.00  0.00           H  
ATOM   3225  C   PHE   205      30.084  41.802  31.948  1.00  0.00           C  
ATOM   3226  O   PHE   205      30.559  41.902  30.852  1.00  0.00           O  
ATOM   3227  N   SER   206      29.563  42.860  32.586  1.00  0.00           N  
ATOM   3228  H   SER   206      29.322  42.751  33.561  1.00  0.00           H  
ATOM   3229  CA  SER   206      29.289  44.130  31.971  1.00  0.00           C  
ATOM   3230  HA  SER   206      29.382  43.936  30.903  1.00  0.00           H  
ATOM   3231  CB  SER   206      27.912  44.602  32.404  1.00  0.00           C  
ATOM   3232  HB2 SER   206      27.664  45.546  31.917  1.00  0.00           H  
ATOM   3233  HB3 SER   206      27.154  43.847  32.195  1.00  0.00           H  
ATOM   3234  OG  SER   206      27.864  44.816  33.834  1.00  0.00           O  
ATOM   3235  HG  SER   206      27.721  43.957  34.240  1.00  0.00           H  
ATOM   3236  C   SER   206      30.386  45.117  32.217  1.00  0.00           C  
ATOM   3237  O   SER   206      31.233  44.939  33.123  1.00  0.00           O  
ATOM   3238  N   PHE   207      30.517  46.188  31.355  1.00  0.00           N  
ATOM   3239  H   PHE   207      29.853  46.390  30.621  1.00  0.00           H  
ATOM   3240  CA  PHE   207      31.634  47.113  31.501  1.00  0.00           C  
ATOM   3241  HA  PHE   207      32.558  46.610  31.786  1.00  0.00           H  
ATOM   3242  CB  PHE   207      31.835  47.897  30.150  1.00  0.00           C  
ATOM   3243  HB2 PHE   207      32.340  47.282  29.405  1.00  0.00           H  
ATOM   3244  HB3 PHE   207      30.848  48.202  29.804  1.00  0.00           H  
ATOM   3245  CG  PHE   207      32.792  49.115  30.150  1.00  0.00           C  
ATOM   3246  CD1 PHE   207      34.115  48.938  29.756  1.00  0.00           C  
ATOM   3247  HD1 PHE   207      34.506  47.987  29.427  1.00  0.00           H  
ATOM   3248  CE1 PHE   207      34.950  50.082  29.698  1.00  0.00           C  
ATOM   3249  HE1 PHE   207      35.980  49.939  29.407  1.00  0.00           H  
ATOM   3250  CZ  PHE   207      34.489  51.352  30.127  1.00  0.00           C  
ATOM   3251  HZ  PHE   207      35.189  52.170  30.044  1.00  0.00           H  
ATOM   3252  CE2 PHE   207      33.162  51.535  30.501  1.00  0.00           C  
ATOM   3253  HE2 PHE   207      32.678  52.498  30.568  1.00  0.00           H  
ATOM   3254  CD2 PHE   207      32.321  50.415  30.463  1.00  0.00           C  
ATOM   3255  HD2 PHE   207      31.283  50.464  30.759  1.00  0.00           H  
ATOM   3256  C   PHE   207      31.392  48.104  32.629  1.00  0.00           C  
ATOM   3257  O   PHE   207      30.191  48.338  32.985  1.00  0.00           O  
ATOM   3258  N   SER   208      32.335  48.832  33.197  1.00  0.00           N  
ATOM   3259  H   SER   208      33.304  48.688  32.950  1.00  0.00           H  
ATOM   3260  CA  SER   208      32.121  50.019  34.030  1.00  0.00           C  
ATOM   3261  HA  SER   208      31.250  50.590  33.708  1.00  0.00           H  
ATOM   3262  CB  SER   208      32.081  49.495  35.483  1.00  0.00           C  
ATOM   3263  HB2 SER   208      31.539  48.550  35.524  1.00  0.00           H  
ATOM   3264  HB3 SER   208      33.080  49.315  35.882  1.00  0.00           H  
ATOM   3265  OG  SER   208      31.507  50.501  36.362  1.00  0.00           O  
ATOM   3266  HG  SER   208      30.558  50.371  36.295  1.00  0.00           H  
ATOM   3267  C   SER   208      33.283  51.033  33.844  1.00  0.00           C  
ATOM   3268  O   SER   208      34.452  50.694  33.727  1.00  0.00           O  
ATOM   3269  N   MET   209      32.966  52.356  33.889  1.00  0.00           N  
ATOM   3270  H   MET   209      32.013  52.684  33.948  1.00  0.00           H  
ATOM   3271  CA  MET   209      33.872  53.462  33.610  1.00  0.00           C  
ATOM   3272  HA  MET   209      34.564  53.132  32.836  1.00  0.00           H  
ATOM   3273  CB  MET   209      33.071  54.656  33.115  1.00  0.00           C  
ATOM   3274  HB2 MET   209      33.689  55.545  32.986  1.00  0.00           H  
ATOM   3275  HB3 MET   209      32.601  54.419  32.161  1.00  0.00           H  
ATOM   3276  CG  MET   209      31.979  55.150  34.125  1.00  0.00           C  
ATOM   3277  HG2 MET   209      31.266  54.366  34.379  1.00  0.00           H  
ATOM   3278  HG3 MET   209      32.466  55.407  35.065  1.00  0.00           H  
ATOM   3279  SD  MET   209      31.150  56.653  33.607  1.00  0.00           S  
ATOM   3280  CE  MET   209      31.153  57.509  35.182  1.00  0.00           C  
ATOM   3281  HE1 MET   209      30.753  56.882  35.979  1.00  0.00           H  
ATOM   3282  HE2 MET   209      32.204  57.761  35.321  1.00  0.00           H  
ATOM   3283  HE3 MET   209      30.521  58.396  35.141  1.00  0.00           H  
ATOM   3284  C   MET   209      34.772  53.839  34.806  1.00  0.00           C  
ATOM   3285  O   MET   209      35.507  54.835  34.798  1.00  0.00           O  
ATOM   3286  N   LYS   210      34.679  53.172  35.957  1.00  0.00           N  
ATOM   3287  H   LYS   210      34.004  52.421  35.996  1.00  0.00           H  
ATOM   3288  CA  LYS   210      35.474  53.311  37.173  1.00  0.00           C  
ATOM   3289  HA  LYS   210      36.510  53.174  36.865  1.00  0.00           H  
ATOM   3290  CB  LYS   210      35.300  52.123  38.146  1.00  0.00           C  
ATOM   3291  HB2 LYS   210      35.391  51.229  37.530  1.00  0.00           H  
ATOM   3292  HB3 LYS   210      36.151  52.104  38.827  1.00  0.00           H  
ATOM   3293  CG  LYS   210      33.989  52.173  38.904  1.00  0.00           C  
ATOM   3294  HG2 LYS   210      34.054  52.977  39.637  1.00  0.00           H  
ATOM   3295  HG3 LYS   210      33.216  52.534  38.225  1.00  0.00           H  
ATOM   3296  CD  LYS   210      33.559  50.806  39.513  1.00  0.00           C  
ATOM   3297  HD2 LYS   210      33.408  50.138  38.665  1.00  0.00           H  
ATOM   3298  HD3 LYS   210      34.373  50.372  40.094  1.00  0.00           H  
ATOM   3299  CE  LYS   210      32.279  51.061  40.344  1.00  0.00           C  
ATOM   3300  HE2 LYS   210      32.512  51.587  41.270  1.00  0.00           H  
ATOM   3301  HE3 LYS   210      31.574  51.640  39.748  1.00  0.00           H  
ATOM   3302  NZ  LYS   210      31.631  49.719  40.714  1.00  0.00           N  
ATOM   3303  HZ1 LYS   210      31.146  49.811  41.595  1.00  0.00           H  
ATOM   3304  HZ2 LYS   210      31.068  49.286  39.995  1.00  0.00           H  
ATOM   3305  HZ3 LYS   210      32.388  49.075  40.893  1.00  0.00           H  
ATOM   3306  C   LYS   210      35.460  54.623  37.856  1.00  0.00           C  
ATOM   3307  O   LYS   210      34.490  55.389  37.677  1.00  0.00           O  
ATOM   3308  N   PHE   211      36.452  54.822  38.674  1.00  0.00           N  
ATOM   3309  H   PHE   211      37.212  54.170  38.543  1.00  0.00           H  
ATOM   3310  CA  PHE   211      36.549  55.905  39.685  1.00  0.00           C  
ATOM   3311  HA  PHE   211      35.500  56.175  39.809  1.00  0.00           H  
ATOM   3312  CB  PHE   211      37.202  55.388  40.981  1.00  0.00           C  
ATOM   3313  HB2 PHE   211      38.287  55.319  40.895  1.00  0.00           H  
ATOM   3314  HB3 PHE   211      37.155  56.160  41.750  1.00  0.00           H  
ATOM   3315  CG  PHE   211      36.529  54.140  41.560  1.00  0.00           C  
ATOM   3316  CD1 PHE   211      35.180  54.157  42.008  1.00  0.00           C  
ATOM   3317  HD1 PHE   211      34.625  55.080  41.930  1.00  0.00           H  
ATOM   3318  CE1 PHE   211      34.462  53.075  42.454  1.00  0.00           C  
ATOM   3319  HE1 PHE   211      33.440  53.149  42.795  1.00  0.00           H  
ATOM   3320  CZ  PHE   211      35.125  51.869  42.515  1.00  0.00           C  
ATOM   3321  HZ  PHE   211      34.623  50.924  42.659  1.00  0.00           H  
ATOM   3322  CE2 PHE   211      36.513  51.800  42.278  1.00  0.00           C  
ATOM   3323  HE2 PHE   211      37.026  50.871  42.478  1.00  0.00           H  
ATOM   3324  CD2 PHE   211      37.214  52.870  41.726  1.00  0.00           C  
ATOM   3325  HD2 PHE   211      38.268  52.840  41.496  1.00  0.00           H  
ATOM   3326  C   PHE   211      37.243  57.168  39.226  1.00  0.00           C  
ATOM   3327  O   PHE   211      37.903  57.241  38.184  1.00  0.00           O  
ATOM   3328  N   GLN   212      37.116  58.229  40.007  1.00  0.00           N  
ATOM   3329  H   GLN   212      36.421  58.140  40.734  1.00  0.00           H  
ATOM   3330  CA  GLN   212      37.738  59.538  39.653  1.00  0.00           C  
ATOM   3331  HA  GLN   212      37.462  59.729  38.616  1.00  0.00           H  
ATOM   3332  CB  GLN   212      36.946  60.579  40.467  1.00  0.00           C  
ATOM   3333  HB2 GLN   212      36.982  61.574  40.023  1.00  0.00           H  
ATOM   3334  HB3 GLN   212      35.902  60.263  40.474  1.00  0.00           H  
ATOM   3335  CG  GLN   212      37.276  60.635  42.015  1.00  0.00           C  
ATOM   3336  HG2 GLN   212      37.056  59.624  42.358  1.00  0.00           H  
ATOM   3337  HG3 GLN   212      38.338  60.855  42.122  1.00  0.00           H  
ATOM   3338  CD  GLN   212      36.356  61.601  42.783  1.00  0.00           C  
ATOM   3339  OE1 GLN   212      35.394  62.177  42.288  1.00  0.00           O  
ATOM   3340  NE2 GLN   212      36.708  61.787  44.080  1.00  0.00           N  
ATOM   3341 HE21 GLN   212      36.142  62.270  44.763  1.00  0.00           H  
ATOM   3342 HE22 GLN   212      37.557  61.349  44.409  1.00  0.00           H  
ATOM   3343  C   GLN   212      39.259  59.540  39.862  1.00  0.00           C  
ATOM   3344  O   GLN   212      39.864  58.671  40.423  1.00  0.00           O  
ATOM   3345  N   SER   213      39.822  60.703  39.449  1.00  0.00           N  
ATOM   3346  H   SER   213      39.246  61.356  38.937  1.00  0.00           H  
ATOM   3347  CA  SER   213      41.259  61.005  39.838  1.00  0.00           C  
ATOM   3348  HA  SER   213      41.896  60.241  39.393  1.00  0.00           H  
ATOM   3349  CB  SER   213      41.750  62.350  39.160  1.00  0.00           C  
ATOM   3350  HB2 SER   213      42.069  62.155  38.136  1.00  0.00           H  
ATOM   3351  HB3 SER   213      40.912  63.046  39.150  1.00  0.00           H  
ATOM   3352  OG  SER   213      42.935  62.886  39.712  1.00  0.00           O  
ATOM   3353  HG  SER   213      43.656  62.345  39.382  1.00  0.00           H  
ATOM   3354  C   SER   213      41.444  60.997  41.404  1.00  0.00           C  
ATOM   3355  O   SER   213      40.621  61.501  42.160  1.00  0.00           O  
ATOM   3356  N   GLY   214      42.525  60.479  41.871  1.00  0.00           N  
ATOM   3357  H   GLY   214      43.257  60.519  41.176  1.00  0.00           H  
ATOM   3358  CA  GLY   214      43.016  60.447  43.347  1.00  0.00           C  
ATOM   3359  HA2 GLY   214      42.294  60.024  44.045  1.00  0.00           H  
ATOM   3360  HA3 GLY   214      43.879  59.786  43.422  1.00  0.00           H  
ATOM   3361  C   GLY   214      43.546  61.811  43.814  1.00  0.00           C  
ATOM   3362  O   GLY   214      44.170  62.530  43.062  1.00  0.00           O  
ATOM   3363  N   GLN   215      43.397  62.163  45.115  1.00  0.00           N  
ATOM   3364  H   GLN   215      42.824  61.463  45.564  1.00  0.00           H  
ATOM   3365  CA  GLN   215      43.791  63.431  45.691  1.00  0.00           C  
ATOM   3366  HA  GLN   215      44.565  63.899  45.084  1.00  0.00           H  
ATOM   3367  CB  GLN   215      42.599  64.454  45.735  1.00  0.00           C  
ATOM   3368  HB2 GLN   215      41.836  64.200  46.470  1.00  0.00           H  
ATOM   3369  HB3 GLN   215      43.108  65.364  46.053  1.00  0.00           H  
ATOM   3370  CG  GLN   215      41.899  64.747  44.394  1.00  0.00           C  
ATOM   3371  HG2 GLN   215      42.645  64.751  43.598  1.00  0.00           H  
ATOM   3372  HG3 GLN   215      41.157  63.979  44.177  1.00  0.00           H  
ATOM   3373  CD  GLN   215      41.238  66.058  44.406  1.00  0.00           C  
ATOM   3374  OE1 GLN   215      40.747  66.611  45.371  1.00  0.00           O  
ATOM   3375  NE2 GLN   215      41.080  66.666  43.254  1.00  0.00           N  
ATOM   3376 HE21 GLN   215      40.819  67.640  43.313  1.00  0.00           H  
ATOM   3377 HE22 GLN   215      41.384  66.138  42.448  1.00  0.00           H  
ATOM   3378  C   GLN   215      44.396  63.340  47.115  1.00  0.00           C  
ATOM   3379  O   GLN   215      44.689  64.334  47.754  1.00  0.00           O  
ATOM   3380  N   LEU   216      44.503  62.150  47.710  1.00  0.00           N  
ATOM   3381  H   LEU   216      44.111  61.383  47.182  1.00  0.00           H  
ATOM   3382  CA  LEU   216      45.085  61.888  49.042  1.00  0.00           C  
ATOM   3383  HA  LEU   216      44.579  62.461  49.818  1.00  0.00           H  
ATOM   3384  CB  LEU   216      44.807  60.417  49.436  1.00  0.00           C  
ATOM   3385  HB2 LEU   216      45.222  59.719  48.709  1.00  0.00           H  
ATOM   3386  HB3 LEU   216      45.333  60.297  50.383  1.00  0.00           H  
ATOM   3387  CG  LEU   216      43.308  60.009  49.599  1.00  0.00           C  
ATOM   3388  HG  LEU   216      42.842  60.219  48.636  1.00  0.00           H  
ATOM   3389  CD1 LEU   216      43.083  58.512  49.922  1.00  0.00           C  
ATOM   3390 HD11 LEU   216      43.645  57.893  49.223  1.00  0.00           H  
ATOM   3391 HD12 LEU   216      43.414  58.184  50.908  1.00  0.00           H  
ATOM   3392 HD13 LEU   216      41.995  58.442  49.911  1.00  0.00           H  
ATOM   3393  CD2 LEU   216      42.557  60.852  50.632  1.00  0.00           C  
ATOM   3394 HD21 LEU   216      43.082  60.559  51.541  1.00  0.00           H  
ATOM   3395 HD22 LEU   216      42.688  61.893  50.337  1.00  0.00           H  
ATOM   3396 HD23 LEU   216      41.521  60.533  50.741  1.00  0.00           H  
ATOM   3397  C   LEU   216      46.634  62.233  49.132  1.00  0.00           C  
ATOM   3398  O   LEU   216      47.219  62.785  48.194  1.00  0.00           O  
ATOM   3399  N   THR   217      47.226  61.905  50.288  1.00  0.00           N  
ATOM   3400  H   THR   217      46.605  61.565  51.008  1.00  0.00           H  
ATOM   3401  CA  THR   217      48.638  61.989  50.590  1.00  0.00           C  
ATOM   3402  HA  THR   217      49.257  61.957  49.693  1.00  0.00           H  
ATOM   3403  CB  THR   217      48.858  63.258  51.411  1.00  0.00           C  
ATOM   3404  HB  THR   217      48.205  63.382  52.276  1.00  0.00           H  
ATOM   3405  CG2 THR   217      50.238  63.481  51.885  1.00  0.00           C  
ATOM   3406 HG21 THR   217      50.505  62.682  52.576  1.00  0.00           H  
ATOM   3407 HG22 THR   217      50.919  63.541  51.036  1.00  0.00           H  
ATOM   3408 HG23 THR   217      50.425  64.396  52.446  1.00  0.00           H  
ATOM   3409  OG1 THR   217      48.769  64.416  50.663  1.00  0.00           O  
ATOM   3410  HG1 THR   217      47.828  64.516  50.505  1.00  0.00           H  
ATOM   3411  C   THR   217      49.045  60.778  51.471  1.00  0.00           C  
ATOM   3412  O   THR   217      48.219  60.238  52.176  1.00  0.00           O  
ATOM   3413  N   THR   218      50.366  60.338  51.464  1.00  0.00           N  
ATOM   3414  H   THR   218      51.080  60.810  50.929  1.00  0.00           H  
ATOM   3415  CA  THR   218      50.823  59.095  52.137  1.00  0.00           C  
ATOM   3416  HA  THR   218      49.995  58.677  52.710  1.00  0.00           H  
ATOM   3417  CB  THR   218      51.154  57.970  51.125  1.00  0.00           C  
ATOM   3418  HB  THR   218      50.230  57.695  50.617  1.00  0.00           H  
ATOM   3419  CG2 THR   218      52.231  58.367  50.110  1.00  0.00           C  
ATOM   3420 HG21 THR   218      52.279  57.632  49.306  1.00  0.00           H  
ATOM   3421 HG22 THR   218      51.922  59.289  49.618  1.00  0.00           H  
ATOM   3422 HG23 THR   218      53.211  58.434  50.582  1.00  0.00           H  
ATOM   3423  OG1 THR   218      51.662  56.803  51.755  1.00  0.00           O  
ATOM   3424  HG1 THR   218      51.481  56.006  51.251  1.00  0.00           H  
ATOM   3425  C   THR   218      51.984  59.334  53.040  1.00  0.00           C  
ATOM   3426  O   THR   218      52.808  60.254  52.867  1.00  0.00           O  
ATOM   3427  N   ARG   219      52.087  58.578  54.145  1.00  0.00           N  
ATOM   3428  H   ARG   219      51.334  57.906  54.185  1.00  0.00           H  
ATOM   3429  CA  ARG   219      53.006  58.743  55.265  1.00  0.00           C  
ATOM   3430  HA  ARG   219      53.965  59.153  54.949  1.00  0.00           H  
ATOM   3431  CB  ARG   219      52.435  59.844  56.164  1.00  0.00           C  
ATOM   3432  HB2 ARG   219      52.284  60.766  55.602  1.00  0.00           H  
ATOM   3433  HB3 ARG   219      51.442  59.669  56.578  1.00  0.00           H  
ATOM   3434  CG  ARG   219      53.381  60.097  57.381  1.00  0.00           C  
ATOM   3435  HG2 ARG   219      53.395  59.236  58.049  1.00  0.00           H  
ATOM   3436  HG3 ARG   219      54.394  60.319  57.047  1.00  0.00           H  
ATOM   3437  CD  ARG   219      52.849  61.297  58.245  1.00  0.00           C  
ATOM   3438  HD2 ARG   219      52.909  62.240  57.702  1.00  0.00           H  
ATOM   3439  HD3 ARG   219      51.844  60.993  58.537  1.00  0.00           H  
ATOM   3440  NE  ARG   219      53.640  61.435  59.424  1.00  0.00           N  
ATOM   3441  HE  ARG   219      54.110  60.614  59.777  1.00  0.00           H  
ATOM   3442  CZ  ARG   219      53.943  62.526  60.093  1.00  0.00           C  
ATOM   3443  NH1 ARG   219      53.811  63.736  59.612  1.00  0.00           N  
ATOM   3444 HH11 ARG   219      53.408  63.808  58.689  1.00  0.00           H  
ATOM   3445 HH12 ARG   219      53.861  64.588  60.153  1.00  0.00           H  
ATOM   3446  NH2 ARG   219      54.589  62.346  61.213  1.00  0.00           N  
ATOM   3447 HH21 ARG   219      54.558  61.407  61.583  1.00  0.00           H  
ATOM   3448 HH22 ARG   219      54.789  63.125  61.824  1.00  0.00           H  
ATOM   3449  C   ARG   219      53.336  57.357  55.955  1.00  0.00           C  
ATOM   3450  O   ARG   219      52.420  56.553  56.170  1.00  0.00           O  
ATOM   3451  N   PHE   220      54.559  57.161  56.408  1.00  0.00           N  
ATOM   3452  H   PHE   220      55.211  57.929  56.330  1.00  0.00           H  
ATOM   3453  CA  PHE   220      54.886  55.884  56.964  1.00  0.00           C  
ATOM   3454  HA  PHE   220      54.132  55.113  56.806  1.00  0.00           H  
ATOM   3455  CB  PHE   220      56.145  55.284  56.226  1.00  0.00           C  
ATOM   3456  HB2 PHE   220      56.398  54.394  56.803  1.00  0.00           H  
ATOM   3457  HB3 PHE   220      55.745  54.986  55.257  1.00  0.00           H  
ATOM   3458  CG  PHE   220      57.354  56.130  56.020  1.00  0.00           C  
ATOM   3459  CD1 PHE   220      57.391  56.898  54.798  1.00  0.00           C  
ATOM   3460  HD1 PHE   220      56.547  56.832  54.128  1.00  0.00           H  
ATOM   3461  CE1 PHE   220      58.401  57.848  54.560  1.00  0.00           C  
ATOM   3462  HE1 PHE   220      58.402  58.425  53.647  1.00  0.00           H  
ATOM   3463  CZ  PHE   220      59.362  58.052  55.494  1.00  0.00           C  
ATOM   3464  HZ  PHE   220      60.001  58.908  55.334  1.00  0.00           H  
ATOM   3465  CE2 PHE   220      59.394  57.253  56.646  1.00  0.00           C  
ATOM   3466  HE2 PHE   220      60.150  57.438  57.394  1.00  0.00           H  
ATOM   3467  CD2 PHE   220      58.431  56.301  56.932  1.00  0.00           C  
ATOM   3468  HD2 PHE   220      58.476  55.727  57.845  1.00  0.00           H  
ATOM   3469  C   PHE   220      55.239  55.990  58.481  1.00  0.00           C  
ATOM   3470  O   PHE   220      55.483  57.136  58.910  1.00  0.00           O  
ATOM   3471  N   PHE   221      55.097  54.887  59.217  1.00  0.00           N  
ATOM   3472  H   PHE   221      55.020  54.025  58.696  1.00  0.00           H  
ATOM   3473  CA  PHE   221      55.096  54.736  60.724  1.00  0.00           C  
ATOM   3474  HA  PHE   221      55.849  55.468  61.017  1.00  0.00           H  
ATOM   3475  CB  PHE   221      53.730  55.087  61.309  1.00  0.00           C  
ATOM   3476  HB2 PHE   221      53.163  54.232  60.943  1.00  0.00           H  
ATOM   3477  HB3 PHE   221      53.761  55.004  62.396  1.00  0.00           H  
ATOM   3478  CG  PHE   221      53.070  56.383  60.926  1.00  0.00           C  
ATOM   3479  CD1 PHE   221      53.222  57.533  61.683  1.00  0.00           C  
ATOM   3480  HD1 PHE   221      53.945  57.517  62.485  1.00  0.00           H  
ATOM   3481  CE1 PHE   221      52.504  58.692  61.438  1.00  0.00           C  
ATOM   3482  HE1 PHE   221      52.613  59.615  61.987  1.00  0.00           H  
ATOM   3483  CZ  PHE   221      51.519  58.631  60.425  1.00  0.00           C  
ATOM   3484  HZ  PHE   221      50.852  59.459  60.234  1.00  0.00           H  
ATOM   3485  CE2 PHE   221      51.362  57.478  59.591  1.00  0.00           C  
ATOM   3486  HE2 PHE   221      50.651  57.425  58.780  1.00  0.00           H  
ATOM   3487  CD2 PHE   221      52.163  56.394  59.812  1.00  0.00           C  
ATOM   3488  HD2 PHE   221      52.039  55.507  59.207  1.00  0.00           H  
ATOM   3489  C   PHE   221      55.546  53.294  61.104  1.00  0.00           C  
ATOM   3490  O   PHE   221      55.535  52.309  60.308  1.00  0.00           O  
ATOM   3491  N   HID   222      55.980  53.057  62.397  1.00  0.00           N  
ATOM   3492  H   HID   222      56.068  53.908  62.934  1.00  0.00           H  
ATOM   3493  CA  HID   222      56.509  51.810  62.909  1.00  0.00           C  
ATOM   3494  HA  HID   222      56.150  50.965  62.322  1.00  0.00           H  
ATOM   3495  CB  HID   222      57.994  51.775  62.719  1.00  0.00           C  
ATOM   3496  HB2 HID   222      58.112  51.907  61.643  1.00  0.00           H  
ATOM   3497  HB3 HID   222      58.348  52.617  63.313  1.00  0.00           H  
ATOM   3498  CG  HID   222      58.609  50.421  63.202  1.00  0.00           C  
ATOM   3499  ND1 HID   222      59.178  50.140  64.430  1.00  0.00           N  
ATOM   3500  HD1 HID   222      59.408  50.860  65.100  1.00  0.00           H  
ATOM   3501  CE1 HID   222      59.724  48.943  64.450  1.00  0.00           C  
ATOM   3502  HE1 HID   222      60.311  48.450  65.211  1.00  0.00           H  
ATOM   3503  NE2 HID   222      59.589  48.382  63.228  1.00  0.00           N  
ATOM   3504  CD2 HID   222      58.794  49.278  62.418  1.00  0.00           C  
ATOM   3505  HD2 HID   222      58.634  49.296  61.351  1.00  0.00           H  
ATOM   3506  C   HID   222      56.150  51.497  64.433  1.00  0.00           C  
ATOM   3507  O   HID   222      56.228  52.421  65.245  1.00  0.00           O  
ATOM   3508  N   PHE   223      55.852  50.237  64.816  1.00  0.00           N  
ATOM   3509  H   PHE   223      55.741  49.548  64.086  1.00  0.00           H  
ATOM   3510  CA  PHE   223      55.532  49.818  66.208  1.00  0.00           C  
ATOM   3511  HA  PHE   223      55.639  50.684  66.861  1.00  0.00           H  
ATOM   3512  CB  PHE   223      54.057  49.205  66.173  1.00  0.00           C  
ATOM   3513  HB2 PHE   223      54.120  48.305  65.561  1.00  0.00           H  
ATOM   3514  HB3 PHE   223      53.620  49.008  67.152  1.00  0.00           H  
ATOM   3515  CG  PHE   223      53.052  50.254  65.577  1.00  0.00           C  
ATOM   3516  CD1 PHE   223      52.756  50.282  64.190  1.00  0.00           C  
ATOM   3517  HD1 PHE   223      53.181  49.519  63.555  1.00  0.00           H  
ATOM   3518  CE1 PHE   223      52.205  51.470  63.696  1.00  0.00           C  
ATOM   3519  HE1 PHE   223      52.121  51.644  62.633  1.00  0.00           H  
ATOM   3520  CZ  PHE   223      51.542  52.362  64.562  1.00  0.00           C  
ATOM   3521  HZ  PHE   223      51.008  53.192  64.123  1.00  0.00           H  
ATOM   3522  CE2 PHE   223      51.867  52.392  65.905  1.00  0.00           C  
ATOM   3523  HE2 PHE   223      51.512  53.221  66.499  1.00  0.00           H  
ATOM   3524  CD2 PHE   223      52.588  51.316  66.451  1.00  0.00           C  
ATOM   3525  HD2 PHE   223      52.870  51.371  67.492  1.00  0.00           H  
ATOM   3526  C   PHE   223      56.568  48.747  66.642  1.00  0.00           C  
ATOM   3527  O   PHE   223      56.984  47.911  65.871  1.00  0.00           O  
ATOM   3528  N   THR   224      57.070  48.840  67.848  1.00  0.00           N  
ATOM   3529  H   THR   224      56.717  49.519  68.507  1.00  0.00           H  
ATOM   3530  CA  THR   224      57.968  47.802  68.348  1.00  0.00           C  
ATOM   3531  HA  THR   224      58.716  47.495  67.618  1.00  0.00           H  
ATOM   3532  CB  THR   224      58.826  48.372  69.497  1.00  0.00           C  
ATOM   3533  HB  THR   224      59.608  47.622  69.615  1.00  0.00           H  
ATOM   3534  CG2 THR   224      59.588  49.637  69.140  1.00  0.00           C  
ATOM   3535 HG21 THR   224      60.454  49.515  68.489  1.00  0.00           H  
ATOM   3536 HG22 THR   224      58.960  50.394  68.671  1.00  0.00           H  
ATOM   3537 HG23 THR   224      60.021  50.126  70.012  1.00  0.00           H  
ATOM   3538  OG1 THR   224      57.996  48.712  70.639  1.00  0.00           O  
ATOM   3539  HG1 THR   224      58.503  49.267  71.236  1.00  0.00           H  
ATOM   3540  C   THR   224      57.150  46.662  68.851  1.00  0.00           C  
ATOM   3541  O   THR   224      55.924  46.854  69.067  1.00  0.00           O  
ATOM   3542  N   ARG   225      57.723  45.476  69.054  1.00  0.00           N  
ATOM   3543  H   ARG   225      58.645  45.346  68.665  1.00  0.00           H  
ATOM   3544  CA  ARG   225      57.160  44.398  69.861  1.00  0.00           C  
ATOM   3545  HA  ARG   225      56.296  43.953  69.368  1.00  0.00           H  
ATOM   3546  CB  ARG   225      58.348  43.428  70.055  1.00  0.00           C  
ATOM   3547  HB2 ARG   225      58.988  43.280  69.185  1.00  0.00           H  
ATOM   3548  HB3 ARG   225      58.912  43.878  70.871  1.00  0.00           H  
ATOM   3549  CG  ARG   225      57.734  42.077  70.540  1.00  0.00           C  
ATOM   3550  HG2 ARG   225      56.713  42.332  70.823  1.00  0.00           H  
ATOM   3551  HG3 ARG   225      57.718  41.412  69.676  1.00  0.00           H  
ATOM   3552  CD  ARG   225      58.477  41.403  71.735  1.00  0.00           C  
ATOM   3553  HD2 ARG   225      58.180  40.364  71.881  1.00  0.00           H  
ATOM   3554  HD3 ARG   225      59.560  41.408  71.619  1.00  0.00           H  
ATOM   3555  NE  ARG   225      58.192  42.048  73.025  1.00  0.00           N  
ATOM   3556  HE  ARG   225      58.861  42.747  73.317  1.00  0.00           H  
ATOM   3557  CZ  ARG   225      57.157  41.741  73.846  1.00  0.00           C  
ATOM   3558  NH1 ARG   225      56.393  40.774  73.446  1.00  0.00           N  
ATOM   3559 HH11 ARG   225      56.675  40.260  72.623  1.00  0.00           H  
ATOM   3560 HH12 ARG   225      55.581  40.524  73.991  1.00  0.00           H  
ATOM   3561  NH2 ARG   225      56.928  42.248  75.023  1.00  0.00           N  
ATOM   3562 HH21 ARG   225      57.552  42.971  75.353  1.00  0.00           H  
ATOM   3563 HH22 ARG   225      56.122  41.936  75.544  1.00  0.00           H  
ATOM   3564  C   ARG   225      56.618  44.878  71.231  1.00  0.00           C  
ATOM   3565  O   ARG   225      55.636  44.302  71.643  1.00  0.00           O  
ATOM   3566  N   GLU   226      57.184  45.931  71.871  1.00  0.00           N  
ATOM   3567  H   GLU   226      58.038  46.327  71.502  1.00  0.00           H  
ATOM   3568  CA  GLU   226      56.603  46.392  73.175  1.00  0.00           C  
ATOM   3569  HA  GLU   226      56.470  45.588  73.898  1.00  0.00           H  
ATOM   3570  CB  GLU   226      57.639  47.118  74.017  1.00  0.00           C  
ATOM   3571  HB2 GLU   226      57.743  48.138  73.645  1.00  0.00           H  
ATOM   3572  HB3 GLU   226      57.270  47.033  75.039  1.00  0.00           H  
ATOM   3573  CG  GLU   226      59.061  46.510  73.876  1.00  0.00           C  
ATOM   3574  HG2 GLU   226      59.541  46.606  72.902  1.00  0.00           H  
ATOM   3575  HG3 GLU   226      59.712  47.150  74.470  1.00  0.00           H  
ATOM   3576  CD  GLU   226      59.173  45.074  74.335  1.00  0.00           C  
ATOM   3577  OE1 GLU   226      59.748  44.198  73.593  1.00  0.00           O  
ATOM   3578  OE2 GLU   226      58.641  44.711  75.446  1.00  0.00           O  
ATOM   3579  C   GLU   226      55.306  47.232  72.988  1.00  0.00           C  
ATOM   3580  O   GLU   226      54.442  47.084  73.805  1.00  0.00           O  
ATOM   3581  N   ASN   227      55.239  48.051  71.937  1.00  0.00           N  
ATOM   3582  H   ASN   227      56.090  48.191  71.411  1.00  0.00           H  
ATOM   3583  CA  ASN   227      54.065  48.830  71.532  1.00  0.00           C  
ATOM   3584  HA  ASN   227      53.720  49.528  72.295  1.00  0.00           H  
ATOM   3585  CB  ASN   227      54.346  49.734  70.303  1.00  0.00           C  
ATOM   3586  HB2 ASN   227      54.869  49.108  69.580  1.00  0.00           H  
ATOM   3587  HB3 ASN   227      53.458  50.166  69.841  1.00  0.00           H  
ATOM   3588  CG  ASN   227      55.227  50.953  70.562  1.00  0.00           C  
ATOM   3589  OD1 ASN   227      55.615  51.672  69.633  1.00  0.00           O  
ATOM   3590  ND2 ASN   227      55.782  51.162  71.737  1.00  0.00           N  
ATOM   3591 HD21 ASN   227      56.378  51.976  71.781  1.00  0.00           H  
ATOM   3592 HD22 ASN   227      55.419  50.710  72.565  1.00  0.00           H  
ATOM   3593  C   ASN   227      52.894  47.933  71.258  1.00  0.00           C  
ATOM   3594  O   ASN   227      51.743  48.309  71.610  1.00  0.00           O  
ATOM   3595  N   ILE   228      53.145  46.777  70.671  1.00  0.00           N  
ATOM   3596  H   ILE   228      54.092  46.523  70.427  1.00  0.00           H  
ATOM   3597  CA  ILE   228      52.111  45.755  70.336  1.00  0.00           C  
ATOM   3598  HA  ILE   228      51.200  46.308  70.106  1.00  0.00           H  
ATOM   3599  CB  ILE   228      52.588  44.945  69.110  1.00  0.00           C  
ATOM   3600  HB  ILE   228      53.576  44.523  69.294  1.00  0.00           H  
ATOM   3601  CG2 ILE   228      51.521  43.874  68.896  1.00  0.00           C  
ATOM   3602 HG21 ILE   228      50.577  44.418  68.877  1.00  0.00           H  
ATOM   3603 HG22 ILE   228      51.655  43.406  67.921  1.00  0.00           H  
ATOM   3604 HG23 ILE   228      51.467  43.143  69.703  1.00  0.00           H  
ATOM   3605  CG1 ILE   228      52.697  45.896  67.969  1.00  0.00           C  
ATOM   3606 HG12 ILE   228      51.734  46.359  67.757  1.00  0.00           H  
ATOM   3607 HG13 ILE   228      53.359  46.709  68.267  1.00  0.00           H  
ATOM   3608  CD1 ILE   228      53.290  45.341  66.685  1.00  0.00           C  
ATOM   3609 HD11 ILE   228      53.326  46.213  66.031  1.00  0.00           H  
ATOM   3610 HD12 ILE   228      54.289  44.971  66.916  1.00  0.00           H  
ATOM   3611 HD13 ILE   228      52.675  44.524  66.307  1.00  0.00           H  
ATOM   3612  C   ILE   228      51.700  44.922  71.569  1.00  0.00           C  
ATOM   3613  O   ILE   228      50.493  44.617  71.810  1.00  0.00           O  
ATOM   3614  N   ALA   229      52.688  44.623  72.434  1.00  0.00           N  
ATOM   3615  H   ALA   229      53.647  44.729  72.136  1.00  0.00           H  
ATOM   3616  CA  ALA   229      52.370  43.948  73.765  1.00  0.00           C  
ATOM   3617  HA  ALA   229      51.858  42.990  73.667  1.00  0.00           H  
ATOM   3618  CB  ALA   229      53.734  43.690  74.416  1.00  0.00           C  
ATOM   3619  HB1 ALA   229      54.405  43.014  73.885  1.00  0.00           H  
ATOM   3620  HB2 ALA   229      54.341  44.583  74.561  1.00  0.00           H  
ATOM   3621  HB3 ALA   229      53.515  43.242  75.385  1.00  0.00           H  
ATOM   3622  C   ALA   229      51.536  44.923  74.692  1.00  0.00           C  
ATOM   3623  O   ALA   229      50.574  44.480  75.311  1.00  0.00           O  
ATOM   3624  N   HIE   230      51.825  46.219  74.650  1.00  0.00           N  
ATOM   3625  H   HIE   230      52.750  46.507  74.364  1.00  0.00           H  
ATOM   3626  CA  HIE   230      50.940  47.115  75.449  1.00  0.00           C  
ATOM   3627  HA  HIE   230      50.884  46.808  76.493  1.00  0.00           H  
ATOM   3628  CB  HIE   230      51.494  48.529  75.384  1.00  0.00           C  
ATOM   3629  HB2 HIE   230      52.439  48.581  75.923  1.00  0.00           H  
ATOM   3630  HB3 HIE   230      51.670  48.801  74.343  1.00  0.00           H  
ATOM   3631  CG  HIE   230      50.653  49.586  76.018  1.00  0.00           C  
ATOM   3632  ND1 HIE   230      50.625  49.811  77.387  1.00  0.00           N  
ATOM   3633  CE1 HIE   230      49.766  50.818  77.573  1.00  0.00           C  
ATOM   3634  HE1 HIE   230      49.471  51.241  78.522  1.00  0.00           H  
ATOM   3635  NE2 HIE   230      49.319  51.257  76.357  1.00  0.00           N  
ATOM   3636  HE2 HIE   230      48.595  51.962  76.350  1.00  0.00           H  
ATOM   3637  CD2 HIE   230      49.779  50.391  75.351  1.00  0.00           C  
ATOM   3638  HD2 HIE   230      49.719  50.356  74.273  1.00  0.00           H  
ATOM   3639  C   HIE   230      49.520  47.006  74.866  1.00  0.00           C  
ATOM   3640  O   HIE   230      48.575  46.853  75.607  1.00  0.00           O  
ATOM   3641  N   LEU   231      49.376  47.041  73.564  1.00  0.00           N  
ATOM   3642  H   LEU   231      50.223  47.116  73.020  1.00  0.00           H  
ATOM   3643  CA  LEU   231      48.018  47.225  72.949  1.00  0.00           C  
ATOM   3644  HA  LEU   231      47.529  48.015  73.520  1.00  0.00           H  
ATOM   3645  CB  LEU   231      48.266  47.573  71.487  1.00  0.00           C  
ATOM   3646  HB2 LEU   231      49.109  46.973  71.144  1.00  0.00           H  
ATOM   3647  HB3 LEU   231      47.392  47.305  70.893  1.00  0.00           H  
ATOM   3648  CG  LEU   231      48.586  49.059  71.270  1.00  0.00           C  
ATOM   3649  HG  LEU   231      49.443  49.210  71.926  1.00  0.00           H  
ATOM   3650  CD1 LEU   231      48.981  49.287  69.878  1.00  0.00           C  
ATOM   3651 HD11 LEU   231      49.979  48.881  69.715  1.00  0.00           H  
ATOM   3652 HD12 LEU   231      48.169  49.021  69.201  1.00  0.00           H  
ATOM   3653 HD13 LEU   231      49.116  50.358  69.727  1.00  0.00           H  
ATOM   3654  CD2 LEU   231      47.411  50.034  71.677  1.00  0.00           C  
ATOM   3655 HD21 LEU   231      47.252  49.854  72.740  1.00  0.00           H  
ATOM   3656 HD22 LEU   231      47.749  51.049  71.466  1.00  0.00           H  
ATOM   3657 HD23 LEU   231      46.538  49.791  71.071  1.00  0.00           H  
ATOM   3658  C   LEU   231      47.181  45.954  73.196  1.00  0.00           C  
ATOM   3659  O   LEU   231      45.991  46.046  73.474  1.00  0.00           O  
ATOM   3660  N   LYS   232      47.825  44.755  73.296  1.00  0.00           N  
ATOM   3661  H   LYS   232      48.811  44.755  73.076  1.00  0.00           H  
ATOM   3662  CA  LYS   232      47.177  43.450  73.574  1.00  0.00           C  
ATOM   3663  HA  LYS   232      46.260  43.375  72.989  1.00  0.00           H  
ATOM   3664  CB  LYS   232      48.029  42.281  73.172  1.00  0.00           C  
ATOM   3665  HB2 LYS   232      48.456  42.451  72.184  1.00  0.00           H  
ATOM   3666  HB3 LYS   232      48.879  42.095  73.827  1.00  0.00           H  
ATOM   3667  CG  LYS   232      47.140  40.970  73.080  1.00  0.00           C  
ATOM   3668  HG2 LYS   232      46.444  40.880  73.914  1.00  0.00           H  
ATOM   3669  HG3 LYS   232      46.495  41.067  72.207  1.00  0.00           H  
ATOM   3670  CD  LYS   232      47.972  39.715  73.112  1.00  0.00           C  
ATOM   3671  HD2 LYS   232      48.610  39.685  72.228  1.00  0.00           H  
ATOM   3672  HD3 LYS   232      48.496  39.648  74.065  1.00  0.00           H  
ATOM   3673  CE  LYS   232      46.983  38.533  73.013  1.00  0.00           C  
ATOM   3674  HE2 LYS   232      46.009  38.675  73.480  1.00  0.00           H  
ATOM   3675  HE3 LYS   232      46.753  38.406  71.955  1.00  0.00           H  
ATOM   3676  NZ  LYS   232      47.549  37.257  73.439  1.00  0.00           N  
ATOM   3677  HZ1 LYS   232      47.858  37.281  74.400  1.00  0.00           H  
ATOM   3678  HZ2 LYS   232      46.755  36.648  73.299  1.00  0.00           H  
ATOM   3679  HZ3 LYS   232      48.225  36.920  72.769  1.00  0.00           H  
ATOM   3680  C   LYS   232      46.690  43.448  75.076  1.00  0.00           C  
ATOM   3681  O   LYS   232      45.512  43.407  75.231  1.00  0.00           O  
ATOM   3682  N   SER   233      47.549  43.613  76.057  1.00  0.00           N  
ATOM   3683  H   SER   233      48.500  43.752  75.743  1.00  0.00           H  
ATOM   3684  CA  SER   233      47.148  43.719  77.488  1.00  0.00           C  
ATOM   3685  HA  SER   233      46.631  42.775  77.664  1.00  0.00           H  
ATOM   3686  CB  SER   233      48.364  43.861  78.387  1.00  0.00           C  
ATOM   3687  HB2 SER   233      48.065  43.913  79.434  1.00  0.00           H  
ATOM   3688  HB3 SER   233      48.897  42.919  78.262  1.00  0.00           H  
ATOM   3689  OG  SER   233      49.249  44.889  77.928  1.00  0.00           O  
ATOM   3690  HG  SER   233      49.624  44.524  77.123  1.00  0.00           H  
ATOM   3691  C   SER   233      46.284  44.946  77.711  1.00  0.00           C  
ATOM   3692  O   SER   233      45.428  44.846  78.578  1.00  0.00           O  
ATOM   3693  N   LYS   234      46.246  45.990  76.862  1.00  0.00           N  
ATOM   3694  H   LYS   234      46.796  46.053  76.017  1.00  0.00           H  
ATOM   3695  CA  LYS   234      45.172  47.060  76.922  1.00  0.00           C  
ATOM   3696  HA  LYS   234      44.935  47.433  77.919  1.00  0.00           H  
ATOM   3697  CB  LYS   234      45.683  48.275  76.062  1.00  0.00           C  
ATOM   3698  HB2 LYS   234      46.700  48.454  76.412  1.00  0.00           H  
ATOM   3699  HB3 LYS   234      45.716  47.932  75.027  1.00  0.00           H  
ATOM   3700  CG  LYS   234      44.780  49.500  76.148  1.00  0.00           C  
ATOM   3701  HG2 LYS   234      45.249  50.167  75.425  1.00  0.00           H  
ATOM   3702  HG3 LYS   234      43.808  49.233  75.733  1.00  0.00           H  
ATOM   3703  CD  LYS   234      44.624  50.269  77.382  1.00  0.00           C  
ATOM   3704  HD2 LYS   234      43.969  49.723  78.061  1.00  0.00           H  
ATOM   3705  HD3 LYS   234      45.615  50.336  77.830  1.00  0.00           H  
ATOM   3706  CE  LYS   234      44.005  51.586  76.913  1.00  0.00           C  
ATOM   3707  HE2 LYS   234      44.664  52.164  76.265  1.00  0.00           H  
ATOM   3708  HE3 LYS   234      43.072  51.277  76.444  1.00  0.00           H  
ATOM   3709  NZ  LYS   234      43.670  52.426  78.098  1.00  0.00           N  
ATOM   3710  HZ1 LYS   234      43.160  51.909  78.800  1.00  0.00           H  
ATOM   3711  HZ2 LYS   234      44.433  52.699  78.701  1.00  0.00           H  
ATOM   3712  HZ3 LYS   234      43.130  53.251  77.880  1.00  0.00           H  
ATOM   3713  C   LYS   234      43.859  46.507  76.501  1.00  0.00           C  
ATOM   3714  O   LYS   234      42.849  46.793  77.122  1.00  0.00           O  
ATOM   3715  N   ALA   235      43.757  45.952  75.344  1.00  0.00           N  
ATOM   3716  H   ALA   235      44.574  45.845  74.759  1.00  0.00           H  
ATOM   3717  CA  ALA   235      42.482  45.671  74.741  1.00  0.00           C  
ATOM   3718  HA  ALA   235      41.805  46.472  75.036  1.00  0.00           H  
ATOM   3719  CB  ALA   235      42.697  45.476  73.227  1.00  0.00           C  
ATOM   3720  HB1 ALA   235      43.618  44.951  72.974  1.00  0.00           H  
ATOM   3721  HB2 ALA   235      41.886  44.981  72.693  1.00  0.00           H  
ATOM   3722  HB3 ALA   235      42.795  46.497  72.858  1.00  0.00           H  
ATOM   3723  C   ALA   235      41.796  44.506  75.393  1.00  0.00           C  
ATOM   3724  O   ALA   235      40.620  44.602  75.646  1.00  0.00           O  
ATOM   3725  N   ASN   236      42.584  43.525  75.828  1.00  0.00           N  
ATOM   3726  H   ASN   236      43.583  43.569  75.688  1.00  0.00           H  
ATOM   3727  CA  ASN   236      41.964  42.479  76.729  1.00  0.00           C  
ATOM   3728  HA  ASN   236      41.155  42.067  76.127  1.00  0.00           H  
ATOM   3729  CB  ASN   236      42.970  41.298  76.782  1.00  0.00           C  
ATOM   3730  HB2 ASN   236      43.969  41.729  76.853  1.00  0.00           H  
ATOM   3731  HB3 ASN   236      42.802  40.695  77.674  1.00  0.00           H  
ATOM   3732  CG  ASN   236      42.971  40.505  75.472  1.00  0.00           C  
ATOM   3733  OD1 ASN   236      42.095  39.748  75.197  1.00  0.00           O  
ATOM   3734  ND2 ASN   236      43.991  40.494  74.648  1.00  0.00           N  
ATOM   3735 HD21 ASN   236      43.960  40.040  73.746  1.00  0.00           H  
ATOM   3736 HD22 ASN   236      44.819  40.940  75.014  1.00  0.00           H  
ATOM   3737  C   ASN   236      41.431  42.882  78.129  1.00  0.00           C  
ATOM   3738  O   ASN   236      40.581  42.119  78.681  1.00  0.00           O  
ATOM   3739  N   GLY   237      41.790  43.984  78.740  1.00  0.00           N  
ATOM   3740  H   GLY   237      42.191  44.620  78.065  1.00  0.00           H  
ATOM   3741  CA  GLY   237      41.315  44.607  79.984  1.00  0.00           C  
ATOM   3742  HA2 GLY   237      41.114  43.771  80.654  1.00  0.00           H  
ATOM   3743  HA3 GLY   237      42.082  45.160  80.528  1.00  0.00           H  
ATOM   3744  C   GLY   237      40.113  45.611  79.631  1.00  0.00           C  
ATOM   3745  O   GLY   237      39.008  45.504  80.188  1.00  0.00           O  
ATOM   3746  N   GLU   238      40.312  46.440  78.593  1.00  0.00           N  
ATOM   3747  H   GLU   238      41.269  46.482  78.274  1.00  0.00           H  
ATOM   3748  CA  GLU   238      39.413  47.434  77.980  1.00  0.00           C  
ATOM   3749  HA  GLU   238      38.917  47.875  78.845  1.00  0.00           H  
ATOM   3750  CB  GLU   238      40.126  48.619  77.300  1.00  0.00           C  
ATOM   3751  HB2 GLU   238      40.779  48.283  76.494  1.00  0.00           H  
ATOM   3752  HB3 GLU   238      39.406  49.362  76.957  1.00  0.00           H  
ATOM   3753  CG  GLU   238      40.981  49.425  78.284  1.00  0.00           C  
ATOM   3754  HG2 GLU   238      41.609  48.778  78.896  1.00  0.00           H  
ATOM   3755  HG3 GLU   238      41.549  50.099  77.641  1.00  0.00           H  
ATOM   3756  CD  GLU   238      40.014  50.289  79.157  1.00  0.00           C  
ATOM   3757  OE1 GLU   238      39.797  51.390  78.678  1.00  0.00           O  
ATOM   3758  OE2 GLU   238      39.783  49.919  80.341  1.00  0.00           O  
ATOM   3759  C   GLU   238      38.290  46.839  77.134  1.00  0.00           C  
ATOM   3760  O   GLU   238      37.758  47.614  76.311  1.00  0.00           O  
ATOM   3761  N   VAL   239      37.852  45.573  77.256  1.00  0.00           N  
ATOM   3762  H   VAL   239      38.415  44.959  77.826  1.00  0.00           H  
ATOM   3763  CA  VAL   239      36.601  45.007  76.753  1.00  0.00           C  
ATOM   3764  HA  VAL   239      36.174  45.705  76.033  1.00  0.00           H  
ATOM   3765  CB  VAL   239      36.913  43.742  75.858  1.00  0.00           C  
ATOM   3766  HB  VAL   239      37.678  44.066  75.152  1.00  0.00           H  
ATOM   3767  CG1 VAL   239      37.417  42.547  76.584  1.00  0.00           C  
ATOM   3768 HG11 VAL   239      38.282  42.829  77.186  1.00  0.00           H  
ATOM   3769 HG12 VAL   239      36.698  42.176  77.314  1.00  0.00           H  
ATOM   3770 HG13 VAL   239      37.607  41.677  75.956  1.00  0.00           H  
ATOM   3771  CG2 VAL   239      35.683  43.470  75.041  1.00  0.00           C  
ATOM   3772 HG21 VAL   239      34.837  43.056  75.590  1.00  0.00           H  
ATOM   3773 HG22 VAL   239      35.284  44.382  74.597  1.00  0.00           H  
ATOM   3774 HG23 VAL   239      35.949  42.778  74.243  1.00  0.00           H  
ATOM   3775  C   VAL   239      35.615  44.769  77.887  1.00  0.00           C  
ATOM   3776  O   VAL   239      35.917  44.153  78.923  1.00  0.00           O  
ATOM   3777  N   THR   240      34.448  45.349  77.745  1.00  0.00           N  
ATOM   3778  H   THR   240      34.126  45.697  76.853  1.00  0.00           H  
ATOM   3779  CA  THR   240      33.431  45.401  78.833  1.00  0.00           C  
ATOM   3780  HA  THR   240      33.957  45.275  79.779  1.00  0.00           H  
ATOM   3781  CB  THR   240      32.715  46.743  78.900  1.00  0.00           C  
ATOM   3782  HB  THR   240      31.944  46.738  79.670  1.00  0.00           H  
ATOM   3783  CG2 THR   240      33.656  47.839  79.272  1.00  0.00           C  
ATOM   3784 HG21 THR   240      34.647  47.566  78.909  1.00  0.00           H  
ATOM   3785 HG22 THR   240      33.386  48.750  78.737  1.00  0.00           H  
ATOM   3786 HG23 THR   240      33.652  47.927  80.358  1.00  0.00           H  
ATOM   3787  OG1 THR   240      32.092  46.923  77.627  1.00  0.00           O  
ATOM   3788  HG1 THR   240      31.376  47.538  77.803  1.00  0.00           H  
ATOM   3789  C   THR   240      32.359  44.267  78.728  1.00  0.00           C  
ATOM   3790  O   THR   240      31.617  43.866  79.634  1.00  0.00           O  
ATOM   3791  N   GLY   241      32.260  43.688  77.502  1.00  0.00           N  
ATOM   3792  H   GLY   241      32.665  44.257  76.772  1.00  0.00           H  
ATOM   3793  CA  GLY   241      31.393  42.580  77.185  1.00  0.00           C  
ATOM   3794  HA2 GLY   241      30.391  42.705  77.596  1.00  0.00           H  
ATOM   3795  HA3 GLY   241      31.305  42.565  76.098  1.00  0.00           H  
ATOM   3796  C   GLY   241      31.802  41.116  77.602  1.00  0.00           C  
ATOM   3797  O   GLY   241      32.803  40.921  78.351  1.00  0.00           O  
ATOM   3798  N   ASN   242      31.098  40.118  77.034  1.00  0.00           N  
ATOM   3799  H   ASN   242      30.384  40.348  76.358  1.00  0.00           H  
ATOM   3800  CA  ASN   242      31.196  38.675  77.285  1.00  0.00           C  
ATOM   3801  HA  ASN   242      31.172  38.701  78.374  1.00  0.00           H  
ATOM   3802  CB  ASN   242      29.881  38.068  76.868  1.00  0.00           C  
ATOM   3803  HB2 ASN   242      29.790  38.322  75.812  1.00  0.00           H  
ATOM   3804  HB3 ASN   242      29.943  36.986  76.978  1.00  0.00           H  
ATOM   3805  CG  ASN   242      28.603  38.523  77.651  1.00  0.00           C  
ATOM   3806  OD1 ASN   242      28.485  39.436  78.426  1.00  0.00           O  
ATOM   3807  ND2 ASN   242      27.469  37.927  77.358  1.00  0.00           N  
ATOM   3808 HD21 ASN   242      26.659  38.504  77.532  1.00  0.00           H  
ATOM   3809 HD22 ASN   242      27.424  37.108  76.768  1.00  0.00           H  
ATOM   3810  C   ASN   242      32.404  37.906  76.757  1.00  0.00           C  
ATOM   3811  O   ASN   242      32.411  36.679  76.949  1.00  0.00           O  
ATOM   3812  N   THR   243      33.416  38.508  75.973  1.00  0.00           N  
ATOM   3813  H   THR   243      33.280  39.480  75.736  1.00  0.00           H  
ATOM   3814  CA  THR   243      34.534  37.733  75.365  1.00  0.00           C  
ATOM   3815  HA  THR   243      34.149  36.952  74.709  1.00  0.00           H  
ATOM   3816  CB  THR   243      35.242  38.643  74.317  1.00  0.00           C  
ATOM   3817  HB  THR   243      34.610  39.275  73.693  1.00  0.00           H  
ATOM   3818  CG2 THR   243      36.392  39.470  74.713  1.00  0.00           C  
ATOM   3819 HG21 THR   243      35.861  40.060  75.460  1.00  0.00           H  
ATOM   3820 HG22 THR   243      37.253  38.878  75.022  1.00  0.00           H  
ATOM   3821 HG23 THR   243      36.658  40.074  73.845  1.00  0.00           H  
ATOM   3822  OG1 THR   243      35.708  37.778  73.375  1.00  0.00           O  
ATOM   3823  HG1 THR   243      35.202  37.954  72.578  1.00  0.00           H  
ATOM   3824  C   THR   243      35.470  37.041  76.340  1.00  0.00           C  
ATOM   3825  O   THR   243      35.567  37.442  77.507  1.00  0.00           O  
ATOM   3826  N   GLU   244      36.282  36.109  75.824  1.00  0.00           N  
ATOM   3827  H   GLU   244      36.292  35.970  74.824  1.00  0.00           H  
ATOM   3828  CA  GLU   244      37.099  35.282  76.630  1.00  0.00           C  
ATOM   3829  HA  GLU   244      36.712  35.255  77.648  1.00  0.00           H  
ATOM   3830  CB  GLU   244      37.192  33.922  75.978  1.00  0.00           C  
ATOM   3831  HB2 GLU   244      37.852  33.891  75.111  1.00  0.00           H  
ATOM   3832  HB3 GLU   244      37.662  33.192  76.637  1.00  0.00           H  
ATOM   3833  CG  GLU   244      35.834  33.273  75.672  1.00  0.00           C  
ATOM   3834  HG2 GLU   244      35.171  33.477  76.512  1.00  0.00           H  
ATOM   3835  HG3 GLU   244      35.447  33.845  74.828  1.00  0.00           H  
ATOM   3836  CD  GLU   244      35.995  31.714  75.564  1.00  0.00           C  
ATOM   3837  OE1 GLU   244      35.775  31.237  74.412  1.00  0.00           O  
ATOM   3838  OE2 GLU   244      36.688  30.961  76.304  1.00  0.00           O  
ATOM   3839  C   GLU   244      38.465  35.846  76.863  1.00  0.00           C  
ATOM   3840  O   GLU   244      39.278  35.187  77.511  1.00  0.00           O  
ATOM   3841  N   ARG   245      38.687  37.135  76.523  1.00  0.00           N  
ATOM   3842  H   ARG   245      37.961  37.679  76.079  1.00  0.00           H  
ATOM   3843  CA  ARG   245      40.015  37.722  76.668  1.00  0.00           C  
ATOM   3844  HA  ARG   245      39.861  38.693  76.197  1.00  0.00           H  
ATOM   3845  CB  ARG   245      40.388  38.186  78.113  1.00  0.00           C  
ATOM   3846  HB2 ARG   245      40.415  37.319  78.774  1.00  0.00           H  
ATOM   3847  HB3 ARG   245      41.380  38.610  77.962  1.00  0.00           H  
ATOM   3848  CG  ARG   245      39.521  39.294  78.693  1.00  0.00           C  
ATOM   3849  HG2 ARG   245      40.042  39.674  79.572  1.00  0.00           H  
ATOM   3850  HG3 ARG   245      39.427  40.154  78.029  1.00  0.00           H  
ATOM   3851  CD  ARG   245      38.128  38.932  79.207  1.00  0.00           C  
ATOM   3852  HD2 ARG   245      37.521  38.347  78.515  1.00  0.00           H  
ATOM   3853  HD3 ARG   245      38.241  38.375  80.137  1.00  0.00           H  
ATOM   3854  NE  ARG   245      37.426  40.221  79.596  1.00  0.00           N  
ATOM   3855  HE  ARG   245      37.972  41.030  79.858  1.00  0.00           H  
ATOM   3856  CZ  ARG   245      36.104  40.396  79.557  1.00  0.00           C  
ATOM   3857  NH1 ARG   245      35.259  39.518  79.097  1.00  0.00           N  
ATOM   3858 HH11 ARG   245      35.554  38.628  78.720  1.00  0.00           H  
ATOM   3859 HH12 ARG   245      34.322  39.857  78.935  1.00  0.00           H  
ATOM   3860  NH2 ARG   245      35.574  41.537  80.017  1.00  0.00           N  
ATOM   3861 HH21 ARG   245      36.173  42.095  80.609  1.00  0.00           H  
ATOM   3862 HH22 ARG   245      34.589  41.758  80.039  1.00  0.00           H  
ATOM   3863  C   ARG   245      41.037  36.974  75.947  1.00  0.00           C  
ATOM   3864  O   ARG   245      42.137  36.695  76.483  1.00  0.00           O  
ATOM   3865  N   ARG   246      40.695  36.525  74.750  1.00  0.00           N  
ATOM   3866  H   ARG   246      39.719  36.626  74.512  1.00  0.00           H  
ATOM   3867  CA  ARG   246      41.719  36.036  73.682  1.00  0.00           C  
ATOM   3868  HA  ARG   246      42.657  35.963  74.234  1.00  0.00           H  
ATOM   3869  CB  ARG   246      41.383  34.594  73.232  1.00  0.00           C  
ATOM   3870  HB2 ARG   246      40.408  34.622  72.747  1.00  0.00           H  
ATOM   3871  HB3 ARG   246      42.090  34.328  72.447  1.00  0.00           H  
ATOM   3872  CG  ARG   246      41.557  33.572  74.328  1.00  0.00           C  
ATOM   3873  HG2 ARG   246      42.516  33.797  74.795  1.00  0.00           H  
ATOM   3874  HG3 ARG   246      40.737  33.741  75.026  1.00  0.00           H  
ATOM   3875  CD  ARG   246      41.513  32.145  73.781  1.00  0.00           C  
ATOM   3876  HD2 ARG   246      42.343  32.113  73.075  1.00  0.00           H  
ATOM   3877  HD3 ARG   246      41.703  31.369  74.522  1.00  0.00           H  
ATOM   3878  NE  ARG   246      40.323  31.757  73.154  1.00  0.00           N  
ATOM   3879  HE  ARG   246      40.384  31.863  72.152  1.00  0.00           H  
ATOM   3880  CZ  ARG   246      39.154  31.423  73.667  1.00  0.00           C  
ATOM   3881  NH1 ARG   246      39.019  31.185  74.948  1.00  0.00           N  
ATOM   3882 HH11 ARG   246      39.805  31.008  75.556  1.00  0.00           H  
ATOM   3883 HH12 ARG   246      38.154  30.831  75.331  1.00  0.00           H  
ATOM   3884  NH2 ARG   246      38.085  31.328  72.971  1.00  0.00           N  
ATOM   3885 HH21 ARG   246      38.142  31.446  71.969  1.00  0.00           H  
ATOM   3886 HH22 ARG   246      37.171  31.152  73.363  1.00  0.00           H  
ATOM   3887  C   ARG   246      41.974  36.956  72.379  1.00  0.00           C  
ATOM   3888  O   ARG   246      42.276  36.474  71.316  1.00  0.00           O  
ATOM   3889  N   ILE   247      41.825  38.272  72.584  1.00  0.00           N  
ATOM   3890  H   ILE   247      41.596  38.559  73.525  1.00  0.00           H  
ATOM   3891  CA  ILE   247      41.854  39.313  71.574  1.00  0.00           C  
ATOM   3892  HA  ILE   247      41.040  39.058  70.896  1.00  0.00           H  
ATOM   3893  CB  ILE   247      41.291  40.684  72.098  1.00  0.00           C  
ATOM   3894  HB  ILE   247      41.858  41.073  72.943  1.00  0.00           H  
ATOM   3895  CG2 ILE   247      41.583  41.844  71.025  1.00  0.00           C  
ATOM   3896 HG21 ILE   247      42.636  42.105  71.124  1.00  0.00           H  
ATOM   3897 HG22 ILE   247      41.512  41.531  69.983  1.00  0.00           H  
ATOM   3898 HG23 ILE   247      41.007  42.769  71.053  1.00  0.00           H  
ATOM   3899  CG1 ILE   247      39.727  40.658  72.280  1.00  0.00           C  
ATOM   3900 HG12 ILE   247      39.318  40.674  71.269  1.00  0.00           H  
ATOM   3901 HG13 ILE   247      39.428  39.765  72.829  1.00  0.00           H  
ATOM   3902  CD1 ILE   247      39.123  41.887  72.976  1.00  0.00           C  
ATOM   3903 HD11 ILE   247      39.302  41.768  74.045  1.00  0.00           H  
ATOM   3904 HD12 ILE   247      39.449  42.879  72.663  1.00  0.00           H  
ATOM   3905 HD13 ILE   247      38.037  41.874  72.881  1.00  0.00           H  
ATOM   3906  C   ILE   247      43.222  39.418  70.862  1.00  0.00           C  
ATOM   3907  O   ILE   247      44.216  39.394  71.591  1.00  0.00           O  
ATOM   3908  N   SER   248      43.273  39.574  69.525  1.00  0.00           N  
ATOM   3909  H   SER   248      42.439  39.492  68.962  1.00  0.00           H  
ATOM   3910  CA  SER   248      44.560  39.700  68.887  1.00  0.00           C  
ATOM   3911  HA  SER   248      45.176  38.850  69.180  1.00  0.00           H  
ATOM   3912  CB  SER   248      44.279  39.397  67.397  1.00  0.00           C  
ATOM   3913  HB2 SER   248      43.761  38.440  67.331  1.00  0.00           H  
ATOM   3914  HB3 SER   248      43.603  40.196  67.091  1.00  0.00           H  
ATOM   3915  OG  SER   248      45.497  39.445  66.665  1.00  0.00           O  
ATOM   3916  HG  SER   248      45.618  38.729  66.036  1.00  0.00           H  
ATOM   3917  C   SER   248      45.329  40.980  69.123  1.00  0.00           C  
ATOM   3918  O   SER   248      44.694  42.069  69.071  1.00  0.00           O  
ATOM   3919  N   SER   249      46.633  40.889  69.289  1.00  0.00           N  
ATOM   3920  H   SER   249      47.048  39.984  69.117  1.00  0.00           H  
ATOM   3921  CA  SER   249      47.551  42.008  69.311  1.00  0.00           C  
ATOM   3922  HA  SER   249      47.154  42.564  70.161  1.00  0.00           H  
ATOM   3923  CB  SER   249      48.952  41.585  69.494  1.00  0.00           C  
ATOM   3924  HB2 SER   249      49.550  42.497  69.486  1.00  0.00           H  
ATOM   3925  HB3 SER   249      49.045  40.977  70.394  1.00  0.00           H  
ATOM   3926  OG  SER   249      49.357  40.753  68.426  1.00  0.00           O  
ATOM   3927  HG  SER   249      49.548  41.244  67.624  1.00  0.00           H  
ATOM   3928  C   SER   249      47.332  42.825  67.931  1.00  0.00           C  
ATOM   3929  O   SER   249      47.400  44.042  67.918  1.00  0.00           O  
ATOM   3930  N   LEU   250      47.010  42.161  66.768  1.00  0.00           N  
ATOM   3931  H   LEU   250      46.949  41.153  66.739  1.00  0.00           H  
ATOM   3932  CA  LEU   250      46.764  42.931  65.554  1.00  0.00           C  
ATOM   3933  HA  LEU   250      47.530  43.700  65.454  1.00  0.00           H  
ATOM   3934  CB  LEU   250      46.959  41.889  64.430  1.00  0.00           C  
ATOM   3935  HB2 LEU   250      47.888  41.328  64.532  1.00  0.00           H  
ATOM   3936  HB3 LEU   250      46.145  41.183  64.595  1.00  0.00           H  
ATOM   3937  CG  LEU   250      46.723  42.549  63.026  1.00  0.00           C  
ATOM   3938  HG  LEU   250      45.708  42.945  63.056  1.00  0.00           H  
ATOM   3939  CD1 LEU   250      47.742  43.594  62.838  1.00  0.00           C  
ATOM   3940 HD11 LEU   250      47.733  43.936  61.803  1.00  0.00           H  
ATOM   3941 HD12 LEU   250      47.536  44.479  63.441  1.00  0.00           H  
ATOM   3942 HD13 LEU   250      48.778  43.263  62.907  1.00  0.00           H  
ATOM   3943  CD2 LEU   250      46.735  41.463  61.952  1.00  0.00           C  
ATOM   3944 HD21 LEU   250      47.696  40.950  61.905  1.00  0.00           H  
ATOM   3945 HD22 LEU   250      46.004  40.683  62.162  1.00  0.00           H  
ATOM   3946 HD23 LEU   250      46.354  41.843  61.004  1.00  0.00           H  
ATOM   3947  C   LEU   250      45.467  43.608  65.541  1.00  0.00           C  
ATOM   3948  O   LEU   250      45.533  44.780  65.212  1.00  0.00           O  
ATOM   3949  N   GLN   251      44.306  42.997  65.915  1.00  0.00           N  
ATOM   3950  H   GLN   251      44.366  42.021  66.171  1.00  0.00           H  
ATOM   3951  CA  GLN   251      42.969  43.615  66.102  1.00  0.00           C  
ATOM   3952  HA  GLN   251      42.632  43.877  65.099  1.00  0.00           H  
ATOM   3953  CB  GLN   251      42.009  42.566  66.723  1.00  0.00           C  
ATOM   3954  HB2 GLN   251      42.392  42.111  67.636  1.00  0.00           H  
ATOM   3955  HB3 GLN   251      41.138  43.128  67.062  1.00  0.00           H  
ATOM   3956  CG  GLN   251      41.562  41.484  65.764  1.00  0.00           C  
ATOM   3957  HG2 GLN   251      40.893  41.799  64.963  1.00  0.00           H  
ATOM   3958  HG3 GLN   251      42.447  41.054  65.294  1.00  0.00           H  
ATOM   3959  CD  GLN   251      40.967  40.287  66.440  1.00  0.00           C  
ATOM   3960  OE1 GLN   251      40.843  40.139  67.687  1.00  0.00           O  
ATOM   3961  NE2 GLN   251      40.782  39.260  65.601  1.00  0.00           N  
ATOM   3962 HE21 GLN   251      40.394  38.394  65.947  1.00  0.00           H  
ATOM   3963 HE22 GLN   251      41.004  39.382  64.623  1.00  0.00           H  
ATOM   3964  C   GLN   251      43.089  44.868  67.062  1.00  0.00           C  
ATOM   3965  O   GLN   251      42.666  45.948  66.677  1.00  0.00           O  
ATOM   3966  N   ALA   252      43.862  44.794  68.125  1.00  0.00           N  
ATOM   3967  H   ALA   252      44.151  43.882  68.448  1.00  0.00           H  
ATOM   3968  CA  ALA   252      44.312  45.866  69.062  1.00  0.00           C  
ATOM   3969  HA  ALA   252      43.443  46.284  69.570  1.00  0.00           H  
ATOM   3970  CB  ALA   252      45.095  45.331  70.311  1.00  0.00           C  
ATOM   3971  HB1 ALA   252      45.274  46.057  71.104  1.00  0.00           H  
ATOM   3972  HB2 ALA   252      44.482  44.525  70.714  1.00  0.00           H  
ATOM   3973  HB3 ALA   252      46.060  45.024  69.909  1.00  0.00           H  
ATOM   3974  C   ALA   252      45.080  46.980  68.365  1.00  0.00           C  
ATOM   3975  O   ALA   252      44.821  48.133  68.763  1.00  0.00           O  
ATOM   3976  N   LEU   253      46.035  46.687  67.506  1.00  0.00           N  
ATOM   3977  H   LEU   253      46.123  45.703  67.299  1.00  0.00           H  
ATOM   3978  CA  LEU   253      46.831  47.607  66.700  1.00  0.00           C  
ATOM   3979  HA  LEU   253      47.313  48.376  67.303  1.00  0.00           H  
ATOM   3980  CB  LEU   253      48.069  46.830  66.072  1.00  0.00           C  
ATOM   3981  HB2 LEU   253      48.824  46.469  66.771  1.00  0.00           H  
ATOM   3982  HB3 LEU   253      47.692  46.020  65.449  1.00  0.00           H  
ATOM   3983  CG  LEU   253      48.858  47.726  65.069  1.00  0.00           C  
ATOM   3984  HG  LEU   253      48.189  47.992  64.250  1.00  0.00           H  
ATOM   3985  CD1 LEU   253      49.499  49.013  65.597  1.00  0.00           C  
ATOM   3986 HD11 LEU   253      50.154  48.797  66.441  1.00  0.00           H  
ATOM   3987 HD12 LEU   253      50.025  49.561  64.815  1.00  0.00           H  
ATOM   3988 HD13 LEU   253      48.769  49.779  65.856  1.00  0.00           H  
ATOM   3989  CD2 LEU   253      50.010  46.913  64.507  1.00  0.00           C  
ATOM   3990 HD21 LEU   253      50.708  47.464  63.876  1.00  0.00           H  
ATOM   3991 HD22 LEU   253      50.537  46.425  65.327  1.00  0.00           H  
ATOM   3992 HD23 LEU   253      49.698  46.089  63.865  1.00  0.00           H  
ATOM   3993  C   LEU   253      45.994  48.323  65.699  1.00  0.00           C  
ATOM   3994  O   LEU   253      46.038  49.549  65.665  1.00  0.00           O  
ATOM   3995  N   LEU   254      45.310  47.568  64.813  1.00  0.00           N  
ATOM   3996  H   LEU   254      45.538  46.583  64.816  1.00  0.00           H  
ATOM   3997  CA  LEU   254      44.494  48.142  63.798  1.00  0.00           C  
ATOM   3998  HA  LEU   254      45.100  48.716  63.098  1.00  0.00           H  
ATOM   3999  CB  LEU   254      43.813  46.980  62.940  1.00  0.00           C  
ATOM   4000  HB2 LEU   254      43.260  46.283  63.570  1.00  0.00           H  
ATOM   4001  HB3 LEU   254      43.094  47.439  62.261  1.00  0.00           H  
ATOM   4002  CG  LEU   254      44.916  46.188  62.206  1.00  0.00           C  
ATOM   4003  HG  LEU   254      45.555  45.769  62.983  1.00  0.00           H  
ATOM   4004  CD1 LEU   254      44.203  45.049  61.513  1.00  0.00           C  
ATOM   4005 HD11 LEU   254      43.563  45.326  60.675  1.00  0.00           H  
ATOM   4006 HD12 LEU   254      44.889  44.248  61.240  1.00  0.00           H  
ATOM   4007 HD13 LEU   254      43.576  44.602  62.285  1.00  0.00           H  
ATOM   4008  CD2 LEU   254      45.737  46.944  61.285  1.00  0.00           C  
ATOM   4009 HD21 LEU   254      45.350  47.887  60.900  1.00  0.00           H  
ATOM   4010 HD22 LEU   254      46.682  47.122  61.798  1.00  0.00           H  
ATOM   4011 HD23 LEU   254      45.946  46.340  60.402  1.00  0.00           H  
ATOM   4012  C   LEU   254      43.417  49.126  64.360  1.00  0.00           C  
ATOM   4013  O   LEU   254      43.070  50.145  63.748  1.00  0.00           O  
ATOM   4014  N   ALA   255      42.960  48.810  65.511  1.00  0.00           N  
ATOM   4015  H   ALA   255      43.050  47.871  65.872  1.00  0.00           H  
ATOM   4016  CA  ALA   255      42.011  49.646  66.189  1.00  0.00           C  
ATOM   4017  HA  ALA   255      41.207  49.887  65.494  1.00  0.00           H  
ATOM   4018  CB  ALA   255      41.235  48.962  67.357  1.00  0.00           C  
ATOM   4019  HB1 ALA   255      41.897  48.377  67.996  1.00  0.00           H  
ATOM   4020  HB2 ALA   255      40.777  49.652  68.066  1.00  0.00           H  
ATOM   4021  HB3 ALA   255      40.546  48.216  66.962  1.00  0.00           H  
ATOM   4022  C   ALA   255      42.655  50.926  66.739  1.00  0.00           C  
ATOM   4023  O   ALA   255      42.151  52.021  66.549  1.00  0.00           O  
ATOM   4024  N   HID   256      43.822  50.803  67.367  1.00  0.00           N  
ATOM   4025  H   HID   256      44.102  49.857  67.581  1.00  0.00           H  
ATOM   4026  CA  HID   256      44.774  51.882  67.731  1.00  0.00           C  
ATOM   4027  HA  HID   256      44.308  52.402  68.568  1.00  0.00           H  
ATOM   4028  CB  HID   256      46.120  51.325  68.156  1.00  0.00           C  
ATOM   4029  HB2 HID   256      45.921  50.674  69.007  1.00  0.00           H  
ATOM   4030  HB3 HID   256      46.680  50.882  67.333  1.00  0.00           H  
ATOM   4031  CG  HID   256      46.949  52.461  68.625  1.00  0.00           C  
ATOM   4032  ND1 HID   256      46.787  53.163  69.784  1.00  0.00           N  
ATOM   4033  HD1 HID   256      46.136  52.939  70.523  1.00  0.00           H  
ATOM   4034  CE1 HID   256      47.729  54.108  69.937  1.00  0.00           C  
ATOM   4035  HE1 HID   256      47.967  54.730  70.787  1.00  0.00           H  
ATOM   4036  NE2 HID   256      48.626  53.884  69.028  1.00  0.00           N  
ATOM   4037  CD2 HID   256      48.132  52.949  68.168  1.00  0.00           C  
ATOM   4038  HD2 HID   256      48.689  52.615  67.305  1.00  0.00           H  
ATOM   4039  C   HID   256      44.909  52.902  66.609  1.00  0.00           C  
ATOM   4040  O   HID   256      44.725  54.082  66.916  1.00  0.00           O  
ATOM   4041  N   VAL   257      45.215  52.428  65.382  1.00  0.00           N  
ATOM   4042  H   VAL   257      45.356  51.429  65.337  1.00  0.00           H  
ATOM   4043  CA  VAL   257      45.414  53.323  64.161  1.00  0.00           C  
ATOM   4044  HA  VAL   257      45.977  54.209  64.454  1.00  0.00           H  
ATOM   4045  CB  VAL   257      46.119  52.515  63.043  1.00  0.00           C  
ATOM   4046  HB  VAL   257      45.431  51.740  62.704  1.00  0.00           H  
ATOM   4047  CG1 VAL   257      46.459  53.375  61.813  1.00  0.00           C  
ATOM   4048 HG11 VAL   257      46.763  52.771  60.958  1.00  0.00           H  
ATOM   4049 HG12 VAL   257      45.538  53.900  61.560  1.00  0.00           H  
ATOM   4050 HG13 VAL   257      47.202  54.104  62.138  1.00  0.00           H  
ATOM   4051  CG2 VAL   257      47.423  51.799  63.479  1.00  0.00           C  
ATOM   4052 HG21 VAL   257      47.820  51.287  62.602  1.00  0.00           H  
ATOM   4053 HG22 VAL   257      48.242  52.500  63.639  1.00  0.00           H  
ATOM   4054 HG23 VAL   257      47.280  51.176  64.362  1.00  0.00           H  
ATOM   4055  C   VAL   257      44.073  53.951  63.800  1.00  0.00           C  
ATOM   4056  O   VAL   257      44.019  55.171  63.625  1.00  0.00           O  
ATOM   4057  N   TRP   258      42.922  53.200  63.915  1.00  0.00           N  
ATOM   4058  H   TRP   258      42.987  52.195  64.001  1.00  0.00           H  
ATOM   4059  CA  TRP   258      41.598  53.837  63.788  1.00  0.00           C  
ATOM   4060  HA  TRP   258      41.665  54.373  62.842  1.00  0.00           H  
ATOM   4061  CB  TRP   258      40.514  52.806  63.640  1.00  0.00           C  
ATOM   4062  HB2 TRP   258      40.783  51.945  63.028  1.00  0.00           H  
ATOM   4063  HB3 TRP   258      40.351  52.561  64.689  1.00  0.00           H  
ATOM   4064  CG  TRP   258      39.236  53.297  63.079  1.00  0.00           C  
ATOM   4065  CD1 TRP   258      38.963  54.383  62.411  1.00  0.00           C  
ATOM   4066  HD1 TRP   258      39.728  55.112  62.187  1.00  0.00           H  
ATOM   4067  NE1 TRP   258      37.682  54.410  61.837  1.00  0.00           N  
ATOM   4068  HE1 TRP   258      37.324  55.164  61.268  1.00  0.00           H  
ATOM   4069  CE2 TRP   258      37.029  53.237  62.258  1.00  0.00           C  
ATOM   4070  CZ2 TRP   258      35.683  52.918  62.193  1.00  0.00           C  
ATOM   4071  HZ2 TRP   258      34.978  53.603  61.746  1.00  0.00           H  
ATOM   4072  CH2 TRP   258      35.319  51.689  62.761  1.00  0.00           C  
ATOM   4073  HH2 TRP   258      34.286  51.375  62.769  1.00  0.00           H  
ATOM   4074  CZ3 TRP   258      36.326  50.848  63.331  1.00  0.00           C  
ATOM   4075  HZ3 TRP   258      36.076  49.864  63.700  1.00  0.00           H  
ATOM   4076  CE3 TRP   258      37.660  51.291  63.572  1.00  0.00           C  
ATOM   4077  HE3 TRP   258      38.354  50.648  64.094  1.00  0.00           H  
ATOM   4078  CD2 TRP   258      37.979  52.517  63.032  1.00  0.00           C  
ATOM   4079  C   TRP   258      41.299  54.861  64.805  1.00  0.00           C  
ATOM   4080  O   TRP   258      41.099  56.018  64.456  1.00  0.00           O  
ATOM   4081  N   ARG   259      41.415  54.548  66.101  1.00  0.00           N  
ATOM   4082  H   ARG   259      41.906  53.681  66.263  1.00  0.00           H  
ATOM   4083  CA  ARG   259      41.283  55.449  67.284  1.00  0.00           C  
ATOM   4084  HA  ARG   259      40.305  55.929  67.324  1.00  0.00           H  
ATOM   4085  CB  ARG   259      41.443  54.701  68.627  1.00  0.00           C  
ATOM   4086  HB2 ARG   259      40.440  54.333  68.843  1.00  0.00           H  
ATOM   4087  HB3 ARG   259      42.225  53.956  68.477  1.00  0.00           H  
ATOM   4088  CG  ARG   259      41.730  55.688  69.840  1.00  0.00           C  
ATOM   4089  HG2 ARG   259      42.698  56.177  69.731  1.00  0.00           H  
ATOM   4090  HG3 ARG   259      40.994  56.490  69.786  1.00  0.00           H  
ATOM   4091  CD  ARG   259      41.637  54.841  71.181  1.00  0.00           C  
ATOM   4092  HD2 ARG   259      40.583  54.566  71.147  1.00  0.00           H  
ATOM   4093  HD3 ARG   259      42.155  53.896  71.020  1.00  0.00           H  
ATOM   4094  NE  ARG   259      42.044  55.636  72.348  1.00  0.00           N  
ATOM   4095  HE  ARG   259      43.054  55.633  72.389  1.00  0.00           H  
ATOM   4096  CZ  ARG   259      41.350  56.184  73.321  1.00  0.00           C  
ATOM   4097  NH1 ARG   259      40.110  56.369  73.329  1.00  0.00           N  
ATOM   4098 HH11 ARG   259      39.649  55.742  72.685  1.00  0.00           H  
ATOM   4099 HH12 ARG   259      39.672  56.983  74.001  1.00  0.00           H  
ATOM   4100  NH2 ARG   259      41.951  56.788  74.305  1.00  0.00           N  
ATOM   4101 HH21 ARG   259      42.942  56.982  74.278  1.00  0.00           H  
ATOM   4102 HH22 ARG   259      41.403  57.319  74.967  1.00  0.00           H  
ATOM   4103  C   ARG   259      42.158  56.672  67.126  1.00  0.00           C  
ATOM   4104  O   ARG   259      41.680  57.758  67.363  1.00  0.00           O  
ATOM   4105  N   SER   260      43.387  56.547  66.590  1.00  0.00           N  
ATOM   4106  H   SER   260      43.686  55.625  66.306  1.00  0.00           H  
ATOM   4107  CA  SER   260      44.308  57.672  66.358  1.00  0.00           C  
ATOM   4108  HA  SER   260      44.315  58.344  67.216  1.00  0.00           H  
ATOM   4109  CB  SER   260      45.651  57.138  66.030  1.00  0.00           C  
ATOM   4110  HB2 SER   260      45.662  56.531  65.125  1.00  0.00           H  
ATOM   4111  HB3 SER   260      46.374  57.945  65.911  1.00  0.00           H  
ATOM   4112  OG  SER   260      46.083  56.469  67.213  1.00  0.00           O  
ATOM   4113  HG  SER   260      45.771  55.561  67.194  1.00  0.00           H  
ATOM   4114  C   SER   260      43.754  58.618  65.303  1.00  0.00           C  
ATOM   4115  O   SER   260      44.125  59.828  65.223  1.00  0.00           O  
ATOM   4116  N   VAL   261      42.993  58.160  64.308  1.00  0.00           N  
ATOM   4117  H   VAL   261      42.817  57.167  64.255  1.00  0.00           H  
ATOM   4118  CA  VAL   261      42.491  58.982  63.179  1.00  0.00           C  
ATOM   4119  HA  VAL   261      43.227  59.768  63.011  1.00  0.00           H  
ATOM   4120  CB  VAL   261      42.336  58.087  61.992  1.00  0.00           C  
ATOM   4121  HB  VAL   261      41.874  57.164  62.342  1.00  0.00           H  
ATOM   4122  CG1 VAL   261      41.488  58.699  60.892  1.00  0.00           C  
ATOM   4123 HG11 VAL   261      40.457  58.646  61.243  1.00  0.00           H  
ATOM   4124 HG12 VAL   261      41.885  59.665  60.580  1.00  0.00           H  
ATOM   4125 HG13 VAL   261      41.462  58.120  59.969  1.00  0.00           H  
ATOM   4126  CG2 VAL   261      43.655  57.900  61.199  1.00  0.00           C  
ATOM   4127 HG21 VAL   261      43.920  58.755  60.576  1.00  0.00           H  
ATOM   4128 HG22 VAL   261      44.498  57.637  61.837  1.00  0.00           H  
ATOM   4129 HG23 VAL   261      43.518  56.956  60.672  1.00  0.00           H  
ATOM   4130  C   VAL   261      41.233  59.687  63.656  1.00  0.00           C  
ATOM   4131  O   VAL   261      41.125  60.891  63.606  1.00  0.00           O  
ATOM   4132  N   VAL   262      40.257  58.992  64.216  1.00  0.00           N  
ATOM   4133  H   VAL   262      40.217  57.984  64.170  1.00  0.00           H  
ATOM   4134  CA  VAL   262      39.084  59.555  64.902  1.00  0.00           C  
ATOM   4135  HA  VAL   262      38.466  60.058  64.158  1.00  0.00           H  
ATOM   4136  CB  VAL   262      38.311  58.388  65.543  1.00  0.00           C  
ATOM   4137  HB  VAL   262      38.908  58.038  66.385  1.00  0.00           H  
ATOM   4138  CG1 VAL   262      36.910  58.874  66.182  1.00  0.00           C  
ATOM   4139 HG11 VAL   262      37.195  59.682  66.855  1.00  0.00           H  
ATOM   4140 HG12 VAL   262      36.236  59.349  65.468  1.00  0.00           H  
ATOM   4141 HG13 VAL   262      36.399  58.037  66.658  1.00  0.00           H  
ATOM   4142  CG2 VAL   262      37.983  57.273  64.555  1.00  0.00           C  
ATOM   4143 HG21 VAL   262      37.396  56.515  65.074  1.00  0.00           H  
ATOM   4144 HG22 VAL   262      37.402  57.805  63.802  1.00  0.00           H  
ATOM   4145 HG23 VAL   262      38.893  56.886  64.098  1.00  0.00           H  
ATOM   4146  C   VAL   262      39.389  60.651  65.965  1.00  0.00           C  
ATOM   4147  O   VAL   262      38.698  61.628  65.987  1.00  0.00           O  
ATOM   4148  N   ARG   263      40.462  60.610  66.769  1.00  0.00           N  
ATOM   4149  H   ARG   263      40.850  59.681  66.845  1.00  0.00           H  
ATOM   4150  CA  ARG   263      40.958  61.675  67.598  1.00  0.00           C  
ATOM   4151  HA  ARG   263      40.169  61.972  68.289  1.00  0.00           H  
ATOM   4152  CB  ARG   263      42.190  61.082  68.359  1.00  0.00           C  
ATOM   4153  HB2 ARG   263      42.940  60.636  67.705  1.00  0.00           H  
ATOM   4154  HB3 ARG   263      42.786  61.872  68.816  1.00  0.00           H  
ATOM   4155  CG  ARG   263      41.726  60.127  69.454  1.00  0.00           C  
ATOM   4156  HG2 ARG   263      41.208  60.801  70.136  1.00  0.00           H  
ATOM   4157  HG3 ARG   263      41.015  59.349  69.174  1.00  0.00           H  
ATOM   4158  CD  ARG   263      42.826  59.412  70.230  1.00  0.00           C  
ATOM   4159  HD2 ARG   263      42.357  58.919  71.082  1.00  0.00           H  
ATOM   4160  HD3 ARG   263      43.193  58.614  69.584  1.00  0.00           H  
ATOM   4161  NE  ARG   263      43.918  60.282  70.629  1.00  0.00           N  
ATOM   4162  HE  ARG   263      44.530  60.481  69.850  1.00  0.00           H  
ATOM   4163  CZ  ARG   263      44.193  60.745  71.821  1.00  0.00           C  
ATOM   4164  NH1 ARG   263      43.523  60.317  72.930  1.00  0.00           N  
ATOM   4165 HH11 ARG   263      42.666  59.782  72.918  1.00  0.00           H  
ATOM   4166 HH12 ARG   263      43.719  60.782  73.805  1.00  0.00           H  
ATOM   4167  NH2 ARG   263      45.073  61.645  71.926  1.00  0.00           N  
ATOM   4168 HH21 ARG   263      45.429  62.012  71.055  1.00  0.00           H  
ATOM   4169 HH22 ARG   263      45.239  62.099  72.813  1.00  0.00           H  
ATOM   4170  C   ARG   263      41.210  62.896  66.790  1.00  0.00           C  
ATOM   4171  O   ARG   263      40.692  63.997  67.153  1.00  0.00           O  
ATOM   4172  N   CYS   264      41.907  62.725  65.671  1.00  0.00           N  
ATOM   4173  H   CYS   264      42.124  61.786  65.370  1.00  0.00           H  
ATOM   4174  CA  CYS   264      42.331  63.849  64.847  1.00  0.00           C  
ATOM   4175  HA  CYS   264      42.601  64.627  65.561  1.00  0.00           H  
ATOM   4176  CB  CYS   264      43.498  63.370  64.045  1.00  0.00           C  
ATOM   4177  HB2 CYS   264      43.252  62.427  63.557  1.00  0.00           H  
ATOM   4178  HB3 CYS   264      43.919  64.253  63.565  1.00  0.00           H  
ATOM   4179  SG  CYS   264      44.793  62.972  65.207  1.00  0.00           S  
ATOM   4180  HG  CYS   264      44.136  61.987  65.825  1.00  0.00           H  
ATOM   4181  C   CYS   264      41.324  64.350  63.817  1.00  0.00           C  
ATOM   4182  O   CYS   264      41.513  65.520  63.487  1.00  0.00           O  
ATOM   4183  N   GLU   265      40.230  63.689  63.539  1.00  0.00           N  
ATOM   4184  H   GLU   265      40.140  62.712  63.780  1.00  0.00           H  
ATOM   4185  CA  GLU   265      39.108  64.216  62.727  1.00  0.00           C  
ATOM   4186  HA  GLU   265      39.593  64.875  62.007  1.00  0.00           H  
ATOM   4187  CB  GLU   265      38.525  63.090  61.818  1.00  0.00           C  
ATOM   4188  HB2 GLU   265      39.390  62.597  61.374  1.00  0.00           H  
ATOM   4189  HB3 GLU   265      37.926  62.379  62.387  1.00  0.00           H  
ATOM   4190  CG  GLU   265      37.796  63.733  60.636  1.00  0.00           C  
ATOM   4191  HG2 GLU   265      36.815  64.112  60.925  1.00  0.00           H  
ATOM   4192  HG3 GLU   265      38.410  64.517  60.193  1.00  0.00           H  
ATOM   4193  CD  GLU   265      37.448  62.823  59.466  1.00  0.00           C  
ATOM   4194  OE1 GLU   265      36.711  63.318  58.563  1.00  0.00           O  
ATOM   4195  OE2 GLU   265      37.748  61.631  59.417  1.00  0.00           O  
ATOM   4196  C   GLU   265      38.112  64.980  63.537  1.00  0.00           C  
ATOM   4197  O   GLU   265      37.270  65.674  62.965  1.00  0.00           O  
ATOM   4198  N   ARG   266      38.181  64.834  64.929  1.00  0.00           N  
ATOM   4199  H   ARG   266      38.797  64.081  65.200  1.00  0.00           H  
ATOM   4200  CA  ARG   266      37.478  65.519  66.087  1.00  0.00           C  
ATOM   4201  HA  ARG   266      37.707  65.024  67.031  1.00  0.00           H  
ATOM   4202  CB  ARG   266      37.935  66.936  66.338  1.00  0.00           C  
ATOM   4203  HB2 ARG   266      37.363  67.569  65.660  1.00  0.00           H  
ATOM   4204  HB3 ARG   266      37.755  67.298  67.351  1.00  0.00           H  
ATOM   4205  CG  ARG   266      39.430  67.113  66.121  1.00  0.00           C  
ATOM   4206  HG2 ARG   266      40.066  66.544  66.799  1.00  0.00           H  
ATOM   4207  HG3 ARG   266      39.610  66.959  65.057  1.00  0.00           H  
ATOM   4208  CD  ARG   266      39.821  68.552  66.423  1.00  0.00           C  
ATOM   4209  HD2 ARG   266      39.260  69.172  65.724  1.00  0.00           H  
ATOM   4210  HD3 ARG   266      39.392  68.831  67.385  1.00  0.00           H  
ATOM   4211  NE  ARG   266      41.321  68.800  66.422  1.00  0.00           N  
ATOM   4212  HE  ARG   266      41.865  68.828  67.272  1.00  0.00           H  
ATOM   4213  CZ  ARG   266      42.082  69.244  65.448  1.00  0.00           C  
ATOM   4214  NH1 ARG   266      41.698  69.293  64.271  1.00  0.00           N  
ATOM   4215 HH11 ARG   266      40.732  69.206  63.990  1.00  0.00           H  
ATOM   4216 HH12 ARG   266      42.281  69.722  63.566  1.00  0.00           H  
ATOM   4217  NH2 ARG   266      43.253  69.786  65.842  1.00  0.00           N  
ATOM   4218 HH21 ARG   266      43.481  69.874  66.822  1.00  0.00           H  
ATOM   4219 HH22 ARG   266      43.820  70.306  65.188  1.00  0.00           H  
ATOM   4220  C   ARG   266      35.931  65.412  65.978  1.00  0.00           C  
ATOM   4221  O   ARG   266      35.258  66.337  66.422  1.00  0.00           O  
ATOM   4222  N   ILE   267      35.480  64.379  65.292  1.00  0.00           N  
ATOM   4223  H   ILE   267      36.136  63.626  65.138  1.00  0.00           H  
ATOM   4224  CA  ILE   267      34.061  64.109  64.983  1.00  0.00           C  
ATOM   4225  HA  ILE   267      33.654  64.933  64.396  1.00  0.00           H  
ATOM   4226  CB  ILE   267      33.973  62.797  64.099  1.00  0.00           C  
ATOM   4227  HB  ILE   267      34.367  61.942  64.649  1.00  0.00           H  
ATOM   4228  CG2 ILE   267      32.507  62.527  63.827  1.00  0.00           C  
ATOM   4229 HG21 ILE   267      32.469  61.562  63.323  1.00  0.00           H  
ATOM   4230 HG22 ILE   267      31.976  62.470  64.777  1.00  0.00           H  
ATOM   4231 HG23 ILE   267      32.113  63.341  63.218  1.00  0.00           H  
ATOM   4232  CG1 ILE   267      34.749  62.840  62.794  1.00  0.00           C  
ATOM   4233 HG12 ILE   267      34.330  63.459  62.000  1.00  0.00           H  
ATOM   4234 HG13 ILE   267      35.677  63.374  62.996  1.00  0.00           H  
ATOM   4235  CD1 ILE   267      35.234  61.511  62.339  1.00  0.00           C  
ATOM   4236 HD11 ILE   267      35.517  60.996  63.257  1.00  0.00           H  
ATOM   4237 HD12 ILE   267      34.421  61.013  61.810  1.00  0.00           H  
ATOM   4238 HD13 ILE   267      36.031  61.800  61.655  1.00  0.00           H  
ATOM   4239  C   ILE   267      33.343  63.971  66.392  1.00  0.00           C  
ATOM   4240  O   ILE   267      33.740  63.379  67.409  1.00  0.00           O  
ATOM   4241  N   ASP   268      32.161  64.680  66.497  1.00  0.00           N  
ATOM   4242  H   ASP   268      31.720  65.074  65.678  1.00  0.00           H  
ATOM   4243  CA  ASP   268      31.208  64.576  67.676  1.00  0.00           C  
ATOM   4244  HA  ASP   268      31.648  64.878  68.626  1.00  0.00           H  
ATOM   4245  CB  ASP   268      29.996  65.451  67.393  1.00  0.00           C  
ATOM   4246  HB2 ASP   268      29.484  64.955  66.569  1.00  0.00           H  
ATOM   4247  HB3 ASP   268      29.303  65.569  68.226  1.00  0.00           H  
ATOM   4248  CG  ASP   268      30.413  66.867  66.920  1.00  0.00           C  
ATOM   4249  OD1 ASP   268      31.124  67.536  67.734  1.00  0.00           O  
ATOM   4250  OD2 ASP   268      30.159  67.360  65.821  1.00  0.00           O  
ATOM   4251  C   ASP   268      30.813  63.098  67.886  1.00  0.00           C  
ATOM   4252  O   ASP   268      30.547  62.394  66.889  1.00  0.00           O  
ATOM   4253  N   PRO   269      30.931  62.607  69.137  1.00  0.00           N  
ATOM   4254  CD  PRO   269      31.182  63.270  70.418  1.00  0.00           C  
ATOM   4255  HD2 PRO   269      30.335  63.849  70.785  1.00  0.00           H  
ATOM   4256  HD3 PRO   269      32.066  63.893  70.285  1.00  0.00           H  
ATOM   4257  CG  PRO   269      31.486  62.177  71.433  1.00  0.00           C  
ATOM   4258  HG2 PRO   269      31.290  62.551  72.438  1.00  0.00           H  
ATOM   4259  HG3 PRO   269      32.504  61.807  71.314  1.00  0.00           H  
ATOM   4260  CB  PRO   269      30.561  61.065  71.007  1.00  0.00           C  
ATOM   4261  HB2 PRO   269      29.545  61.294  71.329  1.00  0.00           H  
ATOM   4262  HB3 PRO   269      30.856  60.096  71.409  1.00  0.00           H  
ATOM   4263  CA  PRO   269      30.761  61.148  69.508  1.00  0.00           C  
ATOM   4264  HA  PRO   269      31.700  60.645  69.275  1.00  0.00           H  
ATOM   4265  C   PRO   269      29.575  60.383  68.848  1.00  0.00           C  
ATOM   4266  O   PRO   269      29.664  59.185  68.578  1.00  0.00           O  
ATOM   4267  N   GLN   270      28.524  61.153  68.557  1.00  0.00           N  
ATOM   4268  H   GLN   270      28.621  62.085  68.933  1.00  0.00           H  
ATOM   4269  CA  GLN   270      27.279  60.779  67.957  1.00  0.00           C  
ATOM   4270  HA  GLN   270      26.927  59.923  68.533  1.00  0.00           H  
ATOM   4271  CB  GLN   270      26.211  61.886  68.081  1.00  0.00           C  
ATOM   4272  HB2 GLN   270      26.539  62.774  67.542  1.00  0.00           H  
ATOM   4273  HB3 GLN   270      25.306  61.571  67.562  1.00  0.00           H  
ATOM   4274  CG  GLN   270      25.845  62.221  69.519  1.00  0.00           C  
ATOM   4275  HG2 GLN   270      25.188  63.078  69.666  1.00  0.00           H  
ATOM   4276  HG3 GLN   270      25.477  61.305  69.982  1.00  0.00           H  
ATOM   4277  CD  GLN   270      27.033  62.725  70.338  1.00  0.00           C  
ATOM   4278  OE1 GLN   270      27.726  63.624  69.993  1.00  0.00           O  
ATOM   4279  NE2 GLN   270      27.380  62.201  71.481  1.00  0.00           N  
ATOM   4280 HE21 GLN   270      28.229  62.508  71.934  1.00  0.00           H  
ATOM   4281 HE22 GLN   270      26.856  61.375  71.732  1.00  0.00           H  
ATOM   4282  C   GLN   270      27.322  60.310  66.545  1.00  0.00           C  
ATOM   4283  O   GLN   270      26.539  59.471  66.078  1.00  0.00           O  
ATOM   4284  N   GLU   271      28.410  60.565  65.802  1.00  0.00           N  
ATOM   4285  H   GLU   271      29.122  61.197  66.140  1.00  0.00           H  
ATOM   4286  CA  GLU   271      28.399  60.108  64.374  1.00  0.00           C  
ATOM   4287  HA  GLU   271      27.436  60.261  63.888  1.00  0.00           H  
ATOM   4288  CB  GLU   271      29.201  61.114  63.528  1.00  0.00           C  
ATOM   4289  HB2 GLU   271      30.229  60.920  63.833  1.00  0.00           H  
ATOM   4290  HB3 GLU   271      29.335  60.723  62.519  1.00  0.00           H  
ATOM   4291  CG  GLU   271      28.968  62.556  63.648  1.00  0.00           C  
ATOM   4292  HG2 GLU   271      28.895  62.887  64.684  1.00  0.00           H  
ATOM   4293  HG3 GLU   271      29.798  63.047  63.140  1.00  0.00           H  
ATOM   4294  CD  GLU   271      27.784  63.111  62.906  1.00  0.00           C  
ATOM   4295  OE1 GLU   271      27.163  62.417  62.004  1.00  0.00           O  
ATOM   4296  OE2 GLU   271      27.436  64.295  63.156  1.00  0.00           O  
ATOM   4297  C   GLU   271      28.950  58.655  64.064  1.00  0.00           C  
ATOM   4298  O   GLU   271      29.971  58.156  64.590  1.00  0.00           O  
ATOM   4299  N   VAL   272      28.211  57.977  63.143  1.00  0.00           N  
ATOM   4300  H   VAL   272      27.445  58.420  62.655  1.00  0.00           H  
ATOM   4301  CA  VAL   272      28.502  56.591  62.761  1.00  0.00           C  
ATOM   4302  HA  VAL   272      28.903  56.073  63.632  1.00  0.00           H  
ATOM   4303  CB  VAL   272      27.254  55.845  62.364  1.00  0.00           C  
ATOM   4304  HB  VAL   272      26.795  56.383  61.535  1.00  0.00           H  
ATOM   4305  CG1 VAL   272      27.416  54.354  61.988  1.00  0.00           C  
ATOM   4306 HG11 VAL   272      26.767  54.175  61.131  1.00  0.00           H  
ATOM   4307 HG12 VAL   272      28.423  54.175  61.612  1.00  0.00           H  
ATOM   4308 HG13 VAL   272      27.104  53.676  62.783  1.00  0.00           H  
ATOM   4309  CG2 VAL   272      26.207  55.869  63.512  1.00  0.00           C  
ATOM   4310 HG21 VAL   272      26.681  55.365  64.354  1.00  0.00           H  
ATOM   4311 HG22 VAL   272      25.985  56.884  63.843  1.00  0.00           H  
ATOM   4312 HG23 VAL   272      25.320  55.367  63.126  1.00  0.00           H  
ATOM   4313  C   VAL   272      29.546  56.480  61.647  1.00  0.00           C  
ATOM   4314  O   VAL   272      29.448  57.074  60.593  1.00  0.00           O  
ATOM   4315  N   LEU   273      30.593  55.653  61.993  1.00  0.00           N  
ATOM   4316  H   LEU   273      30.586  55.267  62.927  1.00  0.00           H  
ATOM   4317  CA  LEU   273      31.824  55.410  61.258  1.00  0.00           C  
ATOM   4318  HA  LEU   273      31.802  55.833  60.253  1.00  0.00           H  
ATOM   4319  CB  LEU   273      33.062  56.066  61.901  1.00  0.00           C  
ATOM   4320  HB2 LEU   273      33.399  55.474  62.752  1.00  0.00           H  
ATOM   4321  HB3 LEU   273      33.811  56.089  61.109  1.00  0.00           H  
ATOM   4322  CG  LEU   273      33.012  57.572  62.330  1.00  0.00           C  
ATOM   4323  HG  LEU   273      32.109  57.692  62.929  1.00  0.00           H  
ATOM   4324  CD1 LEU   273      34.115  58.048  63.324  1.00  0.00           C  
ATOM   4325 HD11 LEU   273      35.122  58.318  63.004  1.00  0.00           H  
ATOM   4326 HD12 LEU   273      33.718  59.010  63.648  1.00  0.00           H  
ATOM   4327 HD13 LEU   273      34.102  57.308  64.124  1.00  0.00           H  
ATOM   4328  CD2 LEU   273      32.887  58.471  61.080  1.00  0.00           C  
ATOM   4329 HD21 LEU   273      33.017  59.497  61.423  1.00  0.00           H  
ATOM   4330 HD22 LEU   273      33.790  58.397  60.473  1.00  0.00           H  
ATOM   4331 HD23 LEU   273      31.914  58.391  60.595  1.00  0.00           H  
ATOM   4332  C   LEU   273      32.006  53.923  61.120  1.00  0.00           C  
ATOM   4333  O   LEU   273      31.619  53.117  61.987  1.00  0.00           O  
ATOM   4334  N   TYR   274      32.629  53.560  59.998  1.00  0.00           N  
ATOM   4335  H   TYR   274      32.774  54.244  59.269  1.00  0.00           H  
ATOM   4336  CA  TYR   274      32.902  52.132  59.662  1.00  0.00           C  
ATOM   4337  HA  TYR   274      32.910  51.553  60.585  1.00  0.00           H  
ATOM   4338  CB  TYR   274      31.748  51.646  58.818  1.00  0.00           C  
ATOM   4339  HB2 TYR   274      31.969  50.620  58.524  1.00  0.00           H  
ATOM   4340  HB3 TYR   274      30.990  51.503  59.588  1.00  0.00           H  
ATOM   4341  CG  TYR   274      31.285  52.383  57.641  1.00  0.00           C  
ATOM   4342  CD1 TYR   274      31.920  52.184  56.345  1.00  0.00           C  
ATOM   4343  HD1 TYR   274      32.755  51.523  56.164  1.00  0.00           H  
ATOM   4344  CE1 TYR   274      31.507  53.023  55.286  1.00  0.00           C  
ATOM   4345  HE1 TYR   274      32.073  52.983  54.367  1.00  0.00           H  
ATOM   4346  CZ  TYR   274      30.461  54.051  55.470  1.00  0.00           C  
ATOM   4347  OH  TYR   274      30.088  54.873  54.494  1.00  0.00           O  
ATOM   4348  HH  TYR   274      30.347  54.512  53.643  1.00  0.00           H  
ATOM   4349  CE2 TYR   274      29.893  54.224  56.779  1.00  0.00           C  
ATOM   4350  HE2 TYR   274      29.091  54.915  56.993  1.00  0.00           H  
ATOM   4351  CD2 TYR   274      30.282  53.396  57.832  1.00  0.00           C  
ATOM   4352  HD2 TYR   274      29.768  53.550  58.770  1.00  0.00           H  
ATOM   4353  C   TYR   274      34.251  51.967  59.027  1.00  0.00           C  
ATOM   4354  O   TYR   274      34.832  52.946  58.602  1.00  0.00           O  
ATOM   4355  N   TYR   275      34.764  50.697  59.095  1.00  0.00           N  
ATOM   4356  H   TYR   275      34.185  50.051  59.613  1.00  0.00           H  
ATOM   4357  CA  TYR   275      36.192  50.235  58.770  1.00  0.00           C  
ATOM   4358  HA  TYR   275      36.605  50.959  58.067  1.00  0.00           H  
ATOM   4359  CB  TYR   275      36.986  50.286  60.101  1.00  0.00           C  
ATOM   4360  HB2 TYR   275      36.893  51.269  60.563  1.00  0.00           H  
ATOM   4361  HB3 TYR   275      36.502  49.625  60.820  1.00  0.00           H  
ATOM   4362  CG  TYR   275      38.515  50.002  60.065  1.00  0.00           C  
ATOM   4363  CD1 TYR   275      39.079  48.717  60.040  1.00  0.00           C  
ATOM   4364  HD1 TYR   275      38.383  47.892  60.076  1.00  0.00           H  
ATOM   4365  CE1 TYR   275      40.455  48.470  60.194  1.00  0.00           C  
ATOM   4366  HE1 TYR   275      40.824  47.457  60.266  1.00  0.00           H  
ATOM   4367  CZ  TYR   275      41.220  49.588  60.374  1.00  0.00           C  
ATOM   4368  OH  TYR   275      42.503  49.396  60.752  1.00  0.00           O  
ATOM   4369  HH  TYR   275      42.814  49.908  61.502  1.00  0.00           H  
ATOM   4370  CE2 TYR   275      40.720  50.921  60.441  1.00  0.00           C  
ATOM   4371  HE2 TYR   275      41.341  51.754  60.740  1.00  0.00           H  
ATOM   4372  CD2 TYR   275      39.348  51.116  60.312  1.00  0.00           C  
ATOM   4373  HD2 TYR   275      38.994  52.125  60.468  1.00  0.00           H  
ATOM   4374  C   TYR   275      36.201  48.817  58.192  1.00  0.00           C  
ATOM   4375  O   TYR   275      35.547  47.916  58.736  1.00  0.00           O  
ATOM   4376  N   ILE   276      36.944  48.581  57.121  1.00  0.00           N  
ATOM   4377  H   ILE   276      37.510  49.384  56.886  1.00  0.00           H  
ATOM   4378  CA  ILE   276      36.864  47.301  56.385  1.00  0.00           C  
ATOM   4379  HA  ILE   276      35.946  46.716  56.425  1.00  0.00           H  
ATOM   4380  CB  ILE   276      37.019  47.716  54.859  1.00  0.00           C  
ATOM   4381  HB  ILE   276      37.770  48.503  54.799  1.00  0.00           H  
ATOM   4382  CG2 ILE   276      37.325  46.571  53.918  1.00  0.00           C  
ATOM   4383 HG21 ILE   276      38.299  46.130  54.130  1.00  0.00           H  
ATOM   4384 HG22 ILE   276      36.550  45.806  53.980  1.00  0.00           H  
ATOM   4385 HG23 ILE   276      37.402  47.012  52.924  1.00  0.00           H  
ATOM   4386  CG1 ILE   276      35.749  48.501  54.383  1.00  0.00           C  
ATOM   4387 HG12 ILE   276      34.950  47.803  54.135  1.00  0.00           H  
ATOM   4388 HG13 ILE   276      35.416  49.210  55.141  1.00  0.00           H  
ATOM   4389  CD1 ILE   276      36.091  49.342  53.111  1.00  0.00           C  
ATOM   4390 HD11 ILE   276      37.018  49.898  53.254  1.00  0.00           H  
ATOM   4391 HD12 ILE   276      36.294  48.753  52.216  1.00  0.00           H  
ATOM   4392 HD13 ILE   276      35.294  50.056  52.905  1.00  0.00           H  
ATOM   4393  C   ILE   276      37.957  46.451  56.856  1.00  0.00           C  
ATOM   4394  O   ILE   276      39.112  46.907  56.969  1.00  0.00           O  
ATOM   4395  N   LEU   277      37.621  45.148  57.049  1.00  0.00           N  
ATOM   4396  H   LEU   277      36.663  44.867  56.896  1.00  0.00           H  
ATOM   4397  CA  LEU   277      38.616  44.018  57.199  1.00  0.00           C  
ATOM   4398  HA  LEU   277      39.660  44.327  57.145  1.00  0.00           H  
ATOM   4399  CB  LEU   277      38.591  43.310  58.563  1.00  0.00           C  
ATOM   4400  HB2 LEU   277      37.647  42.853  58.859  1.00  0.00           H  
ATOM   4401  HB3 LEU   277      39.250  42.459  58.390  1.00  0.00           H  
ATOM   4402  CG  LEU   277      38.976  44.145  59.799  1.00  0.00           C  
ATOM   4403  HG  LEU   277      38.254  44.960  59.858  1.00  0.00           H  
ATOM   4404  CD1 LEU   277      38.852  43.358  61.125  1.00  0.00           C  
ATOM   4405 HD11 LEU   277      38.859  44.024  61.988  1.00  0.00           H  
ATOM   4406 HD12 LEU   277      37.891  42.846  61.185  1.00  0.00           H  
ATOM   4407 HD13 LEU   277      39.685  42.657  61.170  1.00  0.00           H  
ATOM   4408  CD2 LEU   277      40.364  44.734  59.769  1.00  0.00           C  
ATOM   4409 HD21 LEU   277      40.465  45.508  59.009  1.00  0.00           H  
ATOM   4410 HD22 LEU   277      40.487  45.199  60.747  1.00  0.00           H  
ATOM   4411 HD23 LEU   277      41.203  44.051  59.635  1.00  0.00           H  
ATOM   4412  C   LEU   277      38.507  43.015  56.068  1.00  0.00           C  
ATOM   4413  O   LEU   277      37.426  42.455  55.963  1.00  0.00           O  
ATOM   4414  N   LEU   278      39.590  42.852  55.302  1.00  0.00           N  
ATOM   4415  H   LEU   278      40.334  43.446  55.639  1.00  0.00           H  
ATOM   4416  CA  LEU   278      39.742  41.806  54.316  1.00  0.00           C  
ATOM   4417  HA  LEU   278      38.749  41.542  53.953  1.00  0.00           H  
ATOM   4418  CB  LEU   278      40.712  42.223  53.201  1.00  0.00           C  
ATOM   4419  HB2 LEU   278      41.584  42.584  53.747  1.00  0.00           H  
ATOM   4420  HB3 LEU   278      40.885  41.380  52.531  1.00  0.00           H  
ATOM   4421  CG  LEU   278      40.150  43.370  52.363  1.00  0.00           C  
ATOM   4422  HG  LEU   278      39.881  44.224  52.985  1.00  0.00           H  
ATOM   4423  CD1 LEU   278      41.346  43.809  51.494  1.00  0.00           C  
ATOM   4424 HD11 LEU   278      41.087  44.723  50.959  1.00  0.00           H  
ATOM   4425 HD12 LEU   278      42.163  44.133  52.139  1.00  0.00           H  
ATOM   4426 HD13 LEU   278      41.652  42.983  50.852  1.00  0.00           H  
ATOM   4427  CD2 LEU   278      38.962  43.002  51.429  1.00  0.00           C  
ATOM   4428 HD21 LEU   278      39.338  42.717  50.447  1.00  0.00           H  
ATOM   4429 HD22 LEU   278      38.272  42.279  51.865  1.00  0.00           H  
ATOM   4430 HD23 LEU   278      38.392  43.930  51.395  1.00  0.00           H  
ATOM   4431  C   LEU   278      40.292  40.530  54.996  1.00  0.00           C  
ATOM   4432  O   LEU   278      40.871  40.590  56.094  1.00  0.00           O  
ATOM   4433  N   ILE   279      40.117  39.364  54.269  1.00  0.00           N  
ATOM   4434  H   ILE   279      39.695  39.407  53.352  1.00  0.00           H  
ATOM   4435  CA  ILE   279      40.383  38.065  54.822  1.00  0.00           C  
ATOM   4436  HA  ILE   279      41.244  38.199  55.477  1.00  0.00           H  
ATOM   4437  CB  ILE   279      39.145  37.467  55.507  1.00  0.00           C  
ATOM   4438  HB  ILE   279      38.344  37.397  54.771  1.00  0.00           H  
ATOM   4439  CG2 ILE   279      39.456  36.085  55.879  1.00  0.00           C  
ATOM   4440 HG21 ILE   279      39.372  35.482  54.975  1.00  0.00           H  
ATOM   4441 HG22 ILE   279      40.450  36.046  56.323  1.00  0.00           H  
ATOM   4442 HG23 ILE   279      38.861  35.684  56.700  1.00  0.00           H  
ATOM   4443  CG1 ILE   279      38.555  38.291  56.705  1.00  0.00           C  
ATOM   4444 HG12 ILE   279      39.374  38.499  57.393  1.00  0.00           H  
ATOM   4445 HG13 ILE   279      38.379  39.294  56.318  1.00  0.00           H  
ATOM   4446  CD1 ILE   279      37.231  37.681  57.320  1.00  0.00           C  
ATOM   4447 HD11 ILE   279      36.488  37.449  56.557  1.00  0.00           H  
ATOM   4448 HD12 ILE   279      37.501  36.799  57.901  1.00  0.00           H  
ATOM   4449 HD13 ILE   279      36.779  38.479  57.909  1.00  0.00           H  
ATOM   4450  C   ILE   279      40.875  37.234  53.587  1.00  0.00           C  
ATOM   4451  O   ILE   279      40.242  37.274  52.545  1.00  0.00           O  
ATOM   4452  N   ASP   280      42.001  36.570  53.731  1.00  0.00           N  
ATOM   4453  H   ASP   280      42.468  36.576  54.627  1.00  0.00           H  
ATOM   4454  CA  ASP   280      42.470  35.669  52.663  1.00  0.00           C  
ATOM   4455  HA  ASP   280      42.566  36.166  51.698  1.00  0.00           H  
ATOM   4456  CB  ASP   280      43.987  35.295  52.856  1.00  0.00           C  
ATOM   4457  HB2 ASP   280      44.519  36.245  52.802  1.00  0.00           H  
ATOM   4458  HB3 ASP   280      44.173  34.857  53.837  1.00  0.00           H  
ATOM   4459  CG  ASP   280      44.618  34.517  51.729  1.00  0.00           C  
ATOM   4460  OD1 ASP   280      44.061  34.336  50.614  1.00  0.00           O  
ATOM   4461  OD2 ASP   280      45.774  34.092  51.995  1.00  0.00           O  
ATOM   4462  C   ASP   280      41.549  34.434  52.491  1.00  0.00           C  
ATOM   4463  O   ASP   280      41.448  33.633  53.431  1.00  0.00           O  
ATOM   4464  N   ALA   281      40.982  34.195  51.335  1.00  0.00           N  
ATOM   4465  H   ALA   281      40.994  34.989  50.711  1.00  0.00           H  
ATOM   4466  CA  ALA   281      40.102  33.097  51.020  1.00  0.00           C  
ATOM   4467  HA  ALA   281      39.394  32.973  51.839  1.00  0.00           H  
ATOM   4468  CB  ALA   281      39.285  33.431  49.796  1.00  0.00           C  
ATOM   4469  HB1 ALA   281      38.469  32.712  49.718  1.00  0.00           H  
ATOM   4470  HB2 ALA   281      38.986  34.479  49.787  1.00  0.00           H  
ATOM   4471  HB3 ALA   281      39.768  33.376  48.820  1.00  0.00           H  
ATOM   4472  C   ALA   281      40.869  31.723  50.920  1.00  0.00           C  
ATOM   4473  O   ALA   281      40.221  30.687  50.984  1.00  0.00           O  
ATOM   4474  N   ARG   282      42.144  31.796  50.581  1.00  0.00           N  
ATOM   4475  H   ARG   282      42.566  32.713  50.543  1.00  0.00           H  
ATOM   4476  CA  ARG   282      42.871  30.664  49.956  1.00  0.00           C  
ATOM   4477  HA  ARG   282      42.521  30.402  48.957  1.00  0.00           H  
ATOM   4478  CB  ARG   282      44.347  31.059  49.848  1.00  0.00           C  
ATOM   4479  HB2 ARG   282      44.720  31.617  50.707  1.00  0.00           H  
ATOM   4480  HB3 ARG   282      44.909  30.140  49.682  1.00  0.00           H  
ATOM   4481  CG  ARG   282      44.417  31.925  48.586  1.00  0.00           C  
ATOM   4482  HG2 ARG   282      44.258  31.320  47.694  1.00  0.00           H  
ATOM   4483  HG3 ARG   282      43.659  32.702  48.683  1.00  0.00           H  
ATOM   4484  CD  ARG   282      45.808  32.591  48.465  1.00  0.00           C  
ATOM   4485  HD2 ARG   282      46.111  33.087  49.387  1.00  0.00           H  
ATOM   4486  HD3 ARG   282      46.483  31.749  48.306  1.00  0.00           H  
ATOM   4487  NE  ARG   282      45.949  33.550  47.268  1.00  0.00           N  
ATOM   4488  HE  ARG   282      46.696  33.474  46.592  1.00  0.00           H  
ATOM   4489  CZ  ARG   282      45.414  34.742  47.133  1.00  0.00           C  
ATOM   4490  NH1 ARG   282      44.512  35.156  48.003  1.00  0.00           N  
ATOM   4491 HH11 ARG   282      44.591  34.634  48.864  1.00  0.00           H  
ATOM   4492 HH12 ARG   282      43.729  35.774  47.847  1.00  0.00           H  
ATOM   4493  NH2 ARG   282      45.691  35.495  46.108  1.00  0.00           N  
ATOM   4494 HH21 ARG   282      46.277  35.158  45.358  1.00  0.00           H  
ATOM   4495 HH22 ARG   282      45.134  36.335  46.042  1.00  0.00           H  
ATOM   4496  C   ARG   282      42.759  29.430  50.858  1.00  0.00           C  
ATOM   4497  O   ARG   282      42.147  28.472  50.452  1.00  0.00           O  
ATOM   4498  N   THR   283      43.173  29.470  52.146  1.00  0.00           N  
ATOM   4499  H   THR   283      43.764  30.199  52.521  1.00  0.00           H  
ATOM   4500  CA  THR   283      43.000  28.318  53.094  1.00  0.00           C  
ATOM   4501  HA  THR   283      43.102  27.335  52.636  1.00  0.00           H  
ATOM   4502  CB  THR   283      44.027  28.490  54.247  1.00  0.00           C  
ATOM   4503  HB  THR   283      43.970  27.608  54.885  1.00  0.00           H  
ATOM   4504  CG2 THR   283      45.456  28.627  53.765  1.00  0.00           C  
ATOM   4505 HG21 THR   283      46.124  28.544  54.622  1.00  0.00           H  
ATOM   4506 HG22 THR   283      45.610  27.832  53.036  1.00  0.00           H  
ATOM   4507 HG23 THR   283      45.587  29.554  53.205  1.00  0.00           H  
ATOM   4508  OG1 THR   283      43.910  29.625  55.070  1.00  0.00           O  
ATOM   4509  HG1 THR   283      44.208  30.365  54.536  1.00  0.00           H  
ATOM   4510  C   THR   283      41.650  28.250  53.783  1.00  0.00           C  
ATOM   4511  O   THR   283      41.320  27.279  54.483  1.00  0.00           O  
ATOM   4512  N   ARG   284      40.828  29.275  53.516  1.00  0.00           N  
ATOM   4513  H   ARG   284      41.103  30.070  52.958  1.00  0.00           H  
ATOM   4514  CA  ARG   284      39.418  29.564  54.061  1.00  0.00           C  
ATOM   4515  HA  ARG   284      39.400  28.968  54.973  1.00  0.00           H  
ATOM   4516  CB  ARG   284      39.355  31.109  54.427  1.00  0.00           C  
ATOM   4517  HB2 ARG   284      39.553  31.732  53.556  1.00  0.00           H  
ATOM   4518  HB3 ARG   284      38.381  31.305  54.877  1.00  0.00           H  
ATOM   4519  CG  ARG   284      40.432  31.379  55.467  1.00  0.00           C  
ATOM   4520  HG2 ARG   284      40.328  30.740  56.344  1.00  0.00           H  
ATOM   4521  HG3 ARG   284      41.458  31.273  55.113  1.00  0.00           H  
ATOM   4522  CD  ARG   284      40.080  32.694  56.012  1.00  0.00           C  
ATOM   4523  HD2 ARG   284      40.158  33.533  55.320  1.00  0.00           H  
ATOM   4524  HD3 ARG   284      39.058  32.788  56.380  1.00  0.00           H  
ATOM   4525  NE  ARG   284      41.007  32.967  57.192  1.00  0.00           N  
ATOM   4526  HE  ARG   284      40.733  32.599  58.092  1.00  0.00           H  
ATOM   4527  CZ  ARG   284      42.207  33.469  57.111  1.00  0.00           C  
ATOM   4528  NH1 ARG   284      42.778  33.820  55.997  1.00  0.00           N  
ATOM   4529 HH11 ARG   284      42.188  33.857  55.178  1.00  0.00           H  
ATOM   4530 HH12 ARG   284      43.662  34.306  56.046  1.00  0.00           H  
ATOM   4531  NH2 ARG   284      42.866  33.845  58.183  1.00  0.00           N  
ATOM   4532 HH21 ARG   284      42.296  33.845  59.017  1.00  0.00           H  
ATOM   4533 HH22 ARG   284      43.711  34.388  58.081  1.00  0.00           H  
ATOM   4534  C   ARG   284      38.431  29.003  53.130  1.00  0.00           C  
ATOM   4535  O   ARG   284      37.234  28.963  53.455  1.00  0.00           O  
ATOM   4536  N   LEU   285      38.748  28.445  51.963  1.00  0.00           N  
ATOM   4537  H   LEU   285      39.689  28.656  51.664  1.00  0.00           H  
ATOM   4538  CA  LEU   285      37.893  27.442  51.245  1.00  0.00           C  
ATOM   4539  HA  LEU   285      36.856  27.757  51.363  1.00  0.00           H  
ATOM   4540  CB  LEU   285      38.148  27.491  49.736  1.00  0.00           C  
ATOM   4541  HB2 LEU   285      39.228  27.429  49.604  1.00  0.00           H  
ATOM   4542  HB3 LEU   285      37.630  26.689  49.208  1.00  0.00           H  
ATOM   4543  CG  LEU   285      37.670  28.839  49.207  1.00  0.00           C  
ATOM   4544  HG  LEU   285      37.660  29.553  50.030  1.00  0.00           H  
ATOM   4545  CD1 LEU   285      38.638  29.584  48.265  1.00  0.00           C  
ATOM   4546 HD11 LEU   285      38.609  29.123  47.277  1.00  0.00           H  
ATOM   4547 HD12 LEU   285      38.221  30.589  48.192  1.00  0.00           H  
ATOM   4548 HD13 LEU   285      39.674  29.495  48.593  1.00  0.00           H  
ATOM   4549  CD2 LEU   285      36.256  28.649  48.642  1.00  0.00           C  
ATOM   4550 HD21 LEU   285      35.663  28.145  49.406  1.00  0.00           H  
ATOM   4551 HD22 LEU   285      35.818  29.636  48.491  1.00  0.00           H  
ATOM   4552 HD23 LEU   285      36.238  28.094  47.705  1.00  0.00           H  
ATOM   4553  C   LEU   285      37.885  26.010  51.897  1.00  0.00           C  
ATOM   4554  O   LEU   285      38.759  25.537  52.600  1.00  0.00           O  
ATOM   4555  N   ILE   286      36.800  25.291  51.618  1.00  0.00           N  
ATOM   4556  H   ILE   286      36.163  25.779  51.004  1.00  0.00           H  
ATOM   4557  CA  ILE   286      36.699  23.803  51.824  1.00  0.00           C  
ATOM   4558  HA  ILE   286      37.639  23.480  52.272  1.00  0.00           H  
ATOM   4559  CB  ILE   286      35.629  23.606  52.986  1.00  0.00           C  
ATOM   4560  HB  ILE   286      34.867  24.367  52.819  1.00  0.00           H  
ATOM   4561  CG2 ILE   286      34.867  22.231  53.066  1.00  0.00           C  
ATOM   4562 HG21 ILE   286      33.778  22.206  53.100  1.00  0.00           H  
ATOM   4563 HG22 ILE   286      35.141  21.595  52.224  1.00  0.00           H  
ATOM   4564 HG23 ILE   286      35.157  21.701  53.974  1.00  0.00           H  
ATOM   4565  CG1 ILE   286      36.290  23.968  54.335  1.00  0.00           C  
ATOM   4566 HG12 ILE   286      37.020  23.191  54.564  1.00  0.00           H  
ATOM   4567 HG13 ILE   286      36.851  24.896  54.222  1.00  0.00           H  
ATOM   4568  CD1 ILE   286      35.365  24.231  55.542  1.00  0.00           C  
ATOM   4569 HD11 ILE   286      34.553  24.875  55.203  1.00  0.00           H  
ATOM   4570 HD12 ILE   286      34.963  23.301  55.944  1.00  0.00           H  
ATOM   4571 HD13 ILE   286      35.901  24.677  56.380  1.00  0.00           H  
ATOM   4572  C   ILE   286      36.423  23.009  50.437  1.00  0.00           C  
ATOM   4573  O   ILE   286      35.316  23.153  49.922  1.00  0.00           O  
ATOM   4574  N   PRO   287      37.334  22.173  49.875  1.00  0.00           N  
ATOM   4575  CD  PRO   287      37.012  21.320  48.755  1.00  0.00           C  
ATOM   4576  HD2 PRO   287      36.368  21.843  48.048  1.00  0.00           H  
ATOM   4577  HD3 PRO   287      36.643  20.349  49.083  1.00  0.00           H  
ATOM   4578  CG  PRO   287      38.339  20.981  48.019  1.00  0.00           C  
ATOM   4579  HG2 PRO   287      38.566  21.903  47.484  1.00  0.00           H  
ATOM   4580  HG3 PRO   287      38.176  20.110  47.385  1.00  0.00           H  
ATOM   4581  CB  PRO   287      39.262  20.977  49.188  1.00  0.00           C  
ATOM   4582  HB2 PRO   287      40.322  21.078  48.956  1.00  0.00           H  
ATOM   4583  HB3 PRO   287      39.300  20.049  49.760  1.00  0.00           H  
ATOM   4584  CA  PRO   287      38.773  22.064  50.154  1.00  0.00           C  
ATOM   4585  HA  PRO   287      38.967  21.608  51.125  1.00  0.00           H  
ATOM   4586  C   PRO   287      39.510  23.390  49.935  1.00  0.00           C  
ATOM   4587  O   PRO   287      39.086  24.236  49.099  1.00  0.00           O  
ATOM   4588  N   PRO   288      40.656  23.676  50.567  1.00  0.00           N  
ATOM   4589  CD  PRO   288      41.225  22.799  51.480  1.00  0.00           C  
ATOM   4590  HD2 PRO   288      41.580  21.905  50.967  1.00  0.00           H  
ATOM   4591  HD3 PRO   288      40.559  22.634  52.327  1.00  0.00           H  
ATOM   4592  CG  PRO   288      42.550  23.453  52.030  1.00  0.00           C  
ATOM   4593  HG2 PRO   288      43.325  23.114  51.342  1.00  0.00           H  
ATOM   4594  HG3 PRO   288      42.794  23.209  53.064  1.00  0.00           H  
ATOM   4595  CB  PRO   288      42.316  24.931  51.640  1.00  0.00           C  
ATOM   4596  HB2 PRO   288      43.248  25.418  51.353  1.00  0.00           H  
ATOM   4597  HB3 PRO   288      41.875  25.429  52.503  1.00  0.00           H  
ATOM   4598  CA  PRO   288      41.382  24.937  50.461  1.00  0.00           C  
ATOM   4599  HA  PRO   288      40.658  25.741  50.595  1.00  0.00           H  
ATOM   4600  C   PRO   288      41.979  25.085  49.090  1.00  0.00           C  
ATOM   4601  O   PRO   288      42.069  24.198  48.240  1.00  0.00           O  
ATOM   4602  N   LEU   289      42.478  26.277  48.693  1.00  0.00           N  
ATOM   4603  H   LEU   289      42.599  26.970  49.418  1.00  0.00           H  
ATOM   4604  CA  LEU   289      43.464  26.461  47.647  1.00  0.00           C  
ATOM   4605  HA  LEU   289      43.282  25.806  46.796  1.00  0.00           H  
ATOM   4606  CB  LEU   289      43.414  27.927  47.123  1.00  0.00           C  
ATOM   4607  HB2 LEU   289      43.839  28.606  47.862  1.00  0.00           H  
ATOM   4608  HB3 LEU   289      44.082  27.988  46.265  1.00  0.00           H  
ATOM   4609  CG  LEU   289      41.999  28.439  46.738  1.00  0.00           C  
ATOM   4610  HG  LEU   289      41.447  28.751  47.625  1.00  0.00           H  
ATOM   4611  CD1 LEU   289      42.181  29.794  46.029  1.00  0.00           C  
ATOM   4612 HD11 LEU   289      42.874  29.654  45.200  1.00  0.00           H  
ATOM   4613 HD12 LEU   289      41.261  30.238  45.649  1.00  0.00           H  
ATOM   4614 HD13 LEU   289      42.550  30.482  46.790  1.00  0.00           H  
ATOM   4615  CD2 LEU   289      41.261  27.562  45.751  1.00  0.00           C  
ATOM   4616 HD21 LEU   289      41.897  27.411  44.878  1.00  0.00           H  
ATOM   4617 HD22 LEU   289      41.143  26.605  46.259  1.00  0.00           H  
ATOM   4618 HD23 LEU   289      40.323  28.072  45.532  1.00  0.00           H  
ATOM   4619  C   LEU   289      44.850  26.008  48.163  1.00  0.00           C  
ATOM   4620  O   LEU   289      45.131  26.052  49.345  1.00  0.00           O  
ATOM   4621  N   GLU   290      45.687  25.687  47.144  1.00  0.00           N  
ATOM   4622  H   GLU   290      45.297  25.746  46.215  1.00  0.00           H  
ATOM   4623  CA  GLU   290      47.160  25.362  47.293  1.00  0.00           C  
ATOM   4624  HA  GLU   290      47.106  24.981  48.313  1.00  0.00           H  
ATOM   4625  CB  GLU   290      47.698  24.293  46.338  1.00  0.00           C  
ATOM   4626  HB2 GLU   290      48.025  24.669  45.369  1.00  0.00           H  
ATOM   4627  HB3 GLU   290      48.498  23.827  46.914  1.00  0.00           H  
ATOM   4628  CG  GLU   290      46.641  23.205  46.081  1.00  0.00           C  
ATOM   4629  HG2 GLU   290      45.855  23.623  45.452  1.00  0.00           H  
ATOM   4630  HG3 GLU   290      47.047  22.353  45.534  1.00  0.00           H  
ATOM   4631  CD  GLU   290      46.221  22.506  47.396  1.00  0.00           C  
ATOM   4632  OE1 GLU   290      46.798  22.534  48.534  1.00  0.00           O  
ATOM   4633  OE2 GLU   290      45.266  21.764  47.347  1.00  0.00           O  
ATOM   4634  C   GLU   290      48.087  26.534  47.283  1.00  0.00           C  
ATOM   4635  O   GLU   290      47.791  27.447  46.498  1.00  0.00           O  
ATOM   4636  N   ASP   291      49.217  26.475  48.096  1.00  0.00           N  
ATOM   4637  H   ASP   291      49.334  25.621  48.623  1.00  0.00           H  
ATOM   4638  CA  ASP   291      49.976  27.693  48.425  1.00  0.00           C  
ATOM   4639  HA  ASP   291      49.322  28.463  48.834  1.00  0.00           H  
ATOM   4640  CB  ASP   291      51.014  27.359  49.490  1.00  0.00           C  
ATOM   4641  HB2 ASP   291      50.582  26.594  50.136  1.00  0.00           H  
ATOM   4642  HB3 ASP   291      51.870  26.902  48.993  1.00  0.00           H  
ATOM   4643  CG  ASP   291      51.514  28.578  50.160  1.00  0.00           C  
ATOM   4644  OD1 ASP   291      52.758  28.802  50.172  1.00  0.00           O  
ATOM   4645  OD2 ASP   291      50.729  29.339  50.743  1.00  0.00           O  
ATOM   4646  C   ASP   291      50.774  28.342  47.266  1.00  0.00           C  
ATOM   4647  O   ASP   291      50.937  29.587  47.279  1.00  0.00           O  
ATOM   4648  N   ASP   292      50.995  27.597  46.173  1.00  0.00           N  
ATOM   4649  H   ASP   292      50.649  26.655  46.287  1.00  0.00           H  
ATOM   4650  CA  ASP   292      51.526  27.985  44.871  1.00  0.00           C  
ATOM   4651  HA  ASP   292      52.333  28.698  45.041  1.00  0.00           H  
ATOM   4652  CB  ASP   292      52.221  26.793  44.279  1.00  0.00           C  
ATOM   4653  HB2 ASP   292      52.437  27.111  43.259  1.00  0.00           H  
ATOM   4654  HB3 ASP   292      53.085  26.423  44.832  1.00  0.00           H  
ATOM   4655  CG  ASP   292      51.219  25.652  44.197  1.00  0.00           C  
ATOM   4656  OD1 ASP   292      51.561  24.485  44.559  1.00  0.00           O  
ATOM   4657  OD2 ASP   292      50.047  25.868  43.794  1.00  0.00           O  
ATOM   4658  C   ASP   292      50.488  28.751  43.957  1.00  0.00           C  
ATOM   4659  O   ASP   292      50.965  29.096  42.893  1.00  0.00           O  
ATOM   4660  N   TYR   293      49.195  28.941  44.382  1.00  0.00           N  
ATOM   4661  H   TYR   293      48.996  28.781  45.359  1.00  0.00           H  
ATOM   4662  CA  TYR   293      48.218  29.562  43.558  1.00  0.00           C  
ATOM   4663  HA  TYR   293      48.157  29.015  42.617  1.00  0.00           H  
ATOM   4664  CB  TYR   293      46.916  29.613  44.382  1.00  0.00           C  
ATOM   4665  HB2 TYR   293      46.588  28.612  44.666  1.00  0.00           H  
ATOM   4666  HB3 TYR   293      47.173  30.183  45.275  1.00  0.00           H  
ATOM   4667  CG  TYR   293      45.730  30.292  43.718  1.00  0.00           C  
ATOM   4668  CD1 TYR   293      45.230  31.536  44.185  1.00  0.00           C  
ATOM   4669  HD1 TYR   293      45.630  32.101  45.013  1.00  0.00           H  
ATOM   4670  CE1 TYR   293      43.987  31.990  43.609  1.00  0.00           C  
ATOM   4671  HE1 TYR   293      43.557  32.907  43.985  1.00  0.00           H  
ATOM   4672  CZ  TYR   293      43.274  31.240  42.641  1.00  0.00           C  
ATOM   4673  OH  TYR   293      42.078  31.674  42.187  1.00  0.00           O  
ATOM   4674  HH  TYR   293      41.974  32.566  42.526  1.00  0.00           H  
ATOM   4675  CE2 TYR   293      43.646  29.934  42.342  1.00  0.00           C  
ATOM   4676  HE2 TYR   293      43.031  29.378  41.650  1.00  0.00           H  
ATOM   4677  CD2 TYR   293      44.972  29.470  42.806  1.00  0.00           C  
ATOM   4678  HD2 TYR   293      45.258  28.489  42.457  1.00  0.00           H  
ATOM   4679  C   TYR   293      48.617  31.080  43.170  1.00  0.00           C  
ATOM   4680  O   TYR   293      49.289  31.743  43.966  1.00  0.00           O  
ATOM   4681  N   PHE   294      48.401  31.442  41.869  1.00  0.00           N  
ATOM   4682  H   PHE   294      47.980  30.807  41.205  1.00  0.00           H  
ATOM   4683  CA  PHE   294      49.025  32.673  41.329  1.00  0.00           C  
ATOM   4684  HA  PHE   294      49.852  33.014  41.953  1.00  0.00           H  
ATOM   4685  CB  PHE   294      49.493  32.187  39.982  1.00  0.00           C  
ATOM   4686  HB2 PHE   294      50.235  31.432  40.241  1.00  0.00           H  
ATOM   4687  HB3 PHE   294      48.668  31.737  39.430  1.00  0.00           H  
ATOM   4688  CG  PHE   294      50.191  33.206  39.111  1.00  0.00           C  
ATOM   4689  CD1 PHE   294      51.292  33.969  39.593  1.00  0.00           C  
ATOM   4690  HD1 PHE   294      51.605  33.702  40.592  1.00  0.00           H  
ATOM   4691  CE1 PHE   294      51.911  34.885  38.797  1.00  0.00           C  
ATOM   4692  HE1 PHE   294      52.727  35.435  39.242  1.00  0.00           H  
ATOM   4693  CZ  PHE   294      51.492  35.121  37.480  1.00  0.00           C  
ATOM   4694  HZ  PHE   294      51.964  35.926  36.935  1.00  0.00           H  
ATOM   4695  CE2 PHE   294      50.422  34.330  36.943  1.00  0.00           C  
ATOM   4696  HE2 PHE   294      50.157  34.472  35.905  1.00  0.00           H  
ATOM   4697  CD2 PHE   294      49.758  33.362  37.770  1.00  0.00           C  
ATOM   4698  HD2 PHE   294      49.039  32.718  37.287  1.00  0.00           H  
ATOM   4699  C   PHE   294      47.942  33.797  41.168  1.00  0.00           C  
ATOM   4700  O   PHE   294      48.367  34.976  41.347  1.00  0.00           O  
ATOM   4701  N   GLY   295      46.726  33.463  40.773  1.00  0.00           N  
ATOM   4702  H   GLY   295      46.488  32.489  40.645  1.00  0.00           H  
ATOM   4703  CA  GLY   295      45.555  34.354  40.628  1.00  0.00           C  
ATOM   4704  HA2 GLY   295      45.724  35.045  39.801  1.00  0.00           H  
ATOM   4705  HA3 GLY   295      44.739  33.680  40.367  1.00  0.00           H  
ATOM   4706  C   GLY   295      45.101  35.139  41.900  1.00  0.00           C  
ATOM   4707  O   GLY   295      45.714  35.266  42.918  1.00  0.00           O  
ATOM   4708  N   ASN   296      43.942  35.766  41.765  1.00  0.00           N  
ATOM   4709  H   ASN   296      43.503  35.744  40.855  1.00  0.00           H  
ATOM   4710  CA  ASN   296      43.207  36.361  42.808  1.00  0.00           C  
ATOM   4711  HA  ASN   296      43.962  36.786  43.470  1.00  0.00           H  
ATOM   4712  CB  ASN   296      42.318  37.519  42.202  1.00  0.00           C  
ATOM   4713  HB2 ASN   296      41.762  37.148  41.342  1.00  0.00           H  
ATOM   4714  HB3 ASN   296      41.710  37.822  43.055  1.00  0.00           H  
ATOM   4715  CG  ASN   296      43.263  38.625  41.709  1.00  0.00           C  
ATOM   4716  OD1 ASN   296      43.751  39.477  42.456  1.00  0.00           O  
ATOM   4717  ND2 ASN   296      43.493  38.637  40.419  1.00  0.00           N  
ATOM   4718 HD21 ASN   296      44.053  39.407  40.083  1.00  0.00           H  
ATOM   4719 HD22 ASN   296      43.069  37.931  39.834  1.00  0.00           H  
ATOM   4720  C   ASN   296      42.231  35.477  43.613  1.00  0.00           C  
ATOM   4721  O   ASN   296      41.604  34.598  43.008  1.00  0.00           O  
ATOM   4722  N   ALA   297      42.030  35.733  44.939  1.00  0.00           N  
ATOM   4723  H   ALA   297      42.586  36.477  45.335  1.00  0.00           H  
ATOM   4724  CA  ALA   297      40.878  35.236  45.782  1.00  0.00           C  
ATOM   4725  HA  ALA   297      39.978  35.644  45.322  1.00  0.00           H  
ATOM   4726  CB  ALA   297      40.941  33.746  45.876  1.00  0.00           C  
ATOM   4727  HB1 ALA   297      41.073  33.235  44.922  1.00  0.00           H  
ATOM   4728  HB2 ALA   297      41.647  33.467  46.658  1.00  0.00           H  
ATOM   4729  HB3 ALA   297      40.009  33.411  46.331  1.00  0.00           H  
ATOM   4730  C   ALA   297      40.997  35.958  47.201  1.00  0.00           C  
ATOM   4731  O   ALA   297      42.052  36.073  47.734  1.00  0.00           O  
ATOM   4732  N   ALA   298      39.924  36.524  47.695  1.00  0.00           N  
ATOM   4733  H   ALA   298      39.070  36.412  47.168  1.00  0.00           H  
ATOM   4734  CA  ALA   298      39.779  37.242  49.043  1.00  0.00           C  
ATOM   4735  HA  ALA   298      40.348  36.796  49.858  1.00  0.00           H  
ATOM   4736  CB  ALA   298      40.166  38.711  48.820  1.00  0.00           C  
ATOM   4737  HB1 ALA   298      40.226  39.271  49.753  1.00  0.00           H  
ATOM   4738  HB2 ALA   298      41.100  38.797  48.266  1.00  0.00           H  
ATOM   4739  HB3 ALA   298      39.474  39.208  48.140  1.00  0.00           H  
ATOM   4740  C   ALA   298      38.316  37.243  49.473  1.00  0.00           C  
ATOM   4741  O   ALA   298      37.427  37.066  48.700  1.00  0.00           O  
ATOM   4742  N   ASP   299      38.073  37.446  50.769  1.00  0.00           N  
ATOM   4743  H   ASP   299      38.899  37.492  51.348  1.00  0.00           H  
ATOM   4744  CA  ASP   299      36.818  37.677  51.443  1.00  0.00           C  
ATOM   4745  HA  ASP   299      35.991  37.829  50.750  1.00  0.00           H  
ATOM   4746  CB  ASP   299      36.548  36.452  52.359  1.00  0.00           C  
ATOM   4747  HB2 ASP   299      36.844  35.550  51.825  1.00  0.00           H  
ATOM   4748  HB3 ASP   299      37.140  36.667  53.249  1.00  0.00           H  
ATOM   4749  CG  ASP   299      35.100  36.253  52.743  1.00  0.00           C  
ATOM   4750  OD1 ASP   299      34.931  35.746  53.874  1.00  0.00           O  
ATOM   4751  OD2 ASP   299      34.199  36.725  52.042  1.00  0.00           O  
ATOM   4752  C   ASP   299      36.895  38.921  52.288  1.00  0.00           C  
ATOM   4753  O   ASP   299      37.970  39.523  52.481  1.00  0.00           O  
ATOM   4754  N   ALA   300      35.764  39.357  52.803  1.00  0.00           N  
ATOM   4755  H   ALA   300      34.948  38.916  52.404  1.00  0.00           H  
ATOM   4756  CA  ALA   300      35.662  40.676  53.340  1.00  0.00           C  
ATOM   4757  HA  ALA   300      36.575  41.098  53.760  1.00  0.00           H  
ATOM   4758  CB  ALA   300      35.374  41.508  52.063  1.00  0.00           C  
ATOM   4759  HB1 ALA   300      34.369  41.252  51.726  1.00  0.00           H  
ATOM   4760  HB2 ALA   300      35.369  42.582  52.247  1.00  0.00           H  
ATOM   4761  HB3 ALA   300      36.067  41.145  51.304  1.00  0.00           H  
ATOM   4762  C   ALA   300      34.477  40.894  54.395  1.00  0.00           C  
ATOM   4763  O   ALA   300      33.512  40.161  54.457  1.00  0.00           O  
ATOM   4764  N   GLY   301      34.647  41.999  55.068  1.00  0.00           N  
ATOM   4765  H   GLY   301      35.522  42.503  55.043  1.00  0.00           H  
ATOM   4766  CA  GLY   301      33.552  42.566  55.869  1.00  0.00           C  
ATOM   4767  HA2 GLY   301      32.627  42.730  55.316  1.00  0.00           H  
ATOM   4768  HA3 GLY   301      33.216  41.885  56.650  1.00  0.00           H  
ATOM   4769  C   GLY   301      33.799  43.908  56.561  1.00  0.00           C  
ATOM   4770  O   GLY   301      34.944  44.444  56.457  1.00  0.00           O  
ATOM   4771  N   VAL   302      32.734  44.546  57.119  1.00  0.00           N  
ATOM   4772  H   VAL   302      31.829  44.102  57.178  1.00  0.00           H  
ATOM   4773  CA  VAL   302      32.857  45.901  57.619  1.00  0.00           C  
ATOM   4774  HA  VAL   302      33.894  46.238  57.641  1.00  0.00           H  
ATOM   4775  CB  VAL   302      32.101  46.891  56.766  1.00  0.00           C  
ATOM   4776  HB  VAL   302      32.370  46.689  55.729  1.00  0.00           H  
ATOM   4777  CG1 VAL   302      30.582  46.735  57.026  1.00  0.00           C  
ATOM   4778 HG11 VAL   302      29.953  47.300  56.338  1.00  0.00           H  
ATOM   4779 HG12 VAL   302      30.319  45.677  57.027  1.00  0.00           H  
ATOM   4780 HG13 VAL   302      30.388  47.290  57.944  1.00  0.00           H  
ATOM   4781  CG2 VAL   302      32.637  48.342  56.934  1.00  0.00           C  
ATOM   4782 HG21 VAL   302      33.645  48.358  56.520  1.00  0.00           H  
ATOM   4783 HG22 VAL   302      32.014  48.996  56.323  1.00  0.00           H  
ATOM   4784 HG23 VAL   302      32.636  48.619  57.988  1.00  0.00           H  
ATOM   4785  C   VAL   302      32.476  45.981  59.153  1.00  0.00           C  
ATOM   4786  O   VAL   302      31.461  45.396  59.590  1.00  0.00           O  
ATOM   4787  N   VAL   303      33.289  46.659  59.932  1.00  0.00           N  
ATOM   4788  H   VAL   303      34.112  47.027  59.477  1.00  0.00           H  
ATOM   4789  CA  VAL   303      33.112  47.052  61.323  1.00  0.00           C  
ATOM   4790  HA  VAL   303      32.583  46.304  61.914  1.00  0.00           H  
ATOM   4791  CB  VAL   303      34.493  47.284  62.066  1.00  0.00           C  
ATOM   4792  HB  VAL   303      35.060  48.151  61.727  1.00  0.00           H  
ATOM   4793  CG1 VAL   303      34.230  47.460  63.529  1.00  0.00           C  
ATOM   4794 HG11 VAL   303      33.672  46.596  63.890  1.00  0.00           H  
ATOM   4795 HG12 VAL   303      35.181  47.336  64.046  1.00  0.00           H  
ATOM   4796 HG13 VAL   303      33.721  48.403  63.728  1.00  0.00           H  
ATOM   4797  CG2 VAL   303      35.456  46.051  61.882  1.00  0.00           C  
ATOM   4798 HG21 VAL   303      35.494  45.791  60.824  1.00  0.00           H  
ATOM   4799 HG22 VAL   303      36.458  46.219  62.277  1.00  0.00           H  
ATOM   4800 HG23 VAL   303      34.967  45.142  62.231  1.00  0.00           H  
ATOM   4801  C   VAL   303      32.318  48.339  61.431  1.00  0.00           C  
ATOM   4802  O   VAL   303      32.598  49.315  60.778  1.00  0.00           O  
ATOM   4803  N   ILE   304      31.243  48.441  62.282  1.00  0.00           N  
ATOM   4804  H   ILE   304      30.919  47.621  62.775  1.00  0.00           H  
ATOM   4805  CA  ILE   304      30.511  49.707  62.416  1.00  0.00           C  
ATOM   4806  HA  ILE   304      30.979  50.568  61.939  1.00  0.00           H  
ATOM   4807  CB  ILE   304      29.075  49.608  61.847  1.00  0.00           C  
ATOM   4808  HB  ILE   304      28.736  48.705  62.354  1.00  0.00           H  
ATOM   4809  CG2 ILE   304      28.094  50.758  62.172  1.00  0.00           C  
ATOM   4810 HG21 ILE   304      27.043  50.484  62.080  1.00  0.00           H  
ATOM   4811 HG22 ILE   304      28.160  51.121  63.198  1.00  0.00           H  
ATOM   4812 HG23 ILE   304      28.114  51.622  61.509  1.00  0.00           H  
ATOM   4813  CG1 ILE   304      29.060  49.368  60.328  1.00  0.00           C  
ATOM   4814 HG12 ILE   304      29.225  50.351  59.887  1.00  0.00           H  
ATOM   4815 HG13 ILE   304      29.876  48.720  60.008  1.00  0.00           H  
ATOM   4816  CD1 ILE   304      27.674  48.779  59.986  1.00  0.00           C  
ATOM   4817 HD11 ILE   304      27.647  48.376  58.974  1.00  0.00           H  
ATOM   4818 HD12 ILE   304      27.476  47.979  60.699  1.00  0.00           H  
ATOM   4819 HD13 ILE   304      26.815  49.415  60.202  1.00  0.00           H  
ATOM   4820  C   ILE   304      30.473  50.146  63.907  1.00  0.00           C  
ATOM   4821  O   ILE   304      30.025  49.320  64.725  1.00  0.00           O  
ATOM   4822  N   MET   305      30.756  51.397  64.186  1.00  0.00           N  
ATOM   4823  H   MET   305      31.122  52.014  63.475  1.00  0.00           H  
ATOM   4824  CA  MET   305      30.895  51.961  65.555  1.00  0.00           C  
ATOM   4825  HA  MET   305      30.249  51.321  66.156  1.00  0.00           H  
ATOM   4826  CB  MET   305      32.403  51.814  65.951  1.00  0.00           C  
ATOM   4827  HB2 MET   305      33.060  52.291  65.224  1.00  0.00           H  
ATOM   4828  HB3 MET   305      32.445  52.319  66.916  1.00  0.00           H  
ATOM   4829  CG  MET   305      32.815  50.336  66.232  1.00  0.00           C  
ATOM   4830  HG2 MET   305      32.229  49.656  65.614  1.00  0.00           H  
ATOM   4831  HG3 MET   305      33.820  50.217  65.825  1.00  0.00           H  
ATOM   4832  SD  MET   305      32.840  49.705  67.970  1.00  0.00           S  
ATOM   4833  CE  MET   305      31.094  49.624  68.443  1.00  0.00           C  
ATOM   4834  HE1 MET   305      30.702  48.693  68.034  1.00  0.00           H  
ATOM   4835  HE2 MET   305      31.089  49.585  69.532  1.00  0.00           H  
ATOM   4836  HE3 MET   305      30.568  50.528  68.137  1.00  0.00           H  
ATOM   4837  C   MET   305      30.404  53.459  65.646  1.00  0.00           C  
ATOM   4838  O   MET   305      30.459  54.222  64.691  1.00  0.00           O  
ATOM   4839  N   LYS   306      30.028  53.901  66.823  1.00  0.00           N  
ATOM   4840  H   LYS   306      30.023  53.215  67.564  1.00  0.00           H  
ATOM   4841  CA  LYS   306      29.915  55.392  67.182  1.00  0.00           C  
ATOM   4842  HA  LYS   306      29.484  55.995  66.382  1.00  0.00           H  
ATOM   4843  CB  LYS   306      29.014  55.526  68.454  1.00  0.00           C  
ATOM   4844  HB2 LYS   306      29.570  55.154  69.314  1.00  0.00           H  
ATOM   4845  HB3 LYS   306      28.838  56.568  68.722  1.00  0.00           H  
ATOM   4846  CG  LYS   306      27.620  54.935  68.285  1.00  0.00           C  
ATOM   4847  HG2 LYS   306      27.755  53.961  67.814  1.00  0.00           H  
ATOM   4848  HG3 LYS   306      27.261  54.631  69.268  1.00  0.00           H  
ATOM   4849  CD  LYS   306      26.624  55.925  67.628  1.00  0.00           C  
ATOM   4850  HD2 LYS   306      27.128  56.450  66.816  1.00  0.00           H  
ATOM   4851  HD3 LYS   306      25.822  55.315  67.212  1.00  0.00           H  
ATOM   4852  CE  LYS   306      26.144  57.087  68.513  1.00  0.00           C  
ATOM   4853  HE2 LYS   306      27.039  57.393  69.054  1.00  0.00           H  
ATOM   4854  HE3 LYS   306      25.827  57.915  67.879  1.00  0.00           H  
ATOM   4855  NZ  LYS   306      24.984  56.720  69.396  1.00  0.00           N  
ATOM   4856  HZ1 LYS   306      24.628  57.554  69.840  1.00  0.00           H  
ATOM   4857  HZ2 LYS   306      24.236  56.206  68.952  1.00  0.00           H  
ATOM   4858  HZ3 LYS   306      25.277  56.165  70.187  1.00  0.00           H  
ATOM   4859  C   LYS   306      31.332  55.913  67.444  1.00  0.00           C  
ATOM   4860  O   LYS   306      32.036  55.182  68.144  1.00  0.00           O  
ATOM   4861  N   ALA   307      31.686  57.083  66.951  1.00  0.00           N  
ATOM   4862  H   ALA   307      30.974  57.523  66.386  1.00  0.00           H  
ATOM   4863  CA  ALA   307      32.988  57.791  67.240  1.00  0.00           C  
ATOM   4864  HA  ALA   307      33.821  57.332  66.706  1.00  0.00           H  
ATOM   4865  CB  ALA   307      32.912  59.238  66.546  1.00  0.00           C  
ATOM   4866  HB1 ALA   307      32.760  59.124  65.473  1.00  0.00           H  
ATOM   4867  HB2 ALA   307      32.191  59.942  66.960  1.00  0.00           H  
ATOM   4868  HB3 ALA   307      33.898  59.667  66.724  1.00  0.00           H  
ATOM   4869  C   ALA   307      33.279  57.858  68.725  1.00  0.00           C  
ATOM   4870  O   ALA   307      34.431  57.604  69.105  1.00  0.00           O  
ATOM   4871  N   GLY   308      32.224  57.959  69.590  1.00  0.00           N  
ATOM   4872  H   GLY   308      31.338  58.035  69.111  1.00  0.00           H  
ATOM   4873  CA  GLY   308      32.298  57.875  71.082  1.00  0.00           C  
ATOM   4874  HA2 GLY   308      32.834  58.738  71.478  1.00  0.00           H  
ATOM   4875  HA3 GLY   308      31.262  57.931  71.415  1.00  0.00           H  
ATOM   4876  C   GLY   308      32.988  56.562  71.535  1.00  0.00           C  
ATOM   4877  O   GLY   308      33.597  56.684  72.610  1.00  0.00           O  
ATOM   4878  N   GLU   309      32.864  55.418  70.817  1.00  0.00           N  
ATOM   4879  H   GLU   309      32.399  55.468  69.922  1.00  0.00           H  
ATOM   4880  CA  GLU   309      33.445  54.160  71.307  1.00  0.00           C  
ATOM   4881  HA  GLU   309      33.173  53.997  72.350  1.00  0.00           H  
ATOM   4882  CB  GLU   309      32.889  52.952  70.476  1.00  0.00           C  
ATOM   4883  HB2 GLU   309      33.116  53.049  69.415  1.00  0.00           H  
ATOM   4884  HB3 GLU   309      33.330  52.037  70.872  1.00  0.00           H  
ATOM   4885  CG  GLU   309      31.398  52.681  70.707  1.00  0.00           C  
ATOM   4886  HG2 GLU   309      30.879  53.479  70.175  1.00  0.00           H  
ATOM   4887  HG3 GLU   309      31.113  51.759  70.200  1.00  0.00           H  
ATOM   4888  CD  GLU   309      30.962  52.546  72.173  1.00  0.00           C  
ATOM   4889  OE1 GLU   309      30.136  53.392  72.684  1.00  0.00           O  
ATOM   4890  OE2 GLU   309      31.342  51.640  72.876  1.00  0.00           O  
ATOM   4891  C   GLU   309      34.949  54.256  71.253  1.00  0.00           C  
ATOM   4892  O   GLU   309      35.711  53.737  72.092  1.00  0.00           O  
ATOM   4893  N   LEU   310      35.418  54.965  70.230  1.00  0.00           N  
ATOM   4894  H   LEU   310      34.788  55.334  69.532  1.00  0.00           H  
ATOM   4895  CA  LEU   310      36.875  55.006  69.940  1.00  0.00           C  
ATOM   4896  HA  LEU   310      37.374  54.122  70.337  1.00  0.00           H  
ATOM   4897  CB  LEU   310      37.138  55.124  68.370  1.00  0.00           C  
ATOM   4898  HB2 LEU   310      36.743  56.066  67.990  1.00  0.00           H  
ATOM   4899  HB3 LEU   310      38.221  55.195  68.267  1.00  0.00           H  
ATOM   4900  CG  LEU   310      36.778  53.866  67.525  1.00  0.00           C  
ATOM   4901  HG  LEU   310      36.914  53.050  68.235  1.00  0.00           H  
ATOM   4902  CD1 LEU   310      35.394  53.988  66.907  1.00  0.00           C  
ATOM   4903 HD11 LEU   310      34.588  54.069  67.637  1.00  0.00           H  
ATOM   4904 HD12 LEU   310      35.374  54.859  66.252  1.00  0.00           H  
ATOM   4905 HD13 LEU   310      35.185  53.087  66.329  1.00  0.00           H  
ATOM   4906  CD2 LEU   310      37.826  53.690  66.467  1.00  0.00           C  
ATOM   4907 HD21 LEU   310      37.751  54.511  65.754  1.00  0.00           H  
ATOM   4908 HD22 LEU   310      38.872  53.738  66.767  1.00  0.00           H  
ATOM   4909 HD23 LEU   310      37.591  52.718  66.032  1.00  0.00           H  
ATOM   4910  C   LEU   310      37.479  56.270  70.549  1.00  0.00           C  
ATOM   4911  O   LEU   310      38.686  56.265  70.625  1.00  0.00           O  
ATOM   4912  N   LEU   311      36.692  57.329  70.874  1.00  0.00           N  
ATOM   4913  H   LEU   311      35.789  57.289  70.422  1.00  0.00           H  
ATOM   4914  CA  LEU   311      37.119  58.573  71.713  1.00  0.00           C  
ATOM   4915  HA  LEU   311      38.141  58.888  71.502  1.00  0.00           H  
ATOM   4916  CB  LEU   311      36.084  59.608  71.290  1.00  0.00           C  
ATOM   4917  HB2 LEU   311      35.088  59.170  71.339  1.00  0.00           H  
ATOM   4918  HB3 LEU   311      35.978  60.485  71.928  1.00  0.00           H  
ATOM   4919  CG  LEU   311      36.540  60.039  69.863  1.00  0.00           C  
ATOM   4920  HG  LEU   311      36.830  59.154  69.298  1.00  0.00           H  
ATOM   4921  CD1 LEU   311      35.341  60.695  69.154  1.00  0.00           C  
ATOM   4922 HD11 LEU   311      35.245  61.762  69.356  1.00  0.00           H  
ATOM   4923 HD12 LEU   311      35.520  60.694  68.079  1.00  0.00           H  
ATOM   4924 HD13 LEU   311      34.392  60.192  69.338  1.00  0.00           H  
ATOM   4925  CD2 LEU   311      37.729  60.992  69.865  1.00  0.00           C  
ATOM   4926 HD21 LEU   311      37.707  61.672  70.716  1.00  0.00           H  
ATOM   4927 HD22 LEU   311      38.674  60.468  69.721  1.00  0.00           H  
ATOM   4928 HD23 LEU   311      37.573  61.533  68.931  1.00  0.00           H  
ATOM   4929  C   LEU   311      37.135  58.330  73.190  1.00  0.00           C  
ATOM   4930  O   LEU   311      38.157  58.572  73.840  1.00  0.00           O  
ATOM   4931  N   GLU   312      36.080  57.809  73.814  1.00  0.00           N  
ATOM   4932  H   GLU   312      35.335  57.642  73.152  1.00  0.00           H  
ATOM   4933  CA  GLU   312      35.755  57.829  75.227  1.00  0.00           C  
ATOM   4934  HA  GLU   312      36.644  58.207  75.732  1.00  0.00           H  
ATOM   4935  CB  GLU   312      34.634  58.826  75.469  1.00  0.00           C  
ATOM   4936  HB2 GLU   312      33.761  58.365  75.006  1.00  0.00           H  
ATOM   4937  HB3 GLU   312      34.485  58.980  76.537  1.00  0.00           H
[truncated: 7,372,144 more chars]
