# Supplementary material for: Characterization and structure-based protein engineering of a regiospecific saponin acetyltransferase from Astragalus membranaceus
Source: Nat Commun. 2023 Sep 25;14:5969. doi: 10.1038/s41467-023-41599-7 (PMC10519980; doi:10.1038/s41467-023-41599-7)
Supplement: Supplementary file 7 — Source Data [file 41467_2023_41599_MOESM7_ESM.zip › Source Data/MD configurations/Ac_CoA_docking_start.txt]

CRYST1   97.353   92.097   96.985  90.00  90.00  90.00               1
ATOM      1  N   MET     1      63.577  60.177  67.714  1.00  0.00           N  
ATOM      2  H1  MET     1      63.038  60.991  67.973  1.00  0.00           H  
ATOM      3  H2  MET     1      64.080  59.839  68.522  1.00  0.00           H  
ATOM      4  H3  MET     1      62.911  59.503  67.365  1.00  0.00           H  
ATOM      5  CA  MET     1      64.673  60.462  66.713  1.00  0.00           C  
ATOM      6  HA  MET     1      64.274  60.884  65.790  1.00  0.00           H  
ATOM      7  CB  MET     1      65.727  61.381  67.289  1.00  0.00           C  
ATOM      8  HB2 MET     1      66.053  60.905  68.214  1.00  0.00           H  
ATOM      9  HB3 MET     1      66.591  61.411  66.625  1.00  0.00           H  
ATOM     10  CG  MET     1      65.167  62.775  67.753  1.00  0.00           C  
ATOM     11  HG2 MET     1      65.025  63.361  66.845  1.00  0.00           H  
ATOM     12  HG3 MET     1      64.231  62.615  68.288  1.00  0.00           H  
ATOM     13  SD  MET     1      66.408  63.575  68.744  1.00  0.00           S  
ATOM     14  CE  MET     1      67.140  64.551  67.344  1.00  0.00           C  
ATOM     15  HE1 MET     1      66.417  65.275  66.969  1.00  0.00           H  
ATOM     16  HE2 MET     1      67.945  65.147  67.774  1.00  0.00           H  
ATOM     17  HE3 MET     1      67.498  63.882  66.562  1.00  0.00           H  
ATOM     18  C   MET     1      65.295  59.116  66.199  1.00  0.00           C  
ATOM     19  O   MET     1      65.581  58.257  66.982  1.00  0.00           O  
ATOM     20  N   SER     2      65.396  58.889  64.886  1.00  0.00           N  
ATOM     21  H   SER     2      65.248  59.661  64.252  1.00  0.00           H  
ATOM     22  CA  SER     2      66.085  57.712  64.362  1.00  0.00           C  
ATOM     23  HA  SER     2      66.893  57.400  65.025  1.00  0.00           H  
ATOM     24  CB  SER     2      65.050  56.601  64.382  1.00  0.00           C  
ATOM     25  HB2 SER     2      64.823  56.244  65.387  1.00  0.00           H  
ATOM     26  HB3 SER     2      64.082  56.906  63.984  1.00  0.00           H  
ATOM     27  OG  SER     2      65.437  55.553  63.621  1.00  0.00           O  
ATOM     28  HG  SER     2      65.634  54.846  64.240  1.00  0.00           H  
ATOM     29  C   SER     2      66.701  58.014  62.957  1.00  0.00           C  
ATOM     30  O   SER     2      66.123  58.756  62.126  1.00  0.00           O  
ATOM     31  N   SER     3      67.825  57.389  62.712  1.00  0.00           N  
ATOM     32  H   SER     3      68.156  56.712  63.384  1.00  0.00           H  
ATOM     33  CA  SER     3      68.478  57.394  61.401  1.00  0.00           C  
ATOM     34  HA  SER     3      67.758  57.751  60.665  1.00  0.00           H  
ATOM     35  CB  SER     3      69.562  58.460  61.319  1.00  0.00           C  
ATOM     36  HB2 SER     3      70.027  58.481  60.333  1.00  0.00           H  
ATOM     37  HB3 SER     3      69.099  59.445  61.380  1.00  0.00           H  
ATOM     38  OG  SER     3      70.554  58.307  62.339  1.00  0.00           O  
ATOM     39  HG  SER     3      70.045  58.350  63.151  1.00  0.00           H  
ATOM     40  C   SER     3      68.998  56.036  60.833  1.00  0.00           C  
ATOM     41  O   SER     3      69.973  55.492  61.304  1.00  0.00           O  
ATOM     42  N   LEU     4      68.399  55.485  59.835  1.00  0.00           N  
ATOM     43  H   LEU     4      67.719  56.115  59.433  1.00  0.00           H  
ATOM     44  CA  LEU     4      68.790  54.255  59.127  1.00  0.00           C  
ATOM     45  HA  LEU     4      68.919  53.427  59.825  1.00  0.00           H  
ATOM     46  CB  LEU     4      67.609  53.940  58.152  1.00  0.00           C  
ATOM     47  HB2 LEU     4      66.673  53.891  58.709  1.00  0.00           H  
ATOM     48  HB3 LEU     4      67.695  54.763  57.443  1.00  0.00           H  
ATOM     49  CG  LEU     4      67.586  52.542  57.404  1.00  0.00           C  
ATOM     50  HG  LEU     4      66.599  52.388  56.968  1.00  0.00           H  
ATOM     51  CD1 LEU     4      68.628  52.514  56.296  1.00  0.00           C  
ATOM     52 HD11 LEU     4      69.588  52.126  56.637  1.00  0.00           H  
ATOM     53 HD12 LEU     4      68.325  51.884  55.460  1.00  0.00           H  
ATOM     54 HD13 LEU     4      68.733  53.510  55.866  1.00  0.00           H  
ATOM     55  CD2 LEU     4      67.768  51.340  58.315  1.00  0.00           C  
ATOM     56 HD21 LEU     4      68.755  51.325  58.776  1.00  0.00           H  
ATOM     57 HD22 LEU     4      67.172  51.471  59.218  1.00  0.00           H  
ATOM     58 HD23 LEU     4      67.430  50.407  57.864  1.00  0.00           H  
ATOM     59  C   LEU     4      70.117  54.527  58.404  1.00  0.00           C  
ATOM     60  O   LEU     4      70.266  55.505  57.645  1.00  0.00           O  
ATOM     61  N   ARG     5      71.048  53.613  58.475  1.00  0.00           N  
ATOM     62  H   ARG     5      70.907  52.789  59.042  1.00  0.00           H  
ATOM     63  CA  ARG     5      72.189  53.453  57.538  1.00  0.00           C  
ATOM     64  HA  ARG     5      71.974  54.100  56.688  1.00  0.00           H  
ATOM     65  CB  ARG     5      73.517  53.722  58.202  1.00  0.00           C  
ATOM     66  HB2 ARG     5      74.287  53.647  57.434  1.00  0.00           H  
ATOM     67  HB3 ARG     5      73.613  54.787  58.415  1.00  0.00           H  
ATOM     68  CG  ARG     5      73.887  52.895  59.507  1.00  0.00           C  
ATOM     69  HG2 ARG     5      73.047  52.922  60.201  1.00  0.00           H  
ATOM     70  HG3 ARG     5      74.122  51.851  59.300  1.00  0.00           H  
ATOM     71  CD  ARG     5      75.102  53.402  60.245  1.00  0.00           C  
ATOM     72  HD2 ARG     5      75.960  52.832  59.889  1.00  0.00           H  
ATOM     73  HD3 ARG     5      75.280  54.459  60.046  1.00  0.00           H  
ATOM     74  NE  ARG     5      74.980  53.128  61.725  1.00  0.00           N  
ATOM     75  HE  ARG     5      75.229  52.211  62.068  1.00  0.00           H  
ATOM     76  CZ  ARG     5      74.741  53.866  62.783  1.00  0.00           C  
ATOM     77  NH1 ARG     5      74.446  55.146  62.602  1.00  0.00           N  
ATOM     78 HH11 ARG     5      74.204  55.535  61.702  1.00  0.00           H  
ATOM     79 HH12 ARG     5      74.660  55.840  63.304  1.00  0.00           H  
ATOM     80  NH2 ARG     5      74.889  53.376  63.929  1.00  0.00           N  
ATOM     81 HH21 ARG     5      75.127  52.414  64.127  1.00  0.00           H  
ATOM     82 HH22 ARG     5      74.702  53.961  64.731  1.00  0.00           H  
ATOM     83  C   ARG     5      72.330  52.045  56.971  1.00  0.00           C  
ATOM     84  O   ARG     5      71.854  51.097  57.581  1.00  0.00           O  
ATOM     85  N   LEU     6      72.928  51.898  55.824  1.00  0.00           N  
ATOM     86  H   LEU     6      73.346  52.691  55.359  1.00  0.00           H  
ATOM     87  CA  LEU     6      73.400  50.615  55.288  1.00  0.00           C  
ATOM     88  HA  LEU     6      72.655  49.819  55.270  1.00  0.00           H  
ATOM     89  CB  LEU     6      73.798  50.899  53.834  1.00  0.00           C  
ATOM     90  HB2 LEU     6      72.946  51.410  53.384  1.00  0.00           H  
ATOM     91  HB3 LEU     6      74.631  51.599  53.776  1.00  0.00           H  
ATOM     92  CG  LEU     6      74.141  49.704  52.978  1.00  0.00           C  
ATOM     93  HG  LEU     6      73.938  48.812  53.570  1.00  0.00           H  
ATOM     94  CD1 LEU     6      73.405  49.628  51.615  1.00  0.00           C  
ATOM     95 HD11 LEU     6      72.371  49.953  51.728  1.00  0.00           H  
ATOM     96 HD12 LEU     6      73.842  50.278  50.857  1.00  0.00           H  
ATOM     97 HD13 LEU     6      73.472  48.572  51.353  1.00  0.00           H  
ATOM     98  CD2 LEU     6      75.587  49.595  52.618  1.00  0.00           C  
ATOM     99 HD21 LEU     6      75.766  48.666  52.076  1.00  0.00           H  
ATOM    100 HD22 LEU     6      75.861  50.446  51.995  1.00  0.00           H  
ATOM    101 HD23 LEU     6      76.125  49.842  53.534  1.00  0.00           H  
ATOM    102  C   LEU     6      74.600  50.108  56.116  1.00  0.00           C  
ATOM    103  O   LEU     6      75.451  50.895  56.612  1.00  0.00           O  
ATOM    104  N   VAL     7      74.719  48.770  56.104  1.00  0.00           N  
ATOM    105  H   VAL     7      73.883  48.247  55.889  1.00  0.00           H  
ATOM    106  CA  VAL     7      75.916  48.087  56.588  1.00  0.00           C  
ATOM    107  HA  VAL     7      76.650  48.768  57.018  1.00  0.00           H  
ATOM    108  CB  VAL     7      75.641  47.230  57.846  1.00  0.00           C  
ATOM    109  HB  VAL     7      75.024  46.395  57.516  1.00  0.00           H  
ATOM    110  CG1 VAL     7      76.882  46.534  58.356  1.00  0.00           C  
ATOM    111 HG11 VAL     7      77.238  45.833  57.601  1.00  0.00           H  
ATOM    112 HG12 VAL     7      77.620  47.269  58.679  1.00  0.00           H  
ATOM    113 HG13 VAL     7      76.709  45.975  59.276  1.00  0.00           H  
ATOM    114  CG2 VAL     7      75.023  48.093  59.022  1.00  0.00           C  
ATOM    115 HG21 VAL     7      74.945  47.531  59.953  1.00  0.00           H  
ATOM    116 HG22 VAL     7      75.605  49.010  59.118  1.00  0.00           H  
ATOM    117 HG23 VAL     7      73.998  48.284  58.703  1.00  0.00           H  
ATOM    118  C   VAL     7      76.567  47.284  55.469  1.00  0.00           C  
ATOM    119  O   VAL     7      77.796  47.436  55.255  1.00  0.00           O  
ATOM    120  N   SER     8      75.792  46.506  54.713  1.00  0.00           N  
ATOM    121  H   SER     8      74.810  46.473  54.946  1.00  0.00           H  
ATOM    122  CA  SER     8      76.141  45.552  53.614  1.00  0.00           C  
ATOM    123  HA  SER     8      77.087  45.805  53.134  1.00  0.00           H  
ATOM    124  CB  SER     8      76.412  44.129  54.126  1.00  0.00           C  
ATOM    125  HB2 SER     8      77.302  44.192  54.752  1.00  0.00           H  
ATOM    126  HB3 SER     8      75.729  43.712  54.865  1.00  0.00           H  
ATOM    127  OG  SER     8      76.604  43.137  53.080  1.00  0.00           O  
ATOM    128  HG  SER     8      77.299  42.552  53.393  1.00  0.00           H  
ATOM    129  C   SER     8      74.990  45.422  52.557  1.00  0.00           C  
ATOM    130  O   SER     8      73.854  45.588  52.936  1.00  0.00           O  
ATOM    131  N   SER     9      75.306  45.054  51.320  1.00  0.00           N  
ATOM    132  H   SER     9      76.281  44.848  51.154  1.00  0.00           H  
ATOM    133  CA  SER     9      74.345  44.465  50.379  1.00  0.00           C  
ATOM    134  HA  SER     9      73.543  43.982  50.937  1.00  0.00           H  
ATOM    135  CB  SER     9      73.736  45.492  49.505  1.00  0.00           C  
ATOM    136  HB2 SER     9      73.074  44.895  48.877  1.00  0.00           H  
ATOM    137  HB3 SER     9      72.990  46.023  50.096  1.00  0.00           H  
ATOM    138  OG  SER     9      74.735  46.398  48.862  1.00  0.00           O  
ATOM    139  HG  SER     9      75.477  46.555  49.450  1.00  0.00           H  
ATOM    140  C   SER     9      74.908  43.354  49.442  1.00  0.00           C  
ATOM    141  O   SER     9      76.086  43.410  49.128  1.00  0.00           O  
ATOM    142  N   SER    10      73.999  42.468  48.972  1.00  0.00           N  
ATOM    143  H   SER    10      73.015  42.536  49.193  1.00  0.00           H  
ATOM    144  CA  SER    10      74.415  41.582  47.892  1.00  0.00           C  
ATOM    145  HA  SER    10      75.203  42.082  47.329  1.00  0.00           H  
ATOM    146  CB  SER    10      75.012  40.339  48.312  1.00  0.00           C  
ATOM    147  HB2 SER    10      75.170  39.752  47.407  1.00  0.00           H  
ATOM    148  HB3 SER    10      76.017  40.547  48.679  1.00  0.00           H  
ATOM    149  OG  SER    10      74.120  39.791  49.276  1.00  0.00           O  
ATOM    150  HG  SER    10      74.427  40.238  50.068  1.00  0.00           H  
ATOM    151  C   SER    10      73.304  41.300  46.818  1.00  0.00           C  
ATOM    152  O   SER    10      72.182  41.176  47.199  1.00  0.00           O  
ATOM    153  N   THR    11      73.628  41.396  45.536  1.00  0.00           N  
ATOM    154  H   THR    11      74.627  41.488  45.418  1.00  0.00           H  
ATOM    155  CA  THR    11      72.812  40.755  44.532  1.00  0.00           C  
ATOM    156  HA  THR    11      71.857  41.279  44.487  1.00  0.00           H  
ATOM    157  CB  THR    11      73.425  40.934  43.086  1.00  0.00           C  
ATOM    158  HB  THR    11      74.492  40.713  43.099  1.00  0.00           H  
ATOM    159  CG2 THR    11      72.797  40.057  42.022  1.00  0.00           C  
ATOM    160 HG21 THR    11      72.886  38.993  42.242  1.00  0.00           H  
ATOM    161 HG22 THR    11      71.718  40.199  41.959  1.00  0.00           H  
ATOM    162 HG23 THR    11      73.167  40.241  41.013  1.00  0.00           H  
ATOM    163  OG1 THR    11      73.091  42.242  42.638  1.00  0.00           O  
ATOM    164  HG1 THR    11      73.656  42.958  42.938  1.00  0.00           H  
ATOM    165  C   THR    11      72.620  39.247  44.790  1.00  0.00           C  
ATOM    166  O   THR    11      73.613  38.571  45.045  1.00  0.00           O  
ATOM    167  N   ILE    12      71.482  38.683  44.509  1.00  0.00           N  
ATOM    168  H   ILE    12      70.691  39.297  44.375  1.00  0.00           H  
ATOM    169  CA  ILE    12      71.366  37.187  44.518  1.00  0.00           C  
ATOM    170  HA  ILE    12      72.329  36.681  44.593  1.00  0.00           H  
ATOM    171  CB  ILE    12      70.460  36.838  45.749  1.00  0.00           C  
ATOM    172  HB  ILE    12      69.480  37.304  45.642  1.00  0.00           H  
ATOM    173  CG2 ILE    12      70.145  35.318  45.797  1.00  0.00           C  
ATOM    174 HG21 ILE    12      69.867  34.971  44.802  1.00  0.00           H  
ATOM    175 HG22 ILE    12      71.026  34.854  46.240  1.00  0.00           H  
ATOM    176 HG23 ILE    12      69.251  35.103  46.382  1.00  0.00           H  
ATOM    177  CG1 ILE    12      71.180  37.266  47.106  1.00  0.00           C  
ATOM    178 HG12 ILE    12      72.186  36.846  47.124  1.00  0.00           H  
ATOM    179 HG13 ILE    12      71.252  38.353  47.125  1.00  0.00           H  
ATOM    180  CD1 ILE    12      70.441  36.787  48.322  1.00  0.00           C  
ATOM    181 HD11 ILE    12      70.639  35.716  48.353  1.00  0.00           H  
ATOM    182 HD12 ILE    12      70.801  37.385  49.159  1.00  0.00           H  
ATOM    183 HD13 ILE    12      69.365  36.939  48.238  1.00  0.00           H  
ATOM    184  C   ILE    12      70.812  36.728  43.182  1.00  0.00           C  
ATOM    185  O   ILE    12      69.779  37.231  42.645  1.00  0.00           O  
ATOM    186  N   GLN    13      71.508  35.780  42.523  1.00  0.00           N  
ATOM    187  H   GLN    13      72.405  35.531  42.916  1.00  0.00           H  
ATOM    188  CA  GLN    13      71.197  35.187  41.190  1.00  0.00           C  
ATOM    189  HA  GLN    13      70.597  35.890  40.612  1.00  0.00           H  
ATOM    190  CB  GLN    13      72.475  34.899  40.352  1.00  0.00           C  
ATOM    191  HB2 GLN    13      73.301  34.289  40.718  1.00  0.00           H  
ATOM    192  HB3 GLN    13      72.127  34.642  39.351  1.00  0.00           H  
ATOM    193  CG  GLN    13      73.142  36.308  40.057  1.00  0.00           C  
ATOM    194  HG2 GLN    13      72.593  36.727  39.214  1.00  0.00           H  
ATOM    195  HG3 GLN    13      73.077  36.977  40.915  1.00  0.00           H  
ATOM    196  CD  GLN    13      74.547  36.301  39.530  1.00  0.00           C  
ATOM    197  OE1 GLN    13      75.184  35.338  39.014  1.00  0.00           O  
ATOM    198  NE2 GLN    13      75.223  37.429  39.566  1.00  0.00           N  
ATOM    199 HE21 GLN    13      76.199  37.393  39.308  1.00  0.00           H  
ATOM    200 HE22 GLN    13      74.833  38.261  39.985  1.00  0.00           H  
ATOM    201  C   GLN    13      70.207  33.992  41.360  1.00  0.00           C  
ATOM    202  O   GLN    13      70.384  33.172  42.255  1.00  0.00           O  
ATOM    203  N   ALA    14      69.366  33.766  40.354  1.00  0.00           N  
ATOM    204  H   ALA    14      69.368  34.463  39.623  1.00  0.00           H  
ATOM    205  CA  ALA    14      68.368  32.695  40.342  1.00  0.00           C  
ATOM    206  HA  ALA    14      68.869  31.827  40.770  1.00  0.00           H  
ATOM    207  CB  ALA    14      67.226  32.985  41.314  1.00  0.00           C  
ATOM    208  HB1 ALA    14      66.937  34.035  41.365  1.00  0.00           H  
ATOM    209  HB2 ALA    14      66.324  32.439  41.038  1.00  0.00           H  
ATOM    210  HB3 ALA    14      67.537  32.731  42.327  1.00  0.00           H  
ATOM    211  C   ALA    14      67.817  32.158  38.974  1.00  0.00           C  
ATOM    212  O   ALA    14      67.094  31.162  38.928  1.00  0.00           O  
ATOM    213  N   ALA    15      68.228  32.791  37.859  1.00  0.00           N  
ATOM    214  H   ALA    15      68.986  33.454  37.932  1.00  0.00           H  
ATOM    215  CA  ALA    15      67.566  32.589  36.594  1.00  0.00           C  
ATOM    216  HA  ALA    15      66.705  32.011  36.930  1.00  0.00           H  
ATOM    217  CB  ALA    15      66.974  34.005  36.193  1.00  0.00           C  
ATOM    218  HB1 ALA    15      67.821  34.648  35.953  1.00  0.00           H  
ATOM    219  HB2 ALA    15      66.388  33.814  35.294  1.00  0.00           H  
ATOM    220  HB3 ALA    15      66.314  34.445  36.940  1.00  0.00           H  
ATOM    221  C   ALA    15      68.285  31.869  35.447  1.00  0.00           C  
ATOM    222  O   ALA    15      69.461  31.600  35.359  1.00  0.00           O  
ATOM    223  N   ASN    16      67.448  31.535  34.498  1.00  0.00           N  
ATOM    224  H   ASN    16      66.476  31.673  34.735  1.00  0.00           H  
ATOM    225  CA  ASN    16      67.727  31.055  33.145  1.00  0.00           C  
ATOM    226  HA  ASN    16      68.735  31.396  32.908  1.00  0.00           H  
ATOM    227  CB  ASN    16      67.801  29.435  33.174  1.00  0.00           C  
ATOM    228  HB2 ASN    16      68.372  29.195  34.071  1.00  0.00           H  
ATOM    229  HB3 ASN    16      66.785  29.068  33.321  1.00  0.00           H  
ATOM    230  CG  ASN    16      68.377  28.889  31.865  1.00  0.00           C  
ATOM    231  OD1 ASN    16      67.979  29.162  30.749  1.00  0.00           O  
ATOM    232  ND2 ASN    16      69.440  28.253  31.959  1.00  0.00           N  
ATOM    233 HD21 ASN    16      69.934  28.202  31.080  1.00  0.00           H  
ATOM    234 HD22 ASN    16      69.902  28.092  32.843  1.00  0.00           H  
ATOM    235  C   ASN    16      66.763  31.595  32.081  1.00  0.00           C  
ATOM    236  O   ASN    16      65.677  32.062  32.454  1.00  0.00           O  
ATOM    237  N   SER    17      67.269  31.739  30.860  1.00  0.00           N  
ATOM    238  H   SER    17      68.226  31.422  30.795  1.00  0.00           H  
ATOM    239  CA  SER    17      66.844  32.413  29.555  1.00  0.00           C  
ATOM    240  HA  SER    17      67.492  31.929  28.824  1.00  0.00           H  
ATOM    241  CB  SER    17      67.423  33.841  29.619  1.00  0.00           C  
ATOM    242  HB2 SER    17      67.223  34.255  28.631  1.00  0.00           H  
ATOM    243  HB3 SER    17      66.950  34.527  30.321  1.00  0.00           H  
ATOM    244  OG  SER    17      68.813  33.802  29.907  1.00  0.00           O  
ATOM    245  HG  SER    17      69.366  33.793  29.122  1.00  0.00           H  
ATOM    246  C   SER    17      65.345  32.400  29.074  1.00  0.00           C  
ATOM    247  O   SER    17      65.084  32.873  27.941  1.00  0.00           O  
ATOM    248  N   GLN    18      64.424  32.027  29.916  1.00  0.00           N  
ATOM    249  H   GLN    18      64.708  31.737  30.841  1.00  0.00           H  
ATOM    250  CA  GLN    18      62.973  32.078  29.601  1.00  0.00           C  
ATOM    251  HA  GLN    18      62.805  31.444  28.730  1.00  0.00           H  
ATOM    252  CB  GLN    18      62.158  31.430  30.751  1.00  0.00           C  
ATOM    253  HB2 GLN    18      62.336  30.359  30.655  1.00  0.00           H  
ATOM    254  HB3 GLN    18      62.586  31.857  31.657  1.00  0.00           H  
ATOM    255  CG  GLN    18      60.644  31.715  30.684  1.00  0.00           C  
ATOM    256  HG2 GLN    18      60.475  32.772  30.894  1.00  0.00           H  
ATOM    257  HG3 GLN    18      60.323  31.603  29.648  1.00  0.00           H  
ATOM    258  CD  GLN    18      59.737  30.899  31.667  1.00  0.00           C  
ATOM    259  OE1 GLN    18      60.057  30.541  32.779  1.00  0.00           O  
ATOM    260  NE2 GLN    18      58.463  30.762  31.307  1.00  0.00           N  
ATOM    261 HE21 GLN    18      57.770  30.352  31.916  1.00  0.00           H  
ATOM    262 HE22 GLN    18      58.125  31.227  30.476  1.00  0.00           H  
ATOM    263  C   GLN    18      62.538  33.538  29.423  1.00  0.00           C  
ATOM    264  O   GLN    18      62.896  34.372  30.264  1.00  0.00           O  
ATOM    265  N   LEU    19      61.609  33.828  28.473  1.00  0.00           N  
ATOM    266  H   LEU    19      61.499  33.161  27.723  1.00  0.00           H  
ATOM    267  CA  LEU    19      60.955  35.219  28.293  1.00  0.00           C  
ATOM    268  HA  LEU    19      61.370  35.903  29.032  1.00  0.00           H  
ATOM    269  CB  LEU    19      61.268  35.812  26.891  1.00  0.00           C  
ATOM    270  HB2 LEU    19      60.678  35.247  26.169  1.00  0.00           H  
ATOM    271  HB3 LEU    19      61.021  36.871  26.814  1.00  0.00           H  
ATOM    272  CG  LEU    19      62.735  35.720  26.497  1.00  0.00           C  
ATOM    273  HG  LEU    19      62.952  34.656  26.396  1.00  0.00           H  
ATOM    274  CD1 LEU    19      62.853  36.341  25.156  1.00  0.00           C  
ATOM    275 HD11 LEU    19      62.776  37.427  25.131  1.00  0.00           H  
ATOM    276 HD12 LEU    19      63.826  36.197  24.686  1.00  0.00           H  
ATOM    277 HD13 LEU    19      62.061  35.974  24.503  1.00  0.00           H  
ATOM    278  CD2 LEU    19      63.877  36.194  27.417  1.00  0.00           C  
ATOM    279 HD21 LEU    19      63.861  37.273  27.570  1.00  0.00           H  
ATOM    280 HD22 LEU    19      63.841  35.647  28.359  1.00  0.00           H  
ATOM    281 HD23 LEU    19      64.791  35.928  26.886  1.00  0.00           H  
ATOM    282  C   LEU    19      59.447  35.192  28.580  1.00  0.00           C  
ATOM    283  O   LEU    19      58.786  34.401  27.837  1.00  0.00           O  
ATOM    284  N   ILE    20      58.902  35.961  29.524  1.00  0.00           N  
ATOM    285  H   ILE    20      59.534  36.560  30.035  1.00  0.00           H  
ATOM    286  CA  ILE    20      57.529  35.886  29.914  1.00  0.00           C  
ATOM    287  HA  ILE    20      57.055  34.983  29.530  1.00  0.00           H  
ATOM    288  CB  ILE    20      57.371  35.863  31.502  1.00  0.00           C  
ATOM    289  HB  ILE    20      58.217  36.382  31.953  1.00  0.00           H  
ATOM    290  CG2 ILE    20      56.093  36.457  32.161  1.00  0.00           C  
ATOM    291 HG21 ILE    20      55.310  35.703  32.088  1.00  0.00           H  
ATOM    292 HG22 ILE    20      56.137  36.575  33.244  1.00  0.00           H  
ATOM    293 HG23 ILE    20      55.910  37.419  31.682  1.00  0.00           H  
ATOM    294  CG1 ILE    20      57.516  34.404  32.009  1.00  0.00           C  
ATOM    295 HG12 ILE    20      56.676  33.816  31.640  1.00  0.00           H  
ATOM    296 HG13 ILE    20      58.393  33.840  31.691  1.00  0.00           H  
ATOM    297  CD1 ILE    20      57.552  34.228  33.560  1.00  0.00           C  
ATOM    298 HD11 ILE    20      58.442  34.724  33.946  1.00  0.00           H  
ATOM    299 HD12 ILE    20      56.657  34.674  33.995  1.00  0.00           H  
ATOM    300 HD13 ILE    20      57.605  33.147  33.690  1.00  0.00           H  
ATOM    301  C   ILE    20      56.765  37.053  29.217  1.00  0.00           C  
ATOM    302  O   ILE    20      57.143  38.205  29.545  1.00  0.00           O  
ATOM    303  N   ASP    21      55.730  36.786  28.448  1.00  0.00           N  
ATOM    304  H   ASP    21      55.492  35.813  28.321  1.00  0.00           H  
ATOM    305  CA  ASP    21      54.741  37.728  28.112  1.00  0.00           C  
ATOM    306  HA  ASP    21      55.236  38.570  27.628  1.00  0.00           H  
ATOM    307  CB  ASP    21      53.823  37.203  26.968  1.00  0.00           C  
ATOM    308  HB2 ASP    21      53.300  36.369  27.437  1.00  0.00           H  
ATOM    309  HB3 ASP    21      53.047  37.884  26.621  1.00  0.00           H  
ATOM    310  CG  ASP    21      54.534  36.756  25.673  1.00  0.00           C  
ATOM    311  OD1 ASP    21      55.291  37.520  25.056  1.00  0.00           O  
ATOM    312  OD2 ASP    21      54.215  35.610  25.277  1.00  0.00           O  
ATOM    313  C   ASP    21      53.881  38.130  29.331  1.00  0.00           C  
ATOM    314  O   ASP    21      53.665  37.422  30.342  1.00  0.00           O  
ATOM    315  N   LEU    22      53.254  39.293  29.156  1.00  0.00           N  
ATOM    316  H   LEU    22      53.301  39.757  28.260  1.00  0.00           H  
ATOM    317  CA  LEU    22      52.484  39.939  30.259  1.00  0.00           C  
ATOM    318  HA  LEU    22      52.484  39.405  31.209  1.00  0.00           H  
ATOM    319  CB  LEU    22      53.049  41.217  30.650  1.00  0.00           C  
ATOM    320  HB2 LEU    22      52.995  41.828  29.749  1.00  0.00           H  
ATOM    321  HB3 LEU    22      52.451  41.735  31.399  1.00  0.00           H  
ATOM    322  CG  LEU    22      54.510  41.134  31.180  1.00  0.00           C  
ATOM    323  HG  LEU    22      55.191  40.629  30.494  1.00  0.00           H  
ATOM    324  CD1 LEU    22      55.115  42.524  31.359  1.00  0.00           C  
ATOM    325 HD11 LEU    22      56.203  42.455  31.360  1.00  0.00           H  
ATOM    326 HD12 LEU    22      54.859  43.166  30.516  1.00  0.00           H  
ATOM    327 HD13 LEU    22      54.727  42.927  32.294  1.00  0.00           H  
ATOM    328  CD2 LEU    22      54.544  40.404  32.566  1.00  0.00           C  
ATOM    329 HD21 LEU    22      55.598  40.560  32.797  1.00  0.00           H  
ATOM    330 HD22 LEU    22      53.775  40.760  33.251  1.00  0.00           H  
ATOM    331 HD23 LEU    22      54.317  39.340  32.499  1.00  0.00           H  
ATOM    332  C   LEU    22      50.997  40.249  29.820  1.00  0.00           C  
ATOM    333  O   LEU    22      50.668  40.637  28.675  1.00  0.00           O  
ATOM    334  N   THR    23      50.028  40.088  30.723  1.00  0.00           N  
ATOM    335  H   THR    23      50.339  39.707  31.605  1.00  0.00           H  
ATOM    336  CA  THR    23      48.590  40.415  30.462  1.00  0.00           C  
ATOM    337  HA  THR    23      48.537  40.671  29.404  1.00  0.00           H  
ATOM    338  CB  THR    23      47.682  39.146  30.763  1.00  0.00           C  
ATOM    339  HB  THR    23      48.267  38.254  30.538  1.00  0.00           H  
ATOM    340  CG2 THR    23      47.288  39.297  32.230  1.00  0.00           C  
ATOM    341 HG21 THR    23      46.460  39.991  32.372  1.00  0.00           H  
ATOM    342 HG22 THR    23      46.960  38.323  32.591  1.00  0.00           H  
ATOM    343 HG23 THR    23      48.043  39.722  32.892  1.00  0.00           H  
ATOM    344  OG1 THR    23      46.504  39.153  30.072  1.00  0.00           O  
ATOM    345  HG1 THR    23      46.254  38.228  30.015  1.00  0.00           H  
ATOM    346  C   THR    23      48.090  41.783  30.961  1.00  0.00           C  
ATOM    347  O   THR    23      48.790  42.384  31.765  1.00  0.00           O  
ATOM    348  N   VAL    24      46.916  42.153  30.659  1.00  0.00           N  
ATOM    349  H   VAL    24      46.391  41.511  30.084  1.00  0.00           H  
ATOM    350  CA  VAL    24      46.469  43.580  30.985  1.00  0.00           C  
ATOM    351  HA  VAL    24      47.204  44.121  30.389  1.00  0.00           H  
ATOM    352  CB  VAL    24      45.044  43.830  30.417  1.00  0.00           C  
ATOM    353  HB  VAL    24      44.310  43.186  30.903  1.00  0.00           H  
ATOM    354  CG1 VAL    24      44.636  45.274  30.729  1.00  0.00           C  
ATOM    355 HG11 VAL    24      44.583  45.415  31.809  1.00  0.00           H  
ATOM    356 HG12 VAL    24      45.363  45.986  30.339  1.00  0.00           H  
ATOM    357 HG13 VAL    24      43.661  45.486  30.289  1.00  0.00           H  
ATOM    358  CG2 VAL    24      44.733  43.680  28.986  1.00  0.00           C  
ATOM    359 HG21 VAL    24      45.341  44.449  28.510  1.00  0.00           H  
ATOM    360 HG22 VAL    24      45.165  42.763  28.588  1.00  0.00           H  
ATOM    361 HG23 VAL    24      43.679  43.703  28.710  1.00  0.00           H  
ATOM    362  C   VAL    24      46.550  43.970  32.479  1.00  0.00           C  
ATOM    363  O   VAL    24      46.905  45.072  32.915  1.00  0.00           O  
ATOM    364  N   TRP    25      46.412  42.956  33.396  1.00  0.00           N  
ATOM    365  H   TRP    25      46.221  42.017  33.077  1.00  0.00           H  
ATOM    366  CA  TRP    25      46.428  43.167  34.834  1.00  0.00           C  
ATOM    367  HA  TRP    25      45.878  44.094  34.994  1.00  0.00           H  
ATOM    368  CB  TRP    25      45.715  42.089  35.645  1.00  0.00           C  
ATOM    369  HB2 TRP    25      46.227  41.154  35.872  1.00  0.00           H  
ATOM    370  HB3 TRP    25      45.527  42.395  36.674  1.00  0.00           H  
ATOM    371  CG  TRP    25      44.377  41.913  35.173  1.00  0.00           C  
ATOM    372  CD1 TRP    25      43.341  42.746  35.229  1.00  0.00           C  
ATOM    373  HD1 TRP    25      43.349  43.744  35.641  1.00  0.00           H  
ATOM    374  NE1 TRP    25      42.199  42.151  34.794  1.00  0.00           N  
ATOM    375  HE1 TRP    25      41.367  42.714  34.682  1.00  0.00           H  
ATOM    376  CE2 TRP    25      42.436  40.909  34.338  1.00  0.00           C  
ATOM    377  CZ2 TRP    25      41.621  39.867  33.754  1.00  0.00           C  
ATOM    378  HZ2 TRP    25      40.577  40.063  33.558  1.00  0.00           H  
ATOM    379  CH2 TRP    25      42.212  38.591  33.527  1.00  0.00           C  
ATOM    380  HH2 TRP    25      41.678  37.825  32.984  1.00  0.00           H  
ATOM    381  CZ3 TRP    25      43.618  38.388  33.782  1.00  0.00           C  
ATOM    382  HZ3 TRP    25      44.088  37.441  33.563  1.00  0.00           H  
ATOM    383  CE3 TRP    25      44.403  39.427  34.345  1.00  0.00           C  
ATOM    384  HE3 TRP    25      45.432  39.230  34.606  1.00  0.00           H  
ATOM    385  CD2 TRP    25      43.823  40.698  34.598  1.00  0.00           C  
ATOM    386  C   TRP    25      47.828  43.435  35.370  1.00  0.00           C  
ATOM    387  O   TRP    25      47.994  43.878  36.499  1.00  0.00           O  
ATOM    388  N   ASP    26      48.864  43.142  34.559  1.00  0.00           N  
ATOM    389  H   ASP    26      48.616  42.652  33.712  1.00  0.00           H  
ATOM    390  CA  ASP    26      50.305  43.393  34.782  1.00  0.00           C  
ATOM    391  HA  ASP    26      50.460  43.481  35.857  1.00  0.00           H  
ATOM    392  CB  ASP    26      51.213  42.339  34.051  1.00  0.00           C  
ATOM    393  HB2 ASP    26      51.086  42.516  32.983  1.00  0.00           H  
ATOM    394  HB3 ASP    26      52.242  42.628  34.262  1.00  0.00           H  
ATOM    395  CG  ASP    26      50.991  40.875  34.433  1.00  0.00           C  
ATOM    396  OD1 ASP    26      50.608  40.584  35.555  1.00  0.00           O  
ATOM    397  OD2 ASP    26      51.008  40.019  33.499  1.00  0.00           O  
ATOM    398  C   ASP    26      50.699  44.804  34.306  1.00  0.00           C  
ATOM    399  O   ASP    26      51.208  45.668  35.018  1.00  0.00           O  
ATOM    400  N   LEU    27      50.237  45.134  33.074  1.00  0.00           N  
ATOM    401  H   LEU    27      49.453  44.616  32.702  1.00  0.00           H  
ATOM    402  CA  LEU    27      50.787  46.315  32.365  1.00  0.00           C  
ATOM    403  HA  LEU    27      51.873  46.378  32.426  1.00  0.00           H  
ATOM    404  CB  LEU    27      50.402  46.127  30.830  1.00  0.00           C  
ATOM    405  HB2 LEU    27      49.328  45.997  30.694  1.00  0.00           H  
ATOM    406  HB3 LEU    27      50.804  46.900  30.176  1.00  0.00           H  
ATOM    407  CG  LEU    27      51.052  44.907  30.081  1.00  0.00           C  
ATOM    408  HG  LEU    27      50.996  43.987  30.662  1.00  0.00           H  
ATOM    409  CD1 LEU    27      50.501  44.665  28.701  1.00  0.00           C  
ATOM    410 HD11 LEU    27      50.558  45.649  28.235  1.00  0.00           H  
ATOM    411 HD12 LEU    27      51.022  43.920  28.100  1.00  0.00           H  
ATOM    412 HD13 LEU    27      49.465  44.329  28.754  1.00  0.00           H  
ATOM    413  CD2 LEU    27      52.545  45.161  29.835  1.00  0.00           C  
ATOM    414 HD21 LEU    27      52.913  44.232  29.400  1.00  0.00           H  
ATOM    415 HD22 LEU    27      52.680  45.988  29.137  1.00  0.00           H  
ATOM    416 HD23 LEU    27      53.044  45.415  30.770  1.00  0.00           H  
ATOM    417  C   LEU    27      50.164  47.611  32.838  1.00  0.00           C  
ATOM    418  O   LEU    27      50.911  48.558  32.900  1.00  0.00           O  
ATOM    419  N   ILE    28      48.917  47.656  33.335  1.00  0.00           N  
ATOM    420  H   ILE    28      48.337  46.841  33.195  1.00  0.00           H  
ATOM    421  CA  ILE    28      48.400  48.857  34.051  1.00  0.00           C  
ATOM    422  HA  ILE    28      48.489  49.641  33.300  1.00  0.00           H  
ATOM    423  CB  ILE    28      46.925  48.698  34.622  1.00  0.00           C  
ATOM    424  HB  ILE    28      46.918  47.731  35.125  1.00  0.00           H  
ATOM    425  CG2 ILE    28      46.387  49.743  35.644  1.00  0.00           C  
ATOM    426 HG21 ILE    28      46.510  50.702  35.141  1.00  0.00           H  
ATOM    427 HG22 ILE    28      45.370  49.422  35.871  1.00  0.00           H  
ATOM    428 HG23 ILE    28      46.992  49.727  36.551  1.00  0.00           H  
ATOM    429  CG1 ILE    28      45.897  48.534  33.519  1.00  0.00           C  
ATOM    430 HG12 ILE    28      45.492  49.512  33.259  1.00  0.00           H  
ATOM    431 HG13 ILE    28      46.343  48.077  32.636  1.00  0.00           H  
ATOM    432  CD1 ILE    28      44.640  47.754  33.789  1.00  0.00           C  
ATOM    433 HD11 ILE    28      44.716  46.740  34.183  1.00  0.00           H  
ATOM    434 HD12 ILE    28      44.121  48.335  34.550  1.00  0.00           H  
ATOM    435 HD13 ILE    28      44.074  47.816  32.859  1.00  0.00           H  
ATOM    436  C   ILE    28      49.318  49.175  35.150  1.00  0.00           C  
ATOM    437  O   ILE    28      49.309  50.345  35.517  1.00  0.00           O  
ATOM    438  N   GLY    29      50.090  48.235  35.675  1.00  0.00           N  
ATOM    439  H   GLY    29      50.303  47.406  35.138  1.00  0.00           H  
ATOM    440  CA  GLY    29      51.094  48.682  36.771  1.00  0.00           C  
ATOM    441  HA2 GLY    29      50.652  49.470  37.382  1.00  0.00           H  
ATOM    442  HA3 GLY    29      51.206  47.922  37.544  1.00  0.00           H  
ATOM    443  C   GLY    29      52.446  49.200  36.349  1.00  0.00           C  
ATOM    444  O   GLY    29      53.147  49.644  37.254  1.00  0.00           O  
ATOM    445  N   LEU    30      52.827  49.191  35.063  1.00  0.00           N  
ATOM    446  H   LEU    30      52.244  48.807  34.333  1.00  0.00           H  
ATOM    447  CA  LEU    30      54.137  49.770  34.705  1.00  0.00           C  
ATOM    448  HA  LEU    30      54.977  49.295  35.212  1.00  0.00           H  
ATOM    449  CB  LEU    30      54.328  49.575  33.198  1.00  0.00           C  
ATOM    450  HB2 LEU    30      53.398  49.873  32.714  1.00  0.00           H  
ATOM    451  HB3 LEU    30      54.962  50.350  32.767  1.00  0.00           H  
ATOM    452  CG  LEU    30      54.786  48.175  32.781  1.00  0.00           C  
ATOM    453  HG  LEU    30      54.283  47.552  33.521  1.00  0.00           H  
ATOM    454  CD1 LEU    30      54.217  47.761  31.462  1.00  0.00           C  
ATOM    455 HD11 LEU    30      54.771  48.397  30.770  1.00  0.00           H  
ATOM    456 HD12 LEU    30      54.460  46.725  31.229  1.00  0.00           H  
ATOM    457 HD13 LEU    30      53.155  48.004  31.415  1.00  0.00           H  
ATOM    458  CD2 LEU    30      56.351  47.977  32.959  1.00  0.00           C  
ATOM    459 HD21 LEU    30      56.635  48.135  34.000  1.00  0.00           H  
ATOM    460 HD22 LEU    30      56.569  47.002  32.524  1.00  0.00           H  
ATOM    461 HD23 LEU    30      56.939  48.717  32.415  1.00  0.00           H  
ATOM    462  C   LEU    30      54.364  51.250  35.046  1.00  0.00           C  
ATOM    463  O   LEU    30      55.403  51.670  35.556  1.00  0.00           O  
ATOM    464  N   GLU    31      53.342  52.090  34.809  1.00  0.00           N  
ATOM    465  H   GLU    31      52.487  51.681  34.459  1.00  0.00           H  
ATOM    466  CA  GLU    31      53.330  53.531  35.179  1.00  0.00           C  
ATOM    467  HA  GLU    31      54.202  53.996  34.719  1.00  0.00           H  
ATOM    468  CB  GLU    31      52.137  54.224  34.494  1.00  0.00           C  
ATOM    469  HB2 GLU    31      52.081  54.044  33.421  1.00  0.00           H  
ATOM    470  HB3 GLU    31      51.264  53.611  34.715  1.00  0.00           H  
ATOM    471  CG  GLU    31      51.606  55.610  34.923  1.00  0.00           C  
ATOM    472  HG2 GLU    31      50.735  55.897  34.334  1.00  0.00           H  
ATOM    473  HG3 GLU    31      51.315  55.613  35.973  1.00  0.00           H  
ATOM    474  CD  GLU    31      52.733  56.635  34.809  1.00  0.00           C  
ATOM    475  OE1 GLU    31      53.527  56.516  33.811  1.00  0.00           O  
ATOM    476  OE2 GLU    31      52.877  57.613  35.562  1.00  0.00           O  
ATOM    477  C   GLU    31      53.265  53.791  36.716  1.00  0.00           C  
ATOM    478  O   GLU    31      53.451  54.872  37.303  1.00  0.00           O  
ATOM    479  N   ARG    32      52.800  52.786  37.445  1.00  0.00           N  
ATOM    480  H   ARG    32      52.659  51.916  36.952  1.00  0.00           H  
ATOM    481  CA  ARG    32      52.460  52.822  38.905  1.00  0.00           C  
ATOM    482  HA  ARG    32      52.269  53.848  39.220  1.00  0.00           H  
ATOM    483  CB  ARG    32      51.195  52.048  39.198  1.00  0.00           C  
ATOM    484  HB2 ARG    32      51.344  50.972  39.110  1.00  0.00           H  
ATOM    485  HB3 ARG    32      50.973  52.273  40.242  1.00  0.00           H  
ATOM    486  CG  ARG    32      49.952  52.595  38.426  1.00  0.00           C  
ATOM    487  HG2 ARG    32      49.845  53.638  38.724  1.00  0.00           H  
ATOM    488  HG3 ARG    32      50.065  52.605  37.342  1.00  0.00           H  
ATOM    489  CD  ARG    32      48.592  51.833  38.630  1.00  0.00           C  
ATOM    490  HD2 ARG    32      47.885  52.075  37.836  1.00  0.00           H  
ATOM    491  HD3 ARG    32      48.853  50.780  38.524  1.00  0.00           H  
ATOM    492  NE  ARG    32      47.991  52.040  39.938  1.00  0.00           N  
ATOM    493  HE  ARG    32      48.177  51.379  40.679  1.00  0.00           H  
ATOM    494  CZ  ARG    32      47.359  53.130  40.210  1.00  0.00           C  
ATOM    495  NH1 ARG    32      47.005  54.024  39.380  1.00  0.00           N  
ATOM    496 HH11 ARG    32      46.821  53.887  38.397  1.00  0.00           H  
ATOM    497 HH12 ARG    32      46.749  54.893  39.826  1.00  0.00           H  
ATOM    498  NH2 ARG    32      47.298  53.441  41.470  1.00  0.00           N  
ATOM    499 HH21 ARG    32      47.702  52.757  42.095  1.00  0.00           H  
ATOM    500 HH22 ARG    32      47.029  54.373  41.752  1.00  0.00           H  
ATOM    501  C   ARG    32      53.655  52.461  39.799  1.00  0.00           C  
ATOM    502  O   ARG    32      54.783  52.334  39.390  1.00  0.00           O  
ATOM    503  N   GLU    33      53.487  52.362  41.097  1.00  0.00           N  
ATOM    504  H   GLU    33      52.678  52.823  41.488  1.00  0.00           H  
ATOM    505  CA  GLU    33      54.543  52.098  42.138  1.00  0.00           C  
ATOM    506  HA  GLU    33      55.532  52.352  41.758  1.00  0.00           H  
ATOM    507  CB  GLU    33      54.169  52.925  43.397  1.00  0.00           C  
ATOM    508  HB2 GLU    33      53.183  52.532  43.643  1.00  0.00           H  
ATOM    509  HB3 GLU    33      54.867  52.869  44.232  1.00  0.00           H  
ATOM    510  CG  GLU    33      54.109  54.443  43.085  1.00  0.00           C  
ATOM    511  HG2 GLU    33      54.274  54.945  44.039  1.00  0.00           H  
ATOM    512  HG3 GLU    33      54.954  54.681  42.440  1.00  0.00           H  
ATOM    513  CD  GLU    33      52.866  54.951  42.329  1.00  0.00           C  
ATOM    514  OE1 GLU    33      51.725  54.459  42.401  1.00  0.00           O  
ATOM    515  OE2 GLU    33      53.075  55.781  41.432  1.00  0.00           O  
ATOM    516  C   GLU    33      54.533  50.619  42.539  1.00  0.00           C  
ATOM    517  O   GLU    33      53.517  49.888  42.374  1.00  0.00           O  
ATOM    518  N   SER    34      55.694  50.119  43.024  1.00  0.00           N  
ATOM    519  H   SER    34      56.491  50.701  42.808  1.00  0.00           H  
ATOM    520  CA  SER    34      55.982  48.759  43.412  1.00  0.00           C  
ATOM    521  HA  SER    34      55.698  48.098  42.592  1.00  0.00           H  
ATOM    522  CB  SER    34      57.530  48.603  43.569  1.00  0.00           C  
ATOM    523  HB2 SER    34      57.804  47.570  43.783  1.00  0.00           H  
ATOM    524  HB3 SER    34      57.944  48.692  42.565  1.00  0.00           H  
ATOM    525  OG  SER    34      58.263  49.477  44.425  1.00  0.00           O  
ATOM    526  HG  SER    34      58.198  50.276  43.896  1.00  0.00           H  
ATOM    527  C   SER    34      55.333  48.448  44.713  1.00  0.00           C  
ATOM    528  O   SER    34      54.654  49.305  45.306  1.00  0.00           O  
ATOM    529  N   ILE    35      55.291  47.139  45.087  1.00  0.00           N  
ATOM    530  H   ILE    35      55.782  46.441  44.547  1.00  0.00           H  
ATOM    531  CA  ILE    35      54.691  46.650  46.327  1.00  0.00           C  
ATOM    532  HA  ILE    35      53.740  47.140  46.539  1.00  0.00           H  
ATOM    533  CB  ILE    35      54.351  45.160  46.132  1.00  0.00           C  
ATOM    534  HB  ILE    35      55.193  44.606  45.716  1.00  0.00           H  
ATOM    535  CG2 ILE    35      53.961  44.525  47.560  1.00  0.00           C  
ATOM    536 HG21 ILE    35      53.397  43.595  47.489  1.00  0.00           H  
ATOM    537 HG22 ILE    35      54.927  44.309  48.017  1.00  0.00           H  
ATOM    538 HG23 ILE    35      53.349  45.127  48.232  1.00  0.00           H  
ATOM    539  CG1 ILE    35      53.089  44.951  45.253  1.00  0.00           C  
ATOM    540 HG12 ILE    35      52.198  45.455  45.628  1.00  0.00           H  
ATOM    541 HG13 ILE    35      53.277  45.447  44.301  1.00  0.00           H  
ATOM    542  CD1 ILE    35      52.693  43.546  44.900  1.00  0.00           C  
ATOM    543 HD11 ILE    35      53.587  42.922  44.888  1.00  0.00           H  
ATOM    544 HD12 ILE    35      52.084  43.193  45.732  1.00  0.00           H  
ATOM    545 HD13 ILE    35      52.106  43.462  43.985  1.00  0.00           H  
ATOM    546  C   ILE    35      55.734  46.796  47.403  1.00  0.00           C  
ATOM    547  O   ILE    35      56.860  46.429  47.125  1.00  0.00           O  
ATOM    548  N   GLN    36      55.525  47.523  48.454  1.00  0.00           N  
ATOM    549  H   GLN    36      54.590  47.856  48.640  1.00  0.00           H  
ATOM    550  CA  GLN    36      56.573  47.869  49.515  1.00  0.00           C  
ATOM    551  HA  GLN    36      57.414  47.177  49.466  1.00  0.00           H  
ATOM    552  CB  GLN    36      56.933  49.350  49.411  1.00  0.00           C  
ATOM    553  HB2 GLN    36      55.986  49.883  49.495  1.00  0.00           H  
ATOM    554  HB3 GLN    36      57.460  49.701  50.299  1.00  0.00           H  
ATOM    555  CG  GLN    36      57.646  49.748  48.103  1.00  0.00           C  
ATOM    556  HG2 GLN    36      58.716  49.546  48.080  1.00  0.00           H  
ATOM    557  HG3 GLN    36      57.256  49.102  47.317  1.00  0.00           H  
ATOM    558  CD  GLN    36      57.359  51.264  47.658  1.00  0.00           C  
ATOM    559  OE1 GLN    36      56.256  51.731  47.697  1.00  0.00           O  
ATOM    560  NE2 GLN    36      58.324  51.953  47.118  1.00  0.00           N  
ATOM    561 HE21 GLN    36      58.157  52.788  46.576  1.00  0.00           H  
ATOM    562 HE22 GLN    36      59.229  51.505  47.089  1.00  0.00           H  
ATOM    563  C   GLN    36      56.052  47.598  50.845  1.00  0.00           C  
ATOM    564  O   GLN    36      55.215  48.440  51.281  1.00  0.00           O  
ATOM    565  N   GLN    37      56.378  46.464  51.398  1.00  0.00           N  
ATOM    566  H   GLN    37      57.000  45.814  50.938  1.00  0.00           H  
ATOM    567  CA  GLN    37      55.589  45.903  52.517  1.00  0.00           C  
ATOM    568  HA  GLN    37      55.211  46.645  53.219  1.00  0.00           H  
ATOM    569  CB  GLN    37      54.424  45.036  52.068  1.00  0.00           C  
ATOM    570  HB2 GLN    37      54.777  44.355  51.294  1.00  0.00           H  
ATOM    571  HB3 GLN    37      54.059  44.432  52.898  1.00  0.00           H  
ATOM    572  CG  GLN    37      53.246  45.833  51.455  1.00  0.00           C  
ATOM    573  HG2 GLN    37      52.892  46.609  52.134  1.00  0.00           H  
ATOM    574  HG3 GLN    37      53.503  46.330  50.520  1.00  0.00           H  
ATOM    575  CD  GLN    37      52.028  44.936  51.173  1.00  0.00           C  
ATOM    576  OE1 GLN    37      51.706  44.021  51.955  1.00  0.00           O  
ATOM    577  NE2 GLN    37      51.202  45.181  50.240  1.00  0.00           N  
ATOM    578 HE21 GLN    37      50.433  44.544  50.087  1.00  0.00           H  
ATOM    579 HE22 GLN    37      51.420  45.810  49.481  1.00  0.00           H  
ATOM    580  C   GLN    37      56.667  45.060  53.259  1.00  0.00           C  
ATOM    581  O   GLN    37      57.642  44.603  52.682  1.00  0.00           O  
ATOM    582  N   GLY    38      56.508  44.916  54.551  1.00  0.00           N  
ATOM    583  H   GLY    38      55.667  45.351  54.902  1.00  0.00           H  
ATOM    584  CA  GLY    38      57.357  44.069  55.452  1.00  0.00           C  
ATOM    585  HA2 GLY    38      57.555  43.074  55.053  1.00  0.00           H  
ATOM    586  HA3 GLY    38      58.359  44.498  55.457  1.00  0.00           H  
ATOM    587  C   GLY    38      56.778  43.862  56.814  1.00  0.00           C  
ATOM    588  O   GLY    38      55.633  44.261  57.147  1.00  0.00           O  
ATOM    589  N   LEU    39      57.626  43.174  57.589  1.00  0.00           N  
ATOM    590  H   LEU    39      58.505  42.922  57.161  1.00  0.00           H  
ATOM    591  CA  LEU    39      57.301  42.677  58.889  1.00  0.00           C  
ATOM    592  HA  LEU    39      56.355  43.159  59.135  1.00  0.00           H  
ATOM    593  CB  LEU    39      57.163  41.175  58.665  1.00  0.00           C  
ATOM    594  HB2 LEU    39      58.101  40.872  58.200  1.00  0.00           H  
ATOM    595  HB3 LEU    39      57.196  40.792  59.685  1.00  0.00           H  
ATOM    596  CG  LEU    39      55.953  40.654  57.869  1.00  0.00           C  
ATOM    597  HG  LEU    39      55.983  41.156  56.902  1.00  0.00           H  
ATOM    598  CD1 LEU    39      56.111  39.167  57.659  1.00  0.00           C  
ATOM    599 HD11 LEU    39      56.018  38.671  58.625  1.00  0.00           H  
ATOM    600 HD12 LEU    39      55.269  38.961  56.998  1.00  0.00           H  
ATOM    601 HD13 LEU    39      57.067  38.865  57.232  1.00  0.00           H  
ATOM    602  CD2 LEU    39      54.606  40.930  58.560  1.00  0.00           C  
ATOM    603 HD21 LEU    39      54.602  42.019  58.508  1.00  0.00           H  
ATOM    604 HD22 LEU    39      53.817  40.543  57.916  1.00  0.00           H  
ATOM    605 HD23 LEU    39      54.578  40.557  59.584  1.00  0.00           H  
ATOM    606  C   LEU    39      58.338  43.027  59.910  1.00  0.00           C  
ATOM    607  O   LEU    39      59.548  42.860  59.664  1.00  0.00           O  
ATOM    608  N   LEU    40      57.845  43.407  61.123  1.00  0.00           N  
ATOM    609  H   LEU    40      56.838  43.358  61.188  1.00  0.00           H  
ATOM    610  CA  LEU    40      58.637  43.664  62.374  1.00  0.00           C  
ATOM    611  HA  LEU    40      59.660  43.965  62.149  1.00  0.00           H  
ATOM    612  CB  LEU    40      58.017  44.887  63.038  1.00  0.00           C  
ATOM    613  HB2 LEU    40      57.913  45.685  62.302  1.00  0.00           H  
ATOM    614  HB3 LEU    40      57.017  44.576  63.341  1.00  0.00           H  
ATOM    615  CG  LEU    40      58.814  45.363  64.274  1.00  0.00           C  
ATOM    616  HG  LEU    40      59.033  44.521  64.930  1.00  0.00           H  
ATOM    617  CD1 LEU    40      60.164  46.051  63.946  1.00  0.00           C  
ATOM    618 HD11 LEU    40      59.961  46.831  63.212  1.00  0.00           H  
ATOM    619 HD12 LEU    40      60.726  46.550  64.735  1.00  0.00           H  
ATOM    620 HD13 LEU    40      60.844  45.306  63.532  1.00  0.00           H  
ATOM    621  CD2 LEU    40      57.960  46.378  65.034  1.00  0.00           C  
ATOM    622 HD21 LEU    40      57.718  47.305  64.516  1.00  0.00           H  
ATOM    623 HD22 LEU    40      56.971  46.050  65.352  1.00  0.00           H  
ATOM    624 HD23 LEU    40      58.591  46.675  65.872  1.00  0.00           H  
ATOM    625  C   LEU    40      58.611  42.453  63.236  1.00  0.00           C  
ATOM    626  O   LEU    40      57.587  41.741  63.337  1.00  0.00           O  
ATOM    627  N   TYR    41      59.746  42.120  63.876  1.00  0.00           N  
ATOM    628  H   TYR    41      60.640  42.499  63.600  1.00  0.00           H  
ATOM    629  CA  TYR    41      59.919  41.024  64.753  1.00  0.00           C  
ATOM    630  HA  TYR    41      58.967  40.586  65.053  1.00  0.00           H  
ATOM    631  CB  TYR    41      60.803  39.955  64.048  1.00  0.00           C  
ATOM    632  HB2 TYR    41      61.744  40.380  63.701  1.00  0.00           H  
ATOM    633  HB3 TYR    41      61.057  39.225  64.817  1.00  0.00           H  
ATOM    634  CG  TYR    41      60.120  39.391  62.939  1.00  0.00           C  
ATOM    635  CD1 TYR    41      59.121  38.400  63.161  1.00  0.00           C  
ATOM    636  HD1 TYR    41      59.036  38.025  64.170  1.00  0.00           H  
ATOM    637  CE1 TYR    41      58.568  37.700  62.095  1.00  0.00           C  
ATOM    638  HE1 TYR    41      58.001  36.814  62.341  1.00  0.00           H  
ATOM    639  CZ  TYR    41      58.830  38.089  60.737  1.00  0.00           C  
ATOM    640  OH  TYR    41      58.235  37.413  59.785  1.00  0.00           O  
ATOM    641  HH  TYR    41      57.663  36.708  60.098  1.00  0.00           H  
ATOM    642  CE2 TYR    41      59.576  39.263  60.565  1.00  0.00           C  
ATOM    643  HE2 TYR    41      59.667  39.691  59.578  1.00  0.00           H  
ATOM    644  CD2 TYR    41      60.269  39.902  61.627  1.00  0.00           C  
ATOM    645  HD2 TYR    41      60.815  40.818  61.457  1.00  0.00           H  
ATOM    646  C   TYR    41      60.748  41.576  65.947  1.00  0.00           C  
ATOM    647  O   TYR    41      61.753  42.359  65.782  1.00  0.00           O  
ATOM    648  N   HID    42      60.285  41.150  67.153  1.00  0.00           N  
ATOM    649  H   HID    42      59.500  40.518  67.224  1.00  0.00           H  
ATOM    650  CA  HID    42      60.780  41.479  68.437  1.00  0.00           C  
ATOM    651  HA  HID    42      61.489  42.283  68.245  1.00  0.00           H  
ATOM    652  CB  HID    42      59.654  42.045  69.370  1.00  0.00           C  
ATOM    653  HB2 HID    42      59.355  43.042  69.046  1.00  0.00           H  
ATOM    654  HB3 HID    42      58.856  41.303  69.387  1.00  0.00           H  
ATOM    655  CG  HID    42      60.124  42.276  70.845  1.00  0.00           C  
ATOM    656  ND1 HID    42      61.268  43.025  71.194  1.00  0.00           N  
ATOM    657  HD1 HID    42      61.969  43.469  70.618  1.00  0.00           H  
ATOM    658  CE1 HID    42      61.273  43.124  72.547  1.00  0.00           C  
ATOM    659  HE1 HID    42      62.159  43.494  73.042  1.00  0.00           H  
ATOM    660  NE2 HID    42      60.248  42.503  73.093  1.00  0.00           N  
ATOM    661  CD2 HID    42      59.596  41.872  72.047  1.00  0.00           C  
ATOM    662  HD2 HID    42      58.656  41.349  72.139  1.00  0.00           H  
ATOM    663  C   HID    42      61.512  40.285  69.035  1.00  0.00           C  
ATOM    664  O   HID    42      60.966  39.180  68.983  1.00  0.00           O  
ATOM    665  N   HID    43      62.603  40.575  69.673  1.00  0.00           N  
ATOM    666  H   HID    43      62.945  41.523  69.738  1.00  0.00           H  
ATOM    667  CA  HID    43      63.363  39.538  70.343  1.00  0.00           C  
ATOM    668  HA  HID    43      62.812  38.607  70.213  1.00  0.00           H  
ATOM    669  CB  HID    43      64.656  39.385  69.598  1.00  0.00           C  
ATOM    670  HB2 HID    43      65.132  40.364  69.659  1.00  0.00           H  
ATOM    671  HB3 HID    43      65.277  38.613  70.052  1.00  0.00           H  
ATOM    672  CG  HID    43      64.496  39.057  68.077  1.00  0.00           C  
ATOM    673  ND1 HID    43      65.388  39.549  67.159  1.00  0.00           N  
ATOM    674  HD1 HID    43      66.142  40.181  67.387  1.00  0.00           H  
ATOM    675  CE1 HID    43      64.985  39.113  65.912  1.00  0.00           C  
ATOM    676  HE1 HID    43      65.636  39.259  65.062  1.00  0.00           H  
ATOM    677  NE2 HID    43      63.979  38.239  66.069  1.00  0.00           N  
ATOM    678  CD2 HID    43      63.642  38.214  67.439  1.00  0.00           C  
ATOM    679  HD2 HID    43      62.941  37.515  67.872  1.00  0.00           H  
ATOM    680  C   HID    43      63.424  40.074  71.761  1.00  0.00           C  
ATOM    681  O   HID    43      64.306  40.910  72.066  1.00  0.00           O  
ATOM    682  N   PRO    44      62.567  39.572  72.703  1.00  0.00           N  
ATOM    683  CD  PRO    44      61.481  38.703  72.435  1.00  0.00           C  
ATOM    684  HD2 PRO    44      61.651  37.758  71.919  1.00  0.00           H  
ATOM    685  HD3 PRO    44      60.685  39.296  71.984  1.00  0.00           H  
ATOM    686  CG  PRO    44      61.050  38.261  73.858  1.00  0.00           C  
ATOM    687  HG2 PRO    44      61.463  37.260  73.983  1.00  0.00           H  
ATOM    688  HG3 PRO    44      59.965  38.170  73.908  1.00  0.00           H  
ATOM    689  CB  PRO    44      61.445  39.351  74.804  1.00  0.00           C  
ATOM    690  HB2 PRO    44      61.621  39.018  75.827  1.00  0.00           H  
ATOM    691  HB3 PRO    44      60.699  40.137  74.926  1.00  0.00           H  
ATOM    692  CA  PRO    44      62.733  39.860  74.126  1.00  0.00           C  
ATOM    693  HA  PRO    44      62.846  40.936  74.255  1.00  0.00           H  
ATOM    694  C   PRO    44      64.082  39.226  74.688  1.00  0.00           C  
ATOM    695  O   PRO    44      64.364  39.563  75.811  1.00  0.00           O  
ATOM    696  N   ASN    45      64.819  38.360  74.017  1.00  0.00           N  
ATOM    697  H   ASN    45      64.391  37.988  73.181  1.00  0.00           H  
ATOM    698  CA  ASN    45      66.192  37.972  74.369  1.00  0.00           C  
ATOM    699  HA  ASN    45      66.586  38.600  75.168  1.00  0.00           H  
ATOM    700  CB  ASN    45      66.222  36.572  74.937  1.00  0.00           C  
ATOM    701  HB2 ASN    45      65.680  36.006  74.180  1.00  0.00           H  
ATOM    702  HB3 ASN    45      67.217  36.130  75.000  1.00  0.00           H  
ATOM    703  CG  ASN    45      65.606  36.325  76.314  1.00  0.00           C  
ATOM    704  OD1 ASN    45      65.862  37.049  77.260  1.00  0.00           O  
ATOM    705  ND2 ASN    45      64.776  35.307  76.534  1.00  0.00           N  
ATOM    706 HD21 ASN    45      64.473  35.075  77.469  1.00  0.00           H  
ATOM    707 HD22 ASN    45      64.231  34.922  75.776  1.00  0.00           H  
ATOM    708  C   ASN    45      67.203  38.249  73.238  1.00  0.00           C  
ATOM    709  O   ASN    45      66.769  38.472  72.103  1.00  0.00           O  
ATOM    710  N   GLN    46      68.485  38.330  73.582  1.00  0.00           N  
ATOM    711  H   GLN    46      68.731  38.308  74.561  1.00  0.00           H  
ATOM    712  CA  GLN    46      69.409  38.653  72.562  1.00  0.00           C  
ATOM    713  HA  GLN    46      69.030  39.590  72.153  1.00  0.00           H  
ATOM    714  CB  GLN    46      70.775  39.037  73.188  1.00  0.00           C  
ATOM    715  HB2 GLN    46      70.676  39.911  73.832  1.00  0.00           H  
ATOM    716  HB3 GLN    46      70.971  38.174  73.824  1.00  0.00           H  
ATOM    717  CG  GLN    46      71.829  39.329  72.118  1.00  0.00           C  
ATOM    718  HG2 GLN    46      71.898  38.564  71.344  1.00  0.00           H  
ATOM    719  HG3 GLN    46      71.630  40.294  71.654  1.00  0.00           H  
ATOM    720  CD  GLN    46      73.193  39.244  72.817  1.00  0.00           C  
ATOM    721  OE1 GLN    46      73.793  38.204  72.828  1.00  0.00           O  
ATOM    722  NE2 GLN    46      73.683  40.309  73.353  1.00  0.00           N  
ATOM    723 HE21 GLN    46      74.479  40.031  73.909  1.00  0.00           H  
ATOM    724 HE22 GLN    46      73.274  41.225  73.470  1.00  0.00           H  
ATOM    725  C   GLN    46      69.423  37.493  71.449  1.00  0.00           C  
ATOM    726  O   GLN    46      69.744  36.350  71.807  1.00  0.00           O  
ATOM    727  N   VAL    47      69.113  37.828  70.165  1.00  0.00           N  
ATOM    728  H   VAL    47      68.815  38.772  69.964  1.00  0.00           H  
ATOM    729  CA  VAL    47      69.339  36.884  69.036  1.00  0.00           C  
ATOM    730  HA  VAL    47      69.245  35.891  69.475  1.00  0.00           H  
ATOM    731  CB  VAL    47      68.369  36.912  67.876  1.00  0.00           C  
ATOM    732  HB  VAL    47      68.409  37.891  67.398  1.00  0.00           H  
ATOM    733  CG1 VAL    47      68.759  35.852  66.859  1.00  0.00           C  
ATOM    734 HG11 VAL    47      68.633  34.855  67.280  1.00  0.00           H  
ATOM    735 HG12 VAL    47      68.170  35.892  65.942  1.00  0.00           H  
ATOM    736 HG13 VAL    47      69.824  35.888  66.630  1.00  0.00           H  
ATOM    737  CG2 VAL    47      66.954  36.646  68.209  1.00  0.00           C  
ATOM    738 HG21 VAL    47      66.656  37.419  68.918  1.00  0.00           H  
ATOM    739 HG22 VAL    47      66.412  36.630  67.264  1.00  0.00           H  
ATOM    740 HG23 VAL    47      66.838  35.704  68.744  1.00  0.00           H  
ATOM    741  C   VAL    47      70.817  36.960  68.684  1.00  0.00           C  
ATOM    742  O   VAL    47      71.282  38.077  68.412  1.00  0.00           O  
ATOM    743  N   ASP    48      71.469  35.820  68.403  1.00  0.00           N  
ATOM    744  H   ASP    48      70.946  35.000  68.675  1.00  0.00           H  
ATOM    745  CA  ASP    48      72.789  35.657  67.738  1.00  0.00           C  
ATOM    746  HA  ASP    48      73.414  36.428  68.188  1.00  0.00           H  
ATOM    747  CB  ASP    48      73.285  34.212  67.848  1.00  0.00           C  
ATOM    748  HB2 ASP    48      73.644  33.906  68.831  1.00  0.00           H  
ATOM    749  HB3 ASP    48      72.453  33.569  67.557  1.00  0.00           H  
ATOM    750  CG  ASP    48      74.304  33.802  66.847  1.00  0.00           C  
ATOM    751  OD1 ASP    48      74.378  32.625  66.497  1.00  0.00           O  
ATOM    752  OD2 ASP    48      75.202  34.610  66.459  1.00  0.00           O  
ATOM    753  C   ASP    48      72.515  36.164  66.246  1.00  0.00           C  
ATOM    754  O   ASP    48      72.115  35.345  65.405  1.00  0.00           O  
ATOM    755  N   THR    49      72.719  37.478  66.002  1.00  0.00           N  
ATOM    756  H   THR    49      73.074  38.016  66.780  1.00  0.00           H  
ATOM    757  CA  THR    49      72.254  38.204  64.875  1.00  0.00           C  
ATOM    758  HA  THR    49      71.254  37.872  64.595  1.00  0.00           H  
ATOM    759  CB  THR    49      71.955  39.642  65.224  1.00  0.00           C  
ATOM    760  HB  THR    49      72.852  40.102  65.638  1.00  0.00           H  
ATOM    761  CG2 THR    49      71.367  40.429  64.078  1.00  0.00           C  
ATOM    762 HG21 THR    49      72.016  40.442  63.203  1.00  0.00           H  
ATOM    763 HG22 THR    49      70.459  39.944  63.720  1.00  0.00           H  
ATOM    764 HG23 THR    49      71.149  41.443  64.414  1.00  0.00           H  
ATOM    765  OG1 THR    49      70.965  39.651  66.213  1.00  0.00           O  
ATOM    766  HG1 THR    49      71.198  39.010  66.888  1.00  0.00           H  
ATOM    767  C   THR    49      73.170  38.167  63.622  1.00  0.00           C  
ATOM    768  O   THR    49      72.559  38.108  62.498  1.00  0.00           O  
ATOM    769  N   PRO    50      74.498  38.069  63.759  1.00  0.00           N  
ATOM    770  CD  PRO    50      75.287  38.283  64.955  1.00  0.00           C  
ATOM    771  HD2 PRO    50      75.313  37.512  65.726  1.00  0.00           H  
ATOM    772  HD3 PRO    50      74.973  39.206  65.443  1.00  0.00           H  
ATOM    773  CG  PRO    50      76.633  38.617  64.404  1.00  0.00           C  
ATOM    774  HG2 PRO    50      77.482  38.418  65.059  1.00  0.00           H  
ATOM    775  HG3 PRO    50      76.787  39.657  64.116  1.00  0.00           H  
ATOM    776  CB  PRO    50      76.731  37.858  63.049  1.00  0.00           C  
ATOM    777  HB2 PRO    50      77.104  36.865  63.301  1.00  0.00           H  
ATOM    778  HB3 PRO    50      77.302  38.438  62.324  1.00  0.00           H  
ATOM    779  CA  PRO    50      75.314  37.862  62.534  1.00  0.00           C  
ATOM    780  HA  PRO    50      75.171  38.736  61.900  1.00  0.00           H  
ATOM    781  C   PRO    50      74.892  36.493  61.849  1.00  0.00           C  
ATOM    782  O   PRO    50      74.625  36.473  60.650  1.00  0.00           O  
ATOM    783  N   ASN    51      74.652  35.419  62.593  1.00  0.00           N  
ATOM    784  H   ASN    51      75.033  35.451  63.528  1.00  0.00           H  
ATOM    785  CA  ASN    51      74.202  34.096  62.088  1.00  0.00           C  
ATOM    786  HA  ASN    51      74.764  33.767  61.214  1.00  0.00           H  
ATOM    787  CB  ASN    51      74.492  32.986  63.112  1.00  0.00           C  
ATOM    788  HB2 ASN    51      74.060  33.310  64.059  1.00  0.00           H  
ATOM    789  HB3 ASN    51      73.919  32.078  62.925  1.00  0.00           H  
ATOM    790  CG  ASN    51      75.968  32.742  63.380  1.00  0.00           C  
ATOM    791  OD1 ASN    51      76.689  32.704  62.394  1.00  0.00           O  
ATOM    792  ND2 ASN    51      76.346  32.720  64.624  1.00  0.00           N  
ATOM    793 HD21 ASN    51      77.333  32.536  64.729  1.00  0.00           H  
ATOM    794 HD22 ASN    51      75.655  32.746  65.360  1.00  0.00           H  
ATOM    795  C   ASN    51      72.729  33.989  61.596  1.00  0.00           C  
ATOM    796  O   ASN    51      72.390  33.181  60.676  1.00  0.00           O  
ATOM    797  N   GLN    52      71.885  34.868  62.109  1.00  0.00           N  
ATOM    798  H   GLN    52      72.041  35.358  62.977  1.00  0.00           H  
ATOM    799  CA  GLN    52      70.489  35.113  61.650  1.00  0.00           C  
ATOM    800  HA  GLN    52      69.929  34.181  61.721  1.00  0.00           H  
ATOM    801  CB  GLN    52      69.858  36.023  62.740  1.00  0.00           C  
ATOM    802  HB2 GLN    52      69.815  35.356  63.601  1.00  0.00           H  
ATOM    803  HB3 GLN    52      70.406  36.946  62.929  1.00  0.00           H  
ATOM    804  CG  GLN    52      68.438  36.473  62.317  1.00  0.00           C  
ATOM    805  HG2 GLN    52      68.456  37.262  61.564  1.00  0.00           H  
ATOM    806  HG3 GLN    52      67.843  35.651  61.917  1.00  0.00           H  
ATOM    807  CD  GLN    52      67.651  36.961  63.491  1.00  0.00           C  
ATOM    808  OE1 GLN    52      68.128  37.702  64.343  1.00  0.00           O  
ATOM    809  NE2 GLN    52      66.458  36.548  63.607  1.00  0.00           N  
ATOM    810 HE21 GLN    52      65.951  36.898  64.408  1.00  0.00           H  
ATOM    811 HE22 GLN    52      66.023  36.030  62.858  1.00  0.00           H  
ATOM    812  C   GLN    52      70.430  35.870  60.266  1.00  0.00           C  
ATOM    813  O   GLN    52      69.735  35.416  59.368  1.00  0.00           O  
ATOM    814  N   ILE    53      71.175  36.925  60.049  1.00  0.00           N  
ATOM    815  H   ILE    53      71.722  37.191  60.856  1.00  0.00           H  
ATOM    816  CA  ILE    53      71.299  37.645  58.738  1.00  0.00           C  
ATOM    817  HA  ILE    53      70.308  37.934  58.388  1.00  0.00           H  
ATOM    818  CB  ILE    53      72.179  38.863  58.791  1.00  0.00           C  
ATOM    819  HB  ILE    53      73.096  38.694  59.355  1.00  0.00           H  
ATOM    820  CG2 ILE    53      72.655  39.445  57.438  1.00  0.00           C  
ATOM    821 HG21 ILE    53      73.307  38.707  56.970  1.00  0.00           H  
ATOM    822 HG22 ILE    53      71.789  39.653  56.810  1.00  0.00           H  
ATOM    823 HG23 ILE    53      73.264  40.348  57.484  1.00  0.00           H  
ATOM    824  CG1 ILE    53      71.472  40.013  59.510  1.00  0.00           C  
ATOM    825 HG12 ILE    53      70.994  40.681  58.793  1.00  0.00           H  
ATOM    826 HG13 ILE    53      70.625  39.661  60.099  1.00  0.00           H  
ATOM    827  CD1 ILE    53      72.378  40.875  60.330  1.00  0.00           C  
ATOM    828 HD11 ILE    53      71.806  41.566  60.950  1.00  0.00           H  
ATOM    829 HD12 ILE    53      72.962  40.288  61.039  1.00  0.00           H  
ATOM    830 HD13 ILE    53      72.944  41.431  59.583  1.00  0.00           H  
ATOM    831  C   ILE    53      71.829  36.781  57.612  1.00  0.00           C  
ATOM    832  O   ILE    53      71.278  36.685  56.528  1.00  0.00           O  
ATOM    833  N   GLN    54      72.888  35.969  57.932  1.00  0.00           N  
ATOM    834  H   GLN    54      73.460  36.239  58.718  1.00  0.00           H  
ATOM    835  CA  GLN    54      73.258  34.771  57.130  1.00  0.00           C  
ATOM    836  HA  GLN    54      73.582  35.165  56.167  1.00  0.00           H  
ATOM    837  CB  GLN    54      74.498  34.038  57.810  1.00  0.00           C  
ATOM    838  HB2 GLN    54      75.286  34.787  57.887  1.00  0.00           H  
ATOM    839  HB3 GLN    54      74.093  33.606  58.725  1.00  0.00           H  
ATOM    840  CG  GLN    54      75.122  32.883  57.017  1.00  0.00           C  
ATOM    841  HG2 GLN    54      76.039  32.621  57.544  1.00  0.00           H  
ATOM    842  HG3 GLN    54      74.437  32.043  57.128  1.00  0.00           H  
ATOM    843  CD  GLN    54      75.355  33.197  55.518  1.00  0.00           C  
ATOM    844  OE1 GLN    54      75.807  34.305  55.071  1.00  0.00           O  
ATOM    845  NE2 GLN    54      74.917  32.320  54.666  1.00  0.00           N  
ATOM    846 HE21 GLN    54      75.029  32.560  53.692  1.00  0.00           H  
ATOM    847 HE22 GLN    54      74.446  31.505  55.033  1.00  0.00           H  
ATOM    848  C   GLN    54      72.239  33.703  56.815  1.00  0.00           C  
ATOM    849  O   GLN    54      72.149  33.372  55.668  1.00  0.00           O  
ATOM    850  N   HIE    55      71.311  33.340  57.699  1.00  0.00           N  
ATOM    851  H   HIE    55      71.394  33.756  58.616  1.00  0.00           H  
ATOM    852  CA  HIE    55      70.198  32.420  57.483  1.00  0.00           C  
ATOM    853  HA  HIE    55      70.663  31.556  57.009  1.00  0.00           H  
ATOM    854  CB  HIE    55      69.575  31.929  58.760  1.00  0.00           C  
ATOM    855  HB2 HIE    55      70.375  31.564  59.404  1.00  0.00           H  
ATOM    856  HB3 HIE    55      69.039  32.714  59.294  1.00  0.00           H  
ATOM    857  CG  HIE    55      68.770  30.672  58.666  1.00  0.00           C  
ATOM    858  ND1 HIE    55      69.078  29.476  59.303  1.00  0.00           N  
ATOM    859  CE1 HIE    55      68.058  28.633  59.104  1.00  0.00           C  
ATOM    860  HE1 HIE    55      67.956  27.621  59.469  1.00  0.00           H  
ATOM    861  NE2 HIE    55      67.041  29.370  58.449  1.00  0.00           N  
ATOM    862  HE2 HIE    55      66.097  29.066  58.258  1.00  0.00           H  
ATOM    863  CD2 HIE    55      67.520  30.626  58.059  1.00  0.00           C  
ATOM    864  HD2 HIE    55      66.962  31.469  57.680  1.00  0.00           H  
ATOM    865  C   HIE    55      69.105  32.975  56.594  1.00  0.00           C  
ATOM    866  O   HIE    55      68.582  32.353  55.660  1.00  0.00           O  
ATOM    867  N   LEU    56      68.704  34.267  56.833  1.00  0.00           N  
ATOM    868  H   LEU    56      69.146  34.688  57.639  1.00  0.00           H  
ATOM    869  CA  LEU    56      67.789  35.049  56.035  1.00  0.00           C  
ATOM    870  HA  LEU    56      66.845  34.505  55.990  1.00  0.00           H  
ATOM    871  CB  LEU    56      67.448  36.417  56.740  1.00  0.00           C  
ATOM    872  HB2 LEU    56      68.339  36.980  57.019  1.00  0.00           H  
ATOM    873  HB3 LEU    56      66.937  37.076  56.039  1.00  0.00           H  
ATOM    874  CG  LEU    56      66.575  36.044  57.973  1.00  0.00           C  
ATOM    875  HG  LEU    56      67.070  35.211  58.472  1.00  0.00           H  
ATOM    876  CD1 LEU    56      66.590  37.285  58.856  1.00  0.00           C  
ATOM    877 HD11 LEU    56      67.636  37.557  58.997  1.00  0.00           H  
ATOM    878 HD12 LEU    56      66.119  38.147  58.384  1.00  0.00           H  
ATOM    879 HD13 LEU    56      66.117  37.059  59.812  1.00  0.00           H  
ATOM    880  CD2 LEU    56      65.077  35.715  57.580  1.00  0.00           C  
ATOM    881 HD21 LEU    56      64.458  35.731  58.476  1.00  0.00           H  
ATOM    882 HD22 LEU    56      64.805  36.472  56.844  1.00  0.00           H  
ATOM    883 HD23 LEU    56      64.936  34.708  57.187  1.00  0.00           H  
ATOM    884  C   LEU    56      68.302  35.222  54.631  1.00  0.00           C  
ATOM    885  O   LEU    56      67.559  35.013  53.706  1.00  0.00           O  
ATOM    886  N   LYS    57      69.594  35.599  54.435  1.00  0.00           N  
ATOM    887  H   LYS    57      70.083  35.878  55.274  1.00  0.00           H  
ATOM    888  CA  LYS    57      70.334  35.703  53.204  1.00  0.00           C  
ATOM    889  HA  LYS    57      69.835  36.472  52.615  1.00  0.00           H  
ATOM    890  CB  LYS    57      71.781  36.195  53.445  1.00  0.00           C  
ATOM    891  HB2 LYS    57      71.699  37.163  53.939  1.00  0.00           H  
ATOM    892  HB3 LYS    57      72.329  35.464  54.040  1.00  0.00           H  
ATOM    893  CG  LYS    57      72.437  36.503  52.113  1.00  0.00           C  
ATOM    894  HG2 LYS    57      72.457  35.588  51.521  1.00  0.00           H  
ATOM    895  HG3 LYS    57      71.930  37.238  51.489  1.00  0.00           H  
ATOM    896  CD  LYS    57      73.907  37.018  52.266  1.00  0.00           C  
ATOM    897  HD2 LYS    57      74.409  36.905  51.305  1.00  0.00           H  
ATOM    898  HD3 LYS    57      73.950  38.064  52.571  1.00  0.00           H  
ATOM    899  CE  LYS    57      74.723  36.141  53.201  1.00  0.00           C  
ATOM    900  HE2 LYS    57      74.390  36.227  54.235  1.00  0.00           H  
ATOM    901  HE3 LYS    57      74.705  35.095  52.895  1.00  0.00           H  
ATOM    902  NZ  LYS    57      76.157  36.556  53.315  1.00  0.00           N  
ATOM    903  HZ1 LYS    57      76.224  37.533  53.562  1.00  0.00           H  
ATOM    904  HZ2 LYS    57      76.669  35.982  53.970  1.00  0.00           H  
ATOM    905  HZ3 LYS    57      76.598  36.468  52.411  1.00  0.00           H  
ATOM    906  C   LYS    57      70.265  34.354  52.411  1.00  0.00           C  
ATOM    907  O   LYS    57      69.762  34.381  51.275  1.00  0.00           O  
ATOM    908  N   HIE    58      70.793  33.271  52.967  1.00  0.00           N  
ATOM    909  H   HIE    58      71.197  33.482  53.868  1.00  0.00           H  
ATOM    910  CA  HIE    58      70.722  31.999  52.268  1.00  0.00           C  
ATOM    911  HA  HIE    58      71.108  32.188  51.267  1.00  0.00           H  
ATOM    912  CB  HIE    58      71.696  31.022  52.899  1.00  0.00           C  
ATOM    913  HB2 HIE    58      72.584  31.601  53.152  1.00  0.00           H  
ATOM    914  HB3 HIE    58      71.226  30.675  53.819  1.00  0.00           H  
ATOM    915  CG  HIE    58      72.044  29.915  51.923  1.00  0.00           C  
ATOM    916  ND1 HIE    58      72.857  29.974  50.816  1.00  0.00           N  
ATOM    917  CE1 HIE    58      72.879  28.741  50.240  1.00  0.00           C  
ATOM    918  HE1 HIE    58      73.513  28.429  49.423  1.00  0.00           H  
ATOM    919  NE2 HIE    58      72.037  27.980  50.921  1.00  0.00           N  
ATOM    920  HE2 HIE    58      71.751  27.073  50.581  1.00  0.00           H  
ATOM    921  CD2 HIE    58      71.463  28.711  51.965  1.00  0.00           C  
ATOM    922  HD2 HIE    58      70.688  28.316  52.606  1.00  0.00           H  
ATOM    923  C   HIE    58      69.313  31.416  52.013  1.00  0.00           C  
ATOM    924  O   HIE    58      69.050  30.970  50.896  1.00  0.00           O  
ATOM    925  N   SER    59      68.394  31.417  52.953  1.00  0.00           N  
ATOM    926  H   SER    59      68.654  31.928  53.785  1.00  0.00           H  
ATOM    927  CA  SER    59      66.976  30.901  52.762  1.00  0.00           C  
ATOM    928  HA  SER    59      66.952  29.868  52.414  1.00  0.00           H  
ATOM    929  CB  SER    59      66.200  30.697  54.031  1.00  0.00           C  
ATOM    930  HB2 SER    59      65.180  30.394  53.796  1.00  0.00           H  
ATOM    931  HB3 SER    59      66.749  29.985  54.647  1.00  0.00           H  
ATOM    932  OG  SER    59      66.131  31.920  54.780  1.00  0.00           O  
ATOM    933  HG  SER    59      66.970  32.044  55.229  1.00  0.00           H  
ATOM    934  C   SER    59      66.115  31.680  51.713  1.00  0.00           C  
ATOM    935  O   SER    59      65.157  31.100  51.210  1.00  0.00           O  
ATOM    936  N   LEU    60      66.378  32.986  51.512  1.00  0.00           N  
ATOM    937  H   LEU    60      67.144  33.343  52.066  1.00  0.00           H  
ATOM    938  CA  LEU    60      65.933  33.810  50.467  1.00  0.00           C  
ATOM    939  HA  LEU    60      64.844  33.812  50.445  1.00  0.00           H  
ATOM    940  CB  LEU    60      66.380  35.285  50.744  1.00  0.00           C  
ATOM    941  HB2 LEU    60      65.965  35.598  51.702  1.00  0.00           H  
ATOM    942  HB3 LEU    60      67.462  35.192  50.833  1.00  0.00           H  
ATOM    943  CG  LEU    60      65.966  36.415  49.743  1.00  0.00           C  
ATOM    944  HG  LEU    60      66.367  36.169  48.760  1.00  0.00           H  
ATOM    945  CD1 LEU    60      64.452  36.578  49.732  1.00  0.00           C  
ATOM    946 HD11 LEU    60      64.179  37.174  48.861  1.00  0.00           H  
ATOM    947 HD12 LEU    60      63.900  35.640  49.664  1.00  0.00           H  
ATOM    948 HD13 LEU    60      64.053  37.115  50.592  1.00  0.00           H  
ATOM    949  CD2 LEU    60      66.661  37.667  50.185  1.00  0.00           C  
ATOM    950 HD21 LEU    60      66.478  38.488  49.492  1.00  0.00           H  
ATOM    951 HD22 LEU    60      66.216  37.981  51.130  1.00  0.00           H  
ATOM    952 HD23 LEU    60      67.697  37.448  50.444  1.00  0.00           H  
ATOM    953  C   LEU    60      66.449  33.256  49.112  1.00  0.00           C  
ATOM    954  O   LEU    60      65.623  32.924  48.240  1.00  0.00           O  
ATOM    955  N   SER    61      67.721  32.983  48.942  1.00  0.00           N  
ATOM    956  H   SER    61      68.261  33.197  49.768  1.00  0.00           H  
ATOM    957  CA  SER    61      68.358  32.348  47.752  1.00  0.00           C  
ATOM    958  HA  SER    61      68.097  32.983  46.905  1.00  0.00           H  
ATOM    959  CB  SER    61      69.861  32.430  48.027  1.00  0.00           C  
ATOM    960  HB2 SER    61      70.066  33.394  48.491  1.00  0.00           H  
ATOM    961  HB3 SER    61      70.097  31.589  48.679  1.00  0.00           H  
ATOM    962  OG  SER    61      70.490  32.180  46.799  1.00  0.00           O  
ATOM    963  HG  SER    61      71.434  32.118  46.963  1.00  0.00           H  
ATOM    964  C   SER    61      67.690  30.988  47.446  1.00  0.00           C  
ATOM    965  O   SER    61      67.143  30.749  46.361  1.00  0.00           O  
ATOM    966  N   SER    62      67.751  29.998  48.342  1.00  0.00           N  
ATOM    967  H   SER    62      68.136  30.136  49.266  1.00  0.00           H  
ATOM    968  CA  SER    62      67.156  28.659  48.104  1.00  0.00           C  
ATOM    969  HA  SER    62      67.659  28.357  47.185  1.00  0.00           H  
ATOM    970  CB  SER    62      67.533  27.829  49.400  1.00  0.00           C  
ATOM    971  HB2 SER    62      66.860  28.143  50.198  1.00  0.00           H  
ATOM    972  HB3 SER    62      67.428  26.764  49.191  1.00  0.00           H  
ATOM    973  OG  SER    62      68.869  28.133  49.851  1.00  0.00           O  
ATOM    974  HG  SER    62      68.767  28.054  50.802  1.00  0.00           H  
ATOM    975  C   SER    62      65.601  28.771  47.960  1.00  0.00           C  
ATOM    976  O   SER    62      64.927  27.796  47.782  1.00  0.00           O  
ATOM    977  N   THR    63      64.962  30.004  48.155  1.00  0.00           N  
ATOM    978  H   THR    63      65.559  30.753  48.476  1.00  0.00           H  
ATOM    979  CA  THR    63      63.586  30.233  47.900  1.00  0.00           C  
ATOM    980  HA  THR    63      63.108  29.272  48.089  1.00  0.00           H  
ATOM    981  CB  THR    63      62.917  31.229  48.896  1.00  0.00           C  
ATOM    982  HB  THR    63      63.349  32.229  48.925  1.00  0.00           H  
ATOM    983  CG2 THR    63      61.461  31.575  48.614  1.00  0.00           C  
ATOM    984 HG21 THR    63      61.347  31.861  47.568  1.00  0.00           H  
ATOM    985 HG22 THR    63      60.865  30.704  48.887  1.00  0.00           H  
ATOM    986 HG23 THR    63      61.090  32.398  49.225  1.00  0.00           H  
ATOM    987  OG1 THR    63      62.958  30.637  50.194  1.00  0.00           O  
ATOM    988  HG1 THR    63      63.899  30.547  50.362  1.00  0.00           H  
ATOM    989  C   THR    63      63.334  30.793  46.513  1.00  0.00           C  
ATOM    990  O   THR    63      62.470  30.283  45.802  1.00  0.00           O  
ATOM    991  N   LEU    64      64.125  31.814  46.222  1.00  0.00           N  
ATOM    992  H   LEU    64      64.660  32.274  46.944  1.00  0.00           H  
ATOM    993  CA  LEU    64      64.148  32.489  44.896  1.00  0.00           C  
ATOM    994  HA  LEU    64      63.187  32.989  44.770  1.00  0.00           H  
ATOM    995  CB  LEU    64      65.252  33.511  44.978  1.00  0.00           C  
ATOM    996  HB2 LEU    64      65.306  34.001  45.950  1.00  0.00           H  
ATOM    997  HB3 LEU    64      66.201  33.004  44.801  1.00  0.00           H  
ATOM    998  CG  LEU    64      65.250  34.607  43.881  1.00  0.00           C  
ATOM    999  HG  LEU    64      65.079  34.139  42.912  1.00  0.00           H  
ATOM   1000  CD1 LEU    64      64.134  35.624  44.129  1.00  0.00           C  
ATOM   1001 HD11 LEU    64      64.141  36.427  43.391  1.00  0.00           H  
ATOM   1002 HD12 LEU    64      63.216  35.048  44.006  1.00  0.00           H  
ATOM   1003 HD13 LEU    64      64.258  35.837  45.191  1.00  0.00           H  
ATOM   1004  CD2 LEU    64      66.533  35.460  43.758  1.00  0.00           C  
ATOM   1005 HD21 LEU    64      67.307  34.742  43.488  1.00  0.00           H  
ATOM   1006 HD22 LEU    64      66.523  36.230  42.986  1.00  0.00           H  
ATOM   1007 HD23 LEU    64      66.854  35.908  44.698  1.00  0.00           H  
ATOM   1008  C   LEU    64      64.264  31.580  43.650  1.00  0.00           C  
ATOM   1009  O   LEU    64      63.617  31.842  42.597  1.00  0.00           O  
ATOM   1010  N   SER    65      65.131  30.491  43.750  1.00  0.00           N  
ATOM   1011  H   SER    65      65.722  30.479  44.569  1.00  0.00           H  
ATOM   1012  CA  SER    65      65.098  29.295  42.840  1.00  0.00           C  
ATOM   1013  HA  SER    65      65.643  29.521  41.923  1.00  0.00           H  
ATOM   1014  CB  SER    65      65.772  28.217  43.655  1.00  0.00           C  
ATOM   1015  HB2 SER    65      66.823  28.436  43.839  1.00  0.00           H  
ATOM   1016  HB3 SER    65      65.394  28.085  44.669  1.00  0.00           H  
ATOM   1017  OG  SER    65      65.774  27.042  42.919  1.00  0.00           O  
ATOM   1018  HG  SER    65      66.267  26.414  43.452  1.00  0.00           H  
ATOM   1019  C   SER    65      63.676  28.816  42.376  1.00  0.00           C  
ATOM   1020  O   SER    65      63.490  28.267  41.290  1.00  0.00           O  
ATOM   1021  N   PHE    66      62.681  28.972  43.201  1.00  0.00           N  
ATOM   1022  H   PHE    66      62.811  29.261  44.160  1.00  0.00           H  
ATOM   1023  CA  PHE    66      61.315  28.598  42.921  1.00  0.00           C  
ATOM   1024  HA  PHE    66      61.353  27.996  42.013  1.00  0.00           H  
ATOM   1025  CB  PHE    66      60.703  27.789  44.055  1.00  0.00           C  
ATOM   1026  HB2 PHE    66      60.652  28.325  45.003  1.00  0.00           H  
ATOM   1027  HB3 PHE    66      59.655  27.580  43.839  1.00  0.00           H  
ATOM   1028  CG  PHE    66      61.377  26.459  44.282  1.00  0.00           C  
ATOM   1029  CD1 PHE    66      61.740  25.594  43.198  1.00  0.00           C  
ATOM   1030  HD1 PHE    66      61.444  25.696  42.164  1.00  0.00           H  
ATOM   1031  CE1 PHE    66      62.501  24.490  43.458  1.00  0.00           C  
ATOM   1032  HE1 PHE    66      62.803  23.927  42.587  1.00  0.00           H  
ATOM   1033  CZ  PHE    66      63.035  24.191  44.746  1.00  0.00           C  
ATOM   1034  HZ  PHE    66      63.447  23.212  44.944  1.00  0.00           H  
ATOM   1035  CE2 PHE    66      62.737  25.061  45.834  1.00  0.00           C  
ATOM   1036  HE2 PHE    66      63.137  24.987  46.835  1.00  0.00           H  
ATOM   1037  CD2 PHE    66      61.998  26.228  45.554  1.00  0.00           C  
ATOM   1038  HD2 PHE    66      61.783  26.949  46.329  1.00  0.00           H  
ATOM   1039  C   PHE    66      60.351  29.805  42.540  1.00  0.00           C  
ATOM   1040  O   PHE    66      59.334  29.560  41.928  1.00  0.00           O  
ATOM   1041  N   PHE    67      60.803  31.011  42.695  1.00  0.00           N  
ATOM   1042  H   PHE    67      61.695  31.146  43.147  1.00  0.00           H  
ATOM   1043  CA  PHE    67      60.224  32.205  41.967  1.00  0.00           C  
ATOM   1044  HA  PHE    67      59.335  31.946  41.392  1.00  0.00           H  
ATOM   1045  CB  PHE    67      59.676  33.123  43.054  1.00  0.00           C  
ATOM   1046  HB2 PHE    67      60.546  33.553  43.549  1.00  0.00           H  
ATOM   1047  HB3 PHE    67      59.185  33.987  42.605  1.00  0.00           H  
ATOM   1048  CG  PHE    67      58.821  32.417  44.065  1.00  0.00           C  
ATOM   1049  CD1 PHE    67      57.462  32.142  43.842  1.00  0.00           C  
ATOM   1050  HD1 PHE    67      56.971  32.540  42.966  1.00  0.00           H  
ATOM   1051  CE1 PHE    67      56.772  31.394  44.754  1.00  0.00           C  
ATOM   1052  HE1 PHE    67      55.723  31.246  44.545  1.00  0.00           H  
ATOM   1053  CZ  PHE    67      57.374  30.984  45.966  1.00  0.00           C  
ATOM   1054  HZ  PHE    67      56.693  30.570  46.695  1.00  0.00           H  
ATOM   1055  CE2 PHE    67      58.770  31.208  46.181  1.00  0.00           C  
ATOM   1056  HE2 PHE    67      59.293  31.073  47.116  1.00  0.00           H  
ATOM   1057  CD2 PHE    67      59.468  31.849  45.198  1.00  0.00           C  
ATOM   1058  HD2 PHE    67      60.529  31.912  45.387  1.00  0.00           H  
ATOM   1059  C   PHE    67      61.234  32.963  40.960  1.00  0.00           C  
ATOM   1060  O   PHE    67      61.449  34.164  41.092  1.00  0.00           O  
ATOM   1061  N   PRO    68      61.842  32.210  39.950  1.00  0.00           N  
ATOM   1062  CD  PRO    68      61.771  30.768  39.660  1.00  0.00           C  
ATOM   1063  HD2 PRO    68      60.917  30.615  39.000  1.00  0.00           H  
ATOM   1064  HD3 PRO    68      61.746  30.135  40.547  1.00  0.00           H  
ATOM   1065  CG  PRO    68      63.066  30.392  38.930  1.00  0.00           C  
ATOM   1066  HG2 PRO    68      62.850  29.562  38.258  1.00  0.00           H  
ATOM   1067  HG3 PRO    68      63.863  30.221  39.654  1.00  0.00           H  
ATOM   1068  CB  PRO    68      63.361  31.668  38.170  1.00  0.00           C  
ATOM   1069  HB2 PRO    68      62.663  31.759  37.338  1.00  0.00           H  
ATOM   1070  HB3 PRO    68      64.353  31.694  37.719  1.00  0.00           H  
ATOM   1071  CA  PRO    68      62.986  32.777  39.175  1.00  0.00           C  
ATOM   1072  HA  PRO    68      63.732  32.883  39.963  1.00  0.00           H  
ATOM   1073  C   PRO    68      62.892  34.136  38.443  1.00  0.00           C  
ATOM   1074  O   PRO    68      63.923  34.842  38.395  1.00  0.00           O  
ATOM   1075  N   PRO    69      61.723  34.599  38.001  1.00  0.00           N  
ATOM   1076  CD  PRO    69      60.460  33.934  37.943  1.00  0.00           C  
ATOM   1077  HD2 PRO    69      59.947  34.225  38.860  1.00  0.00           H  
ATOM   1078  HD3 PRO    69      60.616  32.871  37.763  1.00  0.00           H  
ATOM   1079  CG  PRO    69      59.737  34.504  36.733  1.00  0.00           C  
ATOM   1080  HG2 PRO    69      58.665  34.367  36.872  1.00  0.00           H  
ATOM   1081  HG3 PRO    69      60.082  34.115  35.775  1.00  0.00           H  
ATOM   1082  CB  PRO    69      60.093  35.995  36.905  1.00  0.00           C  
ATOM   1083  HB2 PRO    69      59.475  36.445  37.682  1.00  0.00           H  
ATOM   1084  HB3 PRO    69      60.024  36.453  35.918  1.00  0.00           H  
ATOM   1085  CA  PRO    69      61.571  35.898  37.308  1.00  0.00           C  
ATOM   1086  HA  PRO    69      62.000  35.824  36.309  1.00  0.00           H  
ATOM   1087  C   PRO    69      61.911  37.091  38.077  1.00  0.00           C  
ATOM   1088  O   PRO    69      62.412  38.043  37.456  1.00  0.00           O  
ATOM   1089  N   PHE    70      61.954  37.098  39.453  1.00  0.00           N  
ATOM   1090  H   PHE    70      61.729  36.206  39.869  1.00  0.00           H  
ATOM   1091  CA  PHE    70      62.566  38.193  40.236  1.00  0.00           C  
ATOM   1092  HA  PHE    70      62.213  39.184  39.952  1.00  0.00           H  
ATOM   1093  CB  PHE    70      62.244  37.938  41.712  1.00  0.00           C  
ATOM   1094  HB2 PHE    70      62.344  36.860  41.832  1.00  0.00           H  
ATOM   1095  HB3 PHE    70      62.934  38.553  42.289  1.00  0.00           H  
ATOM   1096  CG  PHE    70      60.821  38.205  42.222  1.00  0.00           C  
ATOM   1097  CD1 PHE    70      59.980  39.165  41.655  1.00  0.00           C  
ATOM   1098  HD1 PHE    70      60.406  39.919  41.010  1.00  0.00           H  
ATOM   1099  CE1 PHE    70      58.736  39.437  42.301  1.00  0.00           C  
ATOM   1100  HE1 PHE    70      58.259  40.331  41.928  1.00  0.00           H  
ATOM   1101  CZ  PHE    70      58.191  38.658  43.286  1.00  0.00           C  
ATOM   1102  HZ  PHE    70      57.232  38.934  43.700  1.00  0.00           H  
ATOM   1103  CE2 PHE    70      58.976  37.544  43.677  1.00  0.00           C  
ATOM   1104  HE2 PHE    70      58.539  36.930  44.451  1.00  0.00           H  
ATOM   1105  CD2 PHE    70      60.286  37.339  43.219  1.00  0.00           C  
ATOM   1106  HD2 PHE    70      60.821  36.525  43.687  1.00  0.00           H  
ATOM   1107  C   PHE    70      64.073  38.455  40.098  1.00  0.00           C  
ATOM   1108  O   PHE    70      64.598  39.484  40.548  1.00  0.00           O  
ATOM   1109  N   ALA    71      64.818  37.535  39.422  1.00  0.00           N  
ATOM   1110  H   ALA    71      64.239  36.761  39.132  1.00  0.00           H  
ATOM   1111  CA  ALA    71      66.193  37.561  38.909  1.00  0.00           C  
ATOM   1112  HA  ALA    71      66.686  38.379  39.435  1.00  0.00           H  
ATOM   1113  CB  ALA    71      66.907  36.257  39.201  1.00  0.00           C  
ATOM   1114  HB1 ALA    71      66.328  35.440  38.769  1.00  0.00           H  
ATOM   1115  HB2 ALA    71      67.882  36.305  38.717  1.00  0.00           H  
ATOM   1116  HB3 ALA    71      66.807  36.095  40.274  1.00  0.00           H  
ATOM   1117  C   ALA    71      66.308  38.013  37.442  1.00  0.00           C  
ATOM   1118  O   ALA    71      67.361  37.905  36.862  1.00  0.00           O  
ATOM   1119  N   GLY    72      65.156  38.334  36.811  1.00  0.00           N  
ATOM   1120  H   GLY    72      64.391  38.286  37.468  1.00  0.00           H  
ATOM   1121  CA  GLY    72      65.122  39.011  35.516  1.00  0.00           C  
ATOM   1122  HA2 GLY    72      65.909  38.618  34.873  1.00  0.00           H  
ATOM   1123  HA3 GLY    72      64.179  38.763  35.030  1.00  0.00           H  
ATOM   1124  C   GLY    72      65.209  40.509  35.526  1.00  0.00           C  
ATOM   1125  O   GLY    72      65.609  41.086  36.519  1.00  0.00           O  
ATOM   1126  N   ARG    73      64.738  41.091  34.431  1.00  0.00           N  
ATOM   1127  H   ARG    73      64.451  40.446  33.709  1.00  0.00           H  
ATOM   1128  CA  ARG    73      64.461  42.531  34.255  1.00  0.00           C  
ATOM   1129  HA  ARG    73      64.133  43.032  35.165  1.00  0.00           H  
ATOM   1130  CB  ARG    73      65.732  43.155  33.705  1.00  0.00           C  
ATOM   1131  HB2 ARG    73      66.188  42.547  32.924  1.00  0.00           H  
ATOM   1132  HB3 ARG    73      65.508  44.091  33.192  1.00  0.00           H  
ATOM   1133  CG  ARG    73      66.939  43.474  34.669  1.00  0.00           C  
ATOM   1134  HG2 ARG    73      67.168  42.478  35.048  1.00  0.00           H  
ATOM   1135  HG3 ARG    73      67.757  43.819  34.036  1.00  0.00           H  
ATOM   1136  CD  ARG    73      66.747  44.382  35.860  1.00  0.00           C  
ATOM   1137  HD2 ARG    73      66.512  45.369  35.461  1.00  0.00           H  
ATOM   1138  HD3 ARG    73      65.926  43.974  36.449  1.00  0.00           H  
ATOM   1139  NE  ARG    73      68.016  44.508  36.654  1.00  0.00           N  
ATOM   1140  HE  ARG    73      68.447  45.421  36.699  1.00  0.00           H  
ATOM   1141  CZ  ARG    73      68.272  43.761  37.699  1.00  0.00           C  
ATOM   1142  NH1 ARG    73      67.688  42.624  37.814  1.00  0.00           N  
ATOM   1143 HH11 ARG    73      67.067  42.389  37.053  1.00  0.00           H  
ATOM   1144 HH12 ARG    73      67.717  42.122  38.690  1.00  0.00           H  
ATOM   1145  NH2 ARG    73      69.087  44.102  38.689  1.00  0.00           N  
ATOM   1146 HH21 ARG    73      69.787  44.823  38.582  1.00  0.00           H  
ATOM   1147 HH22 ARG    73      69.381  43.467  39.418  1.00  0.00           H  
ATOM   1148  C   ARG    73      63.383  42.756  33.166  1.00  0.00           C  
ATOM   1149  O   ARG    73      63.151  41.797  32.393  1.00  0.00           O  
ATOM   1150  N   LEU    74      62.684  43.882  33.164  1.00  0.00           N  
ATOM   1151  H   LEU    74      62.896  44.631  33.808  1.00  0.00           H  
ATOM   1152  CA  LEU    74      61.666  44.128  32.121  1.00  0.00           C  
ATOM   1153  HA  LEU    74      61.020  43.251  32.101  1.00  0.00           H  
ATOM   1154  CB  LEU    74      60.876  45.368  32.584  1.00  0.00           C  
ATOM   1155  HB2 LEU    74      61.539  46.227  32.483  1.00  0.00           H  
ATOM   1156  HB3 LEU    74      60.035  45.417  31.893  1.00  0.00           H  
ATOM   1157  CG  LEU    74      60.267  45.313  34.029  1.00  0.00           C  
ATOM   1158  HG  LEU    74      61.051  45.270  34.785  1.00  0.00           H  
ATOM   1159  CD1 LEU    74      59.654  46.701  34.350  1.00  0.00           C  
ATOM   1160 HD11 LEU    74      60.362  47.527  34.278  1.00  0.00           H  
ATOM   1161 HD12 LEU    74      58.753  46.918  33.776  1.00  0.00           H  
ATOM   1162 HD13 LEU    74      59.295  46.610  35.375  1.00  0.00           H  
ATOM   1163  CD2 LEU    74      59.229  44.158  34.275  1.00  0.00           C  
ATOM   1164 HD21 LEU    74      59.163  44.151  35.363  1.00  0.00           H  
ATOM   1165 HD22 LEU    74      58.254  44.421  33.862  1.00  0.00           H  
ATOM   1166 HD23 LEU    74      59.568  43.179  33.936  1.00  0.00           H  
ATOM   1167  C   LEU    74      62.363  44.308  30.736  1.00  0.00           C  
ATOM   1168  O   LEU    74      63.451  44.790  30.692  1.00  0.00           O  
ATOM   1169  N   VAL    75      61.639  44.013  29.665  1.00  0.00           N  
ATOM   1170  H   VAL    75      60.713  43.645  29.829  1.00  0.00           H  
ATOM   1171  CA  VAL    75      61.986  44.452  28.263  1.00  0.00           C  
ATOM   1172  HA  VAL    75      62.945  44.969  28.277  1.00  0.00           H  
ATOM   1173  CB  VAL    75      62.440  43.356  27.269  1.00  0.00           C  
ATOM   1174  HB  VAL    75      61.548  42.780  27.024  1.00  0.00           H  
ATOM   1175  CG1 VAL    75      62.888  44.020  25.989  1.00  0.00           C  
ATOM   1176 HG11 VAL    75      63.354  43.330  25.287  1.00  0.00           H  
ATOM   1177 HG12 VAL    75      62.100  44.534  25.438  1.00  0.00           H  
ATOM   1178 HG13 VAL    75      63.667  44.751  26.207  1.00  0.00           H  
ATOM   1179  CG2 VAL    75      63.509  42.487  27.865  1.00  0.00           C  
ATOM   1180 HG21 VAL    75      63.913  41.828  27.096  1.00  0.00           H  
ATOM   1181 HG22 VAL    75      64.289  43.137  28.262  1.00  0.00           H  
ATOM   1182 HG23 VAL    75      63.127  41.897  28.698  1.00  0.00           H  
ATOM   1183  C   VAL    75      60.757  45.233  27.664  1.00  0.00           C  
ATOM   1184  O   VAL    75      59.603  44.842  27.842  1.00  0.00           O  
ATOM   1185  N   ILE    76      60.959  46.420  27.018  1.00  0.00           N  
ATOM   1186  H   ILE    76      61.882  46.694  26.713  1.00  0.00           H  
ATOM   1187  CA  ILE    76      59.889  47.273  26.522  1.00  0.00           C  
ATOM   1188  HA  ILE    76      58.990  46.670  26.388  1.00  0.00           H  
ATOM   1189  CB  ILE    76      59.548  48.431  27.468  1.00  0.00           C  
ATOM   1190  HB  ILE    76      60.376  49.135  27.556  1.00  0.00           H  
ATOM   1191  CG2 ILE    76      58.316  49.259  26.884  1.00  0.00           C  
ATOM   1192 HG21 ILE    76      57.541  48.493  26.906  1.00  0.00           H  
ATOM   1193 HG22 ILE    76      58.294  50.168  27.485  1.00  0.00           H  
ATOM   1194 HG23 ILE    76      58.572  49.648  25.899  1.00  0.00           H  
ATOM   1195  CG1 ILE    76      59.202  48.007  28.897  1.00  0.00           C  
ATOM   1196 HG12 ILE    76      58.234  47.506  28.863  1.00  0.00           H  
ATOM   1197 HG13 ILE    76      59.753  47.122  29.217  1.00  0.00           H  
ATOM   1198  CD1 ILE    76      59.214  48.913  30.142  1.00  0.00           C  
ATOM   1199 HD11 ILE    76      60.160  49.454  30.161  1.00  0.00           H  
ATOM   1200 HD12 ILE    76      58.430  49.668  30.105  1.00  0.00           H  
ATOM   1201 HD13 ILE    76      59.008  48.337  31.044  1.00  0.00           H  
ATOM   1202  C   ILE    76      60.203  47.817  25.125  1.00  0.00           C  
ATOM   1203  O   ILE    76      61.273  48.470  24.973  1.00  0.00           O  
ATOM   1204  N   THR    77      59.320  47.418  24.234  1.00  0.00           N  
ATOM   1205  H   THR    77      58.499  46.972  24.617  1.00  0.00           H  
ATOM   1206  CA  THR    77      59.336  47.879  22.863  1.00  0.00           C  
ATOM   1207  HA  THR    77      60.301  48.385  22.885  1.00  0.00           H  
ATOM   1208  CB  THR    77      59.184  46.843  21.703  1.00  0.00           C  
ATOM   1209  HB  THR    77      58.153  46.497  21.620  1.00  0.00           H  
ATOM   1210  CG2 THR    77      59.636  47.347  20.315  1.00  0.00           C  
ATOM   1211 HG21 THR    77      58.802  47.950  19.956  1.00  0.00           H  
ATOM   1212 HG22 THR    77      60.577  47.893  20.385  1.00  0.00           H  
ATOM   1213 HG23 THR    77      59.702  46.488  19.646  1.00  0.00           H  
ATOM   1214  OG1 THR    77      60.052  45.708  22.032  1.00  0.00           O  
ATOM   1215  HG1 THR    77      59.556  45.185  22.666  1.00  0.00           H  
ATOM   1216  C   THR    77      58.407  48.970  22.585  1.00  0.00           C  
ATOM   1217  O   THR    77      57.220  48.890  22.904  1.00  0.00           O  
ATOM   1218  N   GLU    78      58.907  50.142  22.093  1.00  0.00           N  
ATOM   1219  H   GLU    78      59.891  50.202  21.874  1.00  0.00           H  
ATOM   1220  CA  GLU    78      58.145  51.364  21.856  1.00  0.00           C  
ATOM   1221  HA  GLU    78      57.123  51.293  22.230  1.00  0.00           H  
ATOM   1222  CB  GLU    78      58.814  52.395  22.789  1.00  0.00           C  
ATOM   1223  HB2 GLU    78      58.715  51.972  23.789  1.00  0.00           H  
ATOM   1224  HB3 GLU    78      59.858  52.435  22.476  1.00  0.00           H  
ATOM   1225  CG  GLU    78      58.129  53.784  22.731  1.00  0.00           C  
ATOM   1226  HG2 GLU    78      58.124  54.123  21.695  1.00  0.00           H  
ATOM   1227  HG3 GLU    78      57.145  53.720  23.196  1.00  0.00           H  
ATOM   1228  CD  GLU    78      58.897  54.974  23.421  1.00  0.00           C  
ATOM   1229  OE1 GLU    78      58.974  54.983  24.618  1.00  0.00           O  
ATOM   1230  OE2 GLU    78      59.394  55.871  22.691  1.00  0.00           O  
ATOM   1231  C   GLU    78      58.222  51.817  20.387  1.00  0.00           C  
ATOM   1232  O   GLU    78      59.294  51.912  19.810  1.00  0.00           O  
ATOM   1233  N   TYR    79      57.062  52.182  19.823  1.00  0.00           N  
ATOM   1234  H   TYR    79      56.252  52.226  20.425  1.00  0.00           H  
ATOM   1235  CA  TYR    79      56.980  52.517  18.462  1.00  0.00           C  
ATOM   1236  HA  TYR    79      57.768  52.175  17.791  1.00  0.00           H  
ATOM   1237  CB  TYR    79      55.762  51.738  17.934  1.00  0.00           C  
ATOM   1238  HB2 TYR    79      54.883  52.213  18.369  1.00  0.00           H  
ATOM   1239  HB3 TYR    79      55.739  52.014  16.880  1.00  0.00           H  
ATOM   1240  CG  TYR    79      55.810  50.235  17.984  1.00  0.00           C  
ATOM   1241  CD1 TYR    79      56.124  49.589  16.769  1.00  0.00           C  
ATOM   1242  HD1 TYR    79      56.543  50.087  15.908  1.00  0.00           H  
ATOM   1243  CE1 TYR    79      55.894  48.183  16.798  1.00  0.00           C  
ATOM   1244  HE1 TYR    79      56.014  47.597  15.898  1.00  0.00           H  
ATOM   1245  CZ  TYR    79      55.458  47.486  17.940  1.00  0.00           C  
ATOM   1246  OH  TYR    79      55.206  46.154  17.933  1.00  0.00           O  
ATOM   1247  HH  TYR    79      55.070  45.707  17.095  1.00  0.00           H  
ATOM   1248  CE2 TYR    79      55.265  48.129  19.164  1.00  0.00           C  
ATOM   1249  HE2 TYR    79      54.800  47.631  20.002  1.00  0.00           H  
ATOM   1250  CD2 TYR    79      55.490  49.552  19.176  1.00  0.00           C  
ATOM   1251  HD2 TYR    79      55.330  50.071  20.109  1.00  0.00           H  
ATOM   1252  C   TYR    79      56.798  54.029  18.244  1.00  0.00           C  
ATOM   1253  O   TYR    79      56.662  54.807  19.232  1.00  0.00           O  
ATOM   1254  N   GLU    80      56.900  54.513  17.019  1.00  0.00           N  
ATOM   1255  H   GLU    80      56.760  53.795  16.323  1.00  0.00           H  
ATOM   1256  CA  GLU    80      56.814  55.981  16.685  1.00  0.00           C  
ATOM   1257  HA  GLU    80      57.710  56.410  17.133  1.00  0.00           H  
ATOM   1258  CB  GLU    80      57.102  56.165  15.203  1.00  0.00           C  
ATOM   1259  HB2 GLU    80      56.254  55.995  14.541  1.00  0.00           H  
ATOM   1260  HB3 GLU    80      57.334  57.229  15.146  1.00  0.00           H  
ATOM   1261  CG  GLU    80      58.214  55.439  14.387  1.00  0.00           C  
ATOM   1262  HG2 GLU    80      58.131  55.549  13.305  1.00  0.00           H  
ATOM   1263  HG3 GLU    80      59.189  55.749  14.764  1.00  0.00           H  
ATOM   1264  CD  GLU    80      58.166  53.887  14.657  1.00  0.00           C  
ATOM   1265  OE1 GLU    80      57.057  53.290  14.282  1.00  0.00           O  
ATOM   1266  OE2 GLU    80      59.227  53.305  14.939  1.00  0.00           O  
ATOM   1267  C   GLU    80      55.561  56.737  17.125  1.00  0.00           C  
ATOM   1268  O   GLU    80      55.532  57.965  17.161  1.00  0.00           O  
ATOM   1269  N   ASP    81      54.496  56.065  17.357  1.00  0.00           N  
ATOM   1270  H   ASP    81      54.524  55.110  17.029  1.00  0.00           H  
ATOM   1271  CA  ASP    81      53.250  56.616  17.956  1.00  0.00           C  
ATOM   1272  HA  ASP    81      53.173  57.642  17.598  1.00  0.00           H  
ATOM   1273  CB  ASP    81      52.066  55.867  17.512  1.00  0.00           C  
ATOM   1274  HB2 ASP    81      51.156  56.399  17.790  1.00  0.00           H  
ATOM   1275  HB3 ASP    81      52.098  55.838  16.423  1.00  0.00           H  
ATOM   1276  CG  ASP    81      51.998  54.432  18.023  1.00  0.00           C  
ATOM   1277  OD1 ASP    81      51.052  53.736  17.677  1.00  0.00           O  
ATOM   1278  OD2 ASP    81      52.726  53.942  18.926  1.00  0.00           O  
ATOM   1279  C   ASP    81      53.280  56.675  19.484  1.00  0.00           C  
ATOM   1280  O   ASP    81      52.317  57.033  20.128  1.00  0.00           O  
ATOM   1281  N   ASN    82      54.410  56.308  20.081  1.00  0.00           N  
ATOM   1282  H   ASN    82      55.026  55.955  19.364  1.00  0.00           H  
ATOM   1283  CA  ASN    82      54.847  56.294  21.493  1.00  0.00           C  
ATOM   1284  HA  ASN    82      55.893  55.989  21.524  1.00  0.00           H  
ATOM   1285  CB  ASN    82      54.846  57.772  22.057  1.00  0.00           C  
ATOM   1286  HB2 ASN    82      53.842  58.156  21.873  1.00  0.00           H  
ATOM   1287  HB3 ASN    82      55.100  57.915  23.107  1.00  0.00           H  
ATOM   1288  CG  ASN    82      55.719  58.675  21.223  1.00  0.00           C  
ATOM   1289  OD1 ASN    82      55.426  58.924  20.067  1.00  0.00           O  
ATOM   1290  ND2 ASN    82      56.893  59.150  21.679  1.00  0.00           N  
ATOM   1291 HD21 ASN    82      57.555  59.650  21.103  1.00  0.00           H  
ATOM   1292 HD22 ASN    82      57.316  58.853  22.547  1.00  0.00           H  
ATOM   1293  C   ASN    82      54.111  55.279  22.360  1.00  0.00           C  
ATOM   1294  O   ASN    82      54.432  55.203  23.544  1.00  0.00           O  
ATOM   1295  N   THR    83      53.293  54.396  21.802  1.00  0.00           N  
ATOM   1296  H   THR    83      53.226  54.395  20.794  1.00  0.00           H  
ATOM   1297  CA  THR    83      52.729  53.176  22.427  1.00  0.00           C  
ATOM   1298  HA  THR    83      52.376  53.293  23.452  1.00  0.00           H  
ATOM   1299  CB  THR    83      51.383  52.665  21.777  1.00  0.00           C  
ATOM   1300  HB  THR    83      51.079  51.872  22.460  1.00  0.00           H  
ATOM   1301  CG2 THR    83      50.276  53.710  21.584  1.00  0.00           C  
ATOM   1302 HG21 THR    83      50.062  53.942  22.627  1.00  0.00           H  
ATOM   1303 HG22 THR    83      50.674  54.518  20.970  1.00  0.00           H  
ATOM   1304 HG23 THR    83      49.465  53.271  21.004  1.00  0.00           H  
ATOM   1305  OG1 THR    83      51.576  52.183  20.494  1.00  0.00           O  
ATOM   1306  HG1 THR    83      51.940  52.836  19.891  1.00  0.00           H  
ATOM   1307  C   THR    83      53.812  52.120  22.594  1.00  0.00           C  
ATOM   1308  O   THR    83      54.771  52.147  21.826  1.00  0.00           O  
ATOM   1309  N   ALA    84      53.633  51.127  23.499  1.00  0.00           N  
ATOM   1310  H   ALA    84      52.822  51.144  24.100  1.00  0.00           H  
ATOM   1311  CA  ALA    84      54.678  50.147  23.799  1.00  0.00           C  
ATOM   1312  HA  ALA    84      55.151  49.866  22.858  1.00  0.00           H  
ATOM   1313  CB  ALA    84      55.643  50.709  24.811  1.00  0.00           C  
ATOM   1314  HB1 ALA    84      56.313  51.395  24.291  1.00  0.00           H  
ATOM   1315  HB2 ALA    84      55.137  51.364  25.520  1.00  0.00           H  
ATOM   1316  HB3 ALA    84      56.246  49.936  25.287  1.00  0.00           H  
ATOM   1317  C   ALA    84      54.187  48.773  24.283  1.00  0.00           C  
ATOM   1318  O   ALA    84      53.133  48.671  25.002  1.00  0.00           O  
ATOM   1319  N   THR    85      54.792  47.644  23.865  1.00  0.00           N  
ATOM   1320  H   THR    85      55.612  47.807  23.298  1.00  0.00           H  
ATOM   1321  CA  THR    85      54.513  46.332  24.420  1.00  0.00           C  
ATOM   1322  HA  THR    85      53.528  46.260  24.881  1.00  0.00           H  
ATOM   1323  CB  THR    85      54.530  45.358  23.213  1.00  0.00           C  
ATOM   1324  HB  THR    85      54.324  44.352  23.579  1.00  0.00           H  
ATOM   1325  CG2 THR    85      53.545  45.735  22.048  1.00  0.00           C  
ATOM   1326 HG21 THR    85      52.585  45.607  22.549  1.00  0.00           H  
ATOM   1327 HG22 THR    85      53.690  46.696  21.555  1.00  0.00           H  
ATOM   1328 HG23 THR    85      53.560  44.988  21.254  1.00  0.00           H  
ATOM   1329  OG1 THR    85      55.773  45.585  22.572  1.00  0.00           O  
ATOM   1330  HG1 THR    85      56.346  45.500  23.337  1.00  0.00           H  
ATOM   1331  C   THR    85      55.649  45.986  25.430  1.00  0.00           C  
ATOM   1332  O   THR    85      56.782  46.245  25.230  1.00  0.00           O  
ATOM   1333  N   CYS    86      55.342  45.235  26.511  1.00  0.00           N  
ATOM   1334  H   CYS    86      54.450  44.792  26.343  1.00  0.00           H  
ATOM   1335  CA  CYS    86      56.227  44.806  27.651  1.00  0.00           C  
ATOM   1336  HA  CYS    86      57.220  45.147  27.358  1.00  0.00           H  
ATOM   1337  CB  CYS    86      56.020  45.701  28.817  1.00  0.00           C  
ATOM   1338  HB2 CYS    86      56.013  46.767  28.591  1.00  0.00           H  
ATOM   1339  HB3 CYS    86      55.058  45.432  29.253  1.00  0.00           H  
ATOM   1340  SG  CYS    86      57.380  45.299  30.075  1.00  0.00           S  
ATOM   1341  HG  CYS    86      58.414  45.601  29.285  1.00  0.00           H  
ATOM   1342  C   CYS    86      56.217  43.337  27.884  1.00  0.00           C  
ATOM   1343  O   CYS    86      55.154  42.732  27.954  1.00  0.00           O  
ATOM   1344  N   PHE    87      57.378  42.715  28.163  1.00  0.00           N  
ATOM   1345  H   PHE    87      58.247  43.191  28.359  1.00  0.00           H  
ATOM   1346  CA  PHE    87      57.571  41.330  28.510  1.00  0.00           C  
ATOM   1347  HA  PHE    87      56.647  40.945  28.942  1.00  0.00           H  
ATOM   1348  CB  PHE    87      57.916  40.384  27.307  1.00  0.00           C  
ATOM   1349  HB2 PHE    87      57.991  39.380  27.725  1.00  0.00           H  
ATOM   1350  HB3 PHE    87      57.082  40.275  26.613  1.00  0.00           H  
ATOM   1351  CG  PHE    87      59.264  40.608  26.689  1.00  0.00           C  
ATOM   1352  CD1 PHE    87      60.345  39.815  27.108  1.00  0.00           C  
ATOM   1353  HD1 PHE    87      60.238  39.109  27.918  1.00  0.00           H  
ATOM   1354  CE1 PHE    87      61.519  39.707  26.327  1.00  0.00           C  
ATOM   1355  HE1 PHE    87      62.372  39.131  26.654  1.00  0.00           H  
ATOM   1356  CZ  PHE    87      61.598  40.475  25.161  1.00  0.00           C  
ATOM   1357  HZ  PHE    87      62.520  40.580  24.608  1.00  0.00           H  
ATOM   1358  CE2 PHE    87      60.461  41.197  24.707  1.00  0.00           C  
ATOM   1359  HE2 PHE    87      60.583  41.709  23.764  1.00  0.00           H  
ATOM   1360  CD2 PHE    87      59.314  41.369  25.510  1.00  0.00           C  
ATOM   1361  HD2 PHE    87      58.441  41.863  25.111  1.00  0.00           H  
ATOM   1362  C   PHE    87      58.625  41.336  29.680  1.00  0.00           C  
ATOM   1363  O   PHE    87      59.339  42.330  29.943  1.00  0.00           O  
ATOM   1364  N   ILE    88      58.799  40.237  30.449  1.00  0.00           N  
ATOM   1365  H   ILE    88      58.223  39.433  30.243  1.00  0.00           H  
ATOM   1366  CA  ILE    88      59.905  40.049  31.421  1.00  0.00           C  
ATOM   1367  HA  ILE    88      60.353  41.001  31.705  1.00  0.00           H  
ATOM   1368  CB  ILE    88      59.429  39.237  32.668  1.00  0.00           C  
ATOM   1369  HB  ILE    88      58.891  38.387  32.250  1.00  0.00           H  
ATOM   1370  CG2 ILE    88      60.578  38.802  33.568  1.00  0.00           C  
ATOM   1371 HG21 ILE    88      61.091  37.942  33.140  1.00  0.00           H  
ATOM   1372 HG22 ILE    88      61.323  39.572  33.771  1.00  0.00           H  
ATOM   1373 HG23 ILE    88      60.278  38.588  34.594  1.00  0.00           H  
ATOM   1374  CG1 ILE    88      58.436  40.143  33.466  1.00  0.00           C  
ATOM   1375 HG12 ILE    88      59.028  40.969  33.860  1.00  0.00           H  
ATOM   1376 HG13 ILE    88      57.717  40.510  32.734  1.00  0.00           H  
ATOM   1377  CD1 ILE    88      57.734  39.368  34.612  1.00  0.00           C  
ATOM   1378 HD11 ILE    88      56.786  39.894  34.723  1.00  0.00           H  
ATOM   1379 HD12 ILE    88      57.611  38.303  34.415  1.00  0.00           H  
ATOM   1380 HD13 ILE    88      58.256  39.325  35.568  1.00  0.00           H  
ATOM   1381  C   ILE    88      61.011  39.214  30.683  1.00  0.00           C  
ATOM   1382  O   ILE    88      60.638  38.096  30.333  1.00  0.00           O  
ATOM   1383  N   ALA    89      62.266  39.628  30.504  1.00  0.00           N  
ATOM   1384  H   ALA    89      62.563  40.575  30.694  1.00  0.00           H  
ATOM   1385  CA  ALA    89      63.401  38.622  30.302  1.00  0.00           C  
ATOM   1386  HA  ALA    89      63.107  37.773  29.686  1.00  0.00           H  
ATOM   1387  CB  ALA    89      64.506  39.307  29.475  1.00  0.00           C  
ATOM   1388  HB1 ALA    89      64.869  40.131  30.090  1.00  0.00           H  
ATOM   1389  HB2 ALA    89      65.266  38.590  29.165  1.00  0.00           H  
ATOM   1390  HB3 ALA    89      64.117  39.758  28.562  1.00  0.00           H  
ATOM   1391  C   ALA    89      63.944  38.083  31.635  1.00  0.00           C  
ATOM   1392  O   ALA    89      64.359  38.806  32.565  1.00  0.00           O  
ATOM   1393  N   CYS    90      64.181  36.780  31.676  1.00  0.00           N  
ATOM   1394  H   CYS    90      63.613  36.102  31.188  1.00  0.00           H  
ATOM   1395  CA  CYS    90      64.797  36.181  32.834  1.00  0.00           C  
ATOM   1396  HA  CYS    90      64.440  36.799  33.658  1.00  0.00           H  
ATOM   1397  CB  CYS    90      64.245  34.801  33.063  1.00  0.00           C  
ATOM   1398  HB2 CYS    90      64.239  34.214  32.145  1.00  0.00           H  
ATOM   1399  HB3 CYS    90      64.914  34.195  33.674  1.00  0.00           H  
ATOM   1400  SG  CYS    90      62.589  34.496  33.749  1.00  0.00           S  
ATOM   1401  HG  CYS    90      62.089  34.117  32.570  1.00  0.00           H  
ATOM   1402  C   CYS    90      66.337  36.175  32.832  1.00  0.00           C  
ATOM   1403  O   CYS    90      67.007  35.125  32.935  1.00  0.00           O  
ATOM   1404  N   ASN    91      66.926  37.365  32.580  1.00  0.00           N  
ATOM   1405  H   ASN    91      66.286  38.146  32.596  1.00  0.00           H  
ATOM   1406  CA  ASN    91      68.319  37.649  32.143  1.00  0.00           C  
ATOM   1407  HA  ASN    91      68.405  36.955  31.307  1.00  0.00           H  
ATOM   1408  CB  ASN    91      68.338  39.057  31.515  1.00  0.00           C  
ATOM   1409  HB2 ASN    91      69.088  39.215  30.740  1.00  0.00           H  
ATOM   1410  HB3 ASN    91      67.389  39.140  30.985  1.00  0.00           H  
ATOM   1411  CG  ASN    91      68.663  40.275  32.506  1.00  0.00           C  
ATOM   1412  OD1 ASN    91      68.282  40.318  33.678  1.00  0.00           O  
ATOM   1413  ND2 ASN    91      69.157  41.396  31.974  1.00  0.00           N  
ATOM   1414 HD21 ASN    91      69.510  42.187  32.494  1.00  0.00           H  
ATOM   1415 HD22 ASN    91      69.457  41.438  31.010  1.00  0.00           H  
ATOM   1416  C   ASN    91      69.403  37.323  33.193  1.00  0.00           C  
ATOM   1417  O   ASN    91      70.583  37.292  32.820  1.00  0.00           O  
ATOM   1418  N   ASN    92      69.033  37.004  34.428  1.00  0.00           N  
ATOM   1419  H   ASN    92      68.067  37.093  34.708  1.00  0.00           H  
ATOM   1420  CA  ASN    92      69.932  36.663  35.573  1.00  0.00           C  
ATOM   1421  HA  ASN    92      69.250  36.702  36.422  1.00  0.00           H  
ATOM   1422  CB  ASN    92      70.611  35.256  35.445  1.00  0.00           C  
ATOM   1423  HB2 ASN    92      69.853  34.714  34.879  1.00  0.00           H  
ATOM   1424  HB3 ASN    92      71.572  35.329  34.936  1.00  0.00           H  
ATOM   1425  CG  ASN    92      70.846  34.414  36.710  1.00  0.00           C  
ATOM   1426  OD1 ASN    92      70.246  34.644  37.709  1.00  0.00           O  
ATOM   1427  ND2 ASN    92      71.666  33.468  36.683  1.00  0.00           N  
ATOM   1428 HD21 ASN    92      71.735  32.830  37.463  1.00  0.00           H  
ATOM   1429 HD22 ASN    92      72.342  33.286  35.955  1.00  0.00           H  
ATOM   1430  C   ASN    92      70.907  37.778  35.949  1.00  0.00           C  
ATOM   1431  O   ASN    92      72.071  37.528  36.241  1.00  0.00           O  
ATOM   1432  N   ALA    93      70.482  39.035  35.872  1.00  0.00           N  
ATOM   1433  H   ALA    93      69.611  39.173  35.378  1.00  0.00           H  
ATOM   1434  CA  ALA    93      71.122  40.168  36.617  1.00  0.00           C  
ATOM   1435  HA  ALA    93      72.209  40.227  36.653  1.00  0.00           H  
ATOM   1436  CB  ALA    93      70.621  41.495  36.006  1.00  0.00           C  
ATOM   1437  HB1 ALA    93      71.032  42.346  36.549  1.00  0.00           H  
ATOM   1438  HB2 ALA    93      70.895  41.618  34.958  1.00  0.00           H  
ATOM   1439  HB3 ALA    93      69.535  41.582  36.032  1.00  0.00           H  
ATOM   1440  C   ALA    93      70.691  40.183  38.097  1.00  0.00           C  
ATOM   1441  O   ALA    93      71.452  40.635  38.914  1.00  0.00           O  
ATOM   1442  N   GLY    94      69.535  39.604  38.446  1.00  0.00           N  
ATOM   1443  H   GLY    94      68.857  39.412  37.722  1.00  0.00           H  
ATOM   1444  CA  GLY    94      69.306  39.298  39.804  1.00  0.00           C  
ATOM   1445  HA2 GLY    94      68.869  38.300  39.798  1.00  0.00           H  
ATOM   1446  HA3 GLY    94      70.196  39.073  40.392  1.00  0.00           H  
ATOM   1447  C   GLY    94      68.357  40.190  40.634  1.00  0.00           C  
ATOM   1448  O   GLY    94      67.753  41.146  40.101  1.00  0.00           O  
ATOM   1449  N   ALA    95      68.176  39.705  41.857  1.00  0.00           N  
ATOM   1450  H   ALA    95      68.676  38.895  42.195  1.00  0.00           H  
ATOM   1451  CA  ALA    95      67.505  40.472  42.911  1.00  0.00           C  
ATOM   1452  HA  ALA    95      66.992  41.336  42.489  1.00  0.00           H  
ATOM   1453  CB  ALA    95      66.380  39.582  43.553  1.00  0.00           C  
ATOM   1454  HB1 ALA    95      65.875  40.135  44.345  1.00  0.00           H  
ATOM   1455  HB2 ALA    95      65.639  39.334  42.794  1.00  0.00           H  
ATOM   1456  HB3 ALA    95      66.856  38.692  43.967  1.00  0.00           H  
ATOM   1457  C   ALA    95      68.513  41.043  43.945  1.00  0.00           C  
ATOM   1458  O   ALA    95      69.723  40.905  43.734  1.00  0.00           O  
ATOM   1459  N   LEU    96      68.013  41.858  44.859  1.00  0.00           N  
ATOM   1460  H   LEU    96      67.009  41.956  44.813  1.00  0.00           H  
ATOM   1461  CA  LEU    96      68.911  42.494  45.879  1.00  0.00           C  
ATOM   1462  HA  LEU    96      69.936  42.381  45.527  1.00  0.00           H  
ATOM   1463  CB  LEU    96      68.820  44.083  45.765  1.00  0.00           C  
ATOM   1464  HB2 LEU    96      68.925  44.398  44.727  1.00  0.00           H  
ATOM   1465  HB3 LEU    96      67.902  44.429  46.239  1.00  0.00           H  
ATOM   1466  CG  LEU    96      69.973  44.793  46.391  1.00  0.00           C  
ATOM   1467  HG  LEU    96      70.098  44.399  47.400  1.00  0.00           H  
ATOM   1468  CD1 LEU    96      71.403  44.737  45.743  1.00  0.00           C  
ATOM   1469 HD11 LEU    96      72.063  45.171  46.495  1.00  0.00           H  
ATOM   1470 HD12 LEU    96      71.752  43.712  45.620  1.00  0.00           H  
ATOM   1471 HD13 LEU    96      71.442  45.231  44.772  1.00  0.00           H  
ATOM   1472  CD2 LEU    96      69.532  46.265  46.642  1.00  0.00           C  
ATOM   1473 HD21 LEU    96      69.464  46.936  45.786  1.00  0.00           H  
ATOM   1474 HD22 LEU    96      68.593  46.253  47.194  1.00  0.00           H  
ATOM   1475 HD23 LEU    96      70.297  46.753  47.247  1.00  0.00           H  
ATOM   1476  C   LEU    96      68.629  42.033  47.365  1.00  0.00           C  
ATOM   1477  O   LEU    96      67.441  41.724  47.575  1.00  0.00           O  
ATOM   1478  N   PHE    97      69.657  41.883  48.221  1.00  0.00           N  
ATOM   1479  H   PHE    97      70.573  42.169  47.904  1.00  0.00           H  
ATOM   1480  CA  PHE    97      69.452  41.735  49.652  1.00  0.00           C  
ATOM   1481  HA  PHE    97      68.417  41.941  49.925  1.00  0.00           H  
ATOM   1482  CB  PHE    97      69.987  40.388  49.979  1.00  0.00           C  
ATOM   1483  HB2 PHE    97      69.383  39.655  49.444  1.00  0.00           H  
ATOM   1484  HB3 PHE    97      71.022  40.303  49.650  1.00  0.00           H  
ATOM   1485  CG  PHE    97      69.970  40.090  51.441  1.00  0.00           C  
ATOM   1486  CD1 PHE    97      71.184  39.954  52.129  1.00  0.00           C  
ATOM   1487  HD1 PHE    97      72.103  40.224  51.629  1.00  0.00           H  
ATOM   1488  CE1 PHE    97      71.262  39.655  53.475  1.00  0.00           C  
ATOM   1489  HE1 PHE    97      72.215  39.708  53.980  1.00  0.00           H  
ATOM   1490  CZ  PHE    97      70.001  39.153  54.097  1.00  0.00           C  
ATOM   1491  HZ  PHE    97      69.912  38.904  55.144  1.00  0.00           H  
ATOM   1492  CE2 PHE    97      68.781  39.289  53.356  1.00  0.00           C  
ATOM   1493  HE2 PHE    97      67.877  39.010  53.877  1.00  0.00           H  
ATOM   1494  CD2 PHE    97      68.785  39.730  51.989  1.00  0.00           C  
ATOM   1495  HD2 PHE    97      67.869  39.805  51.422  1.00  0.00           H  
ATOM   1496  C   PHE    97      70.211  42.882  50.299  1.00  0.00           C  
ATOM   1497  O   PHE    97      71.323  43.300  49.844  1.00  0.00           O  
ATOM   1498  N   VAL    98      69.713  43.345  51.425  1.00  0.00           N  
ATOM   1499  H   VAL    98      68.877  42.911  51.789  1.00  0.00           H  
ATOM   1500  CA  VAL    98      70.330  44.520  52.111  1.00  0.00           C  
ATOM   1501  HA  VAL    98      71.346  44.645  51.737  1.00  0.00           H  
ATOM   1502  CB  VAL    98      69.663  45.915  51.767  1.00  0.00           C  
ATOM   1503  HB  VAL    98      68.638  45.875  52.134  1.00  0.00           H  
ATOM   1504  CG1 VAL    98      70.395  47.083  52.433  1.00  0.00           C  
ATOM   1505 HG11 VAL    98      71.465  47.015  52.240  1.00  0.00           H  
ATOM   1506 HG12 VAL    98      70.053  48.089  52.185  1.00  0.00           H  
ATOM   1507 HG13 VAL    98      70.220  46.969  53.503  1.00  0.00           H  
ATOM   1508  CG2 VAL    98      69.671  46.206  50.302  1.00  0.00           C  
ATOM   1509 HG21 VAL    98      70.708  46.273  49.974  1.00  0.00           H  
ATOM   1510 HG22 VAL    98      69.166  45.493  49.652  1.00  0.00           H  
ATOM   1511 HG23 VAL    98      69.145  47.145  50.131  1.00  0.00           H  
ATOM   1512  C   VAL    98      70.373  44.363  53.602  1.00  0.00           C  
ATOM   1513  O   VAL    98      69.347  44.204  54.257  1.00  0.00           O  
ATOM   1514  N   HIE    99      71.536  44.371  54.177  1.00  0.00           N  
ATOM   1515  H   HIE    99      72.328  44.640  53.611  1.00  0.00           H  
ATOM   1516  CA  HIE    99      71.720  44.480  55.617  1.00  0.00           C  
ATOM   1517  HA  HIE    99      70.821  44.045  56.053  1.00  0.00           H  
ATOM   1518  CB  HIE    99      72.918  43.591  56.054  1.00  0.00           C  
ATOM   1519  HB2 HIE    99      72.740  42.526  55.908  1.00  0.00           H  
ATOM   1520  HB3 HIE    99      73.632  43.794  55.256  1.00  0.00           H  
ATOM   1521  CG  HIE    99      73.509  43.883  57.430  1.00  0.00           C  
ATOM   1522  ND1 HIE    99      74.852  43.964  57.782  1.00  0.00           N  
ATOM   1523  CE1 HIE    99      74.883  44.139  59.103  1.00  0.00           C  
ATOM   1524  HE1 HIE    99      75.753  44.120  59.743  1.00  0.00           H  
ATOM   1525  NE2 HIE    99      73.643  44.232  59.596  1.00  0.00           N  
ATOM   1526  HE2 HIE    99      73.483  44.469  60.565  1.00  0.00           H  
ATOM   1527  CD2 HIE    99      72.771  43.996  58.549  1.00  0.00           C  
ATOM   1528  HD2 HIE    99      71.693  44.057  58.546  1.00  0.00           H  
ATOM   1529  C   HIE    99      71.888  45.952  56.123  1.00  0.00           C  
ATOM   1530  O   HIE    99      72.778  46.675  55.638  1.00  0.00           O  
ATOM   1531  N   ALA   100      71.096  46.430  57.123  1.00  0.00           N  
ATOM   1532  H   ALA   100      70.370  45.785  57.403  1.00  0.00           H  
ATOM   1533  CA  ALA   100      70.995  47.791  57.534  1.00  0.00           C  
ATOM   1534  HA  ALA   100      71.942  48.295  57.343  1.00  0.00           H  
ATOM   1535  CB  ALA   100      69.815  48.408  56.753  1.00  0.00           C  
ATOM   1536  HB1 ALA   100      69.972  48.266  55.683  1.00  0.00           H  
ATOM   1537  HB2 ALA   100      68.876  47.926  57.027  1.00  0.00           H  
ATOM   1538  HB3 ALA   100      69.685  49.488  56.825  1.00  0.00           H  
ATOM   1539  C   ALA   100      70.805  47.964  59.029  1.00  0.00           C  
ATOM   1540  O   ALA   100      70.541  46.957  59.715  1.00  0.00           O  
ATOM   1541  N   VAL   101      71.020  49.130  59.620  1.00  0.00           N  
ATOM   1542  H   VAL   101      71.293  49.900  59.025  1.00  0.00           H  
ATOM   1543  CA  VAL   101      70.816  49.336  61.075  1.00  0.00           C  
ATOM   1544  HA  VAL   101      70.160  48.617  61.566  1.00  0.00           H  
ATOM   1545  CB  VAL   101      72.180  49.263  61.750  1.00  0.00           C  
ATOM   1546  HB  VAL   101      72.917  49.851  61.204  1.00  0.00           H  
ATOM   1547  CG1 VAL   101      72.184  49.872  63.143  1.00  0.00           C  
ATOM   1548 HG11 VAL   101      72.124  50.955  63.044  1.00  0.00           H  
ATOM   1549 HG12 VAL   101      71.327  49.495  63.701  1.00  0.00           H  
ATOM   1550 HG13 VAL   101      73.094  49.603  63.680  1.00  0.00           H  
ATOM   1551  CG2 VAL   101      72.843  47.820  61.895  1.00  0.00           C  
ATOM   1552 HG21 VAL   101      72.448  47.202  62.702  1.00  0.00           H  
ATOM   1553 HG22 VAL   101      73.044  47.351  60.932  1.00  0.00           H  
ATOM   1554 HG23 VAL   101      73.871  47.966  62.227  1.00  0.00           H  
ATOM   1555  C   VAL   101      70.191  50.709  61.228  1.00  0.00           C  
ATOM   1556  O   VAL   101      70.732  51.693  60.709  1.00  0.00           O  
ATOM   1557  N   ALA   102      69.190  50.833  62.162  1.00  0.00           N  
ATOM   1558  H   ALA   102      68.872  50.049  62.714  1.00  0.00           H  
ATOM   1559  CA  ALA   102      68.699  52.210  62.538  1.00  0.00           C  
ATOM   1560  HA  ALA   102      68.910  53.003  61.820  1.00  0.00           H  
ATOM   1561  CB  ALA   102      67.144  52.103  62.673  1.00  0.00           C  
ATOM   1562  HB1 ALA   102      66.924  51.219  63.270  1.00  0.00           H  
ATOM   1563  HB2 ALA   102      66.865  53.045  63.146  1.00  0.00           H  
ATOM   1564  HB3 ALA   102      66.779  51.984  61.653  1.00  0.00           H  
ATOM   1565  C   ALA   102      69.380  52.603  63.895  1.00  0.00           C  
ATOM   1566  O   ALA   102      69.468  51.868  64.847  1.00  0.00           O  
ATOM   1567  N   GLU   103      69.934  53.831  63.934  1.00  0.00           N  
ATOM   1568  H   GLU   103      69.952  54.378  63.085  1.00  0.00           H  
ATOM   1569  CA  GLU   103      70.846  54.306  64.942  1.00  0.00           C  
ATOM   1570  HA  GLU   103      71.681  53.618  65.075  1.00  0.00           H  
ATOM   1571  CB  GLU   103      71.409  55.642  64.502  1.00  0.00           C  
ATOM   1572  HB2 GLU   103      72.047  55.634  63.618  1.00  0.00           H  
ATOM   1573  HB3 GLU   103      70.595  56.276  64.149  1.00  0.00           H  
ATOM   1574  CG  GLU   103      72.316  56.322  65.569  1.00  0.00           C  
ATOM   1575  HG2 GLU   103      72.357  57.398  65.402  1.00  0.00           H  
ATOM   1576  HG3 GLU   103      71.799  56.195  66.521  1.00  0.00           H  
ATOM   1577  CD  GLU   103      73.719  55.764  65.641  1.00  0.00           C  
ATOM   1578  OE1 GLU   103      74.632  56.322  64.969  1.00  0.00           O  
ATOM   1579  OE2 GLU   103      73.990  54.816  66.408  1.00  0.00           O  
ATOM   1580  C   GLU   103      70.077  54.288  66.289  1.00  0.00           C  
ATOM   1581  O   GLU   103      69.064  54.998  66.507  1.00  0.00           O  
ATOM   1582  N   ASN   104      70.628  53.543  67.248  1.00  0.00           N  
ATOM   1583  H   ASN   104      71.467  53.024  67.030  1.00  0.00           H  
ATOM   1584  CA  ASN   104      70.132  53.549  68.685  1.00  0.00           C  
ATOM   1585  HA  ASN   104      70.684  52.799  69.252  1.00  0.00           H  
ATOM   1586  CB  ASN   104      70.533  54.956  69.251  1.00  0.00           C  
ATOM   1587  HB2 ASN   104      71.611  55.099  69.174  1.00  0.00           H  
ATOM   1588  HB3 ASN   104      69.979  55.729  68.718  1.00  0.00           H  
ATOM   1589  CG  ASN   104      70.069  55.130  70.666  1.00  0.00           C  
ATOM   1590  OD1 ASN   104      69.598  56.195  70.963  1.00  0.00           O  
ATOM   1591  ND2 ASN   104      70.394  54.244  71.543  1.00  0.00           N  
ATOM   1592 HD21 ASN   104      69.885  54.454  72.389  1.00  0.00           H  
ATOM   1593 HD22 ASN   104      70.825  53.369  71.279  1.00  0.00           H  
ATOM   1594  C   ASN   104      68.624  53.236  68.803  1.00  0.00           C  
ATOM   1595  O   ASN   104      68.028  53.576  69.860  1.00  0.00           O  
ATOM   1596  N   THR   105      67.913  52.614  67.854  1.00  0.00           N  
ATOM   1597  H   THR   105      68.509  52.517  67.044  1.00  0.00           H  
ATOM   1598  CA  THR   105      66.450  52.492  67.622  1.00  0.00           C  
ATOM   1599  HA  THR   105      65.952  53.172  68.314  1.00  0.00           H  
ATOM   1600  CB  THR   105      66.003  52.825  66.145  1.00  0.00           C  
ATOM   1601  HB  THR   105      66.249  51.976  65.507  1.00  0.00           H  
ATOM   1602  CG2 THR   105      64.469  53.084  65.936  1.00  0.00           C  
ATOM   1603 HG21 THR   105      63.853  52.211  66.152  1.00  0.00           H  
ATOM   1604 HG22 THR   105      64.192  53.922  66.575  1.00  0.00           H  
ATOM   1605 HG23 THR   105      64.242  53.391  64.915  1.00  0.00           H  
ATOM   1606  OG1 THR   105      66.685  53.829  65.469  1.00  0.00           O  
ATOM   1607  HG1 THR   105      66.837  54.520  66.117  1.00  0.00           H  
ATOM   1608  C   THR   105      65.882  51.158  68.035  1.00  0.00           C  
ATOM   1609  O   THR   105      66.340  50.059  67.537  1.00  0.00           O  
ATOM   1610  N   THR   106      65.012  51.223  69.025  1.00  0.00           N  
ATOM   1611  H   THR   106      64.590  52.137  69.106  1.00  0.00           H  
ATOM   1612  CA  THR   106      64.190  50.105  69.497  1.00  0.00           C  
ATOM   1613  HA  THR   106      64.821  49.219  69.419  1.00  0.00           H  
ATOM   1614  CB  THR   106      63.816  50.147  70.962  1.00  0.00           C  
ATOM   1615  HB  THR   106      63.325  49.209  71.220  1.00  0.00           H  
ATOM   1616  CG2 THR   106      65.034  50.302  71.921  1.00  0.00           C  
ATOM   1617 HG21 THR   106      64.620  50.795  72.801  1.00  0.00           H  
ATOM   1618 HG22 THR   106      65.453  49.324  72.158  1.00  0.00           H  
ATOM   1619 HG23 THR   106      65.923  50.830  71.577  1.00  0.00           H  
ATOM   1620  OG1 THR   106      62.932  51.194  71.231  1.00  0.00           O  
ATOM   1621  HG1 THR   106      63.493  51.970  71.160  1.00  0.00           H  
ATOM   1622  C   THR   106      62.913  49.856  68.725  1.00  0.00           C  
ATOM   1623  O   THR   106      62.460  50.623  67.880  1.00  0.00           O  
ATOM   1624  N   ILE   107      62.221  48.745  69.062  1.00  0.00           N  
ATOM   1625  H   ILE   107      62.636  48.261  69.846  1.00  0.00           H  
ATOM   1626  CA  ILE   107      60.739  48.412  68.763  1.00  0.00           C  
ATOM   1627  HA  ILE   107      60.618  48.202  67.700  1.00  0.00           H  
ATOM   1628  CB  ILE   107      60.413  47.101  69.562  1.00  0.00           C  
ATOM   1629  HB  ILE   107      60.800  47.309  70.560  1.00  0.00           H  
ATOM   1630  CG2 ILE   107      58.897  46.844  69.694  1.00  0.00           C  
ATOM   1631 HG21 ILE   107      58.361  47.609  70.256  1.00  0.00           H  
ATOM   1632 HG22 ILE   107      58.371  46.847  68.740  1.00  0.00           H  
ATOM   1633 HG23 ILE   107      58.765  45.922  70.260  1.00  0.00           H  
ATOM   1634  CG1 ILE   107      61.102  45.805  69.075  1.00  0.00           C  
ATOM   1635 HG12 ILE   107      62.098  46.148  68.796  1.00  0.00           H  
ATOM   1636 HG13 ILE   107      61.074  45.071  69.881  1.00  0.00           H  
ATOM   1637  CD1 ILE   107      60.425  45.297  67.837  1.00  0.00           C  
ATOM   1638 HD11 ILE   107      59.355  45.139  67.973  1.00  0.00           H  
ATOM   1639 HD12 ILE   107      60.590  45.916  66.955  1.00  0.00           H  
ATOM   1640 HD13 ILE   107      60.929  44.343  67.685  1.00  0.00           H  
ATOM   1641  C   ILE   107      59.779  49.588  69.164  1.00  0.00           C  
ATOM   1642  O   ILE   107      58.816  49.737  68.458  1.00  0.00           O  
ATOM   1643  N   SER   108      59.859  50.141  70.374  1.00  0.00           N  
ATOM   1644  H   SER   108      60.418  49.619  71.034  1.00  0.00           H  
ATOM   1645  CA  SER   108      58.973  51.199  70.913  1.00  0.00           C  
ATOM   1646  HA  SER   108      57.970  50.810  70.738  1.00  0.00           H  
ATOM   1647  CB  SER   108      59.297  51.436  72.403  1.00  0.00           C  
ATOM   1648  HB2 SER   108      60.368  51.531  72.584  1.00  0.00           H  
ATOM   1649  HB3 SER   108      58.805  52.343  72.755  1.00  0.00           H  
ATOM   1650  OG  SER   108      58.858  50.287  73.193  1.00  0.00           O  
ATOM   1651  HG  SER   108      59.538  49.617  73.101  1.00  0.00           H  
ATOM   1652  C   SER   108      59.244  52.542  70.194  1.00  0.00           C  
ATOM   1653  O   SER   108      58.267  53.276  70.031  1.00  0.00           O  
ATOM   1654  N   ASP   109      60.425  52.907  69.770  1.00  0.00           N  
ATOM   1655  H   ASP   109      61.102  52.175  69.931  1.00  0.00           H  
ATOM   1656  CA  ASP   109      60.896  54.120  69.076  1.00  0.00           C  
ATOM   1657  HA  ASP   109      60.515  55.014  69.571  1.00  0.00           H  
ATOM   1658  CB  ASP   109      62.412  54.126  68.979  1.00  0.00           C  
ATOM   1659  HB2 ASP   109      62.797  53.268  68.427  1.00  0.00           H  
ATOM   1660  HB3 ASP   109      62.692  55.086  68.546  1.00  0.00           H  
ATOM   1661  CG  ASP   109      63.171  54.151  70.260  1.00  0.00           C  
ATOM   1662  OD1 ASP   109      62.786  54.847  71.171  1.00  0.00           O  
ATOM   1663  OD2 ASP   109      64.106  53.378  70.461  1.00  0.00           O  
ATOM   1664  C   ASP   109      60.165  54.285  67.702  1.00  0.00           C  
ATOM   1665  O   ASP   109      60.109  55.451  67.240  1.00  0.00           O  
ATOM   1666  N   ILE   110      59.651  53.208  67.082  1.00  0.00           N  
ATOM   1667  H   ILE   110      59.699  52.348  67.610  1.00  0.00           H  
ATOM   1668  CA  ILE   110      59.307  53.208  65.651  1.00  0.00           C  
ATOM   1669  HA  ILE   110      59.135  54.268  65.462  1.00  0.00           H  
ATOM   1670  CB  ILE   110      60.453  52.798  64.736  1.00  0.00           C  
ATOM   1671  HB  ILE   110      61.398  53.065  65.209  1.00  0.00           H  
ATOM   1672  CG2 ILE   110      60.536  51.259  64.543  1.00  0.00           C  
ATOM   1673 HG21 ILE   110      61.546  51.058  64.186  1.00  0.00           H  
ATOM   1674 HG22 ILE   110      60.331  50.794  65.508  1.00  0.00           H  
ATOM   1675 HG23 ILE   110      59.857  50.874  63.782  1.00  0.00           H  
ATOM   1676  CG1 ILE   110      60.314  53.467  63.363  1.00  0.00           C  
ATOM   1677 HG12 ILE   110      60.911  52.824  62.716  1.00  0.00           H  
ATOM   1678 HG13 ILE   110      59.265  53.588  63.094  1.00  0.00           H  
ATOM   1679  CD1 ILE   110      60.941  54.839  63.504  1.00  0.00           C  
ATOM   1680 HD11 ILE   110      60.986  55.378  62.558  1.00  0.00           H  
ATOM   1681 HD12 ILE   110      60.430  55.618  64.071  1.00  0.00           H  
ATOM   1682 HD13 ILE   110      62.001  54.703  63.720  1.00  0.00           H  
ATOM   1683  C   ILE   110      58.002  52.409  65.473  1.00  0.00           C  
ATOM   1684  O   ILE   110      57.805  51.333  66.093  1.00  0.00           O  
ATOM   1685  N   LEU   111      57.138  52.954  64.596  1.00  0.00           N  
ATOM   1686  H   LEU   111      57.319  53.888  64.256  1.00  0.00           H  
ATOM   1687  CA  LEU   111      55.853  52.438  64.302  1.00  0.00           C  
ATOM   1688  HA  LEU   111      55.305  53.099  63.631  1.00  0.00           H  
ATOM   1689  CB  LEU   111      56.093  51.074  63.461  1.00  0.00           C  
ATOM   1690  HB2 LEU   111      56.653  50.336  64.035  1.00  0.00           H  
ATOM   1691  HB3 LEU   111      55.120  50.592  63.369  1.00  0.00           H  
ATOM   1692  CG  LEU   111      56.804  51.173  62.112  1.00  0.00           C  
ATOM   1693  HG  LEU   111      57.803  51.600  62.200  1.00  0.00           H  
ATOM   1694  CD1 LEU   111      57.056  49.852  61.391  1.00  0.00           C  
ATOM   1695 HD11 LEU   111      56.120  49.324  61.208  1.00  0.00           H  
ATOM   1696 HD12 LEU   111      57.509  50.023  60.414  1.00  0.00           H  
ATOM   1697 HD13 LEU   111      57.813  49.274  61.921  1.00  0.00           H  
ATOM   1698  CD2 LEU   111      55.945  52.081  61.218  1.00  0.00           C  
ATOM   1699 HD21 LEU   111      54.917  51.857  61.501  1.00  0.00           H  
ATOM   1700 HD22 LEU   111      55.980  53.156  61.394  1.00  0.00           H  
ATOM   1701 HD23 LEU   111      56.086  51.939  60.146  1.00  0.00           H  
ATOM   1702  C   LEU   111      54.981  52.128  65.497  1.00  0.00           C  
ATOM   1703  O   LEU   111      54.707  51.050  65.897  1.00  0.00           O  
ATOM   1704  N   GLN   112      54.444  53.333  65.943  1.00  0.00           N  
ATOM   1705  H   GLN   112      54.965  54.164  65.705  1.00  0.00           H  
ATOM   1706  CA  GLN   112      53.400  53.478  66.902  1.00  0.00           C  
ATOM   1707  HA  GLN   112      53.648  52.698  67.622  1.00  0.00           H  
ATOM   1708  CB  GLN   112      53.424  54.878  67.552  1.00  0.00           C  
ATOM   1709  HB2 GLN   112      53.353  55.629  66.765  1.00  0.00           H  
ATOM   1710  HB3 GLN   112      52.543  54.936  68.192  1.00  0.00           H  
ATOM   1711  CG  GLN   112      54.749  55.026  68.324  1.00  0.00           C  
ATOM   1712  HG2 GLN   112      54.687  55.733  69.150  1.00  0.00           H  
ATOM   1713  HG3 GLN   112      54.929  54.126  68.912  1.00  0.00           H  
ATOM   1714  CD  GLN   112      56.004  55.392  67.569  1.00  0.00           C  
ATOM   1715  OE1 GLN   112      55.987  55.912  66.476  1.00  0.00           O  
ATOM   1716  NE2 GLN   112      57.182  55.279  68.056  1.00  0.00           N  
ATOM   1717 HE21 GLN   112      57.956  55.778  67.642  1.00  0.00           H  
ATOM   1718 HE22 GLN   112      57.288  54.774  68.924  1.00  0.00           H  
ATOM   1719  C   GLN   112      52.036  53.114  66.324  1.00  0.00           C  
ATOM   1720  O   GLN   112      51.711  53.427  65.168  1.00  0.00           O  
ATOM   1721  N   PRO   113      51.143  52.453  67.109  1.00  0.00           N  
ATOM   1722  CD  PRO   113      51.488  51.872  68.433  1.00  0.00           C  
ATOM   1723  HD2 PRO   113      52.129  52.533  69.016  1.00  0.00           H  
ATOM   1724  HD3 PRO   113      51.934  50.879  68.374  1.00  0.00           H  
ATOM   1725  CG  PRO   113      50.093  51.618  69.079  1.00  0.00           C  
ATOM   1726  HG2 PRO   113      49.784  52.485  69.663  1.00  0.00           H  
ATOM   1727  HG3 PRO   113      50.187  50.747  69.727  1.00  0.00           H  
ATOM   1728  CB  PRO   113      49.105  51.526  67.890  1.00  0.00           C  
ATOM   1729  HB2 PRO   113      48.106  51.903  68.105  1.00  0.00           H  
ATOM   1730  HB3 PRO   113      49.065  50.477  67.595  1.00  0.00           H  
ATOM   1731  CA  PRO   113      49.709  52.391  66.811  1.00  0.00           C  
ATOM   1732  HA  PRO   113      49.437  51.979  65.839  1.00  0.00           H  
ATOM   1733  C   PRO   113      49.060  53.751  66.792  1.00  0.00           C  
ATOM   1734  O   PRO   113      49.432  54.646  67.590  1.00  0.00           O  
ATOM   1735  N   ASN   114      48.027  53.890  65.978  1.00  0.00           N  
ATOM   1736  H   ASN   114      47.691  53.105  65.439  1.00  0.00           H  
ATOM   1737  CA  ASN   114      47.226  55.125  65.810  1.00  0.00           C  
ATOM   1738  HA  ASN   114      46.574  54.861  64.977  1.00  0.00           H  
ATOM   1739  CB  ASN   114      46.261  55.287  67.012  1.00  0.00           C  
ATOM   1740  HB2 ASN   114      45.702  54.353  67.074  1.00  0.00           H  
ATOM   1741  HB3 ASN   114      46.801  55.490  67.936  1.00  0.00           H  
ATOM   1742  CG  ASN   114      45.238  56.399  66.760  1.00  0.00           C  
ATOM   1743  OD1 ASN   114      45.407  57.605  66.937  1.00  0.00           O  
ATOM   1744  ND2 ASN   114      44.108  56.014  66.221  1.00  0.00           N  
ATOM   1745 HD21 ASN   114      43.378  56.712  66.218  1.00  0.00           H  
ATOM   1746 HD22 ASN   114      43.869  55.033  66.222  1.00  0.00           H  
ATOM   1747  C   ASN   114      48.020  56.412  65.453  1.00  0.00           C  
ATOM   1748  O   ASN   114      47.328  57.254  64.908  1.00  0.00           O  
ATOM   1749  N   LYS   115      49.345  56.653  65.722  1.00  0.00           N  
ATOM   1750  H   LYS   115      49.790  55.947  66.292  1.00  0.00           H  
ATOM   1751  CA  LYS   115      50.078  57.812  65.286  1.00  0.00           C  
ATOM   1752  HA  LYS   115      49.548  58.713  65.595  1.00  0.00           H  
ATOM   1753  CB  LYS   115      51.438  57.893  66.052  1.00  0.00           C  
ATOM   1754  HB2 LYS   115      52.059  57.056  65.735  1.00  0.00           H  
ATOM   1755  HB3 LYS   115      51.899  58.834  65.753  1.00  0.00           H  
ATOM   1756  CG  LYS   115      51.380  57.873  67.613  1.00  0.00           C  
ATOM   1757  HG2 LYS   115      50.995  56.904  67.931  1.00  0.00           H  
ATOM   1758  HG3 LYS   115      52.406  57.858  67.981  1.00  0.00           H  
ATOM   1759  CD  LYS   115      50.728  59.034  68.172  1.00  0.00           C  
ATOM   1760  HD2 LYS   115      51.050  59.932  67.645  1.00  0.00           H  
ATOM   1761  HD3 LYS   115      49.674  58.928  67.915  1.00  0.00           H  
ATOM   1762  CE  LYS   115      50.965  59.349  69.607  1.00  0.00           C  
ATOM   1763  HE2 LYS   115      51.997  59.675  69.733  1.00  0.00           H  
ATOM   1764  HE3 LYS   115      50.283  60.163  69.852  1.00  0.00           H  
ATOM   1765  NZ  LYS   115      50.609  58.194  70.437  1.00  0.00           N  
ATOM   1766  HZ1 LYS   115      49.865  57.615  70.075  1.00  0.00           H  
ATOM   1767  HZ2 LYS   115      51.397  57.604  70.662  1.00  0.00           H  
ATOM   1768  HZ3 LYS   115      50.268  58.455  71.351  1.00  0.00           H  
ATOM   1769  C   LYS   115      50.307  57.926  63.753  1.00  0.00           C  
ATOM   1770  O   LYS   115      50.017  56.960  63.027  1.00  0.00           O  
ATOM   1771  N   TYR   116      50.850  59.050  63.328  1.00  0.00           N  
ATOM   1772  H   TYR   116      51.107  59.746  64.013  1.00  0.00           H  
ATOM   1773  CA  TYR   116      51.178  59.296  61.916  1.00  0.00           C  
ATOM   1774  HA  TYR   116      50.360  58.999  61.259  1.00  0.00           H  
ATOM   1775  CB  TYR   116      51.220  60.801  61.721  1.00  0.00           C  
ATOM   1776  HB2 TYR   116      51.786  61.274  62.524  1.00  0.00           H  
ATOM   1777  HB3 TYR   116      51.768  61.035  60.808  1.00  0.00           H  
ATOM   1778  CG  TYR   116      49.889  61.414  61.698  1.00  0.00           C  
ATOM   1779  CD1 TYR   116      49.138  61.507  60.523  1.00  0.00           C  
ATOM   1780  HD1 TYR   116      49.557  61.103  59.613  1.00  0.00           H  
ATOM   1781  CE1 TYR   116      47.852  62.118  60.494  1.00  0.00           C  
ATOM   1782  HE1 TYR   116      47.234  62.211  59.612  1.00  0.00           H  
ATOM   1783  CZ  TYR   116      47.487  62.855  61.680  1.00  0.00           C  
ATOM   1784  OH  TYR   116      46.284  63.501  61.602  1.00  0.00           O  
ATOM   1785  HH  TYR   116      46.190  64.315  62.102  1.00  0.00           H  
ATOM   1786  CE2 TYR   116      48.266  62.900  62.836  1.00  0.00           C  
ATOM   1787  HE2 TYR   116      47.920  63.477  63.680  1.00  0.00           H  
ATOM   1788  CD2 TYR   116      49.397  62.109  62.863  1.00  0.00           C  
ATOM   1789  HD2 TYR   116      49.997  62.029  63.757  1.00  0.00           H  
ATOM   1790  C   TYR   116      52.468  58.650  61.467  1.00  0.00           C  
ATOM   1791  O   TYR   116      53.400  58.483  62.272  1.00  0.00           O  
ATOM   1792  N   VAL   117      52.553  58.158  60.242  1.00  0.00           N  
ATOM   1793  H   VAL   117      51.771  58.304  59.620  1.00  0.00           H  
ATOM   1794  CA  VAL   117      53.694  57.396  59.772  1.00  0.00           C  
ATOM   1795  HA  VAL   117      53.976  56.642  60.507  1.00  0.00           H  
ATOM   1796  CB  VAL   117      53.297  56.524  58.515  1.00  0.00           C  
ATOM   1797  HB  VAL   117      53.127  57.135  57.629  1.00  0.00           H  
ATOM   1798  CG1 VAL   117      54.349  55.454  58.169  1.00  0.00           C  
ATOM   1799 HG11 VAL   117      55.241  56.043  57.959  1.00  0.00           H  
ATOM   1800 HG12 VAL   117      54.510  54.733  58.971  1.00  0.00           H  
ATOM   1801 HG13 VAL   117      54.062  54.906  57.271  1.00  0.00           H  
ATOM   1802  CG2 VAL   117      52.030  55.686  58.850  1.00  0.00           C  
ATOM   1803 HG21 VAL   117      51.929  54.851  58.157  1.00  0.00           H  
ATOM   1804 HG22 VAL   117      52.164  55.278  59.852  1.00  0.00           H  
ATOM   1805 HG23 VAL   117      51.140  56.314  58.886  1.00  0.00           H  
ATOM   1806  C   VAL   117      54.895  58.314  59.284  1.00  0.00           C  
ATOM   1807  O   VAL   117      54.718  59.056  58.382  1.00  0.00           O  
ATOM   1808  N   PRO   118      55.981  58.417  60.065  1.00  0.00           N  
ATOM   1809  CD  PRO   118      56.416  57.721  61.248  1.00  0.00           C  
ATOM   1810  HD2 PRO   118      56.356  56.633  61.217  1.00  0.00           H  
ATOM   1811  HD3 PRO   118      55.756  57.941  62.087  1.00  0.00           H  
ATOM   1812  CG  PRO   118      57.817  58.155  61.567  1.00  0.00           C  
ATOM   1813  HG2 PRO   118      58.505  57.438  61.117  1.00  0.00           H  
ATOM   1814  HG3 PRO   118      57.860  58.301  62.646  1.00  0.00           H  
ATOM   1815  CB  PRO   118      57.951  59.519  60.877  1.00  0.00           C  
ATOM   1816  HB2 PRO   118      58.983  59.766  60.630  1.00  0.00           H  
ATOM   1817  HB3 PRO   118      57.517  60.223  61.587  1.00  0.00           H  
ATOM   1818  CA  PRO   118      57.022  59.426  59.709  1.00  0.00           C  
ATOM   1819  HA  PRO   118      56.575  60.406  59.547  1.00  0.00           H  
ATOM   1820  C   PRO   118      57.864  59.090  58.427  1.00  0.00           C  
ATOM   1821  O   PRO   118      58.000  57.899  58.095  1.00  0.00           O  
ATOM   1822  N   PRO   119      58.496  60.102  57.795  1.00  0.00           N  
ATOM   1823  CD  PRO   119      58.522  61.567  58.136  1.00  0.00           C  
ATOM   1824  HD2 PRO   119      59.272  61.622  58.925  1.00  0.00           H  
ATOM   1825  HD3 PRO   119      57.499  61.833  58.401  1.00  0.00           H  
ATOM   1826  CG  PRO   119      59.057  62.287  56.890  1.00  0.00           C  
ATOM   1827  HG2 PRO   119      59.619  63.192  57.121  1.00  0.00           H  
ATOM   1828  HG3 PRO   119      58.257  62.587  56.213  1.00  0.00           H  
ATOM   1829  CB  PRO   119      59.857  61.228  56.180  1.00  0.00           C  
ATOM   1830  HB2 PRO   119      60.885  61.341  56.526  1.00  0.00           H  
ATOM   1831  HB3 PRO   119      59.733  61.351  55.105  1.00  0.00           H  
ATOM   1832  CA  PRO   119      59.270  59.899  56.526  1.00  0.00           C  
ATOM   1833  HA  PRO   119      58.537  59.718  55.739  1.00  0.00           H  
ATOM   1834  C   PRO   119      60.404  58.888  56.612  1.00  0.00           C  
ATOM   1835  O   PRO   119      60.687  58.303  55.574  1.00  0.00           O  
ATOM   1836  N   ILE   120      61.024  58.594  57.766  1.00  0.00           N  
ATOM   1837  H   ILE   120      60.768  59.112  58.594  1.00  0.00           H  
ATOM   1838  CA  ILE   120      62.058  57.609  57.979  1.00  0.00           C  
ATOM   1839  HA  ILE   120      62.863  57.893  57.302  1.00  0.00           H  
ATOM   1840  CB  ILE   120      62.442  57.682  59.498  1.00  0.00           C  
ATOM   1841  HB  ILE   120      62.662  58.703  59.811  1.00  0.00           H  
ATOM   1842  CG2 ILE   120      61.437  57.012  60.403  1.00  0.00           C  
ATOM   1843 HG21 ILE   120      61.574  57.384  61.418  1.00  0.00           H  
ATOM   1844 HG22 ILE   120      60.443  57.304  60.063  1.00  0.00           H  
ATOM   1845 HG23 ILE   120      61.483  55.932  60.540  1.00  0.00           H  
ATOM   1846  CG1 ILE   120      63.796  56.823  59.686  1.00  0.00           C  
ATOM   1847 HG12 ILE   120      63.928  56.923  60.763  1.00  0.00           H  
ATOM   1848 HG13 ILE   120      63.734  55.762  59.446  1.00  0.00           H  
ATOM   1849  CD1 ILE   120      65.037  57.434  59.086  1.00  0.00           C  
ATOM   1850 HD11 ILE   120      64.937  57.726  58.041  1.00  0.00           H  
ATOM   1851 HD12 ILE   120      65.250  58.378  59.588  1.00  0.00           H  
ATOM   1852 HD13 ILE   120      65.876  56.753  59.226  1.00  0.00           H  
ATOM   1853  C   ILE   120      61.644  56.168  57.578  1.00  0.00           C  
ATOM   1854  O   ILE   120      62.361  55.363  57.057  1.00  0.00           O  
ATOM   1855  N   VAL   121      60.328  55.929  57.707  1.00  0.00           N  
ATOM   1856  H   VAL   121      59.769  56.646  58.147  1.00  0.00           H  
ATOM   1857  CA  VAL   121      59.757  54.686  57.235  1.00  0.00           C  
ATOM   1858  HA  VAL   121      60.304  53.874  57.714  1.00  0.00           H  
ATOM   1859  CB  VAL   121      58.246  54.558  57.535  1.00  0.00           C  
ATOM   1860  HB  VAL   121      57.779  55.404  57.030  1.00  0.00           H  
ATOM   1861  CG1 VAL   121      57.611  53.276  56.946  1.00  0.00           C  
ATOM   1862 HG11 VAL   121      58.041  52.373  57.380  1.00  0.00           H  
ATOM   1863 HG12 VAL   121      56.558  53.300  57.226  1.00  0.00           H  
ATOM   1864 HG13 VAL   121      57.618  53.380  55.861  1.00  0.00           H  
ATOM   1865  CG2 VAL   121      57.979  54.613  59.040  1.00  0.00           C  
ATOM   1866 HG21 VAL   121      58.464  55.472  59.502  1.00  0.00           H  
ATOM   1867 HG22 VAL   121      56.909  54.597  59.250  1.00  0.00           H  
ATOM   1868 HG23 VAL   121      58.385  53.789  59.626  1.00  0.00           H  
ATOM   1869  C   VAL   121      59.954  54.483  55.725  1.00  0.00           C  
ATOM   1870  O   VAL   121      59.981  53.338  55.226  1.00  0.00           O  
ATOM   1871  N   ASN   122      60.233  55.456  54.899  1.00  0.00           N  
ATOM   1872  H   ASN   122      60.326  56.395  55.258  1.00  0.00           H  
ATOM   1873  CA  ASN   122      60.565  55.232  53.437  1.00  0.00           C  
ATOM   1874  HA  ASN   122      59.849  54.639  52.867  1.00  0.00           H  
ATOM   1875  CB  ASN   122      60.742  56.604  52.739  1.00  0.00           C  
ATOM   1876  HB2 ASN   122      61.046  57.356  53.468  1.00  0.00           H  
ATOM   1877  HB3 ASN   122      61.517  56.478  51.983  1.00  0.00           H  
ATOM   1878  CG  ASN   122      59.562  57.090  52.000  1.00  0.00           C  
ATOM   1879  OD1 ASN   122      58.386  56.816  52.228  1.00  0.00           O  
ATOM   1880  ND2 ASN   122      59.719  57.905  51.003  1.00  0.00           N  
ATOM   1881 HD21 ASN   122      58.893  58.267  50.549  1.00  0.00           H  
ATOM   1882 HD22 ASN   122      60.639  58.245  50.762  1.00  0.00           H  
ATOM   1883  C   ASN   122      61.880  54.436  53.386  1.00  0.00           C  
ATOM   1884  O   ASN   122      61.893  53.603  52.539  1.00  0.00           O  
ATOM   1885  N   SER   123      62.834  54.704  54.241  1.00  0.00           N  
ATOM   1886  H   SER   123      62.751  55.400  54.967  1.00  0.00           H  
ATOM   1887  CA  SER   123      64.179  54.068  54.140  1.00  0.00           C  
ATOM   1888  HA  SER   123      64.605  54.076  53.137  1.00  0.00           H  
ATOM   1889  CB  SER   123      65.116  54.799  55.071  1.00  0.00           C  
ATOM   1890  HB2 SER   123      64.640  54.866  56.049  1.00  0.00           H  
ATOM   1891  HB3 SER   123      66.058  54.256  55.157  1.00  0.00           H  
ATOM   1892  OG  SER   123      65.388  56.102  54.493  1.00  0.00           O  
ATOM   1893  HG  SER   123      64.569  56.591  54.599  1.00  0.00           H  
ATOM   1894  C   SER   123      64.153  52.596  54.629  1.00  0.00           C  
ATOM   1895  O   SER   123      65.171  51.889  54.456  1.00  0.00           O  
ATOM   1896  N   LEU   124      63.038  52.028  55.193  1.00  0.00           N  
ATOM   1897  H   LEU   124      62.284  52.691  55.300  1.00  0.00           H  
ATOM   1898  CA  LEU   124      62.847  50.617  55.406  1.00  0.00           C  
ATOM   1899  HA  LEU   124      63.808  50.290  55.802  1.00  0.00           H  
ATOM   1900  CB  LEU   124      61.720  50.396  56.463  1.00  0.00           C  
ATOM   1901  HB2 LEU   124      60.810  50.936  56.201  1.00  0.00           H  
ATOM   1902  HB3 LEU   124      61.505  49.337  56.604  1.00  0.00           H  
ATOM   1903  CG  LEU   124      62.075  50.809  57.907  1.00  0.00           C  
ATOM   1904  HG  LEU   124      62.372  51.854  57.993  1.00  0.00           H  
ATOM   1905  CD1 LEU   124      60.882  50.527  58.791  1.00  0.00           C  
ATOM   1906 HD11 LEU   124      61.166  51.128  59.655  1.00  0.00           H  
ATOM   1907 HD12 LEU   124      59.925  50.850  58.383  1.00  0.00           H  
ATOM   1908 HD13 LEU   124      60.608  49.508  59.065  1.00  0.00           H  
ATOM   1909  CD2 LEU   124      63.280  50.143  58.411  1.00  0.00           C  
ATOM   1910 HD21 LEU   124      64.157  50.721  58.122  1.00  0.00           H  
ATOM   1911 HD22 LEU   124      63.315  50.087  59.499  1.00  0.00           H  
ATOM   1912 HD23 LEU   124      63.307  49.189  57.885  1.00  0.00           H  
ATOM   1913  C   LEU   124      62.660  49.824  54.131  1.00  0.00           C  
ATOM   1914  O   LEU   124      62.855  48.623  54.105  1.00  0.00           O  
ATOM   1915  N   PHE   125      62.229  50.497  53.102  1.00  0.00           N  
ATOM   1916  H   PHE   125      62.121  51.494  53.218  1.00  0.00           H  
ATOM   1917  CA  PHE   125      61.841  49.929  51.813  1.00  0.00           C  
ATOM   1918  HA  PHE   125      61.881  48.845  51.919  1.00  0.00           H  
ATOM   1919  CB  PHE   125      60.322  50.200  51.506  1.00  0.00           C  
ATOM   1920  HB2 PHE   125      60.243  51.255  51.247  1.00  0.00           H  
ATOM   1921  HB3 PHE   125      59.896  49.655  50.663  1.00  0.00           H  
ATOM   1922  CG  PHE   125      59.421  49.738  52.689  1.00  0.00           C  
ATOM   1923  CD1 PHE   125      59.110  48.358  52.953  1.00  0.00           C  
ATOM   1924  HD1 PHE   125      59.496  47.663  52.222  1.00  0.00           H  
ATOM   1925  CE1 PHE   125      58.386  47.954  54.107  1.00  0.00           C  
ATOM   1926  HE1 PHE   125      58.075  46.942  54.319  1.00  0.00           H  
ATOM   1927  CZ  PHE   125      57.690  48.930  54.797  1.00  0.00           C  
ATOM   1928  HZ  PHE   125      57.095  48.601  55.637  1.00  0.00           H  
ATOM   1929  CE2 PHE   125      57.901  50.332  54.502  1.00  0.00           C  
ATOM   1930  HE2 PHE   125      57.492  51.109  55.131  1.00  0.00           H  
ATOM   1931  CD2 PHE   125      58.793  50.729  53.440  1.00  0.00           C  
ATOM   1932  HD2 PHE   125      58.963  51.751  53.134  1.00  0.00           H  
ATOM   1933  C   PHE   125      62.732  50.412  50.674  1.00  0.00           C  
ATOM   1934  O   PHE   125      63.694  51.210  50.914  1.00  0.00           O  
ATOM   1935  N   SER   126      62.406  50.017  49.458  1.00  0.00           N  
ATOM   1936  H   SER   126      61.676  49.323  49.382  1.00  0.00           H  
ATOM   1937  CA  SER   126      63.005  50.559  48.305  1.00  0.00           C  
ATOM   1938  HA  SER   126      63.616  51.431  48.534  1.00  0.00           H  
ATOM   1939  CB  SER   126      63.993  49.533  47.807  1.00  0.00           C  
ATOM   1940  HB2 SER   126      64.406  48.993  48.659  1.00  0.00           H  
ATOM   1941  HB3 SER   126      63.469  48.803  47.191  1.00  0.00           H  
ATOM   1942  OG  SER   126      65.027  50.087  46.960  1.00  0.00           O  
ATOM   1943  HG  SER   126      65.725  50.383  47.549  1.00  0.00           H  
ATOM   1944  C   SER   126      62.039  51.065  47.272  1.00  0.00           C  
ATOM   1945  O   SER   126      60.826  50.758  47.178  1.00  0.00           O  
ATOM   1946  N   LEU   127      62.581  51.861  46.364  1.00  0.00           N  
ATOM   1947  H   LEU   127      63.559  52.107  46.412  1.00  0.00           H  
ATOM   1948  CA  LEU   127      61.872  52.358  45.157  1.00  0.00           C  
ATOM   1949  HA  LEU   127      62.638  52.990  44.708  1.00  0.00           H  
ATOM   1950  CB  LEU   127      61.486  51.262  44.182  1.00  0.00           C  
ATOM   1951  HB2 LEU   127      60.720  50.649  44.657  1.00  0.00           H  
ATOM   1952  HB3 LEU   127      61.093  51.737  43.283  1.00  0.00           H  
ATOM   1953  CG  LEU   127      62.651  50.273  43.777  1.00  0.00           C  
ATOM   1954  HG  LEU   127      63.030  49.735  44.646  1.00  0.00           H  
ATOM   1955  CD1 LEU   127      62.113  49.148  42.874  1.00  0.00           C  
ATOM   1956 HD11 LEU   127      61.375  48.555  43.413  1.00  0.00           H  
ATOM   1957 HD12 LEU   127      61.673  49.395  41.908  1.00  0.00           H  
ATOM   1958 HD13 LEU   127      62.880  48.424  42.597  1.00  0.00           H  
ATOM   1959  CD2 LEU   127      63.790  51.011  43.067  1.00  0.00           C  
ATOM   1960 HD21 LEU   127      64.456  50.271  42.623  1.00  0.00           H  
ATOM   1961 HD22 LEU   127      63.337  51.591  42.264  1.00  0.00           H  
ATOM   1962 HD23 LEU   127      64.345  51.703  43.701  1.00  0.00           H  
ATOM   1963  C   LEU   127      60.722  53.322  45.422  1.00  0.00           C  
ATOM   1964  O   LEU   127      59.730  53.368  44.751  1.00  0.00           O  
ATOM   1965  N   ASN   128      60.855  54.179  46.440  1.00  0.00           N  
ATOM   1966  H   ASN   128      61.766  54.124  46.872  1.00  0.00           H  
ATOM   1967  CA  ASN   128      59.798  55.154  46.897  1.00  0.00           C  
ATOM   1968  HA  ASN   128      58.855  54.640  47.087  1.00  0.00           H  
ATOM   1969  CB  ASN   128      60.144  55.638  48.312  1.00  0.00           C  
ATOM   1970  HB2 ASN   128      61.043  56.254  48.268  1.00  0.00           H  
ATOM   1971  HB3 ASN   128      59.347  56.281  48.685  1.00  0.00           H  
ATOM   1972  CG  ASN   128      60.341  54.534  49.344  1.00  0.00           C  
ATOM   1973  OD1 ASN   128      59.341  54.026  49.862  1.00  0.00           O  
ATOM   1974  ND2 ASN   128      61.510  54.161  49.789  1.00  0.00           N  
ATOM   1975 HD21 ASN   128      61.401  53.445  50.492  1.00  0.00           H  
ATOM   1976 HD22 ASN   128      62.367  54.483  49.363  1.00  0.00           H  
ATOM   1977  C   ASN   128      59.560  56.345  45.936  1.00  0.00           C  
ATOM   1978  O   ASN   128      60.406  57.206  45.701  1.00  0.00           O  
ATOM   1979  N   GLY   129      58.381  56.411  45.270  1.00  0.00           N  
ATOM   1980  H   GLY   129      57.649  55.796  45.596  1.00  0.00           H  
ATOM   1981  CA  GLY   129      57.979  57.242  44.104  1.00  0.00           C  
ATOM   1982  HA2 GLY   129      56.896  57.227  43.977  1.00  0.00           H  
ATOM   1983  HA3 GLY   129      58.256  58.276  44.312  1.00  0.00           H  
ATOM   1984  C   GLY   129      58.470  56.893  42.769  1.00  0.00           C  
ATOM   1985  O   GLY   129      58.541  57.703  41.853  1.00  0.00           O  
ATOM   1986  N   VAL   130      58.870  55.630  42.578  1.00  0.00           N  
ATOM   1987  H   VAL   130      58.678  54.970  43.318  1.00  0.00           H  
ATOM   1988  CA  VAL   130      59.604  55.152  41.385  1.00  0.00           C  
ATOM   1989  HA  VAL   130      59.736  56.004  40.717  1.00  0.00           H  
ATOM   1990  CB  VAL   130      60.959  54.445  41.693  1.00  0.00           C  
ATOM   1991  HB  VAL   130      60.787  53.665  42.434  1.00  0.00           H  
ATOM   1992  CG1 VAL   130      61.605  53.743  40.511  1.00  0.00           C  
ATOM   1993 HG11 VAL   130      61.976  54.420  39.742  1.00  0.00           H  
ATOM   1994 HG12 VAL   130      62.465  53.178  40.870  1.00  0.00           H  
ATOM   1995 HG13 VAL   130      60.925  52.990  40.114  1.00  0.00           H  
ATOM   1996  CG2 VAL   130      61.901  55.454  42.312  1.00  0.00           C  
ATOM   1997 HG21 VAL   130      62.898  55.047  42.482  1.00  0.00           H  
ATOM   1998 HG22 VAL   130      62.063  56.407  41.807  1.00  0.00           H  
ATOM   1999 HG23 VAL   130      61.597  55.724  43.323  1.00  0.00           H  
ATOM   2000  C   VAL   130      58.680  54.244  40.609  1.00  0.00           C  
ATOM   2001  O   VAL   130      58.069  53.397  41.179  1.00  0.00           O  
ATOM   2002  N   LYS   131      58.612  54.419  39.261  1.00  0.00           N  
ATOM   2003  H   LYS   131      59.268  55.053  38.828  1.00  0.00           H  
ATOM   2004  CA  LYS   131      57.674  53.717  38.332  1.00  0.00           C  
ATOM   2005  HA  LYS   131      56.754  53.549  38.892  1.00  0.00           H  
ATOM   2006  CB  LYS   131      57.482  54.348  37.040  1.00  0.00           C  
ATOM   2007  HB2 LYS   131      58.434  54.403  36.513  1.00  0.00           H  
ATOM   2008  HB3 LYS   131      56.766  53.784  36.442  1.00  0.00           H  
ATOM   2009  CG  LYS   131      57.029  55.832  37.090  1.00  0.00           C  
ATOM   2010  HG2 LYS   131      56.113  55.902  37.677  1.00  0.00           H  
ATOM   2011  HG3 LYS   131      57.811  56.394  37.600  1.00  0.00           H  
ATOM   2012  CD  LYS   131      56.789  56.417  35.658  1.00  0.00           C  
ATOM   2013  HD2 LYS   131      57.625  56.224  34.985  1.00  0.00           H  
ATOM   2014  HD3 LYS   131      55.904  55.931  35.247  1.00  0.00           H  
ATOM   2015  CE  LYS   131      56.564  57.933  35.692  1.00  0.00           C  
ATOM   2016  HE2 LYS   131      57.490  58.295  36.138  1.00  0.00           H  
ATOM   2017  HE3 LYS   131      56.535  58.343  34.682  1.00  0.00           H  
ATOM   2018  NZ  LYS   131      55.392  58.309  36.580  1.00  0.00           N  
ATOM   2019  HZ1 LYS   131      54.549  57.802  36.353  1.00  0.00           H  
ATOM   2020  HZ2 LYS   131      55.669  58.131  37.535  1.00  0.00           H  
ATOM   2021  HZ3 LYS   131      55.308  59.316  36.599  1.00  0.00           H  
ATOM   2022  C   LYS   131      58.221  52.331  38.186  1.00  0.00           C  
ATOM   2023  O   LYS   131      59.372  52.039  37.817  1.00  0.00           O  
ATOM   2024  N   ASN   132      57.283  51.377  38.237  1.00  0.00           N  
ATOM   2025  H   ASN   132      56.344  51.742  38.304  1.00  0.00           H  
ATOM   2026  CA  ASN   132      57.559  49.916  38.058  1.00  0.00           C  
ATOM   2027  HA  ASN   132      58.264  49.570  38.813  1.00  0.00           H  
ATOM   2028  CB  ASN   132      56.320  49.064  38.116  1.00  0.00           C  
ATOM   2029  HB2 ASN   132      55.497  49.456  37.519  1.00  0.00           H  
ATOM   2030  HB3 ASN   132      56.501  48.066  37.716  1.00  0.00           H  
ATOM   2031  CG  ASN   132      55.791  48.785  39.484  1.00  0.00           C  
ATOM   2032  OD1 ASN   132      56.390  48.285  40.404  1.00  0.00           O  
ATOM   2033  ND2 ASN   132      54.479  48.940  39.677  1.00  0.00           N  
ATOM   2034 HD21 ASN   132      54.098  48.807  40.603  1.00  0.00           H  
ATOM   2035 HD22 ASN   132      53.911  49.306  38.926  1.00  0.00           H  
ATOM   2036  C   ASN   132      58.279  49.682  36.715  1.00  0.00           C  
ATOM   2037  O   ASN   132      59.266  48.864  36.673  1.00  0.00           O  
ATOM   2038  N   ARG   133      57.989  50.396  35.604  1.00  0.00           N  
ATOM   2039  H   ARG   133      57.148  50.955  35.595  1.00  0.00           H  
ATOM   2040  CA  ARG   133      58.832  50.325  34.403  1.00  0.00           C  
ATOM   2041  HA  ARG   133      58.774  49.338  33.944  1.00  0.00           H  
ATOM   2042  CB  ARG   133      58.292  51.351  33.383  1.00  0.00           C  
ATOM   2043  HB2 ARG   133      58.821  51.148  32.452  1.00  0.00           H  
ATOM   2044  HB3 ARG   133      57.272  51.126  33.070  1.00  0.00           H  
ATOM   2045  CG  ARG   133      58.408  52.809  33.845  1.00  0.00           C  
ATOM   2046  HG2 ARG   133      57.988  52.804  34.851  1.00  0.00           H  
ATOM   2047  HG3 ARG   133      59.385  53.259  34.022  1.00  0.00           H  
ATOM   2048  CD  ARG   133      57.487  53.717  32.933  1.00  0.00           C  
ATOM   2049  HD2 ARG   133      56.583  53.191  32.627  1.00  0.00           H  
ATOM   2050  HD3 ARG   133      57.170  54.605  33.480  1.00  0.00           H  
ATOM   2051  NE  ARG   133      58.246  54.192  31.783  1.00  0.00           N  
ATOM   2052  HE  ARG   133      59.201  53.864  31.783  1.00  0.00           H  
ATOM   2053  CZ  ARG   133      57.972  55.054  30.833  1.00  0.00           C  
ATOM   2054  NH1 ARG   133      56.835  55.667  30.695  1.00  0.00           N  
ATOM   2055 HH11 ARG   133      56.104  55.235  31.242  1.00  0.00           H  
ATOM   2056 HH12 ARG   133      56.733  55.845  29.706  1.00  0.00           H  
ATOM   2057  NH2 ARG   133      58.904  55.202  29.942  1.00  0.00           N  
ATOM   2058 HH21 ARG   133      59.757  54.673  30.056  1.00  0.00           H  
ATOM   2059 HH22 ARG   133      58.783  55.512  28.989  1.00  0.00           H  
ATOM   2060  C   ARG   133      60.390  50.549  34.511  1.00  0.00           C  
ATOM   2061  O   ARG   133      61.061  50.054  33.606  1.00  0.00           O  
ATOM   2062  N   GLU   134      60.977  51.163  35.536  1.00  0.00           N  
ATOM   2063  H   GLU   134      60.476  51.622  36.283  1.00  0.00           H  
ATOM   2064  CA  GLU   134      62.477  51.179  35.708  1.00  0.00           C  
ATOM   2065  HA  GLU   134      62.800  51.387  34.688  1.00  0.00           H  
ATOM   2066  CB  GLU   134      62.936  52.248  36.759  1.00  0.00           C  
ATOM   2067  HB2 GLU   134      62.405  52.092  37.698  1.00  0.00           H  
ATOM   2068  HB3 GLU   134      64.020  52.269  36.869  1.00  0.00           H  
ATOM   2069  CG  GLU   134      62.495  53.676  36.341  1.00  0.00           C  
ATOM   2070  HG2 GLU   134      61.425  53.884  36.326  1.00  0.00           H  
ATOM   2071  HG3 GLU   134      62.789  54.315  37.173  1.00  0.00           H  
ATOM   2072  CD  GLU   134      63.177  53.976  35.010  1.00  0.00           C  
ATOM   2073  OE1 GLU   134      64.315  54.476  35.038  1.00  0.00           O  
ATOM   2074  OE2 GLU   134      62.594  53.716  33.906  1.00  0.00           O  
ATOM   2075  C   GLU   134      63.104  49.818  36.026  1.00  0.00           C  
ATOM   2076  O   GLU   134      64.346  49.663  35.919  1.00  0.00           O  
ATOM   2077  N   GLY   135      62.314  48.757  36.320  1.00  0.00           N  
ATOM   2078  H   GLY   135      61.340  48.816  36.580  1.00  0.00           H  
ATOM   2079  CA  GLY   135      62.887  47.427  36.366  1.00  0.00           C  
ATOM   2080  HA2 GLY   135      63.568  47.264  37.202  1.00  0.00           H  
ATOM   2081  HA3 GLY   135      62.085  46.753  36.666  1.00  0.00           H  
ATOM   2082  C   GLY   135      63.468  46.848  35.083  1.00  0.00           C  
ATOM   2083  O   GLY   135      63.661  45.622  35.093  1.00  0.00           O  
ATOM   2084  N   THR   136      63.707  47.634  34.023  1.00  0.00           N  
ATOM   2085  H   THR   136      63.444  48.606  34.101  1.00  0.00           H  
ATOM   2086  CA  THR   136      64.747  47.381  32.974  1.00  0.00           C  
ATOM   2087  HA  THR   136      64.630  46.397  32.520  1.00  0.00           H  
ATOM   2088  CB  THR   136      64.621  48.456  31.850  1.00  0.00           C  
ATOM   2089  HB  THR   136      65.336  48.113  31.102  1.00  0.00           H  
ATOM   2090  CG2 THR   136      63.255  48.394  31.228  1.00  0.00           C  
ATOM   2091 HG21 THR   136      63.043  47.518  30.617  1.00  0.00           H  
ATOM   2092 HG22 THR   136      62.451  48.315  31.961  1.00  0.00           H  
ATOM   2093 HG23 THR   136      63.034  49.201  30.530  1.00  0.00           H  
ATOM   2094  OG1 THR   136      65.043  49.712  32.363  1.00  0.00           O  
ATOM   2095  HG1 THR   136      65.086  50.341  31.640  1.00  0.00           H  
ATOM   2096  C   THR   136      66.156  47.403  33.515  1.00  0.00           C  
ATOM   2097  O   THR   136      66.991  46.679  32.997  1.00  0.00           O  
ATOM   2098  N   ILE   137      66.404  48.164  34.579  1.00  0.00           N  
ATOM   2099  H   ILE   137      65.693  48.788  34.931  1.00  0.00           H  
ATOM   2100  CA  ILE   137      67.741  48.432  35.113  1.00  0.00           C  
ATOM   2101  HA  ILE   137      68.485  47.769  34.669  1.00  0.00           H  
ATOM   2102  CB  ILE   137      67.989  50.002  34.866  1.00  0.00           C  
ATOM   2103  HB  ILE   137      67.121  50.556  35.224  1.00  0.00           H  
ATOM   2104  CG2 ILE   137      69.153  50.488  35.778  1.00  0.00           C  
ATOM   2105 HG21 ILE   137      68.907  50.394  36.836  1.00  0.00           H  
ATOM   2106 HG22 ILE   137      70.048  49.910  35.546  1.00  0.00           H  
ATOM   2107 HG23 ILE   137      69.423  51.507  35.502  1.00  0.00           H  
ATOM   2108  CG1 ILE   137      68.295  50.378  33.359  1.00  0.00           C  
ATOM   2109 HG12 ILE   137      69.322  50.237  33.024  1.00  0.00           H  
ATOM   2110 HG13 ILE   137      67.835  49.646  32.695  1.00  0.00           H  
ATOM   2111  CD1 ILE   137      67.777  51.849  33.068  1.00  0.00           C  
ATOM   2112 HD11 ILE   137      67.990  51.975  32.006  1.00  0.00           H  
ATOM   2113 HD12 ILE   137      66.692  51.820  33.172  1.00  0.00           H  
ATOM   2114 HD13 ILE   137      68.232  52.647  33.654  1.00  0.00           H  
ATOM   2115  C   ILE   137      67.713  48.088  36.601  1.00  0.00           C  
ATOM   2116  O   ILE   137      68.663  47.432  37.096  1.00  0.00           O  
ATOM   2117  N   GLN   138      66.707  48.437  37.338  1.00  0.00           N  
ATOM   2118  H   GLN   138      65.847  48.620  36.843  1.00  0.00           H  
ATOM   2119  CA  GLN   138      66.564  48.154  38.754  1.00  0.00           C  
ATOM   2120  HA  GLN   138      67.547  48.290  39.204  1.00  0.00           H  
ATOM   2121  CB  GLN   138      65.478  49.088  39.282  1.00  0.00           C  
ATOM   2122  HB2 GLN   138      64.534  48.779  38.833  1.00  0.00           H  
ATOM   2123  HB3 GLN   138      65.437  48.805  40.334  1.00  0.00           H  
ATOM   2124  CG  GLN   138      65.569  50.639  39.078  1.00  0.00           C  
ATOM   2125  HG2 GLN   138      65.450  50.924  38.033  1.00  0.00           H  
ATOM   2126  HG3 GLN   138      64.765  51.199  39.555  1.00  0.00           H  
ATOM   2127  CD  GLN   138      66.954  51.236  39.511  1.00  0.00           C  
ATOM   2128  OE1 GLN   138      67.771  50.660  40.169  1.00  0.00           O  
ATOM   2129  NE2 GLN   138      67.272  52.434  39.094  1.00  0.00           N  
ATOM   2130 HE21 GLN   138      68.177  52.807  39.342  1.00  0.00           H  
ATOM   2131 HE22 GLN   138      66.683  52.872  38.400  1.00  0.00           H  
ATOM   2132  C   GLN   138      66.117  46.773  38.920  1.00  0.00           C  
ATOM   2133  O   GLN   138      65.381  46.176  38.109  1.00  0.00           O  
ATOM   2134  N   PRO   139      66.381  46.108  40.100  1.00  0.00           N  
ATOM   2135  CD  PRO   139      67.035  46.576  41.285  1.00  0.00           C  
ATOM   2136  HD2 PRO   139      66.171  47.024  41.776  1.00  0.00           H  
ATOM   2137  HD3 PRO   139      67.848  47.290  41.154  1.00  0.00           H  
ATOM   2138  CG  PRO   139      67.567  45.308  42.041  1.00  0.00           C  
ATOM   2139  HG2 PRO   139      67.666  45.577  43.093  1.00  0.00           H  
ATOM   2140  HG3 PRO   139      68.520  44.975  41.631  1.00  0.00           H  
ATOM   2141  CB  PRO   139      66.373  44.353  41.702  1.00  0.00           C  
ATOM   2142  HB2 PRO   139      65.642  44.558  42.484  1.00  0.00           H  
ATOM   2143  HB3 PRO   139      66.652  43.307  41.827  1.00  0.00           H  
ATOM   2144  CA  PRO   139      65.898  44.755  40.355  1.00  0.00           C  
ATOM   2145  HA  PRO   139      66.347  44.138  39.576  1.00  0.00           H  
ATOM   2146  C   PRO   139      64.357  44.649  40.310  1.00  0.00           C  
ATOM   2147  O   PRO   139      63.621  45.587  40.645  1.00  0.00           O  
ATOM   2148  N   LEU   140      63.826  43.438  40.076  1.00  0.00           N  
ATOM   2149  H   LEU   140      64.430  42.667  39.830  1.00  0.00           H  
ATOM   2150  CA  LEU   140      62.448  43.097  40.146  1.00  0.00           C  
ATOM   2151  HA  LEU   140      61.813  43.977  40.046  1.00  0.00           H  
ATOM   2152  CB  LEU   140      61.958  42.149  39.110  1.00  0.00           C  
ATOM   2153  HB2 LEU   140      62.388  41.172  39.327  1.00  0.00           H  
ATOM   2154  HB3 LEU   140      60.883  42.047  39.261  1.00  0.00           H  
ATOM   2155  CG  LEU   140      62.190  42.571  37.665  1.00  0.00           C  
ATOM   2156  HG  LEU   140      63.260  42.486  37.475  1.00  0.00           H  
ATOM   2157  CD1 LEU   140      61.490  41.762  36.576  1.00  0.00           C  
ATOM   2158 HD11 LEU   140      61.835  40.739  36.732  1.00  0.00           H  
ATOM   2159 HD12 LEU   140      60.403  41.789  36.650  1.00  0.00           H  
ATOM   2160 HD13 LEU   140      61.807  42.112  35.594  1.00  0.00           H  
ATOM   2161  CD2 LEU   140      61.830  44.034  37.436  1.00  0.00           C  
ATOM   2162 HD21 LEU   140      61.928  44.257  36.374  1.00  0.00           H  
ATOM   2163 HD22 LEU   140      60.795  44.098  37.770  1.00  0.00           H  
ATOM   2164 HD23 LEU   140      62.572  44.712  37.859  1.00  0.00           H  
ATOM   2165  C   LEU   140      61.965  42.697  41.535  1.00  0.00           C  
ATOM   2166  O   LEU   140      60.797  42.482  41.830  1.00  0.00           O  
ATOM   2167  N   LEU   141      62.935  42.583  42.501  1.00  0.00           N  
ATOM   2168  H   LEU   141      63.914  42.744  42.317  1.00  0.00           H  
ATOM   2169  CA  LEU   141      62.741  42.291  43.965  1.00  0.00           C  
ATOM   2170  HA  LEU   141      61.811  42.789  44.237  1.00  0.00           H  
ATOM   2171  CB  LEU   141      62.646  40.739  44.179  1.00  0.00           C  
ATOM   2172  HB2 LEU   141      61.640  40.508  43.828  1.00  0.00           H  
ATOM   2173  HB3 LEU   141      63.366  40.365  43.450  1.00  0.00           H  
ATOM   2174  CG  LEU   141      62.811  40.139  45.619  1.00  0.00           C  
ATOM   2175  HG  LEU   141      63.839  40.254  45.963  1.00  0.00           H  
ATOM   2176  CD1 LEU   141      61.773  40.682  46.651  1.00  0.00           C  
ATOM   2177 HD11 LEU   141      60.797  40.398  46.257  1.00  0.00           H  
ATOM   2178 HD12 LEU   141      61.946  40.269  47.645  1.00  0.00           H  
ATOM   2179 HD13 LEU   141      61.758  41.772  46.654  1.00  0.00           H  
ATOM   2180  CD2 LEU   141      62.753  38.663  45.544  1.00  0.00           C  
ATOM   2181 HD21 LEU   141      62.773  38.340  46.585  1.00  0.00           H  
ATOM   2182 HD22 LEU   141      61.820  38.408  45.042  1.00  0.00           H  
ATOM   2183 HD23 LEU   141      63.613  38.216  45.046  1.00  0.00           H  
ATOM   2184  C   LEU   141      63.927  42.855  44.749  1.00  0.00           C  
ATOM   2185  O   LEU   141      65.086  42.780  44.324  1.00  0.00           O  
ATOM   2186  N   VAL   142      63.702  43.583  45.796  1.00  0.00           N  
ATOM   2187  H   VAL   142      62.722  43.748  45.979  1.00  0.00           H  
ATOM   2188  CA  VAL   142      64.725  44.230  46.676  1.00  0.00           C  
ATOM   2189  HA  VAL   142      65.704  43.817  46.430  1.00  0.00           H  
ATOM   2190  CB  VAL   142      64.770  45.795  46.504  1.00  0.00           C  
ATOM   2191  HB  VAL   142      63.766  46.103  46.798  1.00  0.00           H  
ATOM   2192  CG1 VAL   142      65.668  46.510  47.443  1.00  0.00           C  
ATOM   2193 HG11 VAL   142      65.926  47.486  47.033  1.00  0.00           H  
ATOM   2194 HG12 VAL   142      65.149  46.615  48.396  1.00  0.00           H  
ATOM   2195 HG13 VAL   142      66.472  45.778  47.520  1.00  0.00           H  
ATOM   2196  CG2 VAL   142      65.182  46.121  45.077  1.00  0.00           C  
ATOM   2197 HG21 VAL   142      66.232  45.951  44.836  1.00  0.00           H  
ATOM   2198 HG22 VAL   142      64.459  45.717  44.368  1.00  0.00           H  
ATOM   2199 HG23 VAL   142      65.012  47.196  45.012  1.00  0.00           H  
ATOM   2200  C   VAL   142      64.419  43.853  48.136  1.00  0.00           C  
ATOM   2201  O   VAL   142      63.318  44.022  48.568  1.00  0.00           O  
ATOM   2202  N   VAL   143      65.332  43.202  48.955  1.00  0.00           N  
ATOM   2203  H   VAL   143      66.199  42.964  48.496  1.00  0.00           H  
ATOM   2204  CA  VAL   143      65.047  42.840  50.367  1.00  0.00           C  
ATOM   2205  HA  VAL   143      64.041  43.109  50.689  1.00  0.00           H  
ATOM   2206  CB  VAL   143      65.149  41.333  50.588  1.00  0.00           C  
ATOM   2207  HB  VAL   143      66.168  41.069  50.305  1.00  0.00           H  
ATOM   2208  CG1 VAL   143      65.136  40.897  52.074  1.00  0.00           C  
ATOM   2209 HG11 VAL   143      65.425  39.856  52.214  1.00  0.00           H  
ATOM   2210 HG12 VAL   143      65.908  41.364  52.686  1.00  0.00           H  
ATOM   2211 HG13 VAL   143      64.190  40.976  52.609  1.00  0.00           H  
ATOM   2212  CG2 VAL   143      64.083  40.493  49.769  1.00  0.00           C  
ATOM   2213 HG21 VAL   143      64.271  39.450  50.022  1.00  0.00           H  
ATOM   2214 HG22 VAL   143      63.072  40.869  49.927  1.00  0.00           H  
ATOM   2215 HG23 VAL   143      64.150  40.656  48.693  1.00  0.00           H  
ATOM   2216  C   VAL   143      65.936  43.540  51.363  1.00  0.00           C  
ATOM   2217  O   VAL   143      67.086  43.643  51.053  1.00  0.00           O  
ATOM   2218  N   GLN   144      65.462  44.139  52.463  1.00  0.00           N  
ATOM   2219  H   GLN   144      64.472  44.045  52.640  1.00  0.00           H  
ATOM   2220  CA  GLN   144      66.272  44.798  53.497  1.00  0.00           C  
ATOM   2221  HA  GLN   144      67.308  44.524  53.299  1.00  0.00           H  
ATOM   2222  CB  GLN   144      66.246  46.317  53.346  1.00  0.00           C  
ATOM   2223  HB2 GLN   144      66.777  46.554  52.424  1.00  0.00           H  
ATOM   2224  HB3 GLN   144      65.217  46.619  53.152  1.00  0.00           H  
ATOM   2225  CG  GLN   144      66.802  47.224  54.441  1.00  0.00           C  
ATOM   2226  HG2 GLN   144      66.706  46.908  55.480  1.00  0.00           H  
ATOM   2227  HG3 GLN   144      67.872  47.114  54.263  1.00  0.00           H  
ATOM   2228  CD  GLN   144      66.375  48.688  54.363  1.00  0.00           C  
ATOM   2229  OE1 GLN   144      66.487  49.273  53.277  1.00  0.00           O  
ATOM   2230  NE2 GLN   144      66.062  49.385  55.461  1.00  0.00           N  
ATOM   2231 HE21 GLN   144      65.917  50.361  55.243  1.00  0.00           H  
ATOM   2232 HE22 GLN   144      65.840  48.911  56.325  1.00  0.00           H  
ATOM   2233  C   GLN   144      65.960  44.186  54.884  1.00  0.00           C  
ATOM   2234  O   GLN   144      64.886  44.438  55.425  1.00  0.00           O  
ATOM   2235  N   VAL   145      66.952  43.433  55.442  1.00  0.00           N  
ATOM   2236  H   VAL   145      67.803  43.382  54.901  1.00  0.00           H  
ATOM   2237  CA  VAL   145      66.855  43.030  56.883  1.00  0.00           C  
ATOM   2238  HA  VAL   145      65.829  42.897  57.224  1.00  0.00           H  
ATOM   2239  CB  VAL   145      67.602  41.697  57.020  1.00  0.00           C  
ATOM   2240  HB  VAL   145      68.631  41.946  56.761  1.00  0.00           H  
ATOM   2241  CG1 VAL   145      67.589  41.419  58.535  1.00  0.00           C  
ATOM   2242 HG11 VAL   145      67.840  40.428  58.913  1.00  0.00           H  
ATOM   2243 HG12 VAL   145      68.375  42.005  59.011  1.00  0.00           H  
ATOM   2244 HG13 VAL   145      66.628  41.542  59.035  1.00  0.00           H  
ATOM   2245  CG2 VAL   145      66.916  40.666  56.098  1.00  0.00           C  
ATOM   2246 HG21 VAL   145      67.552  39.783  56.160  1.00  0.00           H  
ATOM   2247 HG22 VAL   145      65.927  40.395  56.467  1.00  0.00           H  
ATOM   2248 HG23 VAL   145      66.792  41.013  55.072  1.00  0.00           H  
ATOM   2249  C   VAL   145      67.523  44.208  57.600  1.00  0.00           C  
ATOM   2250  O   VAL   145      68.693  44.592  57.386  1.00  0.00           O  
ATOM   2251  N   THR   146      66.777  44.706  58.578  1.00  0.00           N  
ATOM   2252  H   THR   146      65.794  44.548  58.747  1.00  0.00           H  
ATOM   2253  CA  THR   146      67.245  45.904  59.323  1.00  0.00           C  
ATOM   2254  HA  THR   146      68.234  46.261  59.038  1.00  0.00           H  
ATOM   2255  CB  THR   146      66.243  47.054  59.140  1.00  0.00           C  
ATOM   2256  HB  THR   146      65.316  46.739  59.620  1.00  0.00           H  
ATOM   2257  CG2 THR   146      66.737  48.411  59.808  1.00  0.00           C  
ATOM   2258 HG21 THR   146      67.626  48.869  59.373  1.00  0.00           H  
ATOM   2259 HG22 THR   146      65.936  49.150  59.800  1.00  0.00           H  
ATOM   2260 HG23 THR   146      67.118  48.242  60.815  1.00  0.00           H  
ATOM   2261  OG1 THR   146      65.965  47.462  57.805  1.00  0.00           O  
ATOM   2262  HG1 THR   146      65.429  46.740  57.472  1.00  0.00           H  
ATOM   2263  C   THR   146      67.304  45.694  60.820  1.00  0.00           C  
ATOM   2264  O   THR   146      66.312  45.506  61.550  1.00  0.00           O  
ATOM   2265  N   GLU   147      68.500  45.777  61.386  1.00  0.00           N  
ATOM   2266  H   GLU   147      69.271  46.028  60.783  1.00  0.00           H  
ATOM   2267  CA  GLU   147      68.741  45.460  62.843  1.00  0.00           C  
ATOM   2268  HA  GLU   147      68.231  44.569  63.210  1.00  0.00           H  
ATOM   2269  CB  GLU   147      70.179  45.339  63.212  1.00  0.00           C  
ATOM   2270  HB2 GLU   147      70.612  46.277  62.863  1.00  0.00           H  
ATOM   2271  HB3 GLU   147      70.287  45.346  64.296  1.00  0.00           H  
ATOM   2272  CG  GLU   147      70.960  44.130  62.550  1.00  0.00           C  
ATOM   2273  HG2 GLU   147      70.334  43.240  62.483  1.00  0.00           H  
ATOM   2274  HG3 GLU   147      71.302  44.465  61.571  1.00  0.00           H  
ATOM   2275  CD  GLU   147      72.288  43.673  63.274  1.00  0.00           C  
ATOM   2276  OE1 GLU   147      73.224  43.336  62.550  1.00  0.00           O  
ATOM   2277  OE2 GLU   147      72.433  43.801  64.499  1.00  0.00           O  
ATOM   2278  C   GLU   147      68.238  46.672  63.642  1.00  0.00           C  
ATOM   2279  O   GLU   147      68.640  47.758  63.405  1.00  0.00           O  
ATOM   2280  N   LEU   148      67.500  46.335  64.752  1.00  0.00           N  
ATOM   2281  H   LEU   148      67.356  45.337  64.811  1.00  0.00           H  
ATOM   2282  CA  LEU   148      66.908  47.177  65.766  1.00  0.00           C  
ATOM   2283  HA  LEU   148      67.121  48.229  65.576  1.00  0.00           H  
ATOM   2284  CB  LEU   148      65.403  47.021  65.696  1.00  0.00           C  
ATOM   2285  HB2 LEU   148      65.137  46.001  65.419  1.00  0.00           H  
ATOM   2286  HB3 LEU   148      64.933  47.238  66.655  1.00  0.00           H  
ATOM   2287  CG  LEU   148      64.736  47.813  64.558  1.00  0.00           C  
ATOM   2288  HG  LEU   148      65.120  47.349  63.650  1.00  0.00           H  
ATOM   2289  CD1 LEU   148      63.224  47.681  64.438  1.00  0.00           C  
ATOM   2290 HD11 LEU   148      63.014  46.729  63.949  1.00  0.00           H  
ATOM   2291 HD12 LEU   148      62.753  47.814  65.412  1.00  0.00           H  
ATOM   2292 HD13 LEU   148      62.752  48.350  63.719  1.00  0.00           H  
ATOM   2293  CD2 LEU   148      64.940  49.318  64.757  1.00  0.00           C  
ATOM   2294 HD21 LEU   148      64.807  49.568  65.810  1.00  0.00           H  
ATOM   2295 HD22 LEU   148      65.939  49.540  64.384  1.00  0.00           H  
ATOM   2296 HD23 LEU   148      64.269  49.900  64.125  1.00  0.00           H  
ATOM   2297  C   LEU   148      67.443  46.745  67.153  1.00  0.00           C  
ATOM   2298  O   LEU   148      67.807  45.639  67.376  1.00  0.00           O  
ATOM   2299  N   VAL   149      67.461  47.615  68.141  1.00  0.00           N  
ATOM   2300  H   VAL   149      67.141  48.573  68.114  1.00  0.00           H  
ATOM   2301  CA  VAL   149      68.107  47.341  69.474  1.00  0.00           C  
ATOM   2302  HA  VAL   149      69.174  47.188  69.310  1.00  0.00           H  
ATOM   2303  CB  VAL   149      67.975  48.565  70.287  1.00  0.00           C  
ATOM   2304  HB  VAL   149      66.954  48.942  70.214  1.00  0.00           H  
ATOM   2305  CG1 VAL   149      68.236  48.409  71.811  1.00  0.00           C  
ATOM   2306 HG11 VAL   149      69.158  47.838  71.921  1.00  0.00           H  
ATOM   2307 HG12 VAL   149      68.295  49.392  72.279  1.00  0.00           H  
ATOM   2308 HG13 VAL   149      67.439  47.822  72.268  1.00  0.00           H  
ATOM   2309  CG2 VAL   149      68.915  49.669  69.855  1.00  0.00           C  
ATOM   2310 HG21 VAL   149      68.722  50.570  70.438  1.00  0.00           H  
ATOM   2311 HG22 VAL   149      69.984  49.481  69.953  1.00  0.00           H  
ATOM   2312 HG23 VAL   149      68.877  49.865  68.784  1.00  0.00           H  
ATOM   2313  C   VAL   149      67.581  46.080  70.191  1.00  0.00           C  
ATOM   2314  O   VAL   149      68.175  45.565  71.082  1.00  0.00           O  
ATOM   2315  N   ASP   150      66.330  45.604  69.933  1.00  0.00           N  
ATOM   2316  H   ASP   150      65.771  46.182  69.323  1.00  0.00           H  
ATOM   2317  CA  ASP   150      65.603  44.532  70.621  1.00  0.00           C  
ATOM   2318  HA  ASP   150      66.346  43.838  71.015  1.00  0.00           H  
ATOM   2319  CB  ASP   150      64.809  45.048  71.894  1.00  0.00           C  
ATOM   2320  HB2 ASP   150      64.169  44.219  72.196  1.00  0.00           H  
ATOM   2321  HB3 ASP   150      65.482  45.331  72.703  1.00  0.00           H  
ATOM   2322  CG  ASP   150      63.894  46.294  71.686  1.00  0.00           C  
ATOM   2323  OD1 ASP   150      63.795  46.826  70.535  1.00  0.00           O  
ATOM   2324  OD2 ASP   150      63.273  46.598  72.715  1.00  0.00           O  
ATOM   2325  C   ASP   150      64.718  43.762  69.509  1.00  0.00           C  
ATOM   2326  O   ASP   150      63.671  43.218  69.795  1.00  0.00           O  
ATOM   2327  N   GLY   151      65.213  43.698  68.294  1.00  0.00           N  
ATOM   2328  H   GLY   151      66.143  43.987  68.025  1.00  0.00           H  
ATOM   2329  CA  GLY   151      64.486  43.049  67.182  1.00  0.00           C  
ATOM   2330  HA2 GLY   151      64.651  41.985  67.350  1.00  0.00           H  
ATOM   2331  HA3 GLY   151      63.424  43.291  67.223  1.00  0.00           H  
ATOM   2332  C   GLY   151      65.035  43.318  65.772  1.00  0.00           C  
ATOM   2333  O   GLY   151      66.211  43.654  65.596  1.00  0.00           O  
ATOM   2334  N   ILE   152      64.245  43.152  64.730  1.00  0.00           N  
ATOM   2335  H   ILE   152      63.335  42.812  65.006  1.00  0.00           H  
ATOM   2336  CA  ILE   152      64.637  43.310  63.313  1.00  0.00           C  
ATOM   2337  HA  ILE   152      65.290  44.182  63.279  1.00  0.00           H  
ATOM   2338  CB  ILE   152      65.393  42.044  62.708  1.00  0.00           C  
ATOM   2339  HB  ILE   152      65.482  42.253  61.642  1.00  0.00           H  
ATOM   2340  CG2 ILE   152      66.768  41.755  63.194  1.00  0.00           C  
ATOM   2341 HG21 ILE   152      66.665  41.626  64.271  1.00  0.00           H  
ATOM   2342 HG22 ILE   152      67.116  40.883  62.641  1.00  0.00           H  
ATOM   2343 HG23 ILE   152      67.559  42.496  63.077  1.00  0.00           H  
ATOM   2344  CG1 ILE   152      64.423  40.820  62.820  1.00  0.00           C  
ATOM   2345 HG12 ILE   152      64.074  40.662  63.840  1.00  0.00           H  
ATOM   2346 HG13 ILE   152      63.561  41.004  62.179  1.00  0.00           H  
ATOM   2347  CD1 ILE   152      65.024  39.467  62.274  1.00  0.00           C  
ATOM   2348 HD11 ILE   152      64.281  38.677  62.164  1.00  0.00           H  
ATOM   2349 HD12 ILE   152      65.583  39.689  61.366  1.00  0.00           H  
ATOM   2350 HD13 ILE   152      65.619  39.093  63.107  1.00  0.00           H  
ATOM   2351  C   ILE   152      63.418  43.732  62.513  1.00  0.00           C  
ATOM   2352  O   ILE   152      62.241  43.325  62.759  1.00  0.00           O  
ATOM   2353  N   PHE   153      63.555  44.552  61.487  1.00  0.00           N  
ATOM   2354  H   PHE   153      64.503  44.837  61.289  1.00  0.00           H  
ATOM   2355  CA  PHE   153      62.491  44.880  60.476  1.00  0.00           C  
ATOM   2356  HA  PHE   153      61.557  44.371  60.715  1.00  0.00           H  
ATOM   2357  CB  PHE   153      62.080  46.314  60.470  1.00  0.00           C  
ATOM   2358  HB2 PHE   153      61.822  46.636  61.479  1.00  0.00           H  
ATOM   2359  HB3 PHE   153      62.927  46.898  60.109  1.00  0.00           H  
ATOM   2360  CG  PHE   153      60.908  46.625  59.529  1.00  0.00           C  
ATOM   2361  CD1 PHE   153      61.067  46.856  58.176  1.00  0.00           C  
ATOM   2362  HD1 PHE   153      62.036  46.874  57.699  1.00  0.00           H  
ATOM   2363  CE1 PHE   153      59.890  46.935  57.365  1.00  0.00           C  
ATOM   2364  HE1 PHE   153      60.123  47.258  56.361  1.00  0.00           H  
ATOM   2365  CZ  PHE   153      58.608  46.810  57.918  1.00  0.00           C  
ATOM   2366  HZ  PHE   153      57.700  47.033  57.378  1.00  0.00           H  
ATOM   2367  CE2 PHE   153      58.478  46.612  59.299  1.00  0.00           C  
ATOM   2368  HE2 PHE   153      57.475  46.655  59.698  1.00  0.00           H  
ATOM   2369  CD2 PHE   153      59.622  46.487  60.137  1.00  0.00           C  
ATOM   2370  HD2 PHE   153      59.463  46.521  61.204  1.00  0.00           H  
ATOM   2371  C   PHE   153      62.912  44.379  59.116  1.00  0.00           C  
ATOM   2372  O   PHE   153      63.918  44.862  58.584  1.00  0.00           O  
ATOM   2373  N   ILE   154      62.223  43.418  58.618  1.00  0.00           N  
ATOM   2374  H   ILE   154      61.416  43.076  59.120  1.00  0.00           H  
ATOM   2375  CA  ILE   154      62.468  42.779  57.313  1.00  0.00           C  
ATOM   2376  HA  ILE   154      63.493  42.931  56.977  1.00  0.00           H  
ATOM   2377  CB  ILE   154      62.292  41.246  57.339  1.00  0.00           C  
ATOM   2378  HB  ILE   154      61.234  41.020  57.471  1.00  0.00           H  
ATOM   2379  CG2 ILE   154      62.821  40.694  56.055  1.00  0.00           C  
ATOM   2380 HG21 ILE   154      62.739  39.608  56.094  1.00  0.00           H  
ATOM   2381 HG22 ILE   154      62.164  41.033  55.253  1.00  0.00           H  
ATOM   2382 HG23 ILE   154      63.842  41.057  55.942  1.00  0.00           H  
ATOM   2383  CG1 ILE   154      63.067  40.613  58.535  1.00  0.00           C  
ATOM   2384 HG12 ILE   154      64.036  41.110  58.497  1.00  0.00           H  
ATOM   2385 HG13 ILE   154      62.621  40.968  59.463  1.00  0.00           H  
ATOM   2386  CD1 ILE   154      63.227  39.126  58.719  1.00  0.00           C  
ATOM   2387 HD11 ILE   154      63.396  38.674  59.696  1.00  0.00           H  
ATOM   2388 HD12 ILE   154      62.316  38.596  58.441  1.00  0.00           H  
ATOM   2389 HD13 ILE   154      63.948  38.757  57.990  1.00  0.00           H  
ATOM   2390  C   ILE   154      61.564  43.415  56.191  1.00  0.00           C  
ATOM   2391  O   ILE   154      60.444  42.960  56.046  1.00  0.00           O  
ATOM   2392  N   GLY   155      62.040  44.377  55.500  1.00  0.00           N  
ATOM   2393  H   GLY   155      63.023  44.526  55.679  1.00  0.00           H  
ATOM   2394  CA  GLY   155      61.362  45.158  54.445  1.00  0.00           C  
ATOM   2395  HA2 GLY   155      60.302  45.154  54.696  1.00  0.00           H  
ATOM   2396  HA3 GLY   155      61.500  46.237  54.520  1.00  0.00           H  
ATOM   2397  C   GLY   155      61.526  44.518  53.091  1.00  0.00           C  
ATOM   2398  O   GLY   155      62.650  44.405  52.630  1.00  0.00           O  
ATOM   2399  N   LEU   156      60.402  44.202  52.400  1.00  0.00           N  
ATOM   2400  H   LEU   156      59.533  44.475  52.837  1.00  0.00           H  
ATOM   2401  CA  LEU   156      60.403  43.834  50.949  1.00  0.00           C  
ATOM   2402  HA  LEU   156      61.371  43.583  50.516  1.00  0.00           H  
ATOM   2403  CB  LEU   156      59.665  42.559  50.662  1.00  0.00           C  
ATOM   2404  HB2 LEU   156      58.618  42.663  50.948  1.00  0.00           H  
ATOM   2405  HB3 LEU   156      59.813  42.292  49.615  1.00  0.00           H  
ATOM   2406  CG  LEU   156      60.240  41.356  51.467  1.00  0.00           C  
ATOM   2407  HG  LEU   156      61.315  41.483  51.590  1.00  0.00           H  
ATOM   2408  CD1 LEU   156      59.591  41.181  52.866  1.00  0.00           C  
ATOM   2409 HD11 LEU   156      58.533  41.015  52.667  1.00  0.00           H  
ATOM   2410 HD12 LEU   156      59.976  40.307  53.391  1.00  0.00           H  
ATOM   2411 HD13 LEU   156      59.783  42.002  53.557  1.00  0.00           H  
ATOM   2412  CD2 LEU   156      60.130  40.158  50.637  1.00  0.00           C  
ATOM   2413 HD21 LEU   156      60.681  40.210  49.698  1.00  0.00           H  
ATOM   2414 HD22 LEU   156      60.483  39.270  51.161  1.00  0.00           H  
ATOM   2415 HD23 LEU   156      59.074  39.977  50.436  1.00  0.00           H  
ATOM   2416  C   LEU   156      59.942  44.902  49.953  1.00  0.00           C  
ATOM   2417  O   LEU   156      59.147  45.689  50.278  1.00  0.00           O  
ATOM   2418  N   THR   157      60.543  44.908  48.749  1.00  0.00           N  
ATOM   2419  H   THR   157      61.311  44.255  48.691  1.00  0.00           H  
ATOM   2420  CA  THR   157      60.075  45.610  47.544  1.00  0.00           C  
ATOM   2421  HA  THR   157      59.097  46.058  47.723  1.00  0.00           H  
ATOM   2422  CB  THR   157      60.940  46.734  47.263  1.00  0.00           C  
ATOM   2423  HB  THR   157      61.958  46.381  47.098  1.00  0.00           H  
ATOM   2424  CG2 THR   157      60.622  47.612  46.006  1.00  0.00           C  
ATOM   2425 HG21 THR   157      60.374  47.012  45.130  1.00  0.00           H  
ATOM   2426 HG22 THR   157      59.765  48.246  46.232  1.00  0.00           H  
ATOM   2427 HG23 THR   157      61.465  48.229  45.697  1.00  0.00           H  
ATOM   2428  OG1 THR   157      60.929  47.560  48.465  1.00  0.00           O  
ATOM   2429  HG1 THR   157      61.545  47.245  49.131  1.00  0.00           H  
ATOM   2430  C   THR   157      59.917  44.696  46.357  1.00  0.00           C  
ATOM   2431  O   THR   157      60.887  44.109  45.851  1.00  0.00           O  
ATOM   2432  N   VAL   158      58.697  44.441  45.862  1.00  0.00           N  
ATOM   2433  H   VAL   158      58.010  44.914  46.432  1.00  0.00           H  
ATOM   2434  CA  VAL   158      58.303  43.705  44.652  1.00  0.00           C  
ATOM   2435  HA  VAL   158      59.199  43.293  44.188  1.00  0.00           H  
ATOM   2436  CB  VAL   158      57.363  42.555  45.033  1.00  0.00           C  
ATOM   2437  HB  VAL   158      56.744  42.875  45.872  1.00  0.00           H  
ATOM   2438  CG1 VAL   158      56.322  42.033  44.026  1.00  0.00           C  
ATOM   2439 HG11 VAL   158      55.767  42.805  43.493  1.00  0.00           H  
ATOM   2440 HG12 VAL   158      56.967  41.811  43.176  1.00  0.00           H  
ATOM   2441 HG13 VAL   158      55.722  41.204  44.401  1.00  0.00           H  
ATOM   2442  CG2 VAL   158      58.261  41.334  45.474  1.00  0.00           C  
ATOM   2443 HG21 VAL   158      57.656  40.457  45.706  1.00  0.00           H  
ATOM   2444 HG22 VAL   158      58.934  40.971  44.698  1.00  0.00           H  
ATOM   2445 HG23 VAL   158      58.853  41.636  46.338  1.00  0.00           H  
ATOM   2446  C   VAL   158      57.763  44.603  43.543  1.00  0.00           C  
ATOM   2447  O   VAL   158      56.840  45.339  43.808  1.00  0.00           O  
ATOM   2448  N   ASN   159      58.357  44.531  42.389  1.00  0.00           N  
ATOM   2449  H   ASN   159      58.812  43.654  42.180  1.00  0.00           H  
ATOM   2450  CA  ASN   159      57.874  45.213  41.217  1.00  0.00           C  
ATOM   2451  HA  ASN   159      57.792  46.296  41.315  1.00  0.00           H  
ATOM   2452  CB  ASN   159      58.981  44.973  40.216  1.00  0.00           C  
ATOM   2453  HB2 ASN   159      59.901  45.424  40.587  1.00  0.00           H  
ATOM   2454  HB3 ASN   159      59.084  43.907  40.015  1.00  0.00           H  
ATOM   2455  CG  ASN   159      58.677  45.816  38.965  1.00  0.00           C  
ATOM   2456  OD1 ASN   159      57.609  45.716  38.407  1.00  0.00           O  
ATOM   2457  ND2 ASN   159      59.564  46.659  38.582  1.00  0.00           N  
ATOM   2458 HD21 ASN   159      59.315  47.297  37.841  1.00  0.00           H  
ATOM   2459 HD22 ASN   159      60.420  46.729  39.114  1.00  0.00           H  
ATOM   2460  C   ASN   159      56.495  44.616  40.783  1.00  0.00           C  
ATOM   2461  O   ASN   159      56.410  43.424  40.466  1.00  0.00           O  
ATOM   2462  N   HID   160      55.479  45.430  40.894  1.00  0.00           N  
ATOM   2463  H   HID   160      55.639  46.419  41.025  1.00  0.00           H  
ATOM   2464  CA  HID   160      54.092  45.025  40.858  1.00  0.00           C  
ATOM   2465  HA  HID   160      53.950  44.109  41.430  1.00  0.00           H  
ATOM   2466  CB  HID   160      53.259  46.233  41.392  1.00  0.00           C  
ATOM   2467  HB2 HID   160      53.729  46.869  42.142  1.00  0.00           H  
ATOM   2468  HB3 HID   160      53.052  46.938  40.587  1.00  0.00           H  
ATOM   2469  CG  HID   160      51.956  45.856  41.917  1.00  0.00           C  
ATOM   2470  ND1 HID   160      51.221  44.717  41.646  1.00  0.00           N  
ATOM   2471  HD1 HID   160      51.516  43.918  41.102  1.00  0.00           H  
ATOM   2472  CE1 HID   160      50.122  44.746  42.431  1.00  0.00           C  
ATOM   2473  HE1 HID   160      49.314  44.037  42.325  1.00  0.00           H  
ATOM   2474  NE2 HID   160      50.081  45.786  43.239  1.00  0.00           N  
ATOM   2475  CD2 HID   160      51.275  46.463  42.981  1.00  0.00           C  
ATOM   2476  HD2 HID   160      51.710  47.356  43.406  1.00  0.00           H  
ATOM   2477  C   HID   160      53.582  44.458  39.476  1.00  0.00           C  
ATOM   2478  O   HID   160      52.502  43.837  39.338  1.00  0.00           O  
ATOM   2479  N   VAL   161      54.420  44.659  38.431  1.00  0.00           N  
ATOM   2480  H   VAL   161      55.272  45.196  38.508  1.00  0.00           H  
ATOM   2481  CA  VAL   161      54.194  44.101  37.098  1.00  0.00           C  
ATOM   2482  HA  VAL   161      53.216  44.446  36.763  1.00  0.00           H  
ATOM   2483  CB  VAL   161      55.312  44.615  36.137  1.00  0.00           C  
ATOM   2484  HB  VAL   161      56.284  44.422  36.590  1.00  0.00           H  
ATOM   2485  CG1 VAL   161      55.312  44.044  34.704  1.00  0.00           C  
ATOM   2486 HG11 VAL   161      56.017  44.501  34.010  1.00  0.00           H  
ATOM   2487 HG12 VAL   161      55.494  42.969  34.690  1.00  0.00           H  
ATOM   2488 HG13 VAL   161      54.269  44.213  34.440  1.00  0.00           H  
ATOM   2489  CG2 VAL   161      55.214  46.134  35.963  1.00  0.00           C  
ATOM   2490 HG21 VAL   161      54.306  46.267  35.375  1.00  0.00           H  
ATOM   2491 HG22 VAL   161      55.185  46.639  36.929  1.00  0.00           H  
ATOM   2492 HG23 VAL   161      56.035  46.580  35.403  1.00  0.00           H  
ATOM   2493  C   VAL   161      54.368  42.586  37.055  1.00  0.00           C  
ATOM   2494  O   VAL   161      53.661  41.814  36.389  1.00  0.00           O  
ATOM   2495  N   VAL   162      55.330  42.050  37.893  1.00  0.00           N  
ATOM   2496  H   VAL   162      55.707  42.654  38.609  1.00  0.00           H  
ATOM   2497  CA  VAL   162      55.499  40.666  38.116  1.00  0.00           C  
ATOM   2498  HA  VAL   162      55.651  40.179  37.153  1.00  0.00           H  
ATOM   2499  CB  VAL   162      56.771  40.442  38.922  1.00  0.00           C  
ATOM   2500  HB  VAL   162      56.490  40.688  39.946  1.00  0.00           H  
ATOM   2501  CG1 VAL   162      57.108  38.969  38.919  1.00  0.00           C  
ATOM   2502 HG11 VAL   162      56.332  38.345  39.364  1.00  0.00           H  
ATOM   2503 HG12 VAL   162      57.397  38.692  37.905  1.00  0.00           H  
ATOM   2504 HG13 VAL   162      57.975  38.821  39.563  1.00  0.00           H  
ATOM   2505  CG2 VAL   162      58.078  41.190  38.545  1.00  0.00           C  
ATOM   2506 HG21 VAL   162      58.344  40.931  37.520  1.00  0.00           H  
ATOM   2507 HG22 VAL   162      57.912  42.252  38.729  1.00  0.00           H  
ATOM   2508 HG23 VAL   162      58.936  40.894  39.149  1.00  0.00           H  
ATOM   2509  C   VAL   162      54.270  40.026  38.723  1.00  0.00           C  
ATOM   2510  O   VAL   162      53.851  38.991  38.211  1.00  0.00           O  
ATOM   2511  N   ALA   163      53.851  40.560  39.849  1.00  0.00           N  
ATOM   2512  H   ALA   163      54.308  41.354  40.274  1.00  0.00           H  
ATOM   2513  CA  ALA   163      53.084  39.868  40.955  1.00  0.00           C  
ATOM   2514  HA  ALA   163      52.498  39.120  40.421  1.00  0.00           H  
ATOM   2515  CB  ALA   163      53.904  39.183  42.064  1.00  0.00           C  
ATOM   2516  HB1 ALA   163      53.204  39.094  42.894  1.00  0.00           H  
ATOM   2517  HB2 ALA   163      54.169  38.155  41.816  1.00  0.00           H  
ATOM   2518  HB3 ALA   163      54.829  39.712  42.296  1.00  0.00           H  
ATOM   2519  C   ALA   163      52.085  40.816  41.740  1.00  0.00           C  
ATOM   2520  O   ALA   163      52.378  41.960  42.045  1.00  0.00           O  
ATOM   2521  N   ASP   164      50.998  40.160  42.157  1.00  0.00           N  
ATOM   2522  H   ASP   164      50.818  39.175  42.028  1.00  0.00           H  
ATOM   2523  CA  ASP   164      50.028  40.919  42.950  1.00  0.00           C  
ATOM   2524  HA  ASP   164      50.073  41.958  42.624  1.00  0.00           H  
ATOM   2525  CB  ASP   164      48.578  40.505  42.496  1.00  0.00           C  
ATOM   2526  HB2 ASP   164      47.976  41.267  42.991  1.00  0.00           H  
ATOM   2527  HB3 ASP   164      48.577  40.792  41.444  1.00  0.00           H  
ATOM   2528  CG  ASP   164      48.125  39.112  42.759  1.00  0.00           C  
ATOM   2529  OD1 ASP   164      48.878  38.139  42.881  1.00  0.00           O  
ATOM   2530  OD2 ASP   164      46.908  38.928  42.861  1.00  0.00           O  
ATOM   2531  C   ASP   164      50.165  40.781  44.484  1.00  0.00           C  
ATOM   2532  O   ASP   164      51.072  40.085  44.905  1.00  0.00           O  
ATOM   2533  N   GLY   165      49.288  41.417  45.294  1.00  0.00           N  
ATOM   2534  H   GLY   165      48.556  41.934  44.827  1.00  0.00           H  
ATOM   2535  CA  GLY   165      49.418  41.366  46.711  1.00  0.00           C  
ATOM   2536  HA2 GLY   165      50.413  41.645  47.057  1.00  0.00           H  
ATOM   2537  HA3 GLY   165      48.652  42.056  47.062  1.00  0.00           H  
ATOM   2538  C   GLY   165      49.261  39.966  47.292  1.00  0.00           C  
ATOM   2539  O   GLY   165      50.099  39.431  48.016  1.00  0.00           O  
ATOM   2540  N   LYS   166      48.329  39.190  46.657  1.00  0.00           N  
ATOM   2541  H   LYS   166      47.709  39.691  46.036  1.00  0.00           H  
ATOM   2542  CA  LYS   166      48.236  37.686  46.811  1.00  0.00           C  
ATOM   2543  HA  LYS   166      47.881  37.428  47.809  1.00  0.00           H  
ATOM   2544  CB  LYS   166      47.011  37.144  45.924  1.00  0.00           C  
ATOM   2545  HB2 LYS   166      46.080  37.635  46.209  1.00  0.00           H  
ATOM   2546  HB3 LYS   166      47.204  37.316  44.865  1.00  0.00           H  
ATOM   2547  CG  LYS   166      46.788  35.638  45.969  1.00  0.00           C  
ATOM   2548  HG2 LYS   166      47.420  35.246  45.173  1.00  0.00           H  
ATOM   2549  HG3 LYS   166      47.049  35.167  46.917  1.00  0.00           H  
ATOM   2550  CD  LYS   166      45.359  35.258  45.505  1.00  0.00           C  
ATOM   2551  HD2 LYS   166      45.152  35.601  44.491  1.00  0.00           H  
ATOM   2552  HD3 LYS   166      45.227  34.177  45.555  1.00  0.00           H  
ATOM   2553  CE  LYS   166      44.312  35.826  46.439  1.00  0.00           C  
ATOM   2554  HE2 LYS   166      44.647  35.681  47.466  1.00  0.00           H  
ATOM   2555  HE3 LYS   166      44.156  36.893  46.281  1.00  0.00           H  
ATOM   2556  NZ  LYS   166      42.948  35.160  46.264  1.00  0.00           N  
ATOM   2557  HZ1 LYS   166      42.281  35.781  46.699  1.00  0.00           H  
ATOM   2558  HZ2 LYS   166      42.698  35.141  45.286  1.00  0.00           H  
ATOM   2559  HZ3 LYS   166      42.942  34.191  46.550  1.00  0.00           H  
ATOM   2560  C   LYS   166      49.533  36.909  46.587  1.00  0.00           C  
ATOM   2561  O   LYS   166      49.965  36.143  47.441  1.00  0.00           O  
ATOM   2562  N   SER   167      50.105  37.051  45.414  1.00  0.00           N  
ATOM   2563  H   SER   167      49.626  37.592  44.708  1.00  0.00           H  
ATOM   2564  CA  SER   167      51.314  36.366  44.946  1.00  0.00           C  
ATOM   2565  HA  SER   167      51.184  35.328  45.253  1.00  0.00           H  
ATOM   2566  CB  SER   167      51.531  36.426  43.512  1.00  0.00           C  
ATOM   2567  HB2 SER   167      51.859  37.446  43.310  1.00  0.00           H  
ATOM   2568  HB3 SER   167      52.310  35.729  43.203  1.00  0.00           H  
ATOM   2569  OG  SER   167      50.303  36.017  42.899  1.00  0.00           O  
ATOM   2570  HG  SER   167      49.729  36.786  42.878  1.00  0.00           H  
ATOM   2571  C   SER   167      52.540  36.906  45.667  1.00  0.00           C  
ATOM   2572  O   SER   167      53.454  36.133  45.959  1.00  0.00           O  
ATOM   2573  N   PHE   168      52.593  38.178  46.099  1.00  0.00           N  
ATOM   2574  H   PHE   168      51.890  38.811  45.743  1.00  0.00           H  
ATOM   2575  CA  PHE   168      53.672  38.699  46.946  1.00  0.00           C  
ATOM   2576  HA  PHE   168      54.641  38.444  46.517  1.00  0.00           H  
ATOM   2577  CB  PHE   168      53.609  40.245  47.063  1.00  0.00           C  
ATOM   2578  HB2 PHE   168      54.048  40.576  46.122  1.00  0.00           H  
ATOM   2579  HB3 PHE   168      52.566  40.527  47.206  1.00  0.00           H  
ATOM   2580  CG  PHE   168      54.453  40.936  48.146  1.00  0.00           C  
ATOM   2581  CD1 PHE   168      55.862  41.119  48.045  1.00  0.00           C  
ATOM   2582  HD1 PHE   168      56.399  40.741  47.187  1.00  0.00           H  
ATOM   2583  CE1 PHE   168      56.651  41.480  49.149  1.00  0.00           C  
ATOM   2584  HE1 PHE   168      57.720  41.620  49.089  1.00  0.00           H  
ATOM   2585  CZ  PHE   168      56.084  41.810  50.408  1.00  0.00           C  
ATOM   2586  HZ  PHE   168      56.640  42.193  51.251  1.00  0.00           H  
ATOM   2587  CE2 PHE   168      54.710  41.595  50.525  1.00  0.00           C  
ATOM   2588  HE2 PHE   168      54.243  41.843  51.467  1.00  0.00           H  
ATOM   2589  CD2 PHE   168      53.912  41.181  49.423  1.00  0.00           C  
ATOM   2590  HD2 PHE   168      52.871  40.893  49.448  1.00  0.00           H  
ATOM   2591  C   PHE   168      53.719  38.080  48.368  1.00  0.00           C  
ATOM   2592  O   PHE   168      54.710  37.608  48.891  1.00  0.00           O  
ATOM   2593  N   TRP   169      52.581  37.949  49.006  1.00  0.00           N  
ATOM   2594  H   TRP   169      51.773  38.415  48.617  1.00  0.00           H  
ATOM   2595  CA  TRP   169      52.338  37.265  50.274  1.00  0.00           C  
ATOM   2596  HA  TRP   169      53.167  37.664  50.858  1.00  0.00           H  
ATOM   2597  CB  TRP   169      51.020  37.681  50.910  1.00  0.00           C  
ATOM   2598  HB2 TRP   169      50.207  37.474  50.215  1.00  0.00           H  
ATOM   2599  HB3 TRP   169      50.793  36.985  51.717  1.00  0.00           H  
ATOM   2600  CG  TRP   169      51.105  39.025  51.528  1.00  0.00           C  
ATOM   2601  CD1 TRP   169      50.590  40.198  51.214  1.00  0.00           C  
ATOM   2602  HD1 TRP   169      49.971  40.307  50.335  1.00  0.00           H  
ATOM   2603  NE1 TRP   169      51.050  41.241  51.873  1.00  0.00           N  
ATOM   2604  HE1 TRP   169      51.124  42.224  51.656  1.00  0.00           H  
ATOM   2605  CE2 TRP   169      51.664  40.795  53.023  1.00  0.00           C  
ATOM   2606  CZ2 TRP   169      52.333  41.419  54.133  1.00  0.00           C  
ATOM   2607  HZ2 TRP   169      52.357  42.498  54.162  1.00  0.00           H  
ATOM   2608  CH2 TRP   169      52.987  40.607  55.061  1.00  0.00           C  
ATOM   2609  HH2 TRP   169      53.472  41.113  55.883  1.00  0.00           H  
ATOM   2610  CZ3 TRP   169      52.901  39.223  54.959  1.00  0.00           C  
ATOM   2611  HZ3 TRP   169      53.480  38.702  55.707  1.00  0.00           H  
ATOM   2612  CE3 TRP   169      52.390  38.604  53.787  1.00  0.00           C  
ATOM   2613  HE3 TRP   169      52.574  37.547  53.663  1.00  0.00           H  
ATOM   2614  CD2 TRP   169      51.741  39.370  52.822  1.00  0.00           C  
ATOM   2615  C   TRP   169      52.527  35.768  50.151  1.00  0.00           C  
ATOM   2616  O   TRP   169      53.141  35.149  51.099  1.00  0.00           O  
ATOM   2617  N   LEU   170      52.219  35.198  49.004  1.00  0.00           N  
ATOM   2618  H   LEU   170      51.663  35.753  48.369  1.00  0.00           H  
ATOM   2619  CA  LEU   170      52.676  33.831  48.746  1.00  0.00           C  
ATOM   2620  HA  LEU   170      52.222  33.159  49.475  1.00  0.00           H  
ATOM   2621  CB  LEU   170      51.952  33.457  47.492  1.00  0.00           C  
ATOM   2622  HB2 LEU   170      50.900  33.283  47.722  1.00  0.00           H  
ATOM   2623  HB3 LEU   170      52.157  34.281  46.809  1.00  0.00           H  
ATOM   2624  CG  LEU   170      52.510  32.138  46.705  1.00  0.00           C  
ATOM   2625  HG  LEU   170      53.551  32.190  46.387  1.00  0.00           H  
ATOM   2626  CD1 LEU   170      52.408  30.955  47.637  1.00  0.00           C  
ATOM   2627 HD11 LEU   170      52.928  31.093  48.585  1.00  0.00           H  
ATOM   2628 HD12 LEU   170      51.341  30.845  47.829  1.00  0.00           H  
ATOM   2629 HD13 LEU   170      52.912  30.124  47.144  1.00  0.00           H  
ATOM   2630  CD2 LEU   170      51.701  31.939  45.348  1.00  0.00           C  
ATOM   2631 HD21 LEU   170      50.632  31.778  45.484  1.00  0.00           H  
ATOM   2632 HD22 LEU   170      51.872  32.736  44.624  1.00  0.00           H  
ATOM   2633 HD23 LEU   170      52.080  31.066  44.817  1.00  0.00           H  
ATOM   2634  C   LEU   170      54.197  33.784  48.860  1.00  0.00           C  
ATOM   2635  O   LEU   170      54.689  32.810  49.389  1.00  0.00           O  
ATOM   2636  N   PHE   171      54.996  34.758  48.344  1.00  0.00           N  
ATOM   2637  H   PHE   171      54.553  35.441  47.745  1.00  0.00           H  
ATOM   2638  CA  PHE   171      56.466  34.655  48.526  1.00  0.00           C  
ATOM   2639  HA  PHE   171      56.792  33.712  48.087  1.00  0.00           H  
ATOM   2640  CB  PHE   171      57.170  35.799  47.747  1.00  0.00           C  
ATOM   2641  HB2 PHE   171      56.916  35.898  46.692  1.00  0.00           H  
ATOM   2642  HB3 PHE   171      56.898  36.718  48.267  1.00  0.00           H  
ATOM   2643  CG  PHE   171      58.751  35.676  47.660  1.00  0.00           C  
ATOM   2644  CD1 PHE   171      59.258  35.038  46.502  1.00  0.00           C  
ATOM   2645  HD1 PHE   171      58.758  34.345  45.841  1.00  0.00           H  
ATOM   2646  CE1 PHE   171      60.662  35.035  46.403  1.00  0.00           C  
ATOM   2647  HE1 PHE   171      61.111  34.537  45.557  1.00  0.00           H  
ATOM   2648  CZ  PHE   171      61.524  35.655  47.349  1.00  0.00           C  
ATOM   2649  HZ  PHE   171      62.602  35.679  47.300  1.00  0.00           H  
ATOM   2650  CE2 PHE   171      60.891  36.331  48.408  1.00  0.00           C  
ATOM   2651  HE2 PHE   171      61.454  36.949  49.092  1.00  0.00           H  
ATOM   2652  CD2 PHE   171      59.517  36.321  48.542  1.00  0.00           C  
ATOM   2653  HD2 PHE   171      59.056  36.838  49.370  1.00  0.00           H  
ATOM   2654  C   PHE   171      56.833  34.696  50.035  1.00  0.00           C  
ATOM   2655  O   PHE   171      57.669  33.956  50.489  1.00  0.00           O  
ATOM   2656  N   VAL   172      56.210  35.640  50.759  1.00  0.00           N  
ATOM   2657  H   VAL   172      55.430  36.076  50.289  1.00  0.00           H  
ATOM   2658  CA  VAL   172      56.574  35.845  52.197  1.00  0.00           C  
ATOM   2659  HA  VAL   172      57.662  35.901  52.235  1.00  0.00           H  
ATOM   2660  CB  VAL   172      55.839  37.049  52.851  1.00  0.00           C  
ATOM   2661  HB  VAL   172      54.763  36.920  52.728  1.00  0.00           H  
ATOM   2662  CG1 VAL   172      56.160  37.277  54.257  1.00  0.00           C  
ATOM   2663 HG11 VAL   172      57.224  37.449  54.415  1.00  0.00           H  
ATOM   2664 HG12 VAL   172      55.568  38.164  54.483  1.00  0.00           H  
ATOM   2665 HG13 VAL   172      55.915  36.456  54.932  1.00  0.00           H  
ATOM   2666  CG2 VAL   172      56.205  38.358  52.094  1.00  0.00           C  
ATOM   2667 HG21 VAL   172      55.477  39.143  52.300  1.00  0.00           H  
ATOM   2668 HG22 VAL   172      57.217  38.696  52.314  1.00  0.00           H  
ATOM   2669 HG23 VAL   172      56.097  38.212  51.019  1.00  0.00           H  
ATOM   2670  C   VAL   172      56.328  34.573  53.016  1.00  0.00           C  
ATOM   2671  O   VAL   172      57.252  34.067  53.691  1.00  0.00           O  
ATOM   2672  N   ASN   173      55.102  33.982  52.824  1.00  0.00           N  
ATOM   2673  H   ASN   173      54.351  34.494  52.383  1.00  0.00           H  
ATOM   2674  CA  ASN   173      54.846  32.707  53.430  1.00  0.00           C  
ATOM   2675  HA  ASN   173      54.909  32.756  54.517  1.00  0.00           H  
ATOM   2676  CB  ASN   173      53.423  32.318  53.025  1.00  0.00           C  
ATOM   2677  HB2 ASN   173      53.451  32.282  51.936  1.00  0.00           H  
ATOM   2678  HB3 ASN   173      53.164  31.329  53.402  1.00  0.00           H  
ATOM   2679  CG  ASN   173      52.312  33.278  53.370  1.00  0.00           C  
ATOM   2680  OD1 ASN   173      51.155  33.132  52.990  1.00  0.00           O  
ATOM   2681  ND2 ASN   173      52.506  34.173  54.299  1.00  0.00           N  
ATOM   2682 HD21 ASN   173      51.706  34.743  54.532  1.00  0.00           H  
ATOM   2683 HD22 ASN   173      53.346  34.193  54.860  1.00  0.00           H  
ATOM   2684  C   ASN   173      55.827  31.534  53.002  1.00  0.00           C  
ATOM   2685  O   ASN   173      56.113  30.643  53.728  1.00  0.00           O  
ATOM   2686  N   SER   174      56.294  31.605  51.727  1.00  0.00           N  
ATOM   2687  H   SER   174      55.941  32.405  51.221  1.00  0.00           H  
ATOM   2688  CA  SER   174      57.195  30.522  51.166  1.00  0.00           C  
ATOM   2689  HA  SER   174      56.747  29.580  51.481  1.00  0.00           H  
ATOM   2690  CB  SER   174      57.259  30.563  49.603  1.00  0.00           C  
ATOM   2691  HB2 SER   174      57.601  31.550  49.290  1.00  0.00           H  
ATOM   2692  HB3 SER   174      57.960  29.809  49.245  1.00  0.00           H  
ATOM   2693  OG  SER   174      55.942  30.391  49.018  1.00  0.00           O  
ATOM   2694  HG  SER   174      55.531  31.222  49.269  1.00  0.00           H  
ATOM   2695  C   SER   174      58.600  30.619  51.745  1.00  0.00           C  
ATOM   2696  O   SER   174      59.174  29.644  52.206  1.00  0.00           O  
ATOM   2697  N   TRP   175      59.129  31.877  51.652  1.00  0.00           N  
ATOM   2698  H   TRP   175      58.558  32.623  51.282  1.00  0.00           H  
ATOM   2699  CA  TRP   175      60.431  32.176  52.315  1.00  0.00           C  
ATOM   2700  HA  TRP   175      61.192  31.581  51.810  1.00  0.00           H  
ATOM   2701  CB  TRP   175      60.787  33.645  52.050  1.00  0.00           C  
ATOM   2702  HB2 TRP   175      60.715  33.903  50.993  1.00  0.00           H  
ATOM   2703  HB3 TRP   175      59.964  34.139  52.568  1.00  0.00           H  
ATOM   2704  CG  TRP   175      62.216  34.013  52.501  1.00  0.00           C  
ATOM   2705  CD1 TRP   175      63.279  33.245  52.741  1.00  0.00           C  
ATOM   2706  HD1 TRP   175      63.435  32.211  52.474  1.00  0.00           H  
ATOM   2707  NE1 TRP   175      64.242  33.951  53.427  1.00  0.00           N  
ATOM   2708  HE1 TRP   175      65.190  33.658  53.612  1.00  0.00           H  
ATOM   2709  CE2 TRP   175      63.933  35.272  53.479  1.00  0.00           C  
ATOM   2710  CZ2 TRP   175      64.672  36.376  53.907  1.00  0.00           C  
ATOM   2711  HZ2 TRP   175      65.672  36.385  54.313  1.00  0.00           H  
ATOM   2712  CH2 TRP   175      64.003  37.604  53.924  1.00  0.00           C  
ATOM   2713  HH2 TRP   175      64.634  38.402  54.287  1.00  0.00           H  
ATOM   2714  CZ3 TRP   175      62.679  37.726  53.427  1.00  0.00           C  
ATOM   2715  HZ3 TRP   175      62.159  38.668  53.515  1.00  0.00           H  
ATOM   2716  CE3 TRP   175      61.989  36.626  52.915  1.00  0.00           C  
ATOM   2717  HE3 TRP   175      61.007  36.859  52.532  1.00  0.00           H  
ATOM   2718  CD2 TRP   175      62.623  35.336  52.915  1.00  0.00           C  
ATOM   2719  C   TRP   175      60.497  31.814  53.796  1.00  0.00           C  
ATOM   2720  O   TRP   175      61.421  31.191  54.327  1.00  0.00           O  
ATOM   2721  N   ALA   176      59.387  32.201  54.526  1.00  0.00           N  
ATOM   2722  H   ALA   176      58.679  32.690  53.997  1.00  0.00           H  
ATOM   2723  CA  ALA   176      59.176  31.946  55.995  1.00  0.00           C  
ATOM   2724  HA  ALA   176      60.107  32.202  56.500  1.00  0.00           H  
ATOM   2725  CB  ALA   176      57.914  32.689  56.489  1.00  0.00           C  
ATOM   2726  HB1 ALA   176      57.015  32.156  56.179  1.00  0.00           H  
ATOM   2727  HB2 ALA   176      57.851  32.673  57.577  1.00  0.00           H  
ATOM   2728  HB3 ALA   176      57.976  33.720  56.141  1.00  0.00           H  
ATOM   2729  C   ALA   176      59.119  30.446  56.273  1.00  0.00           C  
ATOM   2730  O   ALA   176      59.582  29.965  57.296  1.00  0.00           O  
ATOM   2731  N   GLU   177      58.597  29.644  55.302  1.00  0.00           N  
ATOM   2732  H   GLU   177      58.094  30.015  54.508  1.00  0.00           H  
ATOM   2733  CA  GLU   177      58.623  28.160  55.386  1.00  0.00           C  
ATOM   2734  HA  GLU   177      58.474  27.971  56.449  1.00  0.00           H  
ATOM   2735  CB  GLU   177      57.593  27.551  54.438  1.00  0.00           C  
ATOM   2736  HB2 GLU   177      56.594  27.965  54.572  1.00  0.00           H  
ATOM   2737  HB3 GLU   177      57.742  27.779  53.383  1.00  0.00           H  
ATOM   2738  CG  GLU   177      57.414  26.086  54.628  1.00  0.00           C  
ATOM   2739  HG2 GLU   177      57.047  25.670  53.690  1.00  0.00           H  
ATOM   2740  HG3 GLU   177      58.352  25.548  54.764  1.00  0.00           H  
ATOM   2741  CD  GLU   177      56.487  25.800  55.823  1.00  0.00           C  
ATOM   2742  OE1 GLU   177      55.539  25.009  55.625  1.00  0.00           O  
ATOM   2743  OE2 GLU   177      56.702  26.344  56.931  1.00  0.00           O  
ATOM   2744  C   GLU   177      59.976  27.513  55.067  1.00  0.00           C  
ATOM   2745  O   GLU   177      60.457  26.768  55.901  1.00  0.00           O  
ATOM   2746  N   ILE   178      60.729  27.935  54.032  1.00  0.00           N  
ATOM   2747  H   ILE   178      60.265  28.557  53.385  1.00  0.00           H  
ATOM   2748  CA  ILE   178      62.120  27.513  53.801  1.00  0.00           C  
ATOM   2749  HA  ILE   178      62.167  26.425  53.765  1.00  0.00           H  
ATOM   2750  CB  ILE   178      62.492  28.091  52.372  1.00  0.00           C  
ATOM   2751  HB  ILE   178      62.290  29.162  52.338  1.00  0.00           H  
ATOM   2752  CG2 ILE   178      63.978  27.876  52.043  1.00  0.00           C  
ATOM   2753 HG21 ILE   178      64.283  26.855  52.272  1.00  0.00           H  
ATOM   2754 HG22 ILE   178      64.168  28.037  50.982  1.00  0.00           H  
ATOM   2755 HG23 ILE   178      64.583  28.626  52.552  1.00  0.00           H  
ATOM   2756  CG1 ILE   178      61.700  27.507  51.293  1.00  0.00           C  
ATOM   2757 HG12 ILE   178      60.631  27.690  51.402  1.00  0.00           H  
ATOM   2758 HG13 ILE   178      61.982  27.974  50.349  1.00  0.00           H  
ATOM   2759  CD1 ILE   178      61.855  25.991  51.106  1.00  0.00           C  
ATOM   2760 HD11 ILE   178      62.875  25.650  51.283  1.00  0.00           H  
ATOM   2761 HD12 ILE   178      61.147  25.499  51.773  1.00  0.00           H  
ATOM   2762 HD13 ILE   178      61.502  25.777  50.097  1.00  0.00           H  
ATOM   2763  C   ILE   178      63.107  27.912  54.887  1.00  0.00           C  
ATOM   2764  O   ILE   178      64.042  27.222  55.252  1.00  0.00           O  
ATOM   2765  N   SER   179      62.827  29.065  55.509  1.00  0.00           N  
ATOM   2766  H   SER   179      62.070  29.578  55.082  1.00  0.00           H  
ATOM   2767  CA  SER   179      63.565  29.520  56.648  1.00  0.00           C  
ATOM   2768  HA  SER   179      64.608  29.528  56.333  1.00  0.00           H  
ATOM   2769  CB  SER   179      63.390  31.085  56.890  1.00  0.00           C  
ATOM   2770  HB2 SER   179      63.543  31.645  55.966  1.00  0.00           H  
ATOM   2771  HB3 SER   179      62.372  31.226  57.252  1.00  0.00           H  
ATOM   2772  OG  SER   179      64.324  31.565  57.781  1.00  0.00           O  
ATOM   2773  HG  SER   179      63.889  31.426  58.625  1.00  0.00           H  
ATOM   2774  C   SER   179      63.363  28.638  57.896  1.00  0.00           C  
ATOM   2775  O   SER   179      64.299  28.439  58.686  1.00  0.00           O  
ATOM   2776  N   ARG   180      62.158  28.053  58.052  1.00  0.00           N  
ATOM   2777  H   ARG   180      61.460  28.143  57.328  1.00  0.00           H  
ATOM   2778  CA  ARG   180      61.819  27.161  59.117  1.00  0.00           C  
ATOM   2779  HA  ARG   180      62.364  27.495  60.000  1.00  0.00           H  
ATOM   2780  CB  ARG   180      60.302  27.016  59.344  1.00  0.00           C  
ATOM   2781  HB2 ARG   180      59.771  27.042  58.392  1.00  0.00           H  
ATOM   2782  HB3 ARG   180      60.035  26.142  59.938  1.00  0.00           H  
ATOM   2783  CG  ARG   180      59.860  28.306  60.050  1.00  0.00           C  
ATOM   2784  HG2 ARG   180      60.288  28.297  61.052  1.00  0.00           H  
ATOM   2785  HG3 ARG   180      60.090  29.193  59.460  1.00  0.00           H  
ATOM   2786  CD  ARG   180      58.353  28.228  60.268  1.00  0.00           C  
ATOM   2787  HD2 ARG   180      58.247  27.290  60.813  1.00  0.00           H  
ATOM   2788  HD3 ARG   180      58.070  29.095  60.865  1.00  0.00           H  
ATOM   2789  NE  ARG   180      57.455  28.150  59.103  1.00  0.00           N  
ATOM   2790  HE  ARG   180      57.428  27.350  58.487  1.00  0.00           H  
ATOM   2791  CZ  ARG   180      56.740  29.128  58.606  1.00  0.00           C  
ATOM   2792  NH1 ARG   180      56.783  30.324  58.907  1.00  0.00           N  
ATOM   2793 HH11 ARG   180      57.528  30.630  59.517  1.00  0.00           H  
ATOM   2794 HH12 ARG   180      56.100  30.937  58.487  1.00  0.00           H  
ATOM   2795  NH2 ARG   180      55.891  28.894  57.665  1.00  0.00           N  
ATOM   2796 HH21 ARG   180      55.740  27.946  57.353  1.00  0.00           H  
ATOM   2797 HH22 ARG   180      55.321  29.613  57.243  1.00  0.00           H  
ATOM   2798  C   ARG   180      62.369  25.712  59.088  1.00  0.00           C  
ATOM   2799  O   ARG   180      62.191  24.877  59.987  1.00  0.00           O  
ATOM   2800  N   GLY   181      62.991  25.419  57.934  1.00  0.00           N  
ATOM   2801  H   GLY   181      62.781  26.086  57.205  1.00  0.00           H  
ATOM   2802  CA  GLY   181      63.833  24.225  57.691  1.00  0.00           C  
ATOM   2803  HA2 GLY   181      64.879  24.530  57.647  1.00  0.00           H  
ATOM   2804  HA3 GLY   181      63.724  23.517  58.512  1.00  0.00           H  
ATOM   2805  C   GLY   181      63.457  23.500  56.386  1.00  0.00           C  
ATOM   2806  O   GLY   181      64.267  22.683  55.961  1.00  0.00           O  
ATOM   2807  N   PHE   182      62.315  23.721  55.675  1.00  0.00           N  
ATOM   2808  H   PHE   182      61.716  24.463  56.008  1.00  0.00           H  
ATOM   2809  CA  PHE   182      61.842  23.016  54.491  1.00  0.00           C  
ATOM   2810  HA  PHE   182      61.695  21.991  54.832  1.00  0.00           H  
ATOM   2811  CB  PHE   182      60.501  23.412  54.068  1.00  0.00           C  
ATOM   2812  HB2 PHE   182      60.323  24.487  54.037  1.00  0.00           H  
ATOM   2813  HB3 PHE   182      60.318  23.029  53.064  1.00  0.00           H  
ATOM   2814  CG  PHE   182      59.506  22.831  55.057  1.00  0.00           C  
ATOM   2815  CD1 PHE   182      58.973  21.563  54.682  1.00  0.00           C  
ATOM   2816  HD1 PHE   182      59.120  21.144  53.697  1.00  0.00           H  
ATOM   2817  CE1 PHE   182      58.079  20.951  55.559  1.00  0.00           C  
ATOM   2818  HE1 PHE   182      57.576  20.060  55.213  1.00  0.00           H  
ATOM   2819  CZ  PHE   182      57.621  21.649  56.696  1.00  0.00           C  
ATOM   2820  HZ  PHE   182      56.792  21.272  57.276  1.00  0.00           H  
ATOM   2821  CE2 PHE   182      58.155  22.935  57.059  1.00  0.00           C  
ATOM   2822  HE2 PHE   182      57.896  23.375  58.011  1.00  0.00           H  
ATOM   2823  CD2 PHE   182      59.137  23.477  56.238  1.00  0.00           C  
ATOM   2824  HD2 PHE   182      59.521  24.469  56.427  1.00  0.00           H  
ATOM   2825  C   PHE   182      62.815  23.135  53.323  1.00  0.00           C  
ATOM   2826  O   PHE   182      63.602  24.111  53.297  1.00  0.00           O  
ATOM   2827  N   GLN   183      62.882  22.150  52.441  1.00  0.00           N  
ATOM   2828  H   GLN   183      62.214  21.397  52.536  1.00  0.00           H  
ATOM   2829  CA  GLN   183      63.917  22.208  51.406  1.00  0.00           C  
ATOM   2830  HA  GLN   183      64.745  22.853  51.702  1.00  0.00           H  
ATOM   2831  CB  GLN   183      64.385  20.721  51.313  1.00  0.00           C  
ATOM   2832  HB2 GLN   183      64.733  20.285  52.250  1.00  0.00           H  
ATOM   2833  HB3 GLN   183      63.475  20.164  51.093  1.00  0.00           H  
ATOM   2834  CG  GLN   183      65.403  20.393  50.235  1.00  0.00           C  
ATOM   2835  HG2 GLN   183      65.600  19.328  50.355  1.00  0.00           H  
ATOM   2836  HG3 GLN   183      64.955  20.549  49.253  1.00  0.00           H  
ATOM   2837  CD  GLN   183      66.740  21.139  50.334  1.00  0.00           C  
ATOM   2838  OE1 GLN   183      66.928  22.052  51.160  1.00  0.00           O  
ATOM   2839  NE2 GLN   183      67.594  20.747  49.418  1.00  0.00           N  
ATOM   2840 HE21 GLN   183      68.573  20.961  49.547  1.00  0.00           H  
ATOM   2841 HE22 GLN   183      67.437  19.928  48.848  1.00  0.00           H  
ATOM   2842  C   GLN   183      63.283  22.779  50.142  1.00  0.00           C  
ATOM   2843  O   GLN   183      63.910  23.396  49.247  1.00  0.00           O  
ATOM   2844  N   LYS   184      61.991  22.518  49.977  1.00  0.00           N  
ATOM   2845  H   LYS   184      61.542  21.961  50.691  1.00  0.00           H  
ATOM   2846  CA  LYS   184      61.219  23.059  48.782  1.00  0.00           C  
ATOM   2847  HA  LYS   184      61.683  24.013  48.533  1.00  0.00           H  
ATOM   2848  CB  LYS   184      61.306  21.936  47.661  1.00  0.00           C  
ATOM   2849  HB2 LYS   184      62.360  21.726  47.477  1.00  0.00           H  
ATOM   2850  HB3 LYS   184      60.855  21.056  48.119  1.00  0.00           H  
ATOM   2851  CG  LYS   184      60.765  22.126  46.180  1.00  0.00           C  
ATOM   2852  HG2 LYS   184      59.698  22.347  46.156  1.00  0.00           H  
ATOM   2853  HG3 LYS   184      61.197  23.020  45.731  1.00  0.00           H  
ATOM   2854  CD  LYS   184      60.969  20.869  45.350  1.00  0.00           C  
ATOM   2855  HD2 LYS   184      61.843  20.256  45.572  1.00  0.00           H  
ATOM   2856  HD3 LYS   184      60.186  20.174  45.651  1.00  0.00           H  
ATOM   2857  CE  LYS   184      60.799  21.247  43.949  1.00  0.00           C  
ATOM   2858  HE2 LYS   184      59.739  21.481  43.856  1.00  0.00           H  
ATOM   2859  HE3 LYS   184      61.439  22.104  43.738  1.00  0.00           H  
ATOM   2860  NZ  LYS   184      61.089  20.082  43.075  1.00  0.00           N  
ATOM   2861  HZ1 LYS   184      61.039  20.440  42.132  1.00  0.00           H  
ATOM   2862  HZ2 LYS   184      62.019  19.752  43.288  1.00  0.00           H  
ATOM   2863  HZ3 LYS   184      60.418  19.328  43.028  1.00  0.00           H  
ATOM   2864  C   LYS   184      59.706  23.360  49.182  1.00  0.00           C  
ATOM   2865  O   LYS   184      59.125  22.705  50.067  1.00  0.00           O  
ATOM   2866  N   PRO   185      59.099  24.394  48.605  1.00  0.00           N  
ATOM   2867  CD  PRO   185      59.567  25.228  47.501  1.00  0.00           C  
ATOM   2868  HD2 PRO   185      59.131  24.799  46.599  1.00  0.00           H  
ATOM   2869  HD3 PRO   185      60.649  25.361  47.522  1.00  0.00           H  
ATOM   2870  CG  PRO   185      58.929  26.608  47.799  1.00  0.00           C  
ATOM   2871  HG2 PRO   185      58.987  27.350  47.003  1.00  0.00           H  
ATOM   2872  HG3 PRO   185      59.531  27.118  48.551  1.00  0.00           H  
ATOM   2873  CB  PRO   185      57.557  26.066  48.142  1.00  0.00           C  
ATOM   2874  HB2 PRO   185      57.111  25.613  47.256  1.00  0.00           H  
ATOM   2875  HB3 PRO   185      57.010  26.813  48.717  1.00  0.00           H  
ATOM   2876  CA  PRO   185      57.776  24.835  49.004  1.00  0.00           C  
ATOM   2877  HA  PRO   185      57.872  25.040  50.070  1.00  0.00           H  
ATOM   2878  C   PRO   185      56.697  23.749  48.863  1.00  0.00           C  
ATOM   2879  O   PRO   185      56.979  22.769  48.144  1.00  0.00           O  
ATOM   2880  N   SER   186      55.627  23.960  49.619  1.00  0.00           N  
ATOM   2881  H   SER   186      55.569  24.793  50.187  1.00  0.00           H  
ATOM   2882  CA  SER   186      54.610  22.960  49.627  1.00  0.00           C  
ATOM   2883  HA  SER   186      55.032  22.059  50.072  1.00  0.00           H  
ATOM   2884  CB  SER   186      53.485  23.389  50.617  1.00  0.00           C  
ATOM   2885  HB2 SER   186      53.851  23.939  51.484  1.00  0.00           H  
ATOM   2886  HB3 SER   186      52.906  24.134  50.071  1.00  0.00           H  
ATOM   2887  OG  SER   186      52.644  22.399  51.118  1.00  0.00           O  
ATOM   2888  HG  SER   186      51.980  22.150  50.471  1.00  0.00           H  
ATOM   2889  C   SER   186      53.998  22.566  48.317  1.00  0.00           C  
ATOM   2890  O   SER   186      53.886  21.354  47.950  1.00  0.00           O  
ATOM   2891  N   LYS   187      53.731  23.536  47.448  1.00  0.00           N  
ATOM   2892  H   LYS   187      53.744  24.473  47.823  1.00  0.00           H  
ATOM   2893  CA  LYS   187      53.526  23.371  45.978  1.00  0.00           C  
ATOM   2894  HA  LYS   187      54.186  22.588  45.604  1.00  0.00           H  
ATOM   2895  CB  LYS   187      52.114  22.740  45.751  1.00  0.00           C  
ATOM   2896  HB2 LYS   187      52.094  22.320  44.745  1.00  0.00           H  
ATOM   2897  HB3 LYS   187      51.989  21.867  46.392  1.00  0.00           H  
ATOM   2898  CG  LYS   187      50.846  23.654  45.798  1.00  0.00           C  
ATOM   2899  HG2 LYS   187      50.755  24.286  46.681  1.00  0.00           H  
ATOM   2900  HG3 LYS   187      50.896  24.244  44.882  1.00  0.00           H  
ATOM   2901  CD  LYS   187      49.610  22.703  45.701  1.00  0.00           C  
ATOM   2902  HD2 LYS   187      49.714  22.101  44.799  1.00  0.00           H  
ATOM   2903  HD3 LYS   187      49.711  22.006  46.533  1.00  0.00           H  
ATOM   2904  CE  LYS   187      48.338  23.509  45.550  1.00  0.00           C  
ATOM   2905  HE2 LYS   187      47.588  22.882  46.032  1.00  0.00           H  
ATOM   2906  HE3 LYS   187      48.485  24.413  46.141  1.00  0.00           H  
ATOM   2907  NZ  LYS   187      47.946  23.890  44.170  1.00  0.00           N  
ATOM   2908  HZ1 LYS   187      48.582  24.537  43.726  1.00  0.00           H  
ATOM   2909  HZ2 LYS   187      47.937  23.093  43.550  1.00  0.00           H  
ATOM   2910  HZ3 LYS   187      47.049  24.353  44.153  1.00  0.00           H  
ATOM   2911  C   LYS   187      53.752  24.696  45.161  1.00  0.00           C  
ATOM   2912  O   LYS   187      53.528  25.793  45.772  1.00  0.00           O  
ATOM   2913  N   LEU   188      54.222  24.594  43.951  1.00  0.00           N  
ATOM   2914  H   LEU   188      54.078  23.676  43.556  1.00  0.00           H  
ATOM   2915  CA  LEU   188      54.902  25.580  43.257  1.00  0.00           C  
ATOM   2916  HA  LEU   188      55.384  26.301  43.916  1.00  0.00           H  
ATOM   2917  CB  LEU   188      56.055  25.012  42.370  1.00  0.00           C  
ATOM   2918  HB2 LEU   188      55.559  24.279  41.734  1.00  0.00           H  
ATOM   2919  HB3 LEU   188      56.502  25.826  41.801  1.00  0.00           H  
ATOM   2920  CG  LEU   188      57.094  24.312  43.184  1.00  0.00           C  
ATOM   2921  HG  LEU   188      56.642  23.687  43.955  1.00  0.00           H  
ATOM   2922  CD1 LEU   188      58.027  23.497  42.248  1.00  0.00           C  
ATOM   2923 HD11 LEU   188      58.576  24.196  41.617  1.00  0.00           H  
ATOM   2924 HD12 LEU   188      58.688  22.924  42.898  1.00  0.00           H  
ATOM   2925 HD13 LEU   188      57.360  22.762  41.796  1.00  0.00           H  
ATOM   2926  CD2 LEU   188      58.048  25.346  43.800  1.00  0.00           C  
ATOM   2927 HD21 LEU   188      58.866  24.902  44.367  1.00  0.00           H  
ATOM   2928 HD22 LEU   188      58.426  25.957  42.981  1.00  0.00           H  
ATOM   2929 HD23 LEU   188      57.430  26.028  44.384  1.00  0.00           H  
ATOM   2930  C   LEU   188      53.863  26.295  42.423  1.00  0.00           C  
ATOM   2931  O   LEU   188      52.899  25.713  41.917  1.00  0.00           O  
ATOM   2932  N   PRO   189      54.062  27.669  42.239  1.00  0.00           N  
ATOM   2933  CD  PRO   189      55.306  28.530  42.329  1.00  0.00           C  
ATOM   2934  HD2 PRO   189      56.223  28.117  41.908  1.00  0.00           H  
ATOM   2935  HD3 PRO   189      55.523  28.713  43.381  1.00  0.00           H  
ATOM   2936  CG  PRO   189      55.069  29.913  41.627  1.00  0.00           C  
ATOM   2937  HG2 PRO   189      55.616  29.807  40.690  1.00  0.00           H  
ATOM   2938  HG3 PRO   189      55.336  30.808  42.189  1.00  0.00           H  
ATOM   2939  CB  PRO   189      53.534  29.905  41.406  1.00  0.00           C  
ATOM   2940  HB2 PRO   189      53.435  30.448  40.466  1.00  0.00           H  
ATOM   2941  HB3 PRO   189      53.027  30.368  42.253  1.00  0.00           H  
ATOM   2942  CA  PRO   189      53.160  28.411  41.343  1.00  0.00           C  
ATOM   2943  HA  PRO   189      52.176  28.244  41.780  1.00  0.00           H  
ATOM   2944  C   PRO   189      53.192  27.938  39.866  1.00  0.00           C  
ATOM   2945  O   PRO   189      54.041  27.114  39.406  1.00  0.00           O  
ATOM   2946  N   THR   190      52.277  28.473  39.081  1.00  0.00           N  
ATOM   2947  H   THR   190      51.517  28.904  39.589  1.00  0.00           H  
ATOM   2948  CA  THR   190      52.482  28.660  37.632  1.00  0.00           C  
ATOM   2949  HA  THR   190      53.255  27.946  37.348  1.00  0.00           H  
ATOM   2950  CB  THR   190      51.306  28.110  36.830  1.00  0.00           C  
ATOM   2951  HB  THR   190      51.367  27.022  36.876  1.00  0.00           H  
ATOM   2952  CG2 THR   190      49.859  28.568  37.216  1.00  0.00           C  
ATOM   2953 HG21 THR   190      49.801  29.603  36.879  1.00  0.00           H  
ATOM   2954 HG22 THR   190      49.095  27.916  36.793  1.00  0.00           H  
ATOM   2955 HG23 THR   190      49.706  28.460  38.290  1.00  0.00           H  
ATOM   2956  OG1 THR   190      51.433  28.448  35.460  1.00  0.00           O  
ATOM   2957  HG1 THR   190      51.498  27.592  35.032  1.00  0.00           H  
ATOM   2958  C   THR   190      52.838  30.155  37.262  1.00  0.00           C  
ATOM   2959  O   THR   190      52.147  31.100  37.620  1.00  0.00           O  
ATOM   2960  N   LEU   191      54.057  30.329  36.775  1.00  0.00           N  
ATOM   2961  H   LEU   191      54.737  29.587  36.694  1.00  0.00           H  
ATOM   2962  CA  LEU   191      54.645  31.701  36.586  1.00  0.00           C  
ATOM   2963  HA  LEU   191      54.373  32.323  37.439  1.00  0.00           H  
ATOM   2964  CB  LEU   191      56.170  31.548  36.576  1.00  0.00           C  
ATOM   2965  HB2 LEU   191      56.402  30.809  35.808  1.00  0.00           H  
ATOM   2966  HB3 LEU   191      56.640  32.469  36.233  1.00  0.00           H  
ATOM   2967  CG  LEU   191      56.668  31.299  37.934  1.00  0.00           C  
ATOM   2968  HG  LEU   191      56.087  30.516  38.421  1.00  0.00           H  
ATOM   2969  CD1 LEU   191      58.140  30.817  37.980  1.00  0.00           C  
ATOM   2970 HD11 LEU   191      58.776  31.578  37.527  1.00  0.00           H  
ATOM   2971 HD12 LEU   191      58.500  30.778  39.008  1.00  0.00           H  
ATOM   2972 HD13 LEU   191      58.130  29.846  37.485  1.00  0.00           H  
ATOM   2973  CD2 LEU   191      56.561  32.510  38.890  1.00  0.00           C  
ATOM   2974 HD21 LEU   191      55.512  32.703  39.115  1.00  0.00           H  
ATOM   2975 HD22 LEU   191      57.120  32.427  39.822  1.00  0.00           H  
ATOM   2976 HD23 LEU   191      56.968  33.374  38.365  1.00  0.00           H  
ATOM   2977  C   LEU   191      54.241  32.455  35.385  1.00  0.00           C  
ATOM   2978  O   LEU   191      54.186  33.691  35.361  1.00  0.00           O  
ATOM   2979  N   GLU   192      53.698  31.743  34.378  1.00  0.00           N  
ATOM   2980  H   GLU   192      53.608  30.738  34.414  1.00  0.00           H  
ATOM   2981  CA  GLU   192      53.312  32.349  33.083  1.00  0.00           C  
ATOM   2982  HA  GLU   192      53.919  33.238  32.909  1.00  0.00           H  
ATOM   2983  CB  GLU   192      53.478  31.302  31.935  1.00  0.00           C  
ATOM   2984  HB2 GLU   192      52.719  30.538  32.104  1.00  0.00           H  
ATOM   2985  HB3 GLU   192      53.381  31.857  31.002  1.00  0.00           H  
ATOM   2986  CG  GLU   192      54.863  30.648  31.751  1.00  0.00           C  
ATOM   2987  HG2 GLU   192      54.830  30.443  30.681  1.00  0.00           H  
ATOM   2988  HG3 GLU   192      55.534  31.439  32.087  1.00  0.00           H  
ATOM   2989  CD  GLU   192      55.285  29.471  32.653  1.00  0.00           C  
ATOM   2990  OE1 GLU   192      54.475  28.811  33.393  1.00  0.00           O  
ATOM   2991  OE2 GLU   192      56.527  29.118  32.554  1.00  0.00           O  
ATOM   2992  C   GLU   192      51.826  32.872  33.182  1.00  0.00           C  
ATOM   2993  O   GLU   192      51.052  32.491  34.077  1.00  0.00           O  
ATOM   2994  N   ARG   193      51.397  33.756  32.270  1.00  0.00           N  
ATOM   2995  H   ARG   193      52.044  33.975  31.525  1.00  0.00           H  
ATOM   2996  CA  ARG   193      50.155  34.621  32.480  1.00  0.00           C  
ATOM   2997  HA  ARG   193      49.982  34.788  33.544  1.00  0.00           H  
ATOM   2998  CB  ARG   193      50.327  36.026  31.754  1.00  0.00           C  
ATOM   2999  HB2 ARG   193      51.007  35.852  30.920  1.00  0.00           H  
ATOM   3000  HB3 ARG   193      49.442  36.426  31.259  1.00  0.00           H  
ATOM   3001  CG  ARG   193      50.913  37.089  32.742  1.00  0.00           C  
ATOM   3002  HG2 ARG   193      50.974  38.070  32.271  1.00  0.00           H  
ATOM   3003  HG3 ARG   193      50.242  37.153  33.599  1.00  0.00           H  
ATOM   3004  CD  ARG   193      52.376  36.874  33.138  1.00  0.00           C  
ATOM   3005  HD2 ARG   193      52.812  36.107  32.497  1.00  0.00           H  
ATOM   3006  HD3 ARG   193      52.908  37.799  32.919  1.00  0.00           H  
ATOM   3007  NE  ARG   193      52.552  36.435  34.465  1.00  0.00           N  
ATOM   3008  HE  ARG   193      52.619  35.438  34.608  1.00  0.00           H  
ATOM   3009  CZ  ARG   193      52.988  37.181  35.516  1.00  0.00           C  
ATOM   3010  NH1 ARG   193      52.715  38.402  35.549  1.00  0.00           N  
ATOM   3011 HH11 ARG   193      52.066  38.791  34.881  1.00  0.00           H  
ATOM   3012 HH12 ARG   193      52.959  38.964  36.352  1.00  0.00           H  
ATOM   3013  NH2 ARG   193      53.588  36.623  36.483  1.00  0.00           N  
ATOM   3014 HH21 ARG   193      53.608  35.614  36.432  1.00  0.00           H  
ATOM   3015 HH22 ARG   193      53.778  37.144  37.327  1.00  0.00           H  
ATOM   3016  C   ARG   193      48.823  34.093  31.928  1.00  0.00           C  
ATOM   3017  O   ARG   193      48.858  33.048  31.345  1.00  0.00           O  
ATOM   3018  N   TRP   194      47.681  34.761  32.063  1.00  0.00           N  
ATOM   3019  H   TRP   194      47.752  35.557  32.681  1.00  0.00           H  
ATOM   3020  CA  TRP   194      46.408  34.384  31.417  1.00  0.00           C  
ATOM   3021  HA  TRP   194      46.509  33.379  31.007  1.00  0.00           H  
ATOM   3022  CB  TRP   194      45.297  34.315  32.459  1.00  0.00           C  
ATOM   3023  HB2 TRP   194      45.523  33.730  33.351  1.00  0.00           H  
ATOM   3024  HB3 TRP   194      45.235  35.318  32.882  1.00  0.00           H  
ATOM   3025  CG  TRP   194      43.949  34.015  31.928  1.00  0.00           C  
ATOM   3026  CD1 TRP   194      43.336  32.754  31.848  1.00  0.00           C  
ATOM   3027  HD1 TRP   194      43.745  31.846  32.266  1.00  0.00           H  
ATOM   3028  NE1 TRP   194      42.108  32.871  31.160  1.00  0.00           N  
ATOM   3029  HE1 TRP   194      41.347  32.222  31.302  1.00  0.00           H  
ATOM   3030  CE2 TRP   194      41.925  34.190  30.734  1.00  0.00           C  
ATOM   3031  CZ2 TRP   194      40.852  34.850  30.125  1.00  0.00           C  
ATOM   3032  HZ2 TRP   194      40.026  34.257  29.760  1.00  0.00           H  
ATOM   3033  CH2 TRP   194      40.873  36.246  30.073  1.00  0.00           C  
ATOM   3034  HH2 TRP   194      40.009  36.795  29.729  1.00  0.00           H  
ATOM   3035  CZ3 TRP   194      41.972  37.002  30.451  1.00  0.00           C  
ATOM   3036  HZ3 TRP   194      41.970  38.082  30.422  1.00  0.00           H  
ATOM   3037  CE3 TRP   194      43.025  36.309  31.059  1.00  0.00           C  
ATOM   3038  HE3 TRP   194      43.889  36.874  31.376  1.00  0.00           H  
ATOM   3039  CD2 TRP   194      43.059  34.901  31.257  1.00  0.00           C  
ATOM   3040  C   TRP   194      46.045  35.275  30.208  1.00  0.00           C  
ATOM   3041  O   TRP   194      46.224  36.503  30.363  1.00  0.00           O  
ATOM   3042  N   PHE   195      45.493  34.737  29.122  1.00  0.00           N  
ATOM   3043  H   PHE   195      45.354  33.737  29.090  1.00  0.00           H  
ATOM   3044  CA  PHE   195      44.983  35.516  27.946  1.00  0.00           C  
ATOM   3045  HA  PHE   195      44.923  36.581  28.173  1.00  0.00           H  
ATOM   3046  CB  PHE   195      46.129  35.458  26.904  1.00  0.00           C  
ATOM   3047  HB2 PHE   195      46.306  34.460  26.502  1.00  0.00           H  
ATOM   3048  HB3 PHE   195      45.802  36.103  26.088  1.00  0.00           H  
ATOM   3049  CG  PHE   195      47.494  35.956  27.341  1.00  0.00           C  
ATOM   3050  CD1 PHE   195      47.877  37.312  27.059  1.00  0.00           C  
ATOM   3051  HD1 PHE   195      47.282  37.943  26.415  1.00  0.00           H  
ATOM   3052  CE1 PHE   195      49.070  37.860  27.599  1.00  0.00           C  
ATOM   3053  HE1 PHE   195      49.221  38.915  27.428  1.00  0.00           H  
ATOM   3054  CZ  PHE   195      49.998  37.037  28.206  1.00  0.00           C  
ATOM   3055  HZ  PHE   195      50.956  37.445  28.492  1.00  0.00           H  
ATOM   3056  CE2 PHE   195      49.686  35.756  28.462  1.00  0.00           C  
ATOM   3057  HE2 PHE   195      50.480  35.091  28.767  1.00  0.00           H  
ATOM   3058  CD2 PHE   195      48.455  35.184  28.057  1.00  0.00           C  
ATOM   3059  HD2 PHE   195      48.237  34.145  28.256  1.00  0.00           H  
ATOM   3060  C   PHE   195      43.608  35.000  27.362  1.00  0.00           C  
ATOM   3061  O   PHE   195      43.427  33.783  27.396  1.00  0.00           O  
ATOM   3062  N   LEU   196      42.806  35.911  26.885  1.00  0.00           N  
ATOM   3063  H   LEU   196      42.959  36.902  27.010  1.00  0.00           H  
ATOM   3064  CA  LEU   196      41.497  35.598  26.235  1.00  0.00           C  
ATOM   3065  HA  LEU   196      41.009  34.802  26.798  1.00  0.00           H  
ATOM   3066  CB  LEU   196      40.641  36.865  26.311  1.00  0.00           C  
ATOM   3067  HB2 LEU   196      40.595  37.348  27.287  1.00  0.00           H  
ATOM   3068  HB3 LEU   196      41.085  37.593  25.633  1.00  0.00           H  
ATOM   3069  CG  LEU   196      39.194  36.556  25.917  1.00  0.00           C  
ATOM   3070  HG  LEU   196      39.122  35.913  25.039  1.00  0.00           H  
ATOM   3071  CD1 LEU   196      38.380  35.720  26.987  1.00  0.00           C  
ATOM   3072 HD11 LEU   196      37.303  35.736  26.824  1.00  0.00           H  
ATOM   3073 HD12 LEU   196      38.562  34.654  26.852  1.00  0.00           H  
ATOM   3074 HD13 LEU   196      38.568  36.196  27.950  1.00  0.00           H  
ATOM   3075  CD2 LEU   196      38.386  37.816  25.744  1.00  0.00           C  
ATOM   3076 HD21 LEU   196      37.327  37.555  25.740  1.00  0.00           H  
ATOM   3077 HD22 LEU   196      38.617  38.514  26.548  1.00  0.00           H  
ATOM   3078 HD23 LEU   196      38.661  38.412  24.874  1.00  0.00           H  
ATOM   3079  C   LEU   196      41.854  35.077  24.755  1.00  0.00           C  
ATOM   3080  O   LEU   196      41.365  33.959  24.407  1.00  0.00           O  
ATOM   3081  N   ASN   197      42.784  35.740  24.026  1.00  0.00           N  
ATOM   3082  H   ASN   197      43.126  36.553  24.520  1.00  0.00           H  
ATOM   3083  CA  ASN   197      43.234  35.293  22.713  1.00  0.00           C  
ATOM   3084  HA  ASN   197      42.937  34.249  22.619  1.00  0.00           H  
ATOM   3085  CB  ASN   197      42.469  35.891  21.515  1.00  0.00           C  
ATOM   3086  HB2 ASN   197      42.920  36.842  21.233  1.00  0.00           H  
ATOM   3087  HB3 ASN   197      42.414  35.265  20.624  1.00  0.00           H  
ATOM   3088  CG  ASN   197      40.982  36.077  21.729  1.00  0.00           C  
ATOM   3089  OD1 ASN   197      40.186  35.210  21.444  1.00  0.00           O  
ATOM   3090  ND2 ASN   197      40.516  37.132  22.261  1.00  0.00           N  
ATOM   3091 HD21 ASN   197      39.513  37.158  22.151  1.00  0.00           H  
ATOM   3092 HD22 ASN   197      41.032  37.993  22.373  1.00  0.00           H  
ATOM   3093  C   ASN   197      44.746  35.560  22.499  1.00  0.00           C  
ATOM   3094  O   ASN   197      45.274  36.645  22.923  1.00  0.00           O  
ATOM   3095  N   ASP   198      45.415  34.694  21.740  1.00  0.00           N  
ATOM   3096  H   ASP   198      44.924  33.830  21.560  1.00  0.00           H  
ATOM   3097  CA  ASP   198      46.778  34.826  21.252  1.00  0.00           C  
ATOM   3098  HA  ASP   198      47.464  35.071  22.063  1.00  0.00           H  
ATOM   3099  CB  ASP   198      47.240  33.450  20.747  1.00  0.00           C  
ATOM   3100  HB2 ASP   198      47.191  32.675  21.512  1.00  0.00           H  
ATOM   3101  HB3 ASP   198      46.541  33.107  19.985  1.00  0.00           H  
ATOM   3102  CG  ASP   198      48.597  33.294  20.103  1.00  0.00           C  
ATOM   3103  OD1 ASP   198      48.993  32.173  19.828  1.00  0.00           O  
ATOM   3104  OD2 ASP   198      49.278  34.337  19.748  1.00  0.00           O  
ATOM   3105  C   ASP   198      46.910  35.917  20.247  1.00  0.00           C  
ATOM   3106  O   ASP   198      47.880  36.659  20.317  1.00  0.00           O  
ATOM   3107  N   THR   199      45.884  36.197  19.470  1.00  0.00           N  
ATOM   3108  H   THR   199      45.059  35.614  19.437  1.00  0.00           H  
ATOM   3109  CA  THR   199      45.704  37.370  18.541  1.00  0.00           C  
ATOM   3110  HA  THR   199      46.570  37.452  17.885  1.00  0.00           H  
ATOM   3111  CB  THR   199      44.409  37.316  17.671  1.00  0.00           C  
ATOM   3112  HB  THR   199      44.267  38.304  17.232  1.00  0.00           H  
ATOM   3113  CG2 THR   199      44.403  36.141  16.713  1.00  0.00           C  
ATOM   3114 HG21 THR   199      43.474  36.041  16.153  1.00  0.00           H  
ATOM   3115 HG22 THR   199      45.195  36.277  15.976  1.00  0.00           H  
ATOM   3116 HG23 THR   199      44.516  35.223  17.289  1.00  0.00           H  
ATOM   3117  OG1 THR   199      43.316  37.225  18.437  1.00  0.00           O  
ATOM   3118  HG1 THR   199      43.044  38.112  18.683  1.00  0.00           H  
ATOM   3119  C   THR   199      45.672  38.737  19.323  1.00  0.00           C  
ATOM   3120  O   THR   199      46.077  39.726  18.757  1.00  0.00           O  
ATOM   3121  N   ASP   200      45.432  38.755  20.645  1.00  0.00           N  
ATOM   3122  H   ASP   200      45.217  37.923  21.175  1.00  0.00           H  
ATOM   3123  CA  ASP   200      45.580  39.986  21.436  1.00  0.00           C  
ATOM   3124  HA  ASP   200      45.262  40.848  20.851  1.00  0.00           H  
ATOM   3125  CB  ASP   200      44.604  40.009  22.623  1.00  0.00           C  
ATOM   3126  HB2 ASP   200      44.804  39.158  23.274  1.00  0.00           H  
ATOM   3127  HB3 ASP   200      44.799  40.877  23.254  1.00  0.00           H  
ATOM   3128  CG  ASP   200      43.115  40.016  22.181  1.00  0.00           C  
ATOM   3129  OD1 ASP   200      42.750  40.808  21.343  1.00  0.00           O  
ATOM   3130  OD2 ASP   200      42.355  39.154  22.734  1.00  0.00           O  
ATOM   3131  C   ASP   200      46.960  40.260  21.863  1.00  0.00           C  
ATOM   3132  O   ASP   200      47.322  41.372  22.287  1.00  0.00           O  
ATOM   3133  N   HIE   201      47.824  39.275  21.918  1.00  0.00           N  
ATOM   3134  H   HIE   201      47.491  38.455  21.432  1.00  0.00           H  
ATOM   3135  CA  HIE   201      49.161  39.301  22.304  1.00  0.00           C  
ATOM   3136  HA  HIE   201      49.253  40.090  23.050  1.00  0.00           H  
ATOM   3137  CB  HIE   201      49.405  38.020  23.155  1.00  0.00           C  
ATOM   3138  HB2 HIE   201      49.256  38.241  24.212  1.00  0.00           H  
ATOM   3139  HB3 HIE   201      48.630  37.264  23.035  1.00  0.00           H  
ATOM   3140  CG  HIE   201      50.703  37.349  23.012  1.00  0.00           C  
ATOM   3141  ND1 HIE   201      50.853  36.144  22.325  1.00  0.00           N  
ATOM   3142  CE1 HIE   201      52.148  35.917  22.263  1.00  0.00           C  
ATOM   3143  HE1 HIE   201      52.620  35.246  21.561  1.00  0.00           H  
ATOM   3144  NE2 HIE   201      52.800  36.922  22.947  1.00  0.00           N  
ATOM   3145  HE2 HIE   201      53.777  36.854  23.191  1.00  0.00           H  
ATOM   3146  CD2 HIE   201      51.873  37.819  23.498  1.00  0.00           C  
ATOM   3147  HD2 HIE   201      52.087  38.667  24.132  1.00  0.00           H  
ATOM   3148  C   HIE   201      50.115  39.636  21.113  1.00  0.00           C  
ATOM   3149  O   HIE   201      49.937  38.964  20.071  1.00  0.00           O  
ATOM   3150  N   PRO   202      51.126  40.527  21.185  1.00  0.00           N  
ATOM   3151  CD  PRO   202      52.281  40.438  20.221  1.00  0.00           C  
ATOM   3152  HD2 PRO   202      52.250  41.122  19.373  1.00  0.00           H  
ATOM   3153  HD3 PRO   202      52.367  39.491  19.690  1.00  0.00           H  
ATOM   3154  CG  PRO   202      53.496  40.800  21.019  1.00  0.00           C  
ATOM   3155  HG2 PRO   202      54.276  41.217  20.383  1.00  0.00           H  
ATOM   3156  HG3 PRO   202      53.848  39.855  21.432  1.00  0.00           H  
ATOM   3157  CB  PRO   202      53.037  41.663  22.123  1.00  0.00           C  
ATOM   3158  HB2 PRO   202      53.094  42.716  21.847  1.00  0.00           H  
ATOM   3159  HB3 PRO   202      53.648  41.533  23.015  1.00  0.00           H  
ATOM   3160  CA  PRO   202      51.526  41.292  22.386  1.00  0.00           C  
ATOM   3161  HA  PRO   202      51.380  40.618  23.230  1.00  0.00           H  
ATOM   3162  C   PRO   202      50.660  42.516  22.531  1.00  0.00           C  
ATOM   3163  O   PRO   202      50.384  43.249  21.569  1.00  0.00           O  
ATOM   3164  N   ILE   203      50.149  42.746  23.726  1.00  0.00           N  
ATOM   3165  H   ILE   203      50.376  42.068  24.440  1.00  0.00           H  
ATOM   3166  CA  ILE   203      49.215  43.792  24.036  1.00  0.00           C  
ATOM   3167  HA  ILE   203      48.363  43.840  23.358  1.00  0.00           H  
ATOM   3168  CB  ILE   203      48.638  43.510  25.460  1.00  0.00           C  
ATOM   3169  HB  ILE   203      49.523  43.383  26.083  1.00  0.00           H  
ATOM   3170  CG2 ILE   203      47.891  44.699  25.974  1.00  0.00           C  
ATOM   3171 HG21 ILE   203      48.485  45.602  26.116  1.00  0.00           H  
ATOM   3172 HG22 ILE   203      47.059  45.057  25.367  1.00  0.00           H  
ATOM   3173 HG23 ILE   203      47.323  44.580  26.896  1.00  0.00           H  
ATOM   3174  CG1 ILE   203      47.732  42.231  25.379  1.00  0.00           C  
ATOM   3175 HG12 ILE   203      46.819  42.531  24.867  1.00  0.00           H  
ATOM   3176 HG13 ILE   203      48.258  41.386  24.934  1.00  0.00           H  
ATOM   3177  CD1 ILE   203      47.459  41.616  26.765  1.00  0.00           C  
ATOM   3178 HD11 ILE   203      48.057  40.720  26.929  1.00  0.00           H  
ATOM   3179 HD12 ILE   203      47.703  42.392  27.492  1.00  0.00           H  
ATOM   3180 HD13 ILE   203      46.420  41.287  26.758  1.00  0.00           H  
ATOM   3181  C   ILE   203      49.849  45.245  23.939  1.00  0.00           C  
ATOM   3182  O   ILE   203      50.725  45.495  24.811  1.00  0.00           O  
ATOM   3183  N   ARG   204      49.762  46.008  22.888  1.00  0.00           N  
ATOM   3184  H   ARG   204      49.178  45.786  22.095  1.00  0.00           H  
ATOM   3185  CA  ARG   204      50.346  47.342  22.746  1.00  0.00           C  
ATOM   3186  HA  ARG   204      51.244  47.356  23.363  1.00  0.00           H  
ATOM   3187  CB  ARG   204      50.532  47.460  21.199  1.00  0.00           C  
ATOM   3188  HB2 ARG   204      50.940  46.554  20.750  1.00  0.00           H  
ATOM   3189  HB3 ARG   204      49.516  47.491  20.804  1.00  0.00           H  
ATOM   3190  CG  ARG   204      51.437  48.630  20.748  1.00  0.00           C  
ATOM   3191  HG2 ARG   204      50.981  49.593  20.977  1.00  0.00           H  
ATOM   3192  HG3 ARG   204      52.396  48.703  21.263  1.00  0.00           H  
ATOM   3193  CD  ARG   204      51.772  48.524  19.208  1.00  0.00           C  
ATOM   3194  HD2 ARG   204      52.563  47.774  19.213  1.00  0.00           H  
ATOM   3195  HD3 ARG   204      50.917  48.139  18.653  1.00  0.00           H  
ATOM   3196  NE  ARG   204      52.175  49.865  18.740  1.00  0.00           N  
ATOM   3197  HE  ARG   204      52.017  50.633  19.377  1.00  0.00           H  
ATOM   3198  CZ  ARG   204      52.518  50.200  17.500  1.00  0.00           C  
ATOM   3199  NH1 ARG   204      52.569  49.318  16.552  1.00  0.00           N  
ATOM   3200 HH11 ARG   204      52.508  48.360  16.864  1.00  0.00           H  
ATOM   3201 HH12 ARG   204      52.803  49.738  15.664  1.00  0.00           H  
ATOM   3202  NH2 ARG   204      52.725  51.445  17.192  1.00  0.00           N  
ATOM   3203 HH21 ARG   204      52.728  52.129  17.935  1.00  0.00           H  
ATOM   3204 HH22 ARG   204      53.082  51.638  16.267  1.00  0.00           H  
ATOM   3205  C   ARG   204      49.451  48.433  23.348  1.00  0.00           C  
ATOM   3206  O   ARG   204      48.241  48.537  23.120  1.00  0.00           O  
ATOM   3207  N   PHE   205      50.047  49.274  24.192  1.00  0.00           N  
ATOM   3208  H   PHE   205      51.022  49.142  24.420  1.00  0.00           H  
ATOM   3209  CA  PHE   205      49.226  50.176  24.991  1.00  0.00           C  
ATOM   3210  HA  PHE   205      48.273  50.298  24.475  1.00  0.00           H  
ATOM   3211  CB  PHE   205      48.862  49.461  26.320  1.00  0.00           C  
ATOM   3212  HB2 PHE   205      47.933  49.879  26.709  1.00  0.00           H  
ATOM   3213  HB3 PHE   205      48.792  48.393  26.113  1.00  0.00           H  
ATOM   3214  CG  PHE   205      49.920  49.610  27.392  1.00  0.00           C  
ATOM   3215  CD1 PHE   205      49.729  50.630  28.306  1.00  0.00           C  
ATOM   3216  HD1 PHE   205      48.936  51.326  28.076  1.00  0.00           H  
ATOM   3217  CE1 PHE   205      50.611  50.759  29.405  1.00  0.00           C  
ATOM   3218  HE1 PHE   205      50.475  51.571  30.104  1.00  0.00           H  
ATOM   3219  CZ  PHE   205      51.588  49.760  29.641  1.00  0.00           C  
ATOM   3220  HZ  PHE   205      52.195  49.905  30.522  1.00  0.00           H  
ATOM   3221  CE2 PHE   205      51.845  48.776  28.686  1.00  0.00           C  
ATOM   3222  HE2 PHE   205      52.699  48.116  28.710  1.00  0.00           H  
ATOM   3223  CD2 PHE   205      51.051  48.723  27.516  1.00  0.00           C  
ATOM   3224  HD2 PHE   205      51.262  47.907  26.839  1.00  0.00           H  
ATOM   3225  C   PHE   205      49.821  51.586  25.150  1.00  0.00           C  
ATOM   3226  O   PHE   205      51.075  51.834  25.127  1.00  0.00           O  
ATOM   3227  N   SER   206      49.004  52.639  25.388  1.00  0.00           N  
ATOM   3228  H   SER   206      47.999  52.553  25.330  1.00  0.00           H  
ATOM   3229  CA  SER   206      49.538  53.968  25.603  1.00  0.00           C  
ATOM   3230  HA  SER   206      50.389  54.245  24.981  1.00  0.00           H  
ATOM   3231  CB  SER   206      48.480  55.061  25.256  1.00  0.00           C  
ATOM   3232  HB2 SER   206      47.692  55.091  26.008  1.00  0.00           H  
ATOM   3233  HB3 SER   206      48.996  56.011  25.122  1.00  0.00           H  
ATOM   3234  OG  SER   206      47.701  54.932  24.022  1.00  0.00           O  
ATOM   3235  HG  SER   206      47.165  55.719  23.897  1.00  0.00           H  
ATOM   3236  C   SER   206      50.069  54.113  27.056  1.00  0.00           C  
ATOM   3237  O   SER   206      49.359  53.802  28.005  1.00  0.00           O  
ATOM   3238  N   PHE   207      51.333  54.618  27.242  1.00  0.00           N  
ATOM   3239  H   PHE   207      51.763  55.146  26.496  1.00  0.00           H  
ATOM   3240  CA  PHE   207      52.193  54.132  28.266  1.00  0.00           C  
ATOM   3241  HA  PHE   207      51.795  53.206  28.682  1.00  0.00           H  
ATOM   3242  CB  PHE   207      53.546  53.842  27.609  1.00  0.00           C  
ATOM   3243  HB2 PHE   207      53.449  53.666  26.537  1.00  0.00           H  
ATOM   3244  HB3 PHE   207      54.184  54.725  27.632  1.00  0.00           H  
ATOM   3245  CG  PHE   207      54.341  52.625  28.192  1.00  0.00           C  
ATOM   3246  CD1 PHE   207      55.510  52.850  28.944  1.00  0.00           C  
ATOM   3247  HD1 PHE   207      55.795  53.873  29.139  1.00  0.00           H  
ATOM   3248  CE1 PHE   207      56.252  51.775  29.478  1.00  0.00           C  
ATOM   3249  HE1 PHE   207      57.133  51.920  30.085  1.00  0.00           H  
ATOM   3250  CZ  PHE   207      55.886  50.426  29.118  1.00  0.00           C  
ATOM   3251  HZ  PHE   207      56.513  49.611  29.448  1.00  0.00           H  
ATOM   3252  CE2 PHE   207      54.748  50.223  28.325  1.00  0.00           C  
ATOM   3253  HE2 PHE   207      54.383  49.261  28.000  1.00  0.00           H  
ATOM   3254  CD2 PHE   207      53.955  51.324  27.962  1.00  0.00           C  
ATOM   3255  HD2 PHE   207      53.080  51.112  27.366  1.00  0.00           H  
ATOM   3256  C   PHE   207      52.338  55.028  29.542  1.00  0.00           C  
ATOM   3257  O   PHE   207      53.047  54.594  30.428  1.00  0.00           O  
ATOM   3258  N   SER   208      51.743  56.213  29.689  1.00  0.00           N  
ATOM   3259  H   SER   208      51.272  56.504  28.845  1.00  0.00           H  
ATOM   3260  CA  SER   208      51.821  57.076  30.802  1.00  0.00           C  
ATOM   3261  HA  SER   208      51.879  56.438  31.683  1.00  0.00           H  
ATOM   3262  CB  SER   208      53.148  57.783  30.791  1.00  0.00           C  
ATOM   3263  HB2 SER   208      53.971  57.150  30.458  1.00  0.00           H  
ATOM   3264  HB3 SER   208      53.097  58.584  30.054  1.00  0.00           H  
ATOM   3265  OG  SER   208      53.423  58.401  32.044  1.00  0.00           O  
ATOM   3266  HG  SER   208      53.426  57.674  32.670  1.00  0.00           H  
ATOM   3267  C   SER   208      50.676  58.079  30.939  1.00  0.00           C  
ATOM   3268  O   SER   208      50.417  58.872  30.068  1.00  0.00           O  
ATOM   3269  N   MET   209      50.152  58.250  32.202  1.00  0.00           N  
ATOM   3270  H   MET   209      50.489  57.668  32.956  1.00  0.00           H  
ATOM   3271  CA  MET   209      49.391  59.440  32.590  1.00  0.00           C  
ATOM   3272  HA  MET   209      49.950  60.347  32.360  1.00  0.00           H  
ATOM   3273  CB  MET   209      47.986  59.397  32.063  1.00  0.00           C  
ATOM   3274  HB2 MET   209      47.320  60.068  32.604  1.00  0.00           H  
ATOM   3275  HB3 MET   209      47.919  59.628  31.000  1.00  0.00           H  
ATOM   3276  CG  MET   209      47.368  57.955  32.265  1.00  0.00           C  
ATOM   3277  HG2 MET   209      47.790  57.114  31.715  1.00  0.00           H  
ATOM   3278  HG3 MET   209      47.456  57.706  33.323  1.00  0.00           H  
ATOM   3279  SD  MET   209      45.559  58.053  31.950  1.00  0.00           S  
ATOM   3280  CE  MET   209      45.562  57.560  30.213  1.00  0.00           C  
ATOM   3281  HE1 MET   209      46.162  56.661  30.071  1.00  0.00           H  
ATOM   3282  HE2 MET   209      44.519  57.357  29.969  1.00  0.00           H  
ATOM   3283  HE3 MET   209      45.958  58.359  29.586  1.00  0.00           H  
ATOM   3284  C   MET   209      49.187  59.360  34.095  1.00  0.00           C  
ATOM   3285  O   MET   209      49.430  58.328  34.749  1.00  0.00           O  
ATOM   3286  N   LYS   210      48.806  60.479  34.725  1.00  0.00           N  
ATOM   3287  H   LYS   210      48.734  61.277  34.110  1.00  0.00           H  
ATOM   3288  CA  LYS   210      48.356  60.594  36.154  1.00  0.00           C  
ATOM   3289  HA  LYS   210      48.839  59.826  36.758  1.00  0.00           H  
ATOM   3290  CB  LYS   210      46.847  60.380  36.099  1.00  0.00           C  
ATOM   3291  HB2 LYS   210      46.644  59.484  35.512  1.00  0.00           H  
ATOM   3292  HB3 LYS   210      46.465  60.128  37.088  1.00  0.00           H  
ATOM   3293  CG  LYS   210      45.936  61.523  35.542  1.00  0.00           C  
ATOM   3294  HG2 LYS   210      45.817  62.366  36.224  1.00  0.00           H  
ATOM   3295  HG3 LYS   210      46.415  61.827  34.611  1.00  0.00           H  
ATOM   3296  CD  LYS   210      44.552  61.060  35.206  1.00  0.00           C  
ATOM   3297  HD2 LYS   210      44.530  60.120  34.654  1.00  0.00           H  
ATOM   3298  HD3 LYS   210      44.013  60.794  36.116  1.00  0.00           H  
ATOM   3299  CE  LYS   210      43.907  62.210  34.539  1.00  0.00           C  
ATOM   3300  HE2 LYS   210      44.026  63.042  35.233  1.00  0.00           H  
ATOM   3301  HE3 LYS   210      44.496  62.328  33.630  1.00  0.00           H  
ATOM   3302  NZ  LYS   210      42.437  62.073  34.200  1.00  0.00           N  
ATOM   3303  HZ1 LYS   210      42.113  62.913  33.743  1.00  0.00           H  
ATOM   3304  HZ2 LYS   210      42.244  61.410  33.463  1.00  0.00           H  
ATOM   3305  HZ3 LYS   210      41.907  61.930  35.049  1.00  0.00           H  
ATOM   3306  C   LYS   210      48.729  61.986  36.805  1.00  0.00           C  
ATOM   3307  O   LYS   210      48.987  62.944  36.024  1.00  0.00           O  
ATOM   3308  N   PHE   211      48.694  62.029  38.151  1.00  0.00           N  
ATOM   3309  H   PHE   211      48.587  61.216  38.741  1.00  0.00           H  
ATOM   3310  CA  PHE   211      48.694  63.348  38.886  1.00  0.00           C  
ATOM   3311  HA  PHE   211      48.590  64.201  38.215  1.00  0.00           H  
ATOM   3312  CB  PHE   211      47.435  63.439  39.744  1.00  0.00           C  
ATOM   3313  HB2 PHE   211      47.587  62.581  40.399  1.00  0.00           H  
ATOM   3314  HB3 PHE   211      47.472  64.368  40.314  1.00  0.00           H  
ATOM   3315  CG  PHE   211      46.139  63.532  38.984  1.00  0.00           C  
ATOM   3316  CD1 PHE   211      45.988  64.462  37.888  1.00  0.00           C  
ATOM   3317  HD1 PHE   211      46.748  65.215  37.738  1.00  0.00           H  
ATOM   3318  CE1 PHE   211      44.652  64.636  37.352  1.00  0.00           C  
ATOM   3319  HE1 PHE   211      44.361  65.514  36.794  1.00  0.00           H  
ATOM   3320  CZ  PHE   211      43.642  63.764  37.726  1.00  0.00           C  
ATOM   3321  HZ  PHE   211      42.607  63.869  37.437  1.00  0.00           H  
ATOM   3322  CE2 PHE   211      43.824  62.816  38.761  1.00  0.00           C  
ATOM   3323  HE2 PHE   211      42.990  62.173  38.999  1.00  0.00           H  
ATOM   3324  CD2 PHE   211      45.057  62.642  39.326  1.00  0.00           C  
ATOM   3325  HD2 PHE   211      45.077  61.926  40.135  1.00  0.00           H  
ATOM   3326  C   PHE   211      49.854  63.482  39.795  1.00  0.00           C  
ATOM   3327  O   PHE   211      50.485  62.543  40.269  1.00  0.00           O  
ATOM   3328  N   GLN   212      50.286  64.726  40.077  1.00  0.00           N  
ATOM   3329  H   GLN   212      49.752  65.531  39.783  1.00  0.00           H  
ATOM   3330  CA  GLN   212      51.403  64.876  40.991  1.00  0.00           C  
ATOM   3331  HA  GLN   212      52.270  64.323  40.629  1.00  0.00           H  
ATOM   3332  CB  GLN   212      51.804  66.376  41.117  1.00  0.00           C  
ATOM   3333  HB2 GLN   212      52.831  66.504  41.458  1.00  0.00           H  
ATOM   3334  HB3 GLN   212      51.832  66.882  40.152  1.00  0.00           H  
ATOM   3335  CG  GLN   212      50.874  67.254  42.021  1.00  0.00           C  
ATOM   3336  HG2 GLN   212      49.932  67.365  41.483  1.00  0.00           H  
ATOM   3337  HG3 GLN   212      50.612  66.804  42.979  1.00  0.00           H  
ATOM   3338  CD  GLN   212      51.393  68.625  42.283  1.00  0.00           C  
ATOM   3339  OE1 GLN   212      51.753  69.346  41.395  1.00  0.00           O  
ATOM   3340  NE2 GLN   212      51.218  69.094  43.502  1.00  0.00           N  
ATOM   3341 HE21 GLN   212      51.558  70.021  43.714  1.00  0.00           H  
ATOM   3342 HE22 GLN   212      50.934  68.540  44.298  1.00  0.00           H  
ATOM   3343  C   GLN   212      51.058  64.367  42.418  1.00  0.00           C  
ATOM   3344  O   GLN   212      49.914  64.399  42.834  1.00  0.00           O  
ATOM   3345  N   SER   213      52.071  63.983  43.105  1.00  0.00           N  
ATOM   3346  H   SER   213      52.941  64.060  42.598  1.00  0.00           H  
ATOM   3347  CA  SER   213      52.126  63.544  44.448  1.00  0.00           C  
ATOM   3348  HA  SER   213      51.161  63.114  44.716  1.00  0.00           H  
ATOM   3349  CB  SER   213      53.147  62.447  44.522  1.00  0.00           C  
ATOM   3350  HB2 SER   213      52.877  61.601  43.890  1.00  0.00           H  
ATOM   3351  HB3 SER   213      54.172  62.778  44.357  1.00  0.00           H  
ATOM   3352  OG  SER   213      52.905  61.917  45.806  1.00  0.00           O  
ATOM   3353  HG  SER   213      53.266  61.029  45.873  1.00  0.00           H  
ATOM   3354  C   SER   213      52.590  64.602  45.414  1.00  0.00           C  
ATOM   3355  O   SER   213      53.339  65.526  45.019  1.00  0.00           O  
ATOM   3356  N   GLY   214      52.104  64.591  46.677  1.00  0.00           N  
ATOM   3357  H   GLY   214      51.588  63.781  46.991  1.00  0.00           H  
ATOM   3358  CA  GLY   214      52.676  65.391  47.726  1.00  0.00           C  
ATOM   3359  HA2 GLY   214      53.505  64.872  48.207  1.00  0.00           H  
ATOM   3360  HA3 GLY   214      52.923  66.374  47.327  1.00  0.00           H  
ATOM   3361  C   GLY   214      51.671  65.695  48.828  1.00  0.00           C  
ATOM   3362  O   GLY   214      52.031  65.825  49.993  1.00  0.00           O  
ATOM   3363  N   GLN   215      50.362  65.735  48.374  1.00  0.00           N  
ATOM   3364  H   GLN   215      50.005  65.288  47.541  1.00  0.00           H  
ATOM   3365  CA  GLN   215      49.396  66.481  49.207  1.00  0.00           C  
ATOM   3366  HA  GLN   215      49.959  67.391  49.412  1.00  0.00           H  
ATOM   3367  CB  GLN   215      48.093  66.707  48.356  1.00  0.00           C  
ATOM   3368  HB2 GLN   215      47.606  65.746  48.192  1.00  0.00           H  
ATOM   3369  HB3 GLN   215      47.412  67.417  48.825  1.00  0.00           H  
ATOM   3370  CG  GLN   215      48.333  67.409  47.027  1.00  0.00           C  
ATOM   3371  HG2 GLN   215      47.368  67.632  46.572  1.00  0.00           H  
ATOM   3372  HG3 GLN   215      48.662  68.425  47.244  1.00  0.00           H  
ATOM   3373  CD  GLN   215      49.320  66.729  46.069  1.00  0.00           C  
ATOM   3374  OE1 GLN   215      50.304  67.323  45.634  1.00  0.00           O  
ATOM   3375  NE2 GLN   215      49.045  65.529  45.632  1.00  0.00           N  
ATOM   3376 HE21 GLN   215      49.676  65.162  44.934  1.00  0.00           H  
ATOM   3377 HE22 GLN   215      48.214  65.030  45.916  1.00  0.00           H  
ATOM   3378  C   GLN   215      49.064  65.768  50.585  1.00  0.00           C  
ATOM   3379  O   GLN   215      48.682  66.474  51.492  1.00  0.00           O  
ATOM   3380  N   LEU   216      49.237  64.450  50.690  1.00  0.00           N  
ATOM   3381  H   LEU   216      49.589  63.964  49.877  1.00  0.00           H  
ATOM   3382  CA  LEU   216      48.555  63.654  51.648  1.00  0.00           C  
ATOM   3383  HA  LEU   216      47.836  64.259  52.200  1.00  0.00           H  
ATOM   3384  CB  LEU   216      47.799  62.483  51.029  1.00  0.00           C  
ATOM   3385  HB2 LEU   216      48.517  61.753  50.655  1.00  0.00           H  
ATOM   3386  HB3 LEU   216      47.319  61.969  51.861  1.00  0.00           H  
ATOM   3387  CG  LEU   216      46.836  62.881  49.902  1.00  0.00           C  
ATOM   3388  HG  LEU   216      47.317  63.442  49.101  1.00  0.00           H  
ATOM   3389  CD1 LEU   216      46.151  61.638  49.250  1.00  0.00           C  
ATOM   3390 HD11 LEU   216      45.530  61.154  50.004  1.00  0.00           H  
ATOM   3391 HD12 LEU   216      45.435  61.833  48.451  1.00  0.00           H  
ATOM   3392 HD13 LEU   216      46.806  60.843  48.896  1.00  0.00           H  
ATOM   3393  CD2 LEU   216      45.798  63.882  50.346  1.00  0.00           C  
ATOM   3394 HD21 LEU   216      45.378  63.446  51.253  1.00  0.00           H  
ATOM   3395 HD22 LEU   216      46.276  64.852  50.482  1.00  0.00           H  
ATOM   3396 HD23 LEU   216      44.964  64.031  49.661  1.00  0.00           H  
ATOM   3397  C   LEU   216      49.570  63.035  52.599  1.00  0.00           C  
ATOM   3398  O   LEU   216      50.768  62.867  52.344  1.00  0.00           O  
ATOM   3399  N   THR   217      49.073  62.475  53.699  1.00  0.00           N  
ATOM   3400  H   THR   217      48.097  62.603  53.926  1.00  0.00           H  
ATOM   3401  CA  THR   217      49.892  61.787  54.673  1.00  0.00           C  
ATOM   3402  HA  THR   217      50.870  61.577  54.239  1.00  0.00           H  
ATOM   3403  CB  THR   217      50.123  62.707  55.862  1.00  0.00           C  
ATOM   3404  HB  THR   217      49.162  63.031  56.263  1.00  0.00           H  
ATOM   3405  CG2 THR   217      50.799  62.021  56.997  1.00  0.00           C  
ATOM   3406 HG21 THR   217      51.119  62.740  57.751  1.00  0.00           H  
ATOM   3407 HG22 THR   217      50.074  61.352  57.461  1.00  0.00           H  
ATOM   3408 HG23 THR   217      51.676  61.453  56.684  1.00  0.00           H  
ATOM   3409  OG1 THR   217      50.786  63.885  55.465  1.00  0.00           O  
ATOM   3410  HG1 THR   217      50.115  64.489  55.138  1.00  0.00           H  
ATOM   3411  C   THR   217      49.279  60.454  55.166  1.00  0.00           C  
ATOM   3412  O   THR   217      48.078  60.519  55.298  1.00  0.00           O  
ATOM   3413  N   THR   218      50.059  59.369  55.353  1.00  0.00           N  
ATOM   3414  H   THR   218      51.014  59.336  55.028  1.00  0.00           H  
ATOM   3415  CA  THR   218      49.485  58.022  55.797  1.00  0.00           C  
ATOM   3416  HA  THR   218      48.523  57.861  55.310  1.00  0.00           H  
ATOM   3417  CB  THR   218      50.464  56.896  55.334  1.00  0.00           C  
ATOM   3418  HB  THR   218      51.384  56.919  55.919  1.00  0.00           H  
ATOM   3419  CG2 THR   218      49.824  55.449  55.420  1.00  0.00           C  
ATOM   3420 HG21 THR   218      48.767  55.527  55.166  1.00  0.00           H  
ATOM   3421 HG22 THR   218      50.341  54.821  54.694  1.00  0.00           H  
ATOM   3422 HG23 THR   218      50.126  55.066  56.395  1.00  0.00           H  
ATOM   3423  OG1 THR   218      50.898  57.053  54.032  1.00  0.00           O  
ATOM   3424  HG1 THR   218      51.386  57.879  54.064  1.00  0.00           H  
ATOM   3425  C   THR   218      49.261  57.882  57.261  1.00  0.00           C  
ATOM   3426  O   THR   218      50.055  58.340  58.078  1.00  0.00           O  
ATOM   3427  N   ARG   219      48.217  57.201  57.715  1.00  0.00           N  
ATOM   3428  H   ARG   219      47.605  56.861  56.987  1.00  0.00           H  
ATOM   3429  CA  ARG   219      47.913  56.821  59.074  1.00  0.00           C  
ATOM   3430  HA  ARG   219      48.745  57.029  59.747  1.00  0.00           H  
ATOM   3431  CB  ARG   219      46.747  57.686  59.613  1.00  0.00           C  
ATOM   3432  HB2 ARG   219      46.787  58.695  59.205  1.00  0.00           H  
ATOM   3433  HB3 ARG   219      45.752  57.302  59.384  1.00  0.00           H  
ATOM   3434  CG  ARG   219      46.804  57.857  61.153  1.00  0.00           C  
ATOM   3435  HG2 ARG   219      46.363  56.947  61.558  1.00  0.00           H  
ATOM   3436  HG3 ARG   219      47.851  57.819  61.453  1.00  0.00           H  
ATOM   3437  CD  ARG   219      46.073  59.124  61.647  1.00  0.00           C  
ATOM   3438  HD2 ARG   219      46.511  60.074  61.341  1.00  0.00           H  
ATOM   3439  HD3 ARG   219      45.030  59.164  61.331  1.00  0.00           H  
ATOM   3440  NE  ARG   219      46.083  59.132  63.080  1.00  0.00           N  
ATOM   3441  HE  ARG   219      46.271  58.234  63.503  1.00  0.00           H  
ATOM   3442  CZ  ARG   219      45.677  60.023  64.023  1.00  0.00           C  
ATOM   3443  NH1 ARG   219      45.219  61.160  63.642  1.00  0.00           N  
ATOM   3444 HH11 ARG   219      45.174  61.297  62.643  1.00  0.00           H  
ATOM   3445 HH12 ARG   219      44.696  61.811  64.210  1.00  0.00           H  
ATOM   3446  NH2 ARG   219      45.781  59.725  65.292  1.00  0.00           N  
ATOM   3447 HH21 ARG   219      46.274  58.902  65.607  1.00  0.00           H  
ATOM   3448 HH22 ARG   219      45.557  60.358  66.047  1.00  0.00           H  
ATOM   3449  C   ARG   219      47.632  55.305  59.137  1.00  0.00           C  
ATOM   3450  O   ARG   219      47.517  54.696  58.095  1.00  0.00           O  
ATOM   3451  N   PHE   220      47.448  54.754  60.364  1.00  0.00           N  
ATOM   3452  H   PHE   220      47.482  55.382  61.155  1.00  0.00           H  
ATOM   3453  CA  PHE   220      47.181  53.370  60.696  1.00  0.00           C  
ATOM   3454  HA  PHE   220      46.834  52.804  59.832  1.00  0.00           H  
ATOM   3455  CB  PHE   220      48.473  52.648  61.043  1.00  0.00           C  
ATOM   3456  HB2 PHE   220      49.118  52.759  60.172  1.00  0.00           H  
ATOM   3457  HB3 PHE   220      48.943  53.281  61.796  1.00  0.00           H  
ATOM   3458  CG  PHE   220      48.402  51.198  61.421  1.00  0.00           C  
ATOM   3459  CD1 PHE   220      48.445  50.851  62.784  1.00  0.00           C  
ATOM   3460  HD1 PHE   220      48.494  51.685  63.469  1.00  0.00           H  
ATOM   3461  CE1 PHE   220      48.363  49.516  63.167  1.00  0.00           C  
ATOM   3462  HE1 PHE   220      48.346  49.345  64.233  1.00  0.00           H  
ATOM   3463  CZ  PHE   220      48.471  48.517  62.188  1.00  0.00           C  
ATOM   3464  HZ  PHE   220      48.474  47.462  62.421  1.00  0.00           H  
ATOM   3465  CE2 PHE   220      48.635  48.826  60.841  1.00  0.00           C  
ATOM   3466  HE2 PHE   220      48.823  48.106  60.059  1.00  0.00           H  
ATOM   3467  CD2 PHE   220      48.586  50.173  60.433  1.00  0.00           C  
ATOM   3468  HD2 PHE   220      48.768  50.395  59.391  1.00  0.00           H  
ATOM   3469  C   PHE   220      46.198  53.242  61.771  1.00  0.00           C  
ATOM   3470  O   PHE   220      46.213  53.983  62.757  1.00  0.00           O  
ATOM   3471  N   PHE   221      45.351  52.204  61.633  1.00  0.00           N  
ATOM   3472  H   PHE   221      45.511  51.500  60.927  1.00  0.00           H  
ATOM   3473  CA  PHE   221      44.198  51.999  62.489  1.00  0.00           C  
ATOM   3474  HA  PHE   221      44.309  52.411  63.492  1.00  0.00           H  
ATOM   3475  CB  PHE   221      42.997  52.757  61.891  1.00  0.00           C  
ATOM   3476  HB2 PHE   221      42.921  52.475  60.841  1.00  0.00           H  
ATOM   3477  HB3 PHE   221      42.074  52.436  62.373  1.00  0.00           H  
ATOM   3478  CG  PHE   221      43.016  54.234  61.950  1.00  0.00           C  
ATOM   3479  CD1 PHE   221      43.539  54.955  63.048  1.00  0.00           C  
ATOM   3480  HD1 PHE   221      43.953  54.353  63.843  1.00  0.00           H  
ATOM   3481  CE1 PHE   221      43.555  56.381  63.042  1.00  0.00           C  
ATOM   3482  HE1 PHE   221      43.839  56.940  63.921  1.00  0.00           H  
ATOM   3483  CZ  PHE   221      43.166  57.112  61.913  1.00  0.00           C  
ATOM   3484  HZ  PHE   221      43.358  58.174  61.930  1.00  0.00           H  
ATOM   3485  CE2 PHE   221      42.772  56.360  60.800  1.00  0.00           C  
ATOM   3486  HE2 PHE   221      42.569  56.856  59.863  1.00  0.00           H  
ATOM   3487  CD2 PHE   221      42.740  54.950  60.772  1.00  0.00           C  
ATOM   3488  HD2 PHE   221      42.307  54.532  59.875  1.00  0.00           H  
ATOM   3489  C   PHE   221      43.706  50.539  62.578  1.00  0.00           C  
ATOM   3490  O   PHE   221      44.001  49.770  61.662  1.00  0.00           O  
ATOM   3491  N   HID   222      43.096  50.118  63.731  1.00  0.00           N  
ATOM   3492  H   HID   222      42.649  50.854  64.259  1.00  0.00           H  
ATOM   3493  CA  HID   222      43.085  48.692  64.058  1.00  0.00           C  
ATOM   3494  HA  HID   222      43.092  48.142  63.117  1.00  0.00           H  
ATOM   3495  CB  HID   222      44.428  48.484  64.756  1.00  0.00           C  
ATOM   3496  HB2 HID   222      45.112  48.242  63.943  1.00  0.00           H  
ATOM   3497  HB3 HID   222      44.760  49.366  65.304  1.00  0.00           H  
ATOM   3498  CG  HID   222      44.554  47.456  65.809  1.00  0.00           C  
ATOM   3499  ND1 HID   222      44.795  46.141  65.728  1.00  0.00           N  
ATOM   3500  HD1 HID   222      44.746  45.591  64.883  1.00  0.00           H  
ATOM   3501  CE1 HID   222      44.925  45.689  66.924  1.00  0.00           C  
ATOM   3502  HE1 HID   222      45.134  44.666  67.200  1.00  0.00           H  
ATOM   3503  NE2 HID   222      44.818  46.664  67.788  1.00  0.00           N  
ATOM   3504  CD2 HID   222      44.505  47.789  67.091  1.00  0.00           C  
ATOM   3505  HD2 HID   222      44.321  48.735  67.579  1.00  0.00           H  
ATOM   3506  C   HID   222      41.801  48.237  64.794  1.00  0.00           C  
ATOM   3507  O   HID   222      41.303  48.851  65.725  1.00  0.00           O  
ATOM   3508  N   PHE   223      41.247  47.082  64.271  1.00  0.00           N  
ATOM   3509  H   PHE   223      41.691  46.579  63.516  1.00  0.00           H  
ATOM   3510  CA  PHE   223      40.008  46.515  64.770  1.00  0.00           C  
ATOM   3511  HA  PHE   223      39.620  47.109  65.597  1.00  0.00           H  
ATOM   3512  CB  PHE   223      38.928  46.844  63.726  1.00  0.00           C  
ATOM   3513  HB2 PHE   223      38.900  46.059  62.971  1.00  0.00           H  
ATOM   3514  HB3 PHE   223      37.926  46.702  64.130  1.00  0.00           H  
ATOM   3515  CG  PHE   223      38.965  48.255  63.141  1.00  0.00           C  
ATOM   3516  CD1 PHE   223      38.172  49.263  63.697  1.00  0.00           C  
ATOM   3517  HD1 PHE   223      37.530  49.064  64.543  1.00  0.00           H  
ATOM   3518  CE1 PHE   223      38.190  50.552  63.100  1.00  0.00           C  
ATOM   3519  HE1 PHE   223      37.461  51.303  63.370  1.00  0.00           H  
ATOM   3520  CZ  PHE   223      39.039  50.790  62.019  1.00  0.00           C  
ATOM   3521  HZ  PHE   223      39.090  51.749  61.525  1.00  0.00           H  
ATOM   3522  CE2 PHE   223      39.939  49.829  61.536  1.00  0.00           C  
ATOM   3523  HE2 PHE   223      40.618  50.132  60.753  1.00  0.00           H  
ATOM   3524  CD2 PHE   223      39.763  48.447  61.990  1.00  0.00           C  
ATOM   3525  HD2 PHE   223      40.336  47.627  61.582  1.00  0.00           H  
ATOM   3526  C   PHE   223      40.114  44.983  65.261  1.00  0.00           C  
ATOM   3527  O   PHE   223      40.327  44.124  64.418  1.00  0.00           O  
ATOM   3528  N   THR   224      40.096  44.701  66.559  1.00  0.00           N  
ATOM   3529  H   THR   224      40.063  45.404  67.283  1.00  0.00           H  
ATOM   3530  CA  THR   224      40.309  43.341  67.101  1.00  0.00           C  
ATOM   3531  HA  THR   224      41.059  42.798  66.526  1.00  0.00           H  
ATOM   3532  CB  THR   224      40.818  43.367  68.557  1.00  0.00           C  
ATOM   3533  HB  THR   224      40.852  42.297  68.766  1.00  0.00           H  
ATOM   3534  CG2 THR   224      42.215  43.997  68.574  1.00  0.00           C  
ATOM   3535 HG21 THR   224      42.649  43.978  69.574  1.00  0.00           H  
ATOM   3536 HG22 THR   224      42.848  43.483  67.851  1.00  0.00           H  
ATOM   3537 HG23 THR   224      42.206  45.026  68.216  1.00  0.00           H  
ATOM   3538  OG1 THR   224      39.786  43.963  69.334  1.00  0.00           O  
ATOM   3539  HG1 THR   224      39.657  43.358  70.068  1.00  0.00           H  
ATOM   3540  C   THR   224      39.144  42.402  66.946  1.00  0.00           C  
ATOM   3541  O   THR   224      38.042  42.874  66.588  1.00  0.00           O  
ATOM   3542  N   ARG   225      39.247  41.079  67.213  1.00  0.00           N  
ATOM   3543  H   ARG   225      40.100  40.668  67.566  1.00  0.00           H  
ATOM   3544  CA  ARG   225      38.082  40.145  67.050  1.00  0.00           C  
ATOM   3545  HA  ARG   225      37.839  40.190  65.989  1.00  0.00           H  
ATOM   3546  CB  ARG   225      38.508  38.787  67.383  1.00  0.00           C  
ATOM   3547  HB2 ARG   225      39.457  38.642  66.868  1.00  0.00           H  
ATOM   3548  HB3 ARG   225      38.650  38.635  68.453  1.00  0.00           H  
ATOM   3549  CG  ARG   225      37.593  37.694  66.837  1.00  0.00           C  
ATOM   3550  HG2 ARG   225      36.835  37.433  67.575  1.00  0.00           H  
ATOM   3551  HG3 ARG   225      37.190  38.021  65.878  1.00  0.00           H  
ATOM   3552  CD  ARG   225      38.263  36.325  66.609  1.00  0.00           C  
ATOM   3553  HD2 ARG   225      37.558  35.580  66.242  1.00  0.00           H  
ATOM   3554  HD3 ARG   225      39.019  36.544  65.855  1.00  0.00           H  
ATOM   3555  NE  ARG   225      38.822  35.767  67.848  1.00  0.00           N  
ATOM   3556  HE  ARG   225      38.578  36.110  68.766  1.00  0.00           H  
ATOM   3557  CZ  ARG   225      39.911  34.996  67.876  1.00  0.00           C  
ATOM   3558  NH1 ARG   225      40.385  34.495  66.706  1.00  0.00           N  
ATOM   3559 HH11 ARG   225      40.013  34.808  65.821  1.00  0.00           H  
ATOM   3560 HH12 ARG   225      41.194  33.894  66.783  1.00  0.00           H  
ATOM   3561  NH2 ARG   225      40.533  34.479  68.961  1.00  0.00           N  
ATOM   3562 HH21 ARG   225      40.222  34.792  69.870  1.00  0.00           H  
ATOM   3563 HH22 ARG   225      41.293  33.815  68.951  1.00  0.00           H  
ATOM   3564  C   ARG   225      36.867  40.634  67.806  1.00  0.00           C  
ATOM   3565  O   ARG   225      35.776  40.481  67.233  1.00  0.00           O  
ATOM   3566  N   GLU   226      36.990  41.109  69.049  1.00  0.00           N  
ATOM   3567  H   GLU   226      37.959  41.176  69.324  1.00  0.00           H  
ATOM   3568  CA  GLU   226      35.922  41.542  69.993  1.00  0.00           C  
ATOM   3569  HA  GLU   226      35.229  40.701  70.031  1.00  0.00           H  
ATOM   3570  CB  GLU   226      36.413  41.922  71.460  1.00  0.00           C  
ATOM   3571  HB2 GLU   226      37.066  42.790  71.363  1.00  0.00           H  
ATOM   3572  HB3 GLU   226      35.527  42.139  72.058  1.00  0.00           H  
ATOM   3573  CG  GLU   226      37.190  40.817  72.093  1.00  0.00           C  
ATOM   3574  HG2 GLU   226      37.216  41.003  73.167  1.00  0.00           H  
ATOM   3575  HG3 GLU   226      36.663  39.864  72.068  1.00  0.00           H  
ATOM   3576  CD  GLU   226      38.583  40.626  71.424  1.00  0.00           C  
ATOM   3577  OE1 GLU   226      39.194  41.489  70.678  1.00  0.00           O  
ATOM   3578  OE2 GLU   226      39.218  39.604  71.713  1.00  0.00           O  
ATOM   3579  C   GLU   226      35.108  42.669  69.399  1.00  0.00           C  
ATOM   3580  O   GLU   226      33.871  42.650  69.521  1.00  0.00           O  
ATOM   3581  N   ASN   227      35.849  43.566  68.740  1.00  0.00           N  
ATOM   3582  H   ASN   227      36.812  43.320  68.560  1.00  0.00           H  
ATOM   3583  CA  ASN   227      35.276  44.687  67.954  1.00  0.00           C  
ATOM   3584  HA  ASN   227      34.478  45.177  68.512  1.00  0.00           H  
ATOM   3585  CB  ASN   227      36.506  45.596  67.550  1.00  0.00           C  
ATOM   3586  HB2 ASN   227      37.315  45.423  68.259  1.00  0.00           H  
ATOM   3587  HB3 ASN   227      36.898  45.451  66.543  1.00  0.00           H  
ATOM   3588  CG  ASN   227      36.136  47.084  67.576  1.00  0.00           C  
ATOM   3589  OD1 ASN   227      35.098  47.471  67.147  1.00  0.00           O  
ATOM   3590  ND2 ASN   227      37.040  47.906  67.988  1.00  0.00           N  
ATOM   3591 HD21 ASN   227      37.005  48.845  67.616  1.00  0.00           H  
ATOM   3592 HD22 ASN   227      37.983  47.542  67.990  1.00  0.00           H  
ATOM   3593  C   ASN   227      34.562  44.253  66.630  1.00  0.00           C  
ATOM   3594  O   ASN   227      33.526  44.793  66.243  1.00  0.00           O  
ATOM   3595  N   ILE   228      35.109  43.260  65.906  1.00  0.00           N  
ATOM   3596  H   ILE   228      35.925  42.783  66.262  1.00  0.00           H  
ATOM   3597  CA  ILE   228      34.714  42.846  64.532  1.00  0.00           C  
ATOM   3598  HA  ILE   228      34.319  43.703  63.987  1.00  0.00           H  
ATOM   3599  CB  ILE   228      36.078  42.323  63.804  1.00  0.00           C  
ATOM   3600  HB  ILE   228      36.641  41.692  64.492  1.00  0.00           H  
ATOM   3601  CG2 ILE   228      35.599  41.438  62.630  1.00  0.00           C  
ATOM   3602 HG21 ILE   228      34.876  41.902  61.958  1.00  0.00           H  
ATOM   3603 HG22 ILE   228      36.460  41.119  62.043  1.00  0.00           H  
ATOM   3604 HG23 ILE   228      35.154  40.486  62.918  1.00  0.00           H  
ATOM   3605  CG1 ILE   228      36.941  43.452  63.242  1.00  0.00           C  
ATOM   3606 HG12 ILE   228      37.228  44.067  64.095  1.00  0.00           H  
ATOM   3607 HG13 ILE   228      37.794  43.087  62.671  1.00  0.00           H  
ATOM   3608  CD1 ILE   228      36.369  44.500  62.310  1.00  0.00           C  
ATOM   3609 HD11 ILE   228      35.762  45.248  62.821  1.00  0.00           H  
ATOM   3610 HD12 ILE   228      37.189  45.053  61.852  1.00  0.00           H  
ATOM   3611 HD13 ILE   228      35.727  44.093  61.529  1.00  0.00           H  
ATOM   3612  C   ILE   228      33.539  41.880  64.598  1.00  0.00           C  
ATOM   3613  O   ILE   228      32.568  42.076  63.901  1.00  0.00           O  
ATOM   3614  N   ALA   229      33.525  40.986  65.514  1.00  0.00           N  
ATOM   3615  H   ALA   229      34.255  40.984  66.212  1.00  0.00           H  
ATOM   3616  CA  ALA   229      32.392  40.023  65.694  1.00  0.00           C  
ATOM   3617  HA  ALA   229      32.234  39.454  64.778  1.00  0.00           H  
ATOM   3618  CB  ALA   229      32.893  38.927  66.635  1.00  0.00           C  
ATOM   3619  HB1 ALA   229      33.833  38.449  66.361  1.00  0.00           H  
ATOM   3620  HB2 ALA   229      32.917  39.296  67.661  1.00  0.00           H  
ATOM   3621  HB3 ALA   229      32.215  38.076  66.564  1.00  0.00           H  
ATOM   3622  C   ALA   229      31.112  40.742  66.218  1.00  0.00           C  
ATOM   3623  O   ALA   229      29.990  40.488  65.835  1.00  0.00           O  
ATOM   3624  N   HIE   230      31.344  41.836  66.895  1.00  0.00           N  
ATOM   3625  H   HIE   230      32.278  42.157  67.107  1.00  0.00           H  
ATOM   3626  CA  HIE   230      30.220  42.735  67.148  1.00  0.00           C  
ATOM   3627  HA  HIE   230      29.314  42.226  67.478  1.00  0.00           H  
ATOM   3628  CB  HIE   230      30.650  43.534  68.464  1.00  0.00           C  
ATOM   3629  HB2 HIE   230      30.948  42.818  69.231  1.00  0.00           H  
ATOM   3630  HB3 HIE   230      31.446  44.112  67.994  1.00  0.00           H  
ATOM   3631  CG  HIE   230      29.570  44.414  69.006  1.00  0.00           C  
ATOM   3632  ND1 HIE   230      28.278  43.971  69.222  1.00  0.00           N  
ATOM   3633  CE1 HIE   230      27.502  45.007  69.490  1.00  0.00           C  
ATOM   3634  HE1 HIE   230      26.440  45.016  69.690  1.00  0.00           H  
ATOM   3635  NE2 HIE   230      28.286  46.077  69.583  1.00  0.00           N  
ATOM   3636  HE2 HIE   230      27.906  46.946  69.930  1.00  0.00           H  
ATOM   3637  CD2 HIE   230      29.592  45.714  69.295  1.00  0.00           C  
ATOM   3638  HD2 HIE   230      30.401  46.424  69.203  1.00  0.00           H  
ATOM   3639  C   HIE   230      29.839  43.593  65.971  1.00  0.00           C  
ATOM   3640  O   HIE   230      28.617  43.652  65.716  1.00  0.00           O  
ATOM   3641  N   LEU   231      30.783  44.083  65.181  1.00  0.00           N  
ATOM   3642  H   LEU   231      31.757  43.948  65.413  1.00  0.00           H  
ATOM   3643  CA  LEU   231      30.469  44.976  64.027  1.00  0.00           C  
ATOM   3644  HA  LEU   231      29.754  45.666  64.476  1.00  0.00           H  
ATOM   3645  CB  LEU   231      31.720  45.763  63.640  1.00  0.00           C  
ATOM   3646  HB2 LEU   231      31.942  46.454  64.453  1.00  0.00           H  
ATOM   3647  HB3 LEU   231      32.629  45.174  63.519  1.00  0.00           H  
ATOM   3648  CG  LEU   231      31.347  46.703  62.484  1.00  0.00           C  
ATOM   3649  HG  LEU   231      30.853  46.171  61.671  1.00  0.00           H  
ATOM   3650  CD1 LEU   231      30.304  47.783  62.942  1.00  0.00           C  
ATOM   3651 HD11 LEU   231      30.603  48.237  63.887  1.00  0.00           H  
ATOM   3652 HD12 LEU   231      30.303  48.640  62.268  1.00  0.00           H  
ATOM   3653 HD13 LEU   231      29.342  47.271  62.902  1.00  0.00           H  
ATOM   3654  CD2 LEU   231      32.582  47.355  61.824  1.00  0.00           C  
ATOM   3655 HD21 LEU   231      33.159  47.898  62.573  1.00  0.00           H  
ATOM   3656 HD22 LEU   231      33.168  46.505  61.475  1.00  0.00           H  
ATOM   3657 HD23 LEU   231      32.363  48.030  60.996  1.00  0.00           H  
ATOM   3658  C   LEU   231      29.651  44.284  62.935  1.00  0.00           C  
ATOM   3659  O   LEU   231      28.845  44.930  62.276  1.00  0.00           O  
ATOM   3660  N   LYS   232      29.896  43.012  62.650  1.00  0.00           N  
ATOM   3661  H   LYS   232      30.745  42.657  63.066  1.00  0.00           H  
ATOM   3662  CA  LYS   232      29.257  42.170  61.576  1.00  0.00           C  
ATOM   3663  HA  LYS   232      29.147  42.766  60.671  1.00  0.00           H  
ATOM   3664  CB  LYS   232      30.100  40.990  61.169  1.00  0.00           C  
ATOM   3665  HB2 LYS   232      31.032  41.281  60.685  1.00  0.00           H  
ATOM   3666  HB3 LYS   232      30.440  40.455  62.056  1.00  0.00           H  
ATOM   3667  CG  LYS   232      29.394  39.944  60.346  1.00  0.00           C  
ATOM   3668  HG2 LYS   232      28.557  39.541  60.916  1.00  0.00           H  
ATOM   3669  HG3 LYS   232      28.996  40.357  59.419  1.00  0.00           H  
ATOM   3670  CD  LYS   232      30.388  38.790  60.008  1.00  0.00           C  
ATOM   3671  HD2 LYS   232      29.928  38.234  59.191  1.00  0.00           H  
ATOM   3672  HD3 LYS   232      31.236  39.324  59.578  1.00  0.00           H  
ATOM   3673  CE  LYS   232      30.706  37.957  61.276  1.00  0.00           C  
ATOM   3674  HE2 LYS   232      31.560  37.308  61.087  1.00  0.00           H  
ATOM   3675  HE3 LYS   232      30.819  38.606  62.145  1.00  0.00           H  
ATOM   3676  NZ  LYS   232      29.535  37.047  61.427  1.00  0.00           N  
ATOM   3677  HZ1 LYS   232      29.817  36.436  62.180  1.00  0.00           H  
ATOM   3678  HZ2 LYS   232      28.803  37.563  61.893  1.00  0.00           H  
ATOM   3679  HZ3 LYS   232      29.187  36.565  60.611  1.00  0.00           H  
ATOM   3680  C   LYS   232      27.824  41.825  62.007  1.00  0.00           C  
ATOM   3681  O   LYS   232      26.848  41.976  61.262  1.00  0.00           O  
ATOM   3682  N   SER   233      27.684  41.285  63.211  1.00  0.00           N  
ATOM   3683  H   SER   233      28.559  41.152  63.697  1.00  0.00           H  
ATOM   3684  CA  SER   233      26.419  41.050  63.898  1.00  0.00           C  
ATOM   3685  HA  SER   233      25.981  40.265  63.281  1.00  0.00           H  
ATOM   3686  CB  SER   233      26.569  40.381  65.303  1.00  0.00           C  
ATOM   3687  HB2 SER   233      27.227  39.512  65.279  1.00  0.00           H  
ATOM   3688  HB3 SER   233      27.041  41.029  66.042  1.00  0.00           H  
ATOM   3689  OG  SER   233      25.318  39.922  65.746  1.00  0.00           O  
ATOM   3690  HG  SER   233      25.469  39.537  66.612  1.00  0.00           H  
ATOM   3691  C   SER   233      25.569  42.310  63.979  1.00  0.00           C  
ATOM   3692  O   SER   233      24.369  42.225  63.715  1.00  0.00           O  
ATOM   3693  N   LYS   234      26.200  43.475  64.383  1.00  0.00           N  
ATOM   3694  H   LYS   234      27.188  43.451  64.592  1.00  0.00           H  
ATOM   3695  CA  LYS   234      25.454  44.745  64.281  1.00  0.00           C  
ATOM   3696  HA  LYS   234      24.483  44.659  64.769  1.00  0.00           H  
ATOM   3697  CB  LYS   234      26.283  45.891  65.007  1.00  0.00           C  
ATOM   3698  HB2 LYS   234      26.546  45.623  66.030  1.00  0.00           H  
ATOM   3699  HB3 LYS   234      27.203  46.067  64.449  1.00  0.00           H  
ATOM   3700  CG  LYS   234      25.551  47.210  65.036  1.00  0.00           C  
ATOM   3701  HG2 LYS   234      25.557  47.687  64.056  1.00  0.00           H  
ATOM   3702  HG3 LYS   234      24.572  47.039  65.482  1.00  0.00           H  
ATOM   3703  CD  LYS   234      26.408  48.147  66.000  1.00  0.00           C  
ATOM   3704  HD2 LYS   234      26.459  47.787  67.027  1.00  0.00           H  
ATOM   3705  HD3 LYS   234      27.442  48.064  65.666  1.00  0.00           H  
ATOM   3706  CE  LYS   234      25.976  49.629  66.103  1.00  0.00           C  
ATOM   3707  HE2 LYS   234      26.839  50.131  66.540  1.00  0.00           H  
ATOM   3708  HE3 LYS   234      25.761  49.900  65.069  1.00  0.00           H  
ATOM   3709  NZ  LYS   234      24.801  49.759  66.998  1.00  0.00           N  
ATOM   3710  HZ1 LYS   234      25.014  49.402  67.919  1.00  0.00           H  
ATOM   3711  HZ2 LYS   234      24.441  50.696  67.103  1.00  0.00           H  
ATOM   3712  HZ3 LYS   234      24.033  49.279  66.550  1.00  0.00           H  
ATOM   3713  C   LYS   234      25.062  45.127  62.848  1.00  0.00           C  
ATOM   3714  O   LYS   234      23.853  45.392  62.604  1.00  0.00           O  
ATOM   3715  N   ALA   235      25.976  45.034  61.896  1.00  0.00           N  
ATOM   3716  H   ALA   235      26.838  44.525  62.028  1.00  0.00           H  
ATOM   3717  CA  ALA   235      25.599  45.396  60.488  1.00  0.00           C  
ATOM   3718  HA  ALA   235      25.155  46.391  60.462  1.00  0.00           H  
ATOM   3719  CB  ALA   235      26.905  45.306  59.646  1.00  0.00           C  
ATOM   3720  HB1 ALA   235      26.618  45.359  58.596  1.00  0.00           H  
ATOM   3721  HB2 ALA   235      27.586  46.072  60.016  1.00  0.00           H  
ATOM   3722  HB3 ALA   235      27.473  44.400  59.859  1.00  0.00           H  
ATOM   3723  C   ALA   235      24.533  44.569  59.873  1.00  0.00           C  
ATOM   3724  O   ALA   235      23.617  45.096  59.239  1.00  0.00           O  
ATOM   3725  N   ASN   236      24.597  43.240  60.212  1.00  0.00           N  
ATOM   3726  H   ASN   236      25.494  42.913  60.542  1.00  0.00           H  
ATOM   3727  CA  ASN   236      23.491  42.336  59.862  1.00  0.00           C  
ATOM   3728  HA  ASN   236      23.305  42.601  58.821  1.00  0.00           H  
ATOM   3729  CB  ASN   236      24.117  40.925  59.748  1.00  0.00           C  
ATOM   3730  HB2 ASN   236      24.610  40.711  60.696  1.00  0.00           H  
ATOM   3731  HB3 ASN   236      23.260  40.258  59.651  1.00  0.00           H  
ATOM   3732  CG  ASN   236      24.971  40.575  58.559  1.00  0.00           C  
ATOM   3733  OD1 ASN   236      24.639  40.005  57.523  1.00  0.00           O  
ATOM   3734  ND2 ASN   236      26.296  40.801  58.695  1.00  0.00           N  
ATOM   3735 HD21 ASN   236      26.843  40.649  57.859  1.00  0.00           H  
ATOM   3736 HD22 ASN   236      26.775  41.178  59.500  1.00  0.00           H  
ATOM   3737  C   ASN   236      22.150  42.452  60.638  1.00  0.00           C  
ATOM   3738  O   ASN   236      21.251  41.747  60.202  1.00  0.00           O  
ATOM   3739  N   GLY   237      22.060  43.330  61.598  1.00  0.00           N  
ATOM   3740  H   GLY   237      22.933  43.804  61.780  1.00  0.00           H  
ATOM   3741  CA  GLY   237      20.837  43.572  62.342  1.00  0.00           C  
ATOM   3742  HA2 GLY   237      20.071  42.855  62.048  1.00  0.00           H  
ATOM   3743  HA3 GLY   237      20.996  43.415  63.409  1.00  0.00           H  
ATOM   3744  C   GLY   237      20.287  44.954  62.196  1.00  0.00           C  
ATOM   3745  O   GLY   237      19.108  45.149  62.465  1.00  0.00           O  
ATOM   3746  N   GLU   238      21.115  45.868  61.811  1.00  0.00           N  
ATOM   3747  H   GLU   238      22.090  45.605  61.821  1.00  0.00           H  
ATOM   3748  CA  GLU   238      20.737  47.193  61.288  1.00  0.00           C  
ATOM   3749  HA  GLU   238      19.967  47.697  61.873  1.00  0.00           H  
ATOM   3750  CB  GLU   238      21.986  48.079  61.150  1.00  0.00           C  
ATOM   3751  HB2 GLU   238      22.584  47.917  62.047  1.00  0.00           H  
ATOM   3752  HB3 GLU   238      22.610  47.577  60.409  1.00  0.00           H  
ATOM   3753  CG  GLU   238      21.678  49.568  60.746  1.00  0.00           C  
ATOM   3754  HG2 GLU   238      22.633  50.042  60.519  1.00  0.00           H  
ATOM   3755  HG3 GLU   238      21.063  49.628  59.848  1.00  0.00           H  
ATOM   3756  CD  GLU   238      20.944  50.254  61.957  1.00  0.00           C  
ATOM   3757  OE1 GLU   238      21.630  50.483  63.014  1.00  0.00           O  
ATOM   3758  OE2 GLU   238      19.739  50.555  61.877  1.00  0.00           O  
ATOM   3759  C   GLU   238      20.068  47.106  59.926  1.00  0.00           C  
ATOM   3760  O   GLU   238      19.200  47.913  59.670  1.00  0.00           O  
ATOM   3761  N   VAL   239      20.383  46.193  59.042  1.00  0.00           N  
ATOM   3762  H   VAL   239      20.929  45.428  59.414  1.00  0.00           H  
ATOM   3763  CA  VAL   239      19.763  46.099  57.672  1.00  0.00           C  
ATOM   3764  HA  VAL   239      19.740  47.066  57.170  1.00  0.00           H  
ATOM   3765  CB  VAL   239      20.500  45.055  56.706  1.00  0.00           C  
ATOM   3766  HB  VAL   239      21.562  45.299  56.684  1.00  0.00           H  
ATOM   3767  CG1 VAL   239      20.415  43.602  57.105  1.00  0.00           C  
ATOM   3768 HG11 VAL   239      20.969  42.965  56.415  1.00  0.00           H  
ATOM   3769 HG12 VAL   239      20.804  43.482  58.116  1.00  0.00           H  
ATOM   3770 HG13 VAL   239      19.362  43.345  57.217  1.00  0.00           H  
ATOM   3771  CG2 VAL   239      20.033  45.234  55.258  1.00  0.00           C  
ATOM   3772 HG21 VAL   239      19.050  44.797  55.083  1.00  0.00           H  
ATOM   3773 HG22 VAL   239      19.892  46.267  54.941  1.00  0.00           H  
ATOM   3774 HG23 VAL   239      20.827  44.749  54.691  1.00  0.00           H  
ATOM   3775  C   VAL   239      18.272  45.781  58.031  1.00  0.00           C  
ATOM   3776  O   VAL   239      17.977  44.719  58.640  1.00  0.00           O  
ATOM   3777  N   THR   240      17.248  46.586  57.691  1.00  0.00           N  
ATOM   3778  H   THR   240      17.457  47.278  56.985  1.00  0.00           H  
ATOM   3779  CA  THR   240      15.883  46.567  58.217  1.00  0.00           C  
ATOM   3780  HA  THR   240      15.939  46.649  59.303  1.00  0.00           H  
ATOM   3781  CB  THR   240      15.017  47.745  57.717  1.00  0.00           C  
ATOM   3782  HB  THR   240      13.958  47.580  57.914  1.00  0.00           H  
ATOM   3783  CG2 THR   240      15.539  49.104  58.107  1.00  0.00           C  
ATOM   3784 HG21 THR   240      14.960  49.844  57.555  1.00  0.00           H  
ATOM   3785 HG22 THR   240      15.439  49.241  59.184  1.00  0.00           H  
ATOM   3786 HG23 THR   240      16.597  49.129  57.845  1.00  0.00           H  
ATOM   3787  OG1 THR   240      15.090  47.744  56.273  1.00  0.00           O  
ATOM   3788  HG1 THR   240      14.250  47.981  55.872  1.00  0.00           H  
ATOM   3789  C   THR   240      15.133  45.246  57.967  1.00  0.00           C  
ATOM   3790  O   THR   240      14.134  44.886  58.665  1.00  0.00           O  
ATOM   3791  N   GLY   241      15.478  44.498  56.915  1.00  0.00           N  
ATOM   3792  H   GLY   241      16.239  44.842  56.346  1.00  0.00           H  
ATOM   3793  CA  GLY   241      14.772  43.350  56.272  1.00  0.00           C  
ATOM   3794  HA2 GLY   241      14.810  42.436  56.866  1.00  0.00           H  
ATOM   3795  HA3 GLY   241      13.762  43.760  56.246  1.00  0.00           H  
ATOM   3796  C   GLY   241      15.185  43.184  54.805  1.00  0.00           C  
ATOM   3797  O   GLY   241      16.247  43.539  54.311  1.00  0.00           O  
ATOM   3798  N   ASN   242      14.435  42.442  54.011  1.00  0.00           N  
ATOM   3799  H   ASN   242      13.698  41.932  54.477  1.00  0.00           H  
ATOM   3800  CA  ASN   242      14.509  42.172  52.575  1.00  0.00           C  
ATOM   3801  HA  ASN   242      13.709  41.445  52.438  1.00  0.00           H  
ATOM   3802  CB  ASN   242      14.137  43.514  51.837  1.00  0.00           C  
ATOM   3803  HB2 ASN   242      14.954  44.223  51.974  1.00  0.00           H  
ATOM   3804  HB3 ASN   242      14.056  43.360  50.761  1.00  0.00           H  
ATOM   3805  CG  ASN   242      12.798  44.115  52.325  1.00  0.00           C  
ATOM   3806  OD1 ASN   242      11.742  43.504  52.286  1.00  0.00           O  
ATOM   3807  ND2 ASN   242      12.730  45.378  52.710  1.00  0.00           N  
ATOM   3808 HD21 ASN   242      11.842  45.672  53.092  1.00  0.00           H  
ATOM   3809 HD22 ASN   242      13.387  46.121  52.517  1.00  0.00           H  
ATOM   3810  C   ASN   242      15.814  41.468  52.051  1.00  0.00           C  
ATOM   3811  O   ASN   242      16.015  41.395  50.837  1.00  0.00           O  
ATOM   3812  N   THR   243      16.613  40.881  52.915  1.00  0.00           N  
ATOM   3813  H   THR   243      16.327  40.921  53.883  1.00  0.00           H  
ATOM   3814  CA  THR   243      17.965  40.400  52.505  1.00  0.00           C  
ATOM   3815  HA  THR   243      17.996  40.253  51.426  1.00  0.00           H  
ATOM   3816  CB  THR   243      19.036  41.460  52.822  1.00  0.00           C  
ATOM   3817  HB  THR   243      18.697  42.447  52.509  1.00  0.00           H  
ATOM   3818  CG2 THR   243      19.411  41.652  54.294  1.00  0.00           C  
ATOM   3819 HG21 THR   243      20.317  42.257  54.331  1.00  0.00           H  
ATOM   3820 HG22 THR   243      18.619  42.197  54.808  1.00  0.00           H  
ATOM   3821 HG23 THR   243      19.541  40.692  54.793  1.00  0.00           H  
ATOM   3822  OG1 THR   243      20.242  41.144  52.171  1.00  0.00           O  
ATOM   3823  HG1 THR   243      20.166  41.366  51.240  1.00  0.00           H  
ATOM   3824  C   THR   243      18.442  39.048  53.073  1.00  0.00           C  
ATOM   3825  O   THR   243      17.939  38.636  54.167  1.00  0.00           O  
ATOM   3826  N   GLU   244      19.462  38.419  52.556  1.00  0.00           N  
ATOM   3827  H   GLU   244      19.787  38.911  51.737  1.00  0.00           H  
ATOM   3828  CA  GLU   244      19.895  37.116  53.000  1.00  0.00           C  
ATOM   3829  HA  GLU   244      19.045  36.434  52.980  1.00  0.00           H  
ATOM   3830  CB  GLU   244      21.091  36.540  52.127  1.00  0.00           C  
ATOM   3831  HB2 GLU   244      21.859  37.309  52.044  1.00  0.00           H  
ATOM   3832  HB3 GLU   244      21.430  35.624  52.609  1.00  0.00           H  
ATOM   3833  CG  GLU   244      20.661  36.152  50.708  1.00  0.00           C  
ATOM   3834  HG2 GLU   244      19.968  35.315  50.796  1.00  0.00           H  
ATOM   3835  HG3 GLU   244      20.219  36.972  50.143  1.00  0.00           H  
ATOM   3836  CD  GLU   244      21.786  35.478  49.873  1.00  0.00           C  
ATOM   3837  OE1 GLU   244      22.297  36.165  48.989  1.00  0.00           O  
ATOM   3838  OE2 GLU   244      22.154  34.270  50.109  1.00  0.00           O  
ATOM   3839  C   GLU   244      20.439  37.142  54.401  1.00  0.00           C  
ATOM   3840  O   GLU   244      20.435  36.104  54.917  1.00  0.00           O  
ATOM   3841  N   ARG   245      20.854  38.268  54.985  1.00  0.00           N  
ATOM   3842  H   ARG   245      20.898  38.967  54.257  1.00  0.00           H  
ATOM   3843  CA  ARG   245      21.367  38.392  56.321  1.00  0.00           C  
ATOM   3844  HA  ARG   245      21.654  39.440  56.416  1.00  0.00           H  
ATOM   3845  CB  ARG   245      20.246  38.152  57.385  1.00  0.00           C  
ATOM   3846  HB2 ARG   245      19.239  38.343  57.014  1.00  0.00           H  
ATOM   3847  HB3 ARG   245      20.238  37.101  57.674  1.00  0.00           H  
ATOM   3848  CG  ARG   245      20.542  39.077  58.624  1.00  0.00           C  
ATOM   3849  HG2 ARG   245      21.616  39.016  58.800  1.00  0.00           H  
ATOM   3850  HG3 ARG   245      20.053  40.030  58.419  1.00  0.00           H  
ATOM   3851  CD  ARG   245      19.906  38.393  59.830  1.00  0.00           C  
ATOM   3852  HD2 ARG   245      18.824  38.337  59.705  1.00  0.00           H  
ATOM   3853  HD3 ARG   245      20.540  37.533  60.046  1.00  0.00           H  
ATOM   3854  NE  ARG   245      20.043  39.182  61.068  1.00  0.00           N  
ATOM   3855  HE  ARG   245      20.789  39.864  61.080  1.00  0.00           H  
ATOM   3856  CZ  ARG   245      19.267  39.167  62.154  1.00  0.00           C  
ATOM   3857  NH1 ARG   245      18.301  38.313  62.275  1.00  0.00           N  
ATOM   3858 HH11 ARG   245      18.223  37.482  61.706  1.00  0.00           H  
ATOM   3859 HH12 ARG   245      17.708  38.329  63.093  1.00  0.00           H  
ATOM   3860  NH2 ARG   245      19.417  39.980  63.127  1.00  0.00           N  
ATOM   3861 HH21 ARG   245      20.205  40.612  63.112  1.00  0.00           H  
ATOM   3862 HH22 ARG   245      18.892  39.907  63.986  1.00  0.00           H  
ATOM   3863  C   ARG   245      22.719  37.692  56.482  1.00  0.00           C  
ATOM   3864  O   ARG   245      23.004  37.043  57.502  1.00  0.00           O  
ATOM   3865  N   ARG   246      23.611  37.855  55.495  1.00  0.00           N  
ATOM   3866  H   ARG   246      23.295  38.347  54.672  1.00  0.00           H  
ATOM   3867  CA  ARG   246      24.928  37.212  55.478  1.00  0.00           C  
ATOM   3868  HA  ARG   246      25.374  37.208  56.473  1.00  0.00           H  
ATOM   3869  CB  ARG   246      24.780  35.779  54.998  1.00  0.00           C  
ATOM   3870  HB2 ARG   246      25.722  35.317  55.294  1.00  0.00           H  
ATOM   3871  HB3 ARG   246      24.048  35.277  55.630  1.00  0.00           H  
ATOM   3872  CG  ARG   246      24.418  35.692  53.476  1.00  0.00           C  
ATOM   3873  HG2 ARG   246      23.381  35.361  53.428  1.00  0.00           H  
ATOM   3874  HG3 ARG   246      24.535  36.648  52.965  1.00  0.00           H  
ATOM   3875  CD  ARG   246      25.349  34.714  52.655  1.00  0.00           C  
ATOM   3876  HD2 ARG   246      26.305  35.226  52.544  1.00  0.00           H  
ATOM   3877  HD3 ARG   246      25.609  33.840  53.252  1.00  0.00           H  
ATOM   3878  NE  ARG   246      24.786  34.302  51.388  1.00  0.00           N  
ATOM   3879  HE  ARG   246      23.778  34.249  51.368  1.00  0.00           H  
ATOM   3880  CZ  ARG   246      25.420  33.881  50.292  1.00  0.00           C  
ATOM   3881  NH1 ARG   246      26.689  33.644  50.255  1.00  0.00           N  
ATOM   3882 HH11 ARG   246      27.193  33.416  51.100  1.00  0.00           H  
ATOM   3883 HH12 ARG   246      27.027  33.286  49.373  1.00  0.00           H  
ATOM   3884  NH2 ARG   246      24.792  33.838  49.173  1.00  0.00           N  
ATOM   3885 HH21 ARG   246      23.830  34.136  49.105  1.00  0.00           H  
ATOM   3886 HH22 ARG   246      25.292  33.779  48.297  1.00  0.00           H  
ATOM   3887  C   ARG   246      26.036  38.019  54.858  1.00  0.00           C  
ATOM   3888  O   ARG   246      26.993  37.452  54.398  1.00  0.00           O  
ATOM   3889  N   ILE   247      25.964  39.309  55.071  1.00  0.00           N  
ATOM   3890  H   ILE   247      25.253  39.604  55.725  1.00  0.00           H  
ATOM   3891  CA  ILE   247      27.071  40.243  54.802  1.00  0.00           C  
ATOM   3892  HA  ILE   247      27.312  40.198  53.740  1.00  0.00           H  
ATOM   3893  CB  ILE   247      26.654  41.685  55.144  1.00  0.00           C  
ATOM   3894  HB  ILE   247      26.472  41.618  56.216  1.00  0.00           H  
ATOM   3895  CG2 ILE   247      27.699  42.732  55.040  1.00  0.00           C  
ATOM   3896 HG21 ILE   247      27.796  43.038  53.998  1.00  0.00           H  
ATOM   3897 HG22 ILE   247      27.608  43.644  55.629  1.00  0.00           H  
ATOM   3898 HG23 ILE   247      28.695  42.335  55.236  1.00  0.00           H  
ATOM   3899  CG1 ILE   247      25.356  42.116  54.384  1.00  0.00           C  
ATOM   3900 HG12 ILE   247      25.491  42.122  53.302  1.00  0.00           H  
ATOM   3901 HG13 ILE   247      24.485  41.507  54.625  1.00  0.00           H  
ATOM   3902  CD1 ILE   247      24.896  43.533  54.732  1.00  0.00           C  
ATOM   3903 HD11 ILE   247      23.927  43.692  54.259  1.00  0.00           H  
ATOM   3904 HD12 ILE   247      24.688  43.730  55.783  1.00  0.00           H  
ATOM   3905 HD13 ILE   247      25.585  44.306  54.391  1.00  0.00           H  
ATOM   3906  C   ILE   247      28.322  39.921  55.647  1.00  0.00           C  
ATOM   3907  O   ILE   247      28.163  39.284  56.720  1.00  0.00           O  
ATOM   3908  N   SER   248      29.539  39.985  55.064  1.00  0.00           N  
ATOM   3909  H   SER   248      29.732  40.343  54.140  1.00  0.00           H  
ATOM   3910  CA  SER   248      30.727  39.702  55.752  1.00  0.00           C  
ATOM   3911  HA  SER   248      30.677  38.827  56.400  1.00  0.00           H  
ATOM   3912  CB  SER   248      31.784  39.280  54.695  1.00  0.00           C  
ATOM   3913  HB2 SER   248      32.717  38.971  55.168  1.00  0.00           H  
ATOM   3914  HB3 SER   248      31.455  38.465  54.050  1.00  0.00           H  
ATOM   3915  OG  SER   248      32.027  40.291  53.754  1.00  0.00           O  
ATOM   3916  HG  SER   248      32.407  39.852  52.990  1.00  0.00           H  
ATOM   3917  C   SER   248      31.365  40.797  56.599  1.00  0.00           C  
ATOM   3918  O   SER   248      30.909  41.969  56.549  1.00  0.00           O  
ATOM   3919  N   SER   249      32.420  40.441  57.353  1.00  0.00           N  
ATOM   3920  H   SER   249      32.838  39.525  57.267  1.00  0.00           H  
ATOM   3921  CA  SER   249      33.039  41.365  58.286  1.00  0.00           C  
ATOM   3922  HA  SER   249      32.218  41.759  58.885  1.00  0.00           H  
ATOM   3923  CB  SER   249      34.113  40.688  59.176  1.00  0.00           C  
ATOM   3924  HB2 SER   249      34.960  40.258  58.641  1.00  0.00           H  
ATOM   3925  HB3 SER   249      34.566  41.478  59.774  1.00  0.00           H  
ATOM   3926  OG  SER   249      33.544  39.668  59.922  1.00  0.00           O  
ATOM   3927  HG  SER   249      33.626  38.898  59.354  1.00  0.00           H  
ATOM   3928  C   SER   249      33.801  42.568  57.631  1.00  0.00           C  
ATOM   3929  O   SER   249      33.626  43.660  58.161  1.00  0.00           O  
ATOM   3930  N   LEU   250      34.562  42.322  56.617  1.00  0.00           N  
ATOM   3931  H   LEU   250      34.656  41.360  56.326  1.00  0.00           H  
ATOM   3932  CA  LEU   250      35.181  43.414  55.785  1.00  0.00           C  
ATOM   3933  HA  LEU   250      35.869  43.926  56.458  1.00  0.00           H  
ATOM   3934  CB  LEU   250      36.012  42.894  54.643  1.00  0.00           C  
ATOM   3935  HB2 LEU   250      36.824  42.268  55.015  1.00  0.00           H  
ATOM   3936  HB3 LEU   250      35.460  42.227  53.981  1.00  0.00           H  
ATOM   3937  CG  LEU   250      36.654  43.942  53.723  1.00  0.00           C  
ATOM   3938  HG  LEU   250      35.956  44.562  53.160  1.00  0.00           H  
ATOM   3939  CD1 LEU   250      37.557  44.923  54.509  1.00  0.00           C  
ATOM   3940 HD11 LEU   250      37.981  45.617  53.783  1.00  0.00           H  
ATOM   3941 HD12 LEU   250      36.926  45.472  55.209  1.00  0.00           H  
ATOM   3942 HD13 LEU   250      38.387  44.423  55.007  1.00  0.00           H  
ATOM   3943  CD2 LEU   250      37.487  43.259  52.654  1.00  0.00           C  
ATOM   3944 HD21 LEU   250      37.981  43.935  51.957  1.00  0.00           H  
ATOM   3945 HD22 LEU   250      38.264  42.641  53.103  1.00  0.00           H  
ATOM   3946 HD23 LEU   250      36.787  42.633  52.101  1.00  0.00           H  
ATOM   3947  C   LEU   250      34.149  44.322  55.203  1.00  0.00           C  
ATOM   3948  O   LEU   250      34.338  45.576  55.172  1.00  0.00           O  
ATOM   3949  N   GLN   251      32.986  43.841  54.904  1.00  0.00           N  
ATOM   3950  H   GLN   251      32.752  42.862  54.989  1.00  0.00           H  
ATOM   3951  CA  GLN   251      31.928  44.750  54.203  1.00  0.00           C  
ATOM   3952  HA  GLN   251      32.417  45.357  53.440  1.00  0.00           H  
ATOM   3953  CB  GLN   251      30.843  43.898  53.401  1.00  0.00           C  
ATOM   3954  HB2 GLN   251      30.554  43.026  53.987  1.00  0.00           H  
ATOM   3955  HB3 GLN   251      29.980  44.526  53.180  1.00  0.00           H  
ATOM   3956  CG  GLN   251      31.380  43.234  52.168  1.00  0.00           C  
ATOM   3957  HG2 GLN   251      31.613  43.940  51.371  1.00  0.00           H  
ATOM   3958  HG3 GLN   251      32.414  42.960  52.378  1.00  0.00           H  
ATOM   3959  CD  GLN   251      30.581  42.090  51.619  1.00  0.00           C  
ATOM   3960  OE1 GLN   251      29.486  41.829  51.942  1.00  0.00           O  
ATOM   3961  NE2 GLN   251      31.122  41.361  50.626  1.00  0.00           N  
ATOM   3962 HE21 GLN   251      30.740  40.446  50.433  1.00  0.00           H  
ATOM   3963 HE22 GLN   251      32.111  41.553  50.550  1.00  0.00           H  
ATOM   3964  C   GLN   251      31.235  45.703  55.228  1.00  0.00           C  
ATOM   3965  O   GLN   251      31.229  46.907  55.039  1.00  0.00           O  
ATOM   3966  N   ALA   252      30.905  45.188  56.394  1.00  0.00           N  
ATOM   3967  H   ALA   252      30.885  44.179  56.430  1.00  0.00           H  
ATOM   3968  CA  ALA   252      30.537  45.963  57.509  1.00  0.00           C  
ATOM   3969  HA  ALA   252      29.631  46.503  57.232  1.00  0.00           H  
ATOM   3970  CB  ALA   252      30.373  44.989  58.681  1.00  0.00           C  
ATOM   3971  HB1 ALA   252      30.012  45.472  59.589  1.00  0.00           H  
ATOM   3972  HB2 ALA   252      29.594  44.326  58.303  1.00  0.00           H  
ATOM   3973  HB3 ALA   252      31.215  44.298  58.732  1.00  0.00           H  
ATOM   3974  C   ALA   252      31.596  47.014  57.948  1.00  0.00           C  
ATOM   3975  O   ALA   252      31.236  48.157  58.098  1.00  0.00           O  
ATOM   3976  N   LEU   253      32.862  46.650  57.996  1.00  0.00           N  
ATOM   3977  H   LEU   253      33.076  45.663  58.017  1.00  0.00           H  
ATOM   3978  CA  LEU   253      34.020  47.648  58.358  1.00  0.00           C  
ATOM   3979  HA  LEU   253      33.642  48.191  59.224  1.00  0.00           H  
ATOM   3980  CB  LEU   253      35.253  46.789  58.686  1.00  0.00           C  
ATOM   3981  HB2 LEU   253      34.935  46.135  59.497  1.00  0.00           H  
ATOM   3982  HB3 LEU   253      35.515  46.224  57.791  1.00  0.00           H  
ATOM   3983  CG  LEU   253      36.482  47.659  59.164  1.00  0.00           C  
ATOM   3984  HG  LEU   253      36.610  48.535  58.528  1.00  0.00           H  
ATOM   3985  CD1 LEU   253      36.330  48.215  60.584  1.00  0.00           C  
ATOM   3986 HD11 LEU   253      36.461  47.468  61.367  1.00  0.00           H  
ATOM   3987 HD12 LEU   253      37.179  48.887  60.710  1.00  0.00           H  
ATOM   3988 HD13 LEU   253      35.395  48.771  60.657  1.00  0.00           H  
ATOM   3989  CD2 LEU   253      37.732  46.812  59.113  1.00  0.00           C  
ATOM   3990 HD21 LEU   253      38.590  47.234  59.635  1.00  0.00           H  
ATOM   3991 HD22 LEU   253      37.463  45.855  59.560  1.00  0.00           H  
ATOM   3992 HD23 LEU   253      37.950  46.699  58.051  1.00  0.00           H  
ATOM   3993  C   LEU   253      34.266  48.669  57.200  1.00  0.00           C  
ATOM   3994  O   LEU   253      34.290  49.868  57.595  1.00  0.00           O  
ATOM   3995  N   LEU   254      34.510  48.334  55.910  1.00  0.00           N  
ATOM   3996  H   LEU   254      34.477  47.361  55.639  1.00  0.00           H  
ATOM   3997  CA  LEU   254      34.558  49.239  54.775  1.00  0.00           C  
ATOM   3998  HA  LEU   254      35.447  49.870  54.756  1.00  0.00           H  
ATOM   3999  CB  LEU   254      34.368  48.514  53.461  1.00  0.00           C  
ATOM   4000  HB2 LEU   254      33.468  47.918  53.609  1.00  0.00           H  
ATOM   4001  HB3 LEU   254      34.106  49.244  52.695  1.00  0.00           H  
ATOM   4002  CG  LEU   254      35.489  47.634  52.983  1.00  0.00           C  
ATOM   4003  HG  LEU   254      35.888  47.092  53.841  1.00  0.00           H  
ATOM   4004  CD1 LEU   254      34.954  46.709  51.905  1.00  0.00           C  
ATOM   4005 HD11 LEU   254      34.367  47.260  51.171  1.00  0.00           H  
ATOM   4006 HD12 LEU   254      35.779  46.154  51.457  1.00  0.00           H  
ATOM   4007 HD13 LEU   254      34.288  45.909  52.230  1.00  0.00           H  
ATOM   4008  CD2 LEU   254      36.585  48.510  52.320  1.00  0.00           C  
ATOM   4009 HD21 LEU   254      37.365  47.810  52.021  1.00  0.00           H  
ATOM   4010 HD22 LEU   254      36.186  49.072  51.476  1.00  0.00           H  
ATOM   4011 HD23 LEU   254      37.024  49.158  53.079  1.00  0.00           H  
ATOM   4012  C   LEU   254      33.387  50.219  54.893  1.00  0.00           C  
ATOM   4013  O   LEU   254      33.600  51.428  54.666  1.00  0.00           O  
ATOM   4014  N   ALA   255      32.202  49.798  55.323  1.00  0.00           N  
ATOM   4015  H   ALA   255      32.066  48.848  55.638  1.00  0.00           H  
ATOM   4016  CA  ALA   255      31.030  50.746  55.400  1.00  0.00           C  
ATOM   4017  HA  ALA   255      31.077  51.354  54.497  1.00  0.00           H  
ATOM   4018  CB  ALA   255      29.699  50.020  55.337  1.00  0.00           C  
ATOM   4019  HB1 ALA   255      28.856  50.689  55.162  1.00  0.00           H  
ATOM   4020  HB2 ALA   255      29.649  49.449  54.409  1.00  0.00           H  
ATOM   4021  HB3 ALA   255      29.528  49.278  56.117  1.00  0.00           H  
ATOM   4022  C   ALA   255      31.002  51.690  56.561  1.00  0.00           C  
ATOM   4023  O   ALA   255      30.654  52.855  56.351  1.00  0.00           O  
ATOM   4024  N   HID   256      31.527  51.288  57.717  1.00  0.00           N  
ATOM   4025  H   HID   256      31.570  50.287  57.845  1.00  0.00           H  
ATOM   4026  CA  HID   256      31.759  52.095  58.872  1.00  0.00           C  
ATOM   4027  HA  HID   256      30.906  52.675  59.222  1.00  0.00           H  
ATOM   4028  CB  HID   256      32.115  51.359  60.176  1.00  0.00           C  
ATOM   4029  HB2 HID   256      31.223  50.849  60.540  1.00  0.00           H  
ATOM   4030  HB3 HID   256      32.825  50.603  59.840  1.00  0.00           H  
ATOM   4031  CG  HID   256      32.830  52.143  61.182  1.00  0.00           C  
ATOM   4032  ND1 HID   256      32.318  53.192  61.968  1.00  0.00           N  
ATOM   4033  HD1 HID   256      31.453  53.669  61.757  1.00  0.00           H  
ATOM   4034  CE1 HID   256      33.305  53.736  62.700  1.00  0.00           C  
ATOM   4035  HE1 HID   256      33.147  54.684  63.193  1.00  0.00           H  
ATOM   4036  NE2 HID   256      34.509  53.153  62.325  1.00  0.00           N  
ATOM   4037  CD2 HID   256      34.192  52.119  61.445  1.00  0.00           C  
ATOM   4038  HD2 HID   256      34.900  51.424  61.019  1.00  0.00           H  
ATOM   4039  C   HID   256      32.873  53.141  58.584  1.00  0.00           C  
ATOM   4040  O   HID   256      32.609  54.371  58.865  1.00  0.00           O  
ATOM   4041  N   VAL   257      33.893  52.726  57.835  1.00  0.00           N  
ATOM   4042  H   VAL   257      34.074  51.743  57.692  1.00  0.00           H  
ATOM   4043  CA  VAL   257      34.952  53.621  57.488  1.00  0.00           C  
ATOM   4044  HA  VAL   257      35.163  54.240  58.360  1.00  0.00           H  
ATOM   4045  CB  VAL   257      36.170  52.813  57.062  1.00  0.00           C  
ATOM   4046  HB  VAL   257      35.886  52.050  56.337  1.00  0.00           H  
ATOM   4047  CG1 VAL   257      37.271  53.608  56.362  1.00  0.00           C  
ATOM   4048 HG11 VAL   257      37.738  54.355  57.005  1.00  0.00           H  
ATOM   4049 HG12 VAL   257      37.969  52.819  56.082  1.00  0.00           H  
ATOM   4050 HG13 VAL   257      36.844  54.083  55.479  1.00  0.00           H  
ATOM   4051  CG2 VAL   257      36.734  52.206  58.385  1.00  0.00           C  
ATOM   4052 HG21 VAL   257      37.715  51.833  58.091  1.00  0.00           H  
ATOM   4053 HG22 VAL   257      36.789  52.914  59.212  1.00  0.00           H  
ATOM   4054 HG23 VAL   257      36.215  51.287  58.660  1.00  0.00           H  
ATOM   4055  C   VAL   257      34.601  54.681  56.438  1.00  0.00           C  
ATOM   4056  O   VAL   257      34.867  55.859  56.666  1.00  0.00           O  
ATOM   4057  N   TRP   258      33.919  54.349  55.310  1.00  0.00           N  
ATOM   4058  H   TRP   258      33.534  53.416  55.262  1.00  0.00           H  
ATOM   4059  CA  TRP   258      33.453  55.372  54.347  1.00  0.00           C  
ATOM   4060  HA  TRP   258      34.306  55.937  53.972  1.00  0.00           H  
ATOM   4061  CB  TRP   258      32.808  54.685  53.164  1.00  0.00           C  
ATOM   4062  HB2 TRP   258      33.511  53.907  52.865  1.00  0.00           H  
ATOM   4063  HB3 TRP   258      31.843  54.258  53.439  1.00  0.00           H  
ATOM   4064  CG  TRP   258      32.502  55.404  51.862  1.00  0.00           C  
ATOM   4065  CD1 TRP   258      33.051  56.559  51.416  1.00  0.00           C  
ATOM   4066  HD1 TRP   258      33.847  57.016  51.987  1.00  0.00           H  
ATOM   4067  NE1 TRP   258      32.676  56.794  50.127  1.00  0.00           N  
ATOM   4068  HE1 TRP   258      33.095  57.442  49.476  1.00  0.00           H  
ATOM   4069  CE2 TRP   258      31.736  55.850  49.803  1.00  0.00           C  
ATOM   4070  CZ2 TRP   258      30.931  55.753  48.710  1.00  0.00           C  
ATOM   4071  HZ2 TRP   258      31.141  56.403  47.873  1.00  0.00           H  
ATOM   4072  CH2 TRP   258      30.002  54.663  48.530  1.00  0.00           C  
ATOM   4073  HH2 TRP   258      29.422  54.610  47.621  1.00  0.00           H  
ATOM   4074  CZ3 TRP   258      29.809  53.810  49.607  1.00  0.00           C  
ATOM   4075  HZ3 TRP   258      28.999  53.118  49.432  1.00  0.00           H  
ATOM   4076  CE3 TRP   258      30.542  53.928  50.759  1.00  0.00           C  
ATOM   4077  HE3 TRP   258      30.468  53.161  51.516  1.00  0.00           H  
ATOM   4078  CD2 TRP   258      31.619  54.886  50.854  1.00  0.00           C  
ATOM   4079  C   TRP   258      32.524  56.420  54.989  1.00  0.00           C  
ATOM   4080  O   TRP   258      32.744  57.598  54.777  1.00  0.00           O  
ATOM   4081  N   ARG   259      31.486  56.013  55.734  1.00  0.00           N  
ATOM   4082  H   ARG   259      31.425  55.006  55.780  1.00  0.00           H  
ATOM   4083  CA  ARG   259      30.622  56.885  56.471  1.00  0.00           C  
ATOM   4084  HA  ARG   259      30.083  57.542  55.789  1.00  0.00           H  
ATOM   4085  CB  ARG   259      29.725  55.954  57.280  1.00  0.00           C  
ATOM   4086  HB2 ARG   259      30.344  55.234  57.815  1.00  0.00           H  
ATOM   4087  HB3 ARG   259      29.229  56.518  58.070  1.00  0.00           H  
ATOM   4088  CG  ARG   259      28.600  55.195  56.513  1.00  0.00           C  
ATOM   4089  HG2 ARG   259      27.989  56.018  56.144  1.00  0.00           H  
ATOM   4090  HG3 ARG   259      28.984  54.719  55.611  1.00  0.00           H  
ATOM   4091  CD  ARG   259      27.838  54.136  57.393  1.00  0.00           C  
ATOM   4092  HD2 ARG   259      27.323  53.475  56.695  1.00  0.00           H  
ATOM   4093  HD3 ARG   259      28.648  53.632  57.919  1.00  0.00           H  
ATOM   4094  NE  ARG   259      26.993  54.713  58.436  1.00  0.00           N  
ATOM   4095  HE  ARG   259      27.294  54.611  59.394  1.00  0.00           H  
ATOM   4096  CZ  ARG   259      25.733  55.084  58.295  1.00  0.00           C  
ATOM   4097  NH1 ARG   259      25.110  55.142  57.157  1.00  0.00           N  
ATOM   4098 HH11 ARG   259      25.514  55.471  56.291  1.00  0.00           H  
ATOM   4099 HH12 ARG   259      24.138  55.415  57.205  1.00  0.00           H  
ATOM   4100  NH2 ARG   259      25.064  55.290  59.376  1.00  0.00           N  
ATOM   4101 HH21 ARG   259      25.555  55.096  60.237  1.00  0.00           H  
ATOM   4102 HH22 ARG   259      24.086  55.537  59.321  1.00  0.00           H  
ATOM   4103  C   ARG   259      31.324  57.890  57.371  1.00  0.00           C  
ATOM   4104  O   ARG   259      31.067  59.106  57.186  1.00  0.00           O  
ATOM   4105  N   SER   260      32.160  57.381  58.257  1.00  0.00           N  
ATOM   4106  H   SER   260      32.166  56.378  58.376  1.00  0.00           H  
ATOM   4107  CA  SER   260      32.914  58.134  59.298  1.00  0.00           C  
ATOM   4108  HA  SER   260      32.167  58.596  59.942  1.00  0.00           H  
ATOM   4109  CB  SER   260      33.693  57.253  60.237  1.00  0.00           C  
ATOM   4110  HB2 SER   260      34.492  56.702  59.741  1.00  0.00           H  
ATOM   4111  HB3 SER   260      34.223  57.803  61.015  1.00  0.00           H  
ATOM   4112  OG  SER   260      32.838  56.328  60.909  1.00  0.00           O  
ATOM   4113  HG  SER   260      32.732  55.641  60.246  1.00  0.00           H  
ATOM   4114  C   SER   260      33.862  59.130  58.708  1.00  0.00           C  
ATOM   4115  O   SER   260      33.961  60.181  59.368  1.00  0.00           O  
ATOM   4116  N   VAL   261      34.457  58.787  57.488  1.00  0.00           N  
ATOM   4117  H   VAL   261      34.399  57.839  57.144  1.00  0.00           H  
ATOM   4118  CA  VAL   261      35.183  59.831  56.746  1.00  0.00           C  
ATOM   4119  HA  VAL   261      35.737  60.333  57.539  1.00  0.00           H  
ATOM   4120  CB  VAL   261      36.080  59.172  55.669  1.00  0.00           C  
ATOM   4121  HB  VAL   261      35.490  58.380  55.206  1.00  0.00           H  
ATOM   4122  CG1 VAL   261      36.495  60.157  54.546  1.00  0.00           C  
ATOM   4123 HG11 VAL   261      37.214  59.699  53.866  1.00  0.00           H  
ATOM   4124 HG12 VAL   261      35.672  60.433  53.887  1.00  0.00           H  
ATOM   4125 HG13 VAL   261      37.049  60.917  55.097  1.00  0.00           H  
ATOM   4126  CG2 VAL   261      37.409  58.562  56.255  1.00  0.00           C  
ATOM   4127 HG21 VAL   261      37.962  59.340  56.782  1.00  0.00           H  
ATOM   4128 HG22 VAL   261      37.183  57.676  56.848  1.00  0.00           H  
ATOM   4129 HG23 VAL   261      38.073  58.165  55.487  1.00  0.00           H  
ATOM   4130  C   VAL   261      34.289  60.890  56.119  1.00  0.00           C  
ATOM   4131  O   VAL   261      34.618  62.017  56.317  1.00  0.00           O  
ATOM   4132  N   VAL   262      33.218  60.500  55.415  1.00  0.00           N  
ATOM   4133  H   VAL   262      33.047  59.512  55.297  1.00  0.00           H  
ATOM   4134  CA  VAL   262      32.376  61.508  54.753  1.00  0.00           C  
ATOM   4135  HA  VAL   262      33.056  62.057  54.101  1.00  0.00           H  
ATOM   4136  CB  VAL   262      31.348  60.870  53.735  1.00  0.00           C  
ATOM   4137  HB  VAL   262      30.834  60.139  54.359  1.00  0.00           H  
ATOM   4138  CG1 VAL   262      30.293  61.689  53.050  1.00  0.00           C  
ATOM   4139 HG11 VAL   262      29.738  61.132  52.295  1.00  0.00           H  
ATOM   4140 HG12 VAL   262      29.612  61.996  53.844  1.00  0.00           H  
ATOM   4141 HG13 VAL   262      30.763  62.555  52.583  1.00  0.00           H  
ATOM   4142  CG2 VAL   262      32.054  60.037  52.655  1.00  0.00           C  
ATOM   4143 HG21 VAL   262      31.311  59.346  52.257  1.00  0.00           H  
ATOM   4144 HG22 VAL   262      32.494  60.690  51.902  1.00  0.00           H  
ATOM   4145 HG23 VAL   262      32.721  59.407  53.244  1.00  0.00           H  
ATOM   4146  C   VAL   262      31.741  62.492  55.694  1.00  0.00           C  
ATOM   4147  O   VAL   262      31.503  63.614  55.304  1.00  0.00           O  
ATOM   4148  N   ARG   263      31.485  62.119  56.966  1.00  0.00           N  
ATOM   4149  H   ARG   263      31.459  61.121  57.119  1.00  0.00           H  
ATOM   4150  CA  ARG   263      31.208  62.950  58.200  1.00  0.00           C  
ATOM   4151  HA  ARG   263      30.347  63.552  57.909  1.00  0.00           H  
ATOM   4152  CB  ARG   263      30.681  62.075  59.383  1.00  0.00           C  
ATOM   4153  HB2 ARG   263      29.785  61.563  59.032  1.00  0.00           H  
ATOM   4154  HB3 ARG   263      31.414  61.401  59.825  1.00  0.00           H  
ATOM   4155  CG  ARG   263      30.145  62.846  60.543  1.00  0.00           C  
ATOM   4156  HG2 ARG   263      30.984  63.450  60.889  1.00  0.00           H  
ATOM   4157  HG3 ARG   263      29.402  63.508  60.097  1.00  0.00           H  
ATOM   4158  CD  ARG   263      29.537  61.994  61.608  1.00  0.00           C  
ATOM   4159  HD2 ARG   263      28.815  62.637  62.112  1.00  0.00           H  
ATOM   4160  HD3 ARG   263      28.990  61.151  61.185  1.00  0.00           H  
ATOM   4161  NE  ARG   263      30.491  61.525  62.600  1.00  0.00           N  
ATOM   4162  HE  ARG   263      31.471  61.495  62.359  1.00  0.00           H  
ATOM   4163  CZ  ARG   263      30.187  61.279  63.853  1.00  0.00           C  
ATOM   4164  NH1 ARG   263      28.973  61.389  64.363  1.00  0.00           N  
ATOM   4165 HH11 ARG   263      28.150  61.686  63.859  1.00  0.00           H  
ATOM   4166 HH12 ARG   263      28.752  61.168  65.323  1.00  0.00           H  
ATOM   4167  NH2 ARG   263      31.123  60.921  64.649  1.00  0.00           N  
ATOM   4168 HH21 ARG   263      32.094  60.744  64.434  1.00  0.00           H  
ATOM   4169 HH22 ARG   263      30.801  60.578  65.543  1.00  0.00           H  
ATOM   4170  C   ARG   263      32.360  63.873  58.574  1.00  0.00           C  
ATOM   4171  O   ARG   263      32.020  65.036  58.807  1.00  0.00           O  
ATOM   4172  N   CYS   264      33.587  63.393  58.498  1.00  0.00           N  
ATOM   4173  H   CYS   264      33.776  62.408  58.379  1.00  0.00           H  
ATOM   4174  CA  CYS   264      34.739  64.241  58.747  1.00  0.00           C  
ATOM   4175  HA  CYS   264      34.546  64.885  59.605  1.00  0.00           H  
ATOM   4176  CB  CYS   264      36.140  63.547  58.744  1.00  0.00           C  
ATOM   4177  HB2 CYS   264      36.275  62.927  57.858  1.00  0.00           H  
ATOM   4178  HB3 CYS   264      36.903  64.311  58.889  1.00  0.00           H  
ATOM   4179  SG  CYS   264      36.217  62.365  60.178  1.00  0.00           S  
ATOM   4180  HG  CYS   264      35.308  61.487  59.744  1.00  0.00           H  
ATOM   4181  C   CYS   264      34.894  65.369  57.715  1.00  0.00           C  
ATOM   4182  O   CYS   264      35.192  66.533  58.077  1.00  0.00           O  
ATOM   4183  N   GLU   265      34.750  65.034  56.422  1.00  0.00           N  
ATOM   4184  H   GLU   265      34.678  64.048  56.215  1.00  0.00           H  
ATOM   4185  CA  GLU   265      34.819  66.057  55.286  1.00  0.00           C  
ATOM   4186  HA  GLU   265      35.664  66.697  55.538  1.00  0.00           H  
ATOM   4187  CB  GLU   265      35.238  65.309  53.963  1.00  0.00           C  
ATOM   4188  HB2 GLU   265      36.006  64.572  54.200  1.00  0.00           H  
ATOM   4189  HB3 GLU   265      34.381  64.695  53.688  1.00  0.00           H  
ATOM   4190  CG  GLU   265      35.727  66.171  52.829  1.00  0.00           C  
ATOM   4191  HG2 GLU   265      34.882  66.639  52.325  1.00  0.00           H  
ATOM   4192  HG3 GLU   265      36.182  67.032  53.318  1.00  0.00           H  
ATOM   4193  CD  GLU   265      36.635  65.565  51.812  1.00  0.00           C  
ATOM   4194  OE1 GLU   265      37.269  66.301  51.062  1.00  0.00           O  
ATOM   4195  OE2 GLU   265      36.534  64.292  51.621  1.00  0.00           O  
ATOM   4196  C   GLU   265      33.568  67.004  55.193  1.00  0.00           C  
ATOM   4197  O   GLU   265      33.567  68.002  54.468  1.00  0.00           O  
ATOM   4198  N   ARG   266      32.497  66.686  56.057  1.00  0.00           N  
ATOM   4199  H   ARG   266      32.579  65.791  56.517  1.00  0.00           H  
ATOM   4200  CA  ARG   266      31.319  67.553  56.202  1.00  0.00           C  
ATOM   4201  HA  ARG   266      30.571  66.942  56.709  1.00  0.00           H  
ATOM   4202  CB  ARG   266      31.606  68.780  57.115  1.00  0.00           C  
ATOM   4203  HB2 ARG   266      30.643  69.275  57.241  1.00  0.00           H  
ATOM   4204  HB3 ARG   266      31.853  68.477  58.132  1.00  0.00           H  
ATOM   4205  CG  ARG   266      32.746  69.733  56.649  1.00  0.00           C  
ATOM   4206  HG2 ARG   266      33.680  69.180  56.748  1.00  0.00           H  
ATOM   4207  HG3 ARG   266      32.561  70.013  55.613  1.00  0.00           H  
ATOM   4208  CD  ARG   266      32.875  71.009  57.439  1.00  0.00           C  
ATOM   4209  HD2 ARG   266      31.900  71.488  57.534  1.00  0.00           H  
ATOM   4210  HD3 ARG   266      33.334  70.829  58.411  1.00  0.00           H  
ATOM   4211  NE  ARG   266      33.885  71.856  56.746  1.00  0.00           N  
ATOM   4212  HE  ARG   266      34.863  71.799  56.990  1.00  0.00           H  
ATOM   4213  CZ  ARG   266      33.620  72.949  56.004  1.00  0.00           C  
ATOM   4214  NH1 ARG   266      32.457  73.209  55.357  1.00  0.00           N  
ATOM   4215 HH11 ARG   266      31.622  72.777  55.727  1.00  0.00           H  
ATOM   4216 HH12 ARG   266      32.399  74.036  54.779  1.00  0.00           H  
ATOM   4217  NH2 ARG   266      34.679  73.656  55.609  1.00  0.00           N  
ATOM   4218 HH21 ARG   266      35.609  73.343  55.850  1.00  0.00           H  
ATOM   4219 HH22 ARG   266      34.542  74.529  55.119  1.00  0.00           H  
ATOM   4220  C   ARG   266      30.580  67.956  54.885  1.00  0.00           C  
ATOM   4221  O   ARG   266      30.205  69.082  54.603  1.00  0.00           O  
ATOM   4222  N   ILE   267      30.392  66.991  53.990  1.00  0.00           N  
ATOM   4223  H   ILE   267      30.615  66.026  54.188  1.00  0.00           H  
ATOM   4224  CA  ILE   267      30.200  67.216  52.566  1.00  0.00           C  
ATOM   4225  HA  ILE   267      30.859  68.017  52.233  1.00  0.00           H  
ATOM   4226  CB  ILE   267      30.598  65.941  51.726  1.00  0.00           C  
ATOM   4227  HB  ILE   267      30.079  65.048  52.075  1.00  0.00           H  
ATOM   4228  CG2 ILE   267      30.464  66.083  50.176  1.00  0.00           C  
ATOM   4229 HG21 ILE   267      31.148  66.836  49.785  1.00  0.00           H  
ATOM   4230 HG22 ILE   267      30.730  65.135  49.707  1.00  0.00           H  
ATOM   4231 HG23 ILE   267      29.451  66.442  49.996  1.00  0.00           H  
ATOM   4232  CG1 ILE   267      32.044  65.556  52.062  1.00  0.00           C  
ATOM   4233 HG12 ILE   267      32.620  66.481  52.020  1.00  0.00           H  
ATOM   4234 HG13 ILE   267      31.960  65.304  53.119  1.00  0.00           H  
ATOM   4235  CD1 ILE   267      32.776  64.469  51.194  1.00  0.00           C  
ATOM   4236 HD11 ILE   267      32.164  63.569  51.141  1.00  0.00           H  
ATOM   4237 HD12 ILE   267      32.981  64.820  50.182  1.00  0.00           H  
ATOM   4238 HD13 ILE   267      33.776  64.229  51.556  1.00  0.00           H  
ATOM   4239  C   ILE   267      28.710  67.625  52.347  1.00  0.00           C  
ATOM   4240  O   ILE   267      27.803  67.197  53.124  1.00  0.00           O  
ATOM   4241  N   ASP   268      28.323  68.514  51.352  1.00  0.00           N  
ATOM   4242  H   ASP   268      28.987  69.040  50.801  1.00  0.00           H  
ATOM   4243  CA  ASP   268      26.925  68.674  50.929  1.00  0.00           C  
ATOM   4244  HA  ASP   268      26.420  69.094  51.799  1.00  0.00           H  
ATOM   4245  CB  ASP   268      26.878  69.580  49.710  1.00  0.00           C  
ATOM   4246  HB2 ASP   268      27.365  70.549  49.830  1.00  0.00           H  
ATOM   4247  HB3 ASP   268      27.484  69.106  48.938  1.00  0.00           H  
ATOM   4248  CG  ASP   268      25.509  69.756  48.975  1.00  0.00           C  
ATOM   4249  OD1 ASP   268      24.531  69.346  49.559  1.00  0.00           O  
ATOM   4250  OD2 ASP   268      25.572  70.366  47.879  1.00  0.00           O  
ATOM   4251  C   ASP   268      26.306  67.280  50.576  1.00  0.00           C  
ATOM   4252  O   ASP   268      26.749  66.502  49.733  1.00  0.00           O  
ATOM   4253  N   PRO   269      25.140  66.945  51.143  1.00  0.00           N  
ATOM   4254  CD  PRO   269      24.415  67.714  52.122  1.00  0.00           C  
ATOM   4255  HD2 PRO   269      24.369  68.798  52.014  1.00  0.00           H  
ATOM   4256  HD3 PRO   269      24.960  67.597  53.059  1.00  0.00           H  
ATOM   4257  CG  PRO   269      22.976  67.188  52.181  1.00  0.00           C  
ATOM   4258  HG2 PRO   269      22.333  67.554  51.381  1.00  0.00           H  
ATOM   4259  HG3 PRO   269      22.484  67.452  53.117  1.00  0.00           H  
ATOM   4260  CB  PRO   269      23.194  65.689  51.958  1.00  0.00           C  
ATOM   4261  HB2 PRO   269      22.309  65.200  51.551  1.00  0.00           H  
ATOM   4262  HB3 PRO   269      23.340  65.322  52.974  1.00  0.00           H  
ATOM   4263  CA  PRO   269      24.394  65.695  51.001  1.00  0.00           C  
ATOM   4264  HA  PRO   269      25.069  64.915  51.353  1.00  0.00           H  
ATOM   4265  C   PRO   269      23.948  65.441  49.575  1.00  0.00           C  
ATOM   4266  O   PRO   269      23.430  64.386  49.264  1.00  0.00           O  
ATOM   4267  N   GLN   270      24.028  66.448  48.643  1.00  0.00           N  
ATOM   4268  H   GLN   270      24.355  67.339  48.989  1.00  0.00           H  
ATOM   4269  CA  GLN   270      23.604  66.340  47.252  1.00  0.00           C  
ATOM   4270  HA  GLN   270      22.801  65.613  47.133  1.00  0.00           H  
ATOM   4271  CB  GLN   270      23.074  67.753  46.789  1.00  0.00           C  
ATOM   4272  HB2 GLN   270      23.938  68.414  46.723  1.00  0.00           H  
ATOM   4273  HB3 GLN   270      22.714  67.612  45.770  1.00  0.00           H  
ATOM   4274  CG  GLN   270      21.906  68.387  47.579  1.00  0.00           C  
ATOM   4275  HG2 GLN   270      22.256  68.782  48.533  1.00  0.00           H  
ATOM   4276  HG3 GLN   270      21.425  69.222  47.069  1.00  0.00           H  
ATOM   4277  CD  GLN   270      20.676  67.589  47.900  1.00  0.00           C  
ATOM   4278  OE1 GLN   270      20.335  66.645  47.251  1.00  0.00           O  
ATOM   4279  NE2 GLN   270      19.839  67.997  48.751  1.00  0.00           N  
ATOM   4280 HE21 GLN   270      19.020  67.406  48.776  1.00  0.00           H  
ATOM   4281 HE22 GLN   270      20.030  68.677  49.473  1.00  0.00           H  
ATOM   4282  C   GLN   270      24.685  65.855  46.247  1.00  0.00           C  
ATOM   4283  O   GLN   270      24.350  65.490  45.113  1.00  0.00           O  
ATOM   4284  N   GLU   271      25.919  65.769  46.698  1.00  0.00           N  
ATOM   4285  H   GLU   271      26.129  65.982  47.663  1.00  0.00           H  
ATOM   4286  CA  GLU   271      27.055  65.271  45.878  1.00  0.00           C  
ATOM   4287  HA  GLU   271      26.901  65.714  44.895  1.00  0.00           H  
ATOM   4288  CB  GLU   271      28.340  65.576  46.631  1.00  0.00           C  
ATOM   4289  HB2 GLU   271      28.256  65.296  47.681  1.00  0.00           H  
ATOM   4290  HB3 GLU   271      29.199  65.002  46.282  1.00  0.00           H  
ATOM   4291  CG  GLU   271      28.770  67.050  46.548  1.00  0.00           C  
ATOM   4292  HG2 GLU   271      28.016  67.719  46.965  1.00  0.00           H  
ATOM   4293  HG3 GLU   271      29.536  67.221  47.305  1.00  0.00           H  
ATOM   4294  CD  GLU   271      29.227  67.520  45.154  1.00  0.00           C  
ATOM   4295  OE1 GLU   271      29.908  66.698  44.436  1.00  0.00           O  
ATOM   4296  OE2 GLU   271      29.007  68.721  44.826  1.00  0.00           O  
ATOM   4297  C   GLU   271      26.895  63.761  45.686  1.00  0.00           C  
ATOM   4298  O   GLU   271      26.326  63.128  46.548  1.00  0.00           O  
ATOM   4299  N   VAL   272      27.475  63.178  44.653  1.00  0.00           N  
ATOM   4300  H   VAL   272      27.969  63.727  43.963  1.00  0.00           H  
ATOM   4301  CA  VAL   272      27.721  61.682  44.510  1.00  0.00           C  
ATOM   4302  HA  VAL   272      27.184  61.091  45.252  1.00  0.00           H  
ATOM   4303  CB  VAL   272      27.173  61.199  43.107  1.00  0.00           C  
ATOM   4304  HB  VAL   272      27.678  61.757  42.319  1.00  0.00           H  
ATOM   4305  CG1 VAL   272      27.273  59.690  42.959  1.00  0.00           C  
ATOM   4306 HG11 VAL   272      26.931  59.466  41.949  1.00  0.00           H  
ATOM   4307 HG12 VAL   272      28.316  59.377  43.018  1.00  0.00           H  
ATOM   4308 HG13 VAL   272      26.637  59.136  43.650  1.00  0.00           H  
ATOM   4309  CG2 VAL   272      25.636  61.613  43.035  1.00  0.00           C  
ATOM   4310 HG21 VAL   272      25.160  61.274  43.955  1.00  0.00           H  
ATOM   4311 HG22 VAL   272      25.623  62.693  42.888  1.00  0.00           H  
ATOM   4312 HG23 VAL   272      25.220  61.252  42.094  1.00  0.00           H  
ATOM   4313  C   VAL   272      29.179  61.304  44.763  1.00  0.00           C  
ATOM   4314  O   VAL   272      30.016  62.136  44.575  1.00  0.00           O  
ATOM   4315  N   LEU   273      29.406  60.119  45.358  1.00  0.00           N  
ATOM   4316  H   LEU   273      28.673  59.425  45.408  1.00  0.00           H  
ATOM   4317  CA  LEU   273      30.767  59.592  45.590  1.00  0.00           C  
ATOM   4318  HA  LEU   273      31.557  60.247  45.225  1.00  0.00           H  
ATOM   4319  CB  LEU   273      30.913  59.390  47.122  1.00  0.00           C  
ATOM   4320  HB2 LEU   273      30.302  58.531  47.401  1.00  0.00           H  
ATOM   4321  HB3 LEU   273      31.970  59.177  47.277  1.00  0.00           H  
ATOM   4322  CG  LEU   273      30.631  60.571  48.025  1.00  0.00           C  
ATOM   4323  HG  LEU   273      29.614  60.948  47.913  1.00  0.00           H  
ATOM   4324  CD1 LEU   273      30.826  60.146  49.495  1.00  0.00           C  
ATOM   4325 HD11 LEU   273      31.898  60.096  49.687  1.00  0.00           H  
ATOM   4326 HD12 LEU   273      30.527  61.029  50.060  1.00  0.00           H  
ATOM   4327 HD13 LEU   273      30.190  59.305  49.771  1.00  0.00           H  
ATOM   4328  CD2 LEU   273      31.474  61.767  47.810  1.00  0.00           C  
ATOM   4329 HD21 LEU   273      31.273  62.114  46.797  1.00  0.00           H  
ATOM   4330 HD22 LEU   273      31.173  62.585  48.465  1.00  0.00           H  
ATOM   4331 HD23 LEU   273      32.537  61.557  47.929  1.00  0.00           H  
ATOM   4332  C   LEU   273      31.072  58.150  44.969  1.00  0.00           C  
ATOM   4333  O   LEU   273      30.116  57.397  44.679  1.00  0.00           O  
ATOM   4334  N   TYR   274      32.325  57.799  44.796  1.00  0.00           N  
ATOM   4335  H   TYR   274      32.983  58.515  45.068  1.00  0.00           H  
ATOM   4336  CA  TYR   274      32.892  56.569  44.228  1.00  0.00           C  
ATOM   4337  HA  TYR   274      32.081  55.862  44.055  1.00  0.00           H  
ATOM   4338  CB  TYR   274      33.507  56.919  42.799  1.00  0.00           C  
ATOM   4339  HB2 TYR   274      34.306  57.660  42.812  1.00  0.00           H  
ATOM   4340  HB3 TYR   274      34.102  56.094  42.408  1.00  0.00           H  
ATOM   4341  CG  TYR   274      32.471  57.433  41.795  1.00  0.00           C  
ATOM   4342  CD1 TYR   274      32.142  58.752  41.692  1.00  0.00           C  
ATOM   4343  HD1 TYR   274      32.581  59.548  42.275  1.00  0.00           H  
ATOM   4344  CE1 TYR   274      31.093  59.173  40.905  1.00  0.00           C  
ATOM   4345  HE1 TYR   274      30.777  60.206  40.876  1.00  0.00           H  
ATOM   4346  CZ  TYR   274      30.477  58.276  40.095  1.00  0.00           C  
ATOM   4347  OH  TYR   274      29.423  58.634  39.247  1.00  0.00           O  
ATOM   4348  HH  TYR   274      29.373  58.021  38.511  1.00  0.00           H  
ATOM   4349  CE2 TYR   274      30.801  56.910  40.137  1.00  0.00           C  
ATOM   4350  HE2 TYR   274      30.240  56.214  39.532  1.00  0.00           H  
ATOM   4351  CD2 TYR   274      31.793  56.500  41.057  1.00  0.00           C  
ATOM   4352  HD2 TYR   274      31.861  55.438  41.239  1.00  0.00           H  
ATOM   4353  C   TYR   274      33.955  55.832  45.085  1.00  0.00           C  
ATOM   4354  O   TYR   274      34.982  56.400  45.500  1.00  0.00           O  
ATOM   4355  N   TYR   275      33.627  54.565  45.430  1.00  0.00           N  
ATOM   4356  H   TYR   275      32.696  54.231  45.227  1.00  0.00           H  
ATOM   4357  CA  TYR   275      34.464  53.714  46.357  1.00  0.00           C  
ATOM   4358  HA  TYR   275      35.420  54.201  46.547  1.00  0.00           H  
ATOM   4359  CB  TYR   275      33.564  53.414  47.624  1.00  0.00           C  
ATOM   4360  HB2 TYR   275      32.861  54.229  47.795  1.00  0.00           H  
ATOM   4361  HB3 TYR   275      32.851  52.598  47.508  1.00  0.00           H  
ATOM   4362  CG  TYR   275      34.257  53.136  48.928  1.00  0.00           C  
ATOM   4363  CD1 TYR   275      34.167  51.864  49.519  1.00  0.00           C  
ATOM   4364  HD1 TYR   275      33.641  51.091  48.980  1.00  0.00           H  
ATOM   4365  CE1 TYR   275      34.763  51.648  50.826  1.00  0.00           C  
ATOM   4366  HE1 TYR   275      34.834  50.612  51.126  1.00  0.00           H  
ATOM   4367  CZ  TYR   275      35.485  52.721  51.471  1.00  0.00           C  
ATOM   4368  OH  TYR   275      35.826  52.587  52.772  1.00  0.00           O  
ATOM   4369  HH  TYR   275      35.030  52.321  53.236  1.00  0.00           H  
ATOM   4370  CE2 TYR   275      35.513  53.969  50.864  1.00  0.00           C  
ATOM   4371  HE2 TYR   275      35.794  54.824  51.460  1.00  0.00           H  
ATOM   4372  CD2 TYR   275      34.893  54.196  49.576  1.00  0.00           C  
ATOM   4373  HD2 TYR   275      34.657  55.213  49.300  1.00  0.00           H  
ATOM   4374  C   TYR   275      34.717  52.382  45.724  1.00  0.00           C  
ATOM   4375  O   TYR   275      33.852  51.631  45.242  1.00  0.00           O  
ATOM   4376  N   ILE   276      36.010  52.084  45.532  1.00  0.00           N  
ATOM   4377  H   ILE   276      36.638  52.777  45.914  1.00  0.00           H  
ATOM   4378  CA  ILE   276      36.536  51.134  44.592  1.00  0.00           C  
ATOM   4379  HA  ILE   276      35.705  50.883  43.933  1.00  0.00           H  
ATOM   4380  CB  ILE   276      37.639  51.873  43.713  1.00  0.00           C  
ATOM   4381  HB  ILE   276      38.564  51.997  44.276  1.00  0.00           H  
ATOM   4382  CG2 ILE   276      38.029  50.980  42.526  1.00  0.00           C  
ATOM   4383 HG21 ILE   276      38.788  51.484  41.928  1.00  0.00           H  
ATOM   4384 HG22 ILE   276      38.365  49.991  42.836  1.00  0.00           H  
ATOM   4385 HG23 ILE   276      37.111  50.935  41.941  1.00  0.00           H  
ATOM   4386  CG1 ILE   276      37.187  53.226  43.168  1.00  0.00           C  
ATOM   4387 HG12 ILE   276      37.126  53.897  44.025  1.00  0.00           H  
ATOM   4388 HG13 ILE   276      37.919  53.591  42.448  1.00  0.00           H  
ATOM   4389  CD1 ILE   276      35.781  53.310  42.457  1.00  0.00           C  
ATOM   4390 HD11 ILE   276      35.858  53.120  41.386  1.00  0.00           H  
ATOM   4391 HD12 ILE   276      35.024  52.654  42.886  1.00  0.00           H  
ATOM   4392 HD13 ILE   276      35.549  54.375  42.477  1.00  0.00           H  
ATOM   4393  C   ILE   276      37.106  49.864  45.260  1.00  0.00           C  
ATOM   4394  O   ILE   276      38.296  49.860  45.722  1.00  0.00           O  
ATOM   4395  N   LEU   277      36.275  48.808  45.281  1.00  0.00           N  
ATOM   4396  H   LEU   277      35.361  48.926  44.867  1.00  0.00           H  
ATOM   4397  CA  LEU   277      36.837  47.442  45.687  1.00  0.00           C  
ATOM   4398  HA  LEU   277      37.641  47.630  46.398  1.00  0.00           H  
ATOM   4399  CB  LEU   277      35.655  46.622  46.337  1.00  0.00           C  
ATOM   4400  HB2 LEU   277      35.043  46.257  45.512  1.00  0.00           H  
ATOM   4401  HB3 LEU   277      36.044  45.725  46.819  1.00  0.00           H  
ATOM   4402  CG  LEU   277      34.764  47.365  47.264  1.00  0.00           C  
ATOM   4403  HG  LEU   277      34.182  48.103  46.712  1.00  0.00           H  
ATOM   4404  CD1 LEU   277      33.742  46.407  47.857  1.00  0.00           C  
ATOM   4405 HD11 LEU   277      34.230  45.635  48.451  1.00  0.00           H  
ATOM   4406 HD12 LEU   277      33.006  46.898  48.494  1.00  0.00           H  
ATOM   4407 HD13 LEU   277      33.245  45.909  47.025  1.00  0.00           H  
ATOM   4408  CD2 LEU   277      35.540  48.076  48.408  1.00  0.00           C  
ATOM   4409 HD21 LEU   277      34.735  48.354  49.088  1.00  0.00           H  
ATOM   4410 HD22 LEU   277      36.370  47.482  48.791  1.00  0.00           H  
ATOM   4411 HD23 LEU   277      35.983  48.964  47.956  1.00  0.00           H  
ATOM   4412  C   LEU   277      37.468  46.713  44.472  1.00  0.00           C  
ATOM   4413  O   LEU   277      37.205  47.008  43.307  1.00  0.00           O  
ATOM   4414  N   LEU   278      38.439  45.827  44.786  1.00  0.00           N  
ATOM   4415  H   LEU   278      38.690  45.715  45.758  1.00  0.00           H  
ATOM   4416  CA  LEU   278      39.188  44.973  43.881  1.00  0.00           C  
ATOM   4417  HA  LEU   278      38.882  45.221  42.864  1.00  0.00           H  
ATOM   4418  CB  LEU   278      40.673  45.290  43.988  1.00  0.00           C  
ATOM   4419  HB2 LEU   278      40.911  45.040  45.022  1.00  0.00           H  
ATOM   4420  HB3 LEU   278      41.232  44.740  43.231  1.00  0.00           H  
ATOM   4421  CG  LEU   278      41.081  46.755  43.822  1.00  0.00           C  
ATOM   4422  HG  LEU   278      40.643  47.371  44.608  1.00  0.00           H  
ATOM   4423  CD1 LEU   278      42.545  46.814  44.189  1.00  0.00           C  
ATOM   4424 HD11 LEU   278      42.640  46.385  45.187  1.00  0.00           H  
ATOM   4425 HD12 LEU   278      43.146  46.221  43.500  1.00  0.00           H  
ATOM   4426 HD13 LEU   278      42.989  47.804  44.291  1.00  0.00           H  
ATOM   4427  CD2 LEU   278      41.020  47.327  42.378  1.00  0.00           C  
ATOM   4428 HD21 LEU   278      41.806  48.032  42.104  1.00  0.00           H  
ATOM   4429 HD22 LEU   278      41.204  46.576  41.609  1.00  0.00           H  
ATOM   4430 HD23 LEU   278      40.010  47.693  42.194  1.00  0.00           H  
ATOM   4431  C   LEU   278      38.910  43.537  44.209  1.00  0.00           C  
ATOM   4432  O   LEU   278      39.110  43.049  45.309  1.00  0.00           O  
ATOM   4433  N   ILE   279      38.420  42.805  43.218  1.00  0.00           N  
ATOM   4434  H   ILE   279      38.250  43.301  42.355  1.00  0.00           H  
ATOM   4435  CA  ILE   279      38.080  41.349  43.294  1.00  0.00           C  
ATOM   4436  HA  ILE   279      37.938  41.012  44.321  1.00  0.00           H  
ATOM   4437  CB  ILE   279      36.759  41.115  42.442  1.00  0.00           C  
ATOM   4438  HB  ILE   279      36.574  40.042  42.491  1.00  0.00           H  
ATOM   4439  CG2 ILE   279      35.608  41.763  43.107  1.00  0.00           C  
ATOM   4440 HG21 ILE   279      35.527  41.326  44.103  1.00  0.00           H  
ATOM   4441 HG22 ILE   279      35.737  42.844  43.058  1.00  0.00           H  
ATOM   4442 HG23 ILE   279      34.766  41.392  42.523  1.00  0.00           H  
ATOM   4443  CG1 ILE   279      36.856  41.407  40.949  1.00  0.00           C  
ATOM   4444 HG12 ILE   279      36.452  42.392  40.714  1.00  0.00           H  
ATOM   4445 HG13 ILE   279      37.863  41.409  40.532  1.00  0.00           H  
ATOM   4446  CD1 ILE   279      36.083  40.433  40.072  1.00  0.00           C  
ATOM   4447 HD11 ILE   279      36.491  39.422  40.078  1.00  0.00           H  
ATOM   4448 HD12 ILE   279      35.084  40.429  40.508  1.00  0.00           H  
ATOM   4449 HD13 ILE   279      36.178  40.823  39.058  1.00  0.00           H  
ATOM   4450  C   ILE   279      39.354  40.551  42.787  1.00  0.00           C  
ATOM   4451  O   ILE   279      39.885  40.825  41.673  1.00  0.00           O  
ATOM   4452  N   ASP   280      39.682  39.452  43.405  1.00  0.00           N  
ATOM   4453  H   ASP   280      39.238  39.205  44.278  1.00  0.00           H  
ATOM   4454  CA  ASP   280      40.456  38.457  42.724  1.00  0.00           C  
ATOM   4455  HA  ASP   280      41.425  38.829  42.392  1.00  0.00           H  
ATOM   4456  CB  ASP   280      40.640  37.320  43.722  1.00  0.00           C  
ATOM   4457  HB2 ASP   280      41.142  37.668  44.625  1.00  0.00           H  
ATOM   4458  HB3 ASP   280      39.695  36.923  44.094  1.00  0.00           H  
ATOM   4459  CG  ASP   280      41.649  36.259  43.194  1.00  0.00           C  
ATOM   4460  OD1 ASP   280      42.427  36.586  42.219  1.00  0.00           O  
ATOM   4461  OD2 ASP   280      41.712  35.168  43.897  1.00  0.00           O  
ATOM   4462  C   ASP   280      39.704  37.909  41.524  1.00  0.00           C  
ATOM   4463  O   ASP   280      38.599  37.436  41.721  1.00  0.00           O  
ATOM   4464  N   ALA   281      40.246  37.983  40.284  1.00  0.00           N  
ATOM   4465  H   ALA   281      41.191  38.332  40.211  1.00  0.00           H  
ATOM   4466  CA  ALA   281      39.581  37.441  39.043  1.00  0.00           C  
ATOM   4467  HA  ALA   281      38.531  37.732  39.031  1.00  0.00           H  
ATOM   4468  CB  ALA   281      40.328  37.922  37.707  1.00  0.00           C  
ATOM   4469  HB1 ALA   281      41.361  37.599  37.575  1.00  0.00           H  
ATOM   4470  HB2 ALA   281      39.891  37.488  36.807  1.00  0.00           H  
ATOM   4471  HB3 ALA   281      40.201  39.001  37.619  1.00  0.00           H  
ATOM   4472  C   ALA   281      39.639  35.928  39.132  1.00  0.00           C  
ATOM   4473  O   ALA   281      38.767  35.254  38.481  1.00  0.00           O  
ATOM   4474  N   ARG   282      40.610  35.399  39.918  1.00  0.00           N  
ATOM   4475  H   ARG   282      41.313  35.977  40.356  1.00  0.00           H  
ATOM   4476  CA  ARG   282      40.868  34.012  39.811  1.00  0.00           C  
ATOM   4477  HA  ARG   282      41.123  33.737  38.788  1.00  0.00           H  
ATOM   4478  CB  ARG   282      42.040  33.560  40.681  1.00  0.00           C  
ATOM   4479  HB2 ARG   282      41.741  33.888  41.677  1.00  0.00           H  
ATOM   4480  HB3 ARG   282      42.129  32.478  40.589  1.00  0.00           H  
ATOM   4481  CG  ARG   282      43.372  34.169  40.294  1.00  0.00           C  
ATOM   4482  HG2 ARG   282      43.799  33.711  39.402  1.00  0.00           H  
ATOM   4483  HG3 ARG   282      43.223  35.247  40.238  1.00  0.00           H  
ATOM   4484  CD  ARG   282      44.318  33.916  41.559  1.00  0.00           C  
ATOM   4485  HD2 ARG   282      43.913  34.523  42.370  1.00  0.00           H  
ATOM   4486  HD3 ARG   282      44.361  32.850  41.780  1.00  0.00           H  
ATOM   4487  NE  ARG   282      45.655  34.449  41.370  1.00  0.00           N  
ATOM   4488  HE  ARG   282      46.381  33.821  41.059  1.00  0.00           H  
ATOM   4489  CZ  ARG   282      46.054  35.691  41.711  1.00  0.00           C  
ATOM   4490  NH1 ARG   282      45.254  36.670  41.988  1.00  0.00           N  
ATOM   4491 HH11 ARG   282      44.251  36.617  41.880  1.00  0.00           H  
ATOM   4492 HH12 ARG   282      45.656  37.513  42.372  1.00  0.00           H  
ATOM   4493  NH2 ARG   282      47.314  36.097  41.724  1.00  0.00           N  
ATOM   4494 HH21 ARG   282      48.053  35.480  41.419  1.00  0.00           H  
ATOM   4495 HH22 ARG   282      47.553  37.038  42.004  1.00  0.00           H  
ATOM   4496  C   ARG   282      39.657  33.111  40.173  1.00  0.00           C  
ATOM   4497  O   ARG   282      39.299  32.186  39.404  1.00  0.00           O  
ATOM   4498  N   THR   283      39.080  33.309  41.380  1.00  0.00           N  
ATOM   4499  H   THR   283      39.497  33.949  42.041  1.00  0.00           H  
ATOM   4500  CA  THR   283      37.902  32.536  41.805  1.00  0.00           C  
ATOM   4501  HA  THR   283      38.098  31.464  41.772  1.00  0.00           H  
ATOM   4502  CB  THR   283      37.510  32.942  43.253  1.00  0.00           C  
ATOM   4503  HB  THR   283      36.459  32.728  43.446  1.00  0.00           H  
ATOM   4504  CG2 THR   283      38.390  32.207  44.343  1.00  0.00           C  
ATOM   4505 HG21 THR   283      38.412  31.118  44.288  1.00  0.00           H  
ATOM   4506 HG22 THR   283      39.406  32.579  44.212  1.00  0.00           H  
ATOM   4507 HG23 THR   283      38.064  32.558  45.321  1.00  0.00           H  
ATOM   4508  OG1 THR   283      37.788  34.295  43.397  1.00  0.00           O  
ATOM   4509  HG1 THR   283      37.373  34.554  44.223  1.00  0.00           H  
ATOM   4510  C   THR   283      36.723  32.816  40.830  1.00  0.00           C  
ATOM   4511  O   THR   283      35.768  32.072  40.844  1.00  0.00           O  
ATOM   4512  N   ARG   284      36.722  33.938  40.167  1.00  0.00           N  
ATOM   4513  H   ARG   284      37.508  34.564  40.269  1.00  0.00           H  
ATOM   4514  CA  ARG   284      35.450  34.425  39.501  1.00  0.00           C  
ATOM   4515  HA  ARG   284      34.598  33.838  39.843  1.00  0.00           H  
ATOM   4516  CB  ARG   284      35.310  35.846  39.947  1.00  0.00           C  
ATOM   4517  HB2 ARG   284      36.208  36.438  39.771  1.00  0.00           H  
ATOM   4518  HB3 ARG   284      34.460  36.277  39.418  1.00  0.00           H  
ATOM   4519  CG  ARG   284      34.994  35.947  41.505  1.00  0.00           C  
ATOM   4520  HG2 ARG   284      33.949  35.670  41.651  1.00  0.00           H  
ATOM   4521  HG3 ARG   284      35.718  35.400  42.108  1.00  0.00           H  
ATOM   4522  CD  ARG   284      35.150  37.424  41.889  1.00  0.00           C  
ATOM   4523  HD2 ARG   284      36.161  37.746  41.642  1.00  0.00           H  
ATOM   4524  HD3 ARG   284      34.410  37.971  41.304  1.00  0.00           H  
ATOM   4525  NE  ARG   284      34.889  37.517  43.330  1.00  0.00           N  
ATOM   4526  HE  ARG   284      33.915  37.446  43.587  1.00  0.00           H  
ATOM   4527  CZ  ARG   284      35.720  37.627  44.343  1.00  0.00           C  
ATOM   4528  NH1 ARG   284      37.010  37.648  44.139  1.00  0.00           N  
ATOM   4529 HH11 ARG   284      37.347  37.421  43.214  1.00  0.00           H  
ATOM   4530 HH12 ARG   284      37.512  37.523  45.006  1.00  0.00           H  
ATOM   4531  NH2 ARG   284      35.330  37.746  45.575  1.00  0.00           N  
ATOM   4532 HH21 ARG   284      34.392  37.674  45.943  1.00  0.00           H  
ATOM   4533 HH22 ARG   284      36.082  37.839  46.243  1.00  0.00           H  
ATOM   4534  C   ARG   284      35.298  34.372  37.971  1.00  0.00           C  
ATOM   4535  O   ARG   284      34.207  34.449  37.385  1.00  0.00           O  
ATOM   4536  N   LEU   285      36.446  34.279  37.241  1.00  0.00           N  
ATOM   4537  H   LEU   285      37.338  34.435  37.689  1.00  0.00           H  
ATOM   4538  CA  LEU   285      36.462  33.648  35.937  1.00  0.00           C  
ATOM   4539  HA  LEU   285      35.776  34.098  35.219  1.00  0.00           H  
ATOM   4540  CB  LEU   285      37.936  33.671  35.476  1.00  0.00           C  
ATOM   4541  HB2 LEU   285      38.625  33.174  36.159  1.00  0.00           H  
ATOM   4542  HB3 LEU   285      38.046  33.021  34.608  1.00  0.00           H  
ATOM   4543  CG  LEU   285      38.524  35.007  35.017  1.00  0.00           C  
ATOM   4544  HG  LEU   285      38.320  35.744  35.794  1.00  0.00           H  
ATOM   4545  CD1 LEU   285      39.996  34.903  34.917  1.00  0.00           C  
ATOM   4546 HD11 LEU   285      40.344  35.900  34.648  1.00  0.00           H  
ATOM   4547 HD12 LEU   285      40.362  34.581  35.892  1.00  0.00           H  
ATOM   4548 HD13 LEU   285      40.170  34.203  34.100  1.00  0.00           H  
ATOM   4549  CD2 LEU   285      37.976  35.454  33.762  1.00  0.00           C  
ATOM   4550 HD21 LEU   285      38.124  36.525  33.630  1.00  0.00           H  
ATOM   4551 HD22 LEU   285      38.299  34.855  32.910  1.00  0.00           H  
ATOM   4552 HD23 LEU   285      36.899  35.290  33.794  1.00  0.00           H  
ATOM   4553  C   LEU   285      36.016  32.188  35.897  1.00  0.00           C  
ATOM   4554  O   LEU   285      36.043  31.462  36.917  1.00  0.00           O  
ATOM   4555  N   ILE   286      35.642  31.819  34.671  1.00  0.00           N  
ATOM   4556  H   ILE   286      35.522  32.496  33.930  1.00  0.00           H  
ATOM   4557  CA  ILE   286      35.210  30.494  34.306  1.00  0.00           C  
ATOM   4558  HA  ILE   286      35.629  29.778  35.012  1.00  0.00           H  
ATOM   4559  CB  ILE   286      33.666  30.325  34.469  1.00  0.00           C  
ATOM   4560  HB  ILE   286      33.243  30.704  33.539  1.00  0.00           H  
ATOM   4561  CG2 ILE   286      33.428  28.834  34.384  1.00  0.00           C  
ATOM   4562 HG21 ILE   286      33.929  28.339  35.215  1.00  0.00           H  
ATOM   4563 HG22 ILE   286      32.393  28.602  34.129  1.00  0.00           H  
ATOM   4564 HG23 ILE   286      33.907  28.355  33.530  1.00  0.00           H  
ATOM   4565  CG1 ILE   286      32.964  30.992  35.674  1.00  0.00           C  
ATOM   4566 HG12 ILE   286      33.430  30.526  36.543  1.00  0.00           H  
ATOM   4567 HG13 ILE   286      33.292  32.028  35.760  1.00  0.00           H  
ATOM   4568  CD1 ILE   286      31.432  31.006  35.719  1.00  0.00           C  
ATOM   4569 HD11 ILE   286      31.006  31.450  36.619  1.00  0.00           H  
ATOM   4570 HD12 ILE   286      30.972  31.574  34.910  1.00  0.00           H  
ATOM   4571 HD13 ILE   286      31.046  29.990  35.637  1.00  0.00           H  
ATOM   4572  C   ILE   286      35.739  30.191  32.918  1.00  0.00           C  
ATOM   4573  O   ILE   286      35.329  30.858  31.934  1.00  0.00           O  
ATOM   4574  N   PRO   287      36.505  29.091  32.664  1.00  0.00           N  
ATOM   4575  CD  PRO   287      37.074  28.816  31.295  1.00  0.00           C  
ATOM   4576  HD2 PRO   287      37.418  29.719  30.789  1.00  0.00           H  
ATOM   4577  HD3 PRO   287      36.258  28.318  30.771  1.00  0.00           H  
ATOM   4578  CG  PRO   287      38.306  27.861  31.571  1.00  0.00           C  
ATOM   4579  HG2 PRO   287      39.245  28.384  31.753  1.00  0.00           H  
ATOM   4580  HG3 PRO   287      38.327  27.118  30.774  1.00  0.00           H  
ATOM   4581  CB  PRO   287      37.879  27.216  32.908  1.00  0.00           C  
ATOM   4582  HB2 PRO   287      38.767  26.887  33.448  1.00  0.00           H  
ATOM   4583  HB3 PRO   287      37.293  26.325  32.685  1.00  0.00           H  
ATOM   4584  CA  PRO   287      37.145  28.309  33.710  1.00  0.00           C  
ATOM   4585  HA  PRO   287      36.305  27.856  34.236  1.00  0.00           H  
ATOM   4586  C   PRO   287      38.090  29.096  34.675  1.00  0.00           C  
ATOM   4587  O   PRO   287      38.911  29.901  34.195  1.00  0.00           O  
ATOM   4588  N   PRO   288      38.003  28.941  35.969  1.00  0.00           N  
ATOM   4589  CD  PRO   288      37.227  27.914  36.684  1.00  0.00           C  
ATOM   4590  HD2 PRO   288      37.433  26.939  36.241  1.00  0.00           H  
ATOM   4591  HD3 PRO   288      36.145  28.021  36.605  1.00  0.00           H  
ATOM   4592  CG  PRO   288      37.740  28.028  38.075  1.00  0.00           C  
ATOM   4593  HG2 PRO   288      38.668  27.481  38.240  1.00  0.00           H  
ATOM   4594  HG3 PRO   288      36.872  27.883  38.718  1.00  0.00           H  
ATOM   4595  CB  PRO   288      38.228  29.451  38.273  1.00  0.00           C  
ATOM   4596  HB2 PRO   288      38.993  29.563  39.041  1.00  0.00           H  
ATOM   4597  HB3 PRO   288      37.408  30.157  38.406  1.00  0.00           H  
ATOM   4598  CA  PRO   288      38.787  29.755  36.904  1.00  0.00           C  
ATOM   4599  HA  PRO   288      38.689  30.825  36.719  1.00  0.00           H  
ATOM   4600  C   PRO   288      40.312  29.460  36.888  1.00  0.00           C  
ATOM   4601  O   PRO   288      40.733  28.393  36.480  1.00  0.00           O  
ATOM   4602  N   LEU   289      41.042  30.438  37.303  1.00  0.00           N  
ATOM   4603  H   LEU   289      40.564  31.303  37.511  1.00  0.00           H  
ATOM   4604  CA  LEU   289      42.469  30.284  37.569  1.00  0.00           C  
ATOM   4605  HA  LEU   289      42.993  29.597  36.904  1.00  0.00           H  
ATOM   4606  CB  LEU   289      43.276  31.670  37.494  1.00  0.00           C  
ATOM   4607  HB2 LEU   289      42.686  32.419  38.021  1.00  0.00           H  
ATOM   4608  HB3 LEU   289      44.245  31.651  37.992  1.00  0.00           H  
ATOM   4609  CG  LEU   289      43.541  32.126  36.021  1.00  0.00           C  
ATOM   4610  HG  LEU   289      42.600  32.110  35.470  1.00  0.00           H  
ATOM   4611  CD1 LEU   289      43.839  33.660  35.960  1.00  0.00           C  
ATOM   4612 HD11 LEU   289      43.115  34.205  36.565  1.00  0.00           H  
ATOM   4613 HD12 LEU   289      44.813  33.959  36.348  1.00  0.00           H  
ATOM   4614 HD13 LEU   289      43.654  33.921  34.918  1.00  0.00           H  
ATOM   4615  CD2 LEU   289      44.660  31.431  35.289  1.00  0.00           C  
ATOM   4616 HD21 LEU   289      45.513  31.629  35.937  1.00  0.00           H  
ATOM   4617 HD22 LEU   289      44.412  30.376  35.169  1.00  0.00           H  
ATOM   4618 HD23 LEU   289      44.707  31.890  34.301  1.00  0.00           H  
ATOM   4619  C   LEU   289      42.666  29.747  39.002  1.00  0.00           C  
ATOM   4620  O   LEU   289      41.791  29.843  39.856  1.00  0.00           O  
ATOM   4621  N   GLU   290      43.772  29.060  39.214  1.00  0.00           N  
ATOM   4622  H   GLU   290      44.541  29.002  38.562  1.00  0.00           H  
ATOM   4623  CA  GLU   290      44.107  28.509  40.567  1.00  0.00           C  
ATOM   4624  HA  GLU   290      43.220  28.211  41.127  1.00  0.00           H  
ATOM   4625  CB  GLU   290      45.072  27.299  40.366  1.00  0.00           C  
ATOM   4626  HB2 GLU   290      45.958  27.743  39.912  1.00  0.00           H  
ATOM   4627  HB3 GLU   290      45.312  26.886  41.345  1.00  0.00           H  
ATOM   4628  CG  GLU   290      44.614  26.095  39.473  1.00  0.00           C  
ATOM   4629  HG2 GLU   290      44.710  26.507  38.468  1.00  0.00           H  
ATOM   4630  HG3 GLU   290      45.331  25.281  39.585  1.00  0.00           H  
ATOM   4631  CD  GLU   290      43.256  25.459  39.711  1.00  0.00           C  
ATOM   4632  OE1 GLU   290      42.746  25.536  40.824  1.00  0.00           O  
ATOM   4633  OE2 GLU   290      42.667  24.878  38.787  1.00  0.00           O  
ATOM   4634  C   GLU   290      44.805  29.542  41.504  1.00  0.00           C  
ATOM   4635  O   GLU   290      45.437  30.474  40.997  1.00  0.00           O  
ATOM   4636  N   ASP   291      44.853  29.221  42.784  1.00  0.00           N  
ATOM   4637  H   ASP   291      44.407  28.429  43.224  1.00  0.00           H  
ATOM   4638  CA  ASP   291      45.548  29.940  43.843  1.00  0.00           C  
ATOM   4639  HA  ASP   291      45.484  31.004  43.620  1.00  0.00           H  
ATOM   4640  CB  ASP   291      44.785  29.684  45.172  1.00  0.00           C  
ATOM   4641  HB2 ASP   291      45.389  30.187  45.927  1.00  0.00           H  
ATOM   4642  HB3 ASP   291      43.774  30.089  45.135  1.00  0.00           H  
ATOM   4643  CG  ASP   291      44.735  28.207  45.586  1.00  0.00           C  
ATOM   4644  OD1 ASP   291      44.297  27.368  44.777  1.00  0.00           O  
ATOM   4645  OD2 ASP   291      45.061  27.795  46.713  1.00  0.00           O  
ATOM   4646  C   ASP   291      47.068  29.709  43.807  1.00  0.00           C  
ATOM   4647  O   ASP   291      47.765  30.166  44.741  1.00  0.00           O  
ATOM   4648  N   ASP   292      47.545  29.053  42.737  1.00  0.00           N  
ATOM   4649  H   ASP   292      46.858  28.639  42.124  1.00  0.00           H  
ATOM   4650  CA  ASP   292      48.976  29.006  42.248  1.00  0.00           C  
ATOM   4651  HA  ASP   292      49.583  29.106  43.147  1.00  0.00           H  
ATOM   4652  CB  ASP   292      49.123  27.646  41.589  1.00  0.00           C  
ATOM   4653  HB2 ASP   292      48.370  27.490  40.816  1.00  0.00           H  
ATOM   4654  HB3 ASP   292      50.066  27.486  41.065  1.00  0.00           H  
ATOM   4655  CG  ASP   292      48.957  26.478  42.500  1.00  0.00           C  
ATOM   4656  OD1 ASP   292      48.961  25.340  41.951  1.00  0.00           O  
ATOM   4657  OD2 ASP   292      48.838  26.639  43.733  1.00  0.00           O  
ATOM   4658  C   ASP   292      49.425  29.996  41.183  1.00  0.00           C  
ATOM   4659  O   ASP   292      50.564  30.044  40.782  1.00  0.00           O  
ATOM   4660  N   TYR   293      48.477  30.845  40.688  1.00  0.00           N  
ATOM   4661  H   TYR   293      47.558  30.763  41.097  1.00  0.00           H  
ATOM   4662  CA  TYR   293      48.819  31.764  39.600  1.00  0.00           C  
ATOM   4663  HA  TYR   293      49.455  31.334  38.826  1.00  0.00           H  
ATOM   4664  CB  TYR   293      47.478  31.969  38.783  1.00  0.00           C  
ATOM   4665  HB2 TYR   293      47.151  31.057  38.284  1.00  0.00           H  
ATOM   4666  HB3 TYR   293      46.640  32.220  39.432  1.00  0.00           H  
ATOM   4667  CG  TYR   293      47.544  33.036  37.695  1.00  0.00           C  
ATOM   4668  CD1 TYR   293      47.149  34.387  37.990  1.00  0.00           C  
ATOM   4669  HD1 TYR   293      46.712  34.701  38.926  1.00  0.00           H  
ATOM   4670  CE1 TYR   293      47.479  35.428  37.065  1.00  0.00           C  
ATOM   4671  HE1 TYR   293      47.148  36.427  37.310  1.00  0.00           H  
ATOM   4672  CZ  TYR   293      47.800  35.090  35.761  1.00  0.00           C  
ATOM   4673  OH  TYR   293      47.812  36.052  34.772  1.00  0.00           O  
ATOM   4674  HH  TYR   293      47.642  36.929  35.124  1.00  0.00           H  
ATOM   4675  CE2 TYR   293      48.134  33.758  35.479  1.00  0.00           C  
ATOM   4676  HE2 TYR   293      48.307  33.598  34.425  1.00  0.00           H  
ATOM   4677  CD2 TYR   293      48.174  32.761  36.461  1.00  0.00           C  
ATOM   4678  HD2 TYR   293      48.549  31.775  36.231  1.00  0.00           H  
ATOM   4679  C   TYR   293      49.461  33.039  40.179  1.00  0.00           C  
ATOM   4680  O   TYR   293      48.757  33.832  40.829  1.00  0.00           O  
ATOM   4681  N   PHE   294      50.717  33.198  39.775  1.00  0.00           N  
ATOM   4682  H   PHE   294      51.273  32.518  39.276  1.00  0.00           H  
ATOM   4683  CA  PHE   294      51.644  34.126  40.400  1.00  0.00           C  
ATOM   4684  HA  PHE   294      51.535  34.185  41.483  1.00  0.00           H  
ATOM   4685  CB  PHE   294      53.057  33.563  40.201  1.00  0.00           C  
ATOM   4686  HB2 PHE   294      53.085  32.549  40.600  1.00  0.00           H  
ATOM   4687  HB3 PHE   294      53.270  33.450  39.138  1.00  0.00           H  
ATOM   4688  CG  PHE   294      54.153  34.429  40.811  1.00  0.00           C  
ATOM   4689  CD1 PHE   294      54.274  34.389  42.218  1.00  0.00           C  
ATOM   4690  HD1 PHE   294      53.588  33.848  42.853  1.00  0.00           H  
ATOM   4691  CE1 PHE   294      55.403  35.033  42.832  1.00  0.00           C  
ATOM   4692  HE1 PHE   294      55.445  35.067  43.911  1.00  0.00           H  
ATOM   4693  CZ  PHE   294      56.336  35.689  42.032  1.00  0.00           C  
ATOM   4694  HZ  PHE   294      57.181  36.232  42.430  1.00  0.00           H  
ATOM   4695  CE2 PHE   294      56.171  35.789  40.655  1.00  0.00           C  
ATOM   4696  HE2 PHE   294      57.010  36.234  40.141  1.00  0.00           H  
ATOM   4697  CD2 PHE   294      55.023  35.222  40.054  1.00  0.00           C  
ATOM   4698  HD2 PHE   294      54.753  35.429  39.029  1.00  0.00           H  
ATOM   4699  C   PHE   294      51.474  35.532  39.788  1.00  0.00           C  
ATOM   4700  O   PHE   294      52.019  36.529  40.254  1.00  0.00           O  
ATOM   4701  N   GLY   295      50.742  35.743  38.629  1.00  0.00           N  
ATOM   4702  H   GLY   295      50.280  34.955  38.198  1.00  0.00           H  
ATOM   4703  CA  GLY   295      50.441  36.987  37.889  1.00  0.00           C  
ATOM   4704  HA2 GLY   295      51.395  37.512  37.843  1.00  0.00           H  
ATOM   4705  HA3 GLY   295      50.010  36.708  36.928  1.00  0.00           H  
ATOM   4706  C   GLY   295      49.388  37.849  38.564  1.00  0.00           C  
ATOM   4707  O   GLY   295      48.758  37.433  39.502  1.00  0.00           O  
ATOM   4708  N   ASN   296      49.128  39.011  38.029  1.00  0.00           N  
ATOM   4709  H   ASN   296      49.547  39.167  37.124  1.00  0.00           H  
ATOM   4710  CA  ASN   296      47.973  39.775  38.379  1.00  0.00           C  
ATOM   4711  HA  ASN   296      47.843  39.893  39.455  1.00  0.00           H  
ATOM   4712  CB  ASN   296      48.231  41.187  37.815  1.00  0.00           C  
ATOM   4713  HB2 ASN   296      48.383  41.190  36.736  1.00  0.00           H  
ATOM   4714  HB3 ASN   296      47.340  41.795  37.972  1.00  0.00           H  
ATOM   4715  CG  ASN   296      49.164  42.130  38.589  1.00  0.00           C  
ATOM   4716  OD1 ASN   296      48.777  42.758  39.535  1.00  0.00           O  
ATOM   4717  ND2 ASN   296      50.385  42.263  38.162  1.00  0.00           N  
ATOM   4718 HD21 ASN   296      50.946  42.871  38.742  1.00  0.00           H  
ATOM   4719 HD22 ASN   296      50.706  41.693  37.392  1.00  0.00           H  
ATOM   4720  C   ASN   296      46.727  39.157  37.749  1.00  0.00           C  
ATOM   4721  O   ASN   296      46.694  38.721  36.615  1.00  0.00           O  
ATOM   4722  N   ALA   297      45.616  39.184  38.523  1.00  0.00           N  
ATOM   4723  H   ALA   297      45.659  39.245  39.530  1.00  0.00           H  
ATOM   4724  CA  ALA   297      44.357  38.786  38.002  1.00  0.00           C  
ATOM   4725  HA  ALA   297      44.225  39.136  36.978  1.00  0.00           H  
ATOM   4726  CB  ALA   297      44.262  37.209  37.965  1.00  0.00           C  
ATOM   4727  HB1 ALA   297      43.379  36.904  37.404  1.00  0.00           H  
ATOM   4728  HB2 ALA   297      45.159  36.801  37.499  1.00  0.00           H  
ATOM   4729  HB3 ALA   297      44.222  36.865  38.998  1.00  0.00           H  
ATOM   4730  C   ALA   297      43.321  39.542  38.942  1.00  0.00           C  
ATOM   4731  O   ALA   297      42.914  38.965  39.964  1.00  0.00           O  
ATOM   4732  N   ALA   298      42.879  40.756  38.709  1.00  0.00           N  
ATOM   4733  H   ALA   298      43.154  41.269  37.883  1.00  0.00           H  
ATOM   4734  CA  ALA   298      42.016  41.478  39.617  1.00  0.00           C  
ATOM   4735  HA  ALA   298      41.197  40.800  39.857  1.00  0.00           H  
ATOM   4736  CB  ALA   298      42.735  42.135  40.856  1.00  0.00           C  
ATOM   4737  HB1 ALA   298      41.996  42.259  41.647  1.00  0.00           H  
ATOM   4738  HB2 ALA   298      43.504  41.432  41.175  1.00  0.00           H  
ATOM   4739  HB3 ALA   298      43.222  43.034  40.478  1.00  0.00           H  
ATOM   4740  C   ALA   298      41.295  42.570  38.827  1.00  0.00           C  
ATOM   4741  O   ALA   298      41.939  43.268  37.995  1.00  0.00           O  
ATOM   4742  N   ASP   299      40.092  42.733  39.082  1.00  0.00           N  
ATOM   4743  H   ASP   299      39.802  42.233  39.910  1.00  0.00           H  
ATOM   4744  CA  ASP   299      39.129  43.669  38.375  1.00  0.00           C  
ATOM   4745  HA  ASP   299      39.733  44.382  37.813  1.00  0.00           H  
ATOM   4746  CB  ASP   299      38.353  42.935  37.272  1.00  0.00           C  
ATOM   4747  HB2 ASP   299      39.077  42.182  36.960  1.00  0.00           H  
ATOM   4748  HB3 ASP   299      37.580  42.378  37.802  1.00  0.00           H  
ATOM   4749  CG  ASP   299      37.803  43.775  36.141  1.00  0.00           C  
ATOM   4750  OD1 ASP   299      38.061  44.973  36.046  1.00  0.00           O  
ATOM   4751  OD2 ASP   299      36.962  43.218  35.397  1.00  0.00           O  
ATOM   4752  C   ASP   299      38.252  44.464  39.363  1.00  0.00           C  
ATOM   4753  O   ASP   299      38.158  44.195  40.560  1.00  0.00           O  
ATOM   4754  N   ALA   300      37.673  45.492  38.883  1.00  0.00           N  
ATOM   4755  H   ALA   300      37.511  45.518  37.887  1.00  0.00           H  
ATOM   4756  CA  ALA   300      36.934  46.536  39.687  1.00  0.00           C  
ATOM   4757  HA  ALA   300      37.521  46.768  40.576  1.00  0.00           H  
ATOM   4758  CB  ALA   300      36.844  47.782  38.885  1.00  0.00           C  
ATOM   4759  HB1 ALA   300      36.190  48.503  39.375  1.00  0.00           H  
ATOM   4760  HB2 ALA   300      37.801  48.242  38.635  1.00  0.00           H  
ATOM   4761  HB3 ALA   300      36.343  47.425  37.985  1.00  0.00           H  
ATOM   4762  C   ALA   300      35.517  46.033  40.165  1.00  0.00           C  
ATOM   4763  O   ALA   300      34.611  45.617  39.360  1.00  0.00           O  
ATOM   4764  N   GLY   301      35.318  46.327  41.449  1.00  0.00           N  
ATOM   4765  H   GLY   301      36.082  46.766  41.942  1.00  0.00           H  
ATOM   4766  CA  GLY   301      34.069  46.453  42.250  1.00  0.00           C  
ATOM   4767  HA2 GLY   301      33.309  45.922  41.676  1.00  0.00           H  
ATOM   4768  HA3 GLY   301      34.215  45.956  43.209  1.00  0.00           H  
ATOM   4769  C   GLY   301      33.735  47.917  42.554  1.00  0.00           C  
ATOM   4770  O   GLY   301      33.824  48.362  43.739  1.00  0.00           O  
ATOM   4771  N   VAL   302      33.378  48.750  41.537  1.00  0.00           N  
ATOM   4772  H   VAL   302      33.263  48.326  40.628  1.00  0.00           H  
ATOM   4773  CA  VAL   302      32.918  50.178  41.791  1.00  0.00           C  
ATOM   4774  HA  VAL   302      33.669  50.710  42.376  1.00  0.00           H  
ATOM   4775  CB  VAL   302      32.867  51.051  40.504  1.00  0.00           C  
ATOM   4776  HB  VAL   302      32.091  50.659  39.846  1.00  0.00           H  
ATOM   4777  CG1 VAL   302      32.610  52.534  40.911  1.00  0.00           C  
ATOM   4778 HG11 VAL   302      32.725  53.045  39.955  1.00  0.00           H  
ATOM   4779 HG12 VAL   302      31.600  52.617  41.312  1.00  0.00           H  
ATOM   4780 HG13 VAL   302      33.281  52.913  41.682  1.00  0.00           H  
ATOM   4781  CG2 VAL   302      34.169  50.856  39.631  1.00  0.00           C  
ATOM   4782 HG21 VAL   302      34.142  49.847  39.221  1.00  0.00           H  
ATOM   4783 HG22 VAL   302      34.085  51.621  38.859  1.00  0.00           H  
ATOM   4784 HG23 VAL   302      35.072  51.084  40.198  1.00  0.00           H  
ATOM   4785  C   VAL   302      31.604  50.266  42.571  1.00  0.00           C  
ATOM   4786  O   VAL   302      30.564  50.000  41.955  1.00  0.00           O  
ATOM   4787  N   VAL   303      31.704  50.769  43.794  1.00  0.00           N  
ATOM   4788  H   VAL   303      32.610  50.826  44.237  1.00  0.00           H  
ATOM   4789  CA  VAL   303      30.493  51.202  44.670  1.00  0.00           C  
ATOM   4790  HA  VAL   303      29.695  50.600  44.235  1.00  0.00           H  
ATOM   4791  CB  VAL   303      30.617  50.940  46.159  1.00  0.00           C  
ATOM   4792  HB  VAL   303      31.380  51.607  46.561  1.00  0.00           H  
ATOM   4793  CG1 VAL   303      29.393  51.408  46.913  1.00  0.00           C  
ATOM   4794 HG11 VAL   303      29.198  52.479  46.966  1.00  0.00           H  
ATOM   4795 HG12 VAL   303      28.524  50.784  46.702  1.00  0.00           H  
ATOM   4796 HG13 VAL   303      29.519  51.239  47.982  1.00  0.00           H  
ATOM   4797  CG2 VAL   303      31.093  49.477  46.465  1.00  0.00           C  
ATOM   4798 HG21 VAL   303      31.859  49.286  45.713  1.00  0.00           H  
ATOM   4799 HG22 VAL   303      31.465  49.503  47.489  1.00  0.00           H  
ATOM   4800 HG23 VAL   303      30.264  48.777  46.353  1.00  0.00           H  
ATOM   4801  C   VAL   303      30.193  52.678  44.447  1.00  0.00           C  
ATOM   4802  O   VAL   303      31.041  53.539  44.734  1.00  0.00           O  
ATOM   4803  N   ILE   304      28.910  53.022  44.047  1.00  0.00           N  
ATOM   4804  H   ILE   304      28.242  52.264  44.035  1.00  0.00           H  
ATOM   4805  CA  ILE   304      28.383  54.432  43.865  1.00  0.00           C  
ATOM   4806  HA  ILE   304      29.195  55.120  44.102  1.00  0.00           H  
ATOM   4807  CB  ILE   304      27.807  54.442  42.417  1.00  0.00           C  
ATOM   4808  HB  ILE   304      27.014  53.705  42.294  1.00  0.00           H  
ATOM   4809  CG2 ILE   304      27.174  55.854  42.205  1.00  0.00           C  
ATOM   4810 HG21 ILE   304      26.555  55.769  41.312  1.00  0.00           H  
ATOM   4811 HG22 ILE   304      26.530  56.199  43.014  1.00  0.00           H  
ATOM   4812 HG23 ILE   304      27.902  56.657  42.085  1.00  0.00           H  
ATOM   4813  CG1 ILE   304      28.841  54.092  41.221  1.00  0.00           C  
ATOM   4814 HG12 ILE   304      29.610  54.836  41.428  1.00  0.00           H  
ATOM   4815 HG13 ILE   304      29.258  53.103  41.408  1.00  0.00           H  
ATOM   4816  CD1 ILE   304      28.377  54.192  39.771  1.00  0.00           C  
ATOM   4817 HD11 ILE   304      28.194  55.261  39.663  1.00  0.00           H  
ATOM   4818 HD12 ILE   304      29.232  53.828  39.202  1.00  0.00           H  
ATOM   4819 HD13 ILE   304      27.450  53.677  39.515  1.00  0.00           H  
ATOM   4820  C   ILE   304      27.238  54.688  44.825  1.00  0.00           C  
ATOM   4821  O   ILE   304      26.205  54.034  44.671  1.00  0.00           O  
ATOM   4822  N   MET   305      27.315  55.696  45.726  1.00  0.00           N  
ATOM   4823  H   MET   305      28.179  56.216  45.770  1.00  0.00           H  
ATOM   4824  CA  MET   305      26.221  56.257  46.449  1.00  0.00           C  
ATOM   4825  HA  MET   305      25.253  55.907  46.091  1.00  0.00           H  
ATOM   4826  CB  MET   305      26.421  55.790  47.854  1.00  0.00           C  
ATOM   4827  HB2 MET   305      27.478  55.854  48.114  1.00  0.00           H  
ATOM   4828  HB3 MET   305      25.921  56.502  48.510  1.00  0.00           H  
ATOM   4829  CG  MET   305      25.996  54.357  48.054  1.00  0.00           C  
ATOM   4830  HG2 MET   305      24.988  54.214  47.663  1.00  0.00           H  
ATOM   4831  HG3 MET   305      26.555  53.558  47.567  1.00  0.00           H  
ATOM   4832  SD  MET   305      25.854  53.873  49.792  1.00  0.00           S  
ATOM   4833  CE  MET   305      24.368  54.713  50.244  1.00  0.00           C  
ATOM   4834  HE1 MET   305      24.539  55.771  50.048  1.00  0.00           H  
ATOM   4835  HE2 MET   305      23.469  54.348  49.747  1.00  0.00           H  
ATOM   4836  HE3 MET   305      24.230  54.676  51.325  1.00  0.00           H  
ATOM   4837  C   MET   305      26.220  57.841  46.472  1.00  0.00           C  
ATOM   4838  O   MET   305      27.278  58.410  46.453  1.00  0.00           O  
ATOM   4839  N   LYS   306      25.054  58.388  46.558  1.00  0.00           N  
ATOM   4840  H   LYS   306      24.244  57.841  46.813  1.00  0.00           H  
ATOM   4841  CA  LYS   306      24.844  59.822  46.885  1.00  0.00           C  
ATOM   4842  HA  LYS   306      25.584  60.393  46.325  1.00  0.00           H  
ATOM   4843  CB  LYS   306      23.384  60.228  46.514  1.00  0.00           C  
ATOM   4844  HB2 LYS   306      23.145  59.837  45.525  1.00  0.00           H  
ATOM   4845  HB3 LYS   306      22.725  59.710  47.211  1.00  0.00           H  
ATOM   4846  CG  LYS   306      23.184  61.745  46.555  1.00  0.00           C  
ATOM   4847  HG2 LYS   306      23.421  62.034  47.579  1.00  0.00           H  
ATOM   4848  HG3 LYS   306      23.779  62.296  45.826  1.00  0.00           H  
ATOM   4849  CD  LYS   306      21.736  61.960  46.195  1.00  0.00           C  
ATOM   4850  HD2 LYS   306      21.652  61.796  45.120  1.00  0.00           H  
ATOM   4851  HD3 LYS   306      21.171  61.351  46.901  1.00  0.00           H  
ATOM   4852  CE  LYS   306      21.404  63.404  46.642  1.00  0.00           C  
ATOM   4853  HE2 LYS   306      21.386  63.492  47.728  1.00  0.00           H  
ATOM   4854  HE3 LYS   306      22.268  63.995  46.338  1.00  0.00           H  
ATOM   4855  NZ  LYS   306      20.228  64.064  45.946  1.00  0.00           N  
ATOM   4856  HZ1 LYS   306      19.552  63.366  45.671  1.00  0.00           H  
ATOM   4857  HZ2 LYS   306      19.738  64.654  46.603  1.00  0.00           H  
ATOM   4858  HZ3 LYS   306      20.513  64.657  45.179  1.00  0.00           H  
ATOM   4859  C   LYS   306      25.176  60.142  48.386  1.00  0.00           C  
ATOM   4860  O   LYS   306      24.923  59.439  49.331  1.00  0.00           O  
ATOM   4861  N   ALA   307      25.840  61.283  48.563  1.00  0.00           N  
ATOM   4862  H   ALA   307      25.965  61.943  47.809  1.00  0.00           H  
ATOM   4863  CA  ALA   307      26.560  61.628  49.840  1.00  0.00           C  
ATOM   4864  HA  ALA   307      27.137  60.723  50.030  1.00  0.00           H  
ATOM   4865  CB  ALA   307      27.407  62.926  49.640  1.00  0.00           C  
ATOM   4866  HB1 ALA   307      28.016  63.190  50.504  1.00  0.00           H  
ATOM   4867  HB2 ALA   307      28.065  62.740  48.791  1.00  0.00           H  
ATOM   4868  HB3 ALA   307      26.767  63.790  49.461  1.00  0.00           H  
ATOM   4869  C   ALA   307      25.592  61.763  51.066  1.00  0.00           C  
ATOM   4870  O   ALA   307      25.990  61.387  52.159  1.00  0.00           O  
ATOM   4871  N   GLY   308      24.358  62.247  50.884  1.00  0.00           N  
ATOM   4872  H   GLY   308      24.279  62.869  50.092  1.00  0.00           H  
ATOM   4873  CA  GLY   308      23.290  62.288  51.843  1.00  0.00           C  
ATOM   4874  HA2 GLY   308      23.712  62.831  52.689  1.00  0.00           H  
ATOM   4875  HA3 GLY   308      22.441  62.842  51.443  1.00  0.00           H  
ATOM   4876  C   GLY   308      22.844  60.875  52.357  1.00  0.00           C  
ATOM   4877  O   GLY   308      23.125  60.565  53.465  1.00  0.00           O  
ATOM   4878  N   GLU   309      22.156  60.096  51.504  1.00  0.00           N  
ATOM   4879  H   GLU   309      21.966  60.421  50.567  1.00  0.00           H  
ATOM   4880  CA  GLU   309      21.771  58.709  51.800  1.00  0.00           C  
ATOM   4881  HA  GLU   309      20.870  58.683  52.414  1.00  0.00           H  
ATOM   4882  CB  GLU   309      21.371  58.061  50.445  1.00  0.00           C  
ATOM   4883  HB2 GLU   309      22.149  58.280  49.713  1.00  0.00           H  
ATOM   4884  HB3 GLU   309      21.307  57.004  50.701  1.00  0.00           H  
ATOM   4885  CG  GLU   309      20.022  58.554  49.895  1.00  0.00           C  
ATOM   4886  HG2 GLU   309      19.717  59.386  50.530  1.00  0.00           H  
ATOM   4887  HG3 GLU   309      20.191  58.963  48.899  1.00  0.00           H  
ATOM   4888  CD  GLU   309      18.944  57.482  49.981  1.00  0.00           C  
ATOM   4889  OE1 GLU   309      18.919  56.703  49.035  1.00  0.00           O  
ATOM   4890  OE2 GLU   309      18.214  57.524  51.020  1.00  0.00           O  
ATOM   4891  C   GLU   309      22.945  57.893  52.436  1.00  0.00           C  
ATOM   4892  O   GLU   309      22.639  56.986  53.255  1.00  0.00           O  
ATOM   4893  N   LEU   310      24.220  58.105  51.997  1.00  0.00           N  
ATOM   4894  H   LEU   310      24.397  58.782  51.268  1.00  0.00           H  
ATOM   4895  CA  LEU   310      25.300  57.243  52.540  1.00  0.00           C  
ATOM   4896  HA  LEU   310      25.025  56.190  52.468  1.00  0.00           H  
ATOM   4897  CB  LEU   310      26.663  57.541  51.819  1.00  0.00           C  
ATOM   4898  HB2 LEU   310      26.501  57.230  50.787  1.00  0.00           H  
ATOM   4899  HB3 LEU   310      26.713  58.630  51.792  1.00  0.00           H  
ATOM   4900  CG  LEU   310      27.964  56.874  52.405  1.00  0.00           C  
ATOM   4901  HG  LEU   310      28.206  57.296  53.380  1.00  0.00           H  
ATOM   4902  CD1 LEU   310      28.005  55.342  52.347  1.00  0.00           C  
ATOM   4903 HD11 LEU   310      28.000  55.071  51.291  1.00  0.00           H  
ATOM   4904 HD12 LEU   310      28.981  55.036  52.724  1.00  0.00           H  
ATOM   4905 HD13 LEU   310      27.186  54.832  52.855  1.00  0.00           H  
ATOM   4906  CD2 LEU   310      29.087  57.282  51.435  1.00  0.00           C  
ATOM   4907 HD21 LEU   310      30.044  56.863  51.747  1.00  0.00           H  
ATOM   4908 HD22 LEU   310      28.728  56.968  50.455  1.00  0.00           H  
ATOM   4909 HD23 LEU   310      29.158  58.363  51.563  1.00  0.00           H  
ATOM   4910  C   LEU   310      25.439  57.462  54.076  1.00  0.00           C  
ATOM   4911  O   LEU   310      25.906  56.518  54.676  1.00  0.00           O  
ATOM   4912  N   LEU   311      25.094  58.650  54.591  1.00  0.00           N  
ATOM   4913  H   LEU   311      24.672  59.359  54.008  1.00  0.00           H  
ATOM   4914  CA  LEU   311      25.082  58.915  56.028  1.00  0.00           C  
ATOM   4915  HA  LEU   311      25.662  58.138  56.527  1.00  0.00           H  
ATOM   4916  CB  LEU   311      25.762  60.169  56.347  1.00  0.00           C  
ATOM   4917  HB2 LEU   311      25.167  60.981  55.930  1.00  0.00           H  
ATOM   4918  HB3 LEU   311      25.813  60.250  57.433  1.00  0.00           H  
ATOM   4919  CG  LEU   311      27.217  60.418  55.748  1.00  0.00           C  
ATOM   4920  HG  LEU   311      27.133  60.654  54.687  1.00  0.00           H  
ATOM   4921  CD1 LEU   311      27.842  61.600  56.461  1.00  0.00           C  
ATOM   4922 HD11 LEU   311      27.294  62.483  56.133  1.00  0.00           H  
ATOM   4923 HD12 LEU   311      27.828  61.407  57.533  1.00  0.00           H  
ATOM   4924 HD13 LEU   311      28.915  61.645  56.272  1.00  0.00           H  
ATOM   4925  CD2 LEU   311      28.078  59.181  56.001  1.00  0.00           C  
ATOM   4926 HD21 LEU   311      28.140  59.013  57.076  1.00  0.00           H  
ATOM   4927 HD22 LEU   311      27.588  58.350  55.494  1.00  0.00           H  
ATOM   4928 HD23 LEU   311      29.044  59.418  55.556  1.00  0.00           H  
ATOM   4929  C   LEU   311      23.647  58.929  56.617  1.00  0.00           C  
ATOM   4930  O   LEU   311      23.439  58.344  57.696  1.00  0.00           O  
ATOM   4931  N   GLU   312      22.635  59.586  56.074  1.00  0.00           N  
ATOM   4932  H   GLU   312      22.765  60.169  55.260  1.00  0.00           H  
ATOM   4933  CA  GLU   312      21.272  59.695  56.608  1.00  0.00           C  
ATOM   4934  HA  GLU   312      21.524  60.032  57.614  1.00  0.00           H  
ATOM   4935  CB  GLU   312      20.556  60.684  55.744  1.00  0.00           C  
ATOM   4936  HB2 GLU   312      20.694  60.448  54.689  1.00  0.00           H  
ATOM   4937  HB3 GLU   312      19.483  60.551  55.882  1.00  0.00           H
[truncated: 7,372,144 more chars]
