# Supplementary material for: Characterization and structure-based protein engineering of a regiospecific saponin acetyltransferase from Astragalus membranaceus
Source: Nat Commun. 2023 Sep 25;14:5969. doi: 10.1038/s41467-023-41599-7 (PMC10519980; doi:10.1038/s41467-023-41599-7)
Supplement: Supplementary file 7 — Source Data [file 41467_2023_41599_MOESM7_ESM.zip › Source Data/MD configurations/D311R-final.txt]

CRYST1  101.244  109.191  115.368  90.00  90.00  90.00               1
ATOM      1  N   MET     1      64.921  37.528  54.061  1.00  0.00           N  
ATOM      2  H1  MET     1      64.137  38.003  53.637  1.00  0.00           H  
ATOM      3  H2  MET     1      65.705  38.160  53.985  1.00  0.00           H  
ATOM      4  H3  MET     1      64.610  37.388  55.011  1.00  0.00           H  
ATOM      5  CA  MET     1      65.030  36.308  53.300  1.00  0.00           C  
ATOM      6  HA  MET     1      65.174  36.591  52.257  1.00  0.00           H  
ATOM      7  CB  MET     1      66.156  35.465  53.782  1.00  0.00           C  
ATOM      8  HB2 MET     1      67.012  36.131  53.676  1.00  0.00           H  
ATOM      9  HB3 MET     1      66.064  35.218  54.840  1.00  0.00           H  
ATOM     10  CG  MET     1      66.523  34.130  53.105  1.00  0.00           C  
ATOM     11  HG2 MET     1      66.739  33.465  53.941  1.00  0.00           H  
ATOM     12  HG3 MET     1      65.627  33.722  52.636  1.00  0.00           H  
ATOM     13  SD  MET     1      67.796  34.154  51.773  1.00  0.00           S  
ATOM     14  CE  MET     1      67.435  32.523  51.059  1.00  0.00           C  
ATOM     15  HE1 MET     1      67.637  32.579  49.989  1.00  0.00           H  
ATOM     16  HE2 MET     1      68.052  31.727  51.475  1.00  0.00           H  
ATOM     17  HE3 MET     1      66.367  32.358  51.200  1.00  0.00           H  
ATOM     18  C   MET     1      63.674  35.540  53.334  1.00  0.00           C  
ATOM     19  O   MET     1      63.157  35.244  54.394  1.00  0.00           O  
ATOM     20  N   SER     2      63.131  35.123  52.234  1.00  0.00           N  
ATOM     21  H   SER     2      63.580  35.388  51.369  1.00  0.00           H  
ATOM     22  CA  SER     2      61.833  34.507  52.122  1.00  0.00           C  
ATOM     23  HA  SER     2      61.590  33.816  52.929  1.00  0.00           H  
ATOM     24  CB  SER     2      60.748  35.589  52.064  1.00  0.00           C  
ATOM     25  HB2 SER     2      59.787  35.105  52.233  1.00  0.00           H  
ATOM     26  HB3 SER     2      60.854  36.332  52.855  1.00  0.00           H  
ATOM     27  OG  SER     2      60.607  36.324  50.881  1.00  0.00           O  
ATOM     28  HG  SER     2      61.467  36.681  50.648  1.00  0.00           H  
ATOM     29  C   SER     2      61.654  33.573  50.882  1.00  0.00           C  
ATOM     30  O   SER     2      62.390  33.567  49.921  1.00  0.00           O  
ATOM     31  N   SER     3      60.603  32.794  50.897  1.00  0.00           N  
ATOM     32  H   SER     3      60.169  32.693  51.804  1.00  0.00           H  
ATOM     33  CA  SER     3      60.184  31.847  49.863  1.00  0.00           C  
ATOM     34  HA  SER     3      61.095  31.267  49.717  1.00  0.00           H  
ATOM     35  CB  SER     3      59.198  30.837  50.422  1.00  0.00           C  
ATOM     36  HB2 SER     3      58.209  31.275  50.287  1.00  0.00           H  
ATOM     37  HB3 SER     3      59.266  29.948  49.794  1.00  0.00           H  
ATOM     38  OG  SER     3      59.326  30.595  51.802  1.00  0.00           O  
ATOM     39  HG  SER     3      58.462  30.777  52.178  1.00  0.00           H  
ATOM     40  C   SER     3      59.657  32.498  48.543  1.00  0.00           C  
ATOM     41  O   SER     3      59.081  31.873  47.686  1.00  0.00           O  
ATOM     42  N   LEU     4      60.001  33.753  48.290  1.00  0.00           N  
ATOM     43  H   LEU     4      60.871  34.052  48.708  1.00  0.00           H  
ATOM     44  CA  LEU     4      59.468  34.460  47.170  1.00  0.00           C  
ATOM     45  HA  LEU     4      58.464  34.101  46.943  1.00  0.00           H  
ATOM     46  CB  LEU     4      59.455  35.959  47.517  1.00  0.00           C  
ATOM     47  HB2 LEU     4      59.098  36.113  48.535  1.00  0.00           H  
ATOM     48  HB3 LEU     4      60.538  36.070  47.562  1.00  0.00           H  
ATOM     49  CG  LEU     4      58.745  36.959  46.487  1.00  0.00           C  
ATOM     50  HG  LEU     4      59.042  36.590  45.506  1.00  0.00           H  
ATOM     51  CD1 LEU     4      57.212  36.926  46.632  1.00  0.00           C  
ATOM     52 HD11 LEU     4      56.732  36.010  46.285  1.00  0.00           H  
ATOM     53 HD12 LEU     4      56.871  37.782  46.050  1.00  0.00           H  
ATOM     54 HD13 LEU     4      56.959  36.987  47.690  1.00  0.00           H  
ATOM     55  CD2 LEU     4      59.417  38.315  46.802  1.00  0.00           C  
ATOM     56 HD21 LEU     4      59.339  38.403  47.886  1.00  0.00           H  
ATOM     57 HD22 LEU     4      59.008  39.105  46.172  1.00  0.00           H  
ATOM     58 HD23 LEU     4      60.497  38.243  46.674  1.00  0.00           H  
ATOM     59  C   LEU     4      60.367  34.218  45.947  1.00  0.00           C  
ATOM     60  O   LEU     4      61.501  33.790  46.057  1.00  0.00           O  
ATOM     61  N   ARG     5      59.843  34.478  44.755  1.00  0.00           N  
ATOM     62  H   ARG     5      58.875  34.729  44.893  1.00  0.00           H  
ATOM     63  CA  ARG     5      60.438  34.523  43.358  1.00  0.00           C  
ATOM     64  HA  ARG     5      61.485  34.819  43.425  1.00  0.00           H  
ATOM     65  CB  ARG     5      60.403  33.080  42.723  1.00  0.00           C  
ATOM     66  HB2 ARG     5      59.386  32.757  42.948  1.00  0.00           H  
ATOM     67  HB3 ARG     5      61.176  32.554  43.283  1.00  0.00           H  
ATOM     68  CG  ARG     5      60.599  32.937  41.189  1.00  0.00           C  
ATOM     69  HG2 ARG     5      59.837  33.501  40.650  1.00  0.00           H  
ATOM     70  HG3 ARG     5      61.564  33.417  41.026  1.00  0.00           H  
ATOM     71  CD  ARG     5      60.774  31.476  40.762  1.00  0.00           C  
ATOM     72  HD2 ARG     5      60.838  31.532  39.676  1.00  0.00           H  
ATOM     73  HD3 ARG     5      61.707  31.083  41.168  1.00  0.00           H  
ATOM     74  NE  ARG     5      59.630  30.710  41.166  1.00  0.00           N  
ATOM     75  HE  ARG     5      59.741  30.093  41.958  1.00  0.00           H  
ATOM     76  CZ  ARG     5      58.557  30.480  40.395  1.00  0.00           C  
ATOM     77  NH1 ARG     5      58.314  31.157  39.312  1.00  0.00           N  
ATOM     78 HH11 ARG     5      57.452  30.948  38.829  1.00  0.00           H  
ATOM     79 HH12 ARG     5      58.908  31.912  39.003  1.00  0.00           H  
ATOM     80  NH2 ARG     5      57.785  29.525  40.758  1.00  0.00           N  
ATOM     81 HH21 ARG     5      56.979  29.278  40.201  1.00  0.00           H  
ATOM     82 HH22 ARG     5      58.138  28.870  41.441  1.00  0.00           H  
ATOM     83  C   ARG     5      59.658  35.514  42.451  1.00  0.00           C  
ATOM     84  O   ARG     5      58.411  35.530  42.500  1.00  0.00           O  
ATOM     85  N   LEU     6      60.333  36.412  41.733  1.00  0.00           N  
ATOM     86  H   LEU     6      61.329  36.521  41.862  1.00  0.00           H  
ATOM     87  CA  LEU     6      59.617  37.296  40.806  1.00  0.00           C  
ATOM     88  HA  LEU     6      58.737  37.752  41.260  1.00  0.00           H  
ATOM     89  CB  LEU     6      60.643  38.403  40.544  1.00  0.00           C  
ATOM     90  HB2 LEU     6      61.529  37.888  40.172  1.00  0.00           H  
ATOM     91  HB3 LEU     6      60.291  38.985  39.692  1.00  0.00           H  
ATOM     92  CG  LEU     6      61.079  39.256  41.723  1.00  0.00           C  
ATOM     93  HG  LEU     6      61.742  38.645  42.336  1.00  0.00           H  
ATOM     94  CD1 LEU     6      61.811  40.497  41.282  1.00  0.00           C  
ATOM     95 HD11 LEU     6      61.076  41.076  40.722  1.00  0.00           H  
ATOM     96 HD12 LEU     6      62.089  41.070  42.166  1.00  0.00           H  
ATOM     97 HD13 LEU     6      62.706  40.243  40.713  1.00  0.00           H  
ATOM     98  CD2 LEU     6      59.873  39.655  42.568  1.00  0.00           C  
ATOM     99 HD21 LEU     6      60.139  40.291  43.412  1.00  0.00           H  
ATOM    100 HD22 LEU     6      59.450  38.765  43.035  1.00  0.00           H  
ATOM    101 HD23 LEU     6      59.078  40.077  41.954  1.00  0.00           H  
ATOM    102  C   LEU     6      59.373  36.539  39.485  1.00  0.00           C  
ATOM    103  O   LEU     6      60.123  35.601  39.194  1.00  0.00           O  
ATOM    104  N   VAL     7      58.540  36.957  38.644  1.00  0.00           N  
ATOM    105  H   VAL     7      58.105  37.841  38.866  1.00  0.00           H  
ATOM    106  CA  VAL     7      58.133  36.427  37.338  1.00  0.00           C  
ATOM    107  HA  VAL     7      58.674  35.515  37.082  1.00  0.00           H  
ATOM    108  CB  VAL     7      56.617  35.946  37.516  1.00  0.00           C  
ATOM    109  HB  VAL     7      55.949  36.784  37.715  1.00  0.00           H  
ATOM    110  CG1 VAL     7      56.056  35.182  36.247  1.00  0.00           C  
ATOM    111 HG11 VAL     7      56.752  35.390  35.433  1.00  0.00           H  
ATOM    112 HG12 VAL     7      55.894  34.114  36.392  1.00  0.00           H  
ATOM    113 HG13 VAL     7      55.128  35.614  35.874  1.00  0.00           H  
ATOM    114  CG2 VAL     7      56.500  35.027  38.817  1.00  0.00           C  
ATOM    115 HG21 VAL     7      57.326  34.331  38.965  1.00  0.00           H  
ATOM    116 HG22 VAL     7      56.505  35.714  39.663  1.00  0.00           H  
ATOM    117 HG23 VAL     7      55.565  34.467  38.798  1.00  0.00           H  
ATOM    118  C   VAL     7      58.432  37.376  36.237  1.00  0.00           C  
ATOM    119  O   VAL     7      58.872  36.996  35.210  1.00  0.00           O  
ATOM    120  N   SER     8      58.151  38.657  36.437  1.00  0.00           N  
ATOM    121  H   SER     8      57.786  38.887  37.350  1.00  0.00           H  
ATOM    122  CA  SER     8      58.193  39.665  35.402  1.00  0.00           C  
ATOM    123  HA  SER     8      59.064  39.557  34.757  1.00  0.00           H  
ATOM    124  CB  SER     8      56.904  39.610  34.500  1.00  0.00           C  
ATOM    125  HB2 SER     8      56.955  40.104  33.530  1.00  0.00           H  
ATOM    126  HB3 SER     8      56.006  40.023  34.960  1.00  0.00           H  
ATOM    127  OG  SER     8      56.527  38.300  34.100  1.00  0.00           O  
ATOM    128  HG  SER     8      55.757  38.246  33.529  1.00  0.00           H  
ATOM    129  C   SER     8      58.262  41.075  36.014  1.00  0.00           C  
ATOM    130  O   SER     8      57.922  41.262  37.178  1.00  0.00           O  
ATOM    131  N   SER     9      58.673  42.045  35.217  1.00  0.00           N  
ATOM    132  H   SER     9      58.918  41.713  34.295  1.00  0.00           H  
ATOM    133  CA  SER     9      59.028  43.427  35.642  1.00  0.00           C  
ATOM    134  HA  SER     9      58.317  43.763  36.397  1.00  0.00           H  
ATOM    135  CB  SER     9      60.331  43.509  36.363  1.00  0.00           C  
ATOM    136  HB2 SER     9      61.011  42.964  35.708  1.00  0.00           H  
ATOM    137  HB3 SER     9      60.091  43.114  37.350  1.00  0.00           H  
ATOM    138  OG  SER     9      60.823  44.831  36.554  1.00  0.00           O  
ATOM    139  HG  SER     9      61.222  44.808  37.426  1.00  0.00           H  
ATOM    140  C   SER     9      58.893  44.434  34.479  1.00  0.00           C  
ATOM    141  O   SER     9      59.597  44.232  33.506  1.00  0.00           O  
ATOM    142  N   SER    10      58.120  45.521  34.622  1.00  0.00           N  
ATOM    143  H   SER    10      57.687  45.654  35.525  1.00  0.00           H  
ATOM    144  CA  SER    10      57.812  46.537  33.602  1.00  0.00           C  
ATOM    145  HA  SER    10      58.693  46.793  33.013  1.00  0.00           H  
ATOM    146  CB  SER    10      56.812  45.856  32.628  1.00  0.00           C  
ATOM    147  HB2 SER    10      57.245  44.976  32.150  1.00  0.00           H  
ATOM    148  HB3 SER    10      55.936  45.512  33.178  1.00  0.00           H  
ATOM    149  OG  SER    10      56.268  46.805  31.728  1.00  0.00           O  
ATOM    150  HG  SER    10      56.970  47.344  31.358  1.00  0.00           H  
ATOM    151  C   SER    10      57.220  47.752  34.287  1.00  0.00           C  
ATOM    152  O   SER    10      56.707  47.642  35.421  1.00  0.00           O  
ATOM    153  N   THR    11      57.424  48.865  33.643  1.00  0.00           N  
ATOM    154  H   THR    11      58.084  48.731  32.891  1.00  0.00           H  
ATOM    155  CA  THR    11      57.075  50.280  34.018  1.00  0.00           C  
ATOM    156  HA  THR    11      57.147  50.437  35.094  1.00  0.00           H  
ATOM    157  CB  THR    11      58.103  51.292  33.303  1.00  0.00           C  
ATOM    158  HB  THR    11      58.296  50.943  32.289  1.00  0.00           H  
ATOM    159  CG2 THR    11      57.799  52.809  33.278  1.00  0.00           C  
ATOM    160 HG21 THR    11      56.930  53.036  32.661  1.00  0.00           H  
ATOM    161 HG22 THR    11      58.640  53.405  32.925  1.00  0.00           H  
ATOM    162 HG23 THR    11      57.671  53.160  34.302  1.00  0.00           H  
ATOM    163  OG1 THR    11      59.344  51.382  34.054  1.00  0.00           O  
ATOM    164  HG1 THR    11      59.800  50.539  34.005  1.00  0.00           H  
ATOM    165  C   THR    11      55.693  50.645  33.439  1.00  0.00           C  
ATOM    166  O   THR    11      55.277  50.210  32.324  1.00  0.00           O  
ATOM    167  N   ILE    12      54.999  51.480  34.167  1.00  0.00           N  
ATOM    168  H   ILE    12      55.290  51.562  35.130  1.00  0.00           H  
ATOM    169  CA  ILE    12      53.605  51.877  33.866  1.00  0.00           C  
ATOM    170  HA  ILE    12      53.436  51.572  32.833  1.00  0.00           H  
ATOM    171  CB  ILE    12      52.708  51.120  34.824  1.00  0.00           C  
ATOM    172  HB  ILE    12      52.723  51.674  35.763  1.00  0.00           H  
ATOM    173  CG2 ILE    12      51.283  51.212  34.304  1.00  0.00           C  
ATOM    174 HG21 ILE    12      50.533  50.866  35.015  1.00  0.00           H  
ATOM    175 HG22 ILE    12      51.056  52.245  34.041  1.00  0.00           H  
ATOM    176 HG23 ILE    12      51.056  50.643  33.403  1.00  0.00           H  
ATOM    177  CG1 ILE    12      52.993  49.588  35.072  1.00  0.00           C  
ATOM    178 HG12 ILE    12      52.463  49.329  35.990  1.00  0.00           H  
ATOM    179 HG13 ILE    12      54.025  49.523  35.416  1.00  0.00           H  
ATOM    180  CD1 ILE    12      52.636  48.512  34.059  1.00  0.00           C  
ATOM    181 HD11 ILE    12      53.183  47.613  34.343  1.00  0.00           H  
ATOM    182 HD12 ILE    12      51.552  48.397  34.043  1.00  0.00           H  
ATOM    183 HD13 ILE    12      53.092  48.815  33.117  1.00  0.00           H  
ATOM    184  C   ILE    12      53.494  53.421  33.905  1.00  0.00           C  
ATOM    185  O   ILE    12      53.728  54.120  34.901  1.00  0.00           O  
ATOM    186  N   GLN    13      52.894  53.950  32.809  1.00  0.00           N  
ATOM    187  H   GLN    13      52.623  53.239  32.145  1.00  0.00           H  
ATOM    188  CA  GLN    13      52.531  55.282  32.522  1.00  0.00           C  
ATOM    189  HA  GLN    13      53.062  55.949  33.201  1.00  0.00           H  
ATOM    190  CB  GLN    13      52.762  55.607  31.019  1.00  0.00           C  
ATOM    191  HB2 GLN    13      52.243  56.517  30.721  1.00  0.00           H  
ATOM    192  HB3 GLN    13      52.411  54.765  30.422  1.00  0.00           H  
ATOM    193  CG  GLN    13      54.141  55.900  30.507  1.00  0.00           C  
ATOM    194  HG2 GLN    13      54.191  55.698  29.438  1.00  0.00           H  
ATOM    195  HG3 GLN    13      54.478  56.936  30.549  1.00  0.00           H  
ATOM    196  CD  GLN    13      55.235  54.972  31.139  1.00  0.00           C  
ATOM    197  OE1 GLN    13      55.366  53.808  30.880  1.00  0.00           O  
ATOM    198  NE2 GLN    13      56.070  55.529  31.981  1.00  0.00           N  
ATOM    199 HE21 GLN    13      55.915  56.509  32.173  1.00  0.00           H  
ATOM    200 HE22 GLN    13      56.822  54.982  32.374  1.00  0.00           H  
ATOM    201  C   GLN    13      51.072  55.484  32.950  1.00  0.00           C  
ATOM    202  O   GLN    13      50.318  54.498  33.103  1.00  0.00           O  
ATOM    203  N   ALA    14      50.692  56.763  33.079  1.00  0.00           N  
ATOM    204  H   ALA    14      51.465  57.398  32.939  1.00  0.00           H  
ATOM    205  CA  ALA    14      49.405  57.260  32.743  1.00  0.00           C  
ATOM    206  HA  ALA    14      48.646  56.943  33.459  1.00  0.00           H  
ATOM    207  CB  ALA    14      49.621  58.765  32.847  1.00  0.00           C  
ATOM    208  HB1 ALA    14      50.041  58.982  33.829  1.00  0.00           H  
ATOM    209  HB2 ALA    14      50.252  59.005  31.991  1.00  0.00           H  
ATOM    210  HB3 ALA    14      48.702  59.350  32.864  1.00  0.00           H  
ATOM    211  C   ALA    14      49.009  56.927  31.227  1.00  0.00           C  
ATOM    212  O   ALA    14      49.816  57.014  30.341  1.00  0.00           O  
ATOM    213  N   ALA    15      47.787  56.382  31.020  1.00  0.00           N  
ATOM    214  H   ALA    15      47.170  56.098  31.767  1.00  0.00           H  
ATOM    215  CA  ALA    15      47.306  56.049  29.705  1.00  0.00           C  
ATOM    216  HA  ALA    15      48.243  55.689  29.281  1.00  0.00           H  
ATOM    217  CB  ALA    15      46.228  54.909  29.784  1.00  0.00           C  
ATOM    218  HB1 ALA    15      45.268  55.272  30.151  1.00  0.00           H  
ATOM    219  HB2 ALA    15      46.609  54.056  30.346  1.00  0.00           H  
ATOM    220  HB3 ALA    15      45.993  54.544  28.784  1.00  0.00           H  
ATOM    221  C   ALA    15      46.759  57.250  28.886  1.00  0.00           C  
ATOM    222  O   ALA    15      46.526  57.139  27.679  1.00  0.00           O  
ATOM    223  N   ASN    16      46.534  58.386  29.571  1.00  0.00           N  
ATOM    224  H   ASN    16      46.820  58.302  30.536  1.00  0.00           H  
ATOM    225  CA  ASN    16      46.426  59.725  28.945  1.00  0.00           C  
ATOM    226  HA  ASN    16      45.671  59.721  28.160  1.00  0.00           H  
ATOM    227  CB  ASN    16      45.742  60.609  29.962  1.00  0.00           C  
ATOM    228  HB2 ASN    16      46.495  60.767  30.734  1.00  0.00           H  
ATOM    229  HB3 ASN    16      44.761  60.240  30.262  1.00  0.00           H  
ATOM    230  CG  ASN    16      45.546  62.062  29.526  1.00  0.00           C  
ATOM    231  OD1 ASN    16      45.232  62.349  28.376  1.00  0.00           O  
ATOM    232  ND2 ASN    16      45.691  63.027  30.407  1.00  0.00           N  
ATOM    233 HD21 ASN    16      46.149  62.844  31.288  1.00  0.00           H  
ATOM    234 HD22 ASN    16      45.257  63.922  30.231  1.00  0.00           H  
ATOM    235  C   ASN    16      47.739  60.398  28.540  1.00  0.00           C  
ATOM    236  O   ASN    16      48.733  60.262  29.282  1.00  0.00           O  
ATOM    237  N   ASP    17      47.778  61.002  27.306  1.00  0.00           N  
ATOM    238  H   ASP    17      46.945  61.050  26.736  1.00  0.00           H  
ATOM    239  CA  ASP    17      48.888  61.833  26.821  1.00  0.00           C  
ATOM    240  HA  ASP    17      49.643  61.863  27.607  1.00  0.00           H  
ATOM    241  CB  ASP    17      49.694  61.139  25.667  1.00  0.00           C  
ATOM    242  HB2 ASP    17      50.582  61.748  25.497  1.00  0.00           H  
ATOM    243  HB3 ASP    17      50.143  60.226  26.058  1.00  0.00           H  
ATOM    244  CG  ASP    17      48.834  60.838  24.490  1.00  0.00           C  
ATOM    245  OD1 ASP    17      48.926  61.655  23.550  1.00  0.00           O  
ATOM    246  OD2 ASP    17      48.027  59.863  24.467  1.00  0.00           O  
ATOM    247  C   ASP    17      48.435  63.317  26.464  1.00  0.00           C  
ATOM    248  O   ASP    17      49.112  63.951  25.616  1.00  0.00           O  
ATOM    249  N   ASN    18      47.348  63.821  27.154  1.00  0.00           N  
ATOM    250  H   ASN    18      46.919  63.339  27.932  1.00  0.00           H  
ATOM    251  CA  ASN    18      46.720  65.117  26.757  1.00  0.00           C  
ATOM    252  HA  ASN    18      46.681  65.129  25.668  1.00  0.00           H  
ATOM    253  CB  ASN    18      45.408  65.332  27.526  1.00  0.00           C  
ATOM    254  HB2 ASN    18      44.786  64.464  27.307  1.00  0.00           H  
ATOM    255  HB3 ASN    18      45.573  65.446  28.597  1.00  0.00           H  
ATOM    256  CG  ASN    18      44.597  66.570  27.186  1.00  0.00           C  
ATOM    257  OD1 ASN    18      44.697  67.177  26.109  1.00  0.00           O  
ATOM    258  ND2 ASN    18      43.601  66.879  27.980  1.00  0.00           N  
ATOM    259 HD21 ASN    18      43.672  66.451  28.892  1.00  0.00           H  
ATOM    260 HD22 ASN    18      42.895  67.572  27.772  1.00  0.00           H  
ATOM    261  C   ASN    18      47.621  66.315  27.143  1.00  0.00           C  
ATOM    262  O   ASN    18      48.125  66.438  28.265  1.00  0.00           O  
ATOM    263  N   ASN    19      47.899  67.153  26.192  1.00  0.00           N  
ATOM    264  H   ASN    19      47.381  66.927  25.355  1.00  0.00           H  
ATOM    265  CA  ASN    19      48.927  68.231  26.270  1.00  0.00           C  
ATOM    266  HA  ASN    19      49.881  67.798  26.573  1.00  0.00           H  
ATOM    267  CB  ASN    19      49.028  68.915  24.908  1.00  0.00           C  
ATOM    268  HB2 ASN    19      49.136  68.203  24.089  1.00  0.00           H  
ATOM    269  HB3 ASN    19      48.066  69.397  24.740  1.00  0.00           H  
ATOM    270  CG  ASN    19      50.083  70.001  24.816  1.00  0.00           C  
ATOM    271  OD1 ASN    19      50.869  70.242  25.739  1.00  0.00           O  
ATOM    272  ND2 ASN    19      50.164  70.739  23.699  1.00  0.00           N  
ATOM    273 HD21 ASN    19      50.675  71.605  23.802  1.00  0.00           H  
ATOM    274 HD22 ASN    19      49.413  70.703  23.025  1.00  0.00           H  
ATOM    275  C   ASN    19      48.582  69.240  27.331  1.00  0.00           C  
ATOM    276  O   ASN    19      49.340  69.556  28.261  1.00  0.00           O  
ATOM    277  N   ASP    20      47.283  69.557  27.513  1.00  0.00           N  
ATOM    278  H   ASP    20      46.763  69.250  26.703  1.00  0.00           H  
ATOM    279  CA  ASP    20      46.582  70.310  28.580  1.00  0.00           C  
ATOM    280  HA  ASP    20      47.036  71.300  28.600  1.00  0.00           H  
ATOM    281  CB  ASP    20      45.071  70.355  28.149  1.00  0.00           C  
ATOM    282  HB2 ASP    20      44.765  69.337  27.909  1.00  0.00           H  
ATOM    283  HB3 ASP    20      44.560  70.802  29.002  1.00  0.00           H  
ATOM    284  CG  ASP    20      44.945  71.299  26.904  1.00  0.00           C  
ATOM    285  OD1 ASP    20      44.070  71.027  26.031  1.00  0.00           O  
ATOM    286  OD2 ASP    20      45.622  72.306  26.809  1.00  0.00           O  
ATOM    287  C   ASP    20      46.689  69.749  30.007  1.00  0.00           C  
ATOM    288  O   ASP    20      46.317  70.364  31.051  1.00  0.00           O  
ATOM    289  N   ASP    21      47.273  68.524  30.163  1.00  0.00           N  
ATOM    290  H   ASP    21      47.606  68.063  29.329  1.00  0.00           H  
ATOM    291  CA  ASP    21      47.485  67.739  31.445  1.00  0.00           C  
ATOM    292  HA  ASP    21      47.206  68.367  32.291  1.00  0.00           H  
ATOM    293  CB  ASP    21      46.601  66.446  31.331  1.00  0.00           C  
ATOM    294  HB2 ASP    21      46.966  65.715  30.610  1.00  0.00           H  
ATOM    295  HB3 ASP    21      46.745  65.926  32.278  1.00  0.00           H  
ATOM    296  CG  ASP    21      45.075  66.729  31.255  1.00  0.00           C  
ATOM    297  OD1 ASP    21      44.544  67.684  31.903  1.00  0.00           O  
ATOM    298  OD2 ASP    21      44.404  65.946  30.596  1.00  0.00           O  
ATOM    299  C   ASP    21      48.943  67.394  31.629  1.00  0.00           C  
ATOM    300  O   ASP    21      49.388  67.272  32.778  1.00  0.00           O  
ATOM    301  N   SER    22      49.707  67.259  30.553  1.00  0.00           N  
ATOM    302  H   SER    22      49.282  67.552  29.685  1.00  0.00           H  
ATOM    303  CA  SER    22      51.137  66.910  30.530  1.00  0.00           C  
ATOM    304  HA  SER    22      51.292  66.001  31.111  1.00  0.00           H  
ATOM    305  CB  SER    22      51.557  66.434  29.139  1.00  0.00           C  
ATOM    306  HB2 SER    22      52.582  66.066  29.162  1.00  0.00           H  
ATOM    307  HB3 SER    22      51.449  67.188  28.358  1.00  0.00           H  
ATOM    308  OG  SER    22      50.756  65.365  28.720  1.00  0.00           O  
ATOM    309  HG  SER    22      49.832  65.584  28.576  1.00  0.00           H  
ATOM    310  C   SER    22      52.126  67.893  31.179  1.00  0.00           C  
ATOM    311  O   SER    22      51.848  69.042  31.387  1.00  0.00           O  
ATOM    312  N   SER    23      53.435  67.469  31.432  1.00  0.00           N  
ATOM    313  H   SER    23      53.671  66.490  31.354  1.00  0.00           H  
ATOM    314  CA  SER    23      54.496  68.288  32.082  1.00  0.00           C  
ATOM    315  HA  SER    23      55.204  67.548  32.454  1.00  0.00           H  
ATOM    316  CB  SER    23      55.199  69.098  31.026  1.00  0.00           C  
ATOM    317  HB2 SER    23      55.959  69.771  31.421  1.00  0.00           H  
ATOM    318  HB3 SER    23      54.502  69.825  30.609  1.00  0.00           H  
ATOM    319  OG  SER    23      55.825  68.315  30.068  1.00  0.00           O  
ATOM    320  HG  SER    23      56.620  67.994  30.500  1.00  0.00           H  
ATOM    321  C   SER    23      54.287  69.174  33.350  1.00  0.00           C  
ATOM    322  O   SER    23      55.190  69.670  33.862  1.00  0.00           O  
ATOM    323  N   GLN    24      53.052  69.274  33.936  1.00  0.00           N  
ATOM    324  H   GLN    24      52.255  68.897  33.444  1.00  0.00           H  
ATOM    325  CA  GLN    24      52.761  70.279  34.967  1.00  0.00           C  
ATOM    326  HA  GLN    24      53.228  71.183  34.576  1.00  0.00           H  
ATOM    327  CB  GLN    24      51.265  70.425  35.242  1.00  0.00           C  
ATOM    328  HB2 GLN    24      50.909  69.515  35.725  1.00  0.00           H  
ATOM    329  HB3 GLN    24      51.071  71.225  35.957  1.00  0.00           H  
ATOM    330  CG  GLN    24      50.459  70.787  34.046  1.00  0.00           C  
ATOM    331  HG2 GLN    24      49.526  71.205  34.424  1.00  0.00           H  
ATOM    332  HG3 GLN    24      50.197  69.888  33.488  1.00  0.00           H  
ATOM    333  CD  GLN    24      51.059  72.015  33.369  1.00  0.00           C  
ATOM    334  OE1 GLN    24      51.266  73.046  33.912  1.00  0.00           O  
ATOM    335  NE2 GLN    24      51.213  71.938  32.067  1.00  0.00           N  
ATOM    336 HE21 GLN    24      51.018  71.154  31.461  1.00  0.00           H  
ATOM    337 HE22 GLN    24      51.467  72.880  31.807  1.00  0.00           H  
ATOM    338  C   GLN    24      53.519  69.995  36.262  1.00  0.00           C  
ATOM    339  O   GLN    24      53.542  68.838  36.798  1.00  0.00           O  
ATOM    340  N   LEU    25      54.191  71.034  36.818  1.00  0.00           N  
ATOM    341  H   LEU    25      54.267  71.931  36.361  1.00  0.00           H  
ATOM    342  CA  LEU    25      54.916  71.041  38.100  1.00  0.00           C  
ATOM    343  HA  LEU    25      55.256  70.008  38.184  1.00  0.00           H  
ATOM    344  CB  LEU    25      56.235  71.812  38.030  1.00  0.00           C  
ATOM    345  HB2 LEU    25      56.351  72.154  39.059  1.00  0.00           H  
ATOM    346  HB3 LEU    25      56.199  72.758  37.489  1.00  0.00           H  
ATOM    347  CG  LEU    25      57.516  71.073  37.672  1.00  0.00           C  
ATOM    348  HG  LEU    25      57.600  70.209  38.331  1.00  0.00           H  
ATOM    349  CD1 LEU    25      57.589  70.731  36.189  1.00  0.00           C  
ATOM    350 HD11 LEU    25      56.659  70.268  35.858  1.00  0.00           H  
ATOM    351 HD12 LEU    25      57.625  71.671  35.638  1.00  0.00           H  
ATOM    352 HD13 LEU    25      58.468  70.177  35.861  1.00  0.00           H  
ATOM    353  CD2 LEU    25      58.697  71.857  38.040  1.00  0.00           C  
ATOM    354 HD21 LEU    25      58.661  72.749  37.414  1.00  0.00           H  
ATOM    355 HD22 LEU    25      59.669  71.457  37.752  1.00  0.00           H  
ATOM    356 HD23 LEU    25      58.753  72.001  39.119  1.00  0.00           H  
ATOM    357  C   LEU    25      54.039  71.506  39.290  1.00  0.00           C  
ATOM    358  O   LEU    25      53.211  72.355  39.175  1.00  0.00           O  
ATOM    359  N   ILE    26      54.271  71.060  40.522  1.00  0.00           N  
ATOM    360  H   ILE    26      54.933  70.302  40.611  1.00  0.00           H  
ATOM    361  CA  ILE    26      53.452  71.212  41.678  1.00  0.00           C  
ATOM    362  HA  ILE    26      52.809  72.067  41.468  1.00  0.00           H  
ATOM    363  CB  ILE    26      52.610  70.020  41.975  1.00  0.00           C  
ATOM    364  HB  ILE    26      53.254  69.201  42.294  1.00  0.00           H  
ATOM    365  CG2 ILE    26      51.686  70.130  43.248  1.00  0.00           C  
ATOM    366 HG21 ILE    26      51.115  69.218  43.426  1.00  0.00           H  
ATOM    367 HG22 ILE    26      52.321  70.270  44.123  1.00  0.00           H  
ATOM    368 HG23 ILE    26      51.054  71.006  43.101  1.00  0.00           H  
ATOM    369  CG1 ILE    26      51.728  69.450  40.814  1.00  0.00           C  
ATOM    370 HG12 ILE    26      52.312  69.302  39.906  1.00  0.00           H  
ATOM    371 HG13 ILE    26      51.416  68.443  41.092  1.00  0.00           H  
ATOM    372  CD1 ILE    26      50.539  70.387  40.306  1.00  0.00           C  
ATOM    373 HD11 ILE    26      49.999  69.940  39.472  1.00  0.00           H  
ATOM    374 HD12 ILE    26      50.936  71.392  40.163  1.00  0.00           H  
ATOM    375 HD13 ILE    26      49.825  70.404  41.130  1.00  0.00           H  
ATOM    376  C   ILE    26      54.368  71.449  42.983  1.00  0.00           C  
ATOM    377  O   ILE    26      55.295  70.691  43.296  1.00  0.00           O  
ATOM    378  N   ASP    27      53.994  72.458  43.756  1.00  0.00           N  
ATOM    379  H   ASP    27      53.231  73.096  43.577  1.00  0.00           H  
ATOM    380  CA  ASP    27      54.845  72.928  44.955  1.00  0.00           C  
ATOM    381  HA  ASP    27      55.873  72.623  44.755  1.00  0.00           H  
ATOM    382  CB  ASP    27      54.730  74.424  45.195  1.00  0.00           C  
ATOM    383  HB2 ASP    27      54.931  74.580  46.255  1.00  0.00           H  
ATOM    384  HB3 ASP    27      55.537  74.875  44.618  1.00  0.00           H  
ATOM    385  CG  ASP    27      53.469  75.197  44.628  1.00  0.00           C  
ATOM    386  OD1 ASP    27      52.430  74.597  44.386  1.00  0.00           O  
ATOM    387  OD2 ASP    27      53.583  76.477  44.352  1.00  0.00           O  
ATOM    388  C   ASP    27      54.381  72.155  46.169  1.00  0.00           C  
ATOM    389  O   ASP    27      53.185  71.896  46.304  1.00  0.00           O  
ATOM    390  N   LEU    28      55.335  71.672  47.006  1.00  0.00           N  
ATOM    391  H   LEU    28      56.319  71.886  46.933  1.00  0.00           H  
ATOM    392  CA  LEU    28      54.947  70.834  48.117  1.00  0.00           C  
ATOM    393  HA  LEU    28      53.991  70.319  48.019  1.00  0.00           H  
ATOM    394  CB  LEU    28      56.000  69.693  48.297  1.00  0.00           C  
ATOM    395  HB2 LEU    28      56.992  70.135  48.399  1.00  0.00           H  
ATOM    396  HB3 LEU    28      55.804  69.169  49.232  1.00  0.00           H  
ATOM    397  CG  LEU    28      56.042  68.648  47.210  1.00  0.00           C  
ATOM    398  HG  LEU    28      55.754  69.190  46.309  1.00  0.00           H  
ATOM    399  CD1 LEU    28      57.384  67.992  47.061  1.00  0.00           C  
ATOM    400 HD11 LEU    28      58.124  68.736  46.764  1.00  0.00           H  
ATOM    401 HD12 LEU    28      57.690  67.486  47.977  1.00  0.00           H  
ATOM    402 HD13 LEU    28      57.352  67.278  46.239  1.00  0.00           H  
ATOM    403  CD2 LEU    28      54.913  67.611  47.390  1.00  0.00           C  
ATOM    404 HD21 LEU    28      55.212  66.964  48.215  1.00  0.00           H  
ATOM    405 HD22 LEU    28      54.718  66.978  46.525  1.00  0.00           H  
ATOM    406 HD23 LEU    28      54.019  68.057  47.826  1.00  0.00           H  
ATOM    407  C   LEU    28      54.838  71.745  49.350  1.00  0.00           C  
ATOM    408  O   LEU    28      55.625  72.722  49.421  1.00  0.00           O  
ATOM    409  N   THR    29      54.034  71.331  50.319  1.00  0.00           N  
ATOM    410  H   THR    29      53.633  70.404  50.305  1.00  0.00           H  
ATOM    411  CA  THR    29      53.842  72.225  51.463  1.00  0.00           C  
ATOM    412  HA  THR    29      54.247  73.228  51.330  1.00  0.00           H  
ATOM    413  CB  THR    29      52.350  72.459  51.697  1.00  0.00           C  
ATOM    414  HB  THR    29      51.993  72.780  50.718  1.00  0.00           H  
ATOM    415  CG2 THR    29      51.453  71.294  52.204  1.00  0.00           C  
ATOM    416 HG21 THR    29      51.477  71.152  53.284  1.00  0.00           H  
ATOM    417 HG22 THR    29      50.409  71.531  51.997  1.00  0.00           H  
ATOM    418 HG23 THR    29      51.767  70.390  51.683  1.00  0.00           H  
ATOM    419  OG1 THR    29      52.169  73.561  52.569  1.00  0.00           O  
ATOM    420  HG1 THR    29      51.847  74.276  52.015  1.00  0.00           H  
ATOM    421  C   THR    29      54.365  71.637  52.784  1.00  0.00           C  
ATOM    422  O   THR    29      54.775  70.477  52.817  1.00  0.00           O  
ATOM    423  N   VAL    30      54.467  72.495  53.821  1.00  0.00           N  
ATOM    424  H   VAL    30      53.874  73.308  53.741  1.00  0.00           H  
ATOM    425  CA  VAL    30      55.060  72.204  55.097  1.00  0.00           C  
ATOM    426  HA  VAL    30      56.148  72.274  55.065  1.00  0.00           H  
ATOM    427  CB  VAL    30      54.564  73.232  56.117  1.00  0.00           C  
ATOM    428  HB  VAL    30      53.516  73.028  56.335  1.00  0.00           H  
ATOM    429  CG1 VAL    30      55.228  73.090  57.501  1.00  0.00           C  
ATOM    430 HG11 VAL    30      54.927  72.158  57.980  1.00  0.00           H  
ATOM    431 HG12 VAL    30      54.848  73.898  58.126  1.00  0.00           H  
ATOM    432 HG13 VAL    30      56.317  73.118  57.479  1.00  0.00           H  
ATOM    433  CG2 VAL    30      54.695  74.684  55.680  1.00  0.00           C  
ATOM    434 HG21 VAL    30      53.987  74.910  54.882  1.00  0.00           H  
ATOM    435 HG22 VAL    30      54.532  75.360  56.519  1.00  0.00           H  
ATOM    436 HG23 VAL    30      55.687  74.943  55.312  1.00  0.00           H  
ATOM    437  C   VAL    30      54.904  70.716  55.520  1.00  0.00           C  
ATOM    438  O   VAL    30      55.929  70.013  55.688  1.00  0.00           O  
ATOM    439  N   TRP    31      53.663  70.248  55.725  1.00  0.00           N  
ATOM    440  H   TRP    31      52.922  70.933  55.688  1.00  0.00           H  
ATOM    441  CA  TRP    31      53.444  68.884  56.214  1.00  0.00           C  
ATOM    442  HA  TRP    31      53.804  68.683  57.224  1.00  0.00           H  
ATOM    443  CB  TRP    31      51.956  68.780  56.317  1.00  0.00           C  
ATOM    444  HB2 TRP    31      51.523  67.866  56.724  1.00  0.00           H  
ATOM    445  HB3 TRP    31      51.540  68.972  55.328  1.00  0.00           H  
ATOM    446  CG  TRP    31      51.379  69.797  57.296  1.00  0.00           C  
ATOM    447  CD1 TRP    31      51.966  70.265  58.404  1.00  0.00           C  
ATOM    448  HD1 TRP    31      52.931  69.964  58.785  1.00  0.00           H  
ATOM    449  NE1 TRP    31      51.201  71.205  59.076  1.00  0.00           N  
ATOM    450  HE1 TRP    31      51.441  71.581  59.982  1.00  0.00           H  
ATOM    451  CE2 TRP    31      50.083  71.444  58.293  1.00  0.00           C  
ATOM    452  CZ2 TRP    31      48.988  72.308  58.437  1.00  0.00           C  
ATOM    453  HZ2 TRP    31      48.937  73.091  59.179  1.00  0.00           H  
ATOM    454  CH2 TRP    31      47.994  72.339  57.416  1.00  0.00           C  
ATOM    455  HH2 TRP    31      47.100  72.934  57.529  1.00  0.00           H  
ATOM    456  CZ3 TRP    31      48.030  71.442  56.361  1.00  0.00           C  
ATOM    457  HZ3 TRP    31      47.246  71.407  55.618  1.00  0.00           H  
ATOM    458  CE3 TRP    31      49.148  70.569  56.174  1.00  0.00           C  
ATOM    459  HE3 TRP    31      49.233  69.929  55.308  1.00  0.00           H  
ATOM    460  CD2 TRP    31      50.134  70.570  57.147  1.00  0.00           C  
ATOM    461  C   TRP    31      53.945  67.730  55.326  1.00  0.00           C  
ATOM    462  O   TRP    31      54.201  66.624  55.852  1.00  0.00           O  
ATOM    463  N   ASP    32      54.108  67.891  54.035  1.00  0.00           N  
ATOM    464  H   ASP    32      53.947  68.825  53.685  1.00  0.00           H  
ATOM    465  CA  ASP    32      54.827  66.970  53.094  1.00  0.00           C  
ATOM    466  HA  ASP    32      54.595  65.916  53.246  1.00  0.00           H  
ATOM    467  CB  ASP    32      54.693  67.354  51.645  1.00  0.00           C  
ATOM    468  HB2 ASP    32      55.059  66.492  51.087  1.00  0.00           H  
ATOM    469  HB3 ASP    32      55.196  68.283  51.377  1.00  0.00           H  
ATOM    470  CG  ASP    32      53.256  67.481  51.141  1.00  0.00           C  
ATOM    471  OD1 ASP    32      52.350  66.594  51.433  1.00  0.00           O  
ATOM    472  OD2 ASP    32      53.024  68.461  50.458  1.00  0.00           O  
ATOM    473  C   ASP    32      56.378  67.003  53.443  1.00  0.00           C  
ATOM    474  O   ASP    32      57.007  65.940  53.707  1.00  0.00           O  
ATOM    475  N   LEU    33      56.840  68.202  53.546  1.00  0.00           N  
ATOM    476  H   LEU    33      56.168  68.896  53.253  1.00  0.00           H  
ATOM    477  CA  LEU    33      58.299  68.518  53.664  1.00  0.00           C  
ATOM    478  HA  LEU    33      58.923  67.992  52.942  1.00  0.00           H  
ATOM    479  CB  LEU    33      58.506  70.000  53.570  1.00  0.00           C  
ATOM    480  HB2 LEU    33      59.520  70.240  53.890  1.00  0.00           H  
ATOM    481  HB3 LEU    33      57.847  70.541  54.248  1.00  0.00           H  
ATOM    482  CG  LEU    33      58.275  70.495  52.168  1.00  0.00           C  
ATOM    483  HG  LEU    33      57.315  70.124  51.810  1.00  0.00           H  
ATOM    484  CD1 LEU    33      58.461  71.994  52.174  1.00  0.00           C  
ATOM    485 HD11 LEU    33      58.084  72.480  51.275  1.00  0.00           H  
ATOM    486 HD12 LEU    33      57.866  72.447  52.966  1.00  0.00           H  
ATOM    487 HD13 LEU    33      59.491  72.236  52.438  1.00  0.00           H  
ATOM    488  CD2 LEU    33      59.221  69.902  51.158  1.00  0.00           C  
ATOM    489 HD21 LEU    33      60.229  69.676  51.506  1.00  0.00           H  
ATOM    490 HD22 LEU    33      59.338  70.549  50.289  1.00  0.00           H  
ATOM    491 HD23 LEU    33      58.698  69.019  50.789  1.00  0.00           H  
ATOM    492  C   LEU    33      58.858  67.983  55.000  1.00  0.00           C  
ATOM    493  O   LEU    33      59.958  67.477  54.970  1.00  0.00           O  
ATOM    494  N   ILE    34      58.195  68.069  56.102  1.00  0.00           N  
ATOM    495  H   ILE    34      57.288  68.513  56.082  1.00  0.00           H  
ATOM    496  CA  ILE    34      58.558  67.475  57.407  1.00  0.00           C  
ATOM    497  HA  ILE    34      59.464  67.950  57.786  1.00  0.00           H  
ATOM    498  CB  ILE    34      57.373  67.591  58.389  1.00  0.00           C  
ATOM    499  HB  ILE    34      56.509  67.124  57.916  1.00  0.00           H  
ATOM    500  CG2 ILE    34      57.528  66.813  59.626  1.00  0.00           C  
ATOM    501 HG21 ILE    34      56.638  66.798  60.255  1.00  0.00           H  
ATOM    502 HG22 ILE    34      57.645  65.762  59.361  1.00  0.00           H  
ATOM    503 HG23 ILE    34      58.427  67.142  60.148  1.00  0.00           H  
ATOM    504  CG1 ILE    34      57.300  69.057  58.771  1.00  0.00           C  
ATOM    505 HG12 ILE    34      57.318  69.740  57.922  1.00  0.00           H  
ATOM    506 HG13 ILE    34      58.159  69.339  59.381  1.00  0.00           H  
ATOM    507  CD1 ILE    34      55.935  69.510  59.448  1.00  0.00           C  
ATOM    508 HD11 ILE    34      55.133  69.497  58.711  1.00  0.00           H  
ATOM    509 HD12 ILE    34      56.022  70.530  59.822  1.00  0.00           H  
ATOM    510 HD13 ILE    34      55.751  68.978  60.382  1.00  0.00           H  
ATOM    511  C   ILE    34      58.965  65.982  57.283  1.00  0.00           C  
ATOM    512  O   ILE    34      59.808  65.458  57.971  1.00  0.00           O  
ATOM    513  N   GLY    35      58.355  65.261  56.324  1.00  0.00           N  
ATOM    514  H   GLY    35      57.613  65.758  55.850  1.00  0.00           H  
ATOM    515  CA  GLY    35      58.605  63.833  55.986  1.00  0.00           C  
ATOM    516  HA2 GLY    35      57.591  63.463  55.830  1.00  0.00           H  
ATOM    517  HA3 GLY    35      59.002  63.391  56.900  1.00  0.00           H  
ATOM    518  C   GLY    35      59.685  63.488  54.909  1.00  0.00           C  
ATOM    519  O   GLY    35      59.645  62.350  54.338  1.00  0.00           O  
ATOM    520  N   LEU    36      60.502  64.399  54.443  1.00  0.00           N  
ATOM    521  H   LEU    36      60.418  65.338  54.805  1.00  0.00           H  
ATOM    522  CA  LEU    36      61.385  64.226  53.274  1.00  0.00           C  
ATOM    523  HA  LEU    36      60.857  63.724  52.463  1.00  0.00           H  
ATOM    524  CB  LEU    36      61.654  65.661  52.829  1.00  0.00           C  
ATOM    525  HB2 LEU    36      60.712  66.160  52.604  1.00  0.00           H  
ATOM    526  HB3 LEU    36      62.145  66.199  53.640  1.00  0.00           H  
ATOM    527  CG  LEU    36      62.582  65.725  51.556  1.00  0.00           C  
ATOM    528  HG  LEU    36      63.535  65.266  51.817  1.00  0.00           H  
ATOM    529  CD1 LEU    36      61.941  65.228  50.237  1.00  0.00           C  
ATOM    530 HD11 LEU    36      62.663  65.379  49.434  1.00  0.00           H  
ATOM    531 HD12 LEU    36      61.077  65.855  50.016  1.00  0.00           H  
ATOM    532 HD13 LEU    36      61.743  64.156  50.234  1.00  0.00           H  
ATOM    533  CD2 LEU    36      62.910  67.161  51.459  1.00  0.00           C  
ATOM    534 HD21 LEU    36      63.549  67.224  50.578  1.00  0.00           H  
ATOM    535 HD22 LEU    36      61.985  67.698  51.250  1.00  0.00           H  
ATOM    536 HD23 LEU    36      63.441  67.576  52.316  1.00  0.00           H  
ATOM    537  C   LEU    36      62.622  63.293  53.517  1.00  0.00           C  
ATOM    538  O   LEU    36      63.110  62.726  52.549  1.00  0.00           O  
ATOM    539  N   GLU    37      63.088  63.121  54.763  1.00  0.00           N  
ATOM    540  H   GLU    37      62.553  63.560  55.499  1.00  0.00           H  
ATOM    541  CA  GLU    37      64.132  62.173  55.015  1.00  0.00           C  
ATOM    542  HA  GLU    37      64.789  62.060  54.153  1.00  0.00           H  
ATOM    543  CB  GLU    37      64.927  62.823  56.146  1.00  0.00           C  
ATOM    544  HB2 GLU    37      64.227  62.959  56.970  1.00  0.00           H  
ATOM    545  HB3 GLU    37      65.446  63.708  55.777  1.00  0.00           H  
ATOM    546  CG  GLU    37      66.050  62.067  56.811  1.00  0.00           C  
ATOM    547  HG2 GLU    37      65.670  61.126  57.208  1.00  0.00           H  
ATOM    548  HG3 GLU    37      66.338  62.649  57.687  1.00  0.00           H  
ATOM    549  CD  GLU    37      67.215  61.765  55.823  1.00  0.00           C  
ATOM    550  OE1 GLU    37      68.063  60.959  56.225  1.00  0.00           O  
ATOM    551  OE2 GLU    37      67.319  62.423  54.772  1.00  0.00           O  
ATOM    552  C   GLU    37      63.631  60.723  55.325  1.00  0.00           C  
ATOM    553  O   GLU    37      64.436  59.787  55.377  1.00  0.00           O  
ATOM    554  N   ARG    38      62.375  60.640  55.706  1.00  0.00           N  
ATOM    555  H   ARG    38      61.878  61.514  55.793  1.00  0.00           H  
ATOM    556  CA  ARG    38      61.787  59.439  56.239  1.00  0.00           C  
ATOM    557  HA  ARG    38      62.393  59.040  57.052  1.00  0.00           H  
ATOM    558  CB  ARG    38      60.385  59.745  56.800  1.00  0.00           C  
ATOM    559  HB2 ARG    38      59.885  58.790  56.956  1.00  0.00           H  
ATOM    560  HB3 ARG    38      59.866  60.231  55.974  1.00  0.00           H  
ATOM    561  CG  ARG    38      60.229  60.567  58.018  1.00  0.00           C  
ATOM    562  HG2 ARG    38      59.197  60.435  58.341  1.00  0.00           H  
ATOM    563  HG3 ARG    38      60.435  61.616  57.802  1.00  0.00           H  
ATOM    564  CD  ARG    38      61.265  60.216  59.158  1.00  0.00           C  
ATOM    565  HD2 ARG    38      62.266  60.469  58.807  1.00  0.00           H  
ATOM    566  HD3 ARG    38      61.107  60.915  59.980  1.00  0.00           H  
ATOM    567  NE  ARG    38      61.039  58.772  59.505  1.00  0.00           N  
ATOM    568  HE  ARG    38      60.490  58.224  58.858  1.00  0.00           H  
ATOM    569  CZ  ARG    38      61.156  58.146  60.726  1.00  0.00           C  
ATOM    570  NH1 ARG    38      61.650  58.826  61.756  1.00  0.00           N  
ATOM    571 HH11 ARG    38      61.629  58.349  62.646  1.00  0.00           H  
ATOM    572 HH12 ARG    38      61.954  59.787  61.687  1.00  0.00           H  
ATOM    573  NH2 ARG    38      60.845  56.914  60.827  1.00  0.00           N  
ATOM    574 HH21 ARG    38      60.542  56.336  60.057  1.00  0.00           H  
ATOM    575 HH22 ARG    38      60.993  56.464  61.720  1.00  0.00           H  
ATOM    576  C   ARG    38      61.664  58.429  55.164  1.00  0.00           C  
ATOM    577  O   ARG    38      61.846  58.722  53.958  1.00  0.00           O  
ATOM    578  N   GLU    39      61.244  57.249  55.535  1.00  0.00           N  
ATOM    579  H   GLU    39      61.069  57.077  56.515  1.00  0.00           H  
ATOM    580  CA  GLU    39      60.824  56.145  54.685  1.00  0.00           C  
ATOM    581  HA  GLU    39      61.483  56.121  53.817  1.00  0.00           H  
ATOM    582  CB  GLU    39      60.990  54.764  55.453  1.00  0.00           C  
ATOM    583  HB2 GLU    39      60.894  53.950  54.735  1.00  0.00           H  
ATOM    584  HB3 GLU    39      62.005  54.734  55.849  1.00  0.00           H  
ATOM    585  CG  GLU    39      59.931  54.441  56.541  1.00  0.00           C  
ATOM    586  HG2 GLU    39      58.915  54.615  56.187  1.00  0.00           H  
ATOM    587  HG3 GLU    39      60.021  53.370  56.722  1.00  0.00           H  
ATOM    588  CD  GLU    39      60.168  55.249  57.819  1.00  0.00           C  
ATOM    589  OE1 GLU    39      60.285  54.470  58.796  1.00  0.00           O  
ATOM    590  OE2 GLU    39      60.281  56.498  57.854  1.00  0.00           O  
ATOM    591  C   GLU    39      59.383  56.299  54.087  1.00  0.00           C  
ATOM    592  O   GLU    39      58.626  57.148  54.521  1.00  0.00           O  
ATOM    593  N   SER    40      59.110  55.489  53.049  1.00  0.00           N  
ATOM    594  H   SER    40      59.925  54.955  52.784  1.00  0.00           H  
ATOM    595  CA  SER    40      57.794  55.274  52.367  1.00  0.00           C  
ATOM    596  HA  SER    40      57.522  56.241  51.945  1.00  0.00           H  
ATOM    597  CB  SER    40      58.081  54.337  51.183  1.00  0.00           C  
ATOM    598  HB2 SER    40      57.152  54.120  50.657  1.00  0.00           H  
ATOM    599  HB3 SER    40      58.781  54.860  50.532  1.00  0.00           H  
ATOM    600  OG  SER    40      58.569  53.112  51.549  1.00  0.00           O  
ATOM    601  HG  SER    40      59.249  53.003  50.881  1.00  0.00           H  
ATOM    602  C   SER    40      56.643  54.664  53.254  1.00  0.00           C  
ATOM    603  O   SER    40      56.902  54.126  54.293  1.00  0.00           O  
ATOM    604  N   ILE    41      55.402  54.805  52.766  1.00  0.00           N  
ATOM    605  H   ILE    41      55.352  55.166  51.824  1.00  0.00           H  
ATOM    606  CA  ILE    41      54.207  54.100  53.190  1.00  0.00           C  
ATOM    607  HA  ILE    41      54.331  53.966  54.264  1.00  0.00           H  
ATOM    608  CB  ILE    41      52.978  54.916  52.939  1.00  0.00           C  
ATOM    609  HB  ILE    41      52.874  55.125  51.874  1.00  0.00           H  
ATOM    610  CG2 ILE    41      51.733  54.094  53.426  1.00  0.00           C  
ATOM    611 HG21 ILE    41      50.789  54.589  53.195  1.00  0.00           H  
ATOM    612 HG22 ILE    41      51.642  53.065  53.078  1.00  0.00           H  
ATOM    613 HG23 ILE    41      51.693  54.086  54.515  1.00  0.00           H  
ATOM    614  CG1 ILE    41      53.001  56.291  53.720  1.00  0.00           C  
ATOM    615 HG12 ILE    41      53.365  56.089  54.727  1.00  0.00           H  
ATOM    616 HG13 ILE    41      53.825  56.837  53.262  1.00  0.00           H  
ATOM    617  CD1 ILE    41      51.741  57.151  53.651  1.00  0.00           C  
ATOM    618 HD11 ILE    41      50.817  56.605  53.839  1.00  0.00           H  
ATOM    619 HD12 ILE    41      51.674  57.528  52.630  1.00  0.00           H  
ATOM    620 HD13 ILE    41      51.788  58.053  54.261  1.00  0.00           H  
ATOM    621  C   ILE    41      54.148  52.837  52.353  1.00  0.00           C  
ATOM    622  O   ILE    41      54.382  52.893  51.156  1.00  0.00           O  
ATOM    623  N   GLN    42      53.783  51.693  52.961  1.00  0.00           N  
ATOM    624  H   GLN    42      53.691  51.683  53.967  1.00  0.00           H  
ATOM    625  CA  GLN    42      53.885  50.372  52.390  1.00  0.00           C  
ATOM    626  HA  GLN    42      53.612  50.492  51.341  1.00  0.00           H  
ATOM    627  CB  GLN    42      55.332  49.790  52.463  1.00  0.00           C  
ATOM    628  HB2 GLN    42      55.332  48.776  52.064  1.00  0.00           H  
ATOM    629  HB3 GLN    42      55.591  49.685  53.517  1.00  0.00           H  
ATOM    630  CG  GLN    42      56.467  50.590  51.780  1.00  0.00           C  
ATOM    631  HG2 GLN    42      56.659  51.408  52.475  1.00  0.00           H  
ATOM    632  HG3 GLN    42      56.251  50.924  50.766  1.00  0.00           H  
ATOM    633  CD  GLN    42      57.731  49.786  51.646  1.00  0.00           C  
ATOM    634  OE1 GLN    42      58.700  49.890  52.403  1.00  0.00           O  
ATOM    635  NE2 GLN    42      57.764  48.782  50.734  1.00  0.00           N  
ATOM    636 HE21 GLN    42      56.969  48.885  50.120  1.00  0.00           H  
ATOM    637 HE22 GLN    42      58.396  47.995  50.782  1.00  0.00           H  
ATOM    638  C   GLN    42      52.834  49.466  53.018  1.00  0.00           C  
ATOM    639  O   GLN    42      53.099  49.120  54.169  1.00  0.00           O  
ATOM    640  N   GLN    43      51.672  49.330  52.361  1.00  0.00           N  
ATOM    641  H   GLN    43      51.530  49.756  51.456  1.00  0.00           H  
ATOM    642  CA  GLN    43      50.388  48.708  52.757  1.00  0.00           C  
ATOM    643  HA  GLN    43      50.640  47.865  53.401  1.00  0.00           H  
ATOM    644  CB  GLN    43      49.548  49.807  53.498  1.00  0.00           C  
ATOM    645  HB2 GLN    43      49.499  50.607  52.759  1.00  0.00           H  
ATOM    646  HB3 GLN    43      48.550  49.393  53.637  1.00  0.00           H  
ATOM    647  CG  GLN    43      50.080  50.189  54.894  1.00  0.00           C  
ATOM    648  HG2 GLN    43      49.812  49.328  55.506  1.00  0.00           H  
ATOM    649  HG3 GLN    43      51.116  50.478  55.067  1.00  0.00           H  
ATOM    650  CD  GLN    43      49.067  51.257  55.450  1.00  0.00           C  
ATOM    651  OE1 GLN    43      47.904  51.418  55.120  1.00  0.00           O  
ATOM    652  NE2 GLN    43      49.422  51.946  56.483  1.00  0.00           N  
ATOM    653 HE21 GLN    43      50.355  51.846  56.858  1.00  0.00           H  
ATOM    654 HE22 GLN    43      48.685  52.615  56.653  1.00  0.00           H  
ATOM    655  C   GLN    43      49.578  48.039  51.633  1.00  0.00           C  
ATOM    656  O   GLN    43      49.556  48.494  50.465  1.00  0.00           O  
ATOM    657  N   GLY    44      48.986  46.836  51.901  1.00  0.00           N  
ATOM    658  H   GLY    44      49.284  46.536  52.818  1.00  0.00           H  
ATOM    659  CA  GLY    44      48.540  45.887  50.914  1.00  0.00           C  
ATOM    660  HA2 GLY    44      48.149  46.342  50.003  1.00  0.00           H  
ATOM    661  HA3 GLY    44      49.336  45.164  50.738  1.00  0.00           H  
ATOM    662  C   GLY    44      47.304  44.974  51.378  1.00  0.00           C  
ATOM    663  O   GLY    44      46.888  45.115  52.504  1.00  0.00           O  
ATOM    664  N   LEU    45      46.699  44.314  50.428  1.00  0.00           N  
ATOM    665  H   LEU    45      47.185  44.307  49.543  1.00  0.00           H  
ATOM    666  CA  LEU    45      45.441  43.609  50.548  1.00  0.00           C  
ATOM    667  HA  LEU    45      45.156  43.729  51.594  1.00  0.00           H  
ATOM    668  CB  LEU    45      44.329  44.319  49.773  1.00  0.00           C  
ATOM    669  HB2 LEU    45      44.768  44.429  48.782  1.00  0.00           H  
ATOM    670  HB3 LEU    45      43.441  43.691  49.693  1.00  0.00           H  
ATOM    671  CG  LEU    45      43.814  45.724  50.236  1.00  0.00           C  
ATOM    672  HG  LEU    45      44.658  46.411  50.292  1.00  0.00           H  
ATOM    673  CD1 LEU    45      42.903  46.332  49.140  1.00  0.00           C  
ATOM    674 HD11 LEU    45      43.432  46.127  48.209  1.00  0.00           H  
ATOM    675 HD12 LEU    45      42.000  45.727  49.227  1.00  0.00           H  
ATOM    676 HD13 LEU    45      42.628  47.377  49.285  1.00  0.00           H  
ATOM    677  CD2 LEU    45      43.068  45.736  51.665  1.00  0.00           C  
ATOM    678 HD21 LEU    45      42.805  46.779  51.845  1.00  0.00           H  
ATOM    679 HD22 LEU    45      42.122  45.230  51.470  1.00  0.00           H  
ATOM    680 HD23 LEU    45      43.670  45.255  52.436  1.00  0.00           H  
ATOM    681  C   LEU    45      45.607  42.121  50.153  1.00  0.00           C  
ATOM    682  O   LEU    45      46.296  41.835  49.119  1.00  0.00           O  
ATOM    683  N   LEU    46      44.843  41.279  50.902  1.00  0.00           N  
ATOM    684  H   LEU    46      44.211  41.594  51.624  1.00  0.00           H  
ATOM    685  CA  LEU    46      44.866  39.879  50.764  1.00  0.00           C  
ATOM    686  HA  LEU    46      45.716  39.694  50.108  1.00  0.00           H  
ATOM    687  CB  LEU    46      45.168  39.248  52.133  1.00  0.00           C  
ATOM    688  HB2 LEU    46      44.335  39.552  52.766  1.00  0.00           H  
ATOM    689  HB3 LEU    46      46.048  39.708  52.582  1.00  0.00           H  
ATOM    690  CG  LEU    46      45.222  37.729  52.193  1.00  0.00           C  
ATOM    691  HG  LEU    46      44.302  37.256  51.851  1.00  0.00           H  
ATOM    692  CD1 LEU    46      46.340  37.181  51.370  1.00  0.00           C  
ATOM    693 HD11 LEU    46      47.196  37.835  51.539  1.00  0.00           H  
ATOM    694 HD12 LEU    46      46.029  37.283  50.330  1.00  0.00           H  
ATOM    695 HD13 LEU    46      46.624  36.152  51.592  1.00  0.00           H  
ATOM    696  CD2 LEU    46      45.469  37.292  53.666  1.00  0.00           C  
ATOM    697 HD21 LEU    46      46.411  37.686  54.047  1.00  0.00           H  
ATOM    698 HD22 LEU    46      45.554  36.206  53.658  1.00  0.00           H  
ATOM    699 HD23 LEU    46      44.633  37.598  54.296  1.00  0.00           H  
ATOM    700  C   LEU    46      43.563  39.313  50.200  1.00  0.00           C  
ATOM    701  O   LEU    46      42.579  39.499  50.836  1.00  0.00           O  
ATOM    702  N   TYR    47      43.607  38.753  49.000  1.00  0.00           N  
ATOM    703  H   TYR    47      44.477  38.416  48.613  1.00  0.00           H  
ATOM    704  CA  TYR    47      42.479  38.175  48.332  1.00  0.00           C  
ATOM    705  HA  TYR    47      41.576  38.366  48.913  1.00  0.00           H  
ATOM    706  CB  TYR    47      42.216  38.713  46.945  1.00  0.00           C  
ATOM    707  HB2 TYR    47      41.395  38.263  46.386  1.00  0.00           H  
ATOM    708  HB3 TYR    47      43.071  38.515  46.298  1.00  0.00           H  
ATOM    709  CG  TYR    47      41.993  40.261  46.997  1.00  0.00           C  
ATOM    710  CD1 TYR    47      40.651  40.768  47.093  1.00  0.00           C  
ATOM    711  HD1 TYR    47      39.828  40.074  47.176  1.00  0.00           H  
ATOM    712  CE1 TYR    47      40.534  42.176  46.975  1.00  0.00           C  
ATOM    713  HE1 TYR    47      39.582  42.682  47.044  1.00  0.00           H  
ATOM    714  CZ  TYR    47      41.659  43.016  46.900  1.00  0.00           C  
ATOM    715  OH  TYR    47      41.544  44.347  46.962  1.00  0.00           O  
ATOM    716  HH  TYR    47      40.674  44.649  46.693  1.00  0.00           H  
ATOM    717  CE2 TYR    47      42.958  42.412  46.678  1.00  0.00           C  
ATOM    718  HE2 TYR    47      43.763  43.115  46.520  1.00  0.00           H  
ATOM    719  CD2 TYR    47      43.118  41.028  46.744  1.00  0.00           C  
ATOM    720  HD2 TYR    47      44.094  40.573  46.657  1.00  0.00           H  
ATOM    721  C   TYR    47      42.671  36.622  48.254  1.00  0.00           C  
ATOM    722  O   TYR    47      43.806  36.115  48.161  1.00  0.00           O  
ATOM    723  N   HID    48      41.553  35.862  48.126  1.00  0.00           N  
ATOM    724  H   HID    48      40.650  36.314  48.148  1.00  0.00           H  
ATOM    725  CA  HID    48      41.546  34.392  48.119  1.00  0.00           C  
ATOM    726  HA  HID    48      42.527  33.933  48.237  1.00  0.00           H  
ATOM    727  CB  HID    48      40.905  34.055  49.518  1.00  0.00           C  
ATOM    728  HB2 HID    48      39.988  34.643  49.571  1.00  0.00           H  
ATOM    729  HB3 HID    48      41.499  34.392  50.367  1.00  0.00           H  
ATOM    730  CG  HID    48      40.464  32.601  49.707  1.00  0.00           C  
ATOM    731  ND1 HID    48      41.327  31.539  49.418  1.00  0.00           N  
ATOM    732  HD1 HID    48      42.330  31.538  49.301  1.00  0.00           H  
ATOM    733  CE1 HID    48      40.590  30.443  49.268  1.00  0.00           C  
ATOM    734  HE1 HID    48      41.033  29.486  49.036  1.00  0.00           H  
ATOM    735  NE2 HID    48      39.283  30.710  49.462  1.00  0.00           N  
ATOM    736  CD2 HID    48      39.192  32.132  49.716  1.00  0.00           C  
ATOM    737  HD2 HID    48      38.309  32.753  49.739  1.00  0.00           H  
ATOM    738  C   HID    48      40.836  33.786  46.876  1.00  0.00           C  
ATOM    739  O   HID    48      39.930  34.498  46.357  1.00  0.00           O  
ATOM    740  N   HIE    49      41.258  32.593  46.471  1.00  0.00           N  
ATOM    741  H   HIE    49      42.140  32.268  46.840  1.00  0.00           H  
ATOM    742  CA  HIE    49      40.686  31.710  45.416  1.00  0.00           C  
ATOM    743  HA  HIE    49      39.755  32.175  45.090  1.00  0.00           H  
ATOM    744  CB  HIE    49      41.605  31.631  44.162  1.00  0.00           C  
ATOM    745  HB2 HIE    49      41.102  30.937  43.490  1.00  0.00           H  
ATOM    746  HB3 HIE    49      42.602  31.232  44.350  1.00  0.00           H  
ATOM    747  CG  HIE    49      41.803  32.982  43.503  1.00  0.00           C  
ATOM    748  ND1 HIE    49      43.020  33.454  42.879  1.00  0.00           N  
ATOM    749  CE1 HIE    49      42.743  34.686  42.413  1.00  0.00           C  
ATOM    750  HE1 HIE    49      43.430  35.332  41.887  1.00  0.00           H  
ATOM    751  NE2 HIE    49      41.487  35.024  42.615  1.00  0.00           N  
ATOM    752  HE2 HIE    49      41.110  35.888  42.252  1.00  0.00           H  
ATOM    753  CD2 HIE    49      40.887  34.025  43.437  1.00  0.00           C  
ATOM    754  HD2 HIE    49      39.913  34.098  43.899  1.00  0.00           H  
ATOM    755  C   HIE    49      40.360  30.299  45.895  1.00  0.00           C  
ATOM    756  O   HIE    49      41.398  29.549  46.023  1.00  0.00           O  
ATOM    757  N   PRO    50      39.069  29.903  46.111  1.00  0.00           N  
ATOM    758  CD  PRO    50      37.951  30.855  46.213  1.00  0.00           C  
ATOM    759  HD2 PRO    50      38.150  31.830  46.659  1.00  0.00           H  
ATOM    760  HD3 PRO    50      37.447  31.086  45.275  1.00  0.00           H  
ATOM    761  CG  PRO    50      36.904  30.179  47.083  1.00  0.00           C  
ATOM    762  HG2 PRO    50      35.939  30.444  46.651  1.00  0.00           H  
ATOM    763  HG3 PRO    50      36.792  30.535  48.107  1.00  0.00           H  
ATOM    764  CB  PRO    50      37.189  28.694  47.026  1.00  0.00           C  
ATOM    765  HB2 PRO    50      37.082  28.380  48.064  1.00  0.00           H  
ATOM    766  HB3 PRO    50      36.498  28.170  46.366  1.00  0.00           H  
ATOM    767  CA  PRO    50      38.723  28.608  46.647  1.00  0.00           C  
ATOM    768  HA  PRO    50      39.210  28.512  47.618  1.00  0.00           H  
ATOM    769  C   PRO    50      39.006  27.473  45.696  1.00  0.00           C  
ATOM    770  O   PRO    50      39.280  26.362  46.036  1.00  0.00           O  
ATOM    771  N   ASN    51      39.000  27.826  44.472  1.00  0.00           N  
ATOM    772  H   ASN    51      38.546  28.715  44.319  1.00  0.00           H  
ATOM    773  CA  ASN    51      39.457  27.123  43.304  1.00  0.00           C  
ATOM    774  HA  ASN    51      40.260  26.455  43.614  1.00  0.00           H  
ATOM    775  CB  ASN    51      38.252  26.245  42.785  1.00  0.00           C  
ATOM    776  HB2 ASN    51      37.877  25.725  43.667  1.00  0.00           H  
ATOM    777  HB3 ASN    51      37.325  26.750  42.513  1.00  0.00           H  
ATOM    778  CG  ASN    51      38.792  25.239  41.726  1.00  0.00           C  
ATOM    779  OD1 ASN    51      39.960  25.155  41.338  1.00  0.00           O  
ATOM    780  ND2 ASN    51      37.952  24.339  41.229  1.00  0.00           N  
ATOM    781 HD21 ASN    51      36.967  24.219  41.418  1.00  0.00           H  
ATOM    782 HD22 ASN    51      38.440  23.579  40.777  1.00  0.00           H  
ATOM    783  C   ASN    51      39.866  28.182  42.277  1.00  0.00           C  
ATOM    784  O   ASN    51      39.323  29.316  42.329  1.00  0.00           O  
ATOM    785  N   GLN    52      40.739  27.851  41.425  1.00  0.00           N  
ATOM    786  H   GLN    52      40.997  26.876  41.376  1.00  0.00           H  
ATOM    787  CA  GLN    52      41.454  28.770  40.500  1.00  0.00           C  
ATOM    788  HA  GLN    52      41.709  29.680  41.042  1.00  0.00           H  
ATOM    789  CB  GLN    52      42.752  28.207  39.956  1.00  0.00           C  
ATOM    790  HB2 GLN    52      43.032  28.813  39.094  1.00  0.00           H  
ATOM    791  HB3 GLN    52      42.464  27.199  39.657  1.00  0.00           H  
ATOM    792  CG  GLN    52      43.935  28.211  40.920  1.00  0.00           C  
ATOM    793  HG2 GLN    52      44.266  29.227  41.136  1.00  0.00           H  
ATOM    794  HG3 GLN    52      43.634  27.733  41.852  1.00  0.00           H  
ATOM    795  CD  GLN    52      45.202  27.506  40.396  1.00  0.00           C  
ATOM    796  OE1 GLN    52      45.012  26.547  39.688  1.00  0.00           O  
ATOM    797  NE2 GLN    52      46.398  27.996  40.537  1.00  0.00           N  
ATOM    798 HE21 GLN    52      47.078  27.594  39.907  1.00  0.00           H  
ATOM    799 HE22 GLN    52      46.635  28.654  41.265  1.00  0.00           H  
ATOM    800  C   GLN    52      40.652  29.316  39.330  1.00  0.00           C  
ATOM    801  O   GLN    52      39.894  28.562  38.745  1.00  0.00           O  
ATOM    802  N   VAL    53      40.904  30.528  38.908  1.00  0.00           N  
ATOM    803  H   VAL    53      41.435  31.070  39.574  1.00  0.00           H  
ATOM    804  CA  VAL    53      40.543  31.248  37.682  1.00  0.00           C  
ATOM    805  HA  VAL    53      39.888  30.599  37.102  1.00  0.00           H  
ATOM    806  CB  VAL    53      39.904  32.589  38.064  1.00  0.00           C  
ATOM    807  HB  VAL    53      39.664  32.970  37.071  1.00  0.00           H  
ATOM    808  CG1 VAL    53      38.566  32.483  38.844  1.00  0.00           C  
ATOM    809 HG11 VAL    53      38.709  32.365  39.918  1.00  0.00           H  
ATOM    810 HG12 VAL    53      37.960  33.377  38.697  1.00  0.00           H  
ATOM    811 HG13 VAL    53      37.937  31.664  38.494  1.00  0.00           H  
ATOM    812  CG2 VAL    53      40.763  33.655  38.820  1.00  0.00           C  
ATOM    813 HG21 VAL    53      40.171  34.551  39.007  1.00  0.00           H  
ATOM    814 HG22 VAL    53      41.538  33.908  38.096  1.00  0.00           H  
ATOM    815 HG23 VAL    53      41.148  33.256  39.759  1.00  0.00           H  
ATOM    816  C   VAL    53      41.855  31.461  36.824  1.00  0.00           C  
ATOM    817  O   VAL    53      42.960  31.161  37.351  1.00  0.00           O  
ATOM    818  N   ASP    54      41.737  31.926  35.599  1.00  0.00           N  
ATOM    819  H   ASP    54      40.802  32.006  35.226  1.00  0.00           H  
ATOM    820  CA  ASP    54      42.871  32.348  34.758  1.00  0.00           C  
ATOM    821  HA  ASP    54      43.597  31.542  34.855  1.00  0.00           H  
ATOM    822  CB  ASP    54      42.490  32.481  33.323  1.00  0.00           C  
ATOM    823  HB2 ASP    54      41.585  33.080  33.217  1.00  0.00           H  
ATOM    824  HB3 ASP    54      43.244  33.080  32.812  1.00  0.00           H  
ATOM    825  CG  ASP    54      42.000  31.286  32.521  1.00  0.00           C  
ATOM    826  OD1 ASP    54      41.498  31.583  31.448  1.00  0.00           O  
ATOM    827  OD2 ASP    54      42.001  30.136  32.990  1.00  0.00           O  
ATOM    828  C   ASP    54      43.540  33.599  35.270  1.00  0.00           C  
ATOM    829  O   ASP    54      43.419  34.705  34.727  1.00  0.00           O  
ATOM    830  N   THR    55      44.217  33.461  36.409  1.00  0.00           N  
ATOM    831  H   THR    55      44.104  32.647  36.996  1.00  0.00           H  
ATOM    832  CA  THR    55      44.960  34.532  37.139  1.00  0.00           C  
ATOM    833  HA  THR    55      44.133  35.119  37.538  1.00  0.00           H  
ATOM    834  CB  THR    55      45.747  33.947  38.292  1.00  0.00           C  
ATOM    835  HB  THR    55      46.631  33.495  37.843  1.00  0.00           H  
ATOM    836  CG2 THR    55      46.207  34.985  39.348  1.00  0.00           C  
ATOM    837 HG21 THR    55      45.365  35.618  39.625  1.00  0.00           H  
ATOM    838 HG22 THR    55      46.583  34.548  40.273  1.00  0.00           H  
ATOM    839 HG23 THR    55      46.808  35.688  38.771  1.00  0.00           H  
ATOM    840  OG1 THR    55      45.035  32.987  39.033  1.00  0.00           O  
ATOM    841  HG1 THR    55      45.607  32.275  39.332  1.00  0.00           H  
ATOM    842  C   THR    55      45.752  35.522  36.279  1.00  0.00           C  
ATOM    843  O   THR    55      45.691  36.733  36.489  1.00  0.00           O  
ATOM    844  N   PRO    56      46.456  35.124  35.175  1.00  0.00           N  
ATOM    845  CD  PRO    56      46.850  33.732  34.803  1.00  0.00           C  
ATOM    846  HD2 PRO    56      46.115  33.235  34.168  1.00  0.00           H  
ATOM    847  HD3 PRO    56      47.030  33.053  35.636  1.00  0.00           H  
ATOM    848  CG  PRO    56      48.268  33.849  34.199  1.00  0.00           C  
ATOM    849  HG2 PRO    56      48.596  32.969  33.646  1.00  0.00           H  
ATOM    850  HG3 PRO    56      49.008  34.146  34.942  1.00  0.00           H  
ATOM    851  CB  PRO    56      48.037  35.068  33.297  1.00  0.00           C  
ATOM    852  HB2 PRO    56      48.908  35.688  33.087  1.00  0.00           H  
ATOM    853  HB3 PRO    56      47.452  34.844  32.405  1.00  0.00           H  
ATOM    854  CA  PRO    56      47.166  35.932  34.255  1.00  0.00           C  
ATOM    855  HA  PRO    56      47.809  36.615  34.809  1.00  0.00           H  
ATOM    856  C   PRO    56      46.183  36.972  33.539  1.00  0.00           C  
ATOM    857  O   PRO    56      46.602  38.142  33.428  1.00  0.00           O  
ATOM    858  N   ASN    57      45.001  36.526  33.088  1.00  0.00           N  
ATOM    859  H   ASN    57      44.565  35.691  33.453  1.00  0.00           H  
ATOM    860  CA  ASN    57      43.961  37.474  32.662  1.00  0.00           C  
ATOM    861  HA  ASN    57      44.364  38.109  31.873  1.00  0.00           H  
ATOM    862  CB  ASN    57      42.739  36.708  32.077  1.00  0.00           C  
ATOM    863  HB2 ASN    57      42.242  36.008  32.749  1.00  0.00           H  
ATOM    864  HB3 ASN    57      41.998  37.479  31.865  1.00  0.00           H  
ATOM    865  CG  ASN    57      43.026  35.979  30.774  1.00  0.00           C  
ATOM    866  OD1 ASN    57      43.888  35.097  30.656  1.00  0.00           O  
ATOM    867  ND2 ASN    57      42.505  36.348  29.633  1.00  0.00           N  
ATOM    868 HD21 ASN    57      41.921  37.166  29.534  1.00  0.00           H  
ATOM    869 HD22 ASN    57      42.732  36.033  28.701  1.00  0.00           H  
ATOM    870  C   ASN    57      43.565  38.462  33.731  1.00  0.00           C  
ATOM    871  O   ASN    57      43.203  39.587  33.402  1.00  0.00           O  
ATOM    872  N   GLN    58      43.596  38.129  35.039  1.00  0.00           N  
ATOM    873  H   GLN    58      43.846  37.168  35.221  1.00  0.00           H  
ATOM    874  CA  GLN    58      43.370  39.011  36.168  1.00  0.00           C  
ATOM    875  HA  GLN    58      42.569  39.733  36.008  1.00  0.00           H  
ATOM    876  CB  GLN    58      42.950  38.159  37.451  1.00  0.00           C  
ATOM    877  HB2 GLN    58      43.557  37.261  37.562  1.00  0.00           H  
ATOM    878  HB3 GLN    58      41.888  37.925  37.376  1.00  0.00           H  
ATOM    879  CG  GLN    58      43.222  39.000  38.785  1.00  0.00           C  
ATOM    880  HG2 GLN    58      44.288  39.153  38.954  1.00  0.00           H  
ATOM    881  HG3 GLN    58      42.738  39.972  38.697  1.00  0.00           H  
ATOM    882  CD  GLN    58      42.584  38.288  39.942  1.00  0.00           C  
ATOM    883  OE1 GLN    58      42.428  37.118  40.024  1.00  0.00           O  
ATOM    884  NE2 GLN    58      42.332  38.979  40.953  1.00  0.00           N  
ATOM    885 HE21 GLN    58      42.371  39.988  40.983  1.00  0.00           H  
ATOM    886 HE22 GLN    58      41.814  38.557  41.710  1.00  0.00           H  
ATOM    887  C   GLN    58      44.458  40.071  36.351  1.00  0.00           C  
ATOM    888  O   GLN    58      44.152  41.255  36.470  1.00  0.00           O  
ATOM    889  N   ILE    59      45.710  39.639  36.464  1.00  0.00           N  
ATOM    890  H   ILE    59      45.698  38.640  36.613  1.00  0.00           H  
ATOM    891  CA  ILE    59      46.889  40.541  36.587  1.00  0.00           C  
ATOM    892  HA  ILE    59      46.696  41.125  37.486  1.00  0.00           H  
ATOM    893  CB  ILE    59      48.138  39.669  36.882  1.00  0.00           C  
ATOM    894  HB  ILE    59      48.204  38.939  36.075  1.00  0.00           H  
ATOM    895  CG2 ILE    59      49.422  40.487  37.032  1.00  0.00           C  
ATOM    896 HG21 ILE    59      49.627  40.953  36.068  1.00  0.00           H  
ATOM    897 HG22 ILE    59      50.207  39.787  37.320  1.00  0.00           H  
ATOM    898 HG23 ILE    59      49.418  41.242  37.817  1.00  0.00           H  
ATOM    899  CG1 ILE    59      48.009  38.847  38.170  1.00  0.00           C  
ATOM    900 HG12 ILE    59      46.989  38.545  38.405  1.00  0.00           H  
ATOM    901 HG13 ILE    59      48.345  39.422  39.033  1.00  0.00           H  
ATOM    902  CD1 ILE    59      48.918  37.536  38.164  1.00  0.00           C  
ATOM    903 HD11 ILE    59      49.948  37.878  38.070  1.00  0.00           H  
ATOM    904 HD12 ILE    59      48.698  36.799  37.392  1.00  0.00           H  
ATOM    905 HD13 ILE    59      49.010  37.155  39.182  1.00  0.00           H  
ATOM    906  C   ILE    59      47.103  41.506  35.471  1.00  0.00           C  
ATOM    907  O   ILE    59      47.512  42.618  35.669  1.00  0.00           O  
ATOM    908  N   GLN    60      46.803  41.147  34.235  1.00  0.00           N  
ATOM    909  H   GLN    60      46.587  40.183  34.028  1.00  0.00           H  
ATOM    910  CA  GLN    60      47.077  42.003  33.093  1.00  0.00           C  
ATOM    911  HA  GLN    60      48.036  42.489  33.273  1.00  0.00           H  
ATOM    912  CB  GLN    60      47.166  41.152  31.848  1.00  0.00           C  
ATOM    913  HB2 GLN    60      46.272  40.554  31.676  1.00  0.00           H  
ATOM    914  HB3 GLN    60      47.270  41.767  30.954  1.00  0.00           H  
ATOM    915  CG  GLN    60      48.357  40.141  31.759  1.00  0.00           C  
ATOM    916  HG2 GLN    60      48.788  39.825  32.709  1.00  0.00           H  
ATOM    917  HG3 GLN    60      47.920  39.250  31.308  1.00  0.00           H  
ATOM    918  CD  GLN    60      49.578  40.464  30.790  1.00  0.00           C  
ATOM    919  OE1 GLN    60      49.890  41.645  30.701  1.00  0.00           O  
ATOM    920  NE2 GLN    60      50.201  39.498  30.096  1.00  0.00           N  
ATOM    921 HE21 GLN    60      50.029  38.505  30.170  1.00  0.00           H  
ATOM    922 HE22 GLN    60      50.739  39.755  29.281  1.00  0.00           H  
ATOM    923  C   GLN    60      46.094  43.151  33.015  1.00  0.00           C  
ATOM    924  O   GLN    60      46.496  44.277  32.680  1.00  0.00           O  
ATOM    925  N   HIE    61      44.780  42.835  33.254  1.00  0.00           N  
ATOM    926  H   HIE    61      44.536  41.867  33.406  1.00  0.00           H  
ATOM    927  CA  HIE    61      43.697  43.833  33.371  1.00  0.00           C  
ATOM    928  HA  HIE    61      43.632  44.426  32.459  1.00  0.00           H  
ATOM    929  CB  HIE    61      42.390  43.022  33.559  1.00  0.00           C  
ATOM    930  HB2 HIE    61      42.566  42.397  34.435  1.00  0.00           H  
ATOM    931  HB3 HIE    61      42.188  42.366  32.712  1.00  0.00           H  
ATOM    932  CG  HIE    61      41.116  43.873  33.820  1.00  0.00           C  
ATOM    933  ND1 HIE    61      40.228  44.499  32.889  1.00  0.00           N  
ATOM    934  CE1 HIE    61      39.290  45.146  33.633  1.00  0.00           C  
ATOM    935  HE1 HIE    61      38.555  45.879  33.335  1.00  0.00           H  
ATOM    936  NE2 HIE    61      39.570  44.974  34.905  1.00  0.00           N  
ATOM    937  HE2 HIE    61      39.019  45.425  35.621  1.00  0.00           H  
ATOM    938  CD2 HIE    61      40.751  44.225  35.096  1.00  0.00           C  
ATOM    939  HD2 HIE    61      41.200  43.847  36.003  1.00  0.00           H  
ATOM    940  C   HIE    61      44.025  44.857  34.499  1.00  0.00           C  
ATOM    941  O   HIE    61      43.918  46.050  34.300  1.00  0.00           O  
ATOM    942  N   LEU    62      44.674  44.380  35.561  1.00  0.00           N  
ATOM    943  H   LEU    62      44.825  43.395  35.730  1.00  0.00           H  
ATOM    944  CA  LEU    62      45.217  45.205  36.668  1.00  0.00           C  
ATOM    945  HA  LEU    62      44.374  45.785  37.043  1.00  0.00           H  
ATOM    946  CB  LEU    62      45.710  44.317  37.873  1.00  0.00           C  
ATOM    947  HB2 LEU    62      45.807  43.309  37.470  1.00  0.00           H  
ATOM    948  HB3 LEU    62      46.696  44.654  38.191  1.00  0.00           H  
ATOM    949  CG  LEU    62      44.861  44.256  39.141  1.00  0.00           C  
ATOM    950  HG  LEU    62      44.661  45.285  39.441  1.00  0.00           H  
ATOM    951  CD1 LEU    62      43.467  43.715  38.859  1.00  0.00           C  
ATOM    952 HD11 LEU    62      42.880  44.286  38.139  1.00  0.00           H  
ATOM    953 HD12 LEU    62      43.630  42.713  38.463  1.00  0.00           H  
ATOM    954 HD13 LEU    62      42.979  43.586  39.825  1.00  0.00           H  
ATOM    955  CD2 LEU    62      45.595  43.675  40.363  1.00  0.00           C  
ATOM    956 HD21 LEU    62      46.437  44.322  40.612  1.00  0.00           H  
ATOM    957 HD22 LEU    62      46.000  42.687  40.144  1.00  0.00           H  
ATOM    958 HD23 LEU    62      44.995  43.546  41.264  1.00  0.00           H  
ATOM    959  C   LEU    62      46.265  46.217  36.261  1.00  0.00           C  
ATOM    960  O   LEU    62      46.322  47.335  36.748  1.00  0.00           O  
ATOM    961  N   LYS    63      47.092  45.932  35.262  1.00  0.00           N  
ATOM    962  H   LYS    63      47.013  45.059  34.760  1.00  0.00           H  
ATOM    963  CA  LYS    63      48.076  46.891  34.775  1.00  0.00           C  
ATOM    964  HA  LYS    63      48.512  47.335  35.671  1.00  0.00           H  
ATOM    965  CB  LYS    63      49.157  46.068  34.023  1.00  0.00           C  
ATOM    966  HB2 LYS    63      48.881  45.682  33.042  1.00  0.00           H  
ATOM    967  HB3 LYS    63      49.879  46.870  33.867  1.00  0.00           H  
ATOM    968  CG  LYS    63      49.953  45.158  34.925  1.00  0.00           C  
ATOM    969  HG2 LYS    63      50.256  45.783  35.765  1.00  0.00           H  
ATOM    970  HG3 LYS    63      49.305  44.379  35.328  1.00  0.00           H  
ATOM    971  CD  LYS    63      51.151  44.534  34.222  1.00  0.00           C  
ATOM    972  HD2 LYS    63      51.867  44.051  34.888  1.00  0.00           H  
ATOM    973  HD3 LYS    63      51.728  45.258  33.646  1.00  0.00           H  
ATOM    974  CE  LYS    63      50.681  43.515  33.226  1.00  0.00           C  
ATOM    975  HE2 LYS    63      49.954  44.102  32.665  1.00  0.00           H  
ATOM    976  HE3 LYS    63      50.098  42.785  33.786  1.00  0.00           H  
ATOM    977  NZ  LYS    63      51.801  42.834  32.502  1.00  0.00           N  
ATOM    978  HZ1 LYS    63      52.514  43.455  32.149  1.00  0.00           H  
ATOM    979  HZ2 LYS    63      51.620  42.191  31.745  1.00  0.00           H  
ATOM    980  HZ3 LYS    63      52.241  42.308  33.244  1.00  0.00           H  
ATOM    981  C   LYS    63      47.445  47.948  33.917  1.00  0.00           C  
ATOM    982  O   LYS    63      47.700  49.180  34.046  1.00  0.00           O  
ATOM    983  N   HID    64      46.452  47.555  33.092  1.00  0.00           N  
ATOM    984  H   HID    64      46.147  46.592  33.117  1.00  0.00           H  
ATOM    985  CA  HID    64      45.741  48.534  32.161  1.00  0.00           C  
ATOM    986  HA  HID    64      46.510  49.184  31.744  1.00  0.00           H  
ATOM    987  CB  HID    64      44.876  47.806  31.077  1.00  0.00           C  
ATOM    988  HB2 HID    64      44.336  48.517  30.452  1.00  0.00           H  
ATOM    989  HB3 HID    64      44.153  47.173  31.591  1.00  0.00           H  
ATOM    990  CG  HID    64      45.604  47.025  30.064  1.00  0.00           C  
ATOM    991  ND1 HID    64      46.164  45.786  30.207  1.00  0.00           N  
ATOM    992  HD1 HID    64      46.419  45.338  31.075  1.00  0.00           H  
ATOM    993  CE1 HID    64      46.654  45.499  28.928  1.00  0.00           C  
ATOM    994  HE1 HID    64      47.282  44.652  28.697  1.00  0.00           H  
ATOM    995  NE2 HID    64      46.445  46.469  28.034  1.00  0.00           N  
ATOM    996  CD2 HID    64      45.684  47.381  28.746  1.00  0.00           C  
ATOM    997  HD2 HID    64      45.307  48.326  28.384  1.00  0.00           H  
ATOM    998  C   HID    64      44.817  49.471  32.998  1.00  0.00           C  
ATOM    999  O   HID    64      44.891  50.721  32.924  1.00  0.00           O  
ATOM   1000  N   SER    65      43.968  48.983  33.881  1.00  0.00           N  
ATOM   1001  H   SER    65      43.882  47.980  33.952  1.00  0.00           H  
ATOM   1002  CA  SER    65      43.276  49.777  34.982  1.00  0.00           C  
ATOM   1003  HA  SER    65      42.746  50.590  34.484  1.00  0.00           H  
ATOM   1004  CB  SER    65      42.333  48.959  35.875  1.00  0.00           C  
ATOM   1005  HB2 SER    65      42.002  49.506  36.757  1.00  0.00           H  
ATOM   1006  HB3 SER    65      41.509  48.484  35.343  1.00  0.00           H  
ATOM   1007  OG  SER    65      43.076  47.898  36.519  1.00  0.00           O  
ATOM   1008  HG  SER    65      43.313  47.308  35.800  1.00  0.00           H  
ATOM   1009  C   SER    65      44.236  50.542  35.889  1.00  0.00           C  
ATOM   1010  O   SER    65      43.833  51.633  36.388  1.00  0.00           O  
ATOM   1011  N   LEU    66      45.474  50.172  36.157  1.00  0.00           N  
ATOM   1012  H   LEU    66      45.766  49.228  35.949  1.00  0.00           H  
ATOM   1013  CA  LEU    66      46.492  51.003  36.759  1.00  0.00           C  
ATOM   1014  HA  LEU    66      46.046  51.360  37.688  1.00  0.00           H  
ATOM   1015  CB  LEU    66      47.720  50.188  37.258  1.00  0.00           C  
ATOM   1016  HB2 LEU    66      47.361  49.406  37.927  1.00  0.00           H  
ATOM   1017  HB3 LEU    66      48.207  49.720  36.403  1.00  0.00           H  
ATOM   1018  CG  LEU    66      48.778  51.015  37.885  1.00  0.00           C  
ATOM   1019  HG  LEU    66      49.041  51.875  37.268  1.00  0.00           H  
ATOM   1020  CD1 LEU    66      48.383  51.584  39.186  1.00  0.00           C  
ATOM   1021 HD11 LEU    66      48.115  50.838  39.935  1.00  0.00           H  
ATOM   1022 HD12 LEU    66      49.199  52.218  39.530  1.00  0.00           H  
ATOM   1023 HD13 LEU    66      47.630  52.353  39.012  1.00  0.00           H  
ATOM   1024  CD2 LEU    66      50.146  50.280  38.049  1.00  0.00           C  
ATOM   1025 HD21 LEU    66      50.568  49.982  37.089  1.00  0.00           H  
ATOM   1026 HD22 LEU    66      50.804  50.925  38.632  1.00  0.00           H  
ATOM   1027 HD23 LEU    66      49.900  49.433  38.688  1.00  0.00           H  
ATOM   1028  C   LEU    66      46.926  52.106  35.894  1.00  0.00           C  
ATOM   1029  O   LEU    66      47.081  53.231  36.338  1.00  0.00           O  
ATOM   1030  N   SER    67      47.167  51.824  34.565  1.00  0.00           N  
ATOM   1031  H   SER    67      47.121  50.866  34.249  1.00  0.00           H  
ATOM   1032  CA  SER    67      47.578  52.858  33.562  1.00  0.00           C  
ATOM   1033  HA  SER    67      48.391  53.451  33.981  1.00  0.00           H  
ATOM   1034  CB  SER    67      48.084  52.124  32.348  1.00  0.00           C  
ATOM   1035  HB2 SER    67      48.768  51.323  32.632  1.00  0.00           H  
ATOM   1036  HB3 SER    67      47.183  51.736  31.874  1.00  0.00           H  
ATOM   1037  OG  SER    67      48.675  53.092  31.454  1.00  0.00           O  
ATOM   1038  HG  SER    67      49.325  53.463  32.055  1.00  0.00           H  
ATOM   1039  C   SER    67      46.397  53.840  33.271  1.00  0.00           C  
ATOM   1040  O   SER    67      46.527  55.071  33.136  1.00  0.00           O  
ATOM   1041  N   SER    68      45.134  53.477  33.385  1.00  0.00           N  
ATOM   1042  H   SER    68      44.955  52.484  33.424  1.00  0.00           H  
ATOM   1043  CA  SER    68      43.898  54.303  33.517  1.00  0.00           C  
ATOM   1044  HA  SER    68      43.855  54.986  32.669  1.00  0.00           H  
ATOM   1045  CB  SER    68      42.643  53.522  33.226  1.00  0.00           C  
ATOM   1046  HB2 SER    68      42.577  52.608  33.817  1.00  0.00           H  
ATOM   1047  HB3 SER    68      42.541  53.242  32.178  1.00  0.00           H  
ATOM   1048  OG  SER    68      41.570  54.283  33.606  1.00  0.00           O  
ATOM   1049  HG  SER    68      40.993  53.993  32.895  1.00  0.00           H  
ATOM   1050  C   SER    68      43.945  55.162  34.724  1.00  0.00           C  
ATOM   1051  O   SER    68      43.782  56.399  34.622  1.00  0.00           O  
ATOM   1052  N   THR    69      44.271  54.587  35.914  1.00  0.00           N  
ATOM   1053  H   THR    69      44.330  53.578  35.899  1.00  0.00           H  
ATOM   1054  CA  THR    69      44.340  55.233  37.253  1.00  0.00           C  
ATOM   1055  HA  THR    69      43.341  55.644  37.401  1.00  0.00           H  
ATOM   1056  CB  THR    69      44.522  54.142  38.412  1.00  0.00           C  
ATOM   1057  HB  THR    69      45.390  53.600  38.037  1.00  0.00           H  
ATOM   1058  CG2 THR    69      44.859  54.675  39.872  1.00  0.00           C  
ATOM   1059 HG21 THR    69      45.938  54.799  39.960  1.00  0.00           H  
ATOM   1060 HG22 THR    69      44.456  53.893  40.516  1.00  0.00           H  
ATOM   1061 HG23 THR    69      44.396  55.653  40.003  1.00  0.00           H  
ATOM   1062  OG1 THR    69      43.491  53.261  38.473  1.00  0.00           O  
ATOM   1063  HG1 THR    69      43.701  52.514  37.908  1.00  0.00           H  
ATOM   1064  C   THR    69      45.447  56.311  37.419  1.00  0.00           C  
ATOM   1065  O   THR    69      45.223  57.328  37.991  1.00  0.00           O  
ATOM   1066  N   LEU    70      46.652  56.133  36.900  1.00  0.00           N  
ATOM   1067  H   LEU    70      46.880  55.215  36.548  1.00  0.00           H  
ATOM   1068  CA  LEU    70      47.761  57.129  36.997  1.00  0.00           C  
ATOM   1069  HA  LEU    70      47.947  57.276  38.061  1.00  0.00           H  
ATOM   1070  CB  LEU    70      49.023  56.652  36.378  1.00  0.00           C  
ATOM   1071  HB2 LEU    70      48.857  56.390  35.333  1.00  0.00           H  
ATOM   1072  HB3 LEU    70      49.836  57.372  36.288  1.00  0.00           H  
ATOM   1073  CG  LEU    70      49.656  55.465  37.130  1.00  0.00           C  
ATOM   1074  HG  LEU    70      48.983  54.608  37.128  1.00  0.00           H  
ATOM   1075  CD1 LEU    70      50.880  54.945  36.411  1.00  0.00           C  
ATOM   1076 HD11 LEU    70      51.454  54.180  36.933  1.00  0.00           H  
ATOM   1077 HD12 LEU    70      50.489  54.374  35.569  1.00  0.00           H  
ATOM   1078 HD13 LEU    70      51.505  55.820  36.231  1.00  0.00           H  
ATOM   1079  CD2 LEU    70      49.911  55.614  38.562  1.00  0.00           C  
ATOM   1080 HD21 LEU    70      50.523  54.820  38.990  1.00  0.00           H  
ATOM   1081 HD22 LEU    70      50.431  56.527  38.853  1.00  0.00           H  
ATOM   1082 HD23 LEU    70      48.983  55.681  39.130  1.00  0.00           H  
ATOM   1083  C   LEU    70      47.429  58.516  36.442  1.00  0.00           C  
ATOM   1084  O   LEU    70      47.867  59.471  36.982  1.00  0.00           O  
ATOM   1085  N   SER    71      46.634  58.535  35.408  1.00  0.00           N  
ATOM   1086  H   SER    71      46.363  57.610  35.108  1.00  0.00           H  
ATOM   1087  CA  SER    71      46.027  59.714  34.732  1.00  0.00           C  
ATOM   1088  HA  SER    71      46.848  60.304  34.323  1.00  0.00           H  
ATOM   1089  CB  SER    71      45.091  59.410  33.458  1.00  0.00           C  
ATOM   1090  HB2 SER    71      44.992  60.276  32.804  1.00  0.00           H  
ATOM   1091  HB3 SER    71      44.119  59.068  33.812  1.00  0.00           H  
ATOM   1092  OG  SER    71      45.756  58.342  32.752  1.00  0.00           O  
ATOM   1093  HG  SER    71      45.161  57.598  32.864  1.00  0.00           H  
ATOM   1094  C   SER    71      45.168  60.598  35.645  1.00  0.00           C  
ATOM   1095  O   SER    71      45.033  61.803  35.356  1.00  0.00           O  
ATOM   1096  N   PHE    72      44.553  60.063  36.644  1.00  0.00           N  
ATOM   1097  H   PHE    72      44.580  59.055  36.689  1.00  0.00           H  
ATOM   1098  CA  PHE    72      43.804  60.741  37.702  1.00  0.00           C  
ATOM   1099  HA  PHE    72      43.326  61.630  37.291  1.00  0.00           H  
ATOM   1100  CB  PHE    72      42.612  59.885  38.159  1.00  0.00           C  
ATOM   1101  HB2 PHE    72      41.932  60.394  38.843  1.00  0.00           H  
ATOM   1102  HB3 PHE    72      43.032  59.063  38.738  1.00  0.00           H  
ATOM   1103  CG  PHE    72      41.657  59.325  37.133  1.00  0.00           C  
ATOM   1104  CD1 PHE    72      40.510  60.055  36.792  1.00  0.00           C  
ATOM   1105  HD1 PHE    72      40.302  61.039  37.186  1.00  0.00           H  
ATOM   1106  CE1 PHE    72      39.673  59.554  35.798  1.00  0.00           C  
ATOM   1107  HE1 PHE    72      38.787  60.090  35.492  1.00  0.00           H  
ATOM   1108  CZ  PHE    72      39.855  58.252  35.283  1.00  0.00           C  
ATOM   1109  HZ  PHE    72      39.164  57.904  34.529  1.00  0.00           H  
ATOM   1110  CE2 PHE    72      40.942  57.488  35.675  1.00  0.00           C  
ATOM   1111  HE2 PHE    72      41.044  56.463  35.348  1.00  0.00           H  
ATOM   1112  CD2 PHE    72      41.822  58.038  36.630  1.00  0.00           C  
ATOM   1113  HD2 PHE    72      42.534  57.328  37.024  1.00  0.00           H  
ATOM   1114  C   PHE    72      44.711  61.072  38.948  1.00  0.00           C  
ATOM   1115  O   PHE    72      44.366  61.936  39.682  1.00  0.00           O  
ATOM   1116  N   PHE    73      45.837  60.406  39.224  1.00  0.00           N  
ATOM   1117  H   PHE    73      46.171  59.685  38.601  1.00  0.00           H  
ATOM   1118  CA  PHE    73      46.860  60.775  40.178  1.00  0.00           C  
ATOM   1119  HA  PHE    73      46.645  61.702  40.709  1.00  0.00           H  
ATOM   1120  CB  PHE    73      46.886  59.699  41.251  1.00  0.00           C  
ATOM   1121  HB2 PHE    73      47.186  58.739  40.831  1.00  0.00           H  
ATOM   1122  HB3 PHE    73      47.664  59.905  41.985  1.00  0.00           H  
ATOM   1123  CG  PHE    73      45.583  59.437  41.980  1.00  0.00           C  
ATOM   1124  CD1 PHE    73      45.257  60.193  43.098  1.00  0.00           C  
ATOM   1125  HD1 PHE    73      45.970  60.916  43.466  1.00  0.00           H  
ATOM   1126  CE1 PHE    73      44.041  60.040  43.698  1.00  0.00           C  
ATOM   1127  HE1 PHE    73      43.864  60.470  44.673  1.00  0.00           H  
ATOM   1128  CZ  PHE    73      43.094  59.124  43.185  1.00  0.00           C  
ATOM   1129  HZ  PHE    73      42.181  59.038  43.757  1.00  0.00           H  
ATOM   1130  CE2 PHE    73      43.388  58.351  42.037  1.00  0.00           C  
ATOM   1131  HE2 PHE    73      42.661  57.621  41.715  1.00  0.00           H  
ATOM   1132  CD2 PHE    73      44.656  58.478  41.416  1.00  0.00           C  
ATOM   1133  HD2 PHE    73      45.006  57.886  40.583  1.00  0.00           H  
ATOM   1134  C   PHE    73      48.254  60.997  39.542  1.00  0.00           C  
ATOM   1135  O   PHE    73      49.219  60.275  39.945  1.00  0.00           O  
ATOM   1136  N   PRO    74      48.497  61.997  38.617  1.00  0.00           N  
ATOM   1137  CD  PRO    74      47.487  62.876  38.079  1.00  0.00           C  
ATOM   1138  HD2 PRO    74      47.194  63.704  38.723  1.00  0.00           H  
ATOM   1139  HD3 PRO    74      46.592  62.352  37.743  1.00  0.00           H  
ATOM   1140  CG  PRO    74      48.246  63.540  36.880  1.00  0.00           C  
ATOM   1141  HG2 PRO    74      48.223  62.754  36.126  1.00  0.00           H  
ATOM   1142  HG3 PRO    74      47.872  64.489  36.494  1.00  0.00           H  
ATOM   1143  CB  PRO    74      49.667  63.569  37.326  1.00  0.00           C  
ATOM   1144  HB2 PRO    74      49.758  64.388  38.040  1.00  0.00           H  
ATOM   1145  HB3 PRO    74      50.353  63.622  36.480  1.00  0.00           H  
ATOM   1146  CA  PRO    74      49.798  62.243  38.080  1.00  0.00           C  
ATOM   1147  HA  PRO    74      49.904  61.492  37.298  1.00  0.00           H  
ATOM   1148  C   PRO    74      51.084  62.197  38.876  1.00  0.00           C  
ATOM   1149  O   PRO    74      52.077  61.688  38.350  1.00  0.00           O  
ATOM   1150  N   PRO    75      51.127  62.563  40.182  1.00  0.00           N  
ATOM   1151  CD  PRO    75      50.121  63.332  40.882  1.00  0.00           C  
ATOM   1152  HD2 PRO    75      49.550  64.006  40.245  1.00  0.00           H  
ATOM   1153  HD3 PRO    75      49.478  62.659  41.449  1.00  0.00           H  
ATOM   1154  CG  PRO    75      50.912  64.207  41.846  1.00  0.00           C  
ATOM   1155  HG2 PRO    75      50.268  64.580  42.642  1.00  0.00           H  
ATOM   1156  HG3 PRO    75      51.337  65.081  41.351  1.00  0.00           H  
ATOM   1157  CB  PRO    75      51.996  63.252  42.255  1.00  0.00           C  
ATOM   1158  HB2 PRO    75      52.868  63.802  42.609  1.00  0.00           H  
ATOM   1159  HB3 PRO    75      51.715  62.491  42.982  1.00  0.00           H  
ATOM   1160  CA  PRO    75      52.326  62.443  40.986  1.00  0.00           C  
ATOM   1161  HA  PRO    75      53.093  63.016  40.463  1.00  0.00           H  
ATOM   1162  C   PRO    75      52.880  61.018  41.259  1.00  0.00           C  
ATOM   1163  O   PRO    75      53.999  60.835  41.660  1.00  0.00           O  
ATOM   1164  N   PHE    76      52.023  59.992  41.149  1.00  0.00           N  
ATOM   1165  H   PHE    76      51.049  60.164  40.942  1.00  0.00           H  
ATOM   1166  CA  PHE    76      52.437  58.572  40.941  1.00  0.00           C  
ATOM   1167  HA  PHE    76      53.210  58.446  41.699  1.00  0.00           H  
ATOM   1168  CB  PHE    76      51.269  57.549  41.452  1.00  0.00           C  
ATOM   1169  HB2 PHE    76      50.467  57.681  40.725  1.00  0.00           H  
ATOM   1170  HB3 PHE    76      51.636  56.535  41.294  1.00  0.00           H  
ATOM   1171  CG  PHE    76      50.821  57.685  42.874  1.00  0.00           C  
ATOM   1172  CD1 PHE    76      49.446  57.424  43.035  1.00  0.00           C  
ATOM   1173  HD1 PHE    76      48.842  57.241  42.159  1.00  0.00           H  
ATOM   1174  CE1 PHE    76      48.960  57.496  44.373  1.00  0.00           C  
ATOM   1175  HE1 PHE    76      47.888  57.484  44.501  1.00  0.00           H  
ATOM   1176  CZ  PHE    76      49.876  57.691  45.451  1.00  0.00           C  
ATOM   1177  HZ  PHE    76      49.638  57.629  46.503  1.00  0.00           H  
ATOM   1178  CE2 PHE    76      51.197  58.081  45.242  1.00  0.00           C  
ATOM   1179  HE2 PHE    76      51.828  58.484  46.020  1.00  0.00           H  
ATOM   1180  CD2 PHE    76      51.717  58.071  43.915  1.00  0.00           C  
ATOM   1181  HD2 PHE    76      52.761  58.308  43.768  1.00  0.00           H  
ATOM   1182  C   PHE    76      52.989  58.133  39.565  1.00  0.00           C  
ATOM   1183  O   PHE    76      53.616  57.085  39.483  1.00  0.00           O  
ATOM   1184  N   ALA    77      52.840  58.876  38.487  1.00  0.00           N  
ATOM   1185  H   ALA    77      52.342  59.747  38.607  1.00  0.00           H  
ATOM   1186  CA  ALA    77      53.681  58.757  37.264  1.00  0.00           C  
ATOM   1187  HA  ALA    77      54.241  57.823  37.311  1.00  0.00           H  
ATOM   1188  CB  ALA    77      52.840  58.778  36.028  1.00  0.00           C  
ATOM   1189  HB1 ALA    77      52.517  59.797  35.815  1.00  0.00           H  
ATOM   1190  HB2 ALA    77      52.076  58.010  36.153  1.00  0.00           H  
ATOM   1191  HB3 ALA    77      53.398  58.372  35.184  1.00  0.00           H  
ATOM   1192  C   ALA    77      54.879  59.740  37.149  1.00  0.00           C  
ATOM   1193  O   ALA    77      55.788  59.460  36.356  1.00  0.00           O  
ATOM   1194  N   GLY    78      54.869  60.884  37.845  1.00  0.00           N  
ATOM   1195  H   GLY    78      54.056  61.146  38.385  1.00  0.00           H  
ATOM   1196  CA  GLY    78      55.926  61.916  37.830  1.00  0.00           C  
ATOM   1197  HA2 GLY    78      56.172  61.998  36.771  1.00  0.00           H  
ATOM   1198  HA3 GLY    78      55.525  62.805  38.316  1.00  0.00           H  
ATOM   1199  C   GLY    78      57.092  61.545  38.796  1.00  0.00           C  
ATOM   1200  O   GLY    78      57.186  60.470  39.345  1.00  0.00           O  
ATOM   1201  N   ARG    79      57.961  62.561  38.995  1.00  0.00           N  
ATOM   1202  H   ARG    79      57.817  63.328  38.354  1.00  0.00           H  
ATOM   1203  CA  ARG    79      59.194  62.467  39.813  1.00  0.00           C  
ATOM   1204  HA  ARG    79      58.983  61.687  40.545  1.00  0.00           H  
ATOM   1205  CB  ARG    79      60.432  62.059  38.954  1.00  0.00           C  
ATOM   1206  HB2 ARG    79      61.337  62.270  39.523  1.00  0.00           H  
ATOM   1207  HB3 ARG    79      60.498  62.668  38.053  1.00  0.00           H  
ATOM   1208  CG  ARG    79      60.565  60.608  38.495  1.00  0.00           C  
ATOM   1209  HG2 ARG    79      61.433  60.471  37.851  1.00  0.00           H  
ATOM   1210  HG3 ARG    79      59.757  60.291  37.836  1.00  0.00           H  
ATOM   1211  CD  ARG    79      60.658  59.596  39.648  1.00  0.00           C  
ATOM   1212  HD2 ARG    79      61.562  59.754  40.237  1.00  0.00           H  
ATOM   1213  HD3 ARG    79      59.906  59.701  40.430  1.00  0.00           H  
ATOM   1214  NE  ARG    79      60.855  58.258  39.125  1.00  0.00           N  
ATOM   1215  HE  ARG    79      61.790  57.881  39.179  1.00  0.00           H  
ATOM   1216  CZ  ARG    79      59.917  57.500  38.585  1.00  0.00           C  
ATOM   1217  NH1 ARG    79      58.669  57.886  38.525  1.00  0.00           N  
ATOM   1218 HH11 ARG    79      58.400  58.732  39.007  1.00  0.00           H  
ATOM   1219 HH12 ARG    79      58.017  57.183  38.207  1.00  0.00           H  
ATOM   1220  NH2 ARG    79      60.153  56.313  38.059  1.00  0.00           N  
ATOM   1221 HH21 ARG    79      59.378  55.756  37.730  1.00  0.00           H  
ATOM   1222 HH22 ARG    79      61.023  55.799  38.061  1.00  0.00           H  
ATOM   1223  C   ARG    79      59.439  63.752  40.579  1.00  0.00           C  
ATOM   1224  O   ARG    79      59.055  64.793  40.124  1.00  0.00           O  
ATOM   1225  N   LEU    80      60.006  63.679  41.825  1.00  0.00           N  
ATOM   1226  H   LEU    80      60.215  62.735  42.120  1.00  0.00           H  
ATOM   1227  CA  LEU    80      60.529  64.908  42.541  1.00  0.00           C  
ATOM   1228  HA  LEU    80      59.670  65.538  42.776  1.00  0.00           H  
ATOM   1229  CB  LEU    80      61.166  64.568  43.832  1.00  0.00           C  
ATOM   1230  HB2 LEU    80      62.052  64.002  43.544  1.00  0.00           H  
ATOM   1231  HB3 LEU    80      61.712  65.425  44.228  1.00  0.00           H  
ATOM   1232  CG  LEU    80      60.471  63.824  44.907  1.00  0.00           C  
ATOM   1233  HG  LEU    80      60.434  62.796  44.547  1.00  0.00           H  
ATOM   1234  CD1 LEU    80      61.268  63.842  46.228  1.00  0.00           C  
ATOM   1235 HD11 LEU    80      62.246  63.414  46.011  1.00  0.00           H  
ATOM   1236 HD12 LEU    80      60.773  63.283  47.022  1.00  0.00           H  
ATOM   1237 HD13 LEU    80      61.347  64.871  46.581  1.00  0.00           H  
ATOM   1238  CD2 LEU    80      59.106  64.436  45.160  1.00  0.00           C  
ATOM   1239 HD21 LEU    80      59.162  65.517  45.027  1.00  0.00           H  
ATOM   1240 HD22 LEU    80      58.806  64.377  46.206  1.00  0.00           H  
ATOM   1241 HD23 LEU    80      58.252  63.951  44.687  1.00  0.00           H  
ATOM   1242  C   LEU    80      61.511  65.779  41.752  1.00  0.00           C  
ATOM   1243  O   LEU    80      62.220  65.315  40.887  1.00  0.00           O  
ATOM   1244  N   VAL    81      61.620  67.067  42.177  1.00  0.00           N  
ATOM   1245  H   VAL    81      61.155  67.354  43.026  1.00  0.00           H  
ATOM   1246  CA  VAL    81      62.588  68.062  41.633  1.00  0.00           C  
ATOM   1247  HA  VAL    81      63.403  67.473  41.213  1.00  0.00           H  
ATOM   1248  CB  VAL    81      61.984  68.983  40.573  1.00  0.00           C  
ATOM   1249  HB  VAL    81      61.204  69.578  41.050  1.00  0.00           H  
ATOM   1250  CG1 VAL    81      63.055  69.970  39.947  1.00  0.00           C  
ATOM   1251 HG11 VAL    81      63.349  70.690  40.711  1.00  0.00           H  
ATOM   1252 HG12 VAL    81      62.509  70.525  39.184  1.00  0.00           H  
ATOM   1253 HG13 VAL    81      63.836  69.373  39.476  1.00  0.00           H  
ATOM   1254  CG2 VAL    81      61.283  68.196  39.501  1.00  0.00           C  
ATOM   1255 HG21 VAL    81      60.904  68.892  38.752  1.00  0.00           H  
ATOM   1256 HG22 VAL    81      62.042  67.554  39.053  1.00  0.00           H  
ATOM   1257 HG23 VAL    81      60.555  67.472  39.866  1.00  0.00           H  
ATOM   1258  C   VAL    81      63.047  68.877  42.909  1.00  0.00           C  
ATOM   1259  O   VAL    81      62.349  69.725  43.447  1.00  0.00           O  
ATOM   1260  N   ILE    82      64.299  68.655  43.320  1.00  0.00           N  
ATOM   1261  H   ILE    82      64.916  68.039  42.809  1.00  0.00           H  
ATOM   1262  CA  ILE    82      64.861  69.408  44.389  1.00  0.00           C  
ATOM   1263  HA  ILE    82      64.031  69.851  44.940  1.00  0.00           H  
ATOM   1264  CB  ILE    82      65.548  68.462  45.441  1.00  0.00           C  
ATOM   1265  HB  ILE    82      66.424  67.987  44.999  1.00  0.00           H  
ATOM   1266  CG2 ILE    82      66.074  69.299  46.648  1.00  0.00           C  
ATOM   1267 HG21 ILE    82      66.816  68.652  47.115  1.00  0.00           H  
ATOM   1268 HG22 ILE    82      65.235  69.538  47.301  1.00  0.00           H  
ATOM   1269 HG23 ILE    82      66.602  70.196  46.325  1.00  0.00           H  
ATOM   1270  CG1 ILE    82      64.500  67.450  45.977  1.00  0.00           C  
ATOM   1271 HG12 ILE    82      63.816  68.042  46.586  1.00  0.00           H  
ATOM   1272 HG13 ILE    82      63.998  66.922  45.167  1.00  0.00           H  
ATOM   1273  CD1 ILE    82      65.141  66.336  46.924  1.00  0.00           C  
ATOM   1274 HD11 ILE    82      65.735  65.609  46.371  1.00  0.00           H  
ATOM   1275 HD12 ILE    82      64.356  65.806  47.463  1.00  0.00           H  
ATOM   1276 HD13 ILE    82      65.724  66.814  47.711  1.00  0.00           H  
ATOM   1277  C   ILE    82      65.754  70.442  43.818  1.00  0.00           C  
ATOM   1278  O   ILE    82      66.496  70.159  42.876  1.00  0.00           O  
ATOM   1279  N   THR    83      65.844  71.655  44.305  1.00  0.00           N  
ATOM   1280  H   THR    83      65.256  71.883  45.093  1.00  0.00           H  
ATOM   1281  CA  THR    83      66.873  72.667  44.001  1.00  0.00           C  
ATOM   1282  HA  THR    83      67.578  72.346  43.235  1.00  0.00           H  
ATOM   1283  CB  THR    83      66.387  74.030  43.361  1.00  0.00           C  
ATOM   1284  HB  THR    83      67.271  74.654  43.225  1.00  0.00           H  
ATOM   1285  CG2 THR    83      65.753  73.622  42.076  1.00  0.00           C  
ATOM   1286 HG21 THR    83      64.968  72.867  42.104  1.00  0.00           H  
ATOM   1287 HG22 THR    83      66.559  73.211  41.467  1.00  0.00           H  
ATOM   1288 HG23 THR    83      65.337  74.521  41.621  1.00  0.00           H  
ATOM   1289  OG1 THR    83      65.364  74.608  44.108  1.00  0.00           O  
ATOM   1290  HG1 THR    83      65.779  74.743  44.963  1.00  0.00           H  
ATOM   1291  C   THR    83      67.823  73.059  45.123  1.00  0.00           C  
ATOM   1292  O   THR    83      67.291  73.588  46.083  1.00  0.00           O  
ATOM   1293  N   GLU    84      69.151  72.785  45.026  1.00  0.00           N  
ATOM   1294  H   GLU    84      69.444  72.340  44.169  1.00  0.00           H  
ATOM   1295  CA  GLU    84      70.097  73.419  45.855  1.00  0.00           C  
ATOM   1296  HA  GLU    84      69.730  73.296  46.874  1.00  0.00           H  
ATOM   1297  CB  GLU    84      71.365  72.593  45.912  1.00  0.00           C  
ATOM   1298  HB2 GLU    84      71.896  72.742  44.972  1.00  0.00           H  
ATOM   1299  HB3 GLU    84      71.162  71.526  46.000  1.00  0.00           H  
ATOM   1300  CG  GLU    84      72.223  73.116  47.113  1.00  0.00           C  
ATOM   1301  HG2 GLU    84      72.494  74.169  47.044  1.00  0.00           H  
ATOM   1302  HG3 GLU    84      71.751  73.018  48.091  1.00  0.00           H  
ATOM   1303  CD  GLU    84      73.555  72.296  47.150  1.00  0.00           C  
ATOM   1304  OE1 GLU    84      73.854  71.591  46.144  1.00  0.00           O  
ATOM   1305  OE2 GLU    84      74.337  72.477  48.136  1.00  0.00           O  
ATOM   1306  C   GLU    84      70.359  74.920  45.562  1.00  0.00           C  
ATOM   1307  O   GLU    84      70.534  75.170  44.381  1.00  0.00           O  
ATOM   1308  N   TYR    85      70.360  75.804  46.574  1.00  0.00           N  
ATOM   1309  H   TYR    85      70.068  75.479  47.484  1.00  0.00           H  
ATOM   1310  CA  TYR    85      70.714  77.236  46.401  1.00  0.00           C  
ATOM   1311  HA  TYR    85      70.655  77.484  45.341  1.00  0.00           H  
ATOM   1312  CB  TYR    85      69.732  78.204  47.072  1.00  0.00           C  
ATOM   1313  HB2 TYR    85      69.763  78.104  48.157  1.00  0.00           H  
ATOM   1314  HB3 TYR    85      69.946  79.243  46.822  1.00  0.00           H  
ATOM   1315  CG  TYR    85      68.279  77.889  46.629  1.00  0.00           C  
ATOM   1316  CD1 TYR    85      67.663  78.451  45.485  1.00  0.00           C  
ATOM   1317  HD1 TYR    85      68.327  79.023  44.854  1.00  0.00           H  
ATOM   1318  CE1 TYR    85      66.319  78.106  45.115  1.00  0.00           C  
ATOM   1319  HE1 TYR    85      65.938  78.409  44.150  1.00  0.00           H  
ATOM   1320  CZ  TYR    85      65.568  77.363  46.056  1.00  0.00           C  
ATOM   1321  OH  TYR    85      64.277  77.183  45.826  1.00  0.00           O  
ATOM   1322  HH  TYR    85      63.863  76.636  46.498  1.00  0.00           H  
ATOM   1323  CE2 TYR    85      66.109  76.942  47.254  1.00  0.00           C  
ATOM   1324  HE2 TYR    85      65.463  76.429  47.951  1.00  0.00           H  
ATOM   1325  CD2 TYR    85      67.461  77.258  47.574  1.00  0.00           C  
ATOM   1326  HD2 TYR    85      67.877  77.015  48.540  1.00  0.00           H  
ATOM   1327  C   TYR    85      72.132  77.485  46.882  1.00  0.00           C  
ATOM   1328  O   TYR    85      72.843  76.669  47.348  1.00  0.00           O  
ATOM   1329  N   GLU    86      72.638  78.658  46.615  1.00  0.00           N  
ATOM   1330  H   GLU    86      72.074  79.219  45.994  1.00  0.00           H  
ATOM   1331  CA  GLU    86      74.066  79.042  46.623  1.00  0.00           C  
ATOM   1332  HA  GLU    86      74.633  78.438  45.915  1.00  0.00           H  
ATOM   1333  CB  GLU    86      74.208  80.492  45.989  1.00  0.00           C  
ATOM   1334  HB2 GLU    86      75.107  80.965  46.384  1.00  0.00           H  
ATOM   1335  HB3 GLU    86      73.402  81.126  46.358  1.00  0.00           H  
ATOM   1336  CG  GLU    86      74.146  80.477  44.407  1.00  0.00           C  
ATOM   1337  HG2 GLU    86      74.497  79.573  43.909  1.00  0.00           H  
ATOM   1338  HG3 GLU    86      74.913  81.125  43.983  1.00  0.00           H  
ATOM   1339  CD  GLU    86      72.759  80.766  43.794  1.00  0.00           C  
ATOM   1340  OE1 GLU    86      72.594  81.320  42.705  1.00  0.00           O  
ATOM   1341  OE2 GLU    86      71.762  80.309  44.354  1.00  0.00           O  
ATOM   1342  C   GLU    86      74.689  79.033  48.002  1.00  0.00           C  
ATOM   1343  O   GLU    86      75.893  79.138  48.150  1.00  0.00           O  
ATOM   1344  N   ASP    87      73.864  78.818  49.066  1.00  0.00           N  
ATOM   1345  H   ASP    87      72.879  78.688  48.887  1.00  0.00           H  
ATOM   1346  CA  ASP    87      74.167  78.761  50.482  1.00  0.00           C  
ATOM   1347  HA  ASP    87      75.225  78.962  50.646  1.00  0.00           H  
ATOM   1348  CB  ASP    87      73.292  79.847  51.064  1.00  0.00           C  
ATOM   1349  HB2 ASP    87      73.461  79.911  52.139  1.00  0.00           H  
ATOM   1350  HB3 ASP    87      73.596  80.837  50.724  1.00  0.00           H  
ATOM   1351  CG  ASP    87      71.726  79.713  50.874  1.00  0.00           C  
ATOM   1352  OD1 ASP    87      71.135  78.810  50.244  1.00  0.00           O  
ATOM   1353  OD2 ASP    87      71.099  80.633  51.420  1.00  0.00           O  
ATOM   1354  C   ASP    87      73.772  77.356  51.091  1.00  0.00           C  
ATOM   1355  O   ASP    87      73.389  77.173  52.280  1.00  0.00           O  
ATOM   1356  N   ASN    88      73.661  76.400  50.177  1.00  0.00           N  
ATOM   1357  H   ASN    88      73.988  76.563  49.236  1.00  0.00           H  
ATOM   1358  CA  ASN    88      73.352  74.949  50.401  1.00  0.00           C  
ATOM   1359  HA  ASN    88      73.193  74.523  49.410  1.00  0.00           H  
ATOM   1360  CB  ASN    88      74.522  74.152  51.044  1.00  0.00           C  
ATOM   1361  HB2 ASN    88      74.334  73.084  50.938  1.00  0.00           H  
ATOM   1362  HB3 ASN    88      74.605  74.418  52.097  1.00  0.00           H  
ATOM   1363  CG  ASN    88      75.890  74.501  50.531  1.00  0.00           C  
ATOM   1364  OD1 ASN    88      76.622  75.300  51.082  1.00  0.00           O  
ATOM   1365  ND2 ASN    88      76.256  73.944  49.424  1.00  0.00           N  
ATOM   1366 HD21 ASN    88      75.533  73.388  48.991  1.00  0.00           H  
ATOM   1367 HD22 ASN    88      77.162  74.120  49.013  1.00  0.00           H  
ATOM   1368  C   ASN    88      72.020  74.520  50.983  1.00  0.00           C  
ATOM   1369  O   ASN    88      71.822  73.348  51.288  1.00  0.00           O  
ATOM   1370  N   THR    89      71.080  75.498  51.072  1.00  0.00           N  
ATOM   1371  H   THR    89      71.257  76.453  50.793  1.00  0.00           H  
ATOM   1372  CA  THR    89      69.703  75.206  51.396  1.00  0.00           C  
ATOM   1373  HA  THR    89      69.675  74.452  52.183  1.00  0.00           H  
ATOM   1374  CB  THR    89      69.050  76.553  51.836  1.00  0.00           C  
ATOM   1375  HB  THR    89      68.113  76.121  52.187  1.00  0.00           H  
ATOM   1376  CG2 THR    89      69.634  77.321  53.018  1.00  0.00           C  
ATOM   1377 HG21 THR    89      70.607  77.695  52.700  1.00  0.00           H  
ATOM   1378 HG22 THR    89      69.751  76.672  53.886  1.00  0.00           H  
ATOM   1379 HG23 THR    89      68.935  78.120  53.266  1.00  0.00           H  
ATOM   1380  OG1 THR    89      68.969  77.360  50.753  1.00  0.00           O  
ATOM   1381  HG1 THR    89      69.756  77.893  50.619  1.00  0.00           H  
ATOM   1382  C   THR    89      68.969  74.646  50.143  1.00  0.00           C  
ATOM   1383  O   THR    89      69.489  74.748  49.011  1.00  0.00           O  
ATOM   1384  N   ALA    90      67.838  73.947  50.286  1.00  0.00           N  
ATOM   1385  H   ALA    90      67.456  73.887  51.219  1.00  0.00           H  
ATOM   1386  CA  ALA    90      67.062  73.439  49.151  1.00  0.00           C  
ATOM   1387  HA  ALA    90      67.524  73.970  48.319  1.00  0.00           H  
ATOM   1388  CB  ALA    90      67.446  71.966  49.071  1.00  0.00           C  
ATOM   1389  HB1 ALA    90      68.469  71.841  48.717  1.00  0.00           H  
ATOM   1390  HB2 ALA    90      67.299  71.401  49.991  1.00  0.00           H  
ATOM   1391  HB3 ALA    90      66.800  71.407  48.395  1.00  0.00           H  
ATOM   1392  C   ALA    90      65.495  73.691  49.166  1.00  0.00           C  
ATOM   1393  O   ALA    90      64.894  74.221  50.047  1.00  0.00           O  
ATOM   1394  N   THR    91      64.798  73.369  48.068  1.00  0.00           N  
ATOM   1395  H   THR    91      65.321  73.053  47.264  1.00  0.00           H  
ATOM   1396  CA  THR    91      63.351  73.444  47.853  1.00  0.00           C  
ATOM   1397  HA  THR    91      62.755  73.491  48.765  1.00  0.00           H  
ATOM   1398  CB  THR    91      63.102  74.629  46.941  1.00  0.00           C  
ATOM   1399  HB  THR    91      63.948  74.698  46.257  1.00  0.00           H  
ATOM   1400  CG2 THR    91      61.689  74.611  46.335  1.00  0.00           C  
ATOM   1401 HG21 THR    91      61.572  75.471  45.676  1.00  0.00           H  
ATOM   1402 HG22 THR    91      60.965  74.667  47.148  1.00  0.00           H  
ATOM   1403 HG23 THR    91      61.622  73.700  45.742  1.00  0.00           H  
ATOM   1404  OG1 THR    91      63.198  75.762  47.693  1.00  0.00           O  
ATOM   1405  HG1 THR    91      62.594  75.631  48.428  1.00  0.00           H  
ATOM   1406  C   THR    91      63.070  72.105  47.177  1.00  0.00           C  
ATOM   1407  O   THR    91      63.882  71.606  46.431  1.00  0.00           O  
ATOM   1408  N   CYS    92      61.864  71.550  47.271  1.00  0.00           N  
ATOM   1409  H   CYS    92      61.139  72.051  47.765  1.00  0.00           H  
ATOM   1410  CA  CYS    92      61.425  70.357  46.441  1.00  0.00           C  
ATOM   1411  HA  CYS    92      62.065  69.914  45.678  1.00  0.00           H  
ATOM   1412  CB  CYS    92      61.116  69.230  47.504  1.00  0.00           C  
ATOM   1413  HB2 CYS    92      60.436  69.504  48.310  1.00  0.00           H  
ATOM   1414  HB3 CYS    92      62.043  69.118  48.067  1.00  0.00           H  
ATOM   1415  SG  CYS    92      60.686  67.675  46.666  1.00  0.00           S  
ATOM   1416  HG  CYS    92      59.697  68.209  45.943  1.00  0.00           H  
ATOM   1417  C   CYS    92      60.140  70.714  45.762  1.00  0.00           C  
ATOM   1418  O   CYS    92      59.265  71.405  46.317  1.00  0.00           O  
ATOM   1419  N   PHE    93      59.890  70.094  44.627  1.00  0.00           N  
ATOM   1420  H   PHE    93      60.650  69.490  44.347  1.00  0.00           H  
ATOM   1421  CA  PHE    93      58.753  70.048  43.759  1.00  0.00           C  
ATOM   1422  HA  PHE    93      57.920  70.406  44.363  1.00  0.00           H  
ATOM   1423  CB  PHE    93      58.789  71.013  42.608  1.00  0.00           C  
ATOM   1424  HB2 PHE    93      57.730  71.138  42.384  1.00  0.00           H  
ATOM   1425  HB3 PHE    93      59.239  70.555  41.727  1.00  0.00           H  
ATOM   1426  CG  PHE    93      59.316  72.415  42.737  1.00  0.00           C  
ATOM   1427  CD1 PHE    93      58.373  73.452  42.679  1.00  0.00           C  
ATOM   1428  HD1 PHE    93      57.317  73.253  42.573  1.00  0.00           H  
ATOM   1429  CE1 PHE    93      58.802  74.774  42.651  1.00  0.00           C  
ATOM   1430  HE1 PHE    93      58.081  75.545  42.424  1.00  0.00           H  
ATOM   1431  CZ  PHE    93      60.188  75.050  42.737  1.00  0.00           C  
ATOM   1432  HZ  PHE    93      60.506  76.082  42.715  1.00  0.00           H  
ATOM   1433  CE2 PHE    93      61.137  74.001  42.814  1.00  0.00           C  
ATOM   1434  HE2 PHE    93      62.183  74.267  42.851  1.00  0.00           H  
ATOM   1435  CD2 PHE    93      60.710  72.662  42.712  1.00  0.00           C  
ATOM   1436  HD2 PHE    93      61.432  71.866  42.613  1.00  0.00           H  
ATOM   1437  C   PHE    93      58.442  68.634  43.291  1.00  0.00           C  
ATOM   1438  O   PHE    93      59.242  67.741  43.597  1.00  0.00           O  
ATOM   1439  N   ILE    94      57.322  68.488  42.532  1.00  0.00           N  
ATOM   1440  H   ILE    94      56.696  69.270  42.403  1.00  0.00           H  
ATOM   1441  CA  ILE    94      57.086  67.302  41.699  1.00  0.00           C  
ATOM   1442  HA  ILE    94      58.002  66.713  41.652  1.00  0.00           H  
ATOM   1443  CB  ILE    94      55.888  66.484  42.080  1.00  0.00           C  
ATOM   1444  HB  ILE    94      54.986  67.072  41.905  1.00  0.00           H  
ATOM   1445  CG2 ILE    94      55.733  65.301  41.090  1.00  0.00           C  
ATOM   1446 HG21 ILE    94      56.665  64.738  41.042  1.00  0.00           H  
ATOM   1447 HG22 ILE    94      55.365  65.592  40.106  1.00  0.00           H  
ATOM   1448 HG23 ILE    94      55.015  64.559  41.441  1.00  0.00           H  
ATOM   1449  CG1 ILE    94      56.113  66.027  43.536  1.00  0.00           C  
ATOM   1450 HG12 ILE    94      56.298  66.865  44.207  1.00  0.00           H  
ATOM   1451 HG13 ILE    94      57.089  65.542  43.564  1.00  0.00           H  
ATOM   1452  CD1 ILE    94      55.085  65.046  44.178  1.00  0.00           C  
ATOM   1453 HD11 ILE    94      54.082  65.471  44.182  1.00  0.00           H  
ATOM   1454 HD12 ILE    94      55.360  64.795  45.203  1.00  0.00           H  
ATOM   1455 HD13 ILE    94      55.156  64.106  43.631  1.00  0.00           H  
ATOM   1456  C   ILE    94      56.924  67.838  40.257  1.00  0.00           C  
ATOM   1457  O   ILE    94      56.008  68.667  39.995  1.00  0.00           O  
ATOM   1458  N   ALA    95      57.496  67.098  39.330  1.00  0.00           N  
ATOM   1459  H   ALA    95      58.085  66.346  39.658  1.00  0.00           H  
ATOM   1460  CA  ALA    95      57.240  67.239  37.952  1.00  0.00           C  
ATOM   1461  HA  ALA    95      56.720  68.184  37.792  1.00  0.00           H  
ATOM   1462  CB  ALA    95      58.576  67.282  37.286  1.00  0.00           C  
ATOM   1463  HB1 ALA    95      58.499  67.371  36.202  1.00  0.00           H  
ATOM   1464  HB2 ALA    95      59.175  68.137  37.598  1.00  0.00           H  
ATOM   1465  HB3 ALA    95      59.209  66.465  37.633  1.00  0.00           H  
ATOM   1466  C   ALA    95      56.358  66.040  37.507  1.00  0.00           C  
ATOM   1467  O   ALA    95      56.686  64.885  37.659  1.00  0.00           O  
ATOM   1468  N   CYS    96      55.229  66.339  36.933  1.00  0.00           N  
ATOM   1469  H   CYS    96      54.849  67.272  37.001  1.00  0.00           H  
ATOM   1470  CA  CYS    96      54.434  65.389  36.142  1.00  0.00           C  
ATOM   1471  HA  CYS    96      54.568  64.433  36.648  1.00  0.00           H  
ATOM   1472  CB  CYS    96      52.915  65.784  36.101  1.00  0.00           C  
ATOM   1473  HB2 CYS    96      52.367  65.003  35.574  1.00  0.00           H  
ATOM   1474  HB3 CYS    96      52.660  66.697  35.564  1.00  0.00           H  
ATOM   1475  SG  CYS    96      52.390  65.981  37.838  1.00  0.00           S  
ATOM   1476  HG  CYS    96      53.190  67.001  38.162  1.00  0.00           H  
ATOM   1477  C   CYS    96      54.977  65.044  34.794  1.00  0.00           C  
ATOM   1478  O   CYS    96      54.530  65.561  33.792  1.00  0.00           O  
ATOM   1479  N   ASN    97      56.102  64.259  34.819  1.00  0.00           N  
ATOM   1480  H   ASN    97      56.400  63.931  35.726  1.00  0.00           H  
ATOM   1481  CA  ASN    97      56.951  63.886  33.681  1.00  0.00           C  
ATOM   1482  HA  ASN    97      56.626  64.545  32.876  1.00  0.00           H  
ATOM   1483  CB  ASN    97      58.425  64.288  33.944  1.00  0.00           C  
ATOM   1484  HB2 ASN    97      58.401  65.341  34.226  1.00  0.00           H  
ATOM   1485  HB3 ASN    97      58.974  64.167  33.010  1.00  0.00           H  
ATOM   1486  CG  ASN    97      58.933  63.372  35.137  1.00  0.00           C  
ATOM   1487  OD1 ASN    97      58.198  62.485  35.613  1.00  0.00           O  
ATOM   1488  ND2 ASN    97      60.098  63.732  35.666  1.00  0.00           N  
ATOM   1489 HD21 ASN    97      60.521  63.173  36.393  1.00  0.00           H  
ATOM   1490 HD22 ASN    97      60.538  64.529  35.228  1.00  0.00           H  
ATOM   1491  C   ASN    97      56.840  62.451  33.051  1.00  0.00           C  
ATOM   1492  O   ASN    97      57.684  61.999  32.378  1.00  0.00           O  
ATOM   1493  N   ASN    98      55.711  61.815  33.406  1.00  0.00           N  
ATOM   1494  H   ASN    98      55.133  62.308  34.071  1.00  0.00           H  
ATOM   1495  CA  ASN    98      55.265  60.450  33.051  1.00  0.00           C  
ATOM   1496  HA  ASN    98      54.686  60.087  33.900  1.00  0.00           H  
ATOM   1497  CB  ASN    98      54.455  60.422  31.752  1.00  0.00           C  
ATOM   1498  HB2 ASN    98      53.916  61.365  31.660  1.00  0.00           H  
ATOM   1499  HB3 ASN    98      55.118  60.395  30.887  1.00  0.00           H  
ATOM   1500  CG  ASN    98      53.537  59.176  31.682  1.00  0.00           C  
ATOM   1501  OD1 ASN    98      53.379  58.323  32.511  1.00  0.00           O  
ATOM   1502  ND2 ASN    98      52.836  59.132  30.601  1.00  0.00           N  
ATOM   1503 HD21 ASN    98      52.240  58.358  30.345  1.00  0.00           H  
ATOM   1504 HD22 ASN    98      52.897  59.844  29.887  1.00  0.00           H  
ATOM   1505  C   ASN    98      56.402  59.458  33.055  1.00  0.00           C  
ATOM   1506  O   ASN    98      56.305  58.340  32.517  1.00  0.00           O  
ATOM   1507  N   ALA    99      57.447  59.637  33.861  1.00  0.00           N  
ATOM   1508  H   ALA    99      57.519  60.547  34.295  1.00  0.00           H  
ATOM   1509  CA  ALA    99      58.563  58.683  34.127  1.00  0.00           C  
ATOM   1510  HA  ALA    99      59.074  58.535  33.175  1.00  0.00           H  
ATOM   1511  CB  ALA    99      59.483  59.211  35.202  1.00  0.00           C  
ATOM   1512  HB1 ALA    99      60.227  58.433  35.371  1.00  0.00           H  
ATOM   1513  HB2 ALA    99      58.979  59.433  36.142  1.00  0.00           H  
ATOM   1514  HB3 ALA    99      59.941  60.134  34.844  1.00  0.00           H  
ATOM   1515  C   ALA    99      58.003  57.256  34.542  1.00  0.00           C  
ATOM   1516  O   ALA    99      58.723  56.360  34.105  1.00  0.00           O  
ATOM   1517  N   GLY   100      56.894  57.056  35.322  1.00  0.00           N  
ATOM   1518  H   GLY   100      56.374  57.894  35.539  1.00  0.00           H  
ATOM   1519  CA  GLY   100      56.166  55.875  35.590  1.00  0.00           C  
ATOM   1520  HA2 GLY   100      56.463  55.175  34.809  1.00  0.00           H  
ATOM   1521  HA3 GLY   100      55.085  55.992  35.508  1.00  0.00           H  
ATOM   1522  C   GLY   100      56.270  55.314  37.039  1.00  0.00           C  
ATOM   1523  O   GLY   100      57.262  55.565  37.823  1.00  0.00           O  
ATOM   1524  N   ALA   101      55.209  54.609  37.442  1.00  0.00           N  
ATOM   1525  H   ALA   101      54.487  54.546  36.738  1.00  0.00           H  
ATOM   1526  CA  ALA   101      55.217  53.567  38.544  1.00  0.00           C  
ATOM   1527  HA  ALA   101      55.872  53.857  39.365  1.00  0.00           H  
ATOM   1528  CB  ALA   101      53.757  53.339  39.019  1.00  0.00           C  
ATOM   1529  HB1 ALA   101      53.393  54.321  39.321  1.00  0.00           H  
ATOM   1530  HB2 ALA   101      53.067  52.976  38.256  1.00  0.00           H  
ATOM   1531  HB3 ALA   101      53.644  52.639  39.847  1.00  0.00           H  
ATOM   1532  C   ALA   101      55.877  52.228  37.956  1.00  0.00           C  
ATOM   1533  O   ALA   101      55.728  51.955  36.793  1.00  0.00           O  
ATOM   1534  N   LEU   102      56.526  51.431  38.841  1.00  0.00           N  
ATOM   1535  H   LEU   102      56.673  51.845  39.751  1.00  0.00           H  
ATOM   1536  CA  LEU   102      56.905  50.026  38.499  1.00  0.00           C  
ATOM   1537  HA  LEU   102      56.889  50.005  37.410  1.00  0.00           H  
ATOM   1538  CB  LEU   102      58.244  49.738  39.096  1.00  0.00           C  
ATOM   1539  HB2 LEU   102      58.239  50.249  40.059  1.00  0.00           H  
ATOM   1540  HB3 LEU   102      58.973  50.373  38.593  1.00  0.00           H  
ATOM   1541  CG  LEU   102      58.798  48.295  39.144  1.00  0.00           C  
ATOM   1542  HG  LEU   102      58.007  47.592  39.404  1.00  0.00           H  
ATOM   1543  CD1 LEU   102      59.517  48.037  37.806  1.00  0.00           C  
ATOM   1544 HD11 LEU   102      58.932  48.331  36.935  1.00  0.00           H  
ATOM   1545 HD12 LEU   102      60.471  48.552  37.700  1.00  0.00           H  
ATOM   1546 HD13 LEU   102      59.888  47.012  37.814  1.00  0.00           H  
ATOM   1547  CD2 LEU   102      59.926  48.316  40.178  1.00  0.00           C  
ATOM   1548 HD21 LEU   102      59.479  48.295  41.172  1.00  0.00           H  
ATOM   1549 HD22 LEU   102      60.593  49.156  39.983  1.00  0.00           H  
ATOM   1550 HD23 LEU   102      60.487  47.383  40.217  1.00  0.00           H  
ATOM   1551  C   LEU   102      55.782  49.089  39.007  1.00  0.00           C  
ATOM   1552  O   LEU   102      55.177  49.208  40.043  1.00  0.00           O  
ATOM   1553  N   PHE   103      55.651  48.020  38.201  1.00  0.00           N  
ATOM   1554  H   PHE   103      56.104  48.035  37.298  1.00  0.00           H  
ATOM   1555  CA  PHE   103      54.701  46.862  38.523  1.00  0.00           C  
ATOM   1556  HA  PHE   103      54.275  46.964  39.521  1.00  0.00           H  
ATOM   1557  CB  PHE   103      53.591  46.710  37.490  1.00  0.00           C  
ATOM   1558  HB2 PHE   103      53.252  47.676  37.115  1.00  0.00           H  
ATOM   1559  HB3 PHE   103      53.972  46.316  36.548  1.00  0.00           H  
ATOM   1560  CG  PHE   103      52.390  45.858  37.896  1.00  0.00           C  
ATOM   1561  CD1 PHE   103      51.279  46.473  38.428  1.00  0.00           C  
ATOM   1562  HD1 PHE   103      51.241  47.539  38.597  1.00  0.00           H  
ATOM   1563  CE1 PHE   103      50.122  45.686  38.667  1.00  0.00           C  
ATOM   1564  HE1 PHE   103      49.231  46.239  38.925  1.00  0.00           H  
ATOM   1565  CZ  PHE   103      50.114  44.313  38.395  1.00  0.00           C  
ATOM   1566  HZ  PHE   103      49.201  43.749  38.514  1.00  0.00           H  
ATOM   1567  CE2 PHE   103      51.271  43.710  37.866  1.00  0.00           C  
ATOM   1568  HE2 PHE   103      51.263  42.654  37.640  1.00  0.00           H  
ATOM   1569  CD2 PHE   103      52.357  44.481  37.556  1.00  0.00           C  
ATOM   1570  HD2 PHE   103      53.263  44.074  37.132  1.00  0.00           H  
ATOM   1571  C   PHE   103      55.562  45.654  38.609  1.00  0.00           C  
ATOM   1572  O   PHE   103      56.347  45.479  37.625  1.00  0.00           O  
ATOM   1573  N   VAL   104      55.452  44.763  39.594  1.00  0.00           N  
ATOM   1574  H   VAL   104      55.038  45.079  40.460  1.00  0.00           H  
ATOM   1575  CA  VAL   104      56.267  43.497  39.627  1.00  0.00           C  
ATOM   1576  HA  VAL   104      56.895  43.383  38.743  1.00  0.00           H  
ATOM   1577  CB  VAL   104      57.258  43.476  40.808  1.00  0.00           C  
ATOM   1578  HB  VAL   104      56.738  43.479  41.766  1.00  0.00           H  
ATOM   1579  CG1 VAL   104      58.047  42.246  40.811  1.00  0.00           C  
ATOM   1580 HG11 VAL   104      58.762  42.207  41.633  1.00  0.00           H  
ATOM   1581 HG12 VAL   104      57.445  41.337  40.802  1.00  0.00           H  
ATOM   1582 HG13 VAL   104      58.647  42.302  39.903  1.00  0.00           H  
ATOM   1583  CG2 VAL   104      58.174  44.673  40.933  1.00  0.00           C  
ATOM   1584 HG21 VAL   104      58.713  44.514  41.867  1.00  0.00           H  
ATOM   1585 HG22 VAL   104      57.651  45.626  41.021  1.00  0.00           H  
ATOM   1586 HG23 VAL   104      58.840  44.762  40.075  1.00  0.00           H  
ATOM   1587  C   VAL   104      55.345  42.337  39.837  1.00  0.00           C  
ATOM   1588  O   VAL   104      54.492  42.283  40.737  1.00  0.00           O  
ATOM   1589  N   HIE   105      55.547  41.340  38.999  1.00  0.00           N  
ATOM   1590  H   HIE   105      56.208  41.490  38.249  1.00  0.00           H  
ATOM   1591  CA  HIE   105      54.943  39.981  39.046  1.00  0.00           C  
ATOM   1592  HA  HIE   105      53.929  40.101  39.427  1.00  0.00           H  
ATOM   1593  CB  HIE   105      54.760  39.540  37.591  1.00  0.00           C  
ATOM   1594  HB2 HIE   105      54.373  40.414  37.068  1.00  0.00           H  
ATOM   1595  HB3 HIE   105      55.672  39.177  37.118  1.00  0.00           H  
ATOM   1596  CG  HIE   105      53.815  38.407  37.202  1.00  0.00           C  
ATOM   1597  ND1 HIE   105      53.345  38.063  35.913  1.00  0.00           N  
ATOM   1598  CE1 HIE   105      52.591  36.943  36.018  1.00  0.00           C  
ATOM   1599  HE1 HIE   105      51.980  36.504  35.244  1.00  0.00           H  
ATOM   1600  NE2 HIE   105      52.524  36.564  37.300  1.00  0.00           N  
ATOM   1601  HE2 HIE   105      52.093  35.710  37.625  1.00  0.00           H  
ATOM   1602  CD2 HIE   105      53.323  37.438  38.049  1.00  0.00           C  
ATOM   1603  HD2 HIE   105      53.531  37.365  39.106  1.00  0.00           H  
ATOM   1604  C   HIE   105      55.644  38.999  39.962  1.00  0.00           C  
ATOM   1605  O   HIE   105      56.845  38.959  40.003  1.00  0.00           O  
ATOM   1606  N   ALA   106      54.915  38.335  40.848  1.00  0.00           N  
ATOM   1607  H   ALA   106      53.914  38.470  40.863  1.00  0.00           H  
ATOM   1608  CA  ALA   106      55.448  37.520  41.909  1.00  0.00           C  
ATOM   1609  HA  ALA   106      56.418  37.144  41.584  1.00  0.00           H  
ATOM   1610  CB  ALA   106      55.855  38.343  43.147  1.00  0.00           C  
ATOM   1611  HB1 ALA   106      56.548  37.716  43.708  1.00  0.00           H  
ATOM   1612  HB2 ALA   106      56.379  39.208  42.739  1.00  0.00           H  
ATOM   1613  HB3 ALA   106      54.976  38.710  43.678  1.00  0.00           H  
ATOM   1614  C   ALA   106      54.609  36.282  42.190  1.00  0.00           C  
ATOM   1615  O   ALA   106      53.416  36.093  41.894  1.00  0.00           O  
ATOM   1616  N   VAL   107      55.237  35.364  42.909  1.00  0.00           N  
ATOM   1617  H   VAL   107      56.215  35.529  43.098  1.00  0.00           H  
ATOM   1618  CA  VAL   107      54.824  34.076  43.500  1.00  0.00           C  
ATOM   1619  HA  VAL   107      53.778  34.179  43.791  1.00  0.00           H  
ATOM   1620  CB  VAL   107      54.927  32.946  42.395  1.00  0.00           C  
ATOM   1621  HB  VAL   107      54.586  33.313  41.426  1.00  0.00           H  
ATOM   1622  CG1 VAL   107      56.318  32.404  42.014  1.00  0.00           C  
ATOM   1623 HG11 VAL   107      56.273  31.733  41.157  1.00  0.00           H  
ATOM   1624 HG12 VAL   107      56.901  33.250  41.650  1.00  0.00           H  
ATOM   1625 HG13 VAL   107      56.642  31.824  42.879  1.00  0.00           H  
ATOM   1626  CG2 VAL   107      54.150  31.727  42.854  1.00  0.00           C  
ATOM   1627 HG21 VAL   107      54.410  31.482  43.884  1.00  0.00           H  
ATOM   1628 HG22 VAL   107      54.376  30.836  42.267  1.00  0.00           H  
ATOM   1629 HG23 VAL   107      53.079  31.895  42.743  1.00  0.00           H  
ATOM   1630  C   VAL   107      55.496  33.739  44.751  1.00  0.00           C  
ATOM   1631  O   VAL   107      56.699  33.947  44.934  1.00  0.00           O  
ATOM   1632  N   ALA   108      54.813  33.143  45.709  1.00  0.00           N  
ATOM   1633  H   ALA   108      53.819  32.993  45.607  1.00  0.00           H  
ATOM   1634  CA  ALA   108      55.440  32.644  46.906  1.00  0.00           C  
ATOM   1635  HA  ALA   108      56.484  32.957  46.944  1.00  0.00           H  
ATOM   1636  CB  ALA   108      54.781  33.228  48.119  1.00  0.00           C  
ATOM   1637  HB1 ALA   108      54.846  34.315  48.068  1.00  0.00           H  
ATOM   1638  HB2 ALA   108      53.716  33.014  48.041  1.00  0.00           H  
ATOM   1639  HB3 ALA   108      55.238  32.945  49.067  1.00  0.00           H  
ATOM   1640  C   ALA   108      55.454  31.142  47.033  1.00  0.00           C  
ATOM   1641  O   ALA   108      54.473  30.479  47.016  1.00  0.00           O  
ATOM   1642  N   GLU   109      56.585  30.424  46.990  1.00  0.00           N  
ATOM   1643  H   GLU   109      57.423  30.987  47.005  1.00  0.00           H  
ATOM   1644  CA  GLU   109      56.704  29.049  46.571  1.00  0.00           C  
ATOM   1645  HA  GLU   109      56.144  28.961  45.639  1.00  0.00           H  
ATOM   1646  CB  GLU   109      58.107  28.782  46.046  1.00  0.00           C  
ATOM   1647  HB2 GLU   109      58.711  28.688  46.949  1.00  0.00           H  
ATOM   1648  HB3 GLU   109      58.535  29.663  45.568  1.00  0.00           H  
ATOM   1649  CG  GLU   109      58.360  27.563  45.096  1.00  0.00           C  
ATOM   1650  HG2 GLU   109      59.402  27.260  45.202  1.00  0.00           H  
ATOM   1651  HG3 GLU   109      57.769  26.686  45.358  1.00  0.00           H  
ATOM   1652  CD  GLU   109      58.033  27.896  43.608  1.00  0.00           C  
ATOM   1653  OE1 GLU   109      58.981  28.270  42.840  1.00  0.00           O  
ATOM   1654  OE2 GLU   109      56.911  27.628  43.171  1.00  0.00           O  
ATOM   1655  C   GLU   109      56.060  28.026  47.505  1.00  0.00           C  
ATOM   1656  O   GLU   109      56.503  27.922  48.656  1.00  0.00           O  
ATOM   1657  N   ASN   110      54.982  27.330  46.991  1.00  0.00           N  
ATOM   1658  H   ASN   110      54.804  27.394  45.999  1.00  0.00           H  
ATOM   1659  CA  ASN   110      54.159  26.479  47.724  1.00  0.00           C  
ATOM   1660  HA  ASN   110      53.236  26.308  47.170  1.00  0.00           H  
ATOM   1661  CB  ASN   110      54.840  25.085  47.974  1.00  0.00           C  
ATOM   1662  HB2 ASN   110      54.091  24.445  48.439  1.00  0.00           H  
ATOM   1663  HB3 ASN   110      55.646  25.231  48.694  1.00  0.00           H  
ATOM   1664  CG  ASN   110      55.407  24.395  46.670  1.00  0.00           C  
ATOM   1665  OD1 ASN   110      55.278  24.779  45.509  1.00  0.00           O  
ATOM   1666  ND2 ASN   110      56.063  23.301  46.893  1.00  0.00           N  
ATOM   1667 HD21 ASN   110      56.171  23.021  47.857  1.00  0.00           H  
ATOM   1668 HD22 ASN   110      56.377  22.748  46.107  1.00  0.00           H  
ATOM   1669  C   ASN   110      53.644  27.025  49.037  1.00  0.00           C  
ATOM   1670  O   ASN   110      53.366  26.334  49.981  1.00  0.00           O  
ATOM   1671  N   THR   111      53.394  28.377  49.014  1.00  0.00           N  
ATOM   1672  H   THR   111      53.694  28.917  48.214  1.00  0.00           H  
ATOM   1673  CA  THR   111      52.944  29.233  50.184  1.00  0.00           C  
ATOM   1674  HA  THR   111      53.058  28.720  51.139  1.00  0.00           H  
ATOM   1675  CB  THR   111      53.747  30.552  50.253  1.00  0.00           C  
ATOM   1676  HB  THR   111      53.515  31.192  49.402  1.00  0.00           H  
ATOM   1677  CG2 THR   111      53.295  31.443  51.394  1.00  0.00           C  
ATOM   1678 HG21 THR   111      53.863  32.371  51.321  1.00  0.00           H  
ATOM   1679 HG22 THR   111      53.322  31.003  52.391  1.00  0.00           H  
ATOM   1680 HG23 THR   111      52.237  31.638  51.220  1.00  0.00           H  
ATOM   1681  OG1 THR   111      55.120  30.386  50.461  1.00  0.00           O  
ATOM   1682  HG1 THR   111      55.468  29.558  50.121  1.00  0.00           H  
ATOM   1683  C   THR   111      51.485  29.574  50.054  1.00  0.00           C  
ATOM   1684  O   THR   111      50.996  30.111  49.057  1.00  0.00           O  
ATOM   1685  N   THR   112      50.722  29.467  51.180  1.00  0.00           N  
ATOM   1686  H   THR   112      51.052  29.029  52.028  1.00  0.00           H  
ATOM   1687  CA  THR   112      49.254  29.579  51.249  1.00  0.00           C  
ATOM   1688  HA  THR   112      48.910  29.938  50.280  1.00  0.00           H  
ATOM   1689  CB  THR   112      48.572  28.316  51.702  1.00  0.00           C  
ATOM   1690  HB  THR   112      47.489  28.432  51.659  1.00  0.00           H  
ATOM   1691  CG2 THR   112      49.130  27.066  50.946  1.00  0.00           C  
ATOM   1692 HG21 THR   112      48.613  26.229  51.414  1.00  0.00           H  
ATOM   1693 HG22 THR   112      50.214  27.004  51.036  1.00  0.00           H  
ATOM   1694 HG23 THR   112      48.874  27.123  49.888  1.00  0.00           H  
ATOM   1695  OG1 THR   112      48.841  28.143  53.064  1.00  0.00           O  
ATOM   1696  HG1 THR   112      49.740  27.807  53.086  1.00  0.00           H  
ATOM   1697  C   THR   112      48.874  30.738  52.149  1.00  0.00           C  
ATOM   1698  O   THR   112      49.680  31.289  52.946  1.00  0.00           O  
ATOM   1699  N   ILE   113      47.593  31.134  52.165  1.00  0.00           N  
ATOM   1700  H   ILE   113      46.993  30.806  51.422  1.00  0.00           H  
ATOM   1701  CA  ILE   113      47.095  32.135  53.143  1.00  0.00           C  
ATOM   1702  HA  ILE   113      47.650  33.071  53.084  1.00  0.00           H  
ATOM   1703  CB  ILE   113      45.639  32.437  52.783  1.00  0.00           C  
ATOM   1704  HB  ILE   113      45.164  31.456  52.753  1.00  0.00           H  
ATOM   1705  CG2 ILE   113      44.976  33.253  53.977  1.00  0.00           C  
ATOM   1706 HG21 ILE   113      45.089  32.678  54.896  1.00  0.00           H  
ATOM   1707 HG22 ILE   113      43.946  33.556  53.786  1.00  0.00           H  
ATOM   1708 HG23 ILE   113      45.465  34.216  54.124  1.00  0.00           H  
ATOM   1709  CG1 ILE   113      45.465  33.217  51.455  1.00  0.00           C  
ATOM   1710 HG12 ILE   113      46.160  32.857  50.696  1.00  0.00           H  
ATOM   1711 HG13 ILE   113      45.664  34.276  51.622  1.00  0.00           H  
ATOM   1712  CD1 ILE   113      44.035  33.159  50.943  1.00  0.00           C  
ATOM   1713 HD11 ILE   113      43.813  33.631  49.986  1.00  0.00           H  
ATOM   1714 HD12 ILE   113      43.352  33.574  51.684  1.00  0.00           H  
ATOM   1715 HD13 ILE   113      43.800  32.104  50.801  1.00  0.00           H  
ATOM   1716  C   ILE   113      47.358  31.652  54.581  1.00  0.00           C  
ATOM   1717  O   ILE   113      47.886  32.336  55.485  1.00  0.00           O  
ATOM   1718  N   SER   114      47.059  30.335  54.862  1.00  0.00           N  
ATOM   1719  H   SER   114      46.787  29.686  54.138  1.00  0.00           H  
ATOM   1720  CA  SER   114      47.429  29.768  56.234  1.00  0.00           C  
ATOM   1721  HA  SER   114      47.044  30.448  56.994  1.00  0.00           H  
ATOM   1722  CB  SER   114      46.710  28.407  56.420  1.00  0.00           C  
ATOM   1723  HB2 SER   114      45.638  28.469  56.232  1.00  0.00           H  
ATOM   1724  HB3 SER   114      46.811  28.144  57.473  1.00  0.00           H  
ATOM   1725  OG  SER   114      47.263  27.483  55.570  1.00  0.00           O  
ATOM   1726  HG  SER   114      47.117  27.737  54.656  1.00  0.00           H  
ATOM   1727  C   SER   114      48.907  29.713  56.445  1.00  0.00           C  
ATOM   1728  O   SER   114      49.286  29.394  57.594  1.00  0.00           O  
ATOM   1729  N   ASP   115      49.792  29.979  55.469  1.00  0.00           N  
ATOM   1730  H   ASP   115      49.356  30.078  54.563  1.00  0.00           H  
ATOM   1731  CA  ASP   115      51.235  30.145  55.604  1.00  0.00           C  
ATOM   1732  HA  ASP   115      51.542  29.564  56.473  1.00  0.00           H  
ATOM   1733  CB  ASP   115      52.047  29.537  54.447  1.00  0.00           C  
ATOM   1734  HB2 ASP   115      51.783  30.128  53.570  1.00  0.00           H  
ATOM   1735  HB3 ASP   115      53.109  29.677  54.649  1.00  0.00           H  
ATOM   1736  CG  ASP   115      51.820  28.036  54.325  1.00  0.00           C  
ATOM   1737  OD1 ASP   115      51.516  27.594  53.199  1.00  0.00           O  
ATOM   1738  OD2 ASP   115      51.848  27.367  55.358  1.00  0.00           O  
ATOM   1739  C   ASP   115      51.622  31.626  55.840  1.00  0.00           C  
ATOM   1740  O   ASP   115      52.719  31.894  56.351  1.00  0.00           O  
ATOM   1741  N   ILE   116      50.755  32.550  55.460  1.00  0.00           N  
ATOM   1742  H   ILE   116      49.960  32.217  54.933  1.00  0.00           H  
ATOM   1743  CA  ILE   116      50.875  34.007  55.707  1.00  0.00           C  
ATOM   1744  HA  ILE   116      51.945  34.174  55.578  1.00  0.00           H  
ATOM   1745  CB  ILE   116      49.971  34.709  54.654  1.00  0.00           C  
ATOM   1746  HB  ILE   116      48.996  34.226  54.715  1.00  0.00           H  
ATOM   1747  CG2 ILE   116      49.804  36.212  54.890  1.00  0.00           C  
ATOM   1748 HG21 ILE   116      49.144  36.433  55.729  1.00  0.00           H  
ATOM   1749 HG22 ILE   116      49.323  36.562  53.977  1.00  0.00           H  
ATOM   1750 HG23 ILE   116      50.779  36.698  54.925  1.00  0.00           H  
ATOM   1751  CG1 ILE   116      50.519  34.554  53.174  1.00  0.00           C  
ATOM   1752 HG12 ILE   116      50.403  33.533  52.810  1.00  0.00           H  
ATOM   1753 HG13 ILE   116      49.938  35.249  52.568  1.00  0.00           H  
ATOM   1754  CD1 ILE   116      52.046  34.881  53.050  1.00  0.00           C  
ATOM   1755 HD11 ILE   116      52.574  33.939  53.192  1.00  0.00           H  
ATOM   1756 HD12 ILE   116      52.181  35.319  52.061  1.00  0.00           H  
ATOM   1757 HD13 ILE   116      52.537  35.509  53.793  1.00  0.00           H  
ATOM   1758  C   ILE   116      50.480  34.264  57.115  1.00  0.00           C  
ATOM   1759  O   ILE   116      51.121  35.040  57.819  1.00  0.00           O  
ATOM   1760  N   LEU   117      49.346  33.710  57.527  1.00  0.00           N  
ATOM   1761  H   LEU   117      48.717  33.253  56.883  1.00  0.00           H  
ATOM   1762  CA  LEU   117      48.832  33.705  58.963  1.00  0.00           C  
ATOM   1763  HA  LEU   117      49.091  34.631  59.475  1.00  0.00           H  
ATOM   1764  CB  LEU   117      47.238  33.633  58.991  1.00  0.00           C  
ATOM   1765  HB2 LEU   117      46.916  32.680  58.572  1.00  0.00           H  
ATOM   1766  HB3 LEU   117      46.878  33.690  60.019  1.00  0.00           H  
ATOM   1767  CG  LEU   117      46.656  34.734  58.199  1.00  0.00           C  
ATOM   1768  HG  LEU   117      47.316  34.984  57.368  1.00  0.00           H  
ATOM   1769  CD1 LEU   117      45.256  34.442  57.716  1.00  0.00           C  
ATOM   1770 HD11 LEU   117      44.573  34.274  58.549  1.00  0.00           H  
ATOM   1771 HD12 LEU   117      44.783  35.264  57.179  1.00  0.00           H  
ATOM   1772 HD13 LEU   117      45.188  33.668  56.951  1.00  0.00           H  
ATOM   1773  CD2 LEU   117      46.625  35.981  59.095  1.00  0.00           C  
ATOM   1774 HD21 LEU   117      47.668  36.128  59.379  1.00  0.00           H  
ATOM   1775 HD22 LEU   117      45.953  35.912  59.950  1.00  0.00           H  
ATOM   1776 HD23 LEU   117      46.342  36.861  58.518  1.00  0.00           H  
ATOM   1777  C   LEU   117      49.472  32.621  59.854  1.00  0.00           C  
ATOM   1778  O   LEU   117      48.936  31.481  59.873  1.00  0.00           O  
ATOM   1779  N   GLN   118      50.595  32.995  60.558  1.00  0.00           N  
ATOM   1780  H   GLN   118      50.672  34.000  60.625  1.00  0.00           H  
ATOM   1781  CA  GLN   118      51.052  32.194  61.727  1.00  0.00           C  
ATOM   1782  HA  GLN   118      51.294  31.261  61.218  1.00  0.00           H  
ATOM   1783  CB  GLN   118      52.336  32.762  62.309  1.00  0.00           C  
ATOM   1784  HB2 GLN   118      52.079  33.703  62.796  1.00  0.00           H  
ATOM   1785  HB3 GLN   118      52.727  31.968  62.945  1.00  0.00           H  
ATOM   1786  CG  GLN   118      53.471  32.978  61.229  1.00  0.00           C  
ATOM   1787  HG2 GLN   118      53.261  32.284  60.414  1.00  0.00           H  
ATOM   1788  HG3 GLN   118      53.358  34.030  60.968  1.00  0.00           H  
ATOM   1789  CD  GLN   118      54.821  32.648  61.774  1.00  0.00           C  
ATOM   1790  OE1 GLN   118      55.369  31.600  61.503  1.00  0.00           O  
ATOM   1791  NE2 GLN   118      55.479  33.460  62.546  1.00  0.00           N  
ATOM   1792 HE21 GLN   118      56.393  33.137  62.829  1.00  0.00           H  
ATOM   1793 HE22 GLN   118      55.156  34.385  62.791  1.00  0.00           H  
ATOM   1794  C   GLN   118      49.907  31.973  62.739  1.00  0.00           C  
ATOM   1795  O   GLN   118      49.176  32.925  62.915  1.00  0.00           O  
ATOM   1796  N   PRO   119      49.821  30.822  63.466  1.00  0.00           N  
ATOM   1797  CD  PRO   119      50.335  29.542  63.090  1.00  0.00           C  
ATOM   1798  HD2 PRO   119      51.353  29.635  62.711  1.00  0.00           H  
ATOM   1799  HD3 PRO   119      49.771  28.895  62.418  1.00  0.00           H  
ATOM   1800  CG  PRO   119      50.363  28.802  64.325  1.00  0.00           C  
ATOM   1801  HG2 PRO   119      50.291  27.735  64.117  1.00  0.00           H  
ATOM   1802  HG3 PRO   119      51.257  28.997  64.917  1.00  0.00           H  
ATOM   1803  CB  PRO   119      49.180  29.310  65.084  1.00  0.00           C  
ATOM   1804  HB2 PRO   119      48.319  28.696  64.818  1.00  0.00           H  
ATOM   1805  HB3 PRO   119      49.317  29.292  66.165  1.00  0.00           H  
ATOM   1806  CA  PRO   119      49.003  30.763  64.621  1.00  0.00           C  
ATOM   1807  HA  PRO   119      47.966  30.904  64.320  1.00  0.00           H  
ATOM   1808  C   PRO   119      49.265  31.638  65.798  1.00  0.00           C  
ATOM   1809  O   PRO   119      48.365  32.249  66.391  1.00  0.00           O  
ATOM   1810  N   ASN   120      50.537  31.953  66.067  1.00  0.00           N  
ATOM   1811  H   ASN   120      51.238  31.359  65.649  1.00  0.00           H  
ATOM   1812  CA  ASN   120      51.060  32.725  67.165  1.00  0.00           C  
ATOM   1813  HA  ASN   120      50.474  32.453  68.043  1.00  0.00           H  
ATOM   1814  CB  ASN   120      52.507  32.308  67.300  1.00  0.00           C  
ATOM   1815  HB2 ASN   120      52.895  32.718  68.232  1.00  0.00           H  
ATOM   1816  HB3 ASN   120      52.584  31.234  67.469  1.00  0.00           H  
ATOM   1817  CG  ASN   120      53.393  32.731  66.256  1.00  0.00           C  
ATOM   1818  OD1 ASN   120      53.047  33.350  65.274  1.00  0.00           O  
ATOM   1819  ND2 ASN   120      54.677  32.401  66.385  1.00  0.00           N  
ATOM   1820 HD21 ASN   120      55.007  31.821  67.143  1.00  0.00           H  
ATOM   1821 HD22 ASN   120      55.261  32.633  65.594  1.00  0.00           H  
ATOM   1822  C   ASN   120      50.925  34.272  67.021  1.00  0.00           C  
ATOM   1823  O   ASN   120      51.430  34.958  67.880  1.00  0.00           O  
ATOM   1824  N   LYS   121      50.318  34.706  65.843  1.00  0.00           N  
ATOM   1825  H   LYS   121      50.012  33.985  65.207  1.00  0.00           H  
ATOM   1826  CA  LYS   121      50.077  36.072  65.394  1.00  0.00           C  
ATOM   1827  HA  LYS   121      49.765  36.012  64.351  1.00  0.00           H  
ATOM   1828  CB  LYS   121      48.918  36.663  66.157  1.00  0.00           C  
ATOM   1829  HB2 LYS   121      48.872  37.725  65.913  1.00  0.00           H  
ATOM   1830  HB3 LYS   121      49.055  36.545  67.232  1.00  0.00           H  
ATOM   1831  CG  LYS   121      47.560  35.905  65.831  1.00  0.00           C  
ATOM   1832  HG2 LYS   121      47.505  35.616  64.781  1.00  0.00           H  
ATOM   1833  HG3 LYS   121      47.537  34.939  66.337  1.00  0.00           H  
ATOM   1834  CD  LYS   121      46.252  36.556  66.192  1.00  0.00           C  
ATOM   1835  HD2 LYS   121      45.561  35.720  66.085  1.00  0.00           H  
ATOM   1836  HD3 LYS   121      46.046  37.367  65.493  1.00  0.00           H  
ATOM   1837  CE  LYS   121      46.252  37.186  67.604  1.00  0.00           C  
ATOM   1838  HE2 LYS   121      47.097  37.873  67.566  1.00  0.00           H  
ATOM   1839  HE3 LYS   121      45.261  37.636  67.665  1.00  0.00           H  
ATOM   1840  NZ  LYS   121      46.560  36.215  68.656  1.00  0.00           N  
ATOM   1841  HZ1 LYS   121      45.897  35.466  68.803  1.00  0.00           H  
ATOM   1842  HZ2 LYS   121      47.450  35.798  68.423  1.00  0.00           H  
ATOM   1843  HZ3 LYS   121      46.627  36.656  69.562  1.00  0.00           H  
ATOM   1844  C   LYS   121      51.352  36.978  65.261  1.00  0.00           C  
ATOM   1845  O   LYS   121      51.263  38.187  65.051  1.00  0.00           O  
ATOM   1846  N   TYR   122      52.527  36.409  65.256  1.00  0.00           N  
ATOM   1847  H   TYR   122      52.508  35.411  65.413  1.00  0.00           H  
ATOM   1848  CA  TYR   122      53.826  36.999  64.842  1.00  0.00           C  
ATOM   1849  HA  TYR   122      53.698  38.003  65.248  1.00  0.00           H  
ATOM   1850  CB  TYR   122      55.006  36.273  65.489  1.00  0.00           C  
ATOM   1851  HB2 TYR   122      54.872  35.201  65.348  1.00  0.00           H  
ATOM   1852  HB3 TYR   122      55.903  36.470  64.902  1.00  0.00           H  
ATOM   1853  CG  TYR   122      55.324  36.628  66.958  1.00  0.00           C  
ATOM   1854  CD1 TYR   122      56.131  37.753  67.198  1.00  0.00           C  
ATOM   1855  HD1 TYR   122      56.533  38.349  66.392  1.00  0.00           H  
ATOM   1856  CE1 TYR   122      56.602  37.994  68.530  1.00  0.00           C  
ATOM   1857  HE1 TYR   122      57.087  38.920  68.800  1.00  0.00           H  
ATOM   1858  CZ  TYR   122      56.473  36.999  69.485  1.00  0.00           C  
ATOM   1859  OH  TYR   122      56.915  37.108  70.772  1.00  0.00           O  
ATOM   1860  HH  TYR   122      57.016  36.378  71.387  1.00  0.00           H  
ATOM   1861  CE2 TYR   122      55.619  35.912  69.207  1.00  0.00           C  
ATOM   1862  HE2 TYR   122      55.442  35.108  69.907  1.00  0.00           H  
ATOM   1863  CD2 TYR   122      55.072  35.646  67.948  1.00  0.00           C  
ATOM   1864  HD2 TYR   122      54.464  34.788  67.703  1.00  0.00           H  
ATOM   1865  C   TYR   122      53.872  37.046  63.326  1.00  0.00           C  
ATOM   1866  O   TYR   122      53.408  36.120  62.651  1.00  0.00           O  
ATOM   1867  N   VAL   123      54.505  38.023  62.695  1.00  0.00           N  
ATOM   1868  H   VAL   123      54.904  38.736  63.289  1.00  0.00           H  
ATOM   1869  CA  VAL   123      54.692  38.232  61.281  1.00  0.00           C  
ATOM   1870  HA  VAL   123      53.784  37.954  60.746  1.00  0.00           H  
ATOM   1871  CB  VAL   123      54.856  39.758  60.973  1.00  0.00           C  
ATOM   1872  HB  VAL   123      54.077  40.252  61.554  1.00  0.00           H  
ATOM   1873  CG1 VAL   123      56.269  40.320  61.255  1.00  0.00           C  
ATOM   1874 HG11 VAL   123      56.598  40.011  62.247  1.00  0.00           H  
ATOM   1875 HG12 VAL   123      57.010  39.951  60.545  1.00  0.00           H  
ATOM   1876 HG13 VAL   123      56.305  41.404  61.148  1.00  0.00           H  
ATOM   1877  CG2 VAL   123      54.562  40.005  59.489  1.00  0.00           C  
ATOM   1878 HG21 VAL   123      54.796  41.016  59.156  1.00  0.00           H  
ATOM   1879 HG22 VAL   123      53.506  39.849  59.265  1.00  0.00           H  
ATOM   1880 HG23 VAL   123      55.075  39.234  58.914  1.00  0.00           H  
ATOM   1881  C   VAL   123      55.744  37.252  60.709  1.00  0.00           C  
ATOM   1882  O   VAL   123      56.861  37.130  61.283  1.00  0.00           O  
ATOM   1883  N   PRO   124      55.484  36.470  59.644  1.00  0.00           N  
ATOM   1884  CD  PRO   124      54.189  36.154  59.077  1.00  0.00           C  
ATOM   1885  HD2 PRO   124      53.480  35.936  59.876  1.00  0.00           H  
ATOM   1886  HD3 PRO   124      53.848  37.009  58.493  1.00  0.00           H  
ATOM   1887  CG  PRO   124      54.318  34.892  58.200  1.00  0.00           C  
ATOM   1888  HG2 PRO   124      53.603  34.128  58.504  1.00  0.00           H  
ATOM   1889  HG3 PRO   124      54.283  35.118  57.134  1.00  0.00           H  
ATOM   1890  CB  PRO   124      55.669  34.278  58.572  1.00  0.00           C  
ATOM   1891  HB2 PRO   124      56.163  33.804  57.724  1.00  0.00           H  
ATOM   1892  HB3 PRO   124      55.643  33.525  59.359  1.00  0.00           H  
ATOM   1893  CA  PRO   124      56.442  35.530  59.042  1.00  0.00           C  
ATOM   1894  HA  PRO   124      57.032  35.190  59.893  1.00  0.00           H  
ATOM   1895  C   PRO   124      57.360  36.224  57.989  1.00  0.00           C  
ATOM   1896  O   PRO   124      56.724  36.942  57.178  1.00  0.00           O  
ATOM   1897  N   PRO   125      58.680  35.965  57.817  1.00  0.00           N  
ATOM   1898  CD  PRO   125      59.511  35.096  58.632  1.00  0.00           C  
ATOM   1899  HD2 PRO   125      59.288  34.037  58.503  1.00  0.00           H  
ATOM   1900  HD3 PRO   125      59.408  35.318  59.694  1.00  0.00           H  
ATOM   1901  CG  PRO   125      60.980  35.378  58.211  1.00  0.00           C  
ATOM   1902  HG2 PRO   125      61.443  36.116  58.866  1.00  0.00           H  
ATOM   1903  HG3 PRO   125      61.581  34.480  58.353  1.00  0.00           H  
ATOM   1904  CB  PRO   125      60.932  35.995  56.850  1.00  0.00           C  
ATOM   1905  HB2 PRO   125      61.823  36.591  56.653  1.00  0.00           H  
ATOM   1906  HB3 PRO   125      60.793  35.079  56.276  1.00  0.00           H  
ATOM   1907  CA  PRO   125      59.564  36.769  56.895  1.00  0.00           C  
ATOM   1908  HA  PRO   125      59.676  37.661  57.512  1.00  0.00           H  
ATOM   1909  C   PRO   125      59.067  37.092  55.458  1.00  0.00           C  
ATOM   1910  O   PRO   125      59.572  38.025  54.798  1.00  0.00           O  
ATOM   1911  N   ILE   126      58.120  36.279  54.949  1.00  0.00           N  
ATOM   1912  H   ILE   126      57.710  35.569  55.538  1.00  0.00           H  
ATOM   1913  CA  ILE   126      57.410  36.512  53.670  1.00  0.00           C  
ATOM   1914  HA  ILE   126      58.126  36.485  52.849  1.00  0.00           H  
ATOM   1915  CB  ILE   126      56.380  35.374  53.368  1.00  0.00           C  
ATOM   1916  HB  ILE   126      56.928  34.435  53.288  1.00  0.00           H  
ATOM   1917  CG2 ILE   126      55.340  35.077  54.456  1.00  0.00           C  
ATOM   1918 HG21 ILE   126      54.574  35.833  54.624  1.00  0.00           H  
ATOM   1919 HG22 ILE   126      54.743  34.203  54.197  1.00  0.00           H  
ATOM   1920 HG23 ILE   126      55.827  34.900  55.415  1.00  0.00           H  
ATOM   1921  CG1 ILE   126      55.641  35.487  52.055  1.00  0.00           C  
ATOM   1922 HG12 ILE   126      54.929  34.681  51.879  1.00  0.00           H  
ATOM   1923 HG13 ILE   126      55.064  36.412  52.062  1.00  0.00           H  
ATOM   1924  CD1 ILE   126      56.561  35.424  50.846  1.00  0.00           C  
ATOM   1925 HD11 ILE   126      57.299  34.643  51.028  1.00  0.00           H  
ATOM   1926 HD12 ILE   126      56.860  36.458  50.673  1.00  0.00           H  
ATOM   1927 HD13 ILE   126      56.068  35.194  49.901  1.00  0.00           H  
ATOM   1928  C   ILE   126      56.697  37.909  53.564  1.00  0.00           C  
ATOM   1929  O   ILE   126      56.698  38.489  52.459  1.00  0.00           O  
ATOM   1930  N   VAL   127      56.094  38.440  54.572  1.00  0.00           N  
ATOM   1931  H   VAL   127      56.177  37.957  55.455  1.00  0.00           H  
ATOM   1932  CA  VAL   127      55.171  39.645  54.523  1.00  0.00           C  
ATOM   1933  HA  VAL   127      54.432  39.611  53.723  1.00  0.00           H  
ATOM   1934  CB  VAL   127      54.294  39.802  55.792  1.00  0.00           C  
ATOM   1935  HB  VAL   127      54.951  39.644  56.647  1.00  0.00           H  
ATOM   1936  CG1 VAL   127      53.664  41.246  55.840  1.00  0.00           C  
ATOM   1937 HG11 VAL   127      52.833  41.173  56.542  1.00  0.00           H  
ATOM   1938 HG12 VAL   127      53.213  41.575  54.905  1.00  0.00           H  
ATOM   1939 HG13 VAL   127      54.386  41.986  56.186  1.00  0.00           H  
ATOM   1940  CG2 VAL   127      53.231  38.691  55.935  1.00  0.00           C  
ATOM   1941 HG21 VAL   127      53.734  37.763  55.661  1.00  0.00           H  
ATOM   1942 HG22 VAL   127      52.861  38.581  56.954  1.00  0.00           H  
ATOM   1943 HG23 VAL   127      52.413  38.897  55.245  1.00  0.00           H  
ATOM   1944  C   VAL   127      55.926  40.890  54.193  1.00  0.00           C  
ATOM   1945  O   VAL   127      55.454  41.685  53.355  1.00  0.00           O  
ATOM   1946  N   ASN   128      57.240  40.979  54.602  1.00  0.00           N  
ATOM   1947  H   ASN   128      57.516  40.248  55.242  1.00  0.00           H  
ATOM   1948  CA  ASN   128      58.187  42.039  54.244  1.00  0.00           C  
ATOM   1949  HA  ASN   128      57.688  42.986  54.451  1.00  0.00           H  
ATOM   1950  CB  ASN   128      59.396  41.771  55.148  1.00  0.00           C  
ATOM   1951  HB2 ASN   128      59.921  40.938  54.681  1.00  0.00           H  
ATOM   1952  HB3 ASN   128      59.119  41.394  56.132  1.00  0.00           H  
ATOM   1953  CG  ASN   128      60.399  42.888  55.355  1.00  0.00           C  
ATOM   1954  OD1 ASN   128      61.258  42.740  56.140  1.00  0.00           O  
ATOM   1955  ND2 ASN   128      60.228  43.960  54.620  1.00  0.00           N  
ATOM   1956 HD21 ASN   128      60.994  44.616  54.568  1.00  0.00           H  
ATOM   1957 HD22 ASN   128      59.478  44.003  53.945  1.00  0.00           H  
ATOM   1958  C   ASN   128      58.471  42.079  52.695  1.00  0.00           C  
ATOM   1959  O   ASN   128      58.828  43.061  52.057  1.00  0.00           O  
ATOM   1960  N   SER   129      58.360  40.836  52.098  1.00  0.00           N  
ATOM   1961  H   SER   129      58.004  40.060  52.637  1.00  0.00           H  
ATOM   1962  CA  SER   129      58.652  40.522  50.717  1.00  0.00           C  
ATOM   1963  HA  SER   129      59.285  41.269  50.237  1.00  0.00           H  
ATOM   1964  CB  SER   129      59.610  39.346  50.699  1.00  0.00           C  
ATOM   1965  HB2 SER   129      59.032  38.577  51.213  1.00  0.00           H  
ATOM   1966  HB3 SER   129      59.844  39.147  49.653  1.00  0.00           H  
ATOM   1967  OG  SER   129      60.793  39.594  51.456  1.00  0.00           O  
ATOM   1968  HG  SER   129      61.061  40.493  51.253  1.00  0.00           H  
ATOM   1969  C   SER   129      57.499  40.344  49.757  1.00  0.00           C  
ATOM   1970  O   SER   129      57.757  40.166  48.558  1.00  0.00           O  
ATOM   1971  N   LEU   130      56.258  40.521  50.230  1.00  0.00           N  
ATOM   1972  H   LEU   130      56.019  40.607  51.208  1.00  0.00           H  
ATOM   1973  CA  LEU   130      55.175  40.688  49.215  1.00  0.00           C  
ATOM   1974  HA  LEU   130      55.393  40.021  48.381  1.00  0.00           H  
ATOM   1975  CB  LEU   130      53.852  40.423  49.985  1.00  0.00           C  
ATOM   1976  HB2 LEU   130      53.628  41.260  50.646  1.00  0.00           H  
ATOM   1977  HB3 LEU   130      53.040  40.511  49.263  1.00  0.00           H  
ATOM   1978  CG  LEU   130      53.598  39.147  50.842  1.00  0.00           C  
ATOM   1979  HG  LEU   130      54.470  39.122  51.496  1.00  0.00           H  
ATOM   1980  CD1 LEU   130      52.330  39.155  51.711  1.00  0.00           C  
ATOM   1981 HD11 LEU   130      52.318  40.138  52.182  1.00  0.00           H  
ATOM   1982 HD12 LEU   130      52.468  38.294  52.366  1.00  0.00           H  
ATOM   1983 HD13 LEU   130      51.434  39.013  51.107  1.00  0.00           H  
ATOM   1984  CD2 LEU   130      53.593  37.978  49.867  1.00  0.00           C  
ATOM   1985 HD21 LEU   130      54.355  38.163  49.109  1.00  0.00           H  
ATOM   1986 HD22 LEU   130      53.932  37.062  50.351  1.00  0.00           H  
ATOM   1987 HD23 LEU   130      52.654  37.862  49.325  1.00  0.00           H  
ATOM   1988  C   LEU   130      55.151  42.153  48.601  1.00  0.00           C  
ATOM   1989  O   LEU   130      54.105  42.665  48.208  1.00  0.00           O  
ATOM   1990  N   PHE   131      56.324  42.838  48.632  1.00  0.00           N  
ATOM   1991  H   PHE   131      57.154  42.338  48.918  1.00  0.00           H  
ATOM   1992  CA  PHE   131      56.529  44.263  48.527  1.00  0.00           C  
ATOM   1993  HA  PHE   131      55.751  44.683  47.890  1.00  0.00           H  
ATOM   1994  CB  PHE   131      56.457  44.908  49.945  1.00  0.00           C  
ATOM   1995  HB2 PHE   131      56.906  45.899  50.017  1.00  0.00           H  
ATOM   1996  HB3 PHE   131      57.105  44.369  50.636  1.00  0.00           H  
ATOM   1997  CG  PHE   131      55.044  45.057  50.511  1.00  0.00           C  
ATOM   1998  CD1 PHE   131      54.314  46.247  50.301  1.00  0.00           C  
ATOM   1999  HD1 PHE   131      54.577  46.940  49.515  1.00  0.00           H  
ATOM   2000  CE1 PHE   131      53.040  46.344  50.910  1.00  0.00           C  
ATOM   2001  HE1 PHE   131      52.419  47.203  50.704  1.00  0.00           H  
ATOM   2002  CZ  PHE   131      52.527  45.347  51.663  1.00  0.00           C  
ATOM   2003  HZ  PHE   131      51.527  45.506  52.041  1.00  0.00           H  
ATOM   2004  CE2 PHE   131      53.228  44.158  51.801  1.00  0.00           C  
ATOM   2005  HE2 PHE   131      52.691  43.397  52.350  1.00  0.00           H  
ATOM   2006  CD2 PHE   131      54.529  44.024  51.356  1.00  0.00           C  
ATOM   2007  HD2 PHE   131      55.167  43.161  51.479  1.00  0.00           H  
ATOM   2008  C   PHE   131      57.887  44.493  47.864  1.00  0.00           C  
ATOM   2009  O   PHE   131      58.809  43.784  48.214  1.00  0.00           O  
ATOM   2010  N   SER   132      58.029  45.586  47.122  1.00  0.00           N  
ATOM   2011  H   SER   132      57.287  46.234  46.900  1.00  0.00           H  
ATOM   2012  CA  SER   132      59.281  45.860  46.301  1.00  0.00           C  
ATOM   2013  HA  SER   132      60.137  45.361  46.756  1.00  0.00           H  
ATOM   2014  CB  SER   132      59.232  45.472  44.897  1.00  0.00           C  
ATOM   2015  HB2 SER   132      58.243  45.707  44.504  1.00  0.00           H  
ATOM   2016  HB3 SER   132      59.994  46.013  44.336  1.00  0.00           H  
ATOM   2017  OG  SER   132      59.534  44.184  44.625  1.00  0.00           O  
ATOM   2018  HG  SER   132      58.814  43.647  44.964  1.00  0.00           H  
ATOM   2019  C   SER   132      59.579  47.398  46.333  1.00  0.00           C  
ATOM   2020  O   SER   132      58.583  48.183  46.475  1.00  0.00           O  
ATOM   2021  N   LEU   133      60.860  47.775  46.309  1.00  0.00           N  
ATOM   2022  H   LEU   133      61.503  47.001  46.220  1.00  0.00           H  
ATOM   2023  CA  LEU   133      61.423  49.042  46.648  1.00  0.00           C  
ATOM   2024  HA  LEU   133      62.496  48.866  46.576  1.00  0.00           H  
ATOM   2025  CB  LEU   133      61.161  50.180  45.662  1.00  0.00           C  
ATOM   2026  HB2 LEU   133      61.021  49.777  44.659  1.00  0.00           H  
ATOM   2027  HB3 LEU   133      60.169  50.598  45.837  1.00  0.00           H  
ATOM   2028  CG  LEU   133      62.212  51.270  45.735  1.00  0.00           C  
ATOM   2029  HG  LEU   133      62.273  51.794  46.689  1.00  0.00           H  
ATOM   2030  CD1 LEU   133      63.636  50.783  45.435  1.00  0.00           C  
ATOM   2031 HD11 LEU   133      64.268  51.659  45.578  1.00  0.00           H  
ATOM   2032 HD12 LEU   133      63.760  50.292  44.470  1.00  0.00           H  
ATOM   2033 HD13 LEU   133      63.885  50.073  46.224  1.00  0.00           H  
ATOM   2034  CD2 LEU   133      61.881  52.344  44.758  1.00  0.00           C  
ATOM   2035 HD21 LEU   133      62.088  52.005  43.743  1.00  0.00           H  
ATOM   2036 HD22 LEU   133      60.863  52.684  44.945  1.00  0.00           H  
ATOM   2037 HD23 LEU   133      62.522  53.185  45.023  1.00  0.00           H  
ATOM   2038  C   LEU   133      61.203  49.412  48.151  1.00  0.00           C  
ATOM   2039  O   LEU   133      60.510  50.360  48.442  1.00  0.00           O  
ATOM   2040  N   ASN   134      61.812  48.604  49.073  1.00  0.00           N  
ATOM   2041  H   ASN   134      62.325  47.802  48.737  1.00  0.00           H  
ATOM   2042  CA  ASN   134      61.384  48.677  50.456  1.00  0.00           C  
ATOM   2043  HA  ASN   134      60.322  48.909  50.542  1.00  0.00           H  
ATOM   2044  CB  ASN   134      61.522  47.270  51.128  1.00  0.00           C  
ATOM   2045  HB2 ASN   134      62.411  46.693  50.873  1.00  0.00           H  
ATOM   2046  HB3 ASN   134      61.367  47.424  52.196  1.00  0.00           H  
ATOM   2047  CG  ASN   134      60.263  46.442  50.702  1.00  0.00           C  
ATOM   2048  OD1 ASN   134      59.244  46.360  51.433  1.00  0.00           O  
ATOM   2049  ND2 ASN   134      60.234  45.867  49.536  1.00  0.00           N  
ATOM   2050 HD21 ASN   134      59.432  45.284  49.345  1.00  0.00           H  
ATOM   2051 HD22 ASN   134      61.090  45.805  49.004  1.00  0.00           H  
ATOM   2052  C   ASN   134      62.287  49.705  51.135  1.00  0.00           C  
ATOM   2053  O   ASN   134      63.486  49.668  50.838  1.00  0.00           O  
ATOM   2054  N   GLY   135      61.761  50.473  52.107  1.00  0.00           N  
ATOM   2055  H   GLY   135      60.787  50.314  52.325  1.00  0.00           H  
ATOM   2056  CA  GLY   135      62.558  51.319  53.059  1.00  0.00           C  
ATOM   2057  HA2 GLY   135      63.096  50.656  53.737  1.00  0.00           H  
ATOM   2058  HA3 GLY   135      61.839  51.669  53.800  1.00  0.00           H  
ATOM   2059  C   GLY   135      63.275  52.576  52.470  1.00  0.00           C  
ATOM   2060  O   GLY   135      64.055  53.101  53.277  1.00  0.00           O  
ATOM   2061  N   VAL   136      63.038  52.977  51.258  1.00  0.00           N  
ATOM   2062  H   VAL   136      62.343  52.492  50.708  1.00  0.00           H  
ATOM   2063  CA  VAL   136      63.763  54.081  50.631  1.00  0.00           C  
ATOM   2064  HA  VAL   136      64.827  53.996  50.852  1.00  0.00           H  
ATOM   2065  CB  VAL   136      63.660  53.966  49.077  1.00  0.00           C  
ATOM   2066  HB  VAL   136      62.619  53.895  48.760  1.00  0.00           H  
ATOM   2067  CG1 VAL   136      64.098  55.177  48.288  1.00  0.00           C  
ATOM   2068 HG11 VAL   136      63.607  56.077  48.656  1.00  0.00           H  
ATOM   2069 HG12 VAL   136      63.968  54.979  47.224  1.00  0.00           H  
ATOM   2070 HG13 VAL   136      65.161  55.419  48.302  1.00  0.00           H  
ATOM   2071  CG2 VAL   136      64.569  52.797  48.638  1.00  0.00           C  
ATOM   2072 HG21 VAL   136      65.527  52.912  49.145  1.00  0.00           H  
ATOM   2073 HG22 VAL   136      64.659  52.714  47.555  1.00  0.00           H  
ATOM   2074 HG23 VAL   136      64.139  51.857  48.984  1.00  0.00           H  
ATOM   2075  C   VAL   136      63.480  55.449  51.175  1.00  0.00           C  
ATOM   2076  O   VAL   136      62.303  55.826  51.234  1.00  0.00           O  
ATOM   2077  N   LYS   137      64.402  56.292  51.512  1.00  0.00           N  
ATOM   2078  H   LYS   137      65.360  55.985  51.422  1.00  0.00           H  
ATOM   2079  CA  LYS   137      64.201  57.700  51.920  1.00  0.00           C  
ATOM   2080  HA  LYS   137      63.688  57.665  52.881  1.00  0.00           H  
ATOM   2081  CB  LYS   137      65.547  58.401  52.212  1.00  0.00           C  
ATOM   2082  HB2 LYS   137      65.426  59.275  52.851  1.00  0.00           H  
ATOM   2083  HB3 LYS   137      66.022  58.712  51.281  1.00  0.00           H  
ATOM   2084  CG  LYS   137      66.445  57.417  53.076  1.00  0.00           C  
ATOM   2085  HG2 LYS   137      66.856  56.637  52.434  1.00  0.00           H  
ATOM   2086  HG3 LYS   137      65.718  56.928  53.725  1.00  0.00           H  
ATOM   2087  CD  LYS   137      67.606  57.880  53.939  1.00  0.00           C  
ATOM   2088  HD2 LYS   137      67.278  58.302  54.888  1.00  0.00           H  
ATOM   2089  HD3 LYS   137      68.168  56.970  54.150  1.00  0.00           H  
ATOM   2090  CE  LYS   137      68.468  58.899  53.190  1.00  0.00           C  
ATOM   2091  HE2 LYS   137      67.812  59.699  52.847  1.00  0.00           H  
ATOM   2092  HE3 LYS   137      68.971  58.453  52.332  1.00  0.00           H  
ATOM   2093  NZ  LYS   137      69.399  59.618  54.111  1.00  0.00           N  
ATOM   2094  HZ1 LYS   137      68.871  60.144  54.793  1.00  0.00           H  
ATOM   2095  HZ2 LYS   137      69.840  58.908  54.677  1.00  0.00           H  
ATOM   2096  HZ3 LYS   137      70.106  60.157  53.633  1.00  0.00           H  
ATOM   2097  C   LYS   137      63.488  58.520  50.808  1.00  0.00           C  
ATOM   2098  O   LYS   137      63.931  58.696  49.645  1.00  0.00           O  
ATOM   2099  N   ASN   138      62.430  59.231  51.195  1.00  0.00           N  
ATOM   2100  H   ASN   138      62.185  59.180  52.174  1.00  0.00           H  
ATOM   2101  CA  ASN   138      61.457  59.868  50.289  1.00  0.00           C  
ATOM   2102  HA  ASN   138      61.168  59.068  49.607  1.00  0.00           H  
ATOM   2103  CB  ASN   138      60.301  60.437  51.104  1.00  0.00           C  
ATOM   2104  HB2 ASN   138      59.639  61.028  50.470  1.00  0.00           H  
ATOM   2105  HB3 ASN   138      60.736  61.174  51.779  1.00  0.00           H  
ATOM   2106  CG  ASN   138      59.460  59.351  51.771  1.00  0.00           C  
ATOM   2107  OD1 ASN   138      59.063  58.405  51.098  1.00  0.00           O  
ATOM   2108  ND2 ASN   138      59.227  59.533  53.045  1.00  0.00           N  
ATOM   2109 HD21 ASN   138      58.693  58.888  53.610  1.00  0.00           H  
ATOM   2110 HD22 ASN   138      59.718  60.232  53.585  1.00  0.00           H  
ATOM   2111  C   ASN   138      62.189  60.883  49.396  1.00  0.00           C  
ATOM   2112  O   ASN   138      61.765  61.015  48.232  1.00  0.00           O  
ATOM   2113  N   ARG   139      63.314  61.535  49.827  1.00  0.00           N  
ATOM   2114  H   ARG   139      63.599  61.483  50.795  1.00  0.00           H  
ATOM   2115  CA  ARG   139      64.081  62.488  48.998  1.00  0.00           C  
ATOM   2116  HA  ARG   139      63.415  63.280  48.655  1.00  0.00           H  
ATOM   2117  CB  ARG   139      65.269  62.928  49.874  1.00  0.00           C  
ATOM   2118  HB2 ARG   139      64.899  63.526  50.707  1.00  0.00           H  
ATOM   2119  HB3 ARG   139      65.897  63.586  49.274  1.00  0.00           H  
ATOM   2120  CG  ARG   139      66.196  61.805  50.338  1.00  0.00           C  
ATOM   2121  HG2 ARG   139      65.703  60.869  50.602  1.00  0.00           H  
ATOM   2122  HG3 ARG   139      66.752  61.473  49.461  1.00  0.00           H  
ATOM   2123  CD  ARG   139      67.049  62.303  51.527  1.00  0.00           C  
ATOM   2124  HD2 ARG   139      67.533  61.470  52.036  1.00  0.00           H  
ATOM   2125  HD3 ARG   139      66.375  62.743  52.263  1.00  0.00           H  
ATOM   2126  NE  ARG   139      68.060  63.273  51.010  1.00  0.00           N  
ATOM   2127  HE  ARG   139      67.998  63.628  50.066  1.00  0.00           H  
ATOM   2128  CZ  ARG   139      69.094  63.735  51.696  1.00  0.00           C  
ATOM   2129  NH1 ARG   139      69.159  63.562  52.945  1.00  0.00           N  
ATOM   2130 HH11 ARG   139      68.478  63.065  53.501  1.00  0.00           H  
ATOM   2131 HH12 ARG   139      69.963  63.858  53.481  1.00  0.00           H  
ATOM   2132  NH2 ARG   139      69.929  64.489  51.070  1.00  0.00           N  
ATOM   2133 HH21 ARG   139      69.737  64.724  50.106  1.00  0.00           H  
ATOM   2134 HH22 ARG   139      70.694  64.957  51.535  1.00  0.00           H  
ATOM   2135  C   ARG   139      64.655  61.873  47.689  1.00  0.00           C  
ATOM   2136  O   ARG   139      65.124  62.557  46.811  1.00  0.00           O  
ATOM   2137  N   GLU   140      64.612  60.533  47.529  1.00  0.00           N  
ATOM   2138  H   GLU   140      64.237  59.921  48.240  1.00  0.00           H  
ATOM   2139  CA  GLU   140      65.164  59.833  46.327  1.00  0.00           C  
ATOM   2140  HA  GLU   140      65.981  60.374  45.849  1.00  0.00           H  
ATOM   2141  CB  GLU   140      65.826  58.422  46.684  1.00  0.00           C  
ATOM   2142  HB2 GLU   140      65.059  57.734  47.040  1.00  0.00           H  
ATOM   2143  HB3 GLU   140      66.170  58.009  45.736  1.00  0.00           H  
ATOM   2144  CG  GLU   140      66.882  58.437  47.805  1.00  0.00           C  
ATOM   2145  HG2 GLU   140      67.294  57.443  47.982  1.00  0.00           H  
ATOM   2146  HG3 GLU   140      66.433  58.821  48.720  1.00  0.00           H  
ATOM   2147  CD  GLU   140      68.108  59.230  47.443  1.00  0.00           C  
ATOM   2148  OE1 GLU   140      69.190  58.850  47.894  1.00  0.00           O  
ATOM   2149  OE2 GLU   140      68.070  60.426  46.956  1.00  0.00           O  
ATOM   2150  C   GLU   140      64.126  59.739  45.207  1.00  0.00           C  
ATOM   2151  O   GLU   140      64.454  59.291  44.106  1.00  0.00           O  
ATOM   2152  N   GLY   141      62.892  60.226  45.457  1.00  0.00           N  
ATOM   2153  H   GLY   141      62.700  60.370  46.438  1.00  0.00           H  
ATOM   2154  CA  GLY   141      61.829  60.225  44.495  1.00  0.00           C  
ATOM   2155  HA2 GLY   141      60.952  60.629  45.001  1.00  0.00           H  
ATOM   2156  HA3 GLY   141      61.615  59.197  44.204  1.00  0.00           H  
ATOM   2157  C   GLY   141      62.098  61.150  43.260  1.00  0.00           C  
ATOM   2158  O   GLY   141      61.330  61.140  42.313  1.00  0.00           O  
ATOM   2159  N   THR   142      63.209  61.880  43.225  1.00  0.00           N  
ATOM   2160  H   THR   142      63.723  61.765  44.087  1.00  0.00           H  
ATOM   2161  CA  THR   142      63.888  62.539  42.053  1.00  0.00           C  
ATOM   2162  HA  THR   142      63.202  63.243  41.583  1.00  0.00           H  
ATOM   2163  CB  THR   142      65.148  63.252  42.521  1.00  0.00           C  
ATOM   2164  HB  THR   142      65.669  63.698  41.674  1.00  0.00           H  
ATOM   2165  CG2 THR   142      64.795  64.430  43.463  1.00  0.00           C  
ATOM   2166 HG21 THR   142      65.765  64.766  43.831  1.00  0.00           H  
ATOM   2167 HG22 THR   142      64.315  65.281  42.979  1.00  0.00           H  
ATOM   2168 HG23 THR   142      64.126  64.180  44.286  1.00  0.00           H  
ATOM   2169  OG1 THR   142      66.018  62.312  43.194  1.00  0.00           O  
ATOM   2170  HG1 THR   142      66.649  62.857  43.671  1.00  0.00           H  
ATOM   2171  C   THR   142      64.291  61.533  40.991  1.00  0.00           C  
ATOM   2172  O   THR   142      64.376  62.016  39.855  1.00  0.00           O  
ATOM   2173  N   ILE   143      64.626  60.247  41.238  1.00  0.00           N  
ATOM   2174  H   ILE   143      64.462  59.930  42.183  1.00  0.00           H  
ATOM   2175  CA  ILE   143      64.926  59.252  40.294  1.00  0.00           C  
ATOM   2176  HA  ILE   143      64.587  59.659  39.341  1.00  0.00           H  
ATOM   2177  CB  ILE   143      66.484  59.021  40.211  1.00  0.00           C  
ATOM   2178  HB  ILE   143      66.927  60.017  40.221  1.00  0.00           H  
ATOM   2179  CG2 ILE   143      67.059  58.557  41.550  1.00  0.00           C  
ATOM   2180 HG21 ILE   143      66.847  57.505  41.739  1.00  0.00           H  
ATOM   2181 HG22 ILE   143      68.142  58.670  41.597  1.00  0.00           H  
ATOM   2182 HG23 ILE   143      66.552  58.956  42.429  1.00  0.00           H  
ATOM   2183  CG1 ILE   143      67.000  58.119  39.091  1.00  0.00           C  
ATOM   2184 HG12 ILE   143      66.420  58.192  38.171  1.00  0.00           H  
ATOM   2185 HG13 ILE   143      66.897  57.128  39.532  1.00  0.00           H  
ATOM   2186  CD1 ILE   143      68.426  58.313  38.659  1.00  0.00           C  
ATOM   2187 HD11 ILE   143      68.523  59.252  38.113  1.00  0.00           H  
ATOM   2188 HD12 ILE   143      68.562  57.491  37.956  1.00  0.00           H  
ATOM   2189 HD13 ILE   143      69.084  58.227  39.524  1.00  0.00           H  
ATOM   2190  C   ILE   143      64.070  57.990  40.507  1.00  0.00           C  
ATOM   2191  O   ILE   143      63.618  57.360  39.555  1.00  0.00           O  
ATOM   2192  N   GLN   144      63.865  57.670  41.797  1.00  0.00           N  
ATOM   2193  H   GLN   144      64.382  58.191  42.491  1.00  0.00           H  
ATOM   2194  CA  GLN   144      63.301  56.378  42.122  1.00  0.00           C  
ATOM   2195  HA  GLN   144      63.759  55.636  41.468  1.00  0.00           H  
ATOM   2196  CB  GLN   144      63.677  56.078  43.553  1.00  0.00           C  
ATOM   2197  HB2 GLN   144      63.462  56.955  44.163  1.00  0.00           H  
ATOM   2198  HB3 GLN   144      63.034  55.278  43.921  1.00  0.00           H  
ATOM   2199  CG  GLN   144      65.067  55.602  43.863  1.00  0.00           C  
ATOM   2200  HG2 GLN   144      65.729  56.461  43.759  1.00  0.00           H  
ATOM   2201  HG3 GLN   144      65.065  55.290  44.908  1.00  0.00           H  
ATOM   2202  CD  GLN   144      65.534  54.362  43.015  1.00  0.00           C  
ATOM   2203  OE1 GLN   144      64.750  53.614  42.467  1.00  0.00           O  
ATOM   2204  NE2 GLN   144      66.830  54.071  42.920  1.00  0.00           N  
ATOM   2205 HE21 GLN   144      67.140  53.206  42.501  1.00  0.00           H  
ATOM   2206 HE22 GLN   144      67.513  54.642  43.397  1.00  0.00           H  
ATOM   2207  C   GLN   144      61.764  56.435  41.957  1.00  0.00           C  
ATOM   2208  O   GLN   144      61.211  57.521  42.169  1.00  0.00           O  
ATOM   2209  N   PRO   145      61.005  55.347  41.673  1.00  0.00           N  
ATOM   2210  CD  PRO   145      61.440  53.999  41.410  1.00  0.00           C  
ATOM   2211  HD2 PRO   145      61.343  53.394  42.312  1.00  0.00           H  
ATOM   2212  HD3 PRO   145      62.447  54.032  40.996  1.00  0.00           H  
ATOM   2213  CG  PRO   145      60.412  53.407  40.523  1.00  0.00           C  
ATOM   2214  HG2 PRO   145      60.560  53.794  39.515  1.00  0.00           H  
ATOM   2215  HG3 PRO   145      60.431  52.317  40.523  1.00  0.00           H  
ATOM   2216  CB  PRO   145      59.179  54.025  41.022  1.00  0.00           C  
ATOM   2217  HB2 PRO   145      58.424  54.047  40.236  1.00  0.00           H  
ATOM   2218  HB3 PRO   145      58.815  53.445  41.870  1.00  0.00           H  
ATOM   2219  CA  PRO   145      59.583  55.466  41.447  1.00  0.00           C  
ATOM   2220  HA  PRO   145      59.336  56.233  40.713  1.00  0.00           H  
ATOM   2221  C   PRO   145      58.877  55.899  42.728  1.00  0.00           C  
ATOM   2222  O   PRO   145      59.029  55.408  43.847  1.00  0.00           O  
ATOM   2223  N   LEU   146      58.017  56.881  42.581  1.00  0.00           N  
ATOM   2224  H   LEU   146      57.954  57.309  41.668  1.00  0.00           H  
ATOM   2225  CA  LEU   146      57.233  57.450  43.730  1.00  0.00           C  
ATOM   2226  HA  LEU   146      57.890  57.700  44.563  1.00  0.00           H  
ATOM   2227  CB  LEU   146      56.626  58.781  43.321  1.00  0.00           C  
ATOM   2228  HB2 LEU   146      56.107  58.617  42.377  1.00  0.00           H  
ATOM   2229  HB3 LEU   146      55.803  59.109  43.956  1.00  0.00           H  
ATOM   2230  CG  LEU   146      57.712  59.928  43.178  1.00  0.00           C  
ATOM   2231  HG  LEU   146      58.353  59.618  42.353  1.00  0.00           H  
ATOM   2232  CD1 LEU   146      57.099  61.175  42.643  1.00  0.00           C  
ATOM   2233 HD11 LEU   146      56.760  61.010  41.620  1.00  0.00           H  
ATOM   2234 HD12 LEU   146      56.282  61.550  43.261  1.00  0.00           H  
ATOM   2235 HD13 LEU   146      57.811  61.991  42.523  1.00  0.00           H  
ATOM   2236  CD2 LEU   146      58.396  60.259  44.436  1.00  0.00           C  
ATOM   2237 HD21 LEU   146      58.966  59.372  44.713  1.00  0.00           H  
ATOM   2238 HD22 LEU   146      57.577  60.498  45.115  1.00  0.00           H  
ATOM   2239 HD23 LEU   146      59.083  61.102  44.360  1.00  0.00           H  
ATOM   2240  C   LEU   146      56.087  56.450  44.130  1.00  0.00           C  
ATOM   2241  O   LEU   146      55.530  56.731  45.162  1.00  0.00           O  
ATOM   2242  N   LEU   147      55.899  55.351  43.369  1.00  0.00           N  
ATOM   2243  H   LEU   147      56.283  55.514  42.449  1.00  0.00           H  
ATOM   2244  CA  LEU   147      54.875  54.330  43.479  1.00  0.00           C  
ATOM   2245  HA  LEU   147      54.516  54.174  44.496  1.00  0.00           H  
ATOM   2246  CB  LEU   147      53.571  54.627  42.730  1.00  0.00           C  
ATOM   2247  HB2 LEU   147      53.850  54.873  41.705  1.00  0.00           H  
ATOM   2248  HB3 LEU   147      53.082  55.497  43.168  1.00  0.00           H  
ATOM   2249  CG  LEU   147      52.487  53.451  42.614  1.00  0.00           C  
ATOM   2250  HG  LEU   147      53.090  52.607  42.279  1.00  0.00           H  
ATOM   2251  CD1 LEU   147      51.863  53.279  43.953  1.00  0.00           C  
ATOM   2252 HD11 LEU   147      51.294  52.352  43.883  1.00  0.00           H  
ATOM   2253 HD12 LEU   147      52.671  53.029  44.642  1.00  0.00           H  
ATOM   2254 HD13 LEU   147      51.234  54.059  44.382  1.00  0.00           H  
ATOM   2255  CD2 LEU   147      51.294  53.622  41.686  1.00  0.00           C  
ATOM   2256 HD21 LEU   147      50.711  52.701  41.653  1.00  0.00           H  
ATOM   2257 HD22 LEU   147      50.700  54.506  41.920  1.00  0.00           H  
ATOM   2258 HD23 LEU   147      51.688  53.810  40.687  1.00  0.00           H  
ATOM   2259  C   LEU   147      55.532  53.079  42.807  1.00  0.00           C  
ATOM   2260  O   LEU   147      56.076  53.021  41.685  1.00  0.00           O  
ATOM   2261  N   VAL   148      55.551  52.109  43.616  1.00  0.00           N  
ATOM   2262  H   VAL   148      55.167  52.158  44.549  1.00  0.00           H  
ATOM   2263  CA  VAL   148      55.854  50.683  43.269  1.00  0.00           C  
ATOM   2264  HA  VAL   148      55.853  50.644  42.180  1.00  0.00           H  
ATOM   2265  CB  VAL   148      57.286  50.193  43.674  1.00  0.00           C  
ATOM   2266  HB  VAL   148      57.333  50.227  44.762  1.00  0.00           H  
ATOM   2267  CG1 VAL   148      57.627  48.770  43.295  1.00  0.00           C  
ATOM   2268 HG11 VAL   148      57.409  48.625  42.237  1.00  0.00           H  
ATOM   2269 HG12 VAL   148      58.665  48.508  43.499  1.00  0.00           H  
ATOM   2270 HG13 VAL   148      57.026  48.136  43.947  1.00  0.00           H  
ATOM   2271  CG2 VAL   148      58.323  51.069  43.007  1.00  0.00           C  
ATOM   2272 HG21 VAL   148      58.012  51.317  41.992  1.00  0.00           H  
ATOM   2273 HG22 VAL   148      58.385  51.993  43.581  1.00  0.00           H  
ATOM   2274 HG23 VAL   148      59.324  50.639  42.984  1.00  0.00           H  
ATOM   2275  C   VAL   148      54.776  49.735  43.705  1.00  0.00           C  
ATOM   2276  O   VAL   148      54.287  49.721  44.832  1.00  0.00           O  
ATOM   2277  N   VAL   149      54.459  48.705  42.853  1.00  0.00           N  
ATOM   2278  H   VAL   149      54.748  48.701  41.885  1.00  0.00           H  
ATOM   2279  CA  VAL   149      53.325  47.729  43.196  1.00  0.00           C  
ATOM   2280  HA  VAL   149      53.150  47.752  44.272  1.00  0.00           H  
ATOM   2281  CB  VAL   149      51.993  48.103  42.579  1.00  0.00           C  
ATOM   2282  HB  VAL   149      52.039  47.997  41.495  1.00  0.00           H  
ATOM   2283  CG1 VAL   149      50.888  47.203  43.130  1.00  0.00           C  
ATOM   2284 HG11 VAL   149      49.935  47.554  42.735  1.00  0.00           H  
ATOM   2285 HG12 VAL   149      51.018  46.161  42.837  1.00  0.00           H  
ATOM   2286 HG13 VAL   149      50.924  47.220  44.219  1.00  0.00           H  
ATOM   2287  CG2 VAL   149      51.563  49.550  42.893  1.00  0.00           C  
ATOM   2288 HG21 VAL   149      51.422  49.588  43.973  1.00  0.00           H  
ATOM   2289 HG22 VAL   149      50.634  49.669  42.335  1.00  0.00           H  
ATOM   2290 HG23 VAL   149      52.277  50.306  42.569  1.00  0.00           H  
ATOM   2291  C   VAL   149      53.779  46.365  42.845  1.00  0.00           C  
ATOM   2292  O   VAL   149      54.285  46.163  41.766  1.00  0.00           O  
ATOM   2293  N   GLN   150      53.619  45.375  43.768  1.00  0.00           N  
ATOM   2294  H   GLN   150      53.018  45.572  44.556  1.00  0.00           H  
ATOM   2295  CA  GLN   150      53.970  43.947  43.483  1.00  0.00           C  
ATOM   2296  HA  GLN   150      54.282  43.941  42.439  1.00  0.00           H  
ATOM   2297  CB  GLN   150      55.181  43.448  44.368  1.00  0.00           C  
ATOM   2298  HB2 GLN   150      56.038  44.038  44.043  1.00  0.00           H  
ATOM   2299  HB3 GLN   150      54.942  43.746  45.389  1.00  0.00           H  
ATOM   2300  CG  GLN   150      55.491  41.957  44.325  1.00  0.00           C  
ATOM   2301  HG2 GLN   150      54.597  41.384  44.572  1.00  0.00           H  
ATOM   2302  HG3 GLN   150      55.837  41.802  43.304  1.00  0.00           H  
ATOM   2303  CD  GLN   150      56.679  41.516  45.242  1.00  0.00           C  
ATOM   2304  OE1 GLN   150      57.769  42.086  45.165  1.00  0.00           O  
ATOM   2305  NE2 GLN   150      56.587  40.371  45.817  1.00  0.00           N  
ATOM   2306 HE21 GLN   150      57.314  40.122  46.473  1.00  0.00           H  
ATOM   2307 HE22 GLN   150      55.741  39.828  45.908  1.00  0.00           H  
ATOM   2308  C   GLN   150      52.751  43.056  43.766  1.00  0.00           C  
ATOM   2309  O   GLN   150      52.113  43.177  44.835  1.00  0.00           O  
ATOM   2310  N   VAL   151      52.301  42.312  42.764  1.00  0.00           N  
ATOM   2311  H   VAL   151      52.788  42.236  41.883  1.00  0.00           H  
ATOM   2312  CA  VAL   151      51.194  41.343  43.047  1.00  0.00           C  
ATOM   2313  HA  VAL   151      50.576  41.527  43.925  1.00  0.00           H  
ATOM   2314  CB  VAL   151      50.312  41.545  41.788  1.00  0.00           C  
ATOM   2315  HB  VAL   151      50.897  41.522  40.868  1.00  0.00           H  
ATOM   2316  CG1 VAL   151      49.177  40.416  41.956  1.00  0.00           C  
ATOM   2317 HG11 VAL   151      48.355  40.567  41.257  1.00  0.00           H  
ATOM   2318 HG12 VAL   151      48.810  40.518  42.977  1.00  0.00           H  
ATOM   2319 HG13 VAL   151      49.455  39.368  41.846  1.00  0.00           H  
ATOM   2320  CG2 VAL   151      49.616  42.954  41.803  1.00  0.00           C  
ATOM   2321 HG21 VAL   151      49.184  42.997  42.803  1.00  0.00           H  
ATOM   2322 HG22 VAL   151      50.347  43.738  41.601  1.00  0.00           H  
ATOM   2323 HG23 VAL   151      48.900  43.008  40.983  1.00  0.00           H  
ATOM   2324  C   VAL   151      51.816  39.977  43.230  1.00  0.00           C  
ATOM   2325  O   VAL   151      52.529  39.442  42.360  1.00  0.00           O  
ATOM   2326  N   THR   152      51.669  39.305  44.398  1.00  0.00           N  
ATOM   2327  H   THR   152      51.440  39.834  45.227  1.00  0.00           H  
ATOM   2328  CA  THR   152      52.137  37.940  44.626  1.00  0.00           C  
ATOM   2329  HA  THR   152      52.825  37.642  43.835  1.00  0.00           H  
ATOM   2330  CB  THR   152      52.956  37.855  45.973  1.00  0.00           C  
ATOM   2331  HB  THR   152      52.327  38.007  46.850  1.00  0.00           H  
ATOM   2332  CG2 THR   152      53.663  36.489  46.259  1.00  0.00           C  
ATOM   2333 HG21 THR   152      52.989  35.633  46.302  1.00  0.00           H  
ATOM   2334 HG22 THR   152      54.431  36.275  45.515  1.00  0.00           H  
ATOM   2335 HG23 THR   152      54.078  36.575  47.264  1.00  0.00           H  
ATOM   2336  OG1 THR   152      54.027  38.734  45.867  1.00  0.00           O  
ATOM   2337  HG1 THR   152      53.718  39.624  46.053  1.00  0.00           H  
ATOM   2338  C   THR   152      51.064  36.892  44.667  1.00  0.00           C  
ATOM   2339  O   THR   152      50.144  36.901  45.503  1.00  0.00           O  
ATOM   2340  N   GLU   153      51.232  35.856  43.877  1.00  0.00           N  
ATOM   2341  H   GLU   153      52.082  35.791  43.335  1.00  0.00           H  
ATOM   2342  CA  GLU   153      50.402  34.707  43.776  1.00  0.00           C  
ATOM   2343  HA  GLU   153      49.408  35.146  43.863  1.00  0.00           H  
ATOM   2344  CB  GLU   153      50.618  33.965  42.465  1.00  0.00           C  
ATOM   2345  HB2 GLU   153      51.700  33.834  42.417  1.00  0.00           H  
ATOM   2346  HB3 GLU   153      50.369  34.565  41.590  1.00  0.00           H  
ATOM   2347  CG  GLU   153      49.912  32.599  42.219  1.00  0.00           C  
ATOM   2348  HG2 GLU   153      48.863  32.889  42.156  1.00  0.00           H  
ATOM   2349  HG3 GLU   153      50.110  31.987  43.098  1.00  0.00           H  
ATOM   2350  CD  GLU   153      50.429  31.914  40.970  1.00  0.00           C  
ATOM   2351  OE1 GLU   153      50.148  30.728  40.875  1.00  0.00           O  
ATOM   2352  OE2 GLU   153      51.072  32.510  40.064  1.00  0.00           O  
ATOM   2353  C   GLU   153      50.566  33.785  44.978  1.00  0.00           C  
ATOM   2354  O   GLU   153      51.651  33.440  45.384  1.00  0.00           O  
ATOM   2355  N   LEU   154      49.433  33.190  45.451  1.00  0.00           N  
ATOM   2356  H   LEU   154      48.555  33.403  44.998  1.00  0.00           H  
ATOM   2357  CA  LEU   154      49.390  32.143  46.464  1.00  0.00           C  
ATOM   2358  HA  LEU   154      50.370  31.756  46.741  1.00  0.00           H  
ATOM   2359  CB  LEU   154      48.690  32.733  47.741  1.00  0.00           C  
ATOM   2360  HB2 LEU   154      48.806  31.979  48.520  1.00  0.00           H  
ATOM   2361  HB3 LEU   154      47.637  32.754  47.460  1.00  0.00           H  
ATOM   2362  CG  LEU   154      49.220  34.119  48.229  1.00  0.00           C  
ATOM   2363  HG  LEU   154      49.286  34.752  47.344  1.00  0.00           H  
ATOM   2364  CD1 LEU   154      48.314  34.815  49.193  1.00  0.00           C  
ATOM   2365 HD11 LEU   154      48.093  34.200  50.065  1.00  0.00           H  
ATOM   2366 HD12 LEU   154      47.407  35.083  48.652  1.00  0.00           H  
ATOM   2367 HD13 LEU   154      48.752  35.774  49.471  1.00  0.00           H  
ATOM   2368  CD2 LEU   154      50.689  34.032  48.825  1.00  0.00           C  
ATOM   2369 HD21 LEU   154      50.632  33.802  49.888  1.00  0.00           H  
ATOM   2370 HD22 LEU   154      51.246  34.946  48.614  1.00  0.00           H  
ATOM   2371 HD23 LEU   154      51.239  33.194  48.397  1.00  0.00           H  
ATOM   2372  C   LEU   154      48.754  30.920  45.832  1.00  0.00           C  
ATOM   2373  O   LEU   154      47.986  31.011  44.913  1.00  0.00           O  
ATOM   2374  N   VAL   155      48.983  29.749  46.455  1.00  0.00           N  
ATOM   2375  H   VAL   155      49.532  29.786  47.302  1.00  0.00           H  
ATOM   2376  CA  VAL   155      48.474  28.416  45.901  1.00  0.00           C  
ATOM   2377  HA  VAL   155      48.671  28.220  44.847  1.00  0.00           H  
ATOM   2378  CB  VAL   155      49.153  27.237  46.705  1.00  0.00           C  
ATOM   2379  HB  VAL   155      48.741  27.147  47.710  1.00  0.00           H  
ATOM   2380  CG1 VAL   155      48.860  25.880  46.072  1.00  0.00           C  
ATOM   2381 HG11 VAL   155      49.325  25.079  46.646  1.00  0.00           H  
ATOM   2382 HG12 VAL   155      49.232  25.827  45.049  1.00  0.00           H  
ATOM   2383 HG13 VAL   155      47.822  25.557  46.000  1.00  0.00           H  
ATOM   2384  CG2 VAL   155      50.668  27.353  46.606  1.00  0.00           C  
ATOM   2385 HG21 VAL   155      51.059  27.541  45.606  1.00  0.00           H  
ATOM   2386 HG22 VAL   155      51.176  26.439  46.914  1.00  0.00           H  
ATOM   2387 HG23 VAL   155      50.982  28.146  47.283  1.00  0.00           H  
ATOM   2388  C   VAL   155      46.987  28.346  46.044  1.00  0.00           C  
ATOM   2389  O   VAL   155      46.321  27.586  45.359  1.00  0.00           O  
ATOM   2390  N   ASP   156      46.442  29.245  46.870  1.00  0.00           N  
ATOM   2391  H   ASP   156      47.028  29.806  47.472  1.00  0.00           H  
ATOM   2392  CA  ASP   156      44.992  29.501  47.142  1.00  0.00           C  
ATOM   2393  HA  ASP   156      44.449  28.997  46.342  1.00  0.00           H  
ATOM   2394  CB  ASP   156      44.582  28.831  48.494  1.00  0.00           C  
ATOM   2395  HB2 ASP   156      44.650  27.746  48.420  1.00  0.00           H  
ATOM   2396  HB3 ASP   156      43.502  28.962  48.549  1.00  0.00           H  
ATOM   2397  CG  ASP   156      45.310  29.305  49.783  1.00  0.00           C  
ATOM   2398  OD1 ASP   156      46.228  30.134  49.712  1.00  0.00           O  
ATOM   2399  OD2 ASP   156      44.951  28.856  50.884  1.00  0.00           O  
ATOM   2400  C   ASP   156      44.601  30.985  47.178  1.00  0.00           C  
ATOM   2401  O   ASP   156      43.712  31.388  47.899  1.00  0.00           O  
ATOM   2402  N   GLY   157      45.256  31.851  46.484  1.00  0.00           N  
ATOM   2403  H   GLY   157      45.917  31.453  45.831  1.00  0.00           H  
ATOM   2404  CA  GLY   157      44.967  33.303  46.637  1.00  0.00           C  
ATOM   2405  HA2 GLY   157      43.979  33.512  46.227  1.00  0.00           H  
ATOM   2406  HA3 GLY   157      44.940  33.442  47.718  1.00  0.00           H  
ATOM   2407  C   GLY   157      45.917  34.283  45.909  1.00  0.00           C  
ATOM   2408  O   GLY   157      46.753  33.896  45.130  1.00  0.00           O  
ATOM   2409  N   ILE   158      45.736  35.577  46.097  1.00  0.00           N  
ATOM   2410  H   ILE   158      44.834  35.763  46.513  1.00  0.00           H  
ATOM   2411  CA  ILE   158      46.668  36.684  45.726  1.00  0.00           C  
ATOM   2412  HA  ILE   158      47.672  36.294  45.560  1.00  0.00           H  
ATOM   2413  CB  ILE   158      46.347  37.367  44.386  1.00  0.00           C  
ATOM   2414  HB  ILE   158      47.250  37.972  44.306  1.00  0.00           H  
ATOM   2415  CG2 ILE   158      46.592  36.478  43.108  1.00  0.00           C  
ATOM   2416 HG21 ILE   158      45.719  35.832  43.017  1.00  0.00           H  
ATOM   2417 HG22 ILE   158      47.459  35.833  43.251  1.00  0.00           H  
ATOM   2418 HG23 ILE   158      46.694  37.080  42.205  1.00  0.00           H  
ATOM   2419  CG1 ILE   158      45.130  38.210  44.409  1.00  0.00           C  
ATOM   2420 HG12 ILE   158      44.297  37.513  44.322  1.00  0.00           H  
ATOM   2421 HG13 ILE   158      45.040  38.714  45.372  1.00  0.00           H  
ATOM   2422  CD1 ILE   158      45.080  39.363  43.344  1.00  0.00           C  
ATOM   2423 HD11 ILE   158      46.004  39.940  43.293  1.00  0.00           H  
ATOM   2424 HD12 ILE   158      44.254  40.057  43.494  1.00  0.00           H  
ATOM   2425 HD13 ILE   158      44.863  38.903  42.380  1.00  0.00           H  
ATOM   2426  C   ILE   158      46.875  37.689  46.840  1.00  0.00           C  
ATOM   2427  O   ILE   158      45.954  37.896  47.641  1.00  0.00           O  
ATOM   2428  N   PHE   159      47.961  38.409  46.808  1.00  0.00           N  
ATOM   2429  H   PHE   159      48.693  38.094  46.187  1.00  0.00           H  
ATOM   2430  CA  PHE   159      48.112  39.611  47.628  1.00  0.00           C  
ATOM   2431  HA  PHE   159      47.128  39.845  48.034  1.00  0.00           H  
ATOM   2432  CB  PHE   159      49.091  39.245  48.753  1.00  0.00           C  
ATOM   2433  HB2 PHE   159      49.952  38.855  48.211  1.00  0.00           H  
ATOM   2434  HB3 PHE   159      48.560  38.474  49.311  1.00  0.00           H  
ATOM   2435  CG  PHE   159      49.499  40.317  49.764  1.00  0.00           C  
ATOM   2436  CD1 PHE   159      50.546  41.180  49.425  1.00  0.00           C  
ATOM   2437  HD1 PHE   159      51.062  41.074  48.482  1.00  0.00           H  
ATOM   2438  CE1 PHE   159      50.942  42.232  50.241  1.00  0.00           C  
ATOM   2439  HE1 PHE   159      51.649  42.959  49.870  1.00  0.00           H  
ATOM   2440  CZ  PHE   159      50.349  42.325  51.541  1.00  0.00           C  
ATOM   2441  HZ  PHE   159      50.543  43.169  52.186  1.00  0.00           H  
ATOM   2442  CE2 PHE   159      49.380  41.371  51.956  1.00  0.00           C  
ATOM   2443  HE2 PHE   159      48.954  41.430  52.947  1.00  0.00           H  
ATOM   2444  CD2 PHE   159      48.903  40.430  51.034  1.00  0.00           C  
ATOM   2445  HD2 PHE   159      48.127  39.720  51.278  1.00  0.00           H  
ATOM   2446  C   PHE   159      48.687  40.810  46.774  1.00  0.00           C  
ATOM   2447  O   PHE   159      49.710  40.694  46.112  1.00  0.00           O  
ATOM   2448  N   ILE   160      48.129  41.989  46.984  1.00  0.00           N  
ATOM   2449  H   ILE   160      47.422  42.057  47.703  1.00  0.00           H  
ATOM   2450  CA  ILE   160      48.484  43.308  46.476  1.00  0.00           C  
ATOM   2451  HA  ILE   160      49.017  43.227  45.529  1.00  0.00           H  
ATOM   2452  CB  ILE   160      47.118  44.065  46.130  1.00  0.00           C  
ATOM   2453  HB  ILE   160      46.532  44.046  47.049  1.00  0.00           H  
ATOM   2454  CG2 ILE   160      47.423  45.484  45.545  1.00  0.00           C  
ATOM   2455 HG21 ILE   160      48.024  45.238  44.669  1.00  0.00           H  
ATOM   2456 HG22 ILE   160      46.510  46.044  45.341  1.00  0.00           H  
ATOM   2457 HG23 ILE   160      48.092  46.020  46.217  1.00  0.00           H  
ATOM   2458  CG1 ILE   160      46.308  43.394  45.037  1.00  0.00           C  
ATOM   2459 HG12 ILE   160      46.017  42.427  45.447  1.00  0.00           H  
ATOM   2460 HG13 ILE   160      46.933  43.281  44.152  1.00  0.00           H  
ATOM   2461  CD1 ILE   160      45.043  44.071  44.507  1.00  0.00           C  
ATOM   2462 HD11 ILE   160      44.461  43.271  44.049  1.00  0.00           H  
ATOM   2463 HD12 ILE   160      45.408  44.832  43.818  1.00  0.00           H  
ATOM   2464 HD13 ILE   160      44.415  44.565  45.249  1.00  0.00           H  
ATOM   2465  C   ILE   160      49.286  44.155  47.475  1.00  0.00           C  
ATOM   2466  O   ILE   160      48.805  44.435  48.553  1.00  0.00           O  
ATOM   2467  N   GLY   161      50.538  44.445  47.162  1.00  0.00           N  
ATOM   2468  H   GLY   161      50.850  44.301  46.212  1.00  0.00           H  
ATOM   2469  CA  GLY   161      51.467  45.214  48.021  1.00  0.00           C  
ATOM   2470  HA2 GLY   161      50.984  45.311  48.993  1.00  0.00           H  
ATOM   2471  HA3 GLY   161      52.343  44.596  48.215  1.00  0.00           H  
ATOM   2472  C   GLY   161      51.771  46.501  47.324  1.00  0.00           C  
ATOM   2473  O   GLY   161      52.592  46.555  46.408  1.00  0.00           O  
ATOM   2474  N   LEU   162      51.264  47.656  47.865  1.00  0.00           N  
ATOM   2475  H   LEU   162      50.830  47.611  48.776  1.00  0.00           H  
ATOM   2476  CA  LEU   162      51.574  48.969  47.336  1.00  0.00           C  
ATOM   2477  HA  LEU   162      51.922  48.806  46.316  1.00  0.00           H  
ATOM   2478  CB  LEU   162      50.299  49.799  47.360  1.00  0.00           C  
ATOM   2479  HB2 LEU   162      49.978  49.880  48.399  1.00  0.00           H  
ATOM   2480  HB3 LEU   162      50.419  50.800  46.946  1.00  0.00           H  
ATOM   2481  CG  LEU   162      49.133  49.118  46.587  1.00  0.00           C  
ATOM   2482  HG  LEU   162      49.483  48.200  46.113  1.00  0.00           H  
ATOM   2483  CD1 LEU   162      47.892  48.747  47.391  1.00  0.00           C  
ATOM   2484 HD11 LEU   162      48.133  47.915  48.052  1.00  0.00           H  
ATOM   2485 HD12 LEU   162      47.127  48.360  46.717  1.00  0.00           H  
ATOM   2486 HD13 LEU   162      47.421  49.538  47.975  1.00  0.00           H  
ATOM   2487  CD2 LEU   162      48.621  49.973  45.407  1.00  0.00           C  
ATOM   2488 HD21 LEU   162      49.438  50.380  44.812  1.00  0.00           H  
ATOM   2489 HD22 LEU   162      48.003  50.771  45.818  1.00  0.00           H  
ATOM   2490 HD23 LEU   162      47.928  49.355  44.836  1.00  0.00           H  
ATOM   2491  C   LEU   162      52.641  49.751  48.118  1.00  0.00           C  
ATOM   2492  O   LEU   162      52.476  49.861  49.338  1.00  0.00           O  
ATOM   2493  N   THR   163      53.765  50.222  47.503  1.00  0.00           N  
ATOM   2494  H   THR   163      53.871  50.078  46.509  1.00  0.00           H  
ATOM   2495  CA  THR   163      54.814  51.141  48.109  1.00  0.00           C  
ATOM   2496  HA  THR   163      54.807  51.193  49.197  1.00  0.00           H  
ATOM   2497  CB  THR   163      56.169  50.536  47.671  1.00  0.00           C  
ATOM   2498  HB  THR   163      56.217  50.423  46.588  1.00  0.00           H  
ATOM   2499  CG2 THR   163      57.384  51.361  48.042  1.00  0.00           C  
ATOM   2500 HG21 THR   163      57.575  51.165  49.097  1.00  0.00           H  
ATOM   2501 HG22 THR   163      58.270  51.219  47.423  1.00  0.00           H  
ATOM   2502 HG23 THR   163      57.258  52.443  48.076  1.00  0.00           H  
ATOM   2503  OG1 THR   163      56.493  49.258  48.215  1.00  0.00           O  
ATOM   2504  HG1 THR   163      57.224  48.934  47.685  1.00  0.00           H  
ATOM   2505  C   THR   163      54.688  52.578  47.547  1.00  0.00           C  
ATOM   2506  O   THR   163      54.627  52.835  46.355  1.00  0.00           O  
ATOM   2507  N   VAL   164      54.534  53.555  48.452  1.00  0.00           N  
ATOM   2508  H   VAL   164      54.576  53.425  49.453  1.00  0.00           H  
ATOM   2509  CA  VAL   164      54.324  54.916  48.075  1.00  0.00           C  
ATOM   2510  HA  VAL   164      54.527  55.043  47.011  1.00  0.00           H  
ATOM   2511  CB  VAL   164      52.840  55.278  48.312  1.00  0.00           C  
ATOM   2512  HB  VAL   164      52.632  55.267  49.382  1.00  0.00           H  
ATOM   2513  CG1 VAL   164      52.468  56.724  47.964  1.00  0.00           C  
ATOM   2514 HG11 VAL   164      52.853  57.554  48.556  1.00  0.00           H  
ATOM   2515 HG12 VAL   164      52.746  56.757  46.911  1.00  0.00           H  
ATOM   2516 HG13 VAL   164      51.383  56.803  48.039  1.00  0.00           H  
ATOM   2517  CG2 VAL   164      51.880  54.322  47.606  1.00  0.00           C  
ATOM   2518 HG21 VAL   164      51.838  53.441  48.247  1.00  0.00           H  
ATOM   2519 HG22 VAL   164      50.866  54.715  47.538  1.00  0.00           H  
ATOM   2520 HG23 VAL   164      52.209  54.015  46.613  1.00  0.00           H  
ATOM   2521  C   VAL   164      55.199  55.852  48.834  1.00  0.00           C  
ATOM   2522  O   VAL   164      55.340  55.754  50.009  1.00  0.00           O  
ATOM   2523  N   ASN   165      55.867  56.734  48.068  1.00  0.00           N  
ATOM   2524  H   ASN   165      55.671  56.731  47.077  1.00  0.00           H  
ATOM   2525  CA  ASN   165      56.636  57.892  48.555  1.00  0.00           C  
ATOM   2526  HA  ASN   165      57.430  57.522  49.204  1.00  0.00           H  
ATOM   2527  CB  ASN   165      57.220  58.528  47.345  1.00  0.00           C  
ATOM   2528  HB2 ASN   165      57.722  57.776  46.737  1.00  0.00           H  
ATOM   2529  HB3 ASN   165      56.473  59.038  46.737  1.00  0.00           H  
ATOM   2530  CG  ASN   165      58.266  59.505  47.778  1.00  0.00           C  
ATOM   2531  OD1 ASN   165      57.941  60.517  48.425  1.00  0.00           O  
ATOM   2532  ND2 ASN   165      59.547  59.286  47.456  1.00  0.00           N  
ATOM   2533 HD21 ASN   165      59.868  58.449  46.991  1.00  0.00           H  
ATOM   2534 HD22 ASN   165      60.239  59.947  47.779  1.00  0.00           H  
ATOM   2535  C   ASN   165      55.762  58.816  49.424  1.00  0.00           C  
ATOM   2536  O   ASN   165      54.802  59.441  48.974  1.00  0.00           O  
ATOM   2537  N   HID   166      56.082  58.864  50.745  1.00  0.00           N  
ATOM   2538  H   HID   166      56.887  58.365  51.096  1.00  0.00           H  
ATOM   2539  CA  HID   166      55.262  59.582  51.660  1.00  0.00           C  
ATOM   2540  HA  HID   166      54.217  59.296  51.547  1.00  0.00           H  
ATOM   2541  CB  HID   166      55.745  59.249  53.149  1.00  0.00           C  
ATOM   2542  HB2 HID   166      55.957  58.180  53.176  1.00  0.00           H  
ATOM   2543  HB3 HID   166      56.705  59.723  53.353  1.00  0.00           H  
ATOM   2544  CG  HID   166      54.727  59.608  54.266  1.00  0.00           C  
ATOM   2545  ND1 HID   166      53.509  60.290  54.233  1.00  0.00           N  
ATOM   2546  HD1 HID   166      53.005  60.630  53.427  1.00  0.00           H  
ATOM   2547  CE1 HID   166      52.941  60.227  55.474  1.00  0.00           C  
ATOM   2548  HE1 HID   166      51.908  60.486  55.658  1.00  0.00           H  
ATOM   2549  NE2 HID   166      53.698  59.515  56.317  1.00  0.00           N  
ATOM   2550  CD2 HID   166      54.823  59.177  55.582  1.00  0.00           C  
ATOM   2551  HD2 HID   166      55.627  58.537  55.915  1.00  0.00           H  
ATOM   2552  C   HID   166      55.102  61.142  51.500  1.00  0.00           C  
ATOM   2553  O   HID   166      54.121  61.752  51.868  1.00  0.00           O  
ATOM   2554  N   VAL   167      56.112  61.831  50.930  1.00  0.00           N  
ATOM   2555  H   VAL   167      56.908  61.324  50.570  1.00  0.00           H  
ATOM   2556  CA  VAL   167      56.116  63.277  50.452  1.00  0.00           C  
ATOM   2557  HA  VAL   167      55.944  63.950  51.292  1.00  0.00           H  
ATOM   2558  CB  VAL   167      57.455  63.629  49.836  1.00  0.00           C  
ATOM   2559  HB  VAL   167      57.817  62.869  49.143  1.00  0.00           H  
ATOM   2560  CG1 VAL   167      57.461  65.005  49.080  1.00  0.00           C  
ATOM   2561 HG11 VAL   167      56.967  65.795  49.645  1.00  0.00           H  
ATOM   2562 HG12 VAL   167      57.129  64.841  48.054  1.00  0.00           H  
ATOM   2563 HG13 VAL   167      58.424  65.478  48.884  1.00  0.00           H  
ATOM   2564  CG2 VAL   167      58.455  63.780  50.975  1.00  0.00           C  
ATOM   2565 HG21 VAL   167      58.289  64.708  51.522  1.00  0.00           H  
ATOM   2566 HG22 VAL   167      59.450  63.941  50.561  1.00  0.00           H  
ATOM   2567 HG23 VAL   167      58.524  62.901  51.616  1.00  0.00           H  
ATOM   2568  C   VAL   167      54.957  63.473  49.440  1.00  0.00           C  
ATOM   2569  O   VAL   167      54.383  64.528  49.405  1.00  0.00           O  
ATOM   2570  N   VAL   168      54.579  62.495  48.610  1.00  0.00           N  
ATOM   2571  H   VAL   168      55.080  61.618  48.621  1.00  0.00           H  
ATOM   2572  CA  VAL   168      53.407  62.585  47.726  1.00  0.00           C  
ATOM   2573  HA  VAL   168      53.440  63.511  47.150  1.00  0.00           H  
ATOM   2574  CB  VAL   168      53.520  61.483  46.629  1.00  0.00           C  
ATOM   2575  HB  VAL   168      53.555  60.591  47.254  1.00  0.00           H  
ATOM   2576  CG1 VAL   168      52.261  61.443  45.667  1.00  0.00           C  
ATOM   2577 HG11 VAL   168      52.044  62.476  45.395  1.00  0.00           H  
ATOM   2578 HG12 VAL   168      52.365  60.878  44.740  1.00  0.00           H  
ATOM   2579 HG13 VAL   168      51.407  61.049  46.218  1.00  0.00           H  
ATOM   2580  CG2 VAL   168      54.744  61.368  45.770  1.00  0.00           C  
ATOM   2581 HG21 VAL   168      54.801  62.252  45.136  1.00  0.00           H  
ATOM   2582 HG22 VAL   168      54.605  60.460  45.183  1.00  0.00           H  
ATOM   2583 HG23 VAL   168      55.630  61.339  46.404  1.00  0.00           H  
ATOM   2584  C   VAL   168      52.105  62.457  48.433  1.00  0.00           C  
ATOM   2585  O   VAL   168      51.086  63.025  47.997  1.00  0.00           O  
ATOM   2586  N   ALA   169      51.981  61.780  49.604  1.00  0.00           N  
ATOM   2587  H   ALA   169      52.808  61.338  49.980  1.00  0.00           H  
ATOM   2588  CA  ALA   169      50.660  61.331  50.168  1.00  0.00           C  
ATOM   2589  HA  ALA   169      49.899  62.090  49.987  1.00  0.00           H  
ATOM   2590  CB  ALA   169      50.251  60.052  49.460  1.00  0.00           C  
ATOM   2591  HB1 ALA   169      50.186  60.119  48.374  1.00  0.00           H  
ATOM   2592  HB2 ALA   169      49.327  59.684  49.905  1.00  0.00           H  
ATOM   2593  HB3 ALA   169      50.963  59.239  49.598  1.00  0.00           H  
ATOM   2594  C   ALA   169      50.685  61.024  51.710  1.00  0.00           C  
ATOM   2595  O   ALA   169      51.687  60.405  52.122  1.00  0.00           O  
ATOM   2596  N   ASP   170      49.740  61.450  52.521  1.00  0.00           N  
ATOM   2597  H   ASP   170      49.136  62.236  52.327  1.00  0.00           H  
ATOM   2598  CA  ASP   170      49.480  60.827  53.801  1.00  0.00           C  
ATOM   2599  HA  ASP   170      50.400  60.457  54.255  1.00  0.00           H  
ATOM   2600  CB  ASP   170      48.850  61.850  54.677  1.00  0.00           C  
ATOM   2601  HB2 ASP   170      48.667  61.273  55.583  1.00  0.00           H  
ATOM   2602  HB3 ASP   170      49.553  62.666  54.848  1.00  0.00           H  
ATOM   2603  CG  ASP   170      47.609  62.564  54.196  1.00  0.00           C  
ATOM   2604  OD1 ASP   170      46.957  62.073  53.232  1.00  0.00           O  
ATOM   2605  OD2 ASP   170      47.279  63.705  54.741  1.00  0.00           O  
ATOM   2606  C   ASP   170      48.620  59.520  53.567  1.00  0.00           C  
ATOM   2607  O   ASP   170      48.497  59.045  52.430  1.00  0.00           O  
ATOM   2608  N   GLY   171      48.134  58.899  54.618  1.00  0.00           N  
ATOM   2609  H   GLY   171      48.387  59.286  55.516  1.00  0.00           H  
ATOM   2610  CA  GLY   171      47.400  57.617  54.604  1.00  0.00           C  
ATOM   2611  HA2 GLY   171      47.143  57.406  55.642  1.00  0.00           H  
ATOM   2612  HA3 GLY   171      47.966  56.852  54.073  1.00  0.00           H  
ATOM   2613  C   GLY   171      46.021  57.676  53.888  1.00  0.00           C  
ATOM   2614  O   GLY   171      45.701  56.830  53.074  1.00  0.00           O  
ATOM   2615  N   LYS   172      45.385  58.852  54.027  1.00  0.00           N  
ATOM   2616  H   LYS   172      45.874  59.610  54.480  1.00  0.00           H  
ATOM   2617  CA  LYS   172      44.144  59.236  53.376  1.00  0.00           C  
ATOM   2618  HA  LYS   172      43.455  58.422  53.599  1.00  0.00           H  
ATOM   2619  CB  LYS   172      43.529  60.566  54.003  1.00  0.00           C  
ATOM   2620  HB2 LYS   172      44.276  61.212  54.464  1.00  0.00           H  
ATOM   2621  HB3 LYS   172      43.021  61.199  53.276  1.00  0.00           H  
ATOM   2622  CG  LYS   172      42.440  60.187  55.013  1.00  0.00           C  
ATOM   2623  HG2 LYS   172      42.949  59.785  55.889  1.00  0.00           H  
ATOM   2624  HG3 LYS   172      41.741  59.481  54.563  1.00  0.00           H  
ATOM   2625  CD  LYS   172      41.700  61.390  55.441  1.00  0.00           C  
ATOM   2626  HD2 LYS   172      41.021  61.521  54.598  1.00  0.00           H  
ATOM   2627  HD3 LYS   172      42.342  62.263  55.562  1.00  0.00           H  
ATOM   2628  CE  LYS   172      40.709  61.222  56.604  1.00  0.00           C  
ATOM   2629  HE2 LYS   172      39.886  60.516  56.490  1.00  0.00           H  
ATOM   2630  HE3 LYS   172      41.233  60.892  57.501  1.00  0.00           H  
ATOM   2631  NZ  LYS   172      40.079  62.482  56.905  1.00  0.00           N  
ATOM   2632  HZ1 LYS   172      40.749  63.210  57.111  1.00  0.00           H  
ATOM   2633  HZ2 LYS   172      39.512  62.453  57.740  1.00  0.00           H  
ATOM   2634  HZ3 LYS   172      39.528  62.875  56.155  1.00  0.00           H  
ATOM   2635  C   LYS   172      44.414  59.339  51.900  1.00  0.00           C  
ATOM   2636  O   LYS   172      43.680  58.676  51.157  1.00  0.00           O  
ATOM   2637  N   SER   173      45.500  59.995  51.514  1.00  0.00           N  
ATOM   2638  H   SER   173      46.024  60.447  52.250  1.00  0.00           H  
ATOM   2639  CA  SER   173      45.931  60.061  50.103  1.00  0.00           C  
ATOM   2640  HA  SER   173      45.128  60.411  49.455  1.00  0.00           H  
ATOM   2641  CB  SER   173      47.082  61.116  50.133  1.00  0.00           C  
ATOM   2642  HB2 SER   173      47.919  60.848  50.777  1.00  0.00           H  
ATOM   2643  HB3 SER   173      47.442  61.270  49.116  1.00  0.00           H  
ATOM   2644  OG  SER   173      46.621  62.352  50.572  1.00  0.00           O  
ATOM   2645  HG  SER   173      46.655  62.388  51.530  1.00  0.00           H  
ATOM   2646  C   SER   173      46.363  58.735  49.486  1.00  0.00           C  
ATOM   2647  O   SER   173      46.073  58.571  48.296  1.00  0.00           O  
ATOM   2648  N   PHE   174      46.850  57.771  50.224  1.00  0.00           N  
ATOM   2649  H   PHE   174      47.096  58.062  51.159  1.00  0.00           H  
ATOM   2650  CA  PHE   174      47.120  56.403  49.837  1.00  0.00           C  
ATOM   2651  HA  PHE   174      47.783  56.420  48.972  1.00  0.00           H  
ATOM   2652  CB  PHE   174      47.911  55.781  50.935  1.00  0.00           C  
ATOM   2653  HB2 PHE   174      48.734  56.469  51.127  1.00  0.00           H  
ATOM   2654  HB3 PHE   174      47.395  55.872  51.891  1.00  0.00           H  
ATOM   2655  CG  PHE   174      48.478  54.428  50.681  1.00  0.00           C  
ATOM   2656  CD1 PHE   174      47.636  53.295  50.603  1.00  0.00           C  
ATOM   2657  HD1 PHE   174      46.570  53.364  50.761  1.00  0.00           H  
ATOM   2658  CE1 PHE   174      48.214  52.051  50.480  1.00  0.00           C  
ATOM   2659  HE1 PHE   174      47.643  51.136  50.539  1.00  0.00           H  
ATOM   2660  CZ  PHE   174      49.634  51.910  50.430  1.00  0.00           C  
ATOM   2661  HZ  PHE   174      49.986  50.889  50.438  1.00  0.00           H  
ATOM   2662  CE2 PHE   174      50.482  53.034  50.499  1.00  0.00           C  
ATOM   2663  HE2 PHE   174      51.559  52.948  50.520  1.00  0.00           H  
ATOM   2664  CD2 PHE   174      49.866  54.304  50.486  1.00  0.00           C  
ATOM   2665  HD2 PHE   174      50.513  55.167  50.420  1.00  0.00           H  
ATOM   2666  C   PHE   174      45.788  55.739  49.508  1.00  0.00           C  
ATOM   2667  O   PHE   174      45.635  55.341  48.356  1.00  0.00           O  
ATOM   2668  N   TRP   175      44.958  55.526  50.503  1.00  0.00           N  
ATOM   2669  H   TRP   175      45.193  55.679  51.474  1.00  0.00           H  
ATOM   2670  CA  TRP   175      43.659  54.886  50.383  1.00  0.00           C  
ATOM   2671  HA  TRP   175      43.758  53.898  49.934  1.00  0.00           H  
ATOM   2672  CB  TRP   175      43.143  54.523  51.839  1.00  0.00           C  
ATOM   2673  HB2 TRP   175      43.060  55.467  52.378  1.00  0.00           H  
ATOM   2674  HB3 TRP   175      42.118  54.184  51.690  1.00  0.00           H  
ATOM   2675  CG  TRP   175      43.966  53.416  52.475  1.00  0.00           C  
ATOM   2676  CD1 TRP   175      45.040  53.552  53.275  1.00  0.00           C  
ATOM   2677  HD1 TRP   175      45.463  54.460  53.678  1.00  0.00           H  
ATOM   2678  NE1 TRP   175      45.601  52.328  53.566  1.00  0.00           N  
ATOM   2679  HE1 TRP   175      46.469  52.209  54.068  1.00  0.00           H  
ATOM   2680  CE2 TRP   175      45.076  51.330  52.751  1.00  0.00           C  
ATOM   2681  CZ2 TRP   175      45.326  49.969  52.557  1.00  0.00           C  
ATOM   2682  HZ2 TRP   175      46.147  49.494  53.073  1.00  0.00           H  
ATOM   2683  CH2 TRP   175      44.395  49.263  51.786  1.00  0.00           C  
ATOM   2684  HH2 TRP   175      44.550  48.194  51.761  1.00  0.00           H  
ATOM   2685  CZ3 TRP   175      43.254  49.859  51.223  1.00  0.00           C  
ATOM   2686  HZ3 TRP   175      42.460  49.285  50.768  1.00  0.00           H  
ATOM   2687  CE3 TRP   175      43.011  51.194  51.404  1.00  0.00           C  
ATOM   2688  HE3 TRP   175      42.121  51.627  50.973  1.00  0.00           H  
ATOM   2689  CD2 TRP   175      43.907  51.979  52.131  1.00  0.00           C  
ATOM   2690  C   TRP   175      42.622  55.532  49.467  1.00  0.00           C  
ATOM   2691  O   TRP   175      41.605  54.909  49.193  1.00  0.00           O  
ATOM   2692  N   LEU   176      42.872  56.758  49.046  1.00  0.00           N  
ATOM   2693  H   LEU   176      43.587  57.256  49.556  1.00  0.00           H  
ATOM   2694  CA  LEU   176      42.050  57.434  47.995  1.00  0.00           C  
ATOM   2695  HA  LEU   176      40.982  57.429  48.213  1.00  0.00           H  
ATOM   2696  CB  LEU   176      42.470  58.945  48.151  1.00  0.00           C  
ATOM   2697  HB2 LEU   176      42.210  59.233  49.170  1.00  0.00           H  
ATOM   2698  HB3 LEU   176      43.547  58.961  47.985  1.00  0.00           H  
ATOM   2699  CG  LEU   176      41.953  60.010  47.245  1.00  0.00           C  
ATOM   2700  HG  LEU   176      42.278  59.903  46.210  1.00  0.00           H  
ATOM   2701  CD1 LEU   176      40.482  59.927  47.164  1.00  0.00           C  
ATOM   2702 HD11 LEU   176      40.112  59.084  46.581  1.00  0.00           H  
ATOM   2703 HD12 LEU   176      40.105  59.774  48.175  1.00  0.00           H  
ATOM   2704 HD13 LEU   176      40.076  60.829  46.706  1.00  0.00           H  
ATOM   2705  CD2 LEU   176      42.565  61.283  47.702  1.00  0.00           C  
ATOM   2706 HD21 LEU   176      42.092  61.544  48.648  1.00  0.00           H  
ATOM   2707 HD22 LEU   176      43.637  61.143  47.838  1.00  0.00           H  
ATOM   2708 HD23 LEU   176      42.314  62.097  47.021  1.00  0.00           H  
ATOM   2709  C   LEU   176      42.315  56.956  46.606  1.00  0.00           C  
ATOM   2710  O   LEU   176      41.434  56.605  45.848  1.00  0.00           O  
ATOM   2711  N   PHE   177      43.564  56.539  46.348  1.00  0.00           N  
ATOM   2712  H   PHE   177      44.272  56.696  47.051  1.00  0.00           H  
ATOM   2713  CA  PHE   177      44.079  55.926  45.127  1.00  0.00           C  
ATOM   2714  HA  PHE   177      43.631  56.372  44.240  1.00  0.00           H  
ATOM   2715  CB  PHE   177      45.626  56.076  44.992  1.00  0.00           C  
ATOM   2716  HB2 PHE   177      46.017  56.414  45.951  1.00  0.00           H  
ATOM   2717  HB3 PHE   177      45.842  56.928  44.347  1.00  0.00           H  
ATOM   2718  CG  PHE   177      46.449  54.940  44.499  1.00  0.00           C  
ATOM   2719  CD1 PHE   177      47.338  54.183  45.303  1.00  0.00           C  
ATOM   2720  HD1 PHE   177      47.459  54.487  46.332  1.00  0.00           H  
ATOM   2721  CE1 PHE   177      48.166  53.243  44.698  1.00  0.00           C  
ATOM   2722  HE1 PHE   177      48.903  52.752  45.316  1.00  0.00           H  
ATOM   2723  CZ  PHE   177      48.163  53.070  43.352  1.00  0.00           C  
ATOM   2724  HZ  PHE   177      48.868  52.356  42.952  1.00  0.00           H  
ATOM   2725  CE2 PHE   177      47.285  53.783  42.489  1.00  0.00           C  
ATOM   2726  HE2 PHE   177      47.385  53.616  41.427  1.00  0.00           H  
ATOM   2727  CD2 PHE   177      46.412  54.725  43.050  1.00  0.00           C  
ATOM   2728  HD2 PHE   177      45.701  55.352  42.534  1.00  0.00           H  
ATOM   2729  C   PHE   177      43.682  54.422  45.025  1.00  0.00           C  
ATOM   2730  O   PHE   177      43.247  53.981  43.919  1.00  0.00           O  
ATOM   2731  N   VAL   178      43.950  53.648  46.076  1.00  0.00           N  
ATOM   2732  H   VAL   178      44.436  54.132  46.818  1.00  0.00           H  
ATOM   2733  CA  VAL   178      43.653  52.179  46.164  1.00  0.00           C  
ATOM   2734  HA  VAL   178      44.378  51.772  45.459  1.00  0.00           H  
ATOM   2735  CB  VAL   178      44.145  51.665  47.563  1.00  0.00           C  
ATOM   2736  HB  VAL   178      43.532  52.120  48.341  1.00  0.00           H  
ATOM   2737  CG1 VAL   178      43.777  50.175  47.824  1.00  0.00           C  
ATOM   2738 HG11 VAL   178      44.384  49.535  47.184  1.00  0.00           H  
ATOM   2739 HG12 VAL   178      43.957  49.865  48.853  1.00  0.00           H  
ATOM   2740 HG13 VAL   178      42.718  49.987  47.650  1.00  0.00           H  
ATOM   2741  CG2 VAL   178      45.633  51.797  47.801  1.00  0.00           C  
ATOM   2742 HG21 VAL   178      45.818  52.795  48.199  1.00  0.00           H  
ATOM   2743 HG22 VAL   178      45.933  51.093  48.577  1.00  0.00           H  
ATOM   2744 HG23 VAL   178      46.292  51.602  46.955  1.00  0.00           H  
ATOM   2745  C   VAL   178      42.193  51.846  45.841  1.00  0.00           C  
ATOM   2746  O   VAL   178      41.938  51.152  44.854  1.00  0.00           O  
ATOM   2747  N   ASN   179      41.222  52.584  46.388  1.00  0.00           N  
ATOM   2748  H   ASN   179      41.504  53.236  47.105  1.00  0.00           H  
ATOM   2749  CA  ASN   179      39.788  52.518  46.091  1.00  0.00           C  
ATOM   2750  HA  ASN   179      39.505  51.466  46.113  1.00  0.00           H  
ATOM   2751  CB  ASN   179      39.102  53.424  47.164  1.00  0.00           C  
ATOM   2752  HB2 ASN   179      39.435  53.187  48.175  1.00  0.00           H  
ATOM   2753  HB3 ASN   179      39.432  54.429  46.903  1.00  0.00           H  
ATOM   2754  CG  ASN   179      37.601  53.214  47.014  1.00  0.00           C  
ATOM   2755  OD1 ASN   179      36.890  53.808  46.230  1.00  0.00           O  
ATOM   2756  ND2 ASN   179      37.042  52.457  47.891  1.00  0.00           N  
ATOM   2757 HD21 ASN   179      36.100  52.159  47.681  1.00  0.00           H  
ATOM   2758 HD22 ASN   179      37.542  51.987  48.632  1.00  0.00           H  
ATOM   2759  C   ASN   179      39.478  52.888  44.633  1.00  0.00           C  
ATOM   2760  O   ASN   179      38.554  52.260  44.002  1.00  0.00           O  
ATOM   2761  N   SER   180      40.294  53.761  44.067  1.00  0.00           N  
ATOM   2762  H   SER   180      41.064  54.108  44.619  1.00  0.00           H  
ATOM   2763  CA  SER   180      40.136  54.184  42.763  1.00  0.00           C  
ATOM   2764  HA  SER   180      39.053  54.294  42.708  1.00  0.00           H  
ATOM   2765  CB  SER   180      40.887  55.445  42.447  1.00  0.00           C  
ATOM   2766  HB2 SER   180      41.956  55.248  42.365  1.00  0.00           H  
ATOM   2767  HB3 SER   180      40.556  55.686  41.437  1.00  0.00           H  
ATOM   2768  OG  SER   180      40.553  56.509  43.233  1.00  0.00           O  
ATOM   2769  HG  SER   180      40.658  56.284  44.161  1.00  0.00           H  
ATOM   2770  C   SER   180      40.453  53.106  41.759  1.00  0.00           C  
ATOM   2771  O   SER   180      39.653  52.802  40.891  1.00  0.00           O  
ATOM   2772  N   TRP   181      41.611  52.399  41.902  1.00  0.00           N  
ATOM   2773  H   TRP   181      42.236  52.645  42.656  1.00  0.00           H  
ATOM   2774  CA  TRP   181      42.084  51.388  41.025  1.00  0.00           C  
ATOM   2775  HA  TRP   181      41.968  51.642  39.971  1.00  0.00           H  
ATOM   2776  CB  TRP   181      43.544  51.018  41.424  1.00  0.00           C  
ATOM   2777  HB2 TRP   181      44.209  51.882  41.442  1.00  0.00           H  
ATOM   2778  HB3 TRP   181      43.447  50.721  42.468  1.00  0.00           H  
ATOM   2779  CG  TRP   181      44.166  49.922  40.640  1.00  0.00           C  
ATOM   2780  CD1 TRP   181      43.829  49.482  39.367  1.00  0.00           C  
ATOM   2781  HD1 TRP   181      42.933  49.815  38.863  1.00  0.00           H  
ATOM   2782  NE1 TRP   181      44.766  48.590  38.938  1.00  0.00           N  
ATOM   2783  HE1 TRP   181      44.690  48.067  38.077  1.00  0.00           H  
ATOM   2784  CE2 TRP   181      45.672  48.321  39.909  1.00  0.00           C  
ATOM   2785  CZ2 TRP   181      46.648  47.316  40.047  1.00  0.00           C  
ATOM   2786  HZ2 TRP   181      46.884  46.636  39.242  1.00  0.00           H  
ATOM   2787  CH2 TRP   181      47.442  47.212  41.134  1.00  0.00           C  
ATOM   2788  HH2 TRP   181      48.268  46.516  41.147  1.00  0.00           H  
ATOM   2789  CZ3 TRP   181      47.201  48.096  42.270  1.00  0.00           C  
ATOM   2790  HZ3 TRP   181      47.761  47.919  43.177  1.00  0.00           H  
ATOM   2791  CE3 TRP   181      46.091  49.029  42.215  1.00  0.00           C  
ATOM   2792  HE3 TRP   181      45.930  49.730  43.021  1.00  0.00           H  
ATOM   2793  CD2 TRP   181      45.303  49.118  41.037  1.00  0.00           C  
ATOM   2794  C   TRP   181      41.249  50.094  41.064  1.00  0.00           C  
ATOM   2795  O   TRP   181      40.973  49.508  40.042  1.00  0.00           O  
ATOM   2796  N   ALA   182      40.574  49.702  42.199  1.00  0.00           N  
ATOM   2797  H   ALA   182      40.793  50.203  43.048  1.00  0.00           H  
ATOM   2798  CA  ALA   182      39.405  48.804  42.213  1.00  0.00           C  
ATOM   2799  HA  ALA   182      39.803  47.891  41.769  1.00  0.00           H  
ATOM   2800  CB  ALA   182      39.117  48.526  43.718  1.00  0.00           C  
ATOM   2801  HB1 ALA   182      39.142  49.472  44.260  1.00  0.00           H  
ATOM   2802  HB2 ALA   182      39.957  47.952  44.110  1.00  0.00           H  
ATOM   2803  HB3 ALA   182      38.190  47.968  43.842  1.00  0.00           H  
ATOM   2804  C   ALA   182      38.216  49.288  41.372  1.00  0.00           C  
ATOM   2805  O   ALA   182      37.884  48.520  40.462  1.00  0.00           O  
ATOM   2806  N   GLU   183      37.643  50.493  41.624  1.00  0.00           N  
ATOM   2807  H   GLU   183      37.976  51.017  42.421  1.00  0.00           H  
ATOM   2808  CA  GLU   183      36.604  51.101  40.922  1.00  0.00           C  
ATOM   2809  HA  GLU   183      35.722  50.469  41.022  1.00  0.00           H  
ATOM   2810  CB  GLU   183      36.244  52.377  41.534  1.00  0.00           C  
ATOM   2811  HB2 GLU   183      35.927  52.074  42.532  1.00  0.00           H  
ATOM   2812  HB3 GLU   183      37.097  53.055  41.567  1.00  0.00           H  
ATOM   2813  CG  GLU   183      35.033  53.050  40.751  1.00  0.00           C  
ATOM   2814  HG2 GLU   183      34.274  52.333  40.438  1.00  0.00           H  
ATOM   2815  HG3 GLU   183      35.416  53.611  39.899  1.00  0.00           H  
ATOM   2816  CD  GLU   183      34.305  54.012  41.713  1.00  0.00           C  
ATOM   2817  OE1 GLU   183      33.113  54.344  41.436  1.00  0.00           O  
ATOM   2818  OE2 GLU   183      34.894  54.591  42.585  1.00  0.00           O  
ATOM   2819  C   GLU   183      36.807  51.147  39.418  1.00  0.00           C  
ATOM   2820  O   GLU   183      35.957  50.708  38.657  1.00  0.00           O  
ATOM   2821  N   ILE   184      37.940  51.610  38.938  1.00  0.00           N  
ATOM   2822  H   ILE   184      38.624  51.933  39.608  1.00  0.00           H  
ATOM   2823  CA  ILE   184      38.328  51.575  37.501  1.00  0.00           C  
ATOM   2824  HA  ILE   184      37.511  52.085  36.989  1.00  0.00           H  
ATOM   2825  CB  ILE   184      39.618  52.383  37.331  1.00  0.00           C  
ATOM   2826  HB  ILE   184      40.314  52.105  38.123  1.00  0.00           H  
ATOM   2827  CG2 ILE   184      40.364  52.124  35.969  1.00  0.00           C  
ATOM   2828 HG21 ILE   184      39.923  52.623  35.106  1.00  0.00           H  
ATOM   2829 HG22 ILE   184      41.404  52.434  36.070  1.00  0.00           H  
ATOM   2830 HG23 ILE   184      40.533  51.059  35.813  1.00  0.00           H  
ATOM   2831  CG1 ILE   184      39.401  53.864  37.504  1.00  0.00           C  
ATOM   2832 HG12 ILE   184      38.788  54.043  38.387  1.00  0.00           H  
ATOM   2833 HG13 ILE   184      39.058  54.306  36.569  1.00  0.00           H  
ATOM   2834  CD1 ILE   184      40.804  54.559  37.920  1.00  0.00           C  
ATOM   2835 HD11 ILE   184      41.104  54.202  38.906  1.00  0.00           H  
ATOM   2836 HD12 ILE   184      40.624  55.627  38.043  1.00  0.00           H  
ATOM   2837 HD13 ILE   184      41.455  54.433  37.056  1.00  0.00           H  
ATOM   2838  C   ILE   184      38.400  50.228  36.939  1.00  0.00           C  
ATOM   2839  O   ILE   184      38.119  50.032  35.791  1.00  0.00           O  
ATOM   2840  N   SER   185      38.885  49.220  37.753  1.00  0.00           N  
ATOM   2841  H   SER   185      39.069  49.379  38.733  1.00  0.00           H  
ATOM   2842  CA  SER   185      38.921  47.835  37.400  1.00  0.00           C  
ATOM   2843  HA  SER   185      39.254  47.920  36.365  1.00  0.00           H  
ATOM   2844  CB  SER   185      39.861  46.967  38.247  1.00  0.00           C  
ATOM   2845  HB2 SER   185      39.531  46.985  39.286  1.00  0.00           H  
ATOM   2846  HB3 SER   185      40.894  47.314  38.209  1.00  0.00           H  
ATOM   2847  OG  SER   185      39.975  45.625  37.858  1.00  0.00           O  
ATOM   2848  HG  SER   185      39.325  45.013  38.211  1.00  0.00           H  
ATOM   2849  C   SER   185      37.526  47.175  37.331  1.00  0.00           C  
ATOM   2850  O   SER   185      37.334  46.327  36.468  1.00  0.00           O  
ATOM   2851  N   ARG   186      36.535  47.606  38.149  1.00  0.00           N  
ATOM   2852  H   ARG   186      36.806  48.340  38.788  1.00  0.00           H  
ATOM   2853  CA  ARG   186      35.087  47.193  37.997  1.00  0.00           C  
ATOM   2854  HA  ARG   186      35.137  46.128  37.766  1.00  0.00           H  
ATOM   2855  CB  ARG   186      34.214  47.404  39.235  1.00  0.00           C  
ATOM   2856  HB2 ARG   186      34.044  48.467  39.405  1.00  0.00           H  
ATOM   2857  HB3 ARG   186      33.221  47.005  39.028  1.00  0.00           H  
ATOM   2858  CG  ARG   186      34.707  46.604  40.468  1.00  0.00           C  
ATOM   2859  HG2 ARG   186      35.709  46.923  40.753  1.00  0.00           H  
ATOM   2860  HG3 ARG   186      34.750  45.532  40.271  1.00  0.00           H  
ATOM   2861  CD  ARG   186      33.729  46.821  41.670  1.00  0.00           C  
ATOM   2862  HD2 ARG   186      32.752  46.458  41.352  1.00  0.00           H  
ATOM   2863  HD3 ARG   186      33.985  46.075  42.422  1.00  0.00           H  
ATOM   2864  NE  ARG   186      33.521  48.255  42.139  1.00  0.00           N  
ATOM   2865  HE  ARG   186      32.652  48.734  41.952  1.00  0.00           H  
ATOM   2866  CZ  ARG   186      34.322  48.978  42.889  1.00  0.00           C  
ATOM   2867  NH1 ARG   186      35.511  48.510  43.195  1.00  0.00           N  
ATOM   2868 HH11 ARG   186      35.782  47.661  42.720  1.00  0.00           H  
ATOM   2869 HH12 ARG   186      36.009  48.873  43.995  1.00  0.00           H  
ATOM   2870  NH2 ARG   186      33.953  50.169  43.299  1.00  0.00           N  
ATOM   2871 HH21 ARG   186      33.033  50.509  43.059  1.00  0.00           H  
ATOM   2872 HH22 ARG   186      34.560  50.693  43.914  1.00  0.00           H  
ATOM   2873  C   ARG   186      34.456  47.756  36.778  1.00  0.00           C  
ATOM   2874  O   ARG   186      33.258  47.505  36.542  1.00  0.00           O  
ATOM   2875  N   GLY   187      35.226  48.531  35.907  1.00  0.00           N  
ATOM   2876  H   GLY   187      36.153  48.704  36.268  1.00  0.00           H  
ATOM   2877  CA  GLY   187      34.831  49.021  34.581  1.00  0.00           C  
ATOM   2878  HA2 GLY   187      34.244  48.232  34.111  1.00  0.00           H  
ATOM   2879  HA3 GLY   187      35.741  49.041  33.983  1.00  0.00           H  
ATOM   2880  C   GLY   187      34.099  50.316  34.393  1.00  0.00           C  
ATOM   2881  O   GLY   187      33.764  50.755  33.295  1.00  0.00           O  
ATOM   2882  N   PHE   188      33.882  51.014  35.512  1.00  0.00           N  
ATOM   2883  H   PHE   188      34.106  50.629  36.418  1.00  0.00           H  
ATOM   2884  CA  PHE   188      33.512  52.411  35.542  1.00  0.00           C  
ATOM   2885  HA  PHE   188      32.607  52.518  34.945  1.00  0.00           H  
ATOM   2886  CB  PHE   188      33.216  52.899  36.940  1.00  0.00           C  
ATOM   2887  HB2 PHE   188      32.932  53.946  36.832  1.00  0.00           H  
ATOM   2888  HB3 PHE   188      34.111  52.850  37.561  1.00  0.00           H  
ATOM   2889  CG  PHE   188      32.106  52.081  37.541  1.00  0.00           C  
ATOM   2890  CD1 PHE   188      32.359  50.989  38.336  1.00  0.00           C  
ATOM   2891  HD1 PHE   188      33.385  50.652  38.370  1.00  0.00           H  
ATOM   2892  CE1 PHE   188      31.375  50.141  38.808  1.00  0.00           C  
ATOM   2893  HE1 PHE   188      31.674  49.207  39.260  1.00  0.00           H  
ATOM   2894  CZ  PHE   188      29.994  50.474  38.712  1.00  0.00           C  
ATOM   2895  HZ  PHE   188      29.216  49.901  39.192  1.00  0.00           H  
ATOM   2896  CE2 PHE   188      29.709  51.659  37.961  1.00  0.00           C  
ATOM   2897  HE2 PHE   188      28.675  51.968  37.927  1.00  0.00           H  
ATOM   2898  CD2 PHE   188      30.725  52.411  37.317  1.00  0.00           C  
ATOM   2899  HD2 PHE   188      30.449  53.273  36.727  1.00  0.00           H  
ATOM   2900  C   PHE   188      34.578  53.277  34.845  1.00  0.00           C  
ATOM   2901  O   PHE   188      35.719  52.928  34.704  1.00  0.00           O  
ATOM   2902  N   GLN   189      34.118  54.362  34.264  1.00  0.00           N  
ATOM   2903  H   GLN   189      33.147  54.599  34.410  1.00  0.00           H  
ATOM   2904  CA  GLN   189      35.004  55.323  33.551  1.00  0.00           C  
ATOM   2905  HA  GLN   189      35.665  54.870  32.813  1.00  0.00           H  
ATOM   2906  CB  GLN   189      34.039  56.112  32.709  1.00  0.00           C  
ATOM   2907  HB2 GLN   189      33.462  55.399  32.120  1.00  0.00           H  
ATOM   2908  HB3 GLN   189      33.318  56.684  33.293  1.00  0.00           H  
ATOM   2909  CG  GLN   189      34.699  57.225  31.841  1.00  0.00           C  
ATOM   2910  HG2 GLN   189      35.132  57.905  32.575  1.00  0.00           H  
ATOM   2911  HG3 GLN   189      35.515  56.781  31.270  1.00  0.00           H  
ATOM   2912  CD  GLN   189      33.826  58.059  30.881  1.00  0.00           C  
ATOM   2913  OE1 GLN   189      32.813  58.621  31.194  1.00  0.00           O  
ATOM   2914  NE2 GLN   189      34.178  58.085  29.655  1.00  0.00           N  
ATOM   2915 HE21 GLN   189      33.754  58.755  29.028  1.00  0.00           H  
ATOM   2916 HE22 GLN   189      34.798  57.397  29.251  1.00  0.00           H  
ATOM   2917  C   GLN   189      35.849  56.142  34.541  1.00  0.00           C  
ATOM   2918  O   GLN   189      36.939  56.560  34.167  1.00  0.00           O  
ATOM   2919  N   LYS   190      35.408  56.477  35.763  1.00  0.00           N  
ATOM   2920  H   LYS   190      34.499  56.114  36.012  1.00  0.00           H  
ATOM   2921  CA  LYS   190      36.212  57.292  36.742  1.00  0.00           C  
ATOM   2922  HA  LYS   190      37.282  57.154  36.587  1.00  0.00           H  
ATOM   2923  CB  LYS   190      35.912  58.784  36.419  1.00  0.00           C  
ATOM   2924  HB2 LYS   190      36.492  59.459  37.048  1.00  0.00           H  
ATOM   2925  HB3 LYS   190      36.333  59.090  35.462  1.00  0.00           H  
ATOM   2926  CG  LYS   190      34.422  59.118  36.493  1.00  0.00           C  
ATOM   2927  HG2 LYS   190      34.128  58.746  37.475  1.00  0.00           H  
ATOM   2928  HG3 LYS   190      33.908  58.501  35.756  1.00  0.00           H  
ATOM   2929  CD  LYS   190      34.360  60.626  36.189  1.00  0.00           C  
ATOM   2930  HD2 LYS   190      34.880  60.882  35.266  1.00  0.00           H  
ATOM   2931  HD3 LYS   190      34.924  61.049  37.021  1.00  0.00           H  
ATOM   2932  CE  LYS   190      32.921  61.245  36.342  1.00  0.00           C  
ATOM   2933  HE2 LYS   190      32.205  60.789  35.659  1.00  0.00           H  
ATOM   2934  HE3 LYS   190      32.619  60.894  37.329  1.00  0.00           H  
ATOM   2935  NZ  LYS   190      32.971  62.709  36.172  1.00  0.00           N  
ATOM   2936  HZ1 LYS   190      33.142  62.978  35.214  1.00  0.00           H  
ATOM   2937  HZ2 LYS   190      32.052  62.991  36.480  1.00  0.00           H  
ATOM   2938  HZ3 LYS   190      33.557  63.229  36.811  1.00  0.00           H  
ATOM   2939  C   LYS   190      35.921  56.890  38.197  1.00  0.00           C  
ATOM   2940  O   LYS   190      34.775  56.362  38.394  1.00  0.00           O  
ATOM   2941  N   PRO   191      36.764  57.134  39.191  1.00  0.00           N  
ATOM   2942  CD  PRO   191      38.153  57.782  39.068  1.00  0.00           C  
ATOM   2943  HD2 PRO   191      38.880  57.024  38.779  1.00  0.00           H  
ATOM   2944  HD3 PRO   191      38.143  58.709  38.494  1.00  0.00           H  
ATOM   2945  CG  PRO   191      38.391  58.310  40.505  1.00  0.00           C  
ATOM   2946  HG2 PRO   191      39.450  58.476  40.703  1.00  0.00           H  
ATOM   2947  HG3 PRO   191      37.881  59.253  40.701  1.00  0.00           H  
ATOM   2948  CB  PRO   191      37.726  57.139  41.344  1.00  0.00           C  
ATOM   2949  HB2 PRO   191      37.474  57.519  42.334  1.00  0.00           H  
ATOM   2950  HB3 PRO   191      38.294  56.211  41.419  1.00  0.00           H  
ATOM   2951  CA  PRO   191      36.416  56.854  40.557  1.00  0.00           C  
ATOM   2952  HA  PRO   191      36.217  55.794  40.716  1.00  0.00           H  
ATOM   2953  C   PRO   191      35.295  57.752  41.113  1.00  0.00           C  
ATOM   2954  O   PRO   191      34.870  58.721  40.525  1.00  0.00           O  
ATOM   2955  N   SER   192      34.883  57.349  42.291  1.00  0.00           N  
ATOM   2956  H   SER   192      35.233  56.491  42.692  1.00  0.00           H  
ATOM   2957  CA  SER   192      33.785  57.986  42.954  1.00  0.00           C  
ATOM   2958  HA  SER   192      32.936  57.841  42.286  1.00  0.00           H  
ATOM   2959  CB  SER   192      33.303  57.289  44.235  1.00  0.00           C  
ATOM   2960  HB2 SER   192      32.395  57.734  44.641  1.00  0.00           H  
ATOM   2961  HB3 SER   192      33.941  57.559  45.076  1.00  0.00           H  
ATOM   2962  OG  SER   192      33.157  55.837  44.247  1.00  0.00           O  
ATOM   2963  HG  SER   192      33.888  55.534  43.702  1.00  0.00           H  
ATOM   2964  C   SER   192      33.908  59.495  43.215  1.00  0.00           C  
ATOM   2965  O   SER   192      32.944  60.249  43.184  1.00  0.00           O  
ATOM   2966  N   LYS   193      35.157  60.018  43.368  1.00  0.00           N  
ATOM   2967  H   LYS   193      35.920  59.385  43.176  1.00  0.00           H  
ATOM   2968  CA  LYS   193      35.458  61.398  43.558  1.00  0.00           C  
ATOM   2969  HA  LYS   193      34.738  62.047  43.060  1.00  0.00           H  
ATOM   2970  CB  LYS   193      35.379  61.762  45.070  1.00  0.00           C  
ATOM   2971  HB2 LYS   193      34.335  61.697  45.375  1.00  0.00           H  
ATOM   2972  HB3 LYS   193      35.588  62.832  45.080  1.00  0.00           H  
ATOM   2973  CG  LYS   193      36.281  61.137  46.131  1.00  0.00           C  
ATOM   2974  HG2 LYS   193      37.330  61.431  46.085  1.00  0.00           H  
ATOM   2975  HG3 LYS   193      36.293  60.072  45.901  1.00  0.00           H  
ATOM   2976  CD  LYS   193      35.853  61.423  47.519  1.00  0.00           C  
ATOM   2977  HD2 LYS   193      34.770  61.350  47.621  1.00  0.00           H  
ATOM   2978  HD3 LYS   193      36.005  62.473  47.768  1.00  0.00           H  
ATOM   2979  CE  LYS   193      36.597  60.614  48.680  1.00  0.00           C  
ATOM   2980  HE2 LYS   193      36.197  60.975  49.628  1.00  0.00           H  
ATOM   2981  HE3 LYS   193      37.675  60.770  48.684  1.00  0.00           H  
ATOM   2982  NZ  LYS   193      36.355  59.128  48.654  1.00  0.00           N  
ATOM   2983  HZ1 LYS   193      36.538  58.643  49.521  1.00  0.00           H  
ATOM   2984  HZ2 LYS   193      35.387  58.949  48.428  1.00  0.00           H  
ATOM   2985  HZ3 LYS   193      36.869  58.737  47.878  1.00  0.00           H  
ATOM   2986  C   LYS   193      36.852  61.677  43.075  1.00  0.00           C  
ATOM   2987  O   LYS   193      37.775  60.864  43.149  1.00  0.00           O  
ATOM   2988  N   LEU   194      36.962  62.866  42.451  1.00  0.00           N  
ATOM   2989  H   LEU   194      36.172  63.494  42.401  1.00  0.00           H  
ATOM   2990  CA  LEU   194      38.211  63.277  41.816  1.00  0.00           C  
ATOM   2991  HA  LEU   194      38.681  62.376  41.422  1.00  0.00           H  
ATOM   2992  CB  LEU   194      37.863  64.234  40.615  1.00  0.00           C  
ATOM   2993  HB2 LEU   194      37.359  65.086  41.072  1.00  0.00           H  
ATOM   2994  HB3 LEU   194      38.852  64.524  40.262  1.00  0.00           H  
ATOM   2995  CG  LEU   194      36.932  63.564  39.526  1.00  0.00           C  
ATOM   2996  HG  LEU   194      35.889  63.549  39.842  1.00  0.00           H  
ATOM   2997  CD1 LEU   194      37.182  64.414  38.241  1.00  0.00           C  
ATOM   2998 HD11 LEU   194      36.758  65.416  38.310  1.00  0.00           H  
ATOM   2999 HD12 LEU   194      36.611  63.966  37.428  1.00  0.00           H  
ATOM   3000 HD13 LEU   194      38.241  64.415  37.982  1.00  0.00           H  
ATOM   3001  CD2 LEU   194      37.431  62.154  39.091  1.00  0.00           C  
ATOM   3002 HD21 LEU   194      37.469  61.471  39.940  1.00  0.00           H  
ATOM   3003 HD22 LEU   194      38.416  62.172  38.624  1.00  0.00           H  
ATOM   3004 HD23 LEU   194      36.661  61.647  38.510  1.00  0.00           H  
ATOM   3005  C   LEU   194      39.145  63.955  42.776  1.00  0.00           C  
ATOM   3006  O   LEU   194      38.724  64.691  43.659  1.00  0.00           O  
ATOM   3007  N   PRO   195      40.418  63.587  42.787  1.00  0.00           N  
ATOM   3008  CD  PRO   195      41.121  62.683  41.907  1.00  0.00           C  
ATOM   3009  HD2 PRO   195      40.881  62.735  40.845  1.00  0.00           H  
ATOM   3010  HD3 PRO   195      40.833  61.663  42.159  1.00  0.00           H  
ATOM   3011  CG  PRO   195      42.633  62.947  42.162  1.00  0.00           C  
ATOM   3012  HG2 PRO   195      43.098  63.817  41.698  1.00  0.00           H  
ATOM   3013  HG3 PRO   195      43.108  61.978  42.008  1.00  0.00           H  
ATOM   3014  CB  PRO   195      42.587  63.331  43.696  1.00  0.00           C  
ATOM   3015  HB2 PRO   195      42.484  62.413  44.276  1.00  0.00           H  
ATOM   3016  HB3 PRO   195      43.440  63.953  43.967  1.00  0.00           H  
ATOM   3017  CA  PRO   195      41.340  64.168  43.749  1.00  0.00           C  
ATOM   3018  HA  PRO   195      40.785  64.036  44.678  1.00  0.00           H  
ATOM   3019  C   PRO   195      41.564  65.652  43.446  1.00  0.00           C  
ATOM   3020  O   PRO   195      41.813  66.068  42.315  1.00  0.00           O  
ATOM   3021  N   THR   196      41.714  66.394  44.604  1.00  0.00           N  
ATOM   3022  H   THR   196      41.421  65.917  45.445  1.00  0.00           H  
ATOM   3023  CA  THR   196      42.300  67.792  44.739  1.00  0.00           C  
ATOM   3024  HA  THR   196      41.946  68.412  43.915  1.00  0.00           H  
ATOM   3025  CB  THR   196      41.756  68.508  45.988  1.00  0.00           C  
ATOM   3026  HB  THR   196      41.821  67.837  46.844  1.00  0.00           H  
ATOM   3027  CG2 THR   196      42.522  69.803  46.351  1.00  0.00           C  
ATOM   3028 HG21 THR   196      42.082  70.287  47.222  1.00  0.00           H  
ATOM   3029 HG22 THR   196      43.535  69.498  46.614  1.00  0.00           H  
ATOM   3030 HG23 THR   196      42.515  70.532  45.541  1.00  0.00           H  
ATOM   3031  OG1 THR   196      40.344  68.838  45.770  1.00  0.00           O  
ATOM   3032  HG1 THR   196      39.847  68.105  46.141  1.00  0.00           H  
ATOM   3033  C   THR   196      43.768  67.576  44.788  1.00  0.00           C  
ATOM   3034  O   THR   196      44.337  67.051  45.719  1.00  0.00           O  
ATOM   3035  N   LEU   197      44.474  68.126  43.809  1.00  0.00           N  
ATOM   3036  H   LEU   197      44.011  68.662  43.089  1.00  0.00           H  
ATOM   3037  CA  LEU   197      45.870  67.837  43.530  1.00  0.00           C  
ATOM   3038  HA  LEU   197      46.161  66.978  44.135  1.00  0.00           H  
ATOM   3039  CB  LEU   197      46.054  67.517  42.005  1.00  0.00           C  
ATOM   3040  HB2 LEU   197      45.626  68.314  41.398  1.00  0.00           H  
ATOM   3041  HB3 LEU   197      47.116  67.417  41.781  1.00  0.00           H  
ATOM   3042  CG  LEU   197      45.431  66.175  41.476  1.00  0.00           C  
ATOM   3043  HG  LEU   197      44.377  66.121  41.747  1.00  0.00           H  
ATOM   3044  CD1 LEU   197      45.558  66.210  39.951  1.00  0.00           C  
ATOM   3045 HD11 LEU   197      46.583  66.317  39.596  1.00  0.00           H  
ATOM   3046 HD12 LEU   197      44.831  66.947  39.610  1.00  0.00           H  
ATOM   3047 HD13 LEU   197      45.166  65.255  39.603  1.00  0.00           H  
ATOM   3048  CD2 LEU   197      46.018  64.793  41.988  1.00  0.00           C  
ATOM   3049 HD21 LEU   197      47.104  64.782  41.895  1.00  0.00           H  
ATOM   3050 HD22 LEU   197      45.712  64.650  43.025  1.00  0.00           H  
ATOM   3051 HD23 LEU   197      45.604  63.880  41.559  1.00  0.00           H  
ATOM   3052  C   LEU   197      46.756  69.047  43.777  1.00  0.00           C  
ATOM   3053  O   LEU   197      47.977  68.972  43.997  1.00  0.00           O  
ATOM   3054  N   GLU   198      46.188  70.225  43.862  1.00  0.00           N  
ATOM   3055  H   GLU   198      45.180  70.256  43.915  1.00  0.00           H  
ATOM   3056  CA  GLU   198      46.882  71.446  44.308  1.00  0.00           C  
ATOM   3057  HA  GLU   198      47.905  71.465  43.933  1.00  0.00           H  
ATOM   3058  CB  GLU   198      45.944  72.563  43.839  1.00  0.00           C  
ATOM   3059  HB2 GLU   198      44.946  72.507  44.273  1.00  0.00           H  
ATOM   3060  HB3 GLU   198      45.803  72.376  42.775  1.00  0.00           H  
ATOM   3061  CG  GLU   198      46.497  73.934  44.071  1.00  0.00           C  
ATOM   3062  HG2 GLU   198      47.558  73.814  43.852  1.00  0.00           H  
ATOM   3063  HG3 GLU   198      46.545  74.117  45.144  1.00  0.00           H  
ATOM   3064  CD  GLU   198      45.780  75.098  43.382  1.00  0.00           C  
ATOM   3065  OE1 GLU   198      44.540  75.066  43.149  1.00  0.00           O  
ATOM   3066  OE2 GLU   198      46.382  76.189  43.081  1.00  0.00           O  
ATOM   3067  C   GLU   198      47.019  71.382  45.784  1.00  0.00           C  
ATOM   3068  O   GLU   198      46.047  71.252  46.484  1.00  0.00           O  
ATOM   3069  N   ARG   199      48.221  71.685  46.325  1.00  0.00           N  
ATOM   3070  H   ARG   199      48.945  71.880  45.648  1.00  0.00           H  
ATOM   3071  CA  ARG   199      48.485  71.524  47.758  1.00  0.00           C  
ATOM   3072  HA  ARG   199      47.880  70.691  48.116  1.00  0.00           H  
ATOM   3073  CB  ARG   199      49.954  71.067  47.994  1.00  0.00           C  
ATOM   3074  HB2 ARG   199      50.079  71.256  49.060  1.00  0.00           H  
ATOM   3075  HB3 ARG   199      50.696  71.596  47.397  1.00  0.00           H  
ATOM   3076  CG  ARG   199      50.025  69.614  47.543  1.00  0.00           C  
ATOM   3077  HG2 ARG   199      49.468  68.975  48.229  1.00  0.00           H  
ATOM   3078  HG3 ARG   199      49.517  69.594  46.579  1.00  0.00           H  
ATOM   3079  CD  ARG   199      51.398  68.936  47.296  1.00  0.00           C  
ATOM   3080  HD2 ARG   199      51.995  69.610  46.681  1.00  0.00           H  
ATOM   3081  HD3 ARG   199      51.849  68.974  48.287  1.00  0.00           H  
ATOM   3082  NE  ARG   199      51.180  67.623  46.773  1.00  0.00           N  
ATOM   3083  HE  ARG   199      50.569  67.464  45.985  1.00  0.00           H  
ATOM   3084  CZ  ARG   199      51.531  66.453  47.316  1.00  0.00           C  
ATOM   3085  NH1 ARG   199      52.084  66.358  48.541  1.00  0.00           N  
ATOM   3086 HH11 ARG   199      52.593  65.493  48.661  1.00  0.00           H  
ATOM   3087 HH12 ARG   199      52.349  67.166  49.086  1.00  0.00           H  
ATOM   3088  NH2 ARG   199      51.313  65.404  46.592  1.00  0.00           N  
ATOM   3089 HH21 ARG   199      51.271  64.497  47.036  1.00  0.00           H  
ATOM   3090 HH22 ARG   199      50.642  65.515  45.846  1.00  0.00           H  
ATOM   3091  C   ARG   199      48.061  72.747  48.619  1.00  0.00           C  
ATOM   3092  O   ARG   199      47.884  73.922  48.085  1.00  0.00           O  
ATOM   3093  N   TRP   200      47.898  72.589  49.936  1.00  0.00           N  
ATOM   3094  H   TRP   200      48.053  71.634  50.225  1.00  0.00           H  
ATOM   3095  CA  TRP   200      47.427  73.561  50.939  1.00  0.00           C  
ATOM   3096  HA  TRP   200      46.709  74.206  50.433  1.00  0.00           H  
ATOM   3097  CB  TRP   200      46.718  72.829  52.065  1.00  0.00           C  
ATOM   3098  HB2 TRP   200      47.368  72.218  52.691  1.00  0.00           H  
ATOM   3099  HB3 TRP   200      46.085  72.126  51.524  1.00  0.00           H  
ATOM   3100  CG  TRP   200      45.923  73.716  52.967  1.00  0.00           C  
ATOM   3101  CD1 TRP   200      44.663  74.094  52.753  1.00  0.00           C  
ATOM   3102  HD1 TRP   200      44.116  73.808  51.867  1.00  0.00           H  
ATOM   3103  NE1 TRP   200      44.241  74.690  53.884  1.00  0.00           N  
ATOM   3104  HE1 TRP   200      43.278  74.952  54.035  1.00  0.00           H  
ATOM   3105  CE2 TRP   200      45.276  75.141  54.730  1.00  0.00           C  
ATOM   3106  CZ2 TRP   200      45.449  75.895  55.909  1.00  0.00           C  
ATOM   3107  HZ2 TRP   200      44.630  76.385  56.416  1.00  0.00           H  
ATOM   3108  CH2 TRP   200      46.706  75.909  56.460  1.00  0.00           C  
ATOM   3109  HH2 TRP   200      46.838  76.251  57.476  1.00  0.00           H  
ATOM   3110  CZ3 TRP   200      47.842  75.361  55.826  1.00  0.00           C  
ATOM   3111  HZ3 TRP   200      48.815  75.449  56.286  1.00  0.00           H  
ATOM   3112  CE3 TRP   200      47.675  74.623  54.675  1.00  0.00           C  
ATOM   3113  HE3 TRP   200      48.479  74.154  54.126  1.00  0.00           H  
ATOM   3114  CD2 TRP   200      46.333  74.371  54.163  1.00  0.00           C  
ATOM   3115  C   TRP   200      48.615  74.470  51.360  1.00  0.00           C  
ATOM   3116  O   TRP   200      49.804  74.083  51.497  1.00  0.00           O  
ATOM   3117  N   PHE   201      48.367  75.825  51.496  1.00  0.00           N  
ATOM   3118  H   PHE   201      47.385  76.054  51.454  1.00  0.00           H  
ATOM   3119  CA  PHE   201      49.336  76.869  51.930  1.00  0.00           C  
ATOM   3120  HA  PHE   201      49.992  76.287  52.578  1.00  0.00           H  
ATOM   3121  CB  PHE   201      50.011  77.525  50.745  1.00  0.00           C  
ATOM   3122  HB2 PHE   201      49.252  77.803  50.014  1.00  0.00           H  
ATOM   3123  HB3 PHE   201      50.529  78.463  50.944  1.00  0.00           H  
ATOM   3124  CG  PHE   201      51.106  76.698  50.125  1.00  0.00           C  
ATOM   3125  CD1 PHE   201      52.405  76.695  50.677  1.00  0.00           C  
ATOM   3126  HD1 PHE   201      52.574  77.367  51.506  1.00  0.00           H  
ATOM   3127  CE1 PHE   201      53.446  75.865  50.203  1.00  0.00           C  
ATOM   3128  HE1 PHE   201      54.416  75.949  50.669  1.00  0.00           H  
ATOM   3129  CZ  PHE   201      53.177  75.023  49.039  1.00  0.00           C  
ATOM   3130  HZ  PHE   201      53.972  74.522  48.507  1.00  0.00           H  
ATOM   3131  CE2 PHE   201      51.921  74.977  48.474  1.00  0.00           C  
ATOM   3132  HE2 PHE   201      51.727  74.512  47.519  1.00  0.00           H  
ATOM   3133  CD2 PHE   201      50.891  75.790  49.037  1.00  0.00           C  
ATOM   3134  HD2 PHE   201      49.884  75.835  48.650  1.00  0.00           H  
ATOM   3135  C   PHE   201      48.503  77.884  52.703  1.00  0.00           C  
ATOM   3136  O   PHE   201      47.308  78.105  52.487  1.00  0.00           O  
ATOM   3137  N   LEU   202      49.168  78.478  53.714  1.00  0.00           N  
ATOM   3138  H   LEU   202      50.128  78.253  53.934  1.00  0.00           H  
ATOM   3139  CA  LEU   202      48.582  79.457  54.584  1.00  0.00           C  
ATOM   3140  HA  LEU   202      47.547  79.195  54.800  1.00  0.00           H  
ATOM   3141  CB  LEU   202      49.328  79.377  55.952  1.00  0.00           C  
ATOM   3142  HB2 LEU   202      49.498  78.366  56.323  1.00  0.00           H  
ATOM   3143  HB3 LEU   202      50.361  79.708  55.847  1.00  0.00           H  
ATOM   3144  CG  LEU   202      48.714  80.192  57.080  1.00  0.00           C  
ATOM   3145  HG  LEU   202      48.705  81.256  56.844  1.00  0.00           H  
ATOM   3146  CD1 LEU   202      47.246  79.901  57.352  1.00  0.00           C  
ATOM   3147 HD11 LEU   202      46.583  80.242  56.557  1.00  0.00           H  
ATOM   3148 HD12 LEU   202      46.980  78.847  57.429  1.00  0.00           H  
ATOM   3149 HD13 LEU   202      46.969  80.426  58.267  1.00  0.00           H  
ATOM   3150  CD2 LEU   202      49.410  79.839  58.452  1.00  0.00           C  
ATOM   3151 HD21 LEU   202      49.078  78.815  58.623  1.00  0.00           H  
ATOM   3152 HD22 LEU   202      50.467  80.103  58.426  1.00  0.00           H  
ATOM   3153 HD23 LEU   202      49.054  80.484  59.255  1.00  0.00           H  
ATOM   3154  C   LEU   202      48.568  80.870  53.988  1.00  0.00           C  
ATOM   3155  O   LEU   202      47.563  81.602  54.089  1.00  0.00           O  
ATOM   3156  N   ASN   203      49.624  81.215  53.347  1.00  0.00           N  
ATOM   3157  H   ASN   203      50.354  80.538  53.520  1.00  0.00           H  
ATOM   3158  CA  ASN   203      49.970  82.639  52.943  1.00  0.00           C  
ATOM   3159  HA  ASN   203      49.080  83.233  52.735  1.00  0.00           H  
ATOM   3160  CB  ASN   203      50.864  83.239  54.084  1.00  0.00           C  
ATOM   3161  HB2 ASN   203      51.152  84.207  53.673  1.00  0.00           H  
ATOM   3162  HB3 ASN   203      51.747  82.636  54.298  1.00  0.00           H  
ATOM   3163  CG  ASN   203      50.075  83.515  55.295  1.00  0.00           C  
ATOM   3164  OD1 ASN   203      50.489  83.144  56.399  1.00  0.00           O  
ATOM   3165  ND2 ASN   203      49.026  84.245  55.158  1.00  0.00           N  
ATOM   3166 HD21 ASN   203      48.745  84.756  54.333  1.00  0.00           H  
ATOM   3167 HD22 ASN   203      48.586  84.399  56.054  1.00  0.00           H  
ATOM   3168  C   ASN   203      50.753  82.598  51.585  1.00  0.00           C  
ATOM   3169  O   ASN   203      51.436  81.617  51.181  1.00  0.00           O  
ATOM   3170  N   ASP   204      50.699  83.671  50.863  1.00  0.00           N  
ATOM   3171  H   ASP   204      50.034  84.389  51.113  1.00  0.00           H  
ATOM   3172  CA  ASP   204      51.490  83.735  49.612  1.00  0.00           C  
ATOM   3173  HA  ASP   204      51.145  82.948  48.942  1.00  0.00           H  
ATOM   3174  CB  ASP   204      51.235  85.137  48.939  1.00  0.00           C  
ATOM   3175  HB2 ASP   204      51.561  85.941  49.598  1.00  0.00           H  
ATOM   3176  HB3 ASP   204      51.853  85.189  48.043  1.00  0.00           H  
ATOM   3177  CG  ASP   204      49.778  85.384  48.534  1.00  0.00           C  
ATOM   3178  OD1 ASP   204      48.942  84.506  48.245  1.00  0.00           O  
ATOM   3179  OD2 ASP   204      49.394  86.614  48.565  1.00  0.00           O  
ATOM   3180  C   ASP   204      53.049  83.644  49.932  1.00  0.00           C  
ATOM   3181  O   ASP   204      53.748  83.071  49.102  1.00  0.00           O  
ATOM   3182  N   THR   205      53.525  84.217  51.060  1.00  0.00           N  
ATOM   3183  H   THR   205      52.832  84.496  51.740  1.00  0.00           H  
ATOM   3184  CA  THR   205      54.878  84.398  51.554  1.00  0.00           C  
ATOM   3185  HA  THR   205      55.460  84.688  50.679  1.00  0.00           H  
ATOM   3186  CB  THR   205      54.889  85.578  52.554  1.00  0.00           C  
ATOM   3187  HB  THR   205      55.874  85.601  53.020  1.00  0.00           H  
ATOM   3188  CG2 THR   205      54.626  87.007  52.033  1.00  0.00           C  
ATOM   3189 HG21 THR   205      53.586  87.174  51.753  1.00  0.00           H  
ATOM   3190 HG22 THR   205      55.224  87.193  51.141  1.00  0.00           H  
ATOM   3191 HG23 THR   205      54.811  87.717  52.840  1.00  0.00           H  
ATOM   3192  OG1 THR   205      53.883  85.301  53.578  1.00  0.00           O  
ATOM   3193  HG1 THR   205      54.208  84.548  54.078  1.00  0.00           H  
ATOM   3194  C   THR   205      55.495  83.047  51.972  1.00  0.00           C  
ATOM   3195  O   THR   205      56.630  82.959  52.546  1.00  0.00           O  
ATOM   3196  N   ASP   206      54.866  81.885  51.745  1.00  0.00           N  
ATOM   3197  H   ASP   206      53.929  81.893  51.368  1.00  0.00           H  
ATOM   3198  CA  ASP   206      55.315  80.572  52.202  1.00  0.00           C  
ATOM   3199  HA  ASP   206      55.893  80.646  53.122  1.00  0.00           H  
ATOM   3200  CB  ASP   206      54.039  79.738  52.466  1.00  0.00           C  
ATOM   3201  HB2 ASP   206      54.350  78.694  52.518  1.00  0.00           H  
ATOM   3202  HB3 ASP   206      53.452  79.847  51.554  1.00  0.00           H  
ATOM   3203  CG  ASP   206      53.308  80.223  53.789  1.00  0.00           C  
ATOM   3204  OD1 ASP   206      53.892  80.991  54.599  1.00  0.00           O  
ATOM   3205  OD2 ASP   206      52.187  79.782  53.974  1.00  0.00           O  
ATOM   3206  C   ASP   206      56.241  79.903  51.166  1.00  0.00           C  
ATOM   3207  O   ASP   206      57.158  79.129  51.492  1.00  0.00           O  
ATOM   3208  N   HID   207      56.016  80.072  49.902  1.00  0.00           N  
ATOM   3209  H   HID   207      55.464  80.834  49.535  1.00  0.00           H  
ATOM   3210  CA  HID   207      56.412  79.080  48.893  1.00  0.00           C  
ATOM   3211  HA  HID   207      57.185  78.410  49.269  1.00  0.00           H  
ATOM   3212  CB  HID   207      55.266  78.195  48.478  1.00  0.00           C  
ATOM   3213  HB2 HID   207      55.117  77.451  49.261  1.00  0.00           H  
ATOM   3214  HB3 HID   207      55.557  77.551  47.648  1.00  0.00           H  
ATOM   3215  CG  HID   207      54.014  78.799  47.955  1.00  0.00           C  
ATOM   3216  ND1 HID   207      52.925  78.068  47.525  1.00  0.00           N  
ATOM   3217  HD1 HID   207      52.694  77.112  47.755  1.00  0.00           H  
ATOM   3218  CE1 HID   207      52.020  78.977  47.116  1.00  0.00           C  
ATOM   3219  HE1 HID   207      51.029  78.647  46.844  1.00  0.00           H  
ATOM   3220  NE2 HID   207      52.404  80.227  47.266  1.00  0.00           N  
ATOM   3221  CD2 HID   207      53.688  80.120  47.797  1.00  0.00           C  
ATOM   3222  HD2 HID   207      54.376  80.929  47.994  1.00  0.00           H  
ATOM   3223  C   HID   207      57.073  79.793  47.681  1.00  0.00           C  
ATOM   3224  O   HID   207      56.695  80.942  47.429  1.00  0.00           O  
ATOM   3225  N   PRO   208      57.948  79.076  46.894  1.00  0.00           N  
ATOM   3226  CD  PRO   208      58.299  79.476  45.502  1.00  0.00           C  
ATOM   3227  HD2 PRO   208      57.550  80.035  44.942  1.00  0.00           H  
ATOM   3228  HD3 PRO   208      59.203  80.081  45.558  1.00  0.00           H  
ATOM   3229  CG  PRO   208      58.693  78.167  44.789  1.00  0.00           C  
ATOM   3230  HG2 PRO   208      57.945  77.747  44.117  1.00  0.00           H  
ATOM   3231  HG3 PRO   208      59.556  78.352  44.150  1.00  0.00           H  
ATOM   3232  CB  PRO   208      59.027  77.188  45.928  1.00  0.00           C  
ATOM   3233  HB2 PRO   208      58.710  76.183  45.649  1.00  0.00           H  
ATOM   3234  HB3 PRO   208      60.098  77.128  46.122  1.00  0.00           H  
ATOM   3235  CA  PRO   208      58.362  77.655  47.177  1.00  0.00           C  
ATOM   3236  HA  PRO   208      57.459  77.083  47.389  1.00  0.00           H  
ATOM   3237  C   PRO   208      59.307  77.654  48.375  1.00  0.00           C  
ATOM   3238  O   PRO   208      60.099  78.561  48.501  1.00  0.00           O  
ATOM   3239  N   ILE   209      59.235  76.571  49.212  1.00  0.00           N  
ATOM   3240  H   ILE   209      58.460  75.964  48.985  1.00  0.00           H  
ATOM   3241  CA  ILE   209      59.729  76.640  50.573  1.00  0.00           C  
ATOM   3242  HA  ILE   209      59.539  77.643  50.953  1.00  0.00           H  
ATOM   3243  CB  ILE   209      58.960  75.667  51.497  1.00  0.00           C  
ATOM   3244  HB  ILE   209      58.834  74.735  50.946  1.00  0.00           H  
ATOM   3245  CG2 ILE   209      59.821  75.440  52.796  1.00  0.00           C  
ATOM   3246 HG21 ILE   209      59.352  74.731  53.478  1.00  0.00           H  
ATOM   3247 HG22 ILE   209      60.856  75.105  52.738  1.00  0.00           H  
ATOM   3248 HG23 ILE   209      59.879  76.366  53.368  1.00  0.00           H  
ATOM   3249  CG1 ILE   209      57.460  76.058  51.816  1.00  0.00           C  
ATOM   3250 HG12 ILE   209      56.938  76.327  50.898  1.00  0.00           H  
ATOM   3251 HG13 ILE   209      57.535  76.928  52.468  1.00  0.00           H  
ATOM   3252  CD1 ILE   209      56.675  75.015  52.604  1.00  0.00           C  
ATOM   3253 HD11 ILE   209      55.654  75.279  52.880  1.00  0.00           H  
ATOM   3254 HD12 ILE   209      56.604  74.069  52.067  1.00  0.00           H  
ATOM   3255 HD13 ILE   209      57.193  74.780  53.534  1.00  0.00           H  
ATOM   3256  C   ILE   209      61.202  76.440  50.509  1.00  0.00           C  
ATOM   3257  O   ILE   209      61.623  75.376  50.110  1.00  0.00           O  
ATOM   3258  N   ARG   210      62.011  77.350  51.112  1.00  0.00           N  
ATOM   3259  H   ARG   210      61.478  78.110  51.511  1.00  0.00           H  
ATOM   3260  CA  ARG   210      63.467  77.067  51.475  1.00  0.00           C  
ATOM   3261  HA  ARG   210      63.828  76.483  50.628  1.00  0.00           H  
ATOM   3262  CB  ARG   210      64.194  78.383  51.617  1.00  0.00           C  
ATOM   3263  HB2 ARG   210      63.633  79.094  51.011  1.00  0.00           H  
ATOM   3264  HB3 ARG   210      63.977  78.761  52.617  1.00  0.00           H  
ATOM   3265  CG  ARG   210      65.709  78.285  51.388  1.00  0.00           C  
ATOM   3266  HG2 ARG   210      66.100  77.502  52.037  1.00  0.00           H  
ATOM   3267  HG3 ARG   210      65.835  78.059  50.329  1.00  0.00           H  
ATOM   3268  CD  ARG   210      66.236  79.632  51.739  1.00  0.00           C  
ATOM   3269  HD2 ARG   210      65.448  80.334  51.468  1.00  0.00           H  
ATOM   3270  HD3 ARG   210      66.381  79.719  52.815  1.00  0.00           H  
ATOM   3271  NE  ARG   210      67.559  79.957  51.081  1.00  0.00           N  
ATOM   3272  HE  ARG   210      68.359  79.380  51.294  1.00  0.00           H  
ATOM   3273  CZ  ARG   210      67.819  80.451  49.941  1.00  0.00           C  
ATOM   3274  NH1 ARG   210      66.857  81.055  49.288  1.00  0.00           N  
ATOM   3275 HH11 ARG   210      67.116  81.544  48.443  1.00  0.00           H  
ATOM   3276 HH12 ARG   210      65.918  81.164  49.645  1.00  0.00           H  
ATOM   3277  NH2 ARG   210      68.997  80.391  49.318  1.00  0.00           N  
ATOM   3278 HH21 ARG   210      68.978  80.904  48.448  1.00  0.00           H  
ATOM   3279 HH22 ARG   210      69.766  79.827  49.649  1.00  0.00           H  
ATOM   3280  C   ARG   210      63.647  76.105  52.724  1.00  0.00           C  
ATOM   3281  O   ARG   210      63.101  76.540  53.726  1.00  0.00           O  
ATOM   3282  N   PHE   211      64.462  75.071  52.799  1.00  0.00           N  
ATOM   3283  H   PHE   211      65.005  74.816  51.986  1.00  0.00           H  
ATOM   3284  CA  PHE   211      64.815  74.317  54.056  1.00  0.00           C  
ATOM   3285  HA  PHE   211      64.733  75.045  54.863  1.00  0.00           H  
ATOM   3286  CB  PHE   211      63.778  73.255  54.336  1.00  0.00           C  
ATOM   3287  HB2 PHE   211      63.950  72.856  55.336  1.00  0.00           H  
ATOM   3288  HB3 PHE   211      62.833  73.787  54.452  1.00  0.00           H  
ATOM   3289  CG  PHE   211      63.651  72.189  53.280  1.00  0.00           C  
ATOM   3290  CD1 PHE   211      62.983  72.446  52.064  1.00  0.00           C  
ATOM   3291  HD1 PHE   211      62.405  73.357  52.017  1.00  0.00           H  
ATOM   3292  CE1 PHE   211      63.136  71.577  50.998  1.00  0.00           C  
ATOM   3293  HE1 PHE   211      62.680  71.769  50.038  1.00  0.00           H  
ATOM   3294  CZ  PHE   211      63.894  70.400  51.118  1.00  0.00           C  
ATOM   3295  HZ  PHE   211      63.911  69.682  50.312  1.00  0.00           H  
ATOM   3296  CE2 PHE   211      64.580  70.167  52.353  1.00  0.00           C  
ATOM   3297  HE2 PHE   211      65.101  69.221  52.377  1.00  0.00           H  
ATOM   3298  CD2 PHE   211      64.499  71.050  53.431  1.00  0.00           C  
ATOM   3299  HD2 PHE   211      65.112  70.833  54.293  1.00  0.00           H  
ATOM   3300  C   PHE   211      66.264  73.806  53.994  1.00  0.00           C  
ATOM   3301  O   PHE   211      66.986  73.992  53.019  1.00  0.00           O  
ATOM   3302  N   SER   212      66.606  73.147  55.062  1.00  0.00           N  
ATOM   3303  H   SER   212      66.071  73.458  55.860  1.00  0.00           H  
ATOM   3304  CA  SER   212      67.940  72.445  55.248  1.00  0.00           C  
ATOM   3305  HA  SER   212      68.527  72.580  54.339  1.00  0.00           H  
ATOM   3306  CB  SER   212      68.625  73.159  56.332  1.00  0.00           C  
ATOM   3307  HB2 SER   212      68.051  72.999  57.245  1.00  0.00           H  
ATOM   3308  HB3 SER   212      69.633  72.812  56.561  1.00  0.00           H  
ATOM   3309  OG  SER   212      68.685  74.579  56.110  1.00  0.00           O  
ATOM   3310  HG  SER   212      69.381  74.642  55.452  1.00  0.00           H  
ATOM   3311  C   SER   212      67.778  70.966  55.576  1.00  0.00           C  
ATOM   3312  O   SER   212      66.767  70.573  56.206  1.00  0.00           O  
ATOM   3313  N   PHE   213      68.715  70.115  55.187  1.00  0.00           N  
ATOM   3314  H   PHE   213      69.448  70.516  54.619  1.00  0.00           H  
ATOM   3315  CA  PHE   213      68.658  68.666  55.547  1.00  0.00           C  
ATOM   3316  HA  PHE   213      67.623  68.340  55.442  1.00  0.00           H  
ATOM   3317  CB  PHE   213      69.505  67.799  54.537  1.00  0.00           C  
ATOM   3318  HB2 PHE   213      69.624  66.823  55.007  1.00  0.00           H  
ATOM   3319  HB3 PHE   213      70.488  68.263  54.468  1.00  0.00           H  
ATOM   3320  CG  PHE   213      68.966  67.758  53.178  1.00  0.00           C  
ATOM   3321  CD1 PHE   213      69.338  68.697  52.198  1.00  0.00           C  
ATOM   3322  HD1 PHE   213      70.025  69.506  52.398  1.00  0.00           H  
ATOM   3323  CE1 PHE   213      68.924  68.501  50.850  1.00  0.00           C  
ATOM   3324  HE1 PHE   213      69.218  69.200  50.081  1.00  0.00           H  
ATOM   3325  CZ  PHE   213      68.071  67.457  50.508  1.00  0.00           C  
ATOM   3326  HZ  PHE   213      67.662  67.396  49.510  1.00  0.00           H  
ATOM   3327  CE2 PHE   213      67.561  66.632  51.509  1.00  0.00           C  
ATOM   3328  HE2 PHE   213      66.857  65.897  51.148  1.00  0.00           H  
ATOM   3329  CD2 PHE   213      68.076  66.699  52.774  1.00  0.00           C  
ATOM   3330  HD2 PHE   213      67.747  65.948  53.477  1.00  0.00           H  
ATOM   3331  C   PHE   213      69.043  68.383  57.019  1.00  0.00           C  
ATOM   3332  O   PHE   213      69.560  69.314  57.707  1.00  0.00           O  
ATOM   3333  N   SER   214      68.691  67.184  57.509  1.00  0.00           N  
ATOM   3334  H   SER   214      68.271  66.482  56.916  1.00  0.00           H  
ATOM   3335  CA  SER   214      68.867  66.724  58.910  1.00  0.00           C  
ATOM   3336  HA  SER   214      68.430  67.504  59.533  1.00  0.00           H  
ATOM   3337  CB  SER   214      68.077  65.456  59.276  1.00  0.00           C  
ATOM   3338  HB2 SER   214      68.404  64.675  58.589  1.00  0.00           H  
ATOM   3339  HB3 SER   214      67.028  65.669  59.070  1.00  0.00           H  
ATOM   3340  OG  SER   214      68.437  65.052  60.577  1.00  0.00           O  
ATOM   3341  HG  SER   214      67.907  64.256  60.661  1.00  0.00           H  
ATOM   3342  C   SER   214      70.391  66.723  59.237  1.00  0.00           C  
ATOM   3343  O   SER   214      71.187  66.318  58.411  1.00  0.00           O  
ATOM   3344  N   MET   215      70.746  67.224  60.412  1.00  0.00           N  
ATOM   3345  H   MET   215      69.982  67.345  61.061  1.00  0.00           H  
ATOM   3346  CA  MET   215      72.075  67.233  60.913  1.00  0.00           C  
ATOM   3347  HA  MET   215      72.726  67.609  60.123  1.00  0.00           H  
ATOM   3348  CB  MET   215      72.264  68.144  62.151  1.00  0.00           C  
ATOM   3349  HB2 MET   215      73.237  68.047  62.633  1.00  0.00           H  
ATOM   3350  HB3 MET   215      72.085  69.188  61.892  1.00  0.00           H  
ATOM   3351  CG  MET   215      71.332  67.717  63.301  1.00  0.00           C  
ATOM   3352  HG2 MET   215      70.274  67.554  63.091  1.00  0.00           H  
ATOM   3353  HG3 MET   215      71.719  66.795  63.736  1.00  0.00           H  
ATOM   3354  SD  MET   215      71.384  68.836  64.758  1.00  0.00           S  
ATOM   3355  CE  MET   215      70.745  70.367  64.034  1.00  0.00           C  
ATOM   3356  HE1 MET   215      69.774  70.149  63.592  1.00  0.00           H  
ATOM   3357  HE2 MET   215      71.425  70.852  63.334  1.00  0.00           H  
ATOM   3358  HE3 MET   215      70.514  71.122  64.786  1.00  0.00           H  
ATOM   3359  C   MET   215      72.578  65.812  61.179  1.00  0.00           C  
ATOM   3360  O   MET   215      73.789  65.633  61.445  1.00  0.00           O  
ATOM   3361  N   GLU   216      71.782  64.763  60.994  1.00  0.00           N  
ATOM   3362  H   GLU   216      70.821  64.921  60.728  1.00  0.00           H  
ATOM   3363  CA  GLU   216      72.229  63.388  61.132  1.00  0.00           C  
ATOM   3364  HA  GLU   216      73.265  63.336  60.799  1.00  0.00           H  
ATOM   3365  CB  GLU   216      72.207  63.056  62.633  1.00  0.00           C  
ATOM   3366  HB2 GLU   216      72.780  63.841  63.127  1.00  0.00           H  
ATOM   3367  HB3 GLU   216      72.795  62.143  62.726  1.00  0.00           H  
ATOM   3368  CG  GLU   216      70.800  62.909  63.313  1.00  0.00           C  
ATOM   3369  HG2 GLU   216      70.125  63.648  62.881  1.00  0.00           H  
ATOM   3370  HG3 GLU   216      70.513  61.871  63.145  1.00  0.00           H  
ATOM   3371  CD  GLU   216      70.755  63.139  64.809  1.00  0.00           C  
ATOM   3372  OE1 GLU   216      71.739  62.976  65.556  1.00  0.00           O  
ATOM   3373  OE2 GLU   216      69.642  63.520  65.260  1.00  0.00           O  
ATOM   3374  C   GLU   216      71.380  62.400  60.357  1.00  0.00           C  
ATOM   3375  O   GLU   216      70.516  62.730  59.524  1.00  0.00           O  
ATOM   3376  N   GLU   217      71.676  61.080  60.519  1.00  0.00           N  
ATOM   3377  H   GLU   217      72.467  60.844  61.100  1.00  0.00           H  
ATOM   3378  CA  GLU   217      71.011  59.956  59.836  1.00  0.00           C  
ATOM   3379  HA  GLU   217      70.005  60.353  59.696  1.00  0.00           H  
ATOM   3380  CB  GLU   217      71.572  59.552  58.468  1.00  0.00           C  
ATOM   3381  HB2 GLU   217      71.058  58.652  58.131  1.00  0.00           H  
ATOM   3382  HB3 GLU   217      72.611  59.260  58.624  1.00  0.00           H  
ATOM   3383  CG  GLU   217      71.548  60.606  57.344  1.00  0.00           C  
ATOM   3384  HG2 GLU   217      72.258  61.397  57.587  1.00  0.00           H  
ATOM   3385  HG3 GLU   217      70.531  60.997  57.356  1.00  0.00           H  
ATOM   3386  CD  GLU   217      71.876  59.949  55.938  1.00  0.00           C  
ATOM   3387  OE1 GLU   217      72.574  60.530  55.127  1.00  0.00           O  
ATOM   3388  OE2 GLU   217      71.389  58.836  55.680  1.00  0.00           O  
ATOM   3389  C   GLU   217      70.937  58.716  60.760  1.00  0.00           C  
ATOM   3390  O   GLU   217      70.214  57.819  60.375  1.00  0.00           O  
ATOM   3391  N   GLU   218      71.597  58.598  61.924  1.00  0.00           N  
ATOM   3392  H   GLU   218      72.197  59.373  62.169  1.00  0.00           H  
ATOM   3393  CA  GLU   218      71.528  57.460  62.880  1.00  0.00           C  
ATOM   3394  HA  GLU   218      70.538  57.022  62.748  1.00  0.00           H  
ATOM   3395  CB  GLU   218      72.610  56.472  62.463  1.00  0.00           C  
ATOM   3396  HB2 GLU   218      72.470  56.207  61.415  1.00  0.00           H  
ATOM   3397  HB3 GLU   218      73.561  56.989  62.591  1.00  0.00           H  
ATOM   3398  CG  GLU   218      72.724  55.233  63.330  1.00  0.00           C  
ATOM   3399  HG2 GLU   218      73.597  54.686  62.974  1.00  0.00           H  
ATOM   3400  HG3 GLU   218      72.820  55.500  64.382  1.00  0.00           H  
ATOM   3401  CD  GLU   218      71.462  54.412  63.139  1.00  0.00           C  
ATOM   3402  OE1 GLU   218      71.408  53.460  62.336  1.00  0.00           O  
ATOM   3403  OE2 GLU   218      70.338  54.711  63.626  1.00  0.00           O  
ATOM   3404  C   GLU   218      71.777  57.879  64.334  1.00  0.00           C  
ATOM   3405  O   GLU   218      72.748  58.657  64.628  1.00  0.00           O  
ATOM   3406  N   LYS   219      70.994  57.401  65.241  1.00  0.00           N  
ATOM   3407  H   LYS   219      70.341  56.735  64.854  1.00  0.00           H  
ATOM   3408  CA  LYS   219      71.055  57.540  66.704  1.00  0.00           C  
ATOM   3409  HA  LYS   219      72.059  57.874  66.967  1.00  0.00           H  
ATOM   3410  CB  LYS   219      70.193  58.737  67.100  1.00  0.00           C  
ATOM   3411  HB2 LYS   219      70.388  59.511  66.357  1.00  0.00           H  
ATOM   3412  HB3 LYS   219      69.151  58.431  67.008  1.00  0.00           H  
ATOM   3413  CG  LYS   219      70.506  59.330  68.498  1.00  0.00           C  
ATOM   3414  HG2 LYS   219      70.347  58.661  69.344  1.00  0.00           H  
ATOM   3415  HG3 LYS   219      71.519  59.730  68.462  1.00  0.00           H  
ATOM   3416  CD  LYS   219      69.611  60.550  68.730  1.00  0.00           C  
ATOM   3417  HD2 LYS   219      69.963  60.826  69.724  1.00  0.00           H  
ATOM   3418  HD3 LYS   219      68.568  60.250  68.831  1.00  0.00           H  
ATOM   3419  CE  LYS   219      69.787  61.697  67.644  1.00  0.00           C  
ATOM   3420  HE2 LYS   219      70.853  61.826  67.457  1.00  0.00           H  
ATOM   3421  HE3 LYS   219      69.445  61.281  66.697  1.00  0.00           H  
ATOM   3422  NZ  LYS   219      69.107  62.939  68.019  1.00  0.00           N  
ATOM   3423  HZ1 LYS   219      69.207  63.674  67.333  1.00  0.00           H  
ATOM   3424  HZ2 LYS   219      68.121  62.778  68.168  1.00  0.00           H  
ATOM   3425  HZ3 LYS   219      69.490  63.259  68.897  1.00  0.00           H  
ATOM   3426  C   LYS   219      70.771  56.146  67.260  1.00  0.00           C  
ATOM   3427  O   LYS   219      69.796  55.493  66.833  1.00  0.00           O  
ATOM   3428  N   LYS   220      71.579  55.749  68.199  1.00  0.00           N  
ATOM   3429  H   LYS   220      72.320  56.396  68.426  1.00  0.00           H  
ATOM   3430  CA  LYS   220      71.275  54.564  68.991  1.00  0.00           C  
ATOM   3431  HA  LYS   220      70.973  53.693  68.409  1.00  0.00           H  
ATOM   3432  CB  LYS   220      72.542  54.211  69.745  1.00  0.00           C  
ATOM   3433  HB2 LYS   220      72.720  55.027  70.446  1.00  0.00           H  
ATOM   3434  HB3 LYS   220      72.227  53.380  70.377  1.00  0.00           H  
ATOM   3435  CG  LYS   220      73.840  53.982  68.932  1.00  0.00           C  
ATOM   3436  HG2 LYS   220      74.649  53.838  69.648  1.00  0.00           H  
ATOM   3437  HG3 LYS   220      74.110  54.875  68.368  1.00  0.00           H  
ATOM   3438  CD  LYS   220      73.683  52.751  68.025  1.00  0.00           C  
ATOM   3439  HD2 LYS   220      73.385  51.883  68.613  1.00  0.00           H  
ATOM   3440  HD3 LYS   220      72.940  52.937  67.249  1.00  0.00           H  
ATOM   3441  CE  LYS   220      75.087  52.774  67.377  1.00  0.00           C  
ATOM   3442  HE2 LYS   220      75.864  52.926  68.126  1.00  0.00           H  
ATOM   3443  HE3 LYS   220      75.054  53.693  66.791  1.00  0.00           H  
ATOM   3444  NZ  LYS   220      75.221  51.585  66.514  1.00  0.00           N  
ATOM   3445  HZ1 LYS   220      74.508  50.910  66.750  1.00  0.00           H  
ATOM   3446  HZ2 LYS   220      75.273  51.763  65.521  1.00  0.00           H  
ATOM   3447  HZ3 LYS   220      76.079  51.158  66.835  1.00  0.00           H  
ATOM   3448  C   LYS   220      70.014  54.854  69.867  1.00  0.00           C  
ATOM   3449  O   LYS   220      69.956  55.816  70.665  1.00  0.00           O  
ATOM   3450  N   LYS   221      69.005  53.960  69.787  1.00  0.00           N  
ATOM   3451  H   LYS   221      69.105  53.219  69.108  1.00  0.00           H  
ATOM   3452  CA  LYS   221      67.687  53.955  70.402  1.00  0.00           C  
ATOM   3453  HA  LYS   221      67.675  54.560  71.309  1.00  0.00           H  
ATOM   3454  CB  LYS   221      66.677  54.449  69.462  1.00  0.00           C  
ATOM   3455  HB2 LYS   221      65.681  54.214  69.838  1.00  0.00           H  
ATOM   3456  HB3 LYS   221      66.795  53.963  68.493  1.00  0.00           H  
ATOM   3457  CG  LYS   221      66.675  55.944  69.223  1.00  0.00           C  
ATOM   3458  HG2 LYS   221      66.360  56.487  70.114  1.00  0.00           H  
ATOM   3459  HG3 LYS   221      67.704  56.258  69.050  1.00  0.00           H  
ATOM   3460  CD  LYS   221      65.881  56.692  68.012  1.00  0.00           C  
ATOM   3461  HD2 LYS   221      66.330  56.644  67.020  1.00  0.00           H  
ATOM   3462  HD3 LYS   221      65.915  57.744  68.297  1.00  0.00           H  
ATOM   3463  CE  LYS   221      64.450  56.207  67.936  1.00  0.00           C  
ATOM   3464  HE2 LYS   221      64.001  57.152  67.633  1.00  0.00           H  
ATOM   3465  HE3 LYS   221      64.127  55.863  68.919  1.00  0.00           H  
ATOM   3466  NZ  LYS   221      64.132  55.197  66.872  1.00  0.00           N  
ATOM   3467  HZ1 LYS   221      63.790  54.326  67.251  1.00  0.00           H  
ATOM   3468  HZ2 LYS   221      63.378  55.489  66.266  1.00  0.00           H  
ATOM   3469  HZ3 LYS   221      64.938  55.016  66.290  1.00  0.00           H  
ATOM   3470  C   LYS   221      67.504  52.400  70.711  1.00  0.00           C  
ATOM   3471  O   LYS   221      67.930  51.523  69.925  1.00  0.00           O  
ATOM   3472  N   PHE   222      66.613  52.136  71.659  1.00  0.00           N  
ATOM   3473  H   PHE   222      66.144  52.932  72.068  1.00  0.00           H  
ATOM   3474  CA  PHE   222      66.311  50.858  72.286  1.00  0.00           C  
ATOM   3475  HA  PHE   222      67.224  50.628  72.834  1.00  0.00           H  
ATOM   3476  CB  PHE   222      65.017  50.912  73.101  1.00  0.00           C  
ATOM   3477  HB2 PHE   222      64.141  50.886  72.454  1.00  0.00           H  
ATOM   3478  HB3 PHE   222      64.995  51.878  73.605  1.00  0.00           H  
ATOM   3479  CG  PHE   222      64.962  49.784  74.164  1.00  0.00           C  
ATOM   3480  CD1 PHE   222      63.942  48.815  74.143  1.00  0.00           C  
ATOM   3481  HD1 PHE   222      63.275  48.777  73.295  1.00  0.00           H  
ATOM   3482  CE1 PHE   222      63.789  47.909  75.184  1.00  0.00           C  
ATOM   3483  HE1 PHE   222      63.098  47.086  75.084  1.00  0.00           H  
ATOM   3484  CZ  PHE   222      64.768  47.902  76.246  1.00  0.00           C  
ATOM   3485  HZ  PHE   222      64.641  47.176  77.036  1.00  0.00           H  
ATOM   3486  CE2 PHE   222      65.814  48.844  76.232  1.00  0.00           C  
ATOM   3487  HE2 PHE   222      66.519  48.945  77.044  1.00  0.00           H  
ATOM   3488  CD2 PHE   222      65.844  49.800  75.210  1.00  0.00           C  
ATOM   3489  HD2 PHE   222      66.509  50.638  75.357  1.00  0.00           H  
ATOM   3490  C   PHE   222      66.181  49.747  71.265  1.00  0.00           C  
ATOM   3491  O   PHE   222      65.322  49.927  70.432  1.00  0.00           O  
ATOM   3492  N   GLN   223      67.092  48.810  71.184  1.00  0.00           N  
ATOM   3493  H   GLN   223      67.901  48.920  71.779  1.00  0.00           H  
ATOM   3494  CA  GLN   223      67.067  47.624  70.279  1.00  0.00           C  
ATOM   3495  HA  GLN   223      68.076  47.214  70.221  1.00  0.00           H  
ATOM   3496  CB  GLN   223      66.129  46.540  70.943  1.00  0.00           C  
ATOM   3497  HB2 GLN   223      66.064  45.711  70.237  1.00  0.00           H  
ATOM   3498  HB3 GLN   223      65.126  46.952  71.044  1.00  0.00           H  
ATOM   3499  CG  GLN   223      66.597  46.023  72.332  1.00  0.00           C  
ATOM   3500  HG2 GLN   223      66.579  46.832  73.062  1.00  0.00           H  
ATOM   3501  HG3 GLN   223      67.600  45.610  72.226  1.00  0.00           H  
ATOM   3502  CD  GLN   223      65.745  44.850  72.840  1.00  0.00           C  
ATOM   3503  OE1 GLN   223      65.423  43.941  72.083  1.00  0.00           O  
ATOM   3504  NE2 GLN   223      65.399  44.749  74.142  1.00  0.00           N  
ATOM   3505 HE21 GLN   223      64.978  43.863  74.381  1.00  0.00           H  
ATOM   3506 HE22 GLN   223      65.512  45.520  74.785  1.00  0.00           H  
ATOM   3507  C   GLN   223      66.762  47.994  68.786  1.00  0.00           C  
ATOM   3508  O   GLN   223      66.446  47.146  67.941  1.00  0.00           O  
ATOM   3509  N   SER   224      67.187  49.198  68.291  1.00  0.00           N  
ATOM   3510  H   SER   224      67.506  49.874  68.970  1.00  0.00           H  
ATOM   3511  CA  SER   224      66.986  49.675  66.897  1.00  0.00           C  
ATOM   3512  HA  SER   224      65.935  49.503  66.663  1.00  0.00           H  
ATOM   3513  CB  SER   224      67.322  51.199  66.785  1.00  0.00           C  
ATOM   3514  HB2 SER   224      68.256  51.450  67.287  1.00  0.00           H  
ATOM   3515  HB3 SER   224      66.467  51.726  67.208  1.00  0.00           H  
ATOM   3516  OG  SER   224      67.446  51.563  65.426  1.00  0.00           O  
ATOM   3517  HG  SER   224      67.645  52.498  65.335  1.00  0.00           H  
ATOM   3518  C   SER   224      67.891  48.845  65.983  1.00  0.00           C  
ATOM   3519  O   SER   224      69.065  48.637  66.319  1.00  0.00           O  
ATOM   3520  N   GLY   225      67.238  48.325  64.909  1.00  0.00           N  
ATOM   3521  H   GLY   225      66.234  48.433  64.940  1.00  0.00           H  
ATOM   3522  CA  GLY   225      67.769  47.451  63.902  1.00  0.00           C  
ATOM   3523  HA2 GLY   225      68.856  47.504  63.963  1.00  0.00           H  
ATOM   3524  HA3 GLY   225      67.451  47.884  62.954  1.00  0.00           H  
ATOM   3525  C   GLY   225      67.442  45.937  64.096  1.00  0.00           C  
ATOM   3526  O   GLY   225      67.775  45.162  63.239  1.00  0.00           O  
ATOM   3527  N   GLN   226      66.777  45.643  65.200  1.00  0.00           N  
ATOM   3528  H   GLN   226      66.756  46.337  65.934  1.00  0.00           H  
ATOM   3529  CA  GLN   226      66.494  44.228  65.678  1.00  0.00           C  
ATOM   3530  HA  GLN   226      66.519  43.587  64.797  1.00  0.00           H  
ATOM   3531  CB  GLN   226      67.594  43.756  66.639  1.00  0.00           C  
ATOM   3532  HB2 GLN   226      67.392  42.742  66.982  1.00  0.00           H  
ATOM   3533  HB3 GLN   226      67.667  44.407  67.510  1.00  0.00           H  
ATOM   3534  CG  GLN   226      68.953  43.796  65.991  1.00  0.00           C  
ATOM   3535  HG2 GLN   226      69.610  43.356  66.741  1.00  0.00           H  
ATOM   3536  HG3 GLN   226      69.299  44.808  65.783  1.00  0.00           H  
ATOM   3537  CD  GLN   226      69.124  42.974  64.703  1.00  0.00           C  
ATOM   3538  OE1 GLN   226      69.844  43.288  63.794  1.00  0.00           O  
ATOM   3539  NE2 GLN   226      68.495  41.795  64.566  1.00  0.00           N  
ATOM   3540 HE21 GLN   226      68.027  41.260  65.284  1.00  0.00           H  
ATOM   3541 HE22 GLN   226      68.612  41.408  63.641  1.00  0.00           H  
ATOM   3542  C   GLN   226      65.148  44.067  66.371  1.00  0.00           C  
ATOM   3543  O   GLN   226      64.814  43.015  66.999  1.00  0.00           O  
ATOM   3544  N   LEU   227      64.182  45.003  66.240  1.00  0.00           N  
ATOM   3545  H   LEU   227      64.475  45.808  65.705  1.00  0.00           H  
ATOM   3546  CA  LEU   227      62.829  44.974  66.756  1.00  0.00           C  
ATOM   3547  HA  LEU   227      62.784  44.566  67.766  1.00  0.00           H  
ATOM   3548  CB  LEU   227      62.288  46.329  66.860  1.00  0.00           C  
ATOM   3549  HB2 LEU   227      62.337  46.639  65.816  1.00  0.00           H  
ATOM   3550  HB3 LEU   227      61.271  46.318  67.251  1.00  0.00           H  
ATOM   3551  CG  LEU   227      63.067  47.353  67.717  1.00  0.00           C  
ATOM   3552  HG  LEU   227      64.098  47.424  67.371  1.00  0.00           H  
ATOM   3553  CD1 LEU   227      62.304  48.598  67.486  1.00  0.00           C  
ATOM   3554 HD11 LEU   227      61.242  48.433  67.663  1.00  0.00           H  
ATOM   3555 HD12 LEU   227      62.445  48.943  66.462  1.00  0.00           H  
ATOM   3556 HD13 LEU   227      62.697  49.424  68.079  1.00  0.00           H  
ATOM   3557  CD2 LEU   227      62.909  47.107  69.169  1.00  0.00           C  
ATOM   3558 HD21 LEU   227      61.912  46.727  69.392  1.00  0.00           H  
ATOM   3559 HD22 LEU   227      63.638  46.375  69.518  1.00  0.00           H  
ATOM   3560 HD23 LEU   227      63.088  47.957  69.827  1.00  0.00           H  
ATOM   3561  C   LEU   227      61.940  44.011  65.986  1.00  0.00           C  
ATOM   3562  O   LEU   227      62.096  43.981  64.719  1.00  0.00           O  
ATOM   3563  N   THR   228      60.948  43.383  66.643  1.00  0.00           N  
ATOM   3564  H   THR   228      60.760  43.697  67.584  1.00  0.00           H  
ATOM   3565  CA  THR   228      60.024  42.302  66.105  1.00  0.00           C  
ATOM   3566  HA  THR   228      60.329  42.010  65.100  1.00  0.00           H  
ATOM   3567  CB  THR   228      60.137  41.046  66.978  1.00  0.00           C  
ATOM   3568  HB  THR   228      59.812  41.200  68.007  1.00  0.00           H  
ATOM   3569  CG2 THR   228      59.437  39.886  66.471  1.00  0.00           C  
ATOM   3570 HG21 THR   228      59.606  39.079  67.184  1.00  0.00           H  
ATOM   3571 HG22 THR   228      58.380  40.037  66.252  1.00  0.00           H  
ATOM   3572 HG23 THR   228      59.906  39.622  65.523  1.00  0.00           H  
ATOM   3573  OG1 THR   228      61.497  40.691  66.972  1.00  0.00           O  
ATOM   3574  HG1 THR   228      61.963  41.144  67.679  1.00  0.00           H  
ATOM   3575  C   THR   228      58.532  42.767  66.006  1.00  0.00           C  
ATOM   3576  O   THR   228      58.051  43.523  66.822  1.00  0.00           O  
ATOM   3577  N   THR   229      57.708  42.285  65.015  1.00  0.00           N  
ATOM   3578  H   THR   229      57.975  41.499  64.440  1.00  0.00           H  
ATOM   3579  CA  THR   229      56.312  42.717  64.901  1.00  0.00           C  
ATOM   3580  HA  THR   229      56.115  43.520  65.611  1.00  0.00           H  
ATOM   3581  CB  THR   229      56.058  43.315  63.491  1.00  0.00           C  
ATOM   3582  HB  THR   229      56.102  42.471  62.803  1.00  0.00           H  
ATOM   3583  CG2 THR   229      54.718  43.881  63.223  1.00  0.00           C  
ATOM   3584 HG21 THR   229      54.624  44.012  62.145  1.00  0.00           H  
ATOM   3585 HG22 THR   229      53.901  43.195  63.446  1.00  0.00           H  
ATOM   3586 HG23 THR   229      54.586  44.882  63.634  1.00  0.00           H  
ATOM   3587  OG1 THR   229      57.017  44.312  63.168  1.00  0.00           O  
ATOM   3588  HG1 THR   229      57.750  43.830  62.779  1.00  0.00           H  
ATOM   3589  C   THR   229      55.358  41.503  65.213  1.00  0.00           C  
ATOM   3590  O   THR   229      55.762  40.311  65.048  1.00  0.00           O  
ATOM   3591  N   ARG   230      54.079  41.822  65.617  1.00  0.00           N  
ATOM   3592  H   ARG   230      53.926  42.812  65.741  1.00  0.00           H  
ATOM   3593  CA  ARG   230      53.034  40.888  66.005  1.00  0.00           C  
ATOM   3594  HA  ARG   230      53.096  39.977  65.408  1.00  0.00           H  
ATOM   3595  CB  ARG   230      53.363  40.475  67.475  1.00  0.00           C  
ATOM   3596  HB2 ARG   230      53.580  41.389  68.029  1.00  0.00           H  
ATOM   3597  HB3 ARG   230      54.339  39.993  67.414  1.00  0.00           H  
ATOM   3598  CG  ARG   230      52.357  39.521  68.052  1.00  0.00           C  
ATOM   3599  HG2 ARG   230      51.410  39.998  68.303  1.00  0.00           H  
ATOM   3600  HG3 ARG   230      52.130  38.751  67.314  1.00  0.00           H  
ATOM   3601  CD  ARG   230      52.936  38.766  69.345  1.00  0.00           C  
ATOM   3602  HD2 ARG   230      53.308  39.438  70.118  1.00  0.00           H  
ATOM   3603  HD3 ARG   230      53.782  38.113  69.132  1.00  0.00           H  
ATOM   3604  NE  ARG   230      51.812  37.939  69.970  1.00  0.00           N  
ATOM   3605  HE  ARG   230      50.877  37.956  69.589  1.00  0.00           H  
ATOM   3606  CZ  ARG   230      51.950  37.056  70.967  1.00  0.00           C  
ATOM   3607  NH1 ARG   230      53.101  36.865  71.466  1.00  0.00           N  
ATOM   3608 HH11 ARG   230      53.222  36.029  72.020  1.00  0.00           H  
ATOM   3609 HH12 ARG   230      53.845  37.500  71.214  1.00  0.00           H  
ATOM   3610  NH2 ARG   230      50.961  36.359  71.391  1.00  0.00           N  
ATOM   3611 HH21 ARG   230      50.153  36.270  70.792  1.00  0.00           H  
ATOM   3612 HH22 ARG   230      51.052  35.731  72.177  1.00  0.00           H  
ATOM   3613  C   ARG   230      51.638  41.528  65.910  1.00  0.00           C  
ATOM   3614  O   ARG   230      51.500  42.704  66.201  1.00  0.00           O  
ATOM   3615  N   PHE   231      50.640  40.739  65.557  1.00  0.00           N  
ATOM   3616  H   PHE   231      50.888  39.762  65.496  1.00  0.00           H  
ATOM   3617  CA  PHE   231      49.217  41.106  65.470  1.00  0.00           C  
ATOM   3618  HA  PHE   231      49.092  42.179  65.324  1.00  0.00           H  
ATOM   3619  CB  PHE   231      48.627  40.438  64.276  1.00  0.00           C  
ATOM   3620  HB2 PHE   231      48.666  39.349  64.277  1.00  0.00           H  
ATOM   3621  HB3 PHE   231      47.562  40.628  64.143  1.00  0.00           H  
ATOM   3622  CG  PHE   231      49.299  40.876  63.031  1.00  0.00           C  
ATOM   3623  CD1 PHE   231      48.905  42.128  62.587  1.00  0.00           C  
ATOM   3624  HD1 PHE   231      48.218  42.733  63.159  1.00  0.00           H  
ATOM   3625  CE1 PHE   231      49.575  42.699  61.454  1.00  0.00           C  
ATOM   3626  HE1 PHE   231      49.382  43.698  61.092  1.00  0.00           H  
ATOM   3627  CZ  PHE   231      50.673  42.021  60.898  1.00  0.00           C  
ATOM   3628  HZ  PHE   231      51.089  42.453  59.999  1.00  0.00           H  
ATOM   3629  CE2 PHE   231      51.034  40.713  61.335  1.00  0.00           C  
ATOM   3630  HE2 PHE   231      51.794  40.166  60.797  1.00  0.00           H  
ATOM   3631  CD2 PHE   231      50.374  40.181  62.426  1.00  0.00           C  
ATOM   3632  HD2 PHE   231      50.509  39.145  62.701  1.00  0.00           H  
ATOM   3633  C   PHE   231      48.308  40.863  66.758  1.00  0.00           C  
ATOM   3634  O   PHE   231      48.630  40.015  67.505  1.00  0.00           O  
ATOM   3635  N   PHE   232      47.247  41.616  66.938  1.00  0.00           N  
ATOM   3636  H   PHE   232      47.137  42.247  66.157  1.00  0.00           H  
ATOM   3637  CA  PHE   232      46.177  41.628  67.906  1.00  0.00           C  
ATOM   3638  HA  PHE   232      46.151  40.632  68.348  1.00  0.00           H  
ATOM   3639  CB  PHE   232      46.602  42.599  69.133  1.00  0.00           C  
ATOM   3640  HB2 PHE   232      46.747  43.643  68.856  1.00  0.00           H  
ATOM   3641  HB3 PHE   232      45.781  42.552  69.848  1.00  0.00           H  
ATOM   3642  CG  PHE   232      47.795  42.115  69.894  1.00  0.00           C  
ATOM   3643  CD1 PHE   232      47.727  40.960  70.719  1.00  0.00           C  
ATOM   3644  HD1 PHE   232      46.864  40.329  70.873  1.00  0.00           H  
ATOM   3645  CE1 PHE   232      48.868  40.496  71.407  1.00  0.00           C  
ATOM   3646  HE1 PHE   232      48.812  39.590  71.992  1.00  0.00           H  
ATOM   3647  CZ  PHE   232      50.065  41.186  71.319  1.00  0.00           C  
ATOM   3648  HZ  PHE   232      50.958  40.861  71.833  1.00  0.00           H  
ATOM   3649  CE2 PHE   232      50.105  42.307  70.441  1.00  0.00           C  
ATOM   3650  HE2 PHE   232      51.056  42.788  70.265  1.00  0.00           H  
ATOM   3651  CD2 PHE   232      48.993  42.804  69.668  1.00  0.00           C  
ATOM   3652  HD2 PHE   232      49.037  43.656  69.005  1.00  0.00           H  
ATOM   3653  C   PHE   232      44.756  41.986  67.357  1.00  0.00           C  
ATOM   3654  O   PHE   232      44.748  42.726  66.408  1.00  0.00           O  
ATOM   3655  N   HID   233      43.608  41.507  67.859  1.00  0.00           N  
ATOM   3656  H   HID   233      43.724  40.875  68.639  1.00  0.00           H  
ATOM   3657  CA  HID   233      42.269  41.681  67.428  1.00  0.00           C  
ATOM   3658  HA  HID   233      42.355  42.455  66.666  1.00  0.00           H  
ATOM   3659  CB  HID   233      41.736  40.410  66.792  1.00  0.00           C  
ATOM   3660  HB2 HID   233      41.595  39.647  67.557  1.00  0.00           H  
ATOM   3661  HB3 HID   233      42.513  40.032  66.128  1.00  0.00           H  
ATOM   3662  CG  HID   233      40.492  40.555  65.946  1.00  0.00           C  
ATOM   3663  ND1 HID   233      40.297  41.116  64.683  1.00  0.00           N  
ATOM   3664  HD1 HID   233      40.991  41.709  64.249  1.00  0.00           H  
ATOM   3665  CE1 HID   233      39.079  40.922  64.292  1.00  0.00           C  
ATOM   3666  HE1 HID   233      38.704  41.065  63.290  1.00  0.00           H  
ATOM   3667  NE2 HID   233      38.399  40.230  65.194  1.00  0.00           N  
ATOM   3668  CD2 HID   233      39.304  39.955  66.218  1.00  0.00           C  
ATOM   3669  HD2 HID   233      39.283  39.259  67.043  1.00  0.00           H  
ATOM   3670  C   HID   233      41.227  42.096  68.434  1.00  0.00           C  
ATOM   3671  O   HID   233      41.025  41.442  69.524  1.00  0.00           O  
ATOM   3672  N   PHE   234      40.548  43.165  68.157  1.00  0.00           N  
ATOM   3673  H   PHE   234      40.753  43.622  67.279  1.00  0.00           H  
ATOM   3674  CA  PHE   234      39.522  43.674  69.097  1.00  0.00           C  
ATOM   3675  HA  PHE   234      39.458  43.084  70.012  1.00  0.00           H  
ATOM   3676  CB  PHE   234      40.032  45.059  69.615  1.00  0.00           C  
ATOM   3677  HB2 PHE   234      39.206  45.502  70.171  1.00  0.00           H  
ATOM   3678  HB3 PHE   234      40.268  45.661  68.738  1.00  0.00           H  
ATOM   3679  CG  PHE   234      41.189  45.006  70.582  1.00  0.00           C  
ATOM   3680  CD1 PHE   234      40.907  45.184  71.970  1.00  0.00           C  
ATOM   3681  HD1 PHE   234      39.896  45.312  72.326  1.00  0.00           H  
ATOM   3682  CE1 PHE   234      42.004  45.177  72.875  1.00  0.00           C  
ATOM   3683  HE1 PHE   234      41.835  45.323  73.931  1.00  0.00           H  
ATOM   3684  CZ  PHE   234      43.246  44.781  72.451  1.00  0.00           C  
ATOM   3685  HZ  PHE   234      44.058  44.504  73.109  1.00  0.00           H  
ATOM   3686  CE2 PHE   234      43.529  44.540  71.120  1.00  0.00           C  
ATOM   3687  HE2 PHE   234      44.506  44.251  70.760  1.00  0.00           H  
ATOM   3688  CD2 PHE   234      42.485  44.734  70.169  1.00  0.00           C  
ATOM   3689  HD2 PHE   234      42.730  44.476  69.149  1.00  0.00           H  
ATOM   3690  C   PHE   234      38.105  43.669  68.515  1.00  0.00           C  
ATOM   3691  O   PHE   234      37.912  43.970  67.366  1.00  0.00           O  
ATOM   3692  N   THR   235      37.124  43.284  69.362  1.00  0.00           N  
ATOM   3693  H   THR   235      37.328  43.227  70.349  1.00  0.00           H  
ATOM   3694  CA  THR   235      35.735  43.249  68.912  1.00  0.00           C  
ATOM   3695  HA  THR   235      35.661  43.563  67.871  1.00  0.00           H  
ATOM   3696  CB  THR   235      35.135  41.836  68.961  1.00  0.00           C  
ATOM   3697  HB  THR   235      34.056  41.816  68.814  1.00  0.00           H  
ATOM   3698  CG2 THR   235      35.853  40.938  67.944  1.00  0.00           C  
ATOM   3699 HG21 THR   235      36.932  41.065  68.038  1.00  0.00           H  
ATOM   3700 HG22 THR   235      35.713  39.872  68.124  1.00  0.00           H  
ATOM   3701 HG23 THR   235      35.561  41.178  66.922  1.00  0.00           H  
ATOM   3702  OG1 THR   235      35.408  41.329  70.242  1.00  0.00           O  
ATOM   3703  HG1 THR   235      34.951  41.896  70.867  1.00  0.00           H  
ATOM   3704  C   THR   235      34.869  44.240  69.731  1.00  0.00           C  
ATOM   3705  O   THR   235      35.347  44.847  70.684  1.00  0.00           O  
ATOM   3706  N   ARG   236      33.656  44.536  69.223  1.00  0.00           N  
ATOM   3707  H   ARG   236      33.250  44.044  68.439  1.00  0.00           H  
ATOM   3708  CA  ARG   236      32.930  45.785  69.483  1.00  0.00           C  
ATOM   3709  HA  ARG   236      33.733  46.515  69.376  1.00  0.00           H  
ATOM   3710  CB  ARG   236      31.894  46.020  68.340  1.00  0.00           C  
ATOM   3711  HB2 ARG   236      32.423  46.072  67.388  1.00  0.00           H  
ATOM   3712  HB3 ARG   236      31.135  45.241  68.272  1.00  0.00           H  
ATOM   3713  CG  ARG   236      31.167  47.444  68.500  1.00  0.00           C  
ATOM   3714  HG2 ARG   236      30.594  47.541  67.578  1.00  0.00           H  
ATOM   3715  HG3 ARG   236      30.464  47.276  69.316  1.00  0.00           H  
ATOM   3716  CD  ARG   236      32.024  48.742  68.723  1.00  0.00           C  
ATOM   3717  HD2 ARG   236      31.255  49.510  68.796  1.00  0.00           H  
ATOM   3718  HD3 ARG   236      32.387  48.680  69.749  1.00  0.00           H  
ATOM   3719  NE  ARG   236      33.093  48.941  67.716  1.00  0.00           N  
ATOM   3720  HE  ARG   236      33.347  48.120  67.186  1.00  0.00           H  
ATOM   3721  CZ  ARG   236      33.612  50.073  67.347  1.00  0.00           C  
ATOM   3722  NH1 ARG   236      33.269  51.222  67.772  1.00  0.00           N  
ATOM   3723 HH11 ARG   236      33.256  51.962  67.085  1.00  0.00           H  
ATOM   3724 HH12 ARG   236      32.545  51.160  68.474  1.00  0.00           H  
ATOM   3725  NH2 ARG   236      34.414  50.154  66.343  1.00  0.00           N  
ATOM   3726 HH21 ARG   236      34.709  49.342  65.818  1.00  0.00           H  
ATOM   3727 HH22 ARG   236      34.905  50.985  66.046  1.00  0.00           H  
ATOM   3728  C   ARG   236      32.446  45.922  70.902  1.00  0.00           C  
ATOM   3729  O   ARG   236      32.417  47.007  71.424  1.00  0.00           O  
ATOM   3730  N   GLU   237      32.256  44.784  71.601  1.00  0.00           N  
ATOM   3731  H   GLU   237      32.190  43.937  71.056  1.00  0.00           H  
ATOM   3732  CA  GLU   237      31.909  44.831  73.001  1.00  0.00           C  
ATOM   3733  HA  GLU   237      31.109  45.562  73.121  1.00  0.00           H  
ATOM   3734  CB  GLU   237      31.270  43.498  73.440  1.00  0.00           C  
ATOM   3735  HB2 GLU   237      30.898  43.784  74.424  1.00  0.00           H  
ATOM   3736  HB3 GLU   237      30.442  43.336  72.750  1.00  0.00           H  
ATOM   3737  CG  GLU   237      32.126  42.209  73.535  1.00  0.00           C  
ATOM   3738  HG2 GLU   237      31.408  41.419  73.757  1.00  0.00           H  
ATOM   3739  HG3 GLU   237      32.608  42.313  74.507  1.00  0.00           H  
ATOM   3740  CD  GLU   237      32.951  41.917  72.348  1.00  0.00           C  
ATOM   3741  OE1 GLU   237      32.315  41.620  71.263  1.00  0.00           O  
ATOM   3742  OE2 GLU   237      34.188  42.111  72.389  1.00  0.00           O  
ATOM   3743  C   GLU   237      33.006  45.251  73.976  1.00  0.00           C  
ATOM   3744  O   GLU   237      32.789  45.986  74.944  1.00  0.00           O  
ATOM   3745  N   ASN   238      34.222  44.792  73.647  1.00  0.00           N  
ATOM   3746  H   ASN   238      34.412  44.212  72.842  1.00  0.00           H  
ATOM   3747  CA  ASN   238      35.453  45.076  74.364  1.00  0.00           C  
ATOM   3748  HA  ASN   238      35.302  45.036  75.443  1.00  0.00           H  
ATOM   3749  CB  ASN   238      36.554  44.174  73.861  1.00  0.00           C  
ATOM   3750  HB2 ASN   238      36.190  43.158  74.013  1.00  0.00           H  
ATOM   3751  HB3 ASN   238      36.914  44.471  72.876  1.00  0.00           H  
ATOM   3752  CG  ASN   238      37.780  44.145  74.734  1.00  0.00           C  
ATOM   3753  OD1 ASN   238      37.721  44.551  75.853  1.00  0.00           O  
ATOM   3754  ND2 ASN   238      38.876  43.684  74.252  1.00  0.00           N  
ATOM   3755 HD21 ASN   238      39.647  43.495  74.876  1.00  0.00           H  
ATOM   3756 HD22 ASN   238      38.740  43.292  73.331  1.00  0.00           H  
ATOM   3757  C   ASN   238      35.807  46.572  74.099  1.00  0.00           C  
ATOM   3758  O   ASN   238      36.104  47.240  75.078  1.00  0.00           O  
ATOM   3759  N   ILE   239      35.581  47.071  72.887  1.00  0.00           N  
ATOM   3760  H   ILE   239      35.344  46.474  72.108  1.00  0.00           H  
ATOM   3761  CA  ILE   239      35.796  48.448  72.712  1.00  0.00           C  
ATOM   3762  HA  ILE   239      36.783  48.731  73.078  1.00  0.00           H  
ATOM   3763  CB  ILE   239      35.655  48.694  71.197  1.00  0.00           C  
ATOM   3764  HB  ILE   239      34.712  48.197  70.967  1.00  0.00           H  
ATOM   3765  CG2 ILE   239      35.613  50.213  70.810  1.00  0.00           C  
ATOM   3766 HG21 ILE   239      36.505  50.787  71.060  1.00  0.00           H  
ATOM   3767 HG22 ILE   239      34.711  50.700  71.178  1.00  0.00           H  
ATOM   3768 HG23 ILE   239      35.613  50.318  69.725  1.00  0.00           H  
ATOM   3769  CG1 ILE   239      36.760  48.014  70.319  1.00  0.00           C  
ATOM   3770 HG12 ILE   239      37.722  48.524  70.370  1.00  0.00           H  
ATOM   3771 HG13 ILE   239      37.088  47.055  70.722  1.00  0.00           H  
ATOM   3772  CD1 ILE   239      36.410  47.795  68.840  1.00  0.00           C  
ATOM   3773 HD11 ILE   239      36.780  48.626  68.240  1.00  0.00           H  
ATOM   3774 HD12 ILE   239      36.998  46.974  68.431  1.00  0.00           H  
ATOM   3775 HD13 ILE   239      35.336  47.616  68.812  1.00  0.00           H  
ATOM   3776  C   ILE   239      34.738  49.374  73.382  1.00  0.00           C  
ATOM   3777  O   ILE   239      35.003  50.450  73.999  1.00  0.00           O  
ATOM   3778  N   ALA   240      33.445  49.005  73.340  1.00  0.00           N  
ATOM   3779  H   ALA   240      33.191  48.190  72.801  1.00  0.00           H  
ATOM   3780  CA  ALA   240      32.296  49.598  74.134  1.00  0.00           C  
ATOM   3781  HA  ALA   240      32.283  50.616  73.744  1.00  0.00           H  
ATOM   3782  CB  ALA   240      31.067  48.801  73.782  1.00  0.00           C  
ATOM   3783  HB1 ALA   240      30.165  49.264  74.183  1.00  0.00           H  
ATOM   3784  HB2 ALA   240      30.833  48.972  72.732  1.00  0.00           H  
ATOM   3785  HB3 ALA   240      31.116  47.802  74.216  1.00  0.00           H  
ATOM   3786  C   ALA   240      32.578  49.715  75.622  1.00  0.00           C  
ATOM   3787  O   ALA   240      32.362  50.763  76.233  1.00  0.00           O  
ATOM   3788  N   HID   241      33.079  48.646  76.260  1.00  0.00           N  
ATOM   3789  H   HID   241      33.117  47.768  75.761  1.00  0.00           H  
ATOM   3790  CA  HID   241      33.387  48.690  77.711  1.00  0.00           C  
ATOM   3791  HA  HID   241      32.529  48.957  78.328  1.00  0.00           H  
ATOM   3792  CB  HID   241      33.873  47.333  78.213  1.00  0.00           C  
ATOM   3793  HB2 HID   241      34.739  47.024  77.628  1.00  0.00           H  
ATOM   3794  HB3 HID   241      33.055  46.620  78.118  1.00  0.00           H  
ATOM   3795  CG  HID   241      34.205  47.320  79.665  1.00  0.00           C  
ATOM   3796  ND1 HID   241      33.414  47.611  80.740  1.00  0.00           N  
ATOM   3797  HD1 HID   241      32.406  47.579  80.683  1.00  0.00           H  
ATOM   3798  CE1 HID   241      34.056  47.636  81.892  1.00  0.00           C  
ATOM   3799  HE1 HID   241      33.659  47.678  82.895  1.00  0.00           H  
ATOM   3800  NE2 HID   241      35.371  47.418  81.611  1.00  0.00           N  
ATOM   3801  CD2 HID   241      35.484  47.172  80.213  1.00  0.00           C  
ATOM   3802  HD2 HID   241      36.440  47.026  79.732  1.00  0.00           H  
ATOM   3803  C   HID   241      34.420  49.774  77.982  1.00  0.00           C  
ATOM   3804  O   HID   241      34.245  50.630  78.899  1.00  0.00           O  
ATOM   3805  N   LEU   242      35.488  49.693  77.160  1.00  0.00           N  
ATOM   3806  H   LEU   242      35.641  48.918  76.531  1.00  0.00           H  
ATOM   3807  CA  LEU   242      36.640  50.537  77.296  1.00  0.00           C  
ATOM   3808  HA  LEU   242      37.091  50.331  78.267  1.00  0.00           H  
ATOM   3809  CB  LEU   242      37.607  50.149  76.214  1.00  0.00           C  
ATOM   3810  HB2 LEU   242      37.062  50.076  75.273  1.00  0.00           H  
ATOM   3811  HB3 LEU   242      38.204  51.044  76.037  1.00  0.00           H  
ATOM   3812  CG  LEU   242      38.421  48.902  76.523  1.00  0.00           C  
ATOM   3813  HG  LEU   242      37.770  48.088  76.844  1.00  0.00           H  
ATOM   3814  CD1 LEU   242      39.209  48.469  75.277  1.00  0.00           C  
ATOM   3815 HD11 LEU   242      39.736  47.567  75.588  1.00  0.00           H  
ATOM   3816 HD12 LEU   242      39.899  49.254  74.969  1.00  0.00           H  
ATOM   3817 HD13 LEU   242      38.552  48.099  74.489  1.00  0.00           H  
ATOM   3818  CD2 LEU   242      39.445  49.284  77.610  1.00  0.00           C  
ATOM   3819 HD21 LEU   242      40.095  50.125  77.368  1.00  0.00           H  
ATOM   3820 HD22 LEU   242      39.159  49.435  78.651  1.00  0.00           H  
ATOM   3821 HD23 LEU   242      40.083  48.405  77.701  1.00  0.00           H  
ATOM   3822  C   LEU   242      36.254  52.039  77.190  1.00  0.00           C  
ATOM   3823  O   LEU   242      36.630  52.857  78.013  1.00  0.00           O  
ATOM   3824  N   LYS   243      35.379  52.430  76.225  1.00  0.00           N  
ATOM   3825  H   LYS   243      35.317  51.721  75.509  1.00  0.00           H  
ATOM   3826  CA  LYS   243      34.785  53.762  76.073  1.00  0.00           C  
ATOM   3827  HA  LYS   243      35.577  54.460  75.800  1.00  0.00           H  
ATOM   3828  CB  LYS   243      33.736  53.862  74.923  1.00  0.00           C  
ATOM   3829  HB2 LYS   243      32.869  53.208  75.018  1.00  0.00           H  
ATOM   3830  HB3 LYS   243      34.300  53.327  74.158  1.00  0.00           H  
ATOM   3831  CG  LYS   243      33.361  55.308  74.589  1.00  0.00           C  
ATOM   3832  HG2 LYS   243      32.649  55.785  75.262  1.00  0.00           H  
ATOM   3833  HG3 LYS   243      34.266  55.897  74.741  1.00  0.00           H  
ATOM   3834  CD  LYS   243      32.857  55.398  73.134  1.00  0.00           C  
ATOM   3835  HD2 LYS   243      31.815  55.084  73.090  1.00  0.00           H  
ATOM   3836  HD3 LYS   243      33.434  54.772  72.453  1.00  0.00           H  
ATOM   3837  CE  LYS   243      32.926  56.861  72.685  1.00  0.00           C  
ATOM   3838  HE2 LYS   243      32.248  57.385  73.358  1.00  0.00           H  
ATOM   3839  HE3 LYS   243      33.925  57.279  72.802  1.00  0.00           H  
ATOM   3840  NZ  LYS   243      32.476  57.186  71.292  1.00  0.00           N  
ATOM   3841  HZ1 LYS   243      31.570  56.787  71.090  1.00  0.00           H  
ATOM   3842  HZ2 LYS   243      32.418  58.147  70.988  1.00  0.00           H  
ATOM   3843  HZ3 LYS   243      33.116  56.807  70.609  1.00  0.00           H  
ATOM   3844  C   LYS   243      34.069  54.162  77.390  1.00  0.00           C  
ATOM   3845  O   LYS   243      34.259  55.266  77.878  1.00  0.00           O  
ATOM   3846  N   SER   244      33.184  53.308  77.978  1.00  0.00           N  
ATOM   3847  H   SER   244      32.948  52.460  77.482  1.00  0.00           H  
ATOM   3848  CA  SER   244      32.339  53.681  79.134  1.00  0.00           C  
ATOM   3849  HA  SER   244      31.776  54.559  78.816  1.00  0.00           H  
ATOM   3850  CB  SER   244      31.418  52.515  79.514  1.00  0.00           C  
ATOM   3851  HB2 SER   244      30.643  52.295  78.780  1.00  0.00           H  
ATOM   3852  HB3 SER   244      32.010  51.601  79.550  1.00  0.00           H  
ATOM   3853  OG  SER   244      30.841  52.645  80.834  1.00  0.00           O  
ATOM   3854  HG  SER   244      31.296  51.960  81.330  1.00  0.00           H  
ATOM   3855  C   SER   244      33.229  53.920  80.353  1.00  0.00           C  
ATOM   3856  O   SER   244      32.968  54.831  81.164  1.00  0.00           O  
ATOM   3857  N   LYS   245      34.332  53.156  80.481  1.00  0.00           N  
ATOM   3858  H   LYS   245      34.532  52.536  79.709  1.00  0.00           H  
ATOM   3859  CA  LYS   245      35.226  53.091  81.614  1.00  0.00           C  
ATOM   3860  HA  LYS   245      34.735  53.123  82.586  1.00  0.00           H  
ATOM   3861  CB  LYS   245      35.990  51.824  81.567  1.00  0.00           C  
ATOM   3862  HB2 LYS   245      36.487  51.807  80.597  1.00  0.00           H  
ATOM   3863  HB3 LYS   245      35.252  51.025  81.500  1.00  0.00           H  
ATOM   3864  CG  LYS   245      36.971  51.520  82.625  1.00  0.00           C  
ATOM   3865  HG2 LYS   245      36.477  51.535  83.596  1.00  0.00           H  
ATOM   3866  HG3 LYS   245      37.668  52.342  82.794  1.00  0.00           H  
ATOM   3867  CD  LYS   245      37.706  50.220  82.604  1.00  0.00           C  
ATOM   3868  HD2 LYS   245      38.212  50.284  81.640  1.00  0.00           H  
ATOM   3869  HD3 LYS   245      37.036  49.366  82.701  1.00  0.00           H  
ATOM   3870  CE  LYS   245      38.719  50.053  83.736  1.00  0.00           C  
ATOM   3871  HE2 LYS   245      39.441  50.842  83.525  1.00  0.00           H  
ATOM   3872  HE3 LYS   245      39.204  49.081  83.642  1.00  0.00           H  
ATOM   3873  NZ  LYS   245      38.147  50.164  85.113  1.00  0.00           N  
ATOM   3874  HZ1 LYS   245      37.333  49.569  85.175  1.00  0.00           H  
ATOM   3875  HZ2 LYS   245      38.798  49.866  85.826  1.00  0.00           H  
ATOM   3876  HZ3 LYS   245      37.908  51.112  85.367  1.00  0.00           H  
ATOM   3877  C   LYS   245      36.202  54.329  81.608  1.00  0.00           C  
ATOM   3878  O   LYS   245      36.436  54.875  82.655  1.00  0.00           O  
ATOM   3879  N   ALA   246      36.639  54.702  80.413  1.00  0.00           N  
ATOM   3880  H   ALA   246      36.453  54.163  79.579  1.00  0.00           H  
ATOM   3881  CA  ALA   246      37.522  55.852  80.079  1.00  0.00           C  
ATOM   3882  HA  ALA   246      38.356  55.907  80.778  1.00  0.00           H  
ATOM   3883  CB  ALA   246      38.262  55.584  78.766  1.00  0.00           C  
ATOM   3884  HB1 ALA   246      38.881  56.442  78.501  1.00  0.00           H  
ATOM   3885  HB2 ALA   246      37.494  55.542  77.993  1.00  0.00           H  
ATOM   3886  HB3 ALA   246      38.826  54.655  78.680  1.00  0.00           H  
ATOM   3887  C   ALA   246      36.763  57.118  80.188  1.00  0.00           C  
ATOM   3888  O   ALA   246      37.182  58.078  80.826  1.00  0.00           O  
ATOM   3889  N   ASN   247      35.555  57.219  79.682  1.00  0.00           N  
ATOM   3890  H   ASN   247      35.296  56.425  79.114  1.00  0.00           H  
ATOM   3891  CA  ASN   247      34.590  58.387  79.841  1.00  0.00           C  
ATOM   3892  HA  ASN   247      35.135  59.282  79.544  1.00  0.00           H  
ATOM   3893  CB  ASN   247      33.399  58.236  78.924  1.00  0.00           C  
ATOM   3894  HB2 ASN   247      32.593  58.840  79.341  1.00  0.00           H  
ATOM   3895  HB3 ASN   247      33.124  57.182  78.919  1.00  0.00           H  
ATOM   3896  CG  ASN   247      33.729  58.707  77.570  1.00  0.00           C  
ATOM   3897  OD1 ASN   247      33.556  59.899  77.223  1.00  0.00           O  
ATOM   3898  ND2 ASN   247      34.173  57.852  76.684  1.00  0.00           N  
ATOM   3899 HD21 ASN   247      34.259  56.884  76.960  1.00  0.00           H  
ATOM   3900 HD22 ASN   247      34.243  58.244  75.756  1.00  0.00           H  
ATOM   3901  C   ASN   247      34.118  58.613  81.320  1.00  0.00           C  
ATOM   3902  O   ASN   247      33.745  59.700  81.716  1.00  0.00           O  
ATOM   3903  N   GLY   248      34.197  57.558  82.097  1.00  0.00           N  
ATOM   3904  H   GLY   248      34.353  56.761  81.496  1.00  0.00           H  
ATOM   3905  CA  GLY   248      33.604  57.423  83.462  1.00  0.00           C  
ATOM   3906  HA2 GLY   248      33.138  56.449  83.612  1.00  0.00           H  
ATOM   3907  HA3 GLY   248      32.742  58.059  83.665  1.00  0.00           H  
ATOM   3908  C   GLY   248      34.634  57.669  84.553  1.00  0.00           C  
ATOM   3909  O   GLY   248      34.619  58.703  85.250  1.00  0.00           O  
ATOM   3910  N   GLU   249      35.673  56.869  84.659  1.00  0.00           N  
ATOM   3911  H   GLU   249      35.839  56.127  83.994  1.00  0.00           H  
ATOM   3912  CA  GLU   249      36.654  57.010  85.821  1.00  0.00           C  
ATOM   3913  HA  GLU   249      36.131  57.327  86.723  1.00  0.00           H  
ATOM   3914  CB  GLU   249      37.302  55.662  86.139  1.00  0.00           C  
ATOM   3915  HB2 GLU   249      38.011  55.490  85.329  1.00  0.00           H  
ATOM   3916  HB3 GLU   249      38.012  55.737  86.963  1.00  0.00           H  
ATOM   3917  CG  GLU   249      36.265  54.467  86.206  1.00  0.00           C  
ATOM   3918  HG2 GLU   249      35.917  54.358  85.178  1.00  0.00           H  
ATOM   3919  HG3 GLU   249      35.491  54.624  86.957  1.00  0.00           H  
ATOM   3920  CD  GLU   249      37.083  53.204  86.503  1.00  0.00           C  
ATOM   3921  OE1 GLU   249      37.977  52.821  85.743  1.00  0.00           O  
ATOM   3922  OE2 GLU   249      36.849  52.518  87.465  1.00  0.00           O  
ATOM   3923  C   GLU   249      37.736  58.091  85.634  1.00  0.00           C  
ATOM   3924  O   GLU   249      38.796  58.022  86.295  1.00  0.00           O  
ATOM   3925  N   VAL   250      37.532  59.069  84.739  1.00  0.00           N  
ATOM   3926  H   VAL   250      36.588  59.116  84.383  1.00  0.00           H  
ATOM   3927  CA  VAL   250      38.372  60.225  84.544  1.00  0.00           C  
ATOM   3928  HA  VAL   250      39.403  59.873  84.527  1.00  0.00           H  
ATOM   3929  CB  VAL   250      38.012  60.932  83.209  1.00  0.00           C  
ATOM   3930  HB  VAL   250      38.127  60.173  82.435  1.00  0.00           H  
ATOM   3931  CG1 VAL   250      36.549  61.434  83.327  1.00  0.00           C  
ATOM   3932 HG11 VAL   250      36.320  62.164  84.103  1.00  0.00           H  
ATOM   3933 HG12 VAL   250      36.235  61.806  82.352  1.00  0.00           H  
ATOM   3934 HG13 VAL   250      35.830  60.624  83.455  1.00  0.00           H  
ATOM   3935  CG2 VAL   250      38.894  62.143  82.857  1.00  0.00           C  
ATOM   3936 HG21 VAL   250      39.004  62.853  83.677  1.00  0.00           H  
ATOM   3937 HG22 VAL   250      38.663  62.572  81.882  1.00  0.00           H  
ATOM   3938 HG23 VAL   250      39.895  61.761  82.659  1.00  0.00           H  
ATOM   3939  C   VAL   250      38.257  61.190  85.709  1.00  0.00           C  
ATOM   3940  O   VAL   250      37.168  61.310  86.326  1.00  0.00           O  
ATOM   3941  N   THR   251      39.258  61.939  86.004  1.00  0.00           N  
ATOM   3942  H   THR   251      40.157  61.838  85.554  1.00  0.00           H  
ATOM   3943  CA  THR   251      39.130  63.000  87.035  1.00  0.00           C  
ATOM   3944  HA  THR   251      38.079  63.088  87.310  1.00  0.00           H  
ATOM   3945  CB  THR   251      39.731  62.516  88.376  1.00  0.00           C  
ATOM   3946  HB  THR   251      39.595  63.262  89.158  1.00  0.00           H  
ATOM   3947  CG2 THR   251      39.142  61.185  88.927  1.00  0.00           C  
ATOM   3948 HG21 THR   251      38.061  61.243  88.798  1.00  0.00           H  
ATOM   3949 HG22 THR   251      39.494  60.376  88.287  1.00  0.00           H  
ATOM   3950 HG23 THR   251      39.431  61.015  89.964  1.00  0.00           H  
ATOM   3951  OG1 THR   251      41.121  62.315  88.224  1.00  0.00           O  
ATOM   3952  HG1 THR   251      41.497  62.645  89.044  1.00  0.00           H  
ATOM   3953  C   THR   251      39.512  64.458  86.645  1.00  0.00           C  
ATOM   3954  O   THR   251      39.060  65.338  87.346  1.00  0.00           O  
ATOM   3955  N   LEU   252      40.315  64.654  85.576  1.00  0.00           N  
ATOM   3956  H   LEU   252      40.870  63.925  85.150  1.00  0.00           H  
ATOM   3957  CA  LEU   252      40.623  65.973  84.942  1.00  0.00           C  
ATOM   3958  HA  LEU   252      40.677  66.706  85.747  1.00  0.00           H  
ATOM   3959  CB  LEU   252      42.063  65.734  84.342  1.00  0.00           C  
ATOM   3960  HB2 LEU   252      41.963  64.970  83.571  1.00  0.00           H  
ATOM   3961  HB3 LEU   252      42.484  66.589  83.813  1.00  0.00           H  
ATOM   3962  CG  LEU   252      43.211  65.363  85.261  1.00  0.00           C  
ATOM   3963  HG  LEU   252      42.928  64.488  85.846  1.00  0.00           H  
ATOM   3964  CD1 LEU   252      44.386  64.926  84.337  1.00  0.00           C  
ATOM   3965 HD11 LEU   252      45.296  64.862  84.934  1.00  0.00           H  
ATOM   3966 HD12 LEU   252      44.789  65.706  83.692  1.00  0.00           H  
ATOM   3967 HD13 LEU   252      44.173  64.046  83.731  1.00  0.00           H  
ATOM   3968  CD2 LEU   252      43.536  66.371  86.387  1.00  0.00           C  
ATOM   3969 HD21 LEU   252      42.571  66.571  86.854  1.00  0.00           H  
ATOM   3970 HD22 LEU   252      43.976  67.276  85.969  1.00  0.00           H  
ATOM   3971 HD23 LEU   252      44.150  65.849  87.121  1.00  0.00           H  
ATOM   3972  C   LEU   252      39.636  66.545  83.876  1.00  0.00           C  
ATOM   3973  O   LEU   252      39.544  67.745  83.810  1.00  0.00           O  
ATOM   3974  N   GLY   253      39.030  65.606  83.097  1.00  0.00           N  
ATOM   3975  H   GLY   253      39.136  64.602  83.130  1.00  0.00           H  
ATOM   3976  CA  GLY   253      37.999  66.049  82.174  1.00  0.00           C  
ATOM   3977  HA2 GLY   253      38.409  66.702  81.404  1.00  0.00           H  
ATOM   3978  HA3 GLY   253      37.528  65.235  81.623  1.00  0.00           H  
ATOM   3979  C   GLY   253      36.817  66.843  82.757  1.00  0.00           C  
ATOM   3980  O   GLY   253      36.382  66.645  83.878  1.00  0.00           O  
ATOM   3981  N   ASN   254      36.163  67.734  81.892  1.00  0.00           N  
ATOM   3982  H   ASN   254      36.412  67.872  80.923  1.00  0.00           H  
ATOM   3983  CA  ASN   254      34.899  68.416  82.327  1.00  0.00           C  
ATOM   3984  HA  ASN   254      34.892  68.858  83.323  1.00  0.00           H  
ATOM   3985  CB  ASN   254      34.621  69.659  81.424  1.00  0.00           C  
ATOM   3986  HB2 ASN   254      34.183  69.354  80.474  1.00  0.00           H  
ATOM   3987  HB3 ASN   254      33.942  70.350  81.922  1.00  0.00           H  
ATOM   3988  CG  ASN   254      35.939  70.306  80.924  1.00  0.00           C  
ATOM   3989  OD1 ASN   254      36.652  70.904  81.742  1.00  0.00           O  
ATOM   3990  ND2 ASN   254      36.339  70.153  79.707  1.00  0.00           N  
ATOM   3991 HD21 ASN   254      37.187  70.596  79.382  1.00  0.00           H  
ATOM   3992 HD22 ASN   254      35.744  69.759  78.991  1.00  0.00           H  
ATOM   3993  C   ASN   254      33.750  67.410  82.301  1.00  0.00           C  
ATOM   3994  O   ASN   254      33.729  66.400  81.556  1.00  0.00           O  
ATOM   3995  N   THR   255      32.710  67.635  83.061  1.00  0.00           N  
ATOM   3996  H   THR   255      32.648  68.447  83.659  1.00  0.00           H  
ATOM   3997  CA  THR   255      31.616  66.636  83.352  1.00  0.00           C  
ATOM   3998  HA  THR   255      32.015  65.691  83.721  1.00  0.00           H  
ATOM   3999  CB  THR   255      30.694  67.034  84.453  1.00  0.00           C  
ATOM   4000  HB  THR   255      29.830  66.370  84.433  1.00  0.00           H  
ATOM   4001  CG2 THR   255      31.311  66.966  85.876  1.00  0.00           C  
ATOM   4002 HG21 THR   255      31.522  65.926  86.125  1.00  0.00           H  
ATOM   4003 HG22 THR   255      32.213  67.578  85.879  1.00  0.00           H  
ATOM   4004 HG23 THR   255      30.650  67.370  86.642  1.00  0.00           H  
ATOM   4005  OG1 THR   255      30.075  68.265  84.169  1.00  0.00           O  
ATOM   4006  HG1 THR   255      29.230  68.088  83.749  1.00  0.00           H  
ATOM   4007  C   THR   255      30.780  66.294  82.100  1.00  0.00           C  
ATOM   4008  O   THR   255      30.022  65.287  82.188  1.00  0.00           O  
ATOM   4009  N   GLU   256      30.791  66.988  80.932  1.00  0.00           N  
ATOM   4010  H   GLU   256      31.313  67.850  80.866  1.00  0.00           H  
ATOM   4011  CA  GLU   256      30.201  66.396  79.701  1.00  0.00           C  
ATOM   4012  HA  GLU   256      29.367  65.722  79.894  1.00  0.00           H  
ATOM   4013  CB  GLU   256      29.688  67.389  78.649  1.00  0.00           C  
ATOM   4014  HB2 GLU   256      29.514  66.950  77.666  1.00  0.00           H  
ATOM   4015  HB3 GLU   256      30.466  68.137  78.491  1.00  0.00           H  
ATOM   4016  CG  GLU   256      28.434  68.092  79.134  1.00  0.00           C  
ATOM   4017  HG2 GLU   256      28.640  68.706  80.011  1.00  0.00           H  
ATOM   4018  HG3 GLU   256      28.084  68.733  78.324  1.00  0.00           H  
ATOM   4019  CD  GLU   256      27.282  67.157  79.504  1.00  0.00           C  
ATOM   4020  OE1 GLU   256      27.006  66.130  78.836  1.00  0.00           O  
ATOM   4021  OE2 GLU   256      26.639  67.476  80.501  1.00  0.00           O  
ATOM   4022  C   GLU   256      31.242  65.463  79.062  1.00  0.00           C  
ATOM   4023  O   GLU   256      32.449  65.821  78.892  1.00  0.00           O  
ATOM   4024  N   ARG   257      30.855  64.217  78.643  1.00  0.00           N  
ATOM   4025  H   ARG   257      29.863  64.044  78.576  1.00  0.00           H  
ATOM   4026  CA  ARG   257      31.727  63.077  78.481  1.00  0.00           C  
ATOM   4027  HA  ARG   257      32.681  63.280  78.967  1.00  0.00           H  
ATOM   4028  CB  ARG   257      31.212  61.930  79.425  1.00  0.00           C  
ATOM   4029  HB2 ARG   257      31.670  60.970  79.189  1.00  0.00           H  
ATOM   4030  HB3 ARG   257      30.151  61.851  79.190  1.00  0.00           H  
ATOM   4031  CG  ARG   257      31.574  62.284  80.887  1.00  0.00           C  
ATOM   4032  HG2 ARG   257      32.657  62.158  80.872  1.00  0.00           H  
ATOM   4033  HG3 ARG   257      31.284  63.330  80.984  1.00  0.00           H  
ATOM   4034  CD  ARG   257      30.893  61.560  82.079  1.00  0.00           C  
ATOM   4035  HD2 ARG   257      31.268  60.536  82.062  1.00  0.00           H  
ATOM   4036  HD3 ARG   257      29.807  61.522  81.987  1.00  0.00           H  
ATOM   4037  NE  ARG   257      31.242  62.188  83.332  1.00  0.00           N  
ATOM   4038  HE  ARG   257      30.512  62.688  83.820  1.00  0.00           H  
ATOM   4039  CZ  ARG   257      32.412  62.452  83.921  1.00  0.00           C  
ATOM   4040  NH1 ARG   257      33.510  61.947  83.558  1.00  0.00           N  
ATOM   4041 HH11 ARG   257      33.568  61.133  82.963  1.00  0.00           H  
ATOM   4042 HH12 ARG   257      34.356  62.220  84.038  1.00  0.00           H  
ATOM   4043  NH2 ARG   257      32.297  63.181  84.958  1.00  0.00           N  
ATOM   4044 HH21 ARG   257      33.099  63.264  85.566  1.00  0.00           H  
ATOM   4045 HH22 ARG   257      31.365  63.337  85.314  1.00  0.00           H  
ATOM   4046  C   ARG   257      32.072  62.801  77.034  1.00  0.00           C  
ATOM   4047  O   ARG   257      31.316  62.218  76.231  1.00  0.00           O  
ATOM   4048  N   ARG   258      33.279  63.254  76.631  1.00  0.00           N  
ATOM   4049  H   ARG   258      33.750  63.818  77.323  1.00  0.00           H  
ATOM   4050  CA  ARG   258      33.677  63.365  75.224  1.00  0.00           C  
ATOM   4051  HA  ARG   258      32.832  62.929  74.692  1.00  0.00           H  
ATOM   4052  CB  ARG   258      33.912  64.862  74.828  1.00  0.00           C  
ATOM   4053  HB2 ARG   258      34.701  65.367  75.384  1.00  0.00           H  
ATOM   4054  HB3 ARG   258      34.173  64.865  73.769  1.00  0.00           H  
ATOM   4055  CG  ARG   258      32.729  65.715  75.226  1.00  0.00           C  
ATOM   4056  HG2 ARG   258      31.790  65.164  75.261  1.00  0.00           H  
ATOM   4057  HG3 ARG   258      32.870  66.117  76.229  1.00  0.00           H  
ATOM   4058  CD  ARG   258      32.618  66.986  74.298  1.00  0.00           C  
ATOM   4059  HD2 ARG   258      33.647  67.347  74.314  1.00  0.00           H  
ATOM   4060  HD3 ARG   258      32.525  66.536  73.310  1.00  0.00           H  
ATOM   4061  NE  ARG   258      31.530  67.874  74.748  1.00  0.00           N  
ATOM   4062  HE  ARG   258      30.668  67.504  75.123  1.00  0.00           H  
ATOM   4063  CZ  ARG   258      31.649  69.158  74.985  1.00  0.00           C  
ATOM   4064  NH1 ARG   258      32.704  69.843  74.749  1.00  0.00           N  
ATOM   4065 HH11 ARG   258      33.376  69.441  74.111  1.00  0.00           H  
ATOM   4066 HH12 ARG   258      32.913  70.793  75.022  1.00  0.00           H  
ATOM   4067  NH2 ARG   258      30.714  69.851  75.428  1.00  0.00           N  
ATOM   4068 HH21 ARG   258      29.749  69.557  75.373  1.00  0.00           H  
ATOM   4069 HH22 ARG   258      30.988  70.814  75.560  1.00  0.00           H  
ATOM   4070  C   ARG   258      34.783  62.385  74.777  1.00  0.00           C  
ATOM   4071  O   ARG   258      35.166  62.463  73.570  1.00  0.00           O  
ATOM   4072  N   ILE   259      35.275  61.556  75.684  1.00  0.00           N  
ATOM   4073  H   ILE   259      34.814  61.529  76.582  1.00  0.00           H  
ATOM   4074  CA  ILE   259      36.353  60.645  75.289  1.00  0.00           C  
ATOM   4075  HA  ILE   259      37.035  61.338  74.796  1.00  0.00           H  
ATOM   4076  CB  ILE   259      37.090  60.055  76.480  1.00  0.00           C  
ATOM   4077  HB  ILE   259      36.306  59.876  77.215  1.00  0.00           H  
ATOM   4078  CG2 ILE   259      37.666  58.643  76.322  1.00  0.00           C  
ATOM   4079 HG21 ILE   259      36.964  57.926  75.899  1.00  0.00           H  
ATOM   4080 HG22 ILE   259      38.448  58.715  75.566  1.00  0.00           H  
ATOM   4081 HG23 ILE   259      38.104  58.247  77.238  1.00  0.00           H  
ATOM   4082  CG1 ILE   259      38.140  61.064  77.040  1.00  0.00           C  
ATOM   4083 HG12 ILE   259      39.103  60.905  76.554  1.00  0.00           H  
ATOM   4084 HG13 ILE   259      37.813  62.062  76.747  1.00  0.00           H  
ATOM   4085  CD1 ILE   259      38.454  60.879  78.556  1.00  0.00           C  
ATOM   4086 HD11 ILE   259      38.860  59.896  78.793  1.00  0.00           H  
ATOM   4087 HD12 ILE   259      39.158  61.699  78.697  1.00  0.00           H  
ATOM   4088 HD13 ILE   259      37.598  61.098  79.194  1.00  0.00           H  
ATOM   4089  C   ILE   259      35.916  59.608  74.243  1.00  0.00           C  
ATOM   4090  O   ILE   259      34.858  59.020  74.302  1.00  0.00           O  
ATOM   4091  N   SER   260      36.746  59.406  73.183  1.00  0.00           N  
ATOM   4092  H   SER   260      37.608  59.929  73.127  1.00  0.00           H  
ATOM   4093  CA  SER   260      36.367  58.515  72.062  1.00  0.00           C  
ATOM   4094  HA  SER   260      35.320  58.651  71.790  1.00  0.00           H  
ATOM   4095  CB  SER   260      37.140  59.011  70.848  1.00  0.00           C  
ATOM   4096  HB2 SER   260      36.831  59.990  70.481  1.00  0.00           H  
ATOM   4097  HB3 SER   260      38.179  59.111  71.161  1.00  0.00           H  
ATOM   4098  OG  SER   260      37.167  58.059  69.783  1.00  0.00           O  
ATOM   4099  HG  SER   260      36.300  58.150  69.382  1.00  0.00           H  
ATOM   4100  C   SER   260      36.584  57.094  72.467  1.00  0.00           C  
ATOM   4101  O   SER   260      37.276  56.809  73.453  1.00  0.00           O  
ATOM   4102  N   SER   261      35.940  56.136  71.707  1.00  0.00           N  
ATOM   4103  H   SER   261      35.321  56.416  70.958  1.00  0.00           H  
ATOM   4104  CA  SER   261      36.417  54.692  71.918  1.00  0.00           C  
ATOM   4105  HA  SER   261      36.447  54.397  72.967  1.00  0.00           H  
ATOM   4106  CB  SER   261      35.524  53.667  71.097  1.00  0.00           C  
ATOM   4107  HB2 SER   261      34.465  53.622  71.353  1.00  0.00           H  
ATOM   4108  HB3 SER   261      35.909  52.673  71.326  1.00  0.00           H  
ATOM   4109  OG  SER   261      35.626  53.814  69.701  1.00  0.00           O  
ATOM   4110  HG  SER   261      35.054  54.578  69.605  1.00  0.00           H  
ATOM   4111  C   SER   261      37.839  54.548  71.358  1.00  0.00           C  
ATOM   4112  O   SER   261      38.690  53.774  71.858  1.00  0.00           O  
ATOM   4113  N   LEU   262      38.259  55.429  70.426  1.00  0.00           N  
ATOM   4114  H   LEU   262      37.604  56.094  70.040  1.00  0.00           H  
ATOM   4115  CA  LEU   262      39.592  55.354  69.913  1.00  0.00           C  
ATOM   4116  HA  LEU   262      39.882  54.310  69.799  1.00  0.00           H  
ATOM   4117  CB  LEU   262      39.677  55.834  68.503  1.00  0.00           C  
ATOM   4118  HB2 LEU   262      40.676  55.749  68.075  1.00  0.00           H  
ATOM   4119  HB3 LEU   262      39.490  56.906  68.560  1.00  0.00           H  
ATOM   4120  CG  LEU   262      38.660  55.141  67.521  1.00  0.00           C  
ATOM   4121  HG  LEU   262      37.665  55.272  67.946  1.00  0.00           H  
ATOM   4122  CD1 LEU   262      38.930  55.739  66.120  1.00  0.00           C  
ATOM   4123 HD11 LEU   262      39.158  56.805  66.156  1.00  0.00           H  
ATOM   4124 HD12 LEU   262      38.151  55.397  65.440  1.00  0.00           H  
ATOM   4125 HD13 LEU   262      39.875  55.374  65.718  1.00  0.00           H  
ATOM   4126  CD2 LEU   262      38.844  53.685  67.378  1.00  0.00           C  
ATOM   4127 HD21 LEU   262      39.886  53.477  67.136  1.00  0.00           H  
ATOM   4128 HD22 LEU   262      38.530  53.249  68.326  1.00  0.00           H  
ATOM   4129 HD23 LEU   262      38.215  53.193  66.636  1.00  0.00           H  
ATOM   4130  C   LEU   262      40.663  55.770  70.905  1.00  0.00           C  
ATOM   4131  O   LEU   262      41.622  55.013  71.162  1.00  0.00           O  
ATOM   4132  N   GLN   263      40.514  56.919  71.558  1.00  0.00           N  
ATOM   4133  H   GLN   263      39.986  57.605  71.038  1.00  0.00           H  
ATOM   4134  CA  GLN   263      41.280  57.303  72.678  1.00  0.00           C  
ATOM   4135  HA  GLN   263      42.345  57.410  72.471  1.00  0.00           H  
ATOM   4136  CB  GLN   263      40.780  58.654  73.209  1.00  0.00           C  
ATOM   4137  HB2 GLN   263      41.311  58.966  74.109  1.00  0.00           H  
ATOM   4138  HB3 GLN   263      39.763  58.514  73.573  1.00  0.00           H  
ATOM   4139  CG  GLN   263      40.785  59.812  72.199  1.00  0.00           C  
ATOM   4140  HG2 GLN   263      41.758  60.295  72.287  1.00  0.00           H  
ATOM   4141  HG3 GLN   263      40.596  59.361  71.225  1.00  0.00           H  
ATOM   4142  CD  GLN   263      39.687  60.855  72.437  1.00  0.00           C  
ATOM   4143  OE1 GLN   263      39.039  61.004  73.454  1.00  0.00           O  
ATOM   4144  NE2 GLN   263      39.519  61.813  71.528  1.00  0.00           N  
ATOM   4145 HE21 GLN   263      38.680  62.369  71.611  1.00  0.00           H  
ATOM   4146 HE22 GLN   263      40.005  61.734  70.645  1.00  0.00           H  
ATOM   4147  C   GLN   263      41.172  56.327  73.813  1.00  0.00           C  
ATOM   4148  O   GLN   263      42.197  56.068  74.498  1.00  0.00           O  
ATOM   4149  N   ALA   264      40.079  55.666  73.957  1.00  0.00           N  
ATOM   4150  H   ALA   264      39.352  55.702  73.256  1.00  0.00           H  
ATOM   4151  CA  ALA   264      39.888  54.586  74.955  1.00  0.00           C  
ATOM   4152  HA  ALA   264      40.260  55.117  75.832  1.00  0.00           H  
ATOM   4153  CB  ALA   264      38.458  54.354  75.412  1.00  0.00           C  
ATOM   4154  HB1 ALA   264      38.448  53.788  76.343  1.00  0.00           H  
ATOM   4155  HB2 ALA   264      37.942  55.306  75.542  1.00  0.00           H  
ATOM   4156  HB3 ALA   264      37.933  53.816  74.623  1.00  0.00           H  
ATOM   4157  C   ALA   264      40.801  53.397  74.675  1.00  0.00           C  
ATOM   4158  O   ALA   264      41.684  53.058  75.517  1.00  0.00           O  
ATOM   4159  N   LEU   265      40.863  52.769  73.480  1.00  0.00           N  
ATOM   4160  H   LEU   265      40.341  53.123  72.690  1.00  0.00           H  
ATOM   4161  CA  LEU   265      41.661  51.581  73.065  1.00  0.00           C  
ATOM   4162  HA  LEU   265      41.607  50.790  73.812  1.00  0.00           H  
ATOM   4163  CB  LEU   265      41.050  51.064  71.677  1.00  0.00           C  
ATOM   4164  HB2 LEU   265      41.128  51.825  70.901  1.00  0.00           H  
ATOM   4165  HB3 LEU   265      40.017  50.760  71.847  1.00  0.00           H  
ATOM   4166  CG  LEU   265      41.753  49.820  71.008  1.00  0.00           C  
ATOM   4167  HG  LEU   265      42.666  50.210  70.560  1.00  0.00           H  
ATOM   4168  CD1 LEU   265      41.972  48.606  71.923  1.00  0.00           C  
ATOM   4169 HD11 LEU   265      41.106  48.393  72.550  1.00  0.00           H  
ATOM   4170 HD12 LEU   265      42.121  47.700  71.336  1.00  0.00           H  
ATOM   4171 HD13 LEU   265      42.816  48.835  72.574  1.00  0.00           H  
ATOM   4172  CD2 LEU   265      40.839  49.395  69.930  1.00  0.00           C  
ATOM   4173 HD21 LEU   265      40.661  50.229  69.251  1.00  0.00           H  
ATOM   4174 HD22 LEU   265      39.903  48.989  70.314  1.00  0.00           H  
ATOM   4175 HD23 LEU   265      41.172  48.589  69.277  1.00  0.00           H  
ATOM   4176  C   LEU   265      43.133  51.860  72.940  1.00  0.00           C  
ATOM   4177  O   LEU   265      43.996  51.040  73.263  1.00  0.00           O  
ATOM   4178  N   LEU   266      43.469  53.046  72.433  1.00  0.00           N  
ATOM   4179  H   LEU   266      42.727  53.702  72.234  1.00  0.00           H  
ATOM   4180  CA  LEU   266      44.846  53.573  72.498  1.00  0.00           C  
ATOM   4181  HA  LEU   266      45.492  52.796  72.089  1.00  0.00           H  
ATOM   4182  CB  LEU   266      44.922  54.741  71.562  1.00  0.00           C  
ATOM   4183  HB2 LEU   266      44.130  55.467  71.743  1.00  0.00           H  
ATOM   4184  HB3 LEU   266      45.821  55.265  71.888  1.00  0.00           H  
ATOM   4185  CG  LEU   266      45.069  54.549  70.051  1.00  0.00           C  
ATOM   4186  HG  LEU   266      44.264  53.927  69.663  1.00  0.00           H  
ATOM   4187  CD1 LEU   266      44.945  55.891  69.280  1.00  0.00           C  
ATOM   4188 HD11 LEU   266      44.027  56.423  69.530  1.00  0.00           H  
ATOM   4189 HD12 LEU   266      44.995  55.799  68.195  1.00  0.00           H  
ATOM   4190 HD13 LEU   266      45.704  56.556  69.693  1.00  0.00           H  
ATOM   4191  CD2 LEU   266      46.346  53.741  69.657  1.00  0.00           C  
ATOM   4192 HD21 LEU   266      46.264  52.693  69.945  1.00  0.00           H  
ATOM   4193 HD22 LEU   266      46.392  53.753  68.568  1.00  0.00           H  
ATOM   4194 HD23 LEU   266      47.247  54.185  70.080  1.00  0.00           H  
ATOM   4195  C   LEU   266      45.305  53.929  73.942  1.00  0.00           C  
ATOM   4196  O   LEU   266      46.496  53.733  74.184  1.00  0.00           O  
ATOM   4197  N   ALA   267      44.421  54.257  74.887  1.00  0.00           N  
ATOM   4198  H   ALA   267      43.471  54.492  74.641  1.00  0.00           H  
ATOM   4199  CA  ALA   267      44.818  54.349  76.314  1.00  0.00           C  
ATOM   4200  HA  ALA   267      45.768  54.868  76.440  1.00  0.00           H  
ATOM   4201  CB  ALA   267      43.716  55.069  77.053  1.00  0.00           C  
ATOM   4202  HB1 ALA   267      42.744  54.581  76.989  1.00  0.00           H  
ATOM   4203  HB2 ALA   267      43.997  55.226  78.094  1.00  0.00           H  
ATOM   4204  HB3 ALA   267      43.790  56.061  76.608  1.00  0.00           H  
ATOM   4205  C   ALA   267      45.129  52.935  76.871  1.00  0.00           C  
ATOM   4206  O   ALA   267      46.081  52.740  77.627  1.00  0.00           O  
ATOM   4207  N   HIE   268      44.449  51.810  76.399  1.00  0.00           N  
ATOM   4208  H   HIE   268      43.727  52.018  75.725  1.00  0.00           H  
ATOM   4209  CA  HIE   268      44.537  50.423  76.926  1.00  0.00           C  
ATOM   4210  HA  HIE   268      44.588  50.453  78.014  1.00  0.00           H  
ATOM   4211  CB  HIE   268      43.144  49.737  76.664  1.00  0.00           C  
ATOM   4212  HB2 HIE   268      42.840  49.849  75.623  1.00  0.00           H  
ATOM   4213  HB3 HIE   268      42.462  50.388  77.212  1.00  0.00           H  
ATOM   4214  CG  HIE   268      43.071  48.266  77.105  1.00  0.00           C  
ATOM   4215  ND1 HIE   268      43.590  47.708  78.330  1.00  0.00           N  
ATOM   4216  CE1 HIE   268      43.408  46.374  78.230  1.00  0.00           C  
ATOM   4217  HE1 HIE   268      43.421  45.748  79.111  1.00  0.00           H  
ATOM   4218  NE2 HIE   268      42.879  46.073  77.025  1.00  0.00           N  
ATOM   4219  HE2 HIE   268      42.534  45.187  76.686  1.00  0.00           H  
ATOM   4220  CD2 HIE   268      42.733  47.212  76.270  1.00  0.00           C  
ATOM   4221  HD2 HIE   268      42.414  47.272  75.240  1.00  0.00           H  
ATOM   4222  C   HIE   268      45.776  49.673  76.400  1.00  0.00           C  
ATOM   4223  O   HIE   268      46.402  48.917  77.138  1.00  0.00           O  
ATOM   4224  N   VAL   269      46.133  49.793  75.159  1.00  0.00           N  
ATOM   4225  H   VAL   269      45.505  50.311  74.562  1.00  0.00           H  
ATOM   4226  CA  VAL   269      47.255  49.107  74.600  1.00  0.00           C  
ATOM   4227  HA  VAL   269      47.277  48.073  74.945  1.00  0.00           H  
ATOM   4228  CB  VAL   269      47.288  49.112  72.998  1.00  0.00           C  
ATOM   4229  HB  VAL   269      46.338  48.732  72.623  1.00  0.00           H  
ATOM   4230  CG1 VAL   269      47.538  50.561  72.543  1.00  0.00           C  
ATOM   4231 HG11 VAL   269      46.859  51.243  73.055  1.00  0.00           H  
ATOM   4232 HG12 VAL   269      47.258  50.525  71.490  1.00  0.00           H  
ATOM   4233 HG13 VAL   269      48.608  50.728  72.672  1.00  0.00           H  
ATOM   4234  CG2 VAL   269      48.417  48.170  72.523  1.00  0.00           C  
ATOM   4235 HG21 VAL   269      48.584  48.280  71.451  1.00  0.00           H  
ATOM   4236 HG22 VAL   269      49.355  48.523  72.952  1.00  0.00           H  
ATOM   4237 HG23 VAL   269      48.120  47.156  72.791  1.00  0.00           H  
ATOM   4238  C   VAL   269      48.512  49.756  75.082  1.00  0.00           C  
ATOM   4239  O   VAL   269      49.437  49.073  75.388  1.00  0.00           O  
ATOM   4240  N   TRP   270      48.534  51.095  75.385  1.00  0.00           N  
ATOM   4241  H   TRP   270      47.656  51.539  75.155  1.00  0.00           H  
ATOM   4242  CA  TRP   270      49.605  51.811  76.004  1.00  0.00           C  
ATOM   4243  HA  TRP   270      50.389  51.597  75.277  1.00  0.00           H  
ATOM   4244  CB  TRP   270      49.311  53.355  75.966  1.00  0.00           C  
ATOM   4245  HB2 TRP   270      48.494  53.534  76.665  1.00  0.00           H  
ATOM   4246  HB3 TRP   270      48.881  53.666  75.013  1.00  0.00           H  
ATOM   4247  CG  TRP   270      50.518  54.234  76.213  1.00  0.00           C  
ATOM   4248  CD1 TRP   270      51.839  53.957  76.124  1.00  0.00           C  
ATOM   4249  HD1 TRP   270      52.250  52.991  75.869  1.00  0.00           H  
ATOM   4250  NE1 TRP   270      52.617  55.083  76.260  1.00  0.00           N  
ATOM   4251  HE1 TRP   270      53.611  55.051  76.087  1.00  0.00           H  
ATOM   4252  CE2 TRP   270      51.837  56.157  76.644  1.00  0.00           C  
ATOM   4253  CZ2 TRP   270      52.069  57.477  77.051  1.00  0.00           C  
ATOM   4254  HZ2 TRP   270      53.079  57.757  77.313  1.00  0.00           H  
ATOM   4255  CH2 TRP   270      51.024  58.404  77.239  1.00  0.00           C  
ATOM   4256  HH2 TRP   270      51.309  59.384  77.592  1.00  0.00           H  
ATOM   4257  CZ3 TRP   270      49.762  57.971  77.032  1.00  0.00           C  
ATOM   4258  HZ3 TRP   270      48.979  58.603  77.422  1.00  0.00           H  
ATOM   4259  CE3 TRP   270      49.467  56.617  76.748  1.00  0.00           C  
ATOM   4260  HE3 TRP   270      48.459  56.232  76.724  1.00  0.00           H  
ATOM   4261  CD2 TRP   270      50.493  55.647  76.562  1.00  0.00           C  
ATOM   4262  C   TRP   270      49.852  51.412  77.445  1.00  0.00           C  
ATOM   4263  O   TRP   270      50.928  50.881  77.742  1.00  0.00           O  
ATOM   4264  N   ARG   271      48.767  51.363  78.218  1.00  0.00           N  
ATOM   4265  H   ARG   271      47.863  51.691  77.910  1.00  0.00           H  
ATOM   4266  CA  ARG   271      48.887  50.958  79.635  1.00  0.00           C  
ATOM   4267  HA  ARG   271      49.659  51.439  80.236  1.00  0.00           H  
ATOM   4268  CB  ARG   271      47.586  51.151  80.378  1.00  0.00           C  
ATOM   4269  HB2 ARG   271      47.510  50.497  81.247  1.00  0.00           H  
ATOM   4270  HB3 ARG   271      46.776  50.845  79.717  1.00  0.00           H  
ATOM   4271  CG  ARG   271      47.309  52.601  80.758  1.00  0.00           C  
ATOM   4272  HG2 ARG   271      47.931  52.754  81.640  1.00  0.00           H  
ATOM   4273  HG3 ARG   271      47.620  53.285  79.968  1.00  0.00           H  
ATOM   4274  CD  ARG   271      45.808  52.867  81.012  1.00  0.00           C  
ATOM   4275  HD2 ARG   271      45.449  52.804  79.985  1.00  0.00           H  
ATOM   4276  HD3 ARG   271      45.713  53.863  81.444  1.00  0.00           H  
ATOM   4277  NE  ARG   271      45.085  51.871  81.818  1.00  0.00           N  
ATOM   4278  HE  ARG   271      44.812  51.013  81.360  1.00  0.00           H  
ATOM   4279  CZ  ARG   271      45.012  51.884  83.123  1.00  0.00           C  
ATOM   4280  NH1 ARG   271      45.608  52.748  83.953  1.00  0.00           N  
ATOM   4281 HH11 ARG   271      46.281  53.460  83.706  1.00  0.00           H  
ATOM   4282 HH12 ARG   271      45.303  52.688  84.914  1.00  0.00           H  
ATOM   4283  NH2 ARG   271      44.252  51.041  83.678  1.00  0.00           N  
ATOM   4284 HH21 ARG   271      44.137  51.122  84.678  1.00  0.00           H  
ATOM   4285 HH22 ARG   271      43.736  50.376  83.120  1.00  0.00           H  
ATOM   4286  C   ARG   271      49.336  49.425  79.694  1.00  0.00           C  
ATOM   4287  O   ARG   271      50.168  49.172  80.581  1.00  0.00           O  
ATOM   4288  N   SER   272      48.953  48.604  78.709  1.00  0.00           N  
ATOM   4289  H   SER   272      48.151  48.815  78.133  1.00  0.00           H  
ATOM   4290  CA  SER   272      49.478  47.249  78.502  1.00  0.00           C  
ATOM   4291  HA  SER   272      49.415  46.643  79.406  1.00  0.00           H  
ATOM   4292  CB  SER   272      48.584  46.385  77.602  1.00  0.00           C  
ATOM   4293  HB2 SER   272      48.677  46.800  76.599  1.00  0.00           H  
ATOM   4294  HB3 SER   272      48.871  45.334  77.651  1.00  0.00           H  
ATOM   4295  OG  SER   272      47.273  46.509  78.121  1.00  0.00           O  
ATOM   4296  HG  SER   272      46.783  47.278  77.819  1.00  0.00           H  
ATOM   4297  C   SER   272      50.915  47.113  77.990  1.00  0.00           C  
ATOM   4298  O   SER   272      51.676  46.450  78.757  1.00  0.00           O  
ATOM   4299  N   VAL   273      51.381  47.829  76.973  1.00  0.00           N  
ATOM   4300  H   VAL   273      50.696  48.379  76.475  1.00  0.00           H  
ATOM   4301  CA  VAL   273      52.811  47.915  76.727  1.00  0.00           C  
ATOM   4302  HA  VAL   273      53.147  46.969  76.302  1.00  0.00           H  
ATOM   4303  CB  VAL   273      53.160  49.021  75.675  1.00  0.00           C  
ATOM   4304  HB  VAL   273      52.664  49.962  75.910  1.00  0.00           H  
ATOM   4305  CG1 VAL   273      54.668  49.100  75.528  1.00  0.00           C  
ATOM   4306 HG11 VAL   273      55.074  49.652  76.376  1.00  0.00           H  
ATOM   4307 HG12 VAL   273      55.051  48.085  75.631  1.00  0.00           H  
ATOM   4308 HG13 VAL   273      54.952  49.562  74.583  1.00  0.00           H  
ATOM   4309  CG2 VAL   273      52.609  48.466  74.361  1.00  0.00           C  
ATOM   4310 HG21 VAL   273      52.851  49.145  73.543  1.00  0.00           H  
ATOM   4311 HG22 VAL   273      51.538  48.266  74.340  1.00  0.00           H  
ATOM   4312 HG23 VAL   273      53.130  47.544  74.104  1.00  0.00           H  
ATOM   4313  C   VAL   273      53.578  48.268  78.038  1.00  0.00           C  
ATOM   4314  O   VAL   273      54.500  47.552  78.450  1.00  0.00           O  
ATOM   4315  N   VAL   274      53.244  49.402  78.681  1.00  0.00           N  
ATOM   4316  H   VAL   274      52.421  49.927  78.422  1.00  0.00           H  
ATOM   4317  CA  VAL   274      54.041  49.856  79.833  1.00  0.00           C  
ATOM   4318  HA  VAL   274      55.071  50.048  79.531  1.00  0.00           H  
ATOM   4319  CB  VAL   274      53.533  51.224  80.306  1.00  0.00           C  
ATOM   4320  HB  VAL   274      52.475  51.129  80.551  1.00  0.00           H  
ATOM   4321  CG1 VAL   274      54.387  51.688  81.542  1.00  0.00           C  
ATOM   4322 HG11 VAL   274      54.197  52.751  81.694  1.00  0.00           H  
ATOM   4323 HG12 VAL   274      54.080  51.147  82.436  1.00  0.00           H  
ATOM   4324 HG13 VAL   274      55.468  51.638  81.411  1.00  0.00           H  
ATOM   4325  CG2 VAL   274      53.720  52.195  79.175  1.00  0.00           C  
ATOM   4326 HG21 VAL   274      54.763  52.215  78.861  1.00  0.00           H  
ATOM   4327 HG22 VAL   274      53.196  51.892  78.268  1.00  0.00           H  
ATOM   4328 HG23 VAL   274      53.324  53.200  79.321  1.00  0.00           H  
ATOM   4329  C   VAL   274      53.977  48.847  81.040  1.00  0.00           C  
ATOM   4330  O   VAL   274      54.989  48.676  81.733  1.00  0.00           O  
ATOM   4331  N   ARG   275      52.873  48.119  81.299  1.00  0.00           N  
ATOM   4332  H   ARG   275      52.038  48.512  80.888  1.00  0.00           H  
ATOM   4333  CA  ARG   275      52.783  47.028  82.301  1.00  0.00           C  
ATOM   4334  HA  ARG   275      53.085  47.451  83.259  1.00  0.00           H  
ATOM   4335  CB  ARG   275      51.252  46.669  82.480  1.00  0.00           C  
ATOM   4336  HB2 ARG   275      50.725  47.610  82.641  1.00  0.00           H  
ATOM   4337  HB3 ARG   275      50.726  46.247  81.624  1.00  0.00           H  
ATOM   4338  CG  ARG   275      50.908  45.677  83.611  1.00  0.00           C  
ATOM   4339  HG2 ARG   275      51.314  44.730  83.256  1.00  0.00           H  
ATOM   4340  HG3 ARG   275      51.332  46.024  84.553  1.00  0.00           H  
ATOM   4341  CD  ARG   275      49.382  45.560  83.817  1.00  0.00           C  
ATOM   4342  HD2 ARG   275      49.062  44.849  84.579  1.00  0.00           H  
ATOM   4343  HD3 ARG   275      49.030  46.567  84.041  1.00  0.00           H  
ATOM   4344  NE  ARG   275      48.733  44.968  82.644  1.00  0.00           N  
ATOM   4345  HE  ARG   275      49.153  44.161  82.205  1.00  0.00           H  
ATOM   4346  CZ  ARG   275      47.999  45.622  81.877  1.00  0.00           C  
ATOM   4347  NH1 ARG   275      47.585  46.850  82.108  1.00  0.00           N  
ATOM   4348 HH11 ARG   275      46.985  47.375  81.487  1.00  0.00           H  
ATOM   4349 HH12 ARG   275      47.753  47.190  83.044  1.00  0.00           H  
ATOM   4350  NH2 ARG   275      47.608  45.108  80.762  1.00  0.00           N  
ATOM   4351 HH21 ARG   275      47.853  44.144  80.590  1.00  0.00           H  
ATOM   4352 HH22 ARG   275      47.103  45.632  80.061  1.00  0.00           H  
ATOM   4353  C   ARG   275      53.602  45.770  81.892  1.00  0.00           C  
ATOM   4354  O   ARG   275      53.971  45.046  82.784  1.00  0.00           O  
ATOM   4355  N   CYS   276      53.776  45.546  80.616  1.00  0.00           N  
ATOM   4356  H   CYS   276      53.390  46.214  79.965  1.00  0.00           H  
ATOM   4357  CA  CYS   276      54.601  44.478  80.041  1.00  0.00           C  
ATOM   4358  HA  CYS   276      54.489  43.602  80.680  1.00  0.00           H  
ATOM   4359  CB  CYS   276      54.091  44.161  78.567  1.00  0.00           C  
ATOM   4360  HB2 CYS   276      54.791  43.406  78.209  1.00  0.00           H  
ATOM   4361  HB3 CYS   276      54.103  45.091  77.998  1.00  0.00           H  
ATOM   4362  SG  CYS   276      52.416  43.435  78.695  1.00  0.00           S  
ATOM   4363  HG  CYS   276      51.694  44.509  79.029  1.00  0.00           H  
ATOM   4364  C   CYS   276      56.112  44.859  80.074  1.00  0.00           C  
ATOM   4365  O   CYS   276      56.890  43.994  80.449  1.00  0.00           O  
ATOM   4366  N   GLU   277      56.567  46.165  79.910  1.00  0.00           N  
ATOM   4367  H   GLU   277      55.883  46.900  79.798  1.00  0.00           H  
ATOM   4368  CA  GLU   277      57.942  46.525  80.292  1.00  0.00           C  
ATOM   4369  HA  GLU   277      58.609  45.711  80.010  1.00  0.00           H  
ATOM   4370  CB  GLU   277      58.276  47.853  79.569  1.00  0.00           C  
ATOM   4371  HB2 GLU   277      58.041  47.762  78.509  1.00  0.00           H  
ATOM   4372  HB3 GLU   277      57.683  48.641  80.032  1.00  0.00           H  
ATOM   4373  CG  GLU   277      59.689  48.336  79.695  1.00  0.00           C  
ATOM   4374  HG2 GLU   277      59.738  48.915  80.618  1.00  0.00           H  
ATOM   4375  HG3 GLU   277      60.335  47.460  79.751  1.00  0.00           H  
ATOM   4376  CD  GLU   277      60.181  49.226  78.571  1.00  0.00           C  
ATOM   4377  OE1 GLU   277      61.310  48.804  78.149  1.00  0.00           O  
ATOM   4378  OE2 GLU   277      59.556  50.199  78.177  1.00  0.00           O  
ATOM   4379  C   GLU   277      58.203  46.679  81.803  1.00  0.00           C  
ATOM   4380  O   GLU   277      59.341  46.509  82.221  1.00  0.00           O  
ATOM   4381  N   ARG   278      57.147  46.830  82.597  1.00  0.00           N  
ATOM   4382  H   ARG   278      56.270  46.923  82.104  1.00  0.00           H  
ATOM   4383  CA  ARG   278      57.178  46.970  84.053  1.00  0.00           C  
ATOM   4384  HA  ARG   278      56.253  47.379  84.460  1.00  0.00           H  
ATOM   4385  CB  ARG   278      57.451  45.566  84.632  1.00  0.00           C  
ATOM   4386  HB2 ARG   278      58.509  45.308  84.606  1.00  0.00           H  
ATOM   4387  HB3 ARG   278      56.991  44.793  84.016  1.00  0.00           H  
ATOM   4388  CG  ARG   278      56.908  45.362  86.099  1.00  0.00           C  
ATOM   4389  HG2 ARG   278      57.441  46.109  86.687  1.00  0.00           H  
ATOM   4390  HG3 ARG   278      55.830  45.517  86.147  1.00  0.00           H  
ATOM   4391  CD  ARG   278      57.269  43.981  86.655  1.00  0.00           C  
ATOM   4392  HD2 ARG   278      56.621  43.823  87.517  1.00  0.00           H  
ATOM   4393  HD3 ARG   278      57.179  43.173  85.929  1.00  0.00           H  
ATOM   4394  NE  ARG   278      58.662  44.008  87.068  1.00  0.00           N  
ATOM   4395  HE  ARG   278      58.887  44.430  87.958  1.00  0.00           H  
ATOM   4396  CZ  ARG   278      59.722  43.552  86.369  1.00  0.00           C  
ATOM   4397  NH1 ARG   278      59.590  42.961  85.192  1.00  0.00           N  
ATOM   4398 HH11 ARG   278      60.257  42.337  84.762  1.00  0.00           H  
ATOM   4399 HH12 ARG   278      58.687  42.866  84.749  1.00  0.00           H  
ATOM   4400  NH2 ARG   278      60.931  43.513  86.811  1.00  0.00           N  
ATOM   4401 HH21 ARG   278      61.547  43.591  86.014  1.00  0.00           H  
ATOM   4402 HH22 ARG   278      61.180  43.983  87.670  1.00  0.00           H  
ATOM   4403  C   ARG   278      58.207  48.092  84.448  1.00  0.00           C  
ATOM   4404  O   ARG   278      59.104  47.857  85.266  1.00  0.00           O  
ATOM   4405  N   ILE   279      58.134  49.300  83.870  1.00  0.00           N  
ATOM   4406  H   ILE   279      57.436  49.428  83.152  1.00  0.00           H  
ATOM   4407  CA  ILE   279      59.157  50.335  84.019  1.00  0.00           C  
ATOM   4408  HA  ILE   279      60.116  49.819  83.967  1.00  0.00           H  
ATOM   4409  CB  ILE   279      58.997  51.324  82.828  1.00  0.00           C  
ATOM   4410  HB  ILE   279      58.779  50.748  81.929  1.00  0.00           H  
ATOM   4411  CG2 ILE   279      57.743  52.146  83.052  1.00  0.00           C  
ATOM   4412 HG21 ILE   279      58.012  52.848  83.841  1.00  0.00           H  
ATOM   4413 HG22 ILE   279      57.466  52.706  82.159  1.00  0.00           H  
ATOM   4414 HG23 ILE   279      56.947  51.481  83.385  1.00  0.00           H  
ATOM   4415  CG1 ILE   279      60.239  52.146  82.572  1.00  0.00           C  
ATOM   4416 HG12 ILE   279      61.103  51.485  82.505  1.00  0.00           H  
ATOM   4417 HG13 ILE   279      60.248  52.866  83.390  1.00  0.00           H  
ATOM   4418  CD1 ILE   279      60.127  52.863  81.277  1.00  0.00           C  
ATOM   4419 HD11 ILE   279      59.819  52.151  80.512  1.00  0.00           H  
ATOM   4420 HD12 ILE   279      59.421  53.694  81.301  1.00  0.00           H  
ATOM   4421 HD13 ILE   279      61.125  53.126  80.926  1.00  0.00           H  
ATOM   4422  C   ILE   279      59.150  51.019  85.439  1.00  0.00           C  
ATOM   4423  O   ILE   279      58.147  51.016  86.079  1.00  0.00           O  
ATOM   4424  N   ASP   280      60.167  51.793  85.862  1.00  0.00           N  
ATOM   4425  H   ASP   280      60.898  52.030  85.206  1.00  0.00           H  
ATOM   4426  CA  ASP   280      59.990  52.660  87.045  1.00  0.00           C  
ATOM   4427  HA  ASP   280      59.647  51.952  87.800  1.00  0.00           H  
ATOM   4428  CB  ASP   280      61.273  53.168  87.616  1.00  0.00           C  
ATOM   4429  HB2 ASP   280      61.027  53.625  88.574  1.00  0.00           H  
ATOM   4430  HB3 ASP   280      61.613  53.981  86.975  1.00  0.00           H  
ATOM   4431  CG  ASP   280      62.348  52.118  87.650  1.00  0.00           C  
ATOM   4432  OD1 ASP   280      62.011  50.939  88.079  1.00  0.00           O  
ATOM   4433  OD2 ASP   280      63.542  52.427  87.433  1.00  0.00           O  
ATOM   4434  C   ASP   280      58.930  53.783  86.863  1.00  0.00           C  
ATOM   4435  O   ASP   280      58.887  54.397  85.803  1.00  0.00           O  
ATOM   4436  N   PRO   281      58.040  54.048  87.899  1.00  0.00           N  
ATOM   4437  CD  PRO   281      58.091  53.437  89.221  1.00  0.00           C  
ATOM   4438  HD2 PRO   281      57.482  52.539  89.122  1.00  0.00           H  
ATOM   4439  HD3 PRO   281      59.101  53.220  89.570  1.00  0.00           H  
ATOM   4440  CG  PRO   281      57.284  54.321  90.224  1.00  0.00           C  
ATOM   4441  HG2 PRO   281      56.891  53.776  91.082  1.00  0.00           H  
ATOM   4442  HG3 PRO   281      57.999  55.107  90.466  1.00  0.00           H  
ATOM   4443  CB  PRO   281      56.264  54.809  89.285  1.00  0.00           C  
ATOM   4444  HB2 PRO   281      55.544  54.000  89.165  1.00  0.00           H  
ATOM   4445  HB3 PRO   281      55.760  55.732  89.571  1.00  0.00           H  
ATOM   4446  CA  PRO   281      56.927  55.010  87.853  1.00  0.00           C  
ATOM   4447  HA  PRO   281      56.291  54.663  87.039  1.00  0.00           H  
ATOM   4448  C   PRO   281      57.406  56.455  87.540  1.00  0.00           C  
ATOM   4449  O   PRO   281      56.502  57.254  87.356  1.00  0.00           O  
ATOM   4450  N   GLN   282      58.714  56.755  87.710  1.00  0.00           N  
ATOM   4451  H   GLN   282      59.349  56.039  88.030  1.00  0.00           H  
ATOM   4452  CA  GLN   282      59.273  58.117  87.521  1.00  0.00           C  
ATOM   4453  HA  GLN   282      58.543  58.798  87.958  1.00  0.00           H  
ATOM   4454  CB  GLN   282      60.682  58.213  88.135  1.00  0.00           C  
ATOM   4455  HB2 GLN   282      60.975  59.246  87.950  1.00  0.00           H  
ATOM   4456  HB3 GLN   282      60.581  58.100  89.215  1.00  0.00           H  
ATOM   4457  CG  GLN   282      61.699  57.255  87.496  1.00  0.00           C  
ATOM   4458  HG2 GLN   282      62.056  57.687  86.561  1.00  0.00           H  
ATOM   4459  HG3 GLN   282      61.323  56.232  87.474  1.00  0.00           H  
ATOM   4460  CD  GLN   282      63.004  57.153  88.256  1.00  0.00           C  
ATOM   4461  OE1 GLN   282      63.198  57.823  89.296  1.00  0.00           O  
ATOM   4462  NE2 GLN   282      63.803  56.215  87.776  1.00  0.00           N  
ATOM   4463 HE21 GLN   282      64.143  55.564  88.470  1.00  0.00           H  
ATOM   4464 HE22 GLN   282      63.477  55.800  86.915  1.00  0.00           H  
ATOM   4465  C   GLN   282      59.286  58.410  86.001  1.00  0.00           C  
ATOM   4466  O   GLN   282      59.195  59.554  85.588  1.00  0.00           O  
ATOM   4467  N   GLU   283      59.284  57.410  85.041  1.00  0.00           N  
ATOM   4468  H   GLU   283      59.306  56.443  85.333  1.00  0.00           H  
ATOM   4469  CA  GLU   283      59.837  57.670  83.713  1.00  0.00           C  
ATOM   4470  HA  GLU   283      60.708  58.301  83.893  1.00  0.00           H  
ATOM   4471  CB  GLU   283      60.309  56.350  83.120  1.00  0.00           C  
ATOM   4472  HB2 GLU   283      59.441  55.729  82.900  1.00  0.00           H  
ATOM   4473  HB3 GLU   283      60.807  55.716  83.854  1.00  0.00           H  
ATOM   4474  CG  GLU   283      61.112  56.522  81.834  1.00  0.00           C  
ATOM   4475  HG2 GLU   283      60.475  56.950  81.060  1.00  0.00           H  
ATOM   4476  HG3 GLU   283      61.595  55.567  81.632  1.00  0.00           H  
ATOM   4477  CD  GLU   283      62.241  57.505  82.147  1.00  0.00           C  
ATOM   4478  OE1 GLU   283      62.193  58.731  81.970  1.00  0.00           O  
ATOM   4479  OE2 GLU   283      63.142  57.006  82.803  1.00  0.00           O  
ATOM   4480  C   GLU   283      58.950  58.423  82.718  1.00  0.00           C  
ATOM   4481  O   GLU   283      57.760  58.065  82.655  1.00  0.00           O  
ATOM   4482  N   VAL   284      59.394  59.420  81.988  1.00  0.00           N  
ATOM   4483  H   VAL   284      60.390  59.560  81.889  1.00  0.00           H  
ATOM   4484  CA  VAL   284      58.544  60.216  81.077  1.00  0.00           C  
ATOM   4485  HA  VAL   284      57.617  60.455  81.599  1.00  0.00           H  
ATOM   4486  CB  VAL   284      59.221  61.588  80.786  1.00  0.00           C  
ATOM   4487  HB  VAL   284      60.051  61.479  80.087  1.00  0.00           H  
ATOM   4488  CG1 VAL   284      58.210  62.482  80.100  1.00  0.00           C  
ATOM   4489 HG11 VAL   284      57.297  62.544  80.692  1.00  0.00           H  
ATOM   4490 HG12 VAL   284      57.933  62.084  79.124  1.00  0.00           H  
ATOM   4491 HG13 VAL   284      58.688  63.461  80.071  1.00  0.00           H  
ATOM   4492  CG2 VAL   284      59.587  62.324  82.069  1.00  0.00           C  
ATOM   4493 HG21 VAL   284      60.011  63.307  81.865  1.00  0.00           H  
ATOM   4494 HG22 VAL   284      60.286  61.713  82.642  1.00  0.00           H  
ATOM   4495 HG23 VAL   284      58.701  62.606  82.636  1.00  0.00           H  
ATOM   4496  C   VAL   284      58.289  59.560  79.704  1.00  0.00           C  
ATOM   4497  O   VAL   284      59.204  59.303  78.955  1.00  0.00           O  
ATOM   4498  N   LEU   285      57.048  59.162  79.462  1.00  0.00           N  
ATOM   4499  H   LEU   285      56.344  59.362  80.158  1.00  0.00           H  
ATOM   4500  CA  LEU   285      56.738  58.425  78.220  1.00  0.00           C  
ATOM   4501  HA  LEU   285      57.630  58.022  77.742  1.00  0.00           H  
ATOM   4502  CB  LEU   285      55.751  57.245  78.569  1.00  0.00           C  
ATOM   4503  HB2 LEU   285      55.622  56.627  77.681  1.00  0.00           H  
ATOM   4504  HB3 LEU   285      54.782  57.603  78.917  1.00  0.00           H  
ATOM   4505  CG  LEU   285      56.237  56.326  79.690  1.00  0.00           C  
ATOM   4506  HG  LEU   285      56.234  56.947  80.586  1.00  0.00           H  
ATOM   4507  CD1 LEU   285      55.432  55.055  79.850  1.00  0.00           C  
ATOM   4508 HD11 LEU   285      55.577  54.482  78.935  1.00  0.00           H  
ATOM   4509 HD12 LEU   285      55.706  54.521  80.760  1.00  0.00           H  
ATOM   4510 HD13 LEU   285      54.398  55.370  79.991  1.00  0.00           H  
ATOM   4511  CD2 LEU   285      57.676  55.849  79.459  1.00  0.00           C  
ATOM   4512 HD21 LEU   285      57.928  55.717  78.407  1.00  0.00           H  
ATOM   4513 HD22 LEU   285      58.312  56.643  79.848  1.00  0.00           H  
ATOM   4514 HD23 LEU   285      57.821  55.012  80.143  1.00  0.00           H  
ATOM   4515  C   LEU   285      56.129  59.290  77.055  1.00  0.00           C  
ATOM   4516  O   LEU   285      55.251  60.093  77.369  1.00  0.00           O  
ATOM   4517  N   TYR   286      56.728  59.177  75.843  1.00  0.00           N  
ATOM   4518  H   TYR   286      57.466  58.488  75.814  1.00  0.00           H  
ATOM   4519  CA  TYR   286      56.340  59.857  74.643  1.00  0.00           C  
ATOM   4520  HA  TYR   286      55.704  60.671  74.992  1.00  0.00           H  
ATOM   4521  CB  TYR   286      57.629  60.372  73.854  1.00  0.00           C  
ATOM   4522  HB2 TYR   286      57.263  60.723  72.889  1.00  0.00           H  
ATOM   4523  HB3 TYR   286      58.420  59.621  73.856  1.00  0.00           H  
ATOM   4524  CG  TYR   286      58.187  61.598  74.584  1.00  0.00           C  
ATOM   4525  CD1 TYR   286      58.852  61.472  75.870  1.00  0.00           C  
ATOM   4526  HD1 TYR   286      58.795  60.608  76.515  1.00  0.00           H  
ATOM   4527  CE1 TYR   286      59.613  62.553  76.353  1.00  0.00           C  
ATOM   4528  HE1 TYR   286      60.196  62.501  77.261  1.00  0.00           H  
ATOM   4529  CZ  TYR   286      59.754  63.752  75.587  1.00  0.00           C  
ATOM   4530  OH  TYR   286      60.502  64.724  76.150  1.00  0.00           O  
ATOM   4531  HH  TYR   286      60.151  65.612  76.053  1.00  0.00           H  
ATOM   4532  CE2 TYR   286      59.083  63.885  74.365  1.00  0.00           C  
ATOM   4533  HE2 TYR   286      59.325  64.731  73.739  1.00  0.00           H  
ATOM   4534  CD2 TYR   286      58.327  62.795  73.893  1.00  0.00           C  
ATOM   4535  HD2 TYR   286      57.818  62.964  72.955  1.00  0.00           H  
ATOM   4536  C   TYR   286      55.496  58.898  73.691  1.00  0.00           C  
ATOM   4537  O   TYR   286      55.947  57.862  73.358  1.00  0.00           O  
ATOM   4538  N   TYR   287      54.314  59.401  73.249  1.00  0.00           N  
ATOM   4539  H   TYR   287      53.984  60.262  73.662  1.00  0.00           H  
ATOM   4540  CA  TYR   287      53.354  58.639  72.436  1.00  0.00           C  
ATOM   4541  HA  TYR   287      53.785  57.738  71.999  1.00  0.00           H  
ATOM   4542  CB  TYR   287      52.241  58.084  73.425  1.00  0.00           C  
ATOM   4543  HB2 TYR   287      51.652  58.928  73.783  1.00  0.00           H  
ATOM   4544  HB3 TYR   287      52.747  57.637  74.281  1.00  0.00           H  
ATOM   4545  CG  TYR   287      51.298  56.997  72.993  1.00  0.00           C  
ATOM   4546  CD1 TYR   287      50.093  57.252  72.374  1.00  0.00           C  
ATOM   4547  HD1 TYR   287      49.812  58.278  72.186  1.00  0.00           H  
ATOM   4548  CE1 TYR   287      49.107  56.180  72.252  1.00  0.00           C  
ATOM   4549  HE1 TYR   287      48.164  56.445  71.798  1.00  0.00           H  
ATOM   4550  CZ  TYR   287      49.419  54.906  72.584  1.00  0.00           C  
ATOM   4551  OH  TYR   287      48.495  53.889  72.420  1.00  0.00           O  
ATOM   4552  HH  TYR   287      47.751  54.059  73.003  1.00  0.00           H  
ATOM   4553  CE2 TYR   287      50.729  54.599  72.998  1.00  0.00           C  
ATOM   4554  HE2 TYR   287      50.966  53.577  73.254  1.00  0.00           H  
ATOM   4555  CD2 TYR   287      51.668  55.653  73.192  1.00  0.00           C  
ATOM   4556  HD2 TYR   287      52.647  55.386  73.561  1.00  0.00           H  
ATOM   4557  C   TYR   287      52.787  59.496  71.300  1.00  0.00           C  
ATOM   4558  O   TYR   287      51.900  60.340  71.452  1.00  0.00           O  
ATOM   4559  N   ILE   288      53.505  59.516  70.187  1.00  0.00           N  
ATOM   4560  H   ILE   288      54.206  58.791  70.128  1.00  0.00           H  
ATOM   4561  CA  ILE   288      53.230  60.404  69.027  1.00  0.00           C  
ATOM   4562  HA  ILE   288      53.012  61.371  69.481  1.00  0.00           H  
ATOM   4563  CB  ILE   288      54.480  60.760  68.206  1.00  0.00           C  
ATOM   4564  HB  ILE   288      54.712  59.931  67.538  1.00  0.00           H  
ATOM   4565  CG2 ILE   288      54.303  61.841  67.188  1.00  0.00           C  
ATOM   4566 HG21 ILE   288      55.037  61.811  66.383  1.00  0.00           H  
ATOM   4567 HG22 ILE   288      53.304  61.747  66.761  1.00  0.00           H  
ATOM   4568 HG23 ILE   288      54.326  62.814  67.680  1.00  0.00           H  
ATOM   4569  CG1 ILE   288      55.752  61.155  68.977  1.00  0.00           C  
ATOM   4570 HG12 ILE   288      55.917  60.438  69.781  1.00  0.00           H  
ATOM   4571 HG13 ILE   288      55.520  62.131  69.404  1.00  0.00           H  
ATOM   4572  CD1 ILE   288      57.043  61.139  68.128  1.00  0.00           C  
ATOM   4573 HD11 ILE   288      57.247  60.116  67.814  1.00  0.00           H  
ATOM   4574 HD12 ILE   288      56.967  61.872  67.325  1.00  0.00           H  
ATOM   4575 HD13 ILE   288      57.826  61.413  68.836  1.00  0.00           H  
ATOM   4576  C   ILE   288      52.036  59.946  68.153  1.00  0.00           C  
ATOM   4577  O   ILE   288      52.121  59.014  67.393  1.00  0.00           O  
ATOM   4578  N   LEU   289      50.921  60.619  68.270  1.00  0.00           N  
ATOM   4579  H   LEU   289      51.018  61.418  68.879  1.00  0.00           H  
ATOM   4580  CA  LEU   289      49.740  60.397  67.529  1.00  0.00           C  
ATOM   4581  HA  LEU   289      49.562  59.330  67.397  1.00  0.00           H  
ATOM   4582  CB  LEU   289      48.492  60.895  68.357  1.00  0.00           C  
ATOM   4583  HB2 LEU   289      48.560  61.940  68.659  1.00  0.00           H  
ATOM   4584  HB3 LEU   289      47.592  60.735  67.762  1.00  0.00           H  
ATOM   4585  CG  LEU   289      48.399  60.278  69.765  1.00  0.00           C  
ATOM   4586  HG  LEU   289      49.102  60.807  70.408  1.00  0.00           H  
ATOM   4587  CD1 LEU   289      47.048  60.603  70.296  1.00  0.00           C  
ATOM   4588 HD11 LEU   289      47.116  60.271  71.332  1.00  0.00           H  
ATOM   4589 HD12 LEU   289      46.166  60.231  69.776  1.00  0.00           H  
ATOM   4590 HD13 LEU   289      46.842  61.670  70.381  1.00  0.00           H  
ATOM   4591  CD2 LEU   289      48.445  58.737  69.862  1.00  0.00           C  
ATOM   4592 HD21 LEU   289      47.932  58.385  70.758  1.00  0.00           H  
ATOM   4593 HD22 LEU   289      49.466  58.355  69.873  1.00  0.00           H  
ATOM   4594 HD23 LEU   289      47.903  58.322  69.012  1.00  0.00           H  
ATOM   4595  C   LEU   289      49.771  61.157  66.188  1.00  0.00           C  
ATOM   4596  O   LEU   289      49.720  62.376  66.163  1.00  0.00           O  
ATOM   4597  N   LEU   290      49.745  60.346  65.125  1.00  0.00           N  
ATOM   4598  H   LEU   290      49.775  59.341  65.221  1.00  0.00           H  
ATOM   4599  CA  LEU   290      49.619  60.856  63.805  1.00  0.00           C  
ATOM   4600  HA  LEU   290      50.351  61.656  63.689  1.00  0.00           H  
ATOM   4601  CB  LEU   290      50.155  59.816  62.853  1.00  0.00           C  
ATOM   4602  HB2 LEU   290      50.182  60.162  61.820  1.00  0.00           H  
ATOM   4603  HB3 LEU   290      49.410  59.022  62.900  1.00  0.00           H  
ATOM   4604  CG  LEU   290      51.485  59.235  63.182  1.00  0.00           C  
ATOM   4605  HG  LEU   290      51.373  58.537  64.012  1.00  0.00           H  
ATOM   4606  CD1 LEU   290      52.020  58.544  61.947  1.00  0.00           C  
ATOM   4607 HD11 LEU   290      51.217  57.952  61.507  1.00  0.00           H  
ATOM   4608 HD12 LEU   290      52.861  57.897  62.197  1.00  0.00           H  
ATOM   4609 HD13 LEU   290      52.298  59.233  61.149  1.00  0.00           H  
ATOM   4610  CD2 LEU   290      52.568  60.177  63.731  1.00  0.00           C  
ATOM   4611 HD21 LEU   290      52.980  60.872  62.999  1.00  0.00           H  
ATOM   4612 HD22 LEU   290      53.409  59.636  64.166  1.00  0.00           H  
ATOM   4613 HD23 LEU   290      52.156  60.828  64.502  1.00  0.00           H  
ATOM   4614  C   LEU   290      48.286  61.542  63.412  1.00  0.00           C  
ATOM   4615  O   LEU   290      47.587  61.019  62.508  1.00  0.00           O  
ATOM   4616  N   ILE   291      47.785  62.520  64.190  1.00  0.00           N  
ATOM   4617  H   ILE   291      48.354  62.702  65.005  1.00  0.00           H  
ATOM   4618  CA  ILE   291      46.507  63.131  64.030  1.00  0.00           C  
ATOM   4619  HA  ILE   291      45.730  62.367  64.068  1.00  0.00           H  
ATOM   4620  CB  ILE   291      46.337  64.026  65.275  1.00  0.00           C  
ATOM   4621  HB  ILE   291      47.221  64.654  65.382  1.00  0.00           H  
ATOM   4622  CG2 ILE   291      45.102  64.973  65.037  1.00  0.00           C  
ATOM   4623 HG21 ILE   291      44.894  65.601  65.903  1.00  0.00           H  
ATOM   4624 HG22 ILE   291      45.233  65.651  64.194  1.00  0.00           H  
ATOM   4625 HG23 ILE   291      44.234  64.425  64.670  1.00  0.00           H  
ATOM   4626  CG1 ILE   291      46.032  63.205  66.520  1.00  0.00           C  
ATOM   4627 HG12 ILE   291      46.587  62.269  66.584  1.00  0.00           H  
ATOM   4628 HG13 ILE   291      44.984  62.915  66.589  1.00  0.00           H  
ATOM   4629  CD1 ILE   291      46.339  63.934  67.814  1.00  0.00           C  
ATOM   4630 HD11 ILE   291      46.417  63.221  68.635  1.00  0.00           H  
ATOM   4631 HD12 ILE   291      45.544  64.623  68.100  1.00  0.00           H  
ATOM   4632 HD13 ILE   291      47.250  64.507  67.642  1.00  0.00           H  
ATOM   4633  C   ILE   291      46.366  63.892  62.701  1.00  0.00           C  
ATOM   4634  O   ILE   291      47.286  64.571  62.181  1.00  0.00           O  
ATOM   4635  N   ASP   292      45.206  63.798  62.122  1.00  0.00           N  
ATOM   4636  H   ASP   292      44.550  63.164  62.556  1.00  0.00           H  
ATOM   4637  CA  ASP   292      44.766  64.473  60.867  1.00  0.00           C  
ATOM   4638  HA  ASP   292      45.541  64.494  60.101  1.00  0.00           H  
ATOM   4639  CB  ASP   292      43.763  63.558  60.136  1.00  0.00           C  
ATOM   4640  HB2 ASP   292      44.098  62.533  59.973  1.00  0.00           H  
ATOM   4641  HB3 ASP   292      42.816  63.575  60.675  1.00  0.00           H  
ATOM   4642  CG  ASP   292      43.361  64.090  58.744  1.00  0.00           C  
ATOM   4643  OD1 ASP   292      42.363  63.666  58.097  1.00  0.00           O  
ATOM   4644  OD2 ASP   292      44.095  65.004  58.308  1.00  0.00           O  
ATOM   4645  C   ASP   292      44.260  65.907  61.092  1.00  0.00           C  
ATOM   4646  O   ASP   292      43.456  66.156  62.044  1.00  0.00           O  
ATOM   4647  N   ALA   293      44.687  66.911  60.331  1.00  0.00           N  
ATOM   4648  H   ALA   293      45.190  66.657  59.493  1.00  0.00           H  
ATOM   4649  CA  ALA   293      44.216  68.321  60.437  1.00  0.00           C  
ATOM   4650  HA  ALA   293      43.964  68.477  61.486  1.00  0.00           H  
ATOM   4651  CB  ALA   293      45.385  69.309  60.213  1.00  0.00           C  
ATOM   4652  HB1 ALA   293      44.991  70.316  60.348  1.00  0.00           H  
ATOM   4653  HB2 ALA   293      46.174  69.000  60.898  1.00  0.00           H  
ATOM   4654  HB3 ALA   293      45.685  69.263  59.166  1.00  0.00           H  
ATOM   4655  C   ALA   293      42.983  68.580  59.596  1.00  0.00           C  
ATOM   4656  O   ALA   293      42.335  69.650  59.746  1.00  0.00           O  
ATOM   4657  N   ARG   294      42.719  67.730  58.607  1.00  0.00           N  
ATOM   4658  H   ARG   294      43.149  66.819  58.534  1.00  0.00           H  
ATOM   4659  CA  ARG   294      41.651  68.144  57.565  1.00  0.00           C  
ATOM   4660  HA  ARG   294      42.094  68.849  56.862  1.00  0.00           H  
ATOM   4661  CB  ARG   294      41.346  66.914  56.749  1.00  0.00           C  
ATOM   4662  HB2 ARG   294      41.065  66.143  57.467  1.00  0.00           H  
ATOM   4663  HB3 ARG   294      40.512  67.236  56.126  1.00  0.00           H  
ATOM   4664  CG  ARG   294      42.463  66.375  55.838  1.00  0.00           C  
ATOM   4665  HG2 ARG   294      43.423  66.321  56.352  1.00  0.00           H  
ATOM   4666  HG3 ARG   294      42.601  67.154  55.089  1.00  0.00           H  
ATOM   4667  CD  ARG   294      41.952  65.123  55.132  1.00  0.00           C  
ATOM   4668  HD2 ARG   294      41.667  64.336  55.830  1.00  0.00           H  
ATOM   4669  HD3 ARG   294      41.000  65.332  54.642  1.00  0.00           H  
ATOM   4670  NE  ARG   294      42.890  64.539  54.159  1.00  0.00           N  
ATOM   4671  HE  ARG   294      42.438  64.237  53.308  1.00  0.00           H  
ATOM   4672  CZ  ARG   294      44.159  64.225  54.341  1.00  0.00           C  
ATOM   4673  NH1 ARG   294      44.776  64.263  55.514  1.00  0.00           N  
ATOM   4674 HH11 ARG   294      44.148  64.319  56.302  1.00  0.00           H  
ATOM   4675 HH12 ARG   294      45.657  63.775  55.595  1.00  0.00           H  
ATOM   4676  NH2 ARG   294      44.869  63.929  53.304  1.00  0.00           N  
ATOM   4677 HH21 ARG   294      45.780  63.520  53.455  1.00  0.00           H  
ATOM   4678 HH22 ARG   294      44.468  63.813  52.385  1.00  0.00           H  
ATOM   4679  C   ARG   294      40.371  68.746  58.138  1.00  0.00           C  
ATOM   4680  O   ARG   294      40.027  69.885  57.765  1.00  0.00           O  
ATOM   4681  N   THR   295      39.586  68.027  58.927  1.00  0.00           N  
ATOM   4682  H   THR   295      40.038  67.176  59.228  1.00  0.00           H  
ATOM   4683  CA  THR   295      38.316  68.481  59.640  1.00  0.00           C  
ATOM   4684  HA  THR   295      37.686  69.053  58.959  1.00  0.00           H  
ATOM   4685  CB  THR   295      37.531  67.225  60.119  1.00  0.00           C  
ATOM   4686  HB  THR   295      36.702  67.629  60.701  1.00  0.00           H  
ATOM   4687  CG2 THR   295      37.187  66.333  58.885  1.00  0.00           C  
ATOM   4688 HG21 THR   295      38.107  65.899  58.493  1.00  0.00           H  
ATOM   4689 HG22 THR   295      36.578  65.525  59.290  1.00  0.00           H  
ATOM   4690 HG23 THR   295      36.680  66.960  58.151  1.00  0.00           H  
ATOM   4691  OG1 THR   295      38.413  66.460  60.942  1.00  0.00           O  
ATOM   4692  HG1 THR   295      39.017  65.952  60.394  1.00  0.00           H  
ATOM   4693  C   THR   295      38.551  69.455  60.861  1.00  0.00           C  
ATOM   4694  O   THR   295      37.578  69.729  61.588  1.00  0.00           O  
ATOM   4695  N   ARG   296      39.779  69.878  61.169  1.00  0.00           N  
ATOM   4696  H   ARG   296      40.556  69.353  60.796  1.00  0.00           H  
ATOM   4697  CA  ARG   296      40.123  70.598  62.356  1.00  0.00           C  
ATOM   4698  HA  ARG   296      39.230  70.772  62.957  1.00  0.00           H  
ATOM   4699  CB  ARG   296      41.189  69.807  63.119  1.00  0.00           C  
ATOM   4700  HB2 ARG   296      42.104  69.849  62.529  1.00  0.00           H  
ATOM   4701  HB3 ARG   296      41.276  70.390  64.036  1.00  0.00           H  
ATOM   4702  CG  ARG   296      40.791  68.426  63.633  1.00  0.00           C  
ATOM   4703  HG2 ARG   296      39.800  68.501  64.081  1.00  0.00           H  
ATOM   4704  HG3 ARG   296      40.706  67.711  62.815  1.00  0.00           H  
ATOM   4705  CD  ARG   296      41.733  67.758  64.600  1.00  0.00           C  
ATOM   4706  HD2 ARG   296      42.087  68.490  65.326  1.00  0.00           H  
ATOM   4707  HD3 ARG   296      42.669  67.384  64.185  1.00  0.00           H  
ATOM   4708  NE  ARG   296      41.015  66.632  65.244  1.00  0.00           N  
ATOM   4709  HE  ARG   296      40.640  66.804  66.166  1.00  0.00           H  
ATOM   4710  CZ  ARG   296      40.976  65.400  64.856  1.00  0.00           C  
ATOM   4711  NH1 ARG   296      41.636  64.838  63.868  1.00  0.00           N  
ATOM   4712 HH11 ARG   296      41.586  63.838  63.734  1.00  0.00           H  
ATOM   4713 HH12 ARG   296      42.169  65.288  63.138  1.00  0.00           H  
ATOM   4714  NH2 ARG   296      40.318  64.503  65.584  1.00  0.00           N  
ATOM   4715 HH21 ARG   296      40.268  63.515  65.384  1.00  0.00           H  
ATOM   4716 HH22 ARG   296      39.710  64.876  66.300  1.00  0.00           H  
ATOM   4717  C   ARG   296      40.567  72.021  62.042  1.00  0.00           C  
ATOM   4718  O   ARG   296      40.206  72.920  62.779  1.00  0.00           O  
ATOM   4719  N   LEU   297      41.201  72.159  60.951  1.00  0.00           N  
ATOM   4720  H   LEU   297      41.442  71.348  60.399  1.00  0.00           H  
ATOM   4721  CA  LEU   297      41.510  73.441  60.285  1.00  0.00           C  
ATOM   4722  HA  LEU   297      42.052  74.109  60.954  1.00  0.00           H  
ATOM   4723  CB  LEU   297      42.295  73.144  59.002  1.00  0.00           C  
ATOM   4724  HB2 LEU   297      41.762  72.363  58.460  1.00  0.00           H  
ATOM   4725  HB3 LEU   297      42.273  73.971  58.292  1.00  0.00           H  
ATOM   4726  CG  LEU   297      43.775  72.718  59.204  1.00  0.00           C  
ATOM   4727  HG  LEU   297      43.953  72.091  60.078  1.00  0.00           H  
ATOM   4728  CD1 LEU   297      44.298  72.080  57.928  1.00  0.00           C  
ATOM   4729 HD11 LEU   297      44.092  72.627  57.008  1.00  0.00           H  
ATOM   4730 HD12 LEU   297      43.853  71.087  57.855  1.00  0.00           H  
ATOM   4731 HD13 LEU   297      45.373  71.954  58.057  1.00  0.00           H  
ATOM   4732  CD2 LEU   297      44.550  74.094  59.345  1.00  0.00           C  
ATOM   4733 HD21 LEU   297      44.267  74.587  60.275  1.00  0.00           H  
ATOM   4734 HD22 LEU   297      45.583  73.841  59.580  1.00  0.00           H  
ATOM   4735 HD23 LEU   297      44.526  74.766  58.487  1.00  0.00           H  
ATOM   4736  C   LEU   297      40.174  74.075  59.916  1.00  0.00           C  
ATOM   4737  O   LEU   297      39.101  73.446  59.732  1.00  0.00           O  
ATOM   4738  N   ILE   298      40.245  75.402  59.726  1.00  0.00           N  
ATOM   4739  H   ILE   298      41.119  75.866  59.929  1.00  0.00           H  
ATOM   4740  CA  ILE   298      39.187  76.299  59.206  1.00  0.00           C  
ATOM   4741  HA  ILE   298      38.398  75.577  58.997  1.00  0.00           H  
ATOM   4742  CB  ILE   298      38.625  77.205  60.268  1.00  0.00           C  
ATOM   4743  HB  ILE   298      39.447  77.887  60.483  1.00  0.00           H  
ATOM   4744  CG2 ILE   298      37.545  78.191  59.678  1.00  0.00           C  
ATOM   4745 HG21 ILE   298      38.001  78.886  58.972  1.00  0.00           H  
ATOM   4746 HG22 ILE   298      37.110  78.732  60.518  1.00  0.00           H  
ATOM   4747 HG23 ILE   298      36.834  77.612  59.088  1.00  0.00           H  
ATOM   4748  CG1 ILE   298      38.071  76.650  61.604  1.00  0.00           C  
ATOM   4749 HG12 ILE   298      38.540  75.681  61.779  1.00  0.00           H  
ATOM   4750 HG13 ILE   298      37.010  76.425  61.504  1.00  0.00           H  
ATOM   4751  CD1 ILE   298      38.327  77.590  62.823  1.00  0.00           C  
ATOM   4752 HD11 ILE   298      38.199  77.214  63.838  1.00  0.00           H  
ATOM   4753 HD12 ILE   298      37.806  78.537  62.687  1.00  0.00           H  
ATOM   4754 HD13 ILE   298      39.392  77.813  62.758  1.00  0.00           H  
ATOM   4755  C   ILE   298      39.709  77.040  57.910  1.00  0.00           C  
ATOM   4756  O   ILE   298      40.783  77.660  57.989  1.00  0.00           O  
ATOM   4757  N   PRO   299      39.048  76.864  56.718  1.00  0.00           N  
ATOM   4758  CD  PRO   299      39.210  77.753  55.599  1.00  0.00           C  
ATOM   4759  HD2 PRO   299      39.933  77.381  54.874  1.00  0.00           H  
ATOM   4760  HD3 PRO   299      39.437  78.779  55.888  1.00  0.00           H  
ATOM   4761  CG  PRO   299      37.944  77.655  54.814  1.00  0.00           C  
ATOM   4762  HG2 PRO   299      38.120  77.899  53.767  1.00  0.00           H  
ATOM   4763  HG3 PRO   299      37.123  78.253  55.211  1.00  0.00           H  
ATOM   4764  CB  PRO   299      37.500  76.170  55.051  1.00  0.00           C  
ATOM   4765  HB2 PRO   299      36.416  76.068  54.992  1.00  0.00           H  
ATOM   4766  HB3 PRO   299      38.040  75.605  54.291  1.00  0.00           H  
ATOM   4767  CA  PRO   299      38.054  75.839  56.497  1.00  0.00           C  
ATOM   4768  HA  PRO   299      37.386  76.047  57.333  1.00  0.00           H  
ATOM   4769  C   PRO   299      38.558  74.395  56.571  1.00  0.00           C  
ATOM   4770  O   PRO   299      39.701  74.130  56.324  1.00  0.00           O  
ATOM   4771  N   PRO   300      37.608  73.424  56.910  1.00  0.00           N  
ATOM   4772  CD  PRO   300      36.200  73.694  57.350  1.00  0.00           C  
ATOM   4773  HD2 PRO   300      36.179  74.063  58.375  1.00  0.00           H  
ATOM   4774  HD3 PRO   300      35.616  74.375  56.731  1.00  0.00           H  
ATOM   4775  CG  PRO   300      35.472  72.353  57.306  1.00  0.00           C  
ATOM   4776  HG2 PRO   300      34.769  72.132  58.110  1.00  0.00           H  
ATOM   4777  HG3 PRO   300      35.097  72.181  56.297  1.00  0.00           H  
ATOM   4778  CB  PRO   300      36.642  71.403  57.592  1.00  0.00           C  
ATOM   4779  HB2 PRO   300      36.806  71.546  58.660  1.00  0.00           H  
ATOM   4780  HB3 PRO   300      36.295  70.407  57.319  1.00  0.00           H  
ATOM   4781  CA  PRO   300      37.883  71.966  56.795  1.00  0.00           C  
ATOM   4782  HA  PRO   300      38.797  71.743  57.346  1.00  0.00           H  
ATOM   4783  C   PRO   300      38.063  71.567  55.360  1.00  0.00           C  
ATOM   4784  O   PRO   300      37.292  72.036  54.491  1.00  0.00           O  
ATOM   4785  N   LEU   301      39.031  70.641  55.095  1.00  0.00           N  
ATOM   4786  H   LEU   301      39.545  70.251  55.872  1.00  0.00           H  
ATOM   4787  CA  LEU   301      39.227  70.062  53.723  1.00  0.00           C  
ATOM   4788  HA  LEU   301      39.088  70.670  52.829  1.00  0.00           H  
ATOM   4789  CB  LEU   301      40.677  69.742  53.594  1.00  0.00           C  
ATOM   4790  HB2 LEU   301      40.792  68.996  52.807  1.00  0.00           H  
ATOM   4791  HB3 LEU   301      41.028  69.199  54.471  1.00  0.00           H  
ATOM   4792  CG  LEU   301      41.720  70.878  53.438  1.00  0.00           C  
ATOM   4793  HG  LEU   301      42.693  70.430  53.238  1.00  0.00           H  
ATOM   4794  CD1 LEU   301      41.374  71.729  52.171  1.00  0.00           C  
ATOM   4795 HD11 LEU   301      42.121  72.521  52.109  1.00  0.00           H  
ATOM   4796 HD12 LEU   301      40.420  72.251  52.234  1.00  0.00           H  
ATOM   4797 HD13 LEU   301      41.343  71.235  51.200  1.00  0.00           H  
ATOM   4798  CD2 LEU   301      41.978  71.850  54.674  1.00  0.00           C  
ATOM   4799 HD21 LEU   301      41.898  71.291  55.606  1.00  0.00           H  
ATOM   4800 HD22 LEU   301      42.938  72.362  54.607  1.00  0.00           H  
ATOM   4801 HD23 LEU   301      41.155  72.558  54.582  1.00  0.00           H  
ATOM   4802  C   LEU   301      38.391  68.840  53.439  1.00  0.00           C  
ATOM   4803  O   LEU   301      38.229  67.997  54.276  1.00  0.00           O  
ATOM   4804  N   GLU   302      38.018  68.655  52.167  1.00  0.00           N  
ATOM   4805  H   GLU   302      37.956  69.431  51.524  1.00  0.00           H  
ATOM   4806  CA  GLU   302      37.242  67.396  51.855  1.00  0.00           C  
ATOM   4807  HA  GLU   302      36.654  67.193  52.750  1.00  0.00           H  
ATOM   4808  CB  GLU   302      36.283  67.720  50.639  1.00  0.00           C  
ATOM   4809  HB2 GLU   302      35.703  68.614  50.868  1.00  0.00           H  
ATOM   4810  HB3 GLU   302      36.911  67.932  49.774  1.00  0.00           H  
ATOM   4811  CG  GLU   302      35.268  66.619  50.267  1.00  0.00           C  
ATOM   4812  HG2 GLU   302      35.864  65.785  49.899  1.00  0.00           H  
ATOM   4813  HG3 GLU   302      34.619  67.071  49.517  1.00  0.00           H  
ATOM   4814  CD  GLU   302      34.433  66.037  51.418  1.00  0.00           C  
ATOM   4815  OE1 GLU   302      33.216  66.407  51.476  1.00  0.00           O  
ATOM   4816  OE2 GLU   302      35.076  65.304  52.220  1.00  0.00           O  
ATOM   4817  C   GLU   302      38.229  66.240  51.627  1.00  0.00           C  
ATOM   4818  O   GLU   302      39.303  66.415  51.077  1.00  0.00           O  
ATOM   4819  N   ASP   303      37.786  64.991  51.862  1.00  0.00           N  
ATOM   4820  H   ASP   303      36.825  64.839  52.136  1.00  0.00           H  
ATOM   4821  CA  ASP   303      38.752  63.843  51.846  1.00  0.00           C  
ATOM   4822  HA  ASP   303      39.547  64.218  52.491  1.00  0.00           H  
ATOM   4823  CB  ASP   303      37.990  62.708  52.673  1.00  0.00           C  
ATOM   4824  HB2 ASP   303      37.032  62.369  52.277  1.00  0.00           H  
ATOM   4825  HB3 ASP   303      38.621  61.834  52.836  1.00  0.00           H  
ATOM   4826  CG  ASP   303      37.724  63.150  54.101  1.00  0.00           C  
ATOM   4827  OD1 ASP   303      36.583  62.948  54.561  1.00  0.00           O  
ATOM   4828  OD2 ASP   303      38.656  63.545  54.818  1.00  0.00           O  
ATOM   4829  C   ASP   303      39.233  63.347  50.466  1.00  0.00           C  
ATOM   4830  O   ASP   303      40.075  62.502  50.354  1.00  0.00           O  
ATOM   4831  N   ASP   304      38.984  64.171  49.472  1.00  0.00           N  
ATOM   4832  H   ASP   304      38.396  64.981  49.609  1.00  0.00           H  
ATOM   4833  CA  ASP   304      39.631  64.099  48.208  1.00  0.00           C  
ATOM   4834  HA  ASP   304      39.830  63.052  47.981  1.00  0.00           H  
ATOM   4835  CB  ASP   304      38.722  64.678  47.097  1.00  0.00           C  
ATOM   4836  HB2 ASP   304      39.187  64.468  46.133  1.00  0.00           H  
ATOM   4837  HB3 ASP   304      37.903  63.960  47.074  1.00  0.00           H  
ATOM   4838  CG  ASP   304      38.326  66.159  47.249  1.00  0.00           C  
ATOM   4839  OD1 ASP   304      39.154  67.068  47.263  1.00  0.00           O  
ATOM   4840  OD2 ASP   304      37.103  66.431  47.249  1.00  0.00           O  
ATOM   4841  C   ASP   304      41.007  64.847  48.012  1.00  0.00           C  
ATOM   4842  O   ASP   304      41.602  64.911  46.950  1.00  0.00           O  
ATOM   4843  N   TYR   305      41.472  65.598  49.026  1.00  0.00           N  
ATOM   4844  H   TYR   305      40.880  65.576  49.845  1.00  0.00           H  
ATOM   4845  CA  TYR   305      42.784  66.259  49.019  1.00  0.00           C  
ATOM   4846  HA  TYR   305      42.879  66.829  48.095  1.00  0.00           H  
ATOM   4847  CB  TYR   305      42.860  67.188  50.216  1.00  0.00           C  
ATOM   4848  HB2 TYR   305      42.684  66.500  51.043  1.00  0.00           H  
ATOM   4849  HB3 TYR   305      41.957  67.797  50.168  1.00  0.00           H  
ATOM   4850  CG  TYR   305      44.210  67.873  50.348  1.00  0.00           C  
ATOM   4851  CD1 TYR   305      45.345  67.231  50.966  1.00  0.00           C  
ATOM   4852  HD1 TYR   305      45.271  66.269  51.452  1.00  0.00           H  
ATOM   4853  CE1 TYR   305      46.553  67.893  50.968  1.00  0.00           C  
ATOM   4854  HE1 TYR   305      47.416  67.547  51.517  1.00  0.00           H  
ATOM   4855  CZ  TYR   305      46.724  69.145  50.324  1.00  0.00           C  
ATOM   4856  OH  TYR   305      47.865  69.813  50.430  1.00  0.00           O  
ATOM   4857  HH  TYR   305      48.631  69.297  50.692  1.00  0.00           H  
ATOM   4858  CE2 TYR   305      45.642  69.740  49.671  1.00  0.00           C  
ATOM   4859  HE2 TYR   305      45.601  70.753  49.299  1.00  0.00           H  
ATOM   4860  CD2 TYR   305      44.425  69.103  49.730  1.00  0.00           C  
ATOM   4861  HD2 TYR   305      43.682  69.546  49.083  1.00  0.00           H  
ATOM   4862  C   TYR   305      43.928  65.247  49.002  1.00  0.00           C  
ATOM   4863  O   TYR   305      44.054  64.449  49.954  1.00  0.00           O  
ATOM   4864  N   PHE   306      44.764  65.341  47.995  1.00  0.00           N  
ATOM   4865  H   PHE   306      44.427  65.880  47.211  1.00  0.00           H  
ATOM   4866  CA  PHE   306      45.837  64.372  47.701  1.00  0.00           C  
ATOM   4867  HA  PHE   306      45.696  63.466  48.291  1.00  0.00           H  
ATOM   4868  CB  PHE   306      45.564  63.782  46.310  1.00  0.00           C  
ATOM   4869  HB2 PHE   306      44.535  63.431  46.237  1.00  0.00           H  
ATOM   4870  HB3 PHE   306      45.723  64.603  45.611  1.00  0.00           H  
ATOM   4871  CG  PHE   306      46.559  62.803  45.822  1.00  0.00           C  
ATOM   4872  CD1 PHE   306      47.589  63.294  45.064  1.00  0.00           C  
ATOM   4873  HD1 PHE   306      47.483  64.273  44.619  1.00  0.00           H  
ATOM   4874  CE1 PHE   306      48.756  62.525  44.695  1.00  0.00           C  
ATOM   4875  HE1 PHE   306      49.422  62.856  43.911  1.00  0.00           H  
ATOM   4876  CZ  PHE   306      48.823  61.191  45.095  1.00  0.00           C  
ATOM   4877  HZ  PHE   306      49.577  60.581  44.619  1.00  0.00           H  
ATOM   4878  CE2 PHE   306      47.699  60.610  45.742  1.00  0.00           C  
ATOM   4879  HE2 PHE   306      47.597  59.549  45.916  1.00  0.00           H  
ATOM   4880  CD2 PHE   306      46.594  61.413  46.154  1.00  0.00           C  
ATOM   4881  HD2 PHE   306      45.748  61.058  46.724  1.00  0.00           H  
ATOM   4882  C   PHE   306      47.256  64.872  47.942  1.00  0.00           C  
ATOM   4883  O   PHE   306      47.740  65.609  47.100  1.00  0.00           O  
ATOM   4884  N   GLY   307      47.852  64.611  49.162  1.00  0.00           N  
ATOM   4885  H   GLY   307      47.408  63.931  49.763  1.00  0.00           H  
ATOM   4886  CA  GLY   307      49.036  65.236  49.716  1.00  0.00           C  
ATOM   4887  HA2 GLY   307      49.121  66.296  49.475  1.00  0.00           H  
ATOM   4888  HA3 GLY   307      49.887  64.678  49.328  1.00  0.00           H  
ATOM   4889  C   GLY   307      49.086  64.977  51.268  1.00  0.00           C  
ATOM   4890  O   GLY   307      48.300  64.184  51.794  1.00  0.00           O  
ATOM   4891  N   ASN   308      50.028  65.498  51.998  1.00  0.00           N  
ATOM   4892  H   ASN   308      50.550  66.244  51.560  1.00  0.00           H  
ATOM   4893  CA  ASN   308      49.962  65.475  53.458  1.00  0.00           C  
ATOM   4894  HA  ASN   308      49.428  64.631  53.894  1.00  0.00           H  
ATOM   4895  CB  ASN   308      51.387  65.416  54.099  1.00  0.00           C  
ATOM   4896  HB2 ASN   308      51.371  65.561  55.179  1.00  0.00           H  
ATOM   4897  HB3 ASN   308      52.002  66.246  53.752  1.00  0.00           H  
ATOM   4898  CG  ASN   308      52.112  64.136  53.776  1.00  0.00           C  
ATOM   4899  OD1 ASN   308      52.150  63.213  54.547  1.00  0.00           O  
ATOM   4900  ND2 ASN   308      52.765  64.093  52.650  1.00  0.00           N  
ATOM   4901 HD21 ASN   308      53.045  63.132  52.514  1.00  0.00           H  
ATOM   4902 HD22 ASN   308      52.762  64.840  51.970  1.00  0.00           H  
ATOM   4903  C   ASN   308      49.191  66.718  53.966  1.00  0.00           C  
ATOM   4904  O   ASN   308      49.747  67.788  53.816  1.00  0.00           O  
ATOM   4905  N   ALA   309      47.957  66.505  54.394  1.00  0.00           N  
ATOM   4906  H   ALA   309      47.650  65.544  54.351  1.00  0.00           H  
ATOM   4907  CA  ALA   309      47.255  67.526  55.189  1.00  0.00           C  
ATOM   4908  HA  ALA   309      47.844  68.438  55.283  1.00  0.00           H  
ATOM   4909  CB  ALA   309      45.890  67.792  54.555  1.00  0.00           C  
ATOM   4910  HB1 ALA   309      45.933  68.415  53.661  1.00  0.00           H  
ATOM   4911  HB2 ALA   309      45.515  66.824  54.221  1.00  0.00           H  
ATOM   4912  HB3 ALA   309      45.282  68.299  55.304  1.00  0.00           H  
ATOM   4913  C   ALA   309      47.104  66.948  56.669  1.00  0.00           C  
ATOM   4914  O   ALA   309      46.677  67.678  57.560  1.00  0.00           O  
ATOM   4915  N   ALA   310      47.251  65.625  56.826  1.00  0.00           N  
ATOM   4916  H   ALA   310      47.475  65.021  56.048  1.00  0.00           H  
ATOM   4917  CA  ALA   310      47.403  65.070  58.185  1.00  0.00           C  
ATOM   4918  HA  ALA   310      46.715  65.565  58.871  1.00  0.00           H  
ATOM   4919  CB  ALA   310      47.038  63.594  58.131  1.00  0.00           C  
ATOM   4920  HB1 ALA   310      47.687  63.006  57.482  1.00  0.00           H  
ATOM   4921  HB2 ALA   310      46.016  63.514  57.761  1.00  0.00           H  
ATOM   4922  HB3 ALA   310      47.109  63.087  59.093  1.00  0.00           H  
ATOM   4923  C   ALA   310      48.900  65.274  58.582  1.00  0.00           C  
ATOM   4924  O   ALA   310      49.793  65.314  57.705  1.00  0.00           O  
ATOM   4925  N   ARG   311      49.277  65.270  59.892  1.00  0.00           N  
ATOM   4926  H   ARG   311      48.573  65.285  60.616  1.00  0.00           H  
ATOM   4927  CA  ARG   311      50.668  64.983  60.328  1.00  0.00           C  
ATOM   4928  HA  ARG   311      51.051  64.315  59.558  1.00  0.00           H  
ATOM   4929  CB  ARG   311      51.469  66.294  60.176  1.00  0.00           C  
ATOM   4930  HB2 ARG   311      51.170  66.785  59.250  1.00  0.00           H  
ATOM   4931  HB3 ARG   311      51.172  66.924  61.014  1.00  0.00           H  
ATOM   4932  CG  ARG   311      53.006  66.252  60.271  1.00  0.00           C  
ATOM   4933  HG2 ARG   311      53.350  67.280  60.385  1.00  0.00           H  
ATOM   4934  HG3 ARG   311      53.216  65.546  61.074  1.00  0.00           H  
ATOM   4935  CD  ARG   311      53.678  65.700  58.955  1.00  0.00           C  
ATOM   4936  HD2 ARG   311      53.284  66.161  58.050  1.00  0.00           H  
ATOM   4937  HD3 ARG   311      54.710  66.044  59.029  1.00  0.00           H
[truncated: 10,994,370 more chars]
