# Supplementary material for: Characterization and structure-based protein engineering of a regiospecific saponin acetyltransferase from Astragalus membranaceus
Source: Nat Commun. 2023 Sep 25;14:5969. doi: 10.1038/s41467-023-41599-7 (PMC10519980; doi:10.1038/s41467-023-41599-7)
Supplement: Supplementary file 7 — Source Data [file 41467_2023_41599_MOESM7_ESM.zip › Source Data/MD configurations/D311R-start.txt]

CRYST1  101.242  109.189  115.366  90.00  90.00  90.00               1
ATOM      1  N   MET     1      67.941  30.578  47.584  1.00  0.00           N  
ATOM      2  H1  MET     1      68.240  31.248  46.889  1.00  0.00           H  
ATOM      3  H2  MET     1      68.548  29.775  47.656  1.00  0.00           H  
ATOM      4  H3  MET     1      67.908  31.118  48.437  1.00  0.00           H  
ATOM      5  CA  MET     1      66.557  30.217  47.278  1.00  0.00           C  
ATOM      6  HA  MET     1      66.689  29.708  46.324  1.00  0.00           H  
ATOM      7  CB  MET     1      65.976  29.247  48.312  1.00  0.00           C  
ATOM      8  HB2 MET     1      66.608  28.361  48.249  1.00  0.00           H  
ATOM      9  HB3 MET     1      66.041  29.672  49.313  1.00  0.00           H  
ATOM     10  CG  MET     1      64.529  28.851  48.077  1.00  0.00           C  
ATOM     11  HG2 MET     1      64.101  28.476  49.006  1.00  0.00           H  
ATOM     12  HG3 MET     1      64.012  29.768  47.795  1.00  0.00           H  
ATOM     13  SD  MET     1      64.351  27.616  46.819  1.00  0.00           S  
ATOM     14  CE  MET     1      64.754  26.012  47.589  1.00  0.00           C  
ATOM     15  HE1 MET     1      63.945  25.700  48.249  1.00  0.00           H  
ATOM     16  HE2 MET     1      65.011  25.281  46.822  1.00  0.00           H  
ATOM     17  HE3 MET     1      65.634  25.988  48.231  1.00  0.00           H  
ATOM     18  C   MET     1      65.803  31.517  46.954  1.00  0.00           C  
ATOM     19  O   MET     1      65.523  31.776  45.775  1.00  0.00           O  
ATOM     20  N   SER     2      65.472  32.402  47.968  1.00  0.00           N  
ATOM     21  H   SER     2      65.950  32.228  48.840  1.00  0.00           H  
ATOM     22  CA  SER     2      64.665  33.591  47.739  1.00  0.00           C  
ATOM     23  HA  SER     2      63.862  33.445  47.016  1.00  0.00           H  
ATOM     24  CB  SER     2      63.919  33.999  49.046  1.00  0.00           C  
ATOM     25  HB2 SER     2      63.503  33.117  49.533  1.00  0.00           H  
ATOM     26  HB3 SER     2      64.746  34.238  49.714  1.00  0.00           H  
ATOM     27  OG  SER     2      62.987  35.061  48.985  1.00  0.00           O  
ATOM     28  HG  SER     2      62.319  34.785  48.353  1.00  0.00           H  
ATOM     29  C   SER     2      65.506  34.726  47.168  1.00  0.00           C  
ATOM     30  O   SER     2      66.598  35.063  47.568  1.00  0.00           O  
ATOM     31  N   SER     3      64.969  35.412  46.124  1.00  0.00           N  
ATOM     32  H   SER     3      64.056  35.211  45.744  1.00  0.00           H  
ATOM     33  CA  SER     3      65.687  36.375  45.396  1.00  0.00           C  
ATOM     34  HA  SER     3      66.045  37.149  46.074  1.00  0.00           H  
ATOM     35  CB  SER     3      66.907  35.830  44.647  1.00  0.00           C  
ATOM     36  HB2 SER     3      67.376  35.043  45.238  1.00  0.00           H  
ATOM     37  HB3 SER     3      66.646  35.421  43.671  1.00  0.00           H  
ATOM     38  OG  SER     3      67.808  36.942  44.591  1.00  0.00           O  
ATOM     39  HG  SER     3      68.232  37.056  45.445  1.00  0.00           H  
ATOM     40  C   SER     3      64.710  37.245  44.509  1.00  0.00           C  
ATOM     41  O   SER     3      63.518  36.892  44.476  1.00  0.00           O  
ATOM     42  N   LEU     4      65.183  38.265  43.806  1.00  0.00           N  
ATOM     43  H   LEU     4      66.162  38.418  43.997  1.00  0.00           H  
ATOM     44  CA  LEU     4      64.410  39.092  42.944  1.00  0.00           C  
ATOM     45  HA  LEU     4      63.692  38.474  42.404  1.00  0.00           H  
ATOM     46  CB  LEU     4      63.612  40.114  43.835  1.00  0.00           C  
ATOM     47  HB2 LEU     4      62.971  39.530  44.496  1.00  0.00           H  
ATOM     48  HB3 LEU     4      64.363  40.610  44.449  1.00  0.00           H  
ATOM     49  CG  LEU     4      62.717  41.112  43.102  1.00  0.00           C  
ATOM     50  HG  LEU     4      62.515  40.645  42.138  1.00  0.00           H  
ATOM     51  CD1 LEU     4      61.432  41.345  43.920  1.00  0.00           C  
ATOM     52 HD11 LEU     4      60.839  40.431  43.881  1.00  0.00           H  
ATOM     53 HD12 LEU     4      60.858  42.086  43.364  1.00  0.00           H  
ATOM     54 HD13 LEU     4      61.588  41.613  44.965  1.00  0.00           H  
ATOM     55  CD2 LEU     4      63.253  42.578  42.906  1.00  0.00           C  
ATOM     56 HD21 LEU     4      63.851  42.918  43.751  1.00  0.00           H  
ATOM     57 HD22 LEU     4      62.590  43.410  42.671  1.00  0.00           H  
ATOM     58 HD23 LEU     4      63.838  42.532  41.988  1.00  0.00           H  
ATOM     59  C   LEU     4      65.275  39.808  41.881  1.00  0.00           C  
ATOM     60  O   LEU     4      66.408  40.238  42.148  1.00  0.00           O  
ATOM     61  N   ARG     5      64.659  40.046  40.736  1.00  0.00           N  
ATOM     62  H   ARG     5      63.718  39.701  40.612  1.00  0.00           H  
ATOM     63  CA  ARG     5      65.075  40.974  39.731  1.00  0.00           C  
ATOM     64  HA  ARG     5      65.895  41.491  40.231  1.00  0.00           H  
ATOM     65  CB  ARG     5      65.652  40.172  38.577  1.00  0.00           C  
ATOM     66  HB2 ARG     5      66.506  39.592  38.925  1.00  0.00           H  
ATOM     67  HB3 ARG     5      66.042  40.862  37.828  1.00  0.00           H  
ATOM     68  CG  ARG     5      64.724  39.190  37.862  1.00  0.00           C  
ATOM     69  HG2 ARG     5      64.337  38.369  38.466  1.00  0.00           H  
ATOM     70  HG3 ARG     5      63.853  39.806  37.641  1.00  0.00           H  
ATOM     71  CD  ARG     5      65.485  38.715  36.614  1.00  0.00           C  
ATOM     72  HD2 ARG     5      65.529  39.614  36.000  1.00  0.00           H  
ATOM     73  HD3 ARG     5      66.426  38.247  36.904  1.00  0.00           H  
ATOM     74  NE  ARG     5      64.782  37.803  35.723  1.00  0.00           N  
ATOM     75  HE  ARG     5      64.297  38.180  34.922  1.00  0.00           H  
ATOM     76  CZ  ARG     5      64.380  36.627  36.131  1.00  0.00           C  
ATOM     77  NH1 ARG     5      64.841  36.005  37.206  1.00  0.00           N  
ATOM     78 HH11 ARG     5      64.597  35.054  37.443  1.00  0.00           H  
ATOM     79 HH12 ARG     5      65.613  36.460  37.672  1.00  0.00           H  
ATOM     80  NH2 ARG     5      63.388  36.094  35.486  1.00  0.00           N  
ATOM     81 HH21 ARG     5      63.114  35.229  35.929  1.00  0.00           H  
ATOM     82 HH22 ARG     5      62.978  36.591  34.708  1.00  0.00           H  
ATOM     83  C   ARG     5      63.903  41.890  39.324  1.00  0.00           C  
ATOM     84  O   ARG     5      62.757  41.488  39.552  1.00  0.00           O  
ATOM     85  N   LEU     6      64.269  43.036  38.667  1.00  0.00           N  
ATOM     86  H   LEU     6      65.235  43.311  38.768  1.00  0.00           H  
ATOM     87  CA  LEU     6      63.464  43.947  37.886  1.00  0.00           C  
ATOM     88  HA  LEU     6      62.439  43.822  38.234  1.00  0.00           H  
ATOM     89  CB  LEU     6      63.829  45.373  38.164  1.00  0.00           C  
ATOM     90  HB2 LEU     6      64.828  45.529  37.758  1.00  0.00           H  
ATOM     91  HB3 LEU     6      63.104  45.990  37.633  1.00  0.00           H  
ATOM     92  CG  LEU     6      64.097  45.921  39.606  1.00  0.00           C  
ATOM     93  HG  LEU     6      64.787  45.246  40.112  1.00  0.00           H  
ATOM     94  CD1 LEU     6      64.612  47.389  39.666  1.00  0.00           C  
ATOM     95 HD11 LEU     6      63.784  48.026  39.354  1.00  0.00           H  
ATOM     96 HD12 LEU     6      64.729  47.712  40.701  1.00  0.00           H  
ATOM     97 HD13 LEU     6      65.481  47.489  39.015  1.00  0.00           H  
ATOM     98  CD2 LEU     6      62.834  45.724  40.461  1.00  0.00           C  
ATOM     99 HD21 LEU     6      62.990  45.984  41.508  1.00  0.00           H  
ATOM    100 HD22 LEU     6      62.668  44.647  40.501  1.00  0.00           H  
ATOM    101 HD23 LEU     6      61.968  46.320  40.173  1.00  0.00           H  
ATOM    102  C   LEU     6      63.505  43.638  36.422  1.00  0.00           C  
ATOM    103  O   LEU     6      64.446  42.946  36.098  1.00  0.00           O  
ATOM    104  N   VAL     7      62.469  43.869  35.600  1.00  0.00           N  
ATOM    105  H   VAL     7      61.711  44.391  36.015  1.00  0.00           H  
ATOM    106  CA  VAL     7      62.171  43.402  34.239  1.00  0.00           C  
ATOM    107  HA  VAL     7      63.100  43.096  33.759  1.00  0.00           H  
ATOM    108  CB  VAL     7      61.309  42.139  34.246  1.00  0.00           C  
ATOM    109  HB  VAL     7      60.334  42.389  34.666  1.00  0.00           H  
ATOM    110  CG1 VAL     7      61.066  41.475  32.844  1.00  0.00           C  
ATOM    111 HG11 VAL     7      61.993  41.434  32.272  1.00  0.00           H  
ATOM    112 HG12 VAL     7      60.655  40.475  32.985  1.00  0.00           H  
ATOM    113 HG13 VAL     7      60.268  41.991  32.311  1.00  0.00           H  
ATOM    114  CG2 VAL     7      61.727  40.889  35.125  1.00  0.00           C  
ATOM    115 HG21 VAL     7      61.599  41.160  36.172  1.00  0.00           H  
ATOM    116 HG22 VAL     7      61.077  40.031  34.956  1.00  0.00           H  
ATOM    117 HG23 VAL     7      62.776  40.626  34.985  1.00  0.00           H  
ATOM    118  C   VAL     7      61.522  44.521  33.402  1.00  0.00           C  
ATOM    119  O   VAL     7      61.585  44.540  32.151  1.00  0.00           O  
ATOM    120  N   SER     8      60.949  45.585  34.024  1.00  0.00           N  
ATOM    121  H   SER     8      60.958  45.569  35.034  1.00  0.00           H  
ATOM    122  CA  SER     8      60.685  46.893  33.354  1.00  0.00           C  
ATOM    123  HA  SER     8      61.607  47.058  32.795  1.00  0.00           H  
ATOM    124  CB  SER     8      59.456  46.761  32.463  1.00  0.00           C  
ATOM    125  HB2 SER     8      58.571  46.750  33.100  1.00  0.00           H  
ATOM    126  HB3 SER     8      59.405  45.841  31.881  1.00  0.00           H  
ATOM    127  OG  SER     8      59.314  47.936  31.691  1.00  0.00           O  
ATOM    128  HG  SER     8      59.746  47.885  30.835  1.00  0.00           H  
ATOM    129  C   SER     8      60.557  48.144  34.249  1.00  0.00           C  
ATOM    130  O   SER     8      60.309  48.093  35.480  1.00  0.00           O  
ATOM    131  N   SER     9      60.632  49.359  33.732  1.00  0.00           N  
ATOM    132  H   SER     9      60.934  49.422  32.771  1.00  0.00           H  
ATOM    133  CA  SER     9      60.438  50.588  34.384  1.00  0.00           C  
ATOM    134  HA  SER     9      59.645  50.471  35.123  1.00  0.00           H  
ATOM    135  CB  SER     9      61.647  51.041  35.230  1.00  0.00           C  
ATOM    136  HB2 SER     9      62.525  51.284  34.632  1.00  0.00           H  
ATOM    137  HB3 SER     9      61.859  50.275  35.976  1.00  0.00           H  
ATOM    138  OG  SER     9      61.191  52.288  35.878  1.00  0.00           O  
ATOM    139  HG  SER     9      60.487  52.074  36.494  1.00  0.00           H  
ATOM    140  C   SER     9      60.064  51.709  33.439  1.00  0.00           C  
ATOM    141  O   SER     9      60.976  52.116  32.663  1.00  0.00           O  
ATOM    142  N   SER    10      58.837  52.198  33.455  1.00  0.00           N  
ATOM    143  H   SER    10      58.153  51.784  34.072  1.00  0.00           H  
ATOM    144  CA  SER    10      58.480  53.426  32.669  1.00  0.00           C  
ATOM    145  HA  SER    10      59.401  53.934  32.384  1.00  0.00           H  
ATOM    146  CB  SER    10      57.788  53.163  31.396  1.00  0.00           C  
ATOM    147  HB2 SER    10      57.574  54.168  31.033  1.00  0.00           H  
ATOM    148  HB3 SER    10      58.496  52.742  30.682  1.00  0.00           H  
ATOM    149  OG  SER    10      56.547  52.451  31.536  1.00  0.00           O  
ATOM    150  HG  SER    10      56.228  52.124  30.692  1.00  0.00           H  
ATOM    151  C   SER    10      57.711  54.466  33.543  1.00  0.00           C  
ATOM    152  O   SER    10      57.125  54.190  34.583  1.00  0.00           O  
ATOM    153  N   THR    11      57.911  55.772  33.237  1.00  0.00           N  
ATOM    154  H   THR    11      58.309  56.079  32.361  1.00  0.00           H  
ATOM    155  CA  THR    11      57.083  56.909  33.788  1.00  0.00           C  
ATOM    156  HA  THR    11      56.783  56.702  34.815  1.00  0.00           H  
ATOM    157  CB  THR    11      57.788  58.233  33.823  1.00  0.00           C  
ATOM    158  HB  THR    11      58.216  58.330  32.825  1.00  0.00           H  
ATOM    159  CG2 THR    11      56.854  59.381  34.142  1.00  0.00           C  
ATOM    160 HG21 THR    11      57.451  60.200  34.543  1.00  0.00           H  
ATOM    161 HG22 THR    11      56.119  58.964  34.831  1.00  0.00           H  
ATOM    162 HG23 THR    11      56.284  59.663  33.257  1.00  0.00           H  
ATOM    163  OG1 THR    11      58.749  58.135  34.829  1.00  0.00           O  
ATOM    164  HG1 THR    11      59.396  57.437  34.706  1.00  0.00           H  
ATOM    165  C   THR    11      55.710  57.019  33.073  1.00  0.00           C  
ATOM    166  O   THR    11      55.631  57.226  31.876  1.00  0.00           O  
ATOM    167  N   ILE    12      54.574  56.930  33.811  1.00  0.00           N  
ATOM    168  H   ILE    12      54.661  56.718  34.794  1.00  0.00           H  
ATOM    169  CA  ILE    12      53.188  57.143  33.234  1.00  0.00           C  
ATOM    170  HA  ILE    12      53.270  57.138  32.147  1.00  0.00           H  
ATOM    171  CB  ILE    12      52.331  56.039  33.864  1.00  0.00           C  
ATOM    172  HB  ILE    12      52.416  56.146  34.945  1.00  0.00           H  
ATOM    173  CG2 ILE    12      50.834  56.113  33.717  1.00  0.00           C  
ATOM    174 HG21 ILE    12      50.708  55.983  32.642  1.00  0.00           H  
ATOM    175 HG22 ILE    12      50.248  55.371  34.260  1.00  0.00           H  
ATOM    176 HG23 ILE    12      50.532  57.105  34.054  1.00  0.00           H  
ATOM    177  CG1 ILE    12      52.746  54.592  33.463  1.00  0.00           C  
ATOM    178 HG12 ILE    12      51.848  53.985  33.578  1.00  0.00           H  
ATOM    179 HG13 ILE    12      53.439  54.173  34.193  1.00  0.00           H  
ATOM    180  CD1 ILE    12      53.360  54.293  32.036  1.00  0.00           C  
ATOM    181 HD11 ILE    12      54.333  54.767  31.904  1.00  0.00           H  
ATOM    182 HD12 ILE    12      53.471  53.209  32.061  1.00  0.00           H  
ATOM    183 HD13 ILE    12      52.607  54.537  31.287  1.00  0.00           H  
ATOM    184  C   ILE    12      52.612  58.511  33.656  1.00  0.00           C  
ATOM    185  O   ILE    12      52.593  58.929  34.832  1.00  0.00           O  
ATOM    186  N   GLN    13      52.266  59.259  32.608  1.00  0.00           N  
ATOM    187  H   GLN    13      52.413  58.960  31.654  1.00  0.00           H  
ATOM    188  CA  GLN    13      51.732  60.658  32.809  1.00  0.00           C  
ATOM    189  HA  GLN    13      52.111  61.210  33.670  1.00  0.00           H  
ATOM    190  CB  GLN    13      51.925  61.463  31.506  1.00  0.00           C  
ATOM    191  HB2 GLN    13      51.355  62.387  31.600  1.00  0.00           H  
ATOM    192  HB3 GLN    13      51.403  60.907  30.728  1.00  0.00           H  
ATOM    193  CG  GLN    13      53.362  61.777  31.154  1.00  0.00           C  
ATOM    194  HG2 GLN    13      53.770  62.528  31.831  1.00  0.00           H  
ATOM    195  HG3 GLN    13      53.917  60.839  31.133  1.00  0.00           H  
ATOM    196  CD  GLN    13      53.709  62.097  29.692  1.00  0.00           C  
ATOM    197  OE1 GLN    13      52.872  62.042  28.844  1.00  0.00           O  
ATOM    198  NE2 GLN    13      54.899  62.471  29.242  1.00  0.00           N  
ATOM    199 HE21 GLN    13      55.701  62.232  29.806  1.00  0.00           H  
ATOM    200 HE22 GLN    13      54.988  62.689  28.259  1.00  0.00           H  
ATOM    201  C   GLN    13      50.250  60.492  33.157  1.00  0.00           C  
ATOM    202  O   GLN    13      49.530  59.580  32.934  1.00  0.00           O  
ATOM    203  N   ALA    14      49.767  61.515  33.865  1.00  0.00           N  
ATOM    204  H   ALA    14      50.434  62.262  33.995  1.00  0.00           H  
ATOM    205  CA  ALA    14      48.359  61.800  34.123  1.00  0.00           C  
ATOM    206  HA  ALA    14      47.947  60.920  34.617  1.00  0.00           H  
ATOM    207  CB  ALA    14      48.267  63.063  35.067  1.00  0.00           C  
ATOM    208  HB1 ALA    14      48.657  63.900  34.488  1.00  0.00           H  
ATOM    209  HB2 ALA    14      47.207  63.279  35.204  1.00  0.00           H  
ATOM    210  HB3 ALA    14      48.778  62.825  36.000  1.00  0.00           H  
ATOM    211  C   ALA    14      47.759  62.148  32.728  1.00  0.00           C  
ATOM    212  O   ALA    14      48.294  62.888  31.929  1.00  0.00           O  
ATOM    213  N   ALA    15      46.597  61.547  32.428  1.00  0.00           N  
ATOM    214  H   ALA    15      46.306  60.930  33.173  1.00  0.00           H  
ATOM    215  CA  ALA    15      45.671  62.151  31.418  1.00  0.00           C  
ATOM    216  HA  ALA    15      46.226  62.173  30.480  1.00  0.00           H  
ATOM    217  CB  ALA    15      44.487  61.142  31.365  1.00  0.00           C  
ATOM    218  HB1 ALA    15      44.870  60.200  30.973  1.00  0.00           H  
ATOM    219  HB2 ALA    15      43.692  61.486  30.702  1.00  0.00           H  
ATOM    220  HB3 ALA    15      44.105  61.248  32.380  1.00  0.00           H  
ATOM    221  C   ALA    15      45.252  63.584  31.873  1.00  0.00           C  
ATOM    222  O   ALA    15      45.252  63.895  33.082  1.00  0.00           O  
ATOM    223  N   ASN    16      44.865  64.421  30.905  1.00  0.00           N  
ATOM    224  H   ASN    16      44.818  64.001  29.988  1.00  0.00           H  
ATOM    225  CA  ASN    16      44.448  65.815  31.208  1.00  0.00           C  
ATOM    226  HA  ASN    16      44.014  65.939  32.200  1.00  0.00           H  
ATOM    227  CB  ASN    16      45.706  66.802  31.143  1.00  0.00           C  
ATOM    228  HB2 ASN    16      46.079  66.890  30.123  1.00  0.00           H  
ATOM    229  HB3 ASN    16      46.546  66.414  31.719  1.00  0.00           H  
ATOM    230  CG  ASN    16      45.264  68.174  31.603  1.00  0.00           C  
ATOM    231  OD1 ASN    16      44.123  68.642  31.548  1.00  0.00           O  
ATOM    232  ND2 ASN    16      46.251  68.945  32.089  1.00  0.00           N  
ATOM    233 HD21 ASN    16      47.230  68.702  32.052  1.00  0.00           H  
ATOM    234 HD22 ASN    16      45.942  69.846  32.426  1.00  0.00           H  
ATOM    235  C   ASN    16      43.386  66.202  30.206  1.00  0.00           C  
ATOM    236  O   ASN    16      43.486  65.810  29.055  1.00  0.00           O  
ATOM    237  N   ASP    17      42.295  66.857  30.669  1.00  0.00           N  
ATOM    238  H   ASP    17      42.298  66.982  31.671  1.00  0.00           H  
ATOM    239  CA  ASP    17      41.141  67.305  29.868  1.00  0.00           C  
ATOM    240  HA  ASP    17      40.726  66.398  29.429  1.00  0.00           H  
ATOM    241  CB  ASP    17      40.134  67.819  30.853  1.00  0.00           C  
ATOM    242  HB2 ASP    17      40.645  68.590  31.429  1.00  0.00           H  
ATOM    243  HB3 ASP    17      39.354  68.334  30.293  1.00  0.00           H  
ATOM    244  CG  ASP    17      39.258  66.894  31.665  1.00  0.00           C  
ATOM    245  OD1 ASP    17      38.734  67.363  32.669  1.00  0.00           O  
ATOM    246  OD2 ASP    17      39.148  65.677  31.348  1.00  0.00           O  
ATOM    247  C   ASP    17      41.414  68.285  28.740  1.00  0.00           C  
ATOM    248  O   ASP    17      40.852  68.218  27.615  1.00  0.00           O  
ATOM    249  N   ASN    18      42.477  69.069  28.958  1.00  0.00           N  
ATOM    250  H   ASN    18      42.803  69.059  29.914  1.00  0.00           H  
ATOM    251  CA  ASN    18      43.073  70.017  28.067  1.00  0.00           C  
ATOM    252  HA  ASN    18      43.066  69.685  27.029  1.00  0.00           H  
ATOM    253  CB  ASN    18      42.286  71.290  28.179  1.00  0.00           C  
ATOM    254  HB2 ASN    18      41.254  71.161  27.854  1.00  0.00           H  
ATOM    255  HB3 ASN    18      42.100  71.434  29.243  1.00  0.00           H  
ATOM    256  CG  ASN    18      42.787  72.557  27.550  1.00  0.00           C  
ATOM    257  OD1 ASN    18      43.466  72.566  26.528  1.00  0.00           O  
ATOM    258  ND2 ASN    18      42.497  73.661  28.118  1.00  0.00           N  
ATOM    259 HD21 ASN    18      41.944  73.508  28.949  1.00  0.00           H  
ATOM    260 HD22 ASN    18      42.652  74.563  27.690  1.00  0.00           H  
ATOM    261  C   ASN    18      44.654  70.222  28.310  1.00  0.00           C  
ATOM    262  O   ASN    18      45.031  70.859  29.301  1.00  0.00           O  
ATOM    263  N   ASN    19      45.463  69.691  27.444  1.00  0.00           N  
ATOM    264  H   ASN    19      44.989  69.258  26.664  1.00  0.00           H  
ATOM    265  CA  ASN    19      46.884  69.682  27.678  1.00  0.00           C  
ATOM    266  HA  ASN    19      47.119  69.260  28.656  1.00  0.00           H  
ATOM    267  CB  ASN    19      47.484  68.657  26.647  1.00  0.00           C  
ATOM    268  HB2 ASN    19      47.178  68.977  25.651  1.00  0.00           H  
ATOM    269  HB3 ASN    19      48.563  68.812  26.681  1.00  0.00           H  
ATOM    270  CG  ASN    19      47.182  67.226  26.753  1.00  0.00           C  
ATOM    271  OD1 ASN    19      48.017  66.416  27.169  1.00  0.00           O  
ATOM    272  ND2 ASN    19      46.010  66.774  26.376  1.00  0.00           N  
ATOM    273 HD21 ASN    19      45.722  65.818  26.530  1.00  0.00           H  
ATOM    274 HD22 ASN    19      45.336  67.335  25.874  1.00  0.00           H  
ATOM    275  C   ASN    19      47.553  71.061  27.728  1.00  0.00           C  
ATOM    276  O   ASN    19      48.556  71.135  28.456  1.00  0.00           O  
ATOM    277  N   ASP    20      47.114  72.019  26.882  1.00  0.00           N  
ATOM    278  H   ASP    20      46.346  71.610  26.369  1.00  0.00           H  
ATOM    279  CA  ASP    20      47.602  73.395  26.913  1.00  0.00           C  
ATOM    280  HA  ASP    20      48.662  73.327  26.668  1.00  0.00           H  
ATOM    281  CB  ASP    20      46.921  74.290  25.893  1.00  0.00           C  
ATOM    282  HB2 ASP    20      45.900  74.545  26.178  1.00  0.00           H  
ATOM    283  HB3 ASP    20      47.532  75.189  25.805  1.00  0.00           H  
ATOM    284  CG  ASP    20      46.831  73.850  24.403  1.00  0.00           C  
ATOM    285  OD1 ASP    20      46.840  72.635  24.089  1.00  0.00           O  
ATOM    286  OD2 ASP    20      46.874  74.821  23.540  1.00  0.00           O  
ATOM    287  C   ASP    20      47.538  74.080  28.247  1.00  0.00           C  
ATOM    288  O   ASP    20      48.160  75.210  28.429  1.00  0.00           O  
ATOM    289  N   ASP    21      46.900  73.526  29.324  1.00  0.00           N  
ATOM    290  H   ASP    21      46.492  72.602  29.287  1.00  0.00           H  
ATOM    291  CA  ASP    21      46.877  74.211  30.661  1.00  0.00           C  
ATOM    292  HA  ASP    21      46.482  75.210  30.471  1.00  0.00           H  
ATOM    293  CB  ASP    21      45.830  73.554  31.512  1.00  0.00           C  
ATOM    294  HB2 ASP    21      44.969  73.605  30.845  1.00  0.00           H  
ATOM    295  HB3 ASP    21      46.281  72.576  31.678  1.00  0.00           H  
ATOM    296  CG  ASP    21      45.540  74.277  32.786  1.00  0.00           C  
ATOM    297  OD1 ASP    21      45.730  75.492  32.904  1.00  0.00           O  
ATOM    298  OD2 ASP    21      45.117  73.685  33.756  1.00  0.00           O  
ATOM    299  C   ASP    21      48.264  74.205  31.271  1.00  0.00           C  
ATOM    300  O   ASP    21      48.997  73.246  31.228  1.00  0.00           O  
ATOM    301  N   SER    22      48.509  75.208  32.073  1.00  0.00           N  
ATOM    302  H   SER    22      47.720  75.836  32.120  1.00  0.00           H  
ATOM    303  CA  SER    22      49.630  75.418  32.992  1.00  0.00           C  
ATOM    304  HA  SER    22      50.569  75.014  32.613  1.00  0.00           H  
ATOM    305  CB  SER    22      49.779  76.885  33.189  1.00  0.00           C  
ATOM    306  HB2 SER    22      50.431  77.020  34.052  1.00  0.00           H  
ATOM    307  HB3 SER    22      48.847  77.359  33.496  1.00  0.00           H  
ATOM    308  OG  SER    22      50.167  77.557  32.012  1.00  0.00           O  
ATOM    309  HG  SER    22      50.920  77.031  31.730  1.00  0.00           H  
ATOM    310  C   SER    22      49.578  74.849  34.432  1.00  0.00           C  
ATOM    311  O   SER    22      48.567  74.696  35.125  1.00  0.00           O  
ATOM    312  N   SER    23      50.741  74.516  34.989  1.00  0.00           N  
ATOM    313  H   SER    23      51.564  74.584  34.408  1.00  0.00           H  
ATOM    314  CA  SER    23      50.987  74.026  36.373  1.00  0.00           C  
ATOM    315  HA  SER    23      50.407  73.106  36.437  1.00  0.00           H  
ATOM    316  CB  SER    23      52.470  73.642  36.471  1.00  0.00           C  
ATOM    317  HB2 SER    23      53.092  74.436  36.056  1.00  0.00           H  
ATOM    318  HB3 SER    23      52.691  72.669  36.032  1.00  0.00           H  
ATOM    319  OG  SER    23      52.833  73.568  37.776  1.00  0.00           O  
ATOM    320  HG  SER    23      53.701  73.977  37.784  1.00  0.00           H  
ATOM    321  C   SER    23      50.498  74.947  37.465  1.00  0.00           C  
ATOM    322  O   SER    23      50.891  76.158  37.474  1.00  0.00           O  
ATOM    323  N   GLN    24      49.761  74.542  38.494  1.00  0.00           N  
ATOM    324  H   GLN    24      49.311  73.646  38.368  1.00  0.00           H  
ATOM    325  CA  GLN    24      49.502  75.215  39.769  1.00  0.00           C  
ATOM    326  HA  GLN    24      49.492  76.280  39.536  1.00  0.00           H  
ATOM    327  CB  GLN    24      48.100  74.977  40.321  1.00  0.00           C  
ATOM    328  HB2 GLN    24      47.516  75.464  39.539  1.00  0.00           H  
ATOM    329  HB3 GLN    24      47.975  73.895  40.331  1.00  0.00           H  
ATOM    330  CG  GLN    24      47.839  75.608  41.706  1.00  0.00           C  
ATOM    331  HG2 GLN    24      48.021  76.682  41.695  1.00  0.00           H  
ATOM    332  HG3 GLN    24      48.483  75.227  42.499  1.00  0.00           H  
ATOM    333  CD  GLN    24      46.412  75.401  42.256  1.00  0.00           C  
ATOM    334  OE1 GLN    24      45.500  74.910  41.677  1.00  0.00           O  
ATOM    335  NE2 GLN    24      46.120  75.838  43.457  1.00  0.00           N  
ATOM    336 HE21 GLN    24      46.837  76.342  43.958  1.00  0.00           H  
ATOM    337 HE22 GLN    24      45.230  75.648  43.895  1.00  0.00           H  
ATOM    338  C   GLN    24      50.629  74.901  40.785  1.00  0.00           C  
ATOM    339  O   GLN    24      51.068  73.715  40.881  1.00  0.00           O  
ATOM    340  N   LEU    25      50.886  75.835  41.747  1.00  0.00           N  
ATOM    341  H   LEU    25      50.371  76.703  41.710  1.00  0.00           H  
ATOM    342  CA  LEU    25      51.728  75.779  42.882  1.00  0.00           C  
ATOM    343  HA  LEU    25      52.362  74.898  42.778  1.00  0.00           H  
ATOM    344  CB  LEU    25      52.456  77.152  42.831  1.00  0.00           C  
ATOM    345  HB2 LEU    25      52.868  77.358  43.819  1.00  0.00           H  
ATOM    346  HB3 LEU    25      51.734  77.959  42.705  1.00  0.00           H  
ATOM    347  CG  LEU    25      53.709  77.268  42.005  1.00  0.00           C  
ATOM    348  HG  LEU    25      54.056  78.292  42.140  1.00  0.00           H  
ATOM    349  CD1 LEU    25      54.833  76.378  42.423  1.00  0.00           C  
ATOM    350 HD11 LEU    25      54.680  75.306  42.297  1.00  0.00           H  
ATOM    351 HD12 LEU    25      55.785  76.716  42.013  1.00  0.00           H  
ATOM    352 HD13 LEU    25      55.050  76.475  43.487  1.00  0.00           H  
ATOM    353  CD2 LEU    25      53.479  76.917  40.548  1.00  0.00           C  
ATOM    354 HD21 LEU    25      54.429  77.008  40.021  1.00  0.00           H  
ATOM    355 HD22 LEU    25      52.751  77.573  40.069  1.00  0.00           H  
ATOM    356 HD23 LEU    25      53.070  75.907  40.576  1.00  0.00           H  
ATOM    357  C   LEU    25      50.848  75.562  44.131  1.00  0.00           C  
ATOM    358  O   LEU    25      50.161  76.457  44.430  1.00  0.00           O  
ATOM    359  N   ILE    26      50.890  74.386  44.741  1.00  0.00           N  
ATOM    360  H   ILE    26      51.570  73.719  44.405  1.00  0.00           H  
ATOM    361  CA  ILE    26      50.038  74.017  45.843  1.00  0.00           C  
ATOM    362  HA  ILE    26      49.033  74.383  45.629  1.00  0.00           H  
ATOM    363  CB  ILE    26      49.994  72.483  46.019  1.00  0.00           C  
ATOM    364  HB  ILE    26      50.984  72.128  46.303  1.00  0.00           H  
ATOM    365  CG2 ILE    26      49.002  72.031  47.153  1.00  0.00           C  
ATOM    366 HG21 ILE    26      47.969  72.325  46.970  1.00  0.00           H  
ATOM    367 HG22 ILE    26      49.076  70.967  47.378  1.00  0.00           H  
ATOM    368 HG23 ILE    26      49.262  72.454  48.123  1.00  0.00           H  
ATOM    369  CG1 ILE    26      49.707  71.711  44.703  1.00  0.00           C  
ATOM    370 HG12 ILE    26      50.367  72.086  43.920  1.00  0.00           H  
ATOM    371 HG13 ILE    26      49.766  70.643  44.910  1.00  0.00           H  
ATOM    372  CD1 ILE    26      48.278  72.023  44.241  1.00  0.00           C  
ATOM    373 HD11 ILE    26      48.250  73.098  44.066  1.00  0.00           H  
ATOM    374 HD12 ILE    26      47.472  71.757  44.924  1.00  0.00           H  
ATOM    375 HD13 ILE    26      48.132  71.731  43.201  1.00  0.00           H  
ATOM    376  C   ILE    26      50.507  74.661  47.179  1.00  0.00           C  
ATOM    377  O   ILE    26      51.710  74.604  47.477  1.00  0.00           O  
ATOM    378  N   ASP    27      49.663  75.352  47.904  1.00  0.00           N  
ATOM    379  H   ASP    27      48.686  75.528  47.713  1.00  0.00           H  
ATOM    380  CA  ASP    27      50.069  75.983  49.146  1.00  0.00           C  
ATOM    381  HA  ASP    27      51.129  76.235  49.168  1.00  0.00           H  
ATOM    382  CB  ASP    27      49.321  77.283  49.421  1.00  0.00           C  
ATOM    383  HB2 ASP    27      48.243  77.154  49.523  1.00  0.00           H  
ATOM    384  HB3 ASP    27      49.642  77.747  50.353  1.00  0.00           H  
ATOM    385  CG  ASP    27      49.606  78.337  48.380  1.00  0.00           C  
ATOM    386  OD1 ASP    27      50.730  78.896  48.343  1.00  0.00           O  
ATOM    387  OD2 ASP    27      48.802  78.543  47.476  1.00  0.00           O  
ATOM    388  C   ASP    27      49.917  74.949  50.275  1.00  0.00           C  
ATOM    389  O   ASP    27      48.795  74.526  50.541  1.00  0.00           O  
ATOM    390  N   LEU    28      51.043  74.523  50.880  1.00  0.00           N  
ATOM    391  H   LEU    28      51.917  74.961  50.626  1.00  0.00           H  
ATOM    392  CA  LEU    28      51.216  73.513  51.870  1.00  0.00           C  
ATOM    393  HA  LEU    28      50.588  72.644  51.676  1.00  0.00           H  
ATOM    394  CB  LEU    28      52.670  73.005  51.814  1.00  0.00           C  
ATOM    395  HB2 LEU    28      53.318  73.879  51.878  1.00  0.00           H  
ATOM    396  HB3 LEU    28      52.829  72.356  52.675  1.00  0.00           H  
ATOM    397  CG  LEU    28      52.937  72.092  50.592  1.00  0.00           C  
ATOM    398  HG  LEU    28      52.935  72.817  49.778  1.00  0.00           H  
ATOM    399  CD1 LEU    28      54.295  71.552  50.722  1.00  0.00           C  
ATOM    400 HD11 LEU    28      54.342  70.969  51.643  1.00  0.00           H  
ATOM    401 HD12 LEU    28      54.517  70.945  49.845  1.00  0.00           H  
ATOM    402 HD13 LEU    28      55.065  72.320  50.798  1.00  0.00           H  
ATOM    403  CD2 LEU    28      51.990  70.915  50.295  1.00  0.00           C  
ATOM    404 HD21 LEU    28      51.053  71.447  50.126  1.00  0.00           H  
ATOM    405 HD22 LEU    28      51.882  70.370  51.233  1.00  0.00           H  
ATOM    406 HD23 LEU    28      52.346  70.244  49.514  1.00  0.00           H  
ATOM    407  C   LEU    28      50.925  74.074  53.259  1.00  0.00           C  
ATOM    408  O   LEU    28      51.259  75.262  53.496  1.00  0.00           O  
ATOM    409  N   THR    29      50.221  73.250  54.118  1.00  0.00           N  
ATOM    410  H   THR    29      50.002  72.316  53.801  1.00  0.00           H  
ATOM    411  CA  THR    29      49.880  73.624  55.508  1.00  0.00           C  
ATOM    412  HA  THR    29      50.193  74.656  55.663  1.00  0.00           H  
ATOM    413  CB  THR    29      48.371  73.349  55.795  1.00  0.00           C  
ATOM    414  HB  THR    29      47.911  73.846  54.941  1.00  0.00           H  
ATOM    415  CG2 THR    29      47.981  71.874  55.797  1.00  0.00           C  
ATOM    416 HG21 THR    29      48.610  71.249  55.163  1.00  0.00           H  
ATOM    417 HG22 THR    29      48.079  71.416  56.781  1.00  0.00           H  
ATOM    418 HG23 THR    29      47.006  71.671  55.354  1.00  0.00           H  
ATOM    419  OG1 THR    29      47.940  73.849  57.071  1.00  0.00           O  
ATOM    420  HG1 THR    29      47.018  74.058  56.905  1.00  0.00           H  
ATOM    421  C   THR    29      50.816  72.909  56.523  1.00  0.00           C  
ATOM    422  O   THR    29      51.605  72.050  56.177  1.00  0.00           O  
ATOM    423  N   VAL    30      50.643  73.264  57.810  1.00  0.00           N  
ATOM    424  H   VAL    30      49.868  73.893  57.964  1.00  0.00           H  
ATOM    425  CA  VAL    30      51.576  72.857  58.818  1.00  0.00           C  
ATOM    426  HA  VAL    30      52.544  73.271  58.538  1.00  0.00           H  
ATOM    427  CB  VAL    30      51.276  73.461  60.237  1.00  0.00           C  
ATOM    428  HB  VAL    30      50.241  73.232  60.489  1.00  0.00           H  
ATOM    429  CG1 VAL    30      52.179  72.919  61.396  1.00  0.00           C  
ATOM    430 HG11 VAL    30      53.243  72.938  61.163  1.00  0.00           H  
ATOM    431 HG12 VAL    30      51.951  71.877  61.624  1.00  0.00           H  
ATOM    432 HG13 VAL    30      51.972  73.514  62.286  1.00  0.00           H  
ATOM    433  CG2 VAL    30      51.477  75.011  60.173  1.00  0.00           C  
ATOM    434 HG21 VAL    30      51.392  75.474  61.156  1.00  0.00           H  
ATOM    435 HG22 VAL    30      52.447  75.237  59.728  1.00  0.00           H  
ATOM    436 HG23 VAL    30      50.663  75.484  59.624  1.00  0.00           H  
ATOM    437  C   VAL    30      51.687  71.318  58.923  1.00  0.00           C  
ATOM    438  O   VAL    30      52.796  70.785  59.052  1.00  0.00           O  
ATOM    439  N   TRP    31      50.578  70.653  58.760  1.00  0.00           N  
ATOM    440  H   TRP    31      49.726  71.167  58.589  1.00  0.00           H  
ATOM    441  CA  TRP    31      50.456  69.217  58.752  1.00  0.00           C  
ATOM    442  HA  TRP    31      50.901  68.723  59.616  1.00  0.00           H  
ATOM    443  CB  TRP    31      48.946  68.964  58.705  1.00  0.00           C  
ATOM    444  HB2 TRP    31      48.853  67.886  58.571  1.00  0.00           H  
ATOM    445  HB3 TRP    31      48.597  69.412  57.774  1.00  0.00           H  
ATOM    446  CG  TRP    31      48.085  69.499  59.833  1.00  0.00           C  
ATOM    447  CD1 TRP    31      48.476  69.755  61.110  1.00  0.00           C  
ATOM    448  HD1 TRP    31      49.386  69.432  61.594  1.00  0.00           H  
ATOM    449  NE1 TRP    31      47.387  70.138  61.851  1.00  0.00           N  
ATOM    450  HE1 TRP    31      47.566  70.374  62.817  1.00  0.00           H  
ATOM    451  CE2 TRP    31      46.319  70.449  61.017  1.00  0.00           C  
ATOM    452  CZ2 TRP    31      45.084  71.038  61.296  1.00  0.00           C  
ATOM    453  HZ2 TRP    31      44.836  71.395  62.284  1.00  0.00           H  
ATOM    454  CH2 TRP    31      44.127  71.077  60.291  1.00  0.00           C  
ATOM    455  HH2 TRP    31      43.161  71.481  60.555  1.00  0.00           H  
ATOM    456  CZ3 TRP    31      44.427  70.641  58.957  1.00  0.00           C  
ATOM    457  HZ3 TRP    31      43.708  70.782  58.163  1.00  0.00           H  
ATOM    458  CE3 TRP    31      45.727  70.190  58.679  1.00  0.00           C  
ATOM    459  HE3 TRP    31      45.982  69.837  57.691  1.00  0.00           H  
ATOM    460  CD2 TRP    31      46.687  69.920  59.736  1.00  0.00           C  
ATOM    461  C   TRP    31      51.248  68.564  57.629  1.00  0.00           C  
ATOM    462  O   TRP    31      51.809  67.484  57.743  1.00  0.00           O  
ATOM    463  N   ASP    32      51.277  69.188  56.419  1.00  0.00           N  
ATOM    464  H   ASP    32      50.907  70.125  56.343  1.00  0.00           H  
ATOM    465  CA  ASP    32      52.162  68.705  55.323  1.00  0.00           C  
ATOM    466  HA  ASP    32      51.991  67.629  55.283  1.00  0.00           H  
ATOM    467  CB  ASP    32      51.845  69.289  53.904  1.00  0.00           C  
ATOM    468  HB2 ASP    32      52.545  68.940  53.145  1.00  0.00           H  
ATOM    469  HB3 ASP    32      51.938  70.373  53.974  1.00  0.00           H  
ATOM    470  CG  ASP    32      50.419  69.052  53.492  1.00  0.00           C  
ATOM    471  OD1 ASP    32      49.866  67.953  53.632  1.00  0.00           O  
ATOM    472  OD2 ASP    32      49.895  70.035  52.986  1.00  0.00           O  
ATOM    473  C   ASP    32      53.682  68.877  55.647  1.00  0.00           C  
ATOM    474  O   ASP    32      54.441  67.931  55.510  1.00  0.00           O  
ATOM    475  N   LEU    33      54.076  70.103  56.119  1.00  0.00           N  
ATOM    476  H   LEU    33      53.351  70.784  56.293  1.00  0.00           H  
ATOM    477  CA  LEU    33      55.500  70.556  56.393  1.00  0.00           C  
ATOM    478  HA  LEU    33      56.066  70.490  55.464  1.00  0.00           H  
ATOM    479  CB  LEU    33      55.519  72.019  56.736  1.00  0.00           C  
ATOM    480  HB2 LEU    33      56.513  72.327  57.061  1.00  0.00           H  
ATOM    481  HB3 LEU    33      54.945  72.097  57.659  1.00  0.00           H  
ATOM    482  CG  LEU    33      54.992  72.962  55.632  1.00  0.00           C  
ATOM    483  HG  LEU    33      53.942  72.747  55.433  1.00  0.00           H  
ATOM    484  CD1 LEU    33      55.202  74.378  56.123  1.00  0.00           C  
ATOM    485 HD11 LEU    33      56.262  74.585  56.273  1.00  0.00           H  
ATOM    486 HD12 LEU    33      54.891  75.070  55.340  1.00  0.00           H  
ATOM    487 HD13 LEU    33      54.607  74.577  57.014  1.00  0.00           H  
ATOM    488  CD2 LEU    33      55.810  72.948  54.251  1.00  0.00           C  
ATOM    489 HD21 LEU    33      55.316  73.602  53.533  1.00  0.00           H  
ATOM    490 HD22 LEU    33      55.919  71.924  53.894  1.00  0.00           H  
ATOM    491 HD23 LEU    33      56.876  73.102  54.420  1.00  0.00           H  
ATOM    492  C   LEU    33      56.299  69.639  57.374  1.00  0.00           C  
ATOM    493  O   LEU    33      57.413  69.252  56.986  1.00  0.00           O  
ATOM    494  N   ILE    34      55.642  69.308  58.509  1.00  0.00           N  
ATOM    495  H   ILE    34      54.693  69.647  58.578  1.00  0.00           H  
ATOM    496  CA  ILE    34      56.182  68.321  59.458  1.00  0.00           C  
ATOM    497  HA  ILE    34      57.049  68.717  59.987  1.00  0.00           H  
ATOM    498  CB  ILE    34      55.117  67.961  60.514  1.00  0.00           C  
ATOM    499  HB  ILE    34      54.194  68.076  59.946  1.00  0.00           H  
ATOM    500  CG2 ILE    34      55.272  66.517  60.980  1.00  0.00           C  
ATOM    501 HG21 ILE    34      55.033  65.763  60.230  1.00  0.00           H  
ATOM    502 HG22 ILE    34      56.288  66.322  61.326  1.00  0.00           H  
ATOM    503 HG23 ILE    34      54.521  66.382  61.758  1.00  0.00           H  
ATOM    504  CG1 ILE    34      55.193  69.057  61.631  1.00  0.00           C  
ATOM    505 HG12 ILE    34      55.729  69.945  61.299  1.00  0.00           H  
ATOM    506 HG13 ILE    34      55.871  68.618  62.363  1.00  0.00           H  
ATOM    507  CD1 ILE    34      53.903  69.412  62.237  1.00  0.00           C  
ATOM    508 HD11 ILE    34      53.195  69.755  61.483  1.00  0.00           H  
ATOM    509 HD12 ILE    34      54.033  70.226  62.952  1.00  0.00           H  
ATOM    510 HD13 ILE    34      53.522  68.553  62.789  1.00  0.00           H  
ATOM    511  C   ILE    34      56.577  66.984  58.709  1.00  0.00           C  
ATOM    512  O   ILE    34      57.590  66.381  59.065  1.00  0.00           O  
ATOM    513  N   GLY    35      55.958  66.553  57.592  1.00  0.00           N  
ATOM    514  H   GLY    35      55.061  66.960  57.368  1.00  0.00           H  
ATOM    515  CA  GLY    35      56.384  65.325  56.895  1.00  0.00           C  
ATOM    516  HA2 GLY    35      55.574  65.028  56.229  1.00  0.00           H  
ATOM    517  HA3 GLY    35      56.592  64.572  57.654  1.00  0.00           H  
ATOM    518  C   GLY    35      57.615  65.399  55.990  1.00  0.00           C  
ATOM    519  O   GLY    35      57.904  64.422  55.266  1.00  0.00           O  
ATOM    520  N   LEU    36      58.244  66.548  55.886  1.00  0.00           N  
ATOM    521  H   LEU    36      57.863  67.372  56.329  1.00  0.00           H  
ATOM    522  CA  LEU    36      59.317  66.769  54.924  1.00  0.00           C  
ATOM    523  HA  LEU    36      58.842  66.418  54.007  1.00  0.00           H  
ATOM    524  CB  LEU    36      59.731  68.245  54.833  1.00  0.00           C  
ATOM    525  HB2 LEU    36      59.603  68.679  55.825  1.00  0.00           H  
ATOM    526  HB3 LEU    36      60.759  68.388  54.500  1.00  0.00           H  
ATOM    527  CG  LEU    36      58.885  69.207  53.957  1.00  0.00           C  
ATOM    528  HG  LEU    36      57.874  68.817  54.069  1.00  0.00           H  
ATOM    529  CD1 LEU    36      59.143  70.658  54.309  1.00  0.00           C  
ATOM    530 HD11 LEU    36      60.185  70.893  54.093  1.00  0.00           H  
ATOM    531 HD12 LEU    36      58.975  70.928  55.351  1.00  0.00           H  
ATOM    532 HD13 LEU    36      58.515  71.279  53.669  1.00  0.00           H  
ATOM    533  CD2 LEU    36      59.163  69.004  52.492  1.00  0.00           C  
ATOM    534 HD21 LEU    36      59.239  67.980  52.125  1.00  0.00           H  
ATOM    535 HD22 LEU    36      58.382  69.468  51.890  1.00  0.00           H  
ATOM    536 HD23 LEU    36      60.107  69.475  52.217  1.00  0.00           H  
ATOM    537  C   LEU    36      60.567  65.944  55.277  1.00  0.00           C  
ATOM    538  O   LEU    36      61.154  65.260  54.464  1.00  0.00           O  
ATOM    539  N   GLU    37      60.875  65.985  56.570  1.00  0.00           N  
ATOM    540  H   GLU    37      60.274  66.497  57.200  1.00  0.00           H  
ATOM    541  CA  GLU    37      62.123  65.464  57.119  1.00  0.00           C  
ATOM    542  HA  GLU    37      62.905  65.671  56.389  1.00  0.00           H  
ATOM    543  CB  GLU    37      62.383  66.111  58.531  1.00  0.00           C  
ATOM    544  HB2 GLU    37      61.560  65.950  59.229  1.00  0.00           H  
ATOM    545  HB3 GLU    37      62.413  67.197  58.449  1.00  0.00           H  
ATOM    546  CG  GLU    37      63.619  65.570  59.184  1.00  0.00           C  
ATOM    547  HG2 GLU    37      63.406  64.531  59.435  1.00  0.00           H  
ATOM    548  HG3 GLU    37      63.802  66.158  60.083  1.00  0.00           H  
ATOM    549  CD  GLU    37      64.850  65.575  58.348  1.00  0.00           C  
ATOM    550  OE1 GLU    37      64.961  66.476  57.521  1.00  0.00           O  
ATOM    551  OE2 GLU    37      65.723  64.674  58.526  1.00  0.00           O  
ATOM    552  C   GLU    37      61.970  63.909  57.237  1.00  0.00           C  
ATOM    553  O   GLU    37      63.002  63.189  57.365  1.00  0.00           O  
ATOM    554  N   ARG    38      60.706  63.407  57.213  1.00  0.00           N  
ATOM    555  H   ARG    38      60.017  64.047  56.844  1.00  0.00           H  
ATOM    556  CA  ARG    38      60.386  62.003  57.334  1.00  0.00           C  
ATOM    557  HA  ARG    38      61.130  61.490  57.943  1.00  0.00           H  
ATOM    558  CB  ARG    38      59.054  61.826  58.125  1.00  0.00           C  
ATOM    559  HB2 ARG    38      58.656  60.811  58.099  1.00  0.00           H  
ATOM    560  HB3 ARG    38      58.307  62.420  57.598  1.00  0.00           H  
ATOM    561  CG  ARG    38      59.146  62.278  59.616  1.00  0.00           C  
ATOM    562  HG2 ARG    38      58.190  62.130  60.117  1.00  0.00           H  
ATOM    563  HG3 ARG    38      59.468  63.319  59.583  1.00  0.00           H  
ATOM    564  CD  ARG    38      60.230  61.569  60.362  1.00  0.00           C  
ATOM    565  HD2 ARG    38      61.180  61.980  60.021  1.00  0.00           H  
ATOM    566  HD3 ARG    38      60.205  61.812  61.424  1.00  0.00           H  
ATOM    567  NE  ARG    38      60.307  60.097  60.255  1.00  0.00           N  
ATOM    568  HE  ARG    38      60.138  59.713  59.336  1.00  0.00           H  
ATOM    569  CZ  ARG    38      60.662  59.236  61.169  1.00  0.00           C  
ATOM    570  NH1 ARG    38      61.198  59.566  62.309  1.00  0.00           N  
ATOM    571 HH11 ARG    38      61.390  58.869  63.014  1.00  0.00           H  
ATOM    572 HH12 ARG    38      61.358  60.534  62.551  1.00  0.00           H  
ATOM    573  NH2 ARG    38      60.477  57.932  60.904  1.00  0.00           N  
ATOM    574 HH21 ARG    38      60.057  57.663  60.026  1.00  0.00           H  
ATOM    575 HH22 ARG    38      60.622  57.301  61.680  1.00  0.00           H  
ATOM    576  C   ARG    38      60.327  61.207  56.016  1.00  0.00           C  
ATOM    577  O   ARG    38      60.411  61.681  54.908  1.00  0.00           O  
ATOM    578  N   GLU    39      60.227  59.872  56.062  1.00  0.00           N  
ATOM    579  H   GLU    39      60.137  59.462  56.981  1.00  0.00           H  
ATOM    580  CA  GLU    39      60.267  58.926  54.930  1.00  0.00           C  
ATOM    581  HA  GLU    39      60.930  59.280  54.141  1.00  0.00           H  
ATOM    582  CB  GLU    39      60.864  57.537  55.315  1.00  0.00           C  
ATOM    583  HB2 GLU    39      61.200  57.018  54.418  1.00  0.00           H  
ATOM    584  HB3 GLU    39      61.663  57.663  56.046  1.00  0.00           H  
ATOM    585  CG  GLU    39      59.945  56.638  56.139  1.00  0.00           C  
ATOM    586  HG2 GLU    39      59.150  56.175  55.556  1.00  0.00           H  
ATOM    587  HG3 GLU    39      60.606  55.810  56.392  1.00  0.00           H  
ATOM    588  CD  GLU    39      59.242  57.224  57.422  1.00  0.00           C  
ATOM    589  OE1 GLU    39      58.023  57.129  57.600  1.00  0.00           O  
ATOM    590  OE2 GLU    39      59.911  57.975  58.176  1.00  0.00           O  
ATOM    591  C   GLU    39      58.905  58.704  54.263  1.00  0.00           C  
ATOM    592  O   GLU    39      57.862  59.015  54.797  1.00  0.00           O  
ATOM    593  N   SER    40      58.880  58.032  53.074  1.00  0.00           N  
ATOM    594  H   SER    40      59.783  57.658  52.822  1.00  0.00           H  
ATOM    595  CA  SER    40      57.690  57.678  52.282  1.00  0.00           C  
ATOM    596  HA  SER    40      56.994  58.517  52.253  1.00  0.00           H  
ATOM    597  CB  SER    40      58.036  57.439  50.801  1.00  0.00           C  
ATOM    598  HB2 SER    40      57.138  56.958  50.414  1.00  0.00           H  
ATOM    599  HB3 SER    40      58.274  58.417  50.384  1.00  0.00           H  
ATOM    600  OG  SER    40      59.056  56.596  50.462  1.00  0.00           O  
ATOM    601  HG  SER    40      59.459  56.688  49.596  1.00  0.00           H  
ATOM    602  C   SER    40      56.837  56.595  52.920  1.00  0.00           C  
ATOM    603  O   SER    40      57.344  55.556  53.394  1.00  0.00           O  
ATOM    604  N   ILE    41      55.516  56.741  52.828  1.00  0.00           N  
ATOM    605  H   ILE    41      55.253  57.500  52.216  1.00  0.00           H  
ATOM    606  CA  ILE    41      54.566  55.574  53.007  1.00  0.00           C  
ATOM    607  HA  ILE    41      54.526  55.293  54.060  1.00  0.00           H  
ATOM    608  CB  ILE    41      53.224  56.107  52.746  1.00  0.00           C  
ATOM    609  HB  ILE    41      53.065  56.477  51.733  1.00  0.00           H  
ATOM    610  CG2 ILE    41      52.100  55.101  52.882  1.00  0.00           C  
ATOM    611 HG21 ILE    41      51.109  55.527  52.727  1.00  0.00           H  
ATOM    612 HG22 ILE    41      52.228  54.356  52.097  1.00  0.00           H  
ATOM    613 HG23 ILE    41      52.063  54.686  53.889  1.00  0.00           H  
ATOM    614  CG1 ILE    41      53.017  57.431  53.664  1.00  0.00           C  
ATOM    615 HG12 ILE    41      53.213  57.155  54.700  1.00  0.00           H  
ATOM    616 HG13 ILE    41      53.777  58.185  53.460  1.00  0.00           H  
ATOM    617  CD1 ILE    41      51.634  58.067  53.426  1.00  0.00           C  
ATOM    618 HD11 ILE    41      51.667  59.027  53.940  1.00  0.00           H  
ATOM    619 HD12 ILE    41      50.823  57.509  53.895  1.00  0.00           H  
ATOM    620 HD13 ILE    41      51.411  58.153  52.362  1.00  0.00           H  
ATOM    621  C   ILE    41      54.791  54.457  51.972  1.00  0.00           C  
ATOM    622  O   ILE    41      54.976  54.753  50.803  1.00  0.00           O  
ATOM    623  N   GLN    42      54.691  53.169  52.315  1.00  0.00           N  
ATOM    624  H   GLN    42      54.614  52.872  53.277  1.00  0.00           H  
ATOM    625  CA  GLN    42      54.986  52.060  51.406  1.00  0.00           C  
ATOM    626  HA  GLN    42      54.685  52.382  50.409  1.00  0.00           H  
ATOM    627  CB  GLN    42      56.489  51.760  51.544  1.00  0.00           C  
ATOM    628  HB2 GLN    42      56.559  50.792  51.049  1.00  0.00           H  
ATOM    629  HB3 GLN    42      56.777  51.728  52.595  1.00  0.00           H  
ATOM    630  CG  GLN    42      57.405  52.751  50.794  1.00  0.00           C  
ATOM    631  HG2 GLN    42      57.396  53.743  51.244  1.00  0.00           H  
ATOM    632  HG3 GLN    42      57.049  52.773  49.764  1.00  0.00           H  
ATOM    633  CD  GLN    42      58.902  52.290  50.636  1.00  0.00           C  
ATOM    634  OE1 GLN    42      59.553  51.684  51.503  1.00  0.00           O  
ATOM    635  NE2 GLN    42      59.567  52.427  49.493  1.00  0.00           N  
ATOM    636 HE21 GLN    42      59.169  52.897  48.693  1.00  0.00           H  
ATOM    637 HE22 GLN    42      60.510  52.062  49.487  1.00  0.00           H  
ATOM    638  C   GLN    42      54.132  50.848  51.784  1.00  0.00           C  
ATOM    639  O   GLN    42      54.437  50.127  52.736  1.00  0.00           O  
ATOM    640  N   GLN    43      52.971  50.728  51.113  1.00  0.00           N  
ATOM    641  H   GLN    43      52.852  51.213  50.235  1.00  0.00           H  
ATOM    642  CA  GLN    43      52.076  49.586  51.271  1.00  0.00           C  
ATOM    643  HA  GLN    43      52.606  48.796  51.804  1.00  0.00           H  
ATOM    644  CB  GLN    43      50.851  49.910  52.079  1.00  0.00           C  
ATOM    645  HB2 GLN    43      50.061  50.496  51.609  1.00  0.00           H  
ATOM    646  HB3 GLN    43      50.418  48.951  52.365  1.00  0.00           H  
ATOM    647  CG  GLN    43      51.178  50.808  53.286  1.00  0.00           C  
ATOM    648  HG2 GLN    43      51.985  50.408  53.900  1.00  0.00           H  
ATOM    649  HG3 GLN    43      51.442  51.801  52.922  1.00  0.00           H  
ATOM    650  CD  GLN    43      49.971  50.861  54.258  1.00  0.00           C  
ATOM    651  OE1 GLN    43      48.824  50.498  53.974  1.00  0.00           O  
ATOM    652  NE2 GLN    43      50.210  51.372  55.465  1.00  0.00           N  
ATOM    653 HE21 GLN    43      51.109  51.673  55.813  1.00  0.00           H  
ATOM    654 HE22 GLN    43      49.367  51.666  55.938  1.00  0.00           H  
ATOM    655  C   GLN    43      51.705  48.902  49.953  1.00  0.00           C  
ATOM    656  O   GLN    43      51.792  49.514  48.905  1.00  0.00           O  
ATOM    657  N   GLY    44      51.255  47.628  50.028  1.00  0.00           N  
ATOM    658  H   GLY    44      51.306  47.143  50.912  1.00  0.00           H  
ATOM    659  CA  GLY    44      50.980  46.802  48.845  1.00  0.00           C  
ATOM    660  HA2 GLY    44      50.466  47.437  48.123  1.00  0.00           H  
ATOM    661  HA3 GLY    44      51.901  46.524  48.332  1.00  0.00           H  
ATOM    662  C   GLY    44      50.097  45.637  49.032  1.00  0.00           C  
ATOM    663  O   GLY    44      49.891  45.214  50.149  1.00  0.00           O  
ATOM    664  N   LEU    45      49.334  45.271  47.960  1.00  0.00           N  
ATOM    665  H   LEU    45      49.699  45.438  47.033  1.00  0.00           H  
ATOM    666  CA  LEU    45      48.235  44.365  47.962  1.00  0.00           C  
ATOM    667  HA  LEU    45      47.866  44.124  48.959  1.00  0.00           H  
ATOM    668  CB  LEU    45      47.029  44.990  47.284  1.00  0.00           C  
ATOM    669  HB2 LEU    45      47.318  45.202  46.255  1.00  0.00           H  
ATOM    670  HB3 LEU    45      46.300  44.184  47.214  1.00  0.00           H  
ATOM    671  CG  LEU    45      46.257  46.252  47.806  1.00  0.00           C  
ATOM    672  HG  LEU    45      47.064  46.959  47.997  1.00  0.00           H  
ATOM    673  CD1 LEU    45      45.324  46.819  46.715  1.00  0.00           C  
ATOM    674 HD11 LEU    45      44.483  46.139  46.579  1.00  0.00           H  
ATOM    675 HD12 LEU    45      44.896  47.737  47.118  1.00  0.00           H  
ATOM    676 HD13 LEU    45      45.845  47.039  45.783  1.00  0.00           H  
ATOM    677  CD2 LEU    45      45.603  46.038  49.168  1.00  0.00           C  
ATOM    678 HD21 LEU    45      45.046  45.115  49.005  1.00  0.00           H  
ATOM    679 HD22 LEU    45      46.360  45.967  49.949  1.00  0.00           H  
ATOM    680 HD23 LEU    45      44.973  46.851  49.526  1.00  0.00           H  
ATOM    681  C   LEU    45      48.619  43.048  47.264  1.00  0.00           C  
ATOM    682  O   LEU    45      49.252  43.113  46.210  1.00  0.00           O  
ATOM    683  N   LEU    46      48.274  41.930  47.795  1.00  0.00           N  
ATOM    684  H   LEU    46      47.662  42.009  48.594  1.00  0.00           H  
ATOM    685  CA  LEU    46      48.609  40.592  47.300  1.00  0.00           C  
ATOM    686  HA  LEU    46      49.404  40.783  46.580  1.00  0.00           H  
ATOM    687  CB  LEU    46      49.183  39.885  48.628  1.00  0.00           C  
ATOM    688  HB2 LEU    46      48.337  39.647  49.273  1.00  0.00           H  
ATOM    689  HB3 LEU    46      49.849  40.602  49.108  1.00  0.00           H  
ATOM    690  CG  LEU    46      49.836  38.533  48.412  1.00  0.00           C  
ATOM    691  HG  LEU    46      49.211  37.896  47.786  1.00  0.00           H  
ATOM    692  CD1 LEU    46      51.089  38.503  47.519  1.00  0.00           C  
ATOM    693 HD11 LEU    46      51.520  37.517  47.347  1.00  0.00           H  
ATOM    694 HD12 LEU    46      51.759  39.248  47.949  1.00  0.00           H  
ATOM    695 HD13 LEU    46      50.791  38.815  46.518  1.00  0.00           H  
ATOM    696  CD2 LEU    46      50.255  37.780  49.731  1.00  0.00           C  
ATOM    697 HD21 LEU    46      51.234  38.102  50.086  1.00  0.00           H  
ATOM    698 HD22 LEU    46      50.402  36.753  49.395  1.00  0.00           H  
ATOM    699 HD23 LEU    46      49.488  37.705  50.502  1.00  0.00           H  
ATOM    700  C   LEU    46      47.502  39.879  46.668  1.00  0.00           C  
ATOM    701  O   LEU    46      46.358  40.119  47.097  1.00  0.00           O  
ATOM    702  N   TYR    47      47.709  39.045  45.626  1.00  0.00           N  
ATOM    703  H   TYR    47      48.612  38.850  45.217  1.00  0.00           H  
ATOM    704  CA  TYR    47      46.711  38.351  44.813  1.00  0.00           C  
ATOM    705  HA  TYR    47      45.859  38.154  45.463  1.00  0.00           H  
ATOM    706  CB  TYR    47      46.415  39.204  43.551  1.00  0.00           C  
ATOM    707  HB2 TYR    47      45.542  38.791  43.047  1.00  0.00           H  
ATOM    708  HB3 TYR    47      47.215  39.265  42.812  1.00  0.00           H  
ATOM    709  CG  TYR    47      45.910  40.641  43.746  1.00  0.00           C  
ATOM    710  CD1 TYR    47      44.505  40.914  43.855  1.00  0.00           C  
ATOM    711  HD1 TYR    47      43.752  40.142  43.796  1.00  0.00           H  
ATOM    712  CE1 TYR    47      43.982  42.204  44.157  1.00  0.00           C  
ATOM    713  HE1 TYR    47      42.937  42.424  44.320  1.00  0.00           H  
ATOM    714  CZ  TYR    47      44.940  43.222  44.310  1.00  0.00           C  
ATOM    715  OH  TYR    47      44.627  44.476  44.651  1.00  0.00           O  
ATOM    716  HH  TYR    47      43.775  44.836  44.395  1.00  0.00           H  
ATOM    717  CE2 TYR    47      46.319  42.961  44.173  1.00  0.00           C  
ATOM    718  HE2 TYR    47      47.084  43.723  44.222  1.00  0.00           H  
ATOM    719  CD2 TYR    47      46.834  41.732  43.862  1.00  0.00           C  
ATOM    720  HD2 TYR    47      47.909  41.628  43.837  1.00  0.00           H  
ATOM    721  C   TYR    47      47.230  36.915  44.344  1.00  0.00           C  
ATOM    722  O   TYR    47      48.426  36.802  44.047  1.00  0.00           O  
ATOM    723  N   HID    48      46.377  35.887  44.155  1.00  0.00           N  
ATOM    724  H   HID    48      45.416  36.195  44.203  1.00  0.00           H  
ATOM    725  CA  HID    48      46.701  34.543  43.790  1.00  0.00           C  
ATOM    726  HA  HID    48      47.785  34.464  43.709  1.00  0.00           H  
ATOM    727  CB  HID    48      46.103  33.577  44.835  1.00  0.00           C  
ATOM    728  HB2 HID    48      45.064  33.832  45.042  1.00  0.00           H  
ATOM    729  HB3 HID    48      46.572  33.750  45.804  1.00  0.00           H  
ATOM    730  CG  HID    48      46.271  32.104  44.545  1.00  0.00           C  
ATOM    731  ND1 HID    48      47.383  31.347  44.362  1.00  0.00           N  
ATOM    732  HD1 HID    48      48.285  31.725  44.108  1.00  0.00           H  
ATOM    733  CE1 HID    48      47.102  29.998  44.602  1.00  0.00           C  
ATOM    734  HE1 HID    48      47.726  29.119  44.537  1.00  0.00           H  
ATOM    735  NE2 HID    48      45.785  29.867  44.841  1.00  0.00           N  
ATOM    736  CD2 HID    48      45.321  31.202  44.938  1.00  0.00           C  
ATOM    737  HD2 HID    48      44.268  31.375  45.105  1.00  0.00           H  
ATOM    738  C   HID    48      46.145  34.107  42.413  1.00  0.00           C  
ATOM    739  O   HID    48      45.035  34.585  42.048  1.00  0.00           O  
ATOM    740  N   HIE    49      46.860  33.272  41.655  1.00  0.00           N  
ATOM    741  H   HIE    49      47.755  33.057  42.071  1.00  0.00           H  
ATOM    742  CA  HIE    49      46.344  32.675  40.387  1.00  0.00           C  
ATOM    743  HA  HIE    49      45.707  33.349  39.815  1.00  0.00           H  
ATOM    744  CB  HIE    49      47.450  32.487  39.348  1.00  0.00           C  
ATOM    745  HB2 HIE    49      46.924  31.898  38.596  1.00  0.00           H  
ATOM    746  HB3 HIE    49      48.258  31.996  39.890  1.00  0.00           H  
ATOM    747  CG  HIE    49      48.090  33.755  38.678  1.00  0.00           C  
ATOM    748  ND1 HIE    49      48.992  33.595  37.603  1.00  0.00           N  
ATOM    749  CE1 HIE    49      49.057  34.819  37.018  1.00  0.00           C  
ATOM    750  HE1 HIE    49      49.669  35.079  36.167  1.00  0.00           H  
ATOM    751  NE2 HIE    49      48.325  35.716  37.727  1.00  0.00           N  
ATOM    752  HE2 HIE    49      48.175  36.692  37.515  1.00  0.00           H  
ATOM    753  CD2 HIE    49      47.668  35.048  38.725  1.00  0.00           C  
ATOM    754  HD2 HIE    49      46.947  35.500  39.390  1.00  0.00           H  
ATOM    755  C   HIE    49      45.616  31.330  40.777  1.00  0.00           C  
ATOM    756  O   HIE    49      46.354  30.467  41.140  1.00  0.00           O  
ATOM    757  N   PRO    50      44.277  31.150  40.712  1.00  0.00           N  
ATOM    758  CD  PRO    50      43.230  32.125  40.661  1.00  0.00           C  
ATOM    759  HD2 PRO    50      43.302  32.807  41.509  1.00  0.00           H  
ATOM    760  HD3 PRO    50      43.208  32.560  39.662  1.00  0.00           H  
ATOM    761  CG  PRO    50      41.947  31.401  40.858  1.00  0.00           C  
ATOM    762  HG2 PRO    50      41.162  31.733  40.179  1.00  0.00           H  
ATOM    763  HG3 PRO    50      41.633  31.482  41.899  1.00  0.00           H  
ATOM    764  CB  PRO    50      42.172  29.877  40.518  1.00  0.00           C  
ATOM    765  HB2 PRO    50      41.789  29.241  41.316  1.00  0.00           H  
ATOM    766  HB3 PRO    50      41.665  29.644  39.581  1.00  0.00           H  
ATOM    767  CA  PRO    50      43.710  29.887  40.440  1.00  0.00           C  
ATOM    768  HA  PRO    50      44.045  29.199  41.217  1.00  0.00           H  
ATOM    769  C   PRO    50      44.144  29.202  39.170  1.00  0.00           C  
ATOM    770  O   PRO    50      44.486  28.035  39.114  1.00  0.00           O  
ATOM    771  N   ASN    51      44.101  30.119  38.097  1.00  0.00           N  
ATOM    772  H   ASN    51      44.120  31.087  38.383  1.00  0.00           H  
ATOM    773  CA  ASN    51      44.517  29.821  36.706  1.00  0.00           C  
ATOM    774  HA  ASN    51      45.216  28.986  36.672  1.00  0.00           H  
ATOM    775  CB  ASN    51      43.264  29.478  35.863  1.00  0.00           C  
ATOM    776  HB2 ASN    51      42.523  30.275  35.903  1.00  0.00           H  
ATOM    777  HB3 ASN    51      43.521  29.354  34.811  1.00  0.00           H  
ATOM    778  CG  ASN    51      42.518  28.214  36.185  1.00  0.00           C  
ATOM    779  OD1 ASN    51      41.496  28.286  36.845  1.00  0.00           O  
ATOM    780  ND2 ASN    51      43.004  27.016  35.951  1.00  0.00           N  
ATOM    781 HD21 ASN    51      43.762  27.023  35.284  1.00  0.00           H  
ATOM    782 HD22 ASN    51      42.443  26.197  36.138  1.00  0.00           H  
ATOM    783  C   ASN    51      45.271  31.001  36.148  1.00  0.00           C  
ATOM    784  O   ASN    51      45.144  32.109  36.571  1.00  0.00           O  
ATOM    785  N   GLN    52      46.131  30.709  35.189  1.00  0.00           N  
ATOM    786  H   GLN    52      46.185  29.778  34.801  1.00  0.00           H  
ATOM    787  CA  GLN    52      47.024  31.710  34.681  1.00  0.00           C  
ATOM    788  HA  GLN    52      47.571  32.102  35.538  1.00  0.00           H  
ATOM    789  CB  GLN    52      48.180  31.027  33.841  1.00  0.00           C  
ATOM    790  HB2 GLN    52      47.695  30.552  32.988  1.00  0.00           H  
ATOM    791  HB3 GLN    52      48.663  30.318  34.512  1.00  0.00           H  
ATOM    792  CG  GLN    52      49.270  32.002  33.307  1.00  0.00           C  
ATOM    793  HG2 GLN    52      49.881  31.447  32.595  1.00  0.00           H  
ATOM    794  HG3 GLN    52      48.736  32.840  32.860  1.00  0.00           H  
ATOM    795  CD  GLN    52      50.354  32.389  34.351  1.00  0.00           C  
ATOM    796  OE1 GLN    52      50.873  31.591  35.124  1.00  0.00           O  
ATOM    797  NE2 GLN    52      50.681  33.657  34.475  1.00  0.00           N  
ATOM    798 HE21 GLN    52      51.278  33.939  35.239  1.00  0.00           H  
ATOM    799 HE22 GLN    52      50.412  34.337  33.778  1.00  0.00           H  
ATOM    800  C   GLN    52      46.255  32.897  34.004  1.00  0.00           C  
ATOM    801  O   GLN    52      45.763  32.780  32.870  1.00  0.00           O  
ATOM    802  N   VAL    53      46.286  34.071  34.692  1.00  0.00           N  
ATOM    803  H   VAL    53      46.605  34.077  35.651  1.00  0.00           H  
ATOM    804  CA  VAL    53      45.708  35.285  34.163  1.00  0.00           C  
ATOM    805  HA  VAL    53      44.734  35.199  33.680  1.00  0.00           H  
ATOM    806  CB  VAL    53      45.552  36.270  35.381  1.00  0.00           C  
ATOM    807  HB  VAL    53      46.522  36.243  35.878  1.00  0.00           H  
ATOM    808  CG1 VAL    53      45.129  37.689  35.119  1.00  0.00           C  
ATOM    809 HG11 VAL    53      44.308  37.762  34.406  1.00  0.00           H  
ATOM    810 HG12 VAL    53      45.016  38.229  36.059  1.00  0.00           H  
ATOM    811 HG13 VAL    53      45.988  38.258  34.761  1.00  0.00           H  
ATOM    812  CG2 VAL    53      44.542  35.601  36.341  1.00  0.00           C  
ATOM    813 HG21 VAL    53      44.868  34.654  36.771  1.00  0.00           H  
ATOM    814 HG22 VAL    53      43.610  35.211  35.933  1.00  0.00           H  
ATOM    815 HG23 VAL    53      44.267  36.199  37.210  1.00  0.00           H  
ATOM    816  C   VAL    53      46.674  35.976  33.168  1.00  0.00           C  
ATOM    817  O   VAL    53      47.886  35.722  33.193  1.00  0.00           O  
ATOM    818  N   ASP    54      46.113  36.860  32.364  1.00  0.00           N  
ATOM    819  H   ASP    54      45.120  37.016  32.455  1.00  0.00           H  
ATOM    820  CA  ASP    54      46.865  37.625  31.343  1.00  0.00           C  
ATOM    821  HA  ASP    54      47.548  36.966  30.808  1.00  0.00           H  
ATOM    822  CB  ASP    54      45.889  38.104  30.293  1.00  0.00           C  
ATOM    823  HB2 ASP    54      45.177  37.298  30.116  1.00  0.00           H  
ATOM    824  HB3 ASP    54      45.290  38.951  30.626  1.00  0.00           H  
ATOM    825  CG  ASP    54      46.496  38.502  28.963  1.00  0.00           C  
ATOM    826  OD1 ASP    54      45.657  38.781  28.032  1.00  0.00           O  
ATOM    827  OD2 ASP    54      47.734  38.456  28.755  1.00  0.00           O  
ATOM    828  C   ASP    54      47.726  38.719  31.994  1.00  0.00           C  
ATOM    829  O   ASP    54      47.536  39.987  31.829  1.00  0.00           O  
ATOM    830  N   THR    55      48.790  38.344  32.671  1.00  0.00           N  
ATOM    831  H   THR    55      48.768  37.376  32.959  1.00  0.00           H  
ATOM    832  CA  THR    55      49.641  39.278  33.446  1.00  0.00           C  
ATOM    833  HA  THR    55      49.058  39.933  34.094  1.00  0.00           H  
ATOM    834  CB  THR    55      50.716  38.710  34.358  1.00  0.00           C  
ATOM    835  HB  THR    55      51.553  38.498  33.693  1.00  0.00           H  
ATOM    836  CG2 THR    55      51.168  39.622  35.542  1.00  0.00           C  
ATOM    837 HG21 THR    55      50.301  39.710  36.196  1.00  0.00           H  
ATOM    838 HG22 THR    55      52.015  39.219  36.098  1.00  0.00           H  
ATOM    839 HG23 THR    55      51.478  40.629  35.262  1.00  0.00           H  
ATOM    840  OG1 THR    55      50.294  37.541  35.002  1.00  0.00           O  
ATOM    841  HG1 THR    55      51.076  36.999  35.123  1.00  0.00           H  
ATOM    842  C   THR    55      50.304  40.390  32.517  1.00  0.00           C  
ATOM    843  O   THR    55      50.384  41.607  32.922  1.00  0.00           O  
ATOM    844  N   PRO    56      50.809  40.163  31.254  1.00  0.00           N  
ATOM    845  CD  PRO    56      51.162  38.831  30.738  1.00  0.00           C  
ATOM    846  HD2 PRO    56      50.209  38.621  30.252  1.00  0.00           H  
ATOM    847  HD3 PRO    56      51.423  38.171  31.565  1.00  0.00           H  
ATOM    848  CG  PRO    56      52.317  39.129  29.810  1.00  0.00           C  
ATOM    849  HG2 PRO    56      52.425  38.328  29.079  1.00  0.00           H  
ATOM    850  HG3 PRO    56      53.143  39.340  30.489  1.00  0.00           H  
ATOM    851  CB  PRO    56      51.860  40.440  29.243  1.00  0.00           C  
ATOM    852  HB2 PRO    56      52.671  41.054  28.851  1.00  0.00           H  
ATOM    853  HB3 PRO    56      51.077  40.284  28.501  1.00  0.00           H  
ATOM    854  CA  PRO    56      51.353  41.214  30.428  1.00  0.00           C  
ATOM    855  HA  PRO    56      52.187  41.732  30.900  1.00  0.00           H  
ATOM    856  C   PRO    56      50.309  42.343  30.036  1.00  0.00           C  
ATOM    857  O   PRO    56      50.611  43.550  30.217  1.00  0.00           O  
ATOM    858  N   ASN    57      49.065  41.991  29.652  1.00  0.00           N  
ATOM    859  H   ASN    57      49.028  40.986  29.560  1.00  0.00           H  
ATOM    860  CA  ASN    57      47.944  42.858  29.217  1.00  0.00           C  
ATOM    861  HA  ASN    57      48.221  43.649  28.521  1.00  0.00           H  
ATOM    862  CB  ASN    57      46.951  42.046  28.341  1.00  0.00           C  
ATOM    863  HB2 ASN    57      46.543  41.184  28.869  1.00  0.00           H  
ATOM    864  HB3 ASN    57      46.222  42.709  27.875  1.00  0.00           H  
ATOM    865  CG  ASN    57      47.658  41.603  27.038  1.00  0.00           C  
ATOM    866  OD1 ASN    57      48.385  42.304  26.352  1.00  0.00           O  
ATOM    867  ND2 ASN    57      47.504  40.410  26.491  1.00  0.00           N  
ATOM    868 HD21 ASN    57      47.111  39.672  27.056  1.00  0.00           H  
ATOM    869 HD22 ASN    57      47.904  40.173  25.595  1.00  0.00           H  
ATOM    870  C   ASN    57      47.366  43.517  30.481  1.00  0.00           C  
ATOM    871  O   ASN    57      47.098  44.693  30.512  1.00  0.00           O  
ATOM    872  N   GLN    58      47.277  42.727  31.586  1.00  0.00           N  
ATOM    873  H   GLN    58      47.469  41.740  31.494  1.00  0.00           H  
ATOM    874  CA  GLN    58      47.135  43.240  32.972  1.00  0.00           C  
ATOM    875  HA  GLN    58      46.163  43.729  32.914  1.00  0.00           H  
ATOM    876  CB  GLN    58      47.076  42.058  34.004  1.00  0.00           C  
ATOM    877  HB2 GLN    58      48.121  41.973  34.302  1.00  0.00           H  
ATOM    878  HB3 GLN    58      46.494  41.228  33.604  1.00  0.00           H  
ATOM    879  CG  GLN    58      46.446  42.527  35.378  1.00  0.00           C  
ATOM    880  HG2 GLN    58      46.889  43.468  35.703  1.00  0.00           H  
ATOM    881  HG3 GLN    58      45.362  42.468  35.277  1.00  0.00           H  
ATOM    882  CD  GLN    58      46.506  41.601  36.535  1.00  0.00           C  
ATOM    883  OE1 GLN    58      47.421  40.794  36.652  1.00  0.00           O  
ATOM    884  NE2 GLN    58      45.709  41.782  37.565  1.00  0.00           N  
ATOM    885 HE21 GLN    58      45.086  42.577  37.589  1.00  0.00           H  
ATOM    886 HE22 GLN    58      45.674  40.999  38.201  1.00  0.00           H  
ATOM    887  C   GLN    58      48.045  44.387  33.264  1.00  0.00           C  
ATOM    888  O   GLN    58      47.491  45.428  33.620  1.00  0.00           O  
ATOM    889  N   ILE    59      49.369  44.337  33.032  1.00  0.00           N  
ATOM    890  H   ILE    59      49.734  43.455  32.703  1.00  0.00           H  
ATOM    891  CA  ILE    59      50.244  45.524  33.323  1.00  0.00           C  
ATOM    892  HA  ILE    59      50.114  45.781  34.374  1.00  0.00           H  
ATOM    893  CB  ILE    59      51.719  45.106  33.145  1.00  0.00           C  
ATOM    894  HB  ILE    59      51.833  44.734  32.126  1.00  0.00           H  
ATOM    895  CG2 ILE    59      52.718  46.242  33.325  1.00  0.00           C  
ATOM    896 HG21 ILE    59      52.686  46.829  32.408  1.00  0.00           H  
ATOM    897 HG22 ILE    59      53.686  45.752  33.431  1.00  0.00           H  
ATOM    898 HG23 ILE    59      52.318  46.788  34.180  1.00  0.00           H  
ATOM    899  CG1 ILE    59      52.079  44.033  34.210  1.00  0.00           C  
ATOM    900 HG12 ILE    59      51.171  43.550  34.571  1.00  0.00           H  
ATOM    901 HG13 ILE    59      52.346  44.521  35.147  1.00  0.00           H  
ATOM    902  CD1 ILE    59      53.199  43.105  33.756  1.00  0.00           C  
ATOM    903 HD11 ILE    59      54.101  43.581  33.370  1.00  0.00           H  
ATOM    904 HD12 ILE    59      52.731  42.502  32.979  1.00  0.00           H  
ATOM    905 HD13 ILE    59      53.504  42.559  34.648  1.00  0.00           H  
ATOM    906  C   ILE    59      49.882  46.758  32.524  1.00  0.00           C  
ATOM    907  O   ILE    59      49.886  47.868  33.036  1.00  0.00           O  
ATOM    908  N   GLN    60      49.606  46.592  31.215  1.00  0.00           N  
ATOM    909  H   GLN    60      49.493  45.688  30.779  1.00  0.00           H  
ATOM    910  CA  GLN    60      49.225  47.733  30.337  1.00  0.00           C  
ATOM    911  HA  GLN    60      49.971  48.522  30.439  1.00  0.00           H  
ATOM    912  CB  GLN    60      49.300  47.266  28.844  1.00  0.00           C  
ATOM    913  HB2 GLN    60      50.265  46.803  28.639  1.00  0.00           H  
ATOM    914  HB3 GLN    60      48.510  46.535  28.670  1.00  0.00           H  
ATOM    915  CG  GLN    60      48.957  48.453  27.822  1.00  0.00           C  
ATOM    916  HG2 GLN    60      48.826  47.942  26.868  1.00  0.00           H  
ATOM    917  HG3 GLN    60      47.941  48.802  28.007  1.00  0.00           H  
ATOM    918  CD  GLN    60      49.941  49.623  27.993  1.00  0.00           C  
ATOM    919  OE1 GLN    60      51.097  49.517  27.717  1.00  0.00           O  
ATOM    920  NE2 GLN    60      49.579  50.836  28.426  1.00  0.00           N  
ATOM    921 HE21 GLN    60      48.620  50.882  28.739  1.00  0.00           H  
ATOM    922 HE22 GLN    60      50.257  51.582  28.487  1.00  0.00           H  
ATOM    923  C   GLN    60      47.908  48.449  30.756  1.00  0.00           C  
ATOM    924  O   GLN    60      47.794  49.631  30.727  1.00  0.00           O  
ATOM    925  N   HIE    61      46.962  47.634  31.291  1.00  0.00           N  
ATOM    926  H   HIE    61      47.285  46.682  31.190  1.00  0.00           H  
ATOM    927  CA  HIE    61      45.642  47.927  31.963  1.00  0.00           C  
ATOM    928  HA  HIE    61      45.079  48.662  31.388  1.00  0.00           H  
ATOM    929  CB  HIE    61      44.716  46.625  32.083  1.00  0.00           C  
ATOM    930  HB2 HIE    61      45.229  45.956  32.774  1.00  0.00           H  
ATOM    931  HB3 HIE    61      44.709  46.114  31.120  1.00  0.00           H  
ATOM    932  CG  HIE    61      43.306  46.842  32.503  1.00  0.00           C  
ATOM    933  ND1 HIE    61      42.210  46.709  31.683  1.00  0.00           N  
ATOM    934  CE1 HIE    61      41.115  47.070  32.423  1.00  0.00           C  
ATOM    935  HE1 HIE    61      40.073  46.994  32.149  1.00  0.00           H  
ATOM    936  NE2 HIE    61      41.516  47.402  33.665  1.00  0.00           N  
ATOM    937  HE2 HIE    61      40.956  47.586  34.485  1.00  0.00           H  
ATOM    938  CD2 HIE    61      42.890  47.279  33.756  1.00  0.00           C  
ATOM    939  HD2 HIE    61      43.535  47.604  34.560  1.00  0.00           H  
ATOM    940  C   HIE    61      45.833  48.608  33.370  1.00  0.00           C  
ATOM    941  O   HIE    61      45.098  49.584  33.686  1.00  0.00           O  
ATOM    942  N   LEU    62      46.892  48.254  34.074  1.00  0.00           N  
ATOM    943  H   LEU    62      47.377  47.397  33.852  1.00  0.00           H  
ATOM    944  CA  LEU    62      47.278  48.950  35.253  1.00  0.00           C  
ATOM    945  HA  LEU    62      46.357  49.126  35.809  1.00  0.00           H  
ATOM    946  CB  LEU    62      48.385  48.232  36.047  1.00  0.00           C  
ATOM    947  HB2 LEU    62      49.268  48.006  35.450  1.00  0.00           H  
ATOM    948  HB3 LEU    62      48.704  48.955  36.799  1.00  0.00           H  
ATOM    949  CG  LEU    62      47.956  46.994  36.775  1.00  0.00           C  
ATOM    950  HG  LEU    62      47.620  46.247  36.056  1.00  0.00           H  
ATOM    951  CD1 LEU    62      49.200  46.378  37.418  1.00  0.00           C  
ATOM    952 HD11 LEU    62      48.943  45.481  37.982  1.00  0.00           H  
ATOM    953 HD12 LEU    62      49.960  46.191  36.659  1.00  0.00           H  
ATOM    954 HD13 LEU    62      49.468  47.098  38.191  1.00  0.00           H  
ATOM    955  CD2 LEU    62      46.856  47.218  37.907  1.00  0.00           C  
ATOM    956 HD21 LEU    62      45.929  47.435  37.376  1.00  0.00           H  
ATOM    957 HD22 LEU    62      47.001  48.118  38.504  1.00  0.00           H  
ATOM    958 HD23 LEU    62      46.768  46.346  38.556  1.00  0.00           H  
ATOM    959  C   LEU    62      47.802  50.417  34.910  1.00  0.00           C  
ATOM    960  O   LEU    62      47.290  51.326  35.533  1.00  0.00           O  
ATOM    961  N   LYS    63      48.658  50.562  33.846  1.00  0.00           N  
ATOM    962  H   LYS    63      48.979  49.680  33.473  1.00  0.00           H  
ATOM    963  CA  LYS    63      49.145  51.843  33.325  1.00  0.00           C  
ATOM    964  HA  LYS    63      49.660  52.343  34.146  1.00  0.00           H  
ATOM    965  CB  LYS    63      50.180  51.524  32.223  1.00  0.00           C  
ATOM    966  HB2 LYS    63      49.618  50.899  31.529  1.00  0.00           H  
ATOM    967  HB3 LYS    63      50.450  52.467  31.749  1.00  0.00           H  
ATOM    968  CG  LYS    63      51.496  50.904  32.726  1.00  0.00           C  
ATOM    969  HG2 LYS    63      51.922  51.633  33.415  1.00  0.00           H  
ATOM    970  HG3 LYS    63      51.310  50.024  33.342  1.00  0.00           H  
ATOM    971  CD  LYS    63      52.370  50.656  31.598  1.00  0.00           C  
ATOM    972  HD2 LYS    63      52.475  51.606  31.076  1.00  0.00           H  
ATOM    973  HD3 LYS    63      51.863  49.970  30.919  1.00  0.00           H  
ATOM    974  CE  LYS    63      53.704  50.039  32.010  1.00  0.00           C  
ATOM    975  HE2 LYS    63      53.718  49.274  32.786  1.00  0.00           H  
ATOM    976  HE3 LYS    63      54.341  50.829  32.409  1.00  0.00           H  
ATOM    977  NZ  LYS    63      54.378  49.522  30.798  1.00  0.00           N  
ATOM    978  HZ1 LYS    63      55.386  49.487  30.843  1.00  0.00           H  
ATOM    979  HZ2 LYS    63      54.077  50.001  29.961  1.00  0.00           H  
ATOM    980  HZ3 LYS    63      54.137  48.559  30.609  1.00  0.00           H  
ATOM    981  C   LYS    63      48.017  52.775  32.801  1.00  0.00           C  
ATOM    982  O   LYS    63      47.946  53.913  33.270  1.00  0.00           O  
ATOM    983  N   HID    64      47.010  52.235  32.179  1.00  0.00           N  
ATOM    984  H   HID    64      47.022  51.250  31.958  1.00  0.00           H  
ATOM    985  CA  HID    64      45.844  52.979  31.698  1.00  0.00           C  
ATOM    986  HA  HID    64      46.219  53.860  31.177  1.00  0.00           H  
ATOM    987  CB  HID    64      45.011  52.120  30.724  1.00  0.00           C  
ATOM    988  HB2 HID    64      44.071  52.640  30.537  1.00  0.00           H  
ATOM    989  HB3 HID    64      44.836  51.136  31.159  1.00  0.00           H  
ATOM    990  CG  HID    64      45.682  51.932  29.329  1.00  0.00           C  
ATOM    991  ND1 HID    64      46.452  52.837  28.631  1.00  0.00           N  
ATOM    992  HD1 HID    64      46.781  53.709  29.020  1.00  0.00           H  
ATOM    993  CE1 HID    64      46.876  52.276  27.463  1.00  0.00           C  
ATOM    994  HE1 HID    64      47.496  52.735  26.707  1.00  0.00           H  
ATOM    995  NE2 HID    64      46.524  51.011  27.427  1.00  0.00           N  
ATOM    996  CD2 HID    64      45.945  50.734  28.630  1.00  0.00           C  
ATOM    997  HD2 HID    64      45.640  49.727  28.875  1.00  0.00           H  
ATOM    998  C   HID    64      45.029  53.551  32.803  1.00  0.00           C  
ATOM    999  O   HID    64      44.799  54.738  32.814  1.00  0.00           O  
ATOM   1000  N   SER    65      44.445  52.722  33.615  1.00  0.00           N  
ATOM   1001  H   SER    65      44.617  51.750  33.403  1.00  0.00           H  
ATOM   1002  CA  SER    65      43.581  53.115  34.761  1.00  0.00           C  
ATOM   1003  HA  SER    65      42.714  53.699  34.452  1.00  0.00           H  
ATOM   1004  CB  SER    65      43.150  51.844  35.525  1.00  0.00           C  
ATOM   1005  HB2 SER    65      42.617  52.174  36.417  1.00  0.00           H  
ATOM   1006  HB3 SER    65      42.357  51.394  34.927  1.00  0.00           H  
ATOM   1007  OG  SER    65      44.186  50.907  35.897  1.00  0.00           O  
ATOM   1008  HG  SER    65      44.415  50.334  35.162  1.00  0.00           H  
ATOM   1009  C   SER    65      44.355  54.020  35.668  1.00  0.00           C  
ATOM   1010  O   SER    65      43.853  55.012  36.155  1.00  0.00           O  
ATOM   1011  N   LEU    66      45.648  53.750  35.782  1.00  0.00           N  
ATOM   1012  H   LEU    66      46.128  52.938  35.421  1.00  0.00           H  
ATOM   1013  CA  LEU    66      46.483  54.643  36.624  1.00  0.00           C  
ATOM   1014  HA  LEU    66      46.043  54.757  37.615  1.00  0.00           H  
ATOM   1015  CB  LEU    66      47.835  53.979  36.791  1.00  0.00           C  
ATOM   1016  HB2 LEU    66      47.800  52.980  37.226  1.00  0.00           H  
ATOM   1017  HB3 LEU    66      48.187  53.874  35.765  1.00  0.00           H  
ATOM   1018  CG  LEU    66      48.863  54.901  37.507  1.00  0.00           C  
ATOM   1019  HG  LEU    66      49.046  55.763  36.865  1.00  0.00           H  
ATOM   1020  CD1 LEU    66      48.340  55.372  38.930  1.00  0.00           C  
ATOM   1021 HD11 LEU    66      49.022  56.053  39.438  1.00  0.00           H  
ATOM   1022 HD12 LEU    66      47.420  55.944  38.809  1.00  0.00           H  
ATOM   1023 HD13 LEU    66      48.157  54.442  39.470  1.00  0.00           H  
ATOM   1024  CD2 LEU    66      50.186  54.174  37.735  1.00  0.00           C  
ATOM   1025 HD21 LEU    66      50.853  54.738  38.386  1.00  0.00           H  
ATOM   1026 HD22 LEU    66      49.990  53.223  38.231  1.00  0.00           H  
ATOM   1027 HD23 LEU    66      50.639  53.950  36.769  1.00  0.00           H  
ATOM   1028  C   LEU    66      46.622  56.099  36.019  1.00  0.00           C  
ATOM   1029  O   LEU    66      46.384  57.103  36.716  1.00  0.00           O  
ATOM   1030  N   SER    67      46.780  56.201  34.746  1.00  0.00           N  
ATOM   1031  H   SER    67      46.784  55.354  34.194  1.00  0.00           H  
ATOM   1032  CA  SER    67      46.927  57.495  34.083  1.00  0.00           C  
ATOM   1033  HA  SER    67      47.733  57.990  34.626  1.00  0.00           H  
ATOM   1034  CB  SER    67      47.272  57.106  32.635  1.00  0.00           C  
ATOM   1035  HB2 SER    67      48.074  56.369  32.591  1.00  0.00           H  
ATOM   1036  HB3 SER    67      46.375  56.549  32.366  1.00  0.00           H  
ATOM   1037  OG  SER    67      47.505  58.212  31.790  1.00  0.00           O  
ATOM   1038  HG  SER    67      48.274  58.603  32.211  1.00  0.00           H  
ATOM   1039  C   SER    67      45.626  58.291  34.059  1.00  0.00           C  
ATOM   1040  O   SER    67      45.568  59.481  34.465  1.00  0.00           O  
ATOM   1041  N   SER    68      44.424  57.636  33.789  1.00  0.00           N  
ATOM   1042  H   SER    68      44.436  56.667  33.505  1.00  0.00           H  
ATOM   1043  CA  SER    68      43.089  58.201  33.897  1.00  0.00           C  
ATOM   1044  HA  SER    68      43.115  59.182  33.422  1.00  0.00           H  
ATOM   1045  CB  SER    68      41.986  57.294  33.269  1.00  0.00           C  
ATOM   1046  HB2 SER    68      41.095  57.920  33.315  1.00  0.00           H  
ATOM   1047  HB3 SER    68      41.965  56.395  33.886  1.00  0.00           H  
ATOM   1048  OG  SER    68      42.301  56.944  31.917  1.00  0.00           O  
ATOM   1049  HG  SER    68      42.129  57.771  31.461  1.00  0.00           H  
ATOM   1050  C   SER    68      42.766  58.614  35.357  1.00  0.00           C  
ATOM   1051  O   SER    68      42.211  59.638  35.528  1.00  0.00           O  
ATOM   1052  N   THR    69      43.245  57.899  36.379  1.00  0.00           N  
ATOM   1053  H   THR    69      43.737  57.026  36.260  1.00  0.00           H  
ATOM   1054  CA  THR    69      43.015  58.164  37.817  1.00  0.00           C  
ATOM   1055  HA  THR    69      41.970  58.269  38.108  1.00  0.00           H  
ATOM   1056  CB  THR    69      43.446  56.981  38.688  1.00  0.00           C  
ATOM   1057  HB  THR    69      44.521  56.818  38.617  1.00  0.00           H  
ATOM   1058  CG2 THR    69      43.227  57.232  40.184  1.00  0.00           C  
ATOM   1059 HG21 THR    69      43.743  56.464  40.760  1.00  0.00           H  
ATOM   1060 HG22 THR    69      42.170  57.274  40.446  1.00  0.00           H  
ATOM   1061 HG23 THR    69      43.714  58.157  40.493  1.00  0.00           H  
ATOM   1062  OG1 THR    69      42.675  55.856  38.317  1.00  0.00           O  
ATOM   1063  HG1 THR    69      43.101  55.439  37.564  1.00  0.00           H  
ATOM   1064  C   THR    69      43.799  59.437  38.248  1.00  0.00           C  
ATOM   1065  O   THR    69      43.317  60.260  39.015  1.00  0.00           O  
ATOM   1066  N   LEU    70      45.085  59.500  37.946  1.00  0.00           N  
ATOM   1067  H   LEU    70      45.400  58.822  37.267  1.00  0.00           H  
ATOM   1068  CA  LEU    70      45.983  60.635  38.200  1.00  0.00           C  
ATOM   1069  HA  LEU    70      46.101  60.792  39.273  1.00  0.00           H  
ATOM   1070  CB  LEU    70      47.378  60.467  37.525  1.00  0.00           C  
ATOM   1071  HB2 LEU    70      47.211  60.135  36.500  1.00  0.00           H  
ATOM   1072  HB3 LEU    70      47.872  61.437  37.485  1.00  0.00           H  
ATOM   1073  CG  LEU    70      48.409  59.539  38.214  1.00  0.00           C  
ATOM   1074  HG  LEU    70      47.894  58.588  38.345  1.00  0.00           H  
ATOM   1075  CD1 LEU    70      49.560  59.358  37.262  1.00  0.00           C  
ATOM   1076 HD11 LEU    70      49.326  58.916  36.293  1.00  0.00           H  
ATOM   1077 HD12 LEU    70      50.080  60.300  37.089  1.00  0.00           H  
ATOM   1078 HD13 LEU    70      50.263  58.662  37.720  1.00  0.00           H  
ATOM   1079  CD2 LEU    70      48.969  60.109  39.469  1.00  0.00           C  
ATOM   1080 HD21 LEU    70      49.035  61.191  39.356  1.00  0.00           H  
ATOM   1081 HD22 LEU    70      48.272  59.862  40.270  1.00  0.00           H  
ATOM   1082 HD23 LEU    70      49.932  59.631  39.655  1.00  0.00           H  
ATOM   1083  C   LEU    70      45.512  62.066  37.757  1.00  0.00           C  
ATOM   1084  O   LEU    70      46.094  63.056  38.215  1.00  0.00           O  
ATOM   1085  N   SER    71      44.543  62.175  36.837  1.00  0.00           N  
ATOM   1086  H   SER    71      44.091  61.321  36.541  1.00  0.00           H  
ATOM   1087  CA  SER    71      43.692  63.398  36.514  1.00  0.00           C  
ATOM   1088  HA  SER    71      44.229  64.184  35.984  1.00  0.00           H  
ATOM   1089  CB  SER    71      42.731  62.971  35.499  1.00  0.00           C  
ATOM   1090  HB2 SER    71      42.112  62.141  35.840  1.00  0.00           H  
ATOM   1091  HB3 SER    71      43.277  62.617  34.625  1.00  0.00           H  
ATOM   1092  OG  SER    71      41.933  64.058  35.052  1.00  0.00           O  
ATOM   1093  HG  SER    71      41.830  64.077  34.097  1.00  0.00           H  
ATOM   1094  C   SER    71      42.887  63.916  37.691  1.00  0.00           C  
ATOM   1095  O   SER    71      42.657  65.119  37.717  1.00  0.00           O  
ATOM   1096  N   PHE    72      42.387  63.056  38.564  1.00  0.00           N  
ATOM   1097  H   PHE    72      42.592  62.068  38.526  1.00  0.00           H  
ATOM   1098  CA  PHE    72      41.669  63.580  39.748  1.00  0.00           C  
ATOM   1099  HA  PHE    72      41.168  64.513  39.486  1.00  0.00           H  
ATOM   1100  CB  PHE    72      40.734  62.464  40.255  1.00  0.00           C  
ATOM   1101  HB2 PHE    72      40.313  62.731  41.224  1.00  0.00           H  
ATOM   1102  HB3 PHE    72      41.344  61.581  40.441  1.00  0.00           H  
ATOM   1103  CG  PHE    72      39.641  62.104  39.242  1.00  0.00           C  
ATOM   1104  CD1 PHE    72      38.589  63.028  39.049  1.00  0.00           C  
ATOM   1105  HD1 PHE    72      38.319  63.879  39.656  1.00  0.00           H  
ATOM   1106  CE1 PHE    72      37.678  62.659  38.087  1.00  0.00           C  
ATOM   1107  HE1 PHE    72      36.851  63.324  37.891  1.00  0.00           H  
ATOM   1108  CZ  PHE    72      37.680  61.476  37.283  1.00  0.00           C  
ATOM   1109  HZ  PHE    72      36.899  61.396  36.543  1.00  0.00           H  
ATOM   1110  CE2 PHE    72      38.840  60.661  37.471  1.00  0.00           C  
ATOM   1111  HE2 PHE    72      38.915  59.744  36.904  1.00  0.00           H  
ATOM   1112  CD2 PHE    72      39.796  61.006  38.432  1.00  0.00           C  
ATOM   1113  HD2 PHE    72      40.604  60.321  38.643  1.00  0.00           H  
ATOM   1114  C   PHE    72      42.564  63.919  40.931  1.00  0.00           C  
ATOM   1115  O   PHE    72      42.187  64.661  41.825  1.00  0.00           O  
ATOM   1116  N   PHE    73      43.782  63.413  40.924  1.00  0.00           N  
ATOM   1117  H   PHE    73      44.046  62.914  40.086  1.00  0.00           H  
ATOM   1118  CA  PHE    73      44.843  63.681  41.857  1.00  0.00           C  
ATOM   1119  HA  PHE    73      44.519  64.393  42.616  1.00  0.00           H  
ATOM   1120  CB  PHE    73      45.079  62.364  42.683  1.00  0.00           C  
ATOM   1121  HB2 PHE    73      45.526  61.712  41.933  1.00  0.00           H  
ATOM   1122  HB3 PHE    73      45.836  62.358  43.467  1.00  0.00           H  
ATOM   1123  CG  PHE    73      43.878  61.655  43.243  1.00  0.00           C  
ATOM   1124  CD1 PHE    73      43.322  62.099  44.493  1.00  0.00           C  
ATOM   1125  HD1 PHE    73      43.737  62.950  45.012  1.00  0.00           H  
ATOM   1126  CE1 PHE    73      42.379  61.279  45.055  1.00  0.00           C  
ATOM   1127  HE1 PHE    73      42.054  61.338  46.083  1.00  0.00           H  
ATOM   1128  CZ  PHE    73      41.845  60.179  44.342  1.00  0.00           C  
ATOM   1129  HZ  PHE    73      41.032  59.589  44.736  1.00  0.00           H  
ATOM   1130  CE2 PHE    73      42.279  59.875  42.999  1.00  0.00           C  
ATOM   1131  HE2 PHE    73      42.019  58.936  42.534  1.00  0.00           H  
ATOM   1132  CD2 PHE    73      43.276  60.622  42.476  1.00  0.00           C  
ATOM   1133  HD2 PHE    73      43.791  60.327  41.573  1.00  0.00           H  
ATOM   1134  C   PHE    73      46.141  64.356  41.332  1.00  0.00           C  
ATOM   1135  O   PHE    73      47.224  63.962  41.723  1.00  0.00           O  
ATOM   1136  N   PRO    74      46.013  65.468  40.485  1.00  0.00           N  
ATOM   1137  CD  PRO    74      44.853  66.316  40.349  1.00  0.00           C  
ATOM   1138  HD2 PRO    74      44.513  66.490  41.370  1.00  0.00           H  
ATOM   1139  HD3 PRO    74      43.998  65.908  39.810  1.00  0.00           H  
ATOM   1140  CG  PRO    74      45.308  67.544  39.627  1.00  0.00           C  
ATOM   1141  HG2 PRO    74      44.756  67.686  38.698  1.00  0.00           H  
ATOM   1142  HG3 PRO    74      45.157  68.432  40.241  1.00  0.00           H  
ATOM   1143  CB  PRO    74      46.747  67.390  39.268  1.00  0.00           C  
ATOM   1144  HB2 PRO    74      47.293  68.167  39.804  1.00  0.00           H  
ATOM   1145  HB3 PRO    74      46.867  67.378  38.185  1.00  0.00           H  
ATOM   1146  CA  PRO    74      47.186  66.022  39.797  1.00  0.00           C  
ATOM   1147  HA  PRO    74      47.346  65.312  38.986  1.00  0.00           H  
ATOM   1148  C   PRO    74      48.508  66.157  40.644  1.00  0.00           C  
ATOM   1149  O   PRO    74      49.591  65.866  40.106  1.00  0.00           O  
ATOM   1150  N   PRO    75      48.485  66.592  41.948  1.00  0.00           N  
ATOM   1151  CD  PRO    75      47.349  67.298  42.661  1.00  0.00           C  
ATOM   1152  HD2 PRO    75      46.835  67.911  41.920  1.00  0.00           H  
ATOM   1153  HD3 PRO    75      46.572  66.613  43.000  1.00  0.00           H  
ATOM   1154  CG  PRO    75      48.044  68.038  43.852  1.00  0.00           C  
ATOM   1155  HG2 PRO    75      47.447  68.141  44.759  1.00  0.00           H  
ATOM   1156  HG3 PRO    75      48.425  69.016  43.556  1.00  0.00           H  
ATOM   1157  CB  PRO    75      49.192  67.112  44.215  1.00  0.00           C  
ATOM   1158  HB2 PRO    75      49.992  67.670  44.701  1.00  0.00           H  
ATOM   1159  HB3 PRO    75      48.878  66.246  44.797  1.00  0.00           H  
ATOM   1160  CA  PRO    75      49.703  66.672  42.791  1.00  0.00           C  
ATOM   1161  HA  PRO    75      50.260  67.457  42.280  1.00  0.00           H  
ATOM   1162  C   PRO    75      50.682  65.504  42.851  1.00  0.00           C  
ATOM   1163  O   PRO    75      51.845  65.518  43.053  1.00  0.00           O  
ATOM   1164  N   PHE    76      50.082  64.276  42.714  1.00  0.00           N  
ATOM   1165  H   PHE    76      49.080  64.250  42.590  1.00  0.00           H  
ATOM   1166  CA  PHE    76      50.804  62.979  42.594  1.00  0.00           C  
ATOM   1167  HA  PHE    76      51.566  63.003  43.373  1.00  0.00           H  
ATOM   1168  CB  PHE    76      49.901  61.735  42.745  1.00  0.00           C  
ATOM   1169  HB2 PHE    76      48.937  61.984  42.300  1.00  0.00           H  
ATOM   1170  HB3 PHE    76      50.324  60.979  42.083  1.00  0.00           H  
ATOM   1171  CG  PHE    76      49.790  61.104  44.099  1.00  0.00           C  
ATOM   1172  CD1 PHE    76      48.640  60.369  44.417  1.00  0.00           C  
ATOM   1173  HD1 PHE    76      47.934  60.161  43.627  1.00  0.00           H  
ATOM   1174  CE1 PHE    76      48.426  59.768  45.698  1.00  0.00           C  
ATOM   1175  HE1 PHE    76      47.532  59.207  45.928  1.00  0.00           H  
ATOM   1176  CZ  PHE    76      49.343  59.961  46.735  1.00  0.00           C  
ATOM   1177  HZ  PHE    76      49.196  59.636  47.754  1.00  0.00           H  
ATOM   1178  CE2 PHE    76      50.503  60.642  46.397  1.00  0.00           C  
ATOM   1179  HE2 PHE    76      51.164  60.746  47.245  1.00  0.00           H  
ATOM   1180  CD2 PHE    76      50.768  61.162  45.138  1.00  0.00           C  
ATOM   1181  HD2 PHE    76      51.716  61.628  44.913  1.00  0.00           H  
ATOM   1182  C   PHE    76      51.670  62.822  41.308  1.00  0.00           C  
ATOM   1183  O   PHE    76      52.642  62.094  41.231  1.00  0.00           O  
ATOM   1184  N   ALA    77      51.295  63.446  40.195  1.00  0.00           N  
ATOM   1185  H   ALA    77      50.438  63.980  40.212  1.00  0.00           H  
ATOM   1186  CA  ALA    77      52.091  63.449  38.991  1.00  0.00           C  
ATOM   1187  HA  ALA    77      52.672  62.539  38.839  1.00  0.00           H  
ATOM   1188  CB  ALA    77      51.033  63.384  37.835  1.00  0.00           C  
ATOM   1189  HB1 ALA    77      51.501  63.417  36.852  1.00  0.00           H  
ATOM   1190  HB2 ALA    77      50.299  64.184  37.928  1.00  0.00           H  
ATOM   1191  HB3 ALA    77      50.625  62.397  38.058  1.00  0.00           H  
ATOM   1192  C   ALA    77      53.112  64.622  38.834  1.00  0.00           C  
ATOM   1193  O   ALA    77      53.897  64.617  37.920  1.00  0.00           O  
ATOM   1194  N   GLY    78      53.102  65.512  39.845  1.00  0.00           N  
ATOM   1195  H   GLY    78      52.455  65.212  40.560  1.00  0.00           H  
ATOM   1196  CA  GLY    78      53.975  66.686  40.025  1.00  0.00           C  
ATOM   1197  HA2 GLY    78      54.137  67.062  39.014  1.00  0.00           H  
ATOM   1198  HA3 GLY    78      53.438  67.449  40.589  1.00  0.00           H  
ATOM   1199  C   GLY    78      55.364  66.441  40.644  1.00  0.00           C  
ATOM   1200  O   GLY    78      55.808  65.282  40.674  1.00  0.00           O  
ATOM   1201  N   ARG    79      56.092  67.476  40.984  1.00  0.00           N  
ATOM   1202  H   ARG    79      55.633  68.363  40.834  1.00  0.00           H  
ATOM   1203  CA  ARG    79      57.346  67.494  41.771  1.00  0.00           C  
ATOM   1204  HA  ARG    79      57.526  66.525  42.235  1.00  0.00           H  
ATOM   1205  CB  ARG    79      58.565  67.657  40.798  1.00  0.00           C  
ATOM   1206  HB2 ARG    79      59.425  67.562  41.461  1.00  0.00           H  
ATOM   1207  HB3 ARG    79      58.648  68.623  40.299  1.00  0.00           H  
ATOM   1208  CG  ARG    79      58.739  66.483  39.815  1.00  0.00           C  
ATOM   1209  HG2 ARG    79      59.566  66.603  39.115  1.00  0.00           H  
ATOM   1210  HG3 ARG    79      57.894  66.430  39.129  1.00  0.00           H  
ATOM   1211  CD  ARG    79      58.894  65.094  40.450  1.00  0.00           C  
ATOM   1212  HD2 ARG    79      59.753  65.156  41.117  1.00  0.00           H  
ATOM   1213  HD3 ARG    79      58.090  64.927  41.167  1.00  0.00           H  
ATOM   1214  NE  ARG    79      59.041  63.931  39.565  1.00  0.00           N  
ATOM   1215  HE  ARG    79      59.989  63.694  39.309  1.00  0.00           H  
ATOM   1216  CZ  ARG    79      58.116  63.214  38.990  1.00  0.00           C  
ATOM   1217  NH1 ARG    79      56.873  63.494  39.031  1.00  0.00           N  
ATOM   1218 HH11 ARG    79      56.607  64.352  39.492  1.00  0.00           H  
ATOM   1219 HH12 ARG    79      56.147  63.005  38.527  1.00  0.00           H  
ATOM   1220  NH2 ARG    79      58.407  62.178  38.303  1.00  0.00           N  
ATOM   1221 HH21 ARG    79      57.699  61.562  37.932  1.00  0.00           H  
ATOM   1222 HH22 ARG    79      59.327  62.082  37.898  1.00  0.00           H  
ATOM   1223  C   ARG    79      57.399  68.622  42.767  1.00  0.00           C  
ATOM   1224  O   ARG    79      56.667  69.658  42.517  1.00  0.00           O  
ATOM   1225  N   LEU    80      58.151  68.486  43.901  1.00  0.00           N  
ATOM   1226  H   LEU    80      58.685  67.635  44.004  1.00  0.00           H  
ATOM   1227  CA  LEU    80      58.202  69.560  44.985  1.00  0.00           C  
ATOM   1228  HA  LEU    80      57.162  69.857  45.123  1.00  0.00           H  
ATOM   1229  CB  LEU    80      58.626  69.088  46.364  1.00  0.00           C  
ATOM   1230  HB2 LEU    80      59.685  68.833  46.311  1.00  0.00           H  
ATOM   1231  HB3 LEU    80      58.441  69.916  47.048  1.00  0.00           H  
ATOM   1232  CG  LEU    80      58.026  67.810  46.947  1.00  0.00           C  
ATOM   1233  HG  LEU    80      58.104  66.911  46.336  1.00  0.00           H  
ATOM   1234  CD1 LEU    80      58.845  67.382  48.184  1.00  0.00           C  
ATOM   1235 HD11 LEU    80      58.943  68.153  48.948  1.00  0.00           H  
ATOM   1236 HD12 LEU    80      59.892  67.161  47.978  1.00  0.00           H  
ATOM   1237 HD13 LEU    80      58.478  66.449  48.612  1.00  0.00           H  
ATOM   1238  CD2 LEU    80      56.564  67.950  47.450  1.00  0.00           C  
ATOM   1239 HD21 LEU    80      56.282  67.117  48.096  1.00  0.00           H  
ATOM   1240 HD22 LEU    80      56.007  67.946  46.513  1.00  0.00           H  
ATOM   1241 HD23 LEU    80      56.388  68.907  47.942  1.00  0.00           H  
ATOM   1242  C   LEU    80      59.112  70.778  44.543  1.00  0.00           C  
ATOM   1243  O   LEU    80      59.996  70.614  43.685  1.00  0.00           O  
ATOM   1244  N   VAL    81      58.875  71.891  45.226  1.00  0.00           N  
ATOM   1245  H   VAL    81      58.221  71.897  45.996  1.00  0.00           H  
ATOM   1246  CA  VAL    81      59.774  73.099  45.116  1.00  0.00           C  
ATOM   1247  HA  VAL    81      60.709  72.676  44.750  1.00  0.00           H  
ATOM   1248  CB  VAL    81      59.086  74.103  44.199  1.00  0.00           C  
ATOM   1249  HB  VAL    81      58.088  74.285  44.597  1.00  0.00           H  
ATOM   1250  CG1 VAL    81      59.842  75.449  44.236  1.00  0.00           C  
ATOM   1251 HG11 VAL    81      60.869  75.219  43.953  1.00  0.00           H  
ATOM   1252 HG12 VAL    81      59.694  75.841  45.243  1.00  0.00           H  
ATOM   1253 HG13 VAL    81      59.391  76.122  43.507  1.00  0.00           H  
ATOM   1254  CG2 VAL    81      59.031  73.610  42.697  1.00  0.00           C  
ATOM   1255 HG21 VAL    81      60.058  73.591  42.331  1.00  0.00           H  
ATOM   1256 HG22 VAL    81      58.537  72.641  42.764  1.00  0.00           H  
ATOM   1257 HG23 VAL    81      58.506  74.348  42.091  1.00  0.00           H  
ATOM   1258  C   VAL    81      60.128  73.714  46.456  1.00  0.00           C  
ATOM   1259  O   VAL    81      59.222  73.931  47.267  1.00  0.00           O  
ATOM   1260  N   ILE    82      61.383  73.987  46.685  1.00  0.00           N  
ATOM   1261  H   ILE    82      62.081  73.789  45.982  1.00  0.00           H  
ATOM   1262  CA  ILE    82      61.822  74.722  47.893  1.00  0.00           C  
ATOM   1263  HA  ILE    82      60.958  75.008  48.493  1.00  0.00           H  
ATOM   1264  CB  ILE    82      62.829  73.855  48.723  1.00  0.00           C  
ATOM   1265  HB  ILE    82      63.744  73.657  48.164  1.00  0.00           H  
ATOM   1266  CG2 ILE    82      63.178  74.529  50.090  1.00  0.00           C  
ATOM   1267 HG21 ILE    82      63.381  75.599  50.043  1.00  0.00           H  
ATOM   1268 HG22 ILE    82      64.019  74.075  50.614  1.00  0.00           H  
ATOM   1269 HG23 ILE    82      62.341  74.438  50.782  1.00  0.00           H  
ATOM   1270  CG1 ILE    82      62.071  72.494  49.054  1.00  0.00           C  
ATOM   1271 HG12 ILE    82      61.265  72.843  49.700  1.00  0.00           H  
ATOM   1272 HG13 ILE    82      61.618  72.059  48.163  1.00  0.00           H  
ATOM   1273  CD1 ILE    82      62.890  71.430  49.696  1.00  0.00           C  
ATOM   1274 HD11 ILE    82      62.322  70.584  50.084  1.00  0.00           H  
ATOM   1275 HD12 ILE    82      63.256  71.811  50.649  1.00  0.00           H  
ATOM   1276 HD13 ILE    82      63.745  71.085  49.114  1.00  0.00           H  
ATOM   1277  C   ILE    82      62.391  76.081  47.591  1.00  0.00           C  
ATOM   1278  O   ILE    82      63.545  76.200  47.249  1.00  0.00           O  
ATOM   1279  N   THR    83      61.614  77.193  47.812  1.00  0.00           N  
ATOM   1280  H   THR    83      60.689  77.006  48.171  1.00  0.00           H  
ATOM   1281  CA  THR    83      62.126  78.604  47.938  1.00  0.00           C  
ATOM   1282  HA  THR    83      62.807  78.792  47.107  1.00  0.00           H  
ATOM   1283  CB  THR    83      60.989  79.677  47.872  1.00  0.00           C  
ATOM   1284  HB  THR    83      60.243  79.427  48.626  1.00  0.00           H  
ATOM   1285  CG2 THR    83      61.507  81.051  48.171  1.00  0.00           C  
ATOM   1286 HG21 THR    83      61.847  81.210  49.195  1.00  0.00           H  
ATOM   1287 HG22 THR    83      60.702  81.780  48.081  1.00  0.00           H  
ATOM   1288 HG23 THR    83      62.304  81.248  47.454  1.00  0.00           H  
ATOM   1289  OG1 THR    83      60.314  79.666  46.613  1.00  0.00           O  
ATOM   1290  HG1 THR    83      60.941  80.045  45.992  1.00  0.00           H  
ATOM   1291  C   THR    83      62.934  78.717  49.238  1.00  0.00           C  
ATOM   1292  O   THR    83      62.586  78.252  50.303  1.00  0.00           O  
ATOM   1293  N   GLU    84      64.055  79.454  49.193  1.00  0.00           N  
ATOM   1294  H   GLU    84      64.317  79.959  48.359  1.00  0.00           H  
ATOM   1295  CA  GLU    84      64.996  79.514  50.354  1.00  0.00           C  
ATOM   1296  HA  GLU    84      64.408  79.367  51.261  1.00  0.00           H  
ATOM   1297  CB  GLU    84      66.161  78.485  50.149  1.00  0.00           C  
ATOM   1298  HB2 GLU    84      66.934  78.845  49.471  1.00  0.00           H  
ATOM   1299  HB3 GLU    84      65.706  77.590  49.724  1.00  0.00           H  
ATOM   1300  CG  GLU    84      66.925  78.063  51.427  1.00  0.00           C  
ATOM   1301  HG2 GLU    84      67.357  78.933  51.922  1.00  0.00           H  
ATOM   1302  HG3 GLU    84      66.239  77.507  52.065  1.00  0.00           H  
ATOM   1303  CD  GLU    84      68.091  77.124  51.058  1.00  0.00           C  
ATOM   1304  OE1 GLU    84      68.688  76.637  52.075  1.00  0.00           O  
ATOM   1305  OE2 GLU    84      68.500  76.874  49.874  1.00  0.00           O  
ATOM   1306  C   GLU    84      65.570  80.900  50.554  1.00  0.00           C  
ATOM   1307  O   GLU    84      65.781  81.590  49.581  1.00  0.00           O  
ATOM   1308  N   TYR    85      65.792  81.336  51.811  1.00  0.00           N  
ATOM   1309  H   TYR    85      65.625  80.707  52.584  1.00  0.00           H  
ATOM   1310  CA  TYR    85      66.067  82.698  52.127  1.00  0.00           C  
ATOM   1311  HA  TYR    85      66.092  83.304  51.221  1.00  0.00           H  
ATOM   1312  CB  TYR    85      64.904  83.185  53.090  1.00  0.00           C  
ATOM   1313  HB2 TYR    85      65.001  82.718  54.071  1.00  0.00           H  
ATOM   1314  HB3 TYR    85      65.099  84.243  53.266  1.00  0.00           H  
ATOM   1315  CG  TYR    85      63.521  82.993  52.648  1.00  0.00           C  
ATOM   1316  CD1 TYR    85      63.044  83.916  51.707  1.00  0.00           C  
ATOM   1317  HD1 TYR    85      63.673  84.690  51.294  1.00  0.00           H  
ATOM   1318  CE1 TYR    85      61.637  83.865  51.440  1.00  0.00           C  
ATOM   1319  HE1 TYR    85      61.186  84.528  50.716  1.00  0.00           H  
ATOM   1320  CZ  TYR    85      60.786  82.841  52.021  1.00  0.00           C  
ATOM   1321  OH  TYR    85      59.443  82.794  51.774  1.00  0.00           O  
ATOM   1322  HH  TYR    85      58.857  82.172  52.211  1.00  0.00           H  
ATOM   1323  CE2 TYR    85      61.371  81.912  52.910  1.00  0.00           C  
ATOM   1324  HE2 TYR    85      60.734  81.186  53.392  1.00  0.00           H  
ATOM   1325  CD2 TYR    85      62.699  82.048  53.267  1.00  0.00           C  
ATOM   1326  HD2 TYR    85      63.110  81.356  53.987  1.00  0.00           H  
ATOM   1327  C   TYR    85      67.433  82.884  52.752  1.00  0.00           C  
ATOM   1328  O   TYR    85      67.968  81.921  53.349  1.00  0.00           O  
ATOM   1329  N   GLU    86      68.069  84.084  52.646  1.00  0.00           N  
ATOM   1330  H   GLU    86      67.690  84.770  52.010  1.00  0.00           H  
ATOM   1331  CA  GLU    86      69.422  84.365  53.165  1.00  0.00           C  
ATOM   1332  HA  GLU    86      70.163  83.867  52.540  1.00  0.00           H  
ATOM   1333  CB  GLU    86      69.641  85.897  53.109  1.00  0.00           C  
ATOM   1334  HB2 GLU    86      70.676  86.081  53.400  1.00  0.00           H  
ATOM   1335  HB3 GLU    86      68.964  86.377  53.815  1.00  0.00           H  
ATOM   1336  CG  GLU    86      69.370  86.501  51.737  1.00  0.00           C  
ATOM   1337  HG2 GLU    86      69.626  87.554  51.851  1.00  0.00           H  
ATOM   1338  HG3 GLU    86      68.323  86.443  51.441  1.00  0.00           H  
ATOM   1339  CD  GLU    86      70.134  86.002  50.479  1.00  0.00           C  
ATOM   1340  OE1 GLU    86      71.023  85.126  50.615  1.00  0.00           O  
ATOM   1341  OE2 GLU    86      69.633  86.312  49.368  1.00  0.00           O  
ATOM   1342  C   GLU    86      69.815  83.934  54.586  1.00  0.00           C  
ATOM   1343  O   GLU    86      71.000  83.691  54.838  1.00  0.00           O  
ATOM   1344  N   ASP    87      68.863  83.733  55.518  1.00  0.00           N  
ATOM   1345  H   ASP    87      67.904  83.897  55.246  1.00  0.00           H  
ATOM   1346  CA  ASP    87      69.005  83.214  56.843  1.00  0.00           C  
ATOM   1347  HA  ASP    87      69.978  83.427  57.287  1.00  0.00           H  
ATOM   1348  CB  ASP    87      68.054  83.976  57.832  1.00  0.00           C  
ATOM   1349  HB2 ASP    87      68.137  83.747  58.895  1.00  0.00           H  
ATOM   1350  HB3 ASP    87      68.289  85.040  57.864  1.00  0.00           H  
ATOM   1351  CG  ASP    87      66.581  83.825  57.443  1.00  0.00           C  
ATOM   1352  OD1 ASP    87      65.713  84.274  58.232  1.00  0.00           O  
ATOM   1353  OD2 ASP    87      66.306  83.237  56.343  1.00  0.00           O  
ATOM   1354  C   ASP    87      68.851  81.665  57.015  1.00  0.00           C  
ATOM   1355  O   ASP    87      68.551  81.125  58.133  1.00  0.00           O  
ATOM   1356  N   ASN    88      68.995  80.888  55.908  1.00  0.00           N  
ATOM   1357  H   ASN    88      69.411  81.348  55.110  1.00  0.00           H  
ATOM   1358  CA  ASN    88      68.837  79.399  55.803  1.00  0.00           C  
ATOM   1359  HA  ASN    88      68.944  79.163  54.745  1.00  0.00           H  
ATOM   1360  CB  ASN    88      70.072  78.785  56.614  1.00  0.00           C  
ATOM   1361  HB2 ASN    88      70.056  77.695  56.630  1.00  0.00           H  
ATOM   1362  HB3 ASN    88      70.047  79.111  57.654  1.00  0.00           H  
ATOM   1363  CG  ASN    88      71.431  79.130  56.019  1.00  0.00           C  
ATOM   1364  OD1 ASN    88      71.655  78.987  54.810  1.00  0.00           O  
ATOM   1365  ND2 ASN    88      72.347  79.512  56.895  1.00  0.00           N  
ATOM   1366 HD21 ASN    88      72.123  79.550  57.879  1.00  0.00           H  
ATOM   1367 HD22 ASN    88      73.213  79.781  56.451  1.00  0.00           H  
ATOM   1368  C   ASN    88      67.453  78.867  56.128  1.00  0.00           C  
ATOM   1369  O   ASN    88      67.278  77.635  56.193  1.00  0.00           O  
ATOM   1370  N   THR    89      66.437  79.728  56.321  1.00  0.00           N  
ATOM   1371  H   THR    89      66.701  80.692  56.171  1.00  0.00           H  
ATOM   1372  CA  THR    89      64.996  79.327  56.373  1.00  0.00           C  
ATOM   1373  HA  THR    89      64.893  78.374  56.892  1.00  0.00           H  
ATOM   1374  CB  THR    89      64.216  80.464  57.115  1.00  0.00           C  
ATOM   1375  HB  THR    89      63.203  80.063  57.148  1.00  0.00           H  
ATOM   1376  CG2 THR    89      64.626  80.495  58.620  1.00  0.00           C  
ATOM   1377 HG21 THR    89      64.541  79.499  59.054  1.00  0.00           H  
ATOM   1378 HG22 THR    89      64.085  81.249  59.190  1.00  0.00           H  
ATOM   1379 HG23 THR    89      65.667  80.804  58.722  1.00  0.00           H  
ATOM   1380  OG1 THR    89      64.140  81.663  56.388  1.00  0.00           O  
ATOM   1381  HG1 THR    89      64.973  82.137  56.451  1.00  0.00           H  
ATOM   1382  C   THR    89      64.358  79.198  54.904  1.00  0.00           C  
ATOM   1383  O   THR    89      65.069  79.542  53.988  1.00  0.00           O  
ATOM   1384  N   ALA    90      63.154  78.678  54.763  1.00  0.00           N  
ATOM   1385  H   ALA    90      62.692  78.401  55.618  1.00  0.00           H  
ATOM   1386  CA  ALA    90      62.588  78.128  53.565  1.00  0.00           C  
ATOM   1387  HA  ALA    90      63.045  78.725  52.777  1.00  0.00           H  
ATOM   1388  CB  ALA    90      63.014  76.619  53.442  1.00  0.00           C  
ATOM   1389  HB1 ALA    90      64.056  76.505  53.740  1.00  0.00           H  
ATOM   1390  HB2 ALA    90      62.490  75.912  54.086  1.00  0.00           H  
ATOM   1391  HB3 ALA    90      62.864  76.419  52.381  1.00  0.00           H  
ATOM   1392  C   ALA    90      61.038  78.313  53.485  1.00  0.00           C  
ATOM   1393  O   ALA    90      60.393  78.719  54.476  1.00  0.00           O  
ATOM   1394  N   THR    91      60.564  77.960  52.280  1.00  0.00           N  
ATOM   1395  H   THR    91      61.196  77.753  51.519  1.00  0.00           H  
ATOM   1396  CA  THR    91      59.113  77.834  51.962  1.00  0.00           C  
ATOM   1397  HA  THR    91      58.571  77.457  52.830  1.00  0.00           H  
ATOM   1398  CB  THR    91      58.455  79.165  51.524  1.00  0.00           C  
ATOM   1399  HB  THR    91      59.081  79.513  50.703  1.00  0.00           H  
ATOM   1400  CG2 THR    91      56.974  79.127  51.057  1.00  0.00           C  
ATOM   1401 HG21 THR    91      56.297  78.794  51.843  1.00  0.00           H  
ATOM   1402 HG22 THR    91      56.933  78.487  50.175  1.00  0.00           H  
ATOM   1403 HG23 THR    91      56.857  80.151  50.703  1.00  0.00           H  
ATOM   1404  OG1 THR    91      58.602  80.101  52.543  1.00  0.00           O  
ATOM   1405  HG1 THR    91      58.091  79.692  53.245  1.00  0.00           H  
ATOM   1406  C   THR    91      58.932  76.787  50.894  1.00  0.00           C  
ATOM   1407  O   THR    91      59.602  76.856  49.874  1.00  0.00           O  
ATOM   1408  N   CYS    92      57.981  75.800  51.021  1.00  0.00           N  
ATOM   1409  H   CYS    92      57.258  75.886  51.721  1.00  0.00           H  
ATOM   1410  CA  CYS    92      57.993  74.594  50.272  1.00  0.00           C  
ATOM   1411  HA  CYS    92      58.813  74.636  49.555  1.00  0.00           H  
ATOM   1412  CB  CYS    92      58.325  73.463  51.308  1.00  0.00           C  
ATOM   1413  HB2 CYS    92      57.535  73.304  52.042  1.00  0.00           H  
ATOM   1414  HB3 CYS    92      59.183  73.704  51.935  1.00  0.00           H  
ATOM   1415  SG  CYS    92      58.678  71.912  50.448  1.00  0.00           S  
ATOM   1416  HG  CYS    92      59.879  72.277  49.991  1.00  0.00           H  
ATOM   1417  C   CYS    92      56.679  74.397  49.503  1.00  0.00           C  
ATOM   1418  O   CYS    92      55.657  74.937  49.935  1.00  0.00           O  
ATOM   1419  N   PHE    93      56.633  73.705  48.361  1.00  0.00           N  
ATOM   1420  H   PHE    93      57.519  73.389  47.992  1.00  0.00           H  
ATOM   1421  CA  PHE    93      55.393  73.572  47.447  1.00  0.00           C  
ATOM   1422  HA  PHE    93      54.490  73.563  48.057  1.00  0.00           H  
ATOM   1423  CB  PHE    93      55.267  74.659  46.369  1.00  0.00           C  
ATOM   1424  HB2 PHE    93      54.324  74.660  45.823  1.00  0.00           H  
ATOM   1425  HB3 PHE    93      56.001  74.525  45.575  1.00  0.00           H  
ATOM   1426  CG  PHE    93      55.466  76.045  46.780  1.00  0.00           C  
ATOM   1427  CD1 PHE    93      54.438  76.791  47.357  1.00  0.00           C  
ATOM   1428  HD1 PHE    93      53.475  76.302  47.349  1.00  0.00           H  
ATOM   1429  CE1 PHE    93      54.637  78.160  47.708  1.00  0.00           C  
ATOM   1430  HE1 PHE    93      53.771  78.703  48.055  1.00  0.00           H  
ATOM   1431  CZ  PHE    93      55.904  78.748  47.521  1.00  0.00           C  
ATOM   1432  HZ  PHE    93      56.123  79.798  47.651  1.00  0.00           H  
ATOM   1433  CE2 PHE    93      56.927  78.028  46.953  1.00  0.00           C  
ATOM   1434  HE2 PHE    93      57.886  78.473  46.730  1.00  0.00           H  
ATOM   1435  CD2 PHE    93      56.696  76.703  46.486  1.00  0.00           C  
ATOM   1436  HD2 PHE    93      57.522  76.189  46.016  1.00  0.00           H  
ATOM   1437  C   PHE    93      55.334  72.259  46.676  1.00  0.00           C  
ATOM   1438  O   PHE    93      56.378  71.679  46.455  1.00  0.00           O  
ATOM   1439  N   ILE    94      54.177  71.900  46.144  1.00  0.00           N  
ATOM   1440  H   ILE    94      53.324  72.379  46.395  1.00  0.00           H  
ATOM   1441  CA  ILE    94      54.126  71.028  44.970  1.00  0.00           C  
ATOM   1442  HA  ILE    94      55.052  70.472  44.822  1.00  0.00           H  
ATOM   1443  CB  ILE    94      53.016  69.989  45.157  1.00  0.00           C  
ATOM   1444  HB  ILE    94      52.103  70.584  45.153  1.00  0.00           H  
ATOM   1445  CG2 ILE    94      53.024  68.867  44.025  1.00  0.00           C  
ATOM   1446 HG21 ILE    94      52.223  68.156  44.228  1.00  0.00           H  
ATOM   1447 HG22 ILE    94      53.954  68.299  44.059  1.00  0.00           H  
ATOM   1448 HG23 ILE    94      52.858  69.251  43.019  1.00  0.00           H  
ATOM   1449  CG1 ILE    94      53.003  69.353  46.574  1.00  0.00           C  
ATOM   1450 HG12 ILE    94      53.354  70.005  47.375  1.00  0.00           H  
ATOM   1451 HG13 ILE    94      53.543  68.406  46.566  1.00  0.00           H  
ATOM   1452  CD1 ILE    94      51.627  69.046  47.055  1.00  0.00           C  
ATOM   1453 HD11 ILE    94      51.129  68.348  46.382  1.00  0.00           H  
ATOM   1454 HD12 ILE    94      50.970  69.915  47.060  1.00  0.00           H  
ATOM   1455 HD13 ILE    94      51.718  68.584  48.038  1.00  0.00           H  
ATOM   1456  C   ILE    94      53.892  71.872  43.675  1.00  0.00           C  
ATOM   1457  O   ILE    94      53.177  72.897  43.805  1.00  0.00           O  
ATOM   1458  N   ALA    95      54.464  71.506  42.506  1.00  0.00           N  
ATOM   1459  H   ALA    95      54.976  70.636  42.542  1.00  0.00           H  
ATOM   1460  CA  ALA    95      54.108  72.013  41.180  1.00  0.00           C  
ATOM   1461  HA  ALA    95      53.468  72.895  41.153  1.00  0.00           H  
ATOM   1462  CB  ALA    95      55.406  72.405  40.567  1.00  0.00           C  
ATOM   1463  HB1 ALA    95      55.769  73.258  41.141  1.00  0.00           H  
ATOM   1464  HB2 ALA    95      56.116  71.580  40.518  1.00  0.00           H  
ATOM   1465  HB3 ALA    95      55.254  72.858  39.587  1.00  0.00           H  
ATOM   1466  C   ALA    95      53.432  70.936  40.341  1.00  0.00           C  
ATOM   1467  O   ALA    95      54.045  69.839  40.228  1.00  0.00           O  
ATOM   1468  N   CYS    96      52.187  71.217  39.894  1.00  0.00           N  
ATOM   1469  H   CYS    96      51.838  72.125  40.167  1.00  0.00           H  
ATOM   1470  CA  CYS    96      51.421  70.187  39.079  1.00  0.00           C  
ATOM   1471  HA  CYS    96      51.718  69.174  39.349  1.00  0.00           H  
ATOM   1472  CB  CYS    96      49.942  70.386  39.327  1.00  0.00           C  
ATOM   1473  HB2 CYS    96      49.427  69.551  38.852  1.00  0.00           H  
ATOM   1474  HB3 CYS    96      49.682  71.344  38.877  1.00  0.00           H  
ATOM   1475  SG  CYS    96      49.566  70.589  41.085  1.00  0.00           S  
ATOM   1476  HG  CYS    96      50.014  71.843  41.192  1.00  0.00           H  
ATOM   1477  C   CYS    96      51.823  70.028  37.584  1.00  0.00           C  
ATOM   1478  O   CYS    96      50.948  69.999  36.701  1.00  0.00           O  
ATOM   1479  N   ASN    97      53.143  69.879  37.359  1.00  0.00           N  
ATOM   1480  H   ASN    97      53.665  69.932  38.222  1.00  0.00           H  
ATOM   1481  CA  ASN    97      53.828  69.946  36.026  1.00  0.00           C  
ATOM   1482  HA  ASN    97      53.386  70.686  35.360  1.00  0.00           H  
ATOM   1483  CB  ASN    97      55.245  70.327  36.325  1.00  0.00           C  
ATOM   1484  HB2 ASN    97      55.085  71.258  36.869  1.00  0.00           H  
ATOM   1485  HB3 ASN    97      55.694  70.460  35.340  1.00  0.00           H  
ATOM   1486  CG  ASN    97      56.177  69.383  37.118  1.00  0.00           C  
ATOM   1487  OD1 ASN    97      56.211  68.176  37.052  1.00  0.00           O  
ATOM   1488  ND2 ASN    97      57.012  69.880  38.044  1.00  0.00           N  
ATOM   1489 HD21 ASN    97      57.698  69.236  38.411  1.00  0.00           H  
ATOM   1490 HD22 ASN    97      57.010  70.812  38.434  1.00  0.00           H  
ATOM   1491  C   ASN    97      53.760  68.668  35.162  1.00  0.00           C  
ATOM   1492  O   ASN    97      54.294  68.563  34.094  1.00  0.00           O  
ATOM   1493  N   ASN    98      53.048  67.670  35.695  1.00  0.00           N  
ATOM   1494  H   ASN    98      52.555  67.826  36.563  1.00  0.00           H  
ATOM   1495  CA  ASN    98      52.826  66.383  34.904  1.00  0.00           C  
ATOM   1496  HA  ASN    98      52.410  65.636  35.580  1.00  0.00           H  
ATOM   1497  CB  ASN    98      51.727  66.640  33.822  1.00  0.00           C  
ATOM   1498  HB2 ASN    98      50.927  67.229  34.270  1.00  0.00           H  
ATOM   1499  HB3 ASN    98      52.186  67.171  32.988  1.00  0.00           H  
ATOM   1500  CG  ASN    98      51.043  65.350  33.391  1.00  0.00           C  
ATOM   1501  OD1 ASN    98      51.176  64.273  33.989  1.00  0.00           O  
ATOM   1502  ND2 ASN    98      50.140  65.452  32.446  1.00  0.00           N  
ATOM   1503 HD21 ASN    98      49.622  64.618  32.209  1.00  0.00           H  
ATOM   1504 HD22 ASN    98      49.816  66.383  32.225  1.00  0.00           H  
ATOM   1505  C   ASN    98      54.108  65.678  34.324  1.00  0.00           C  
ATOM   1506  O   ASN    98      54.173  65.208  33.248  1.00  0.00           O  
ATOM   1507  N   ALA    99      55.133  65.607  35.177  1.00  0.00           N  
ATOM   1508  H   ALA    99      55.075  66.111  36.050  1.00  0.00           H  
ATOM   1509  CA  ALA    99      56.338  64.824  34.946  1.00  0.00           C  
ATOM   1510  HA  ALA    99      56.660  64.983  33.917  1.00  0.00           H  
ATOM   1511  CB  ALA    99      57.441  65.320  35.888  1.00  0.00           C  
ATOM   1512  HB1 ALA    99      57.604  66.353  35.581  1.00  0.00           H  
ATOM   1513  HB2 ALA    99      58.318  64.672  35.880  1.00  0.00           H  
ATOM   1514  HB3 ALA    99      57.037  65.303  36.900  1.00  0.00           H  
ATOM   1515  C   ALA    99      56.032  63.292  35.068  1.00  0.00           C  
ATOM   1516  O   ALA    99      56.746  62.553  34.468  1.00  0.00           O  
ATOM   1517  N   GLY   100      54.932  62.825  35.678  1.00  0.00           N  
ATOM   1518  H   GLY   100      54.540  63.537  36.277  1.00  0.00           H  
ATOM   1519  CA  GLY   100      54.358  61.489  35.649  1.00  0.00           C  
ATOM   1520  HA2 GLY   100      54.656  60.968  34.739  1.00  0.00           H  
ATOM   1521  HA3 GLY   100      53.270  61.564  35.634  1.00  0.00           H  
ATOM   1522  C   GLY   100      54.777  60.777  36.968  1.00  0.00           C  
ATOM   1523  O   GLY   100      55.480  61.303  37.842  1.00  0.00           O  
ATOM   1524  N   ALA   101      54.182  59.629  37.189  1.00  0.00           N  
ATOM   1525  H   ALA   101      53.552  59.325  36.461  1.00  0.00           H  
ATOM   1526  CA  ALA   101      54.522  58.751  38.315  1.00  0.00           C  
ATOM   1527  HA  ALA   101      55.157  59.136  39.112  1.00  0.00           H  
ATOM   1528  CB  ALA   101      53.227  58.236  38.933  1.00  0.00           C  
ATOM   1529  HB1 ALA   101      52.489  57.901  38.205  1.00  0.00           H  
ATOM   1530  HB2 ALA   101      53.427  57.392  39.593  1.00  0.00           H  
ATOM   1531  HB3 ALA   101      52.816  58.982  39.614  1.00  0.00           H  
ATOM   1532  C   ALA   101      55.424  57.648  37.714  1.00  0.00           C  
ATOM   1533  O   ALA   101      55.328  57.304  36.539  1.00  0.00           O  
ATOM   1534  N   LEU   102      56.262  57.095  38.549  1.00  0.00           N  
ATOM   1535  H   LEU   102      56.200  57.229  39.548  1.00  0.00           H  
ATOM   1536  CA  LEU   102      57.092  55.887  38.273  1.00  0.00           C  
ATOM   1537  HA  LEU   102      57.523  56.002  37.278  1.00  0.00           H  
ATOM   1538  CB  LEU   102      58.279  55.864  39.200  1.00  0.00           C  
ATOM   1539  HB2 LEU   102      57.989  55.990  40.243  1.00  0.00           H  
ATOM   1540  HB3 LEU   102      58.793  56.774  38.892  1.00  0.00           H  
ATOM   1541  CG  LEU   102      59.224  54.657  39.010  1.00  0.00           C  
ATOM   1542  HG  LEU   102      58.743  53.681  39.071  1.00  0.00           H  
ATOM   1543  CD1 LEU   102      59.950  54.718  37.668  1.00  0.00           C  
ATOM   1544 HD11 LEU   102      60.774  54.006  37.646  1.00  0.00           H  
ATOM   1545 HD12 LEU   102      59.435  54.385  36.768  1.00  0.00           H  
ATOM   1546 HD13 LEU   102      60.321  55.715  37.428  1.00  0.00           H  
ATOM   1547  CD2 LEU   102      60.320  54.684  40.109  1.00  0.00           C  
ATOM   1548 HD21 LEU   102      61.078  55.446  39.928  1.00  0.00           H  
ATOM   1549 HD22 LEU   102      60.922  53.776  40.067  1.00  0.00           H  
ATOM   1550 HD23 LEU   102      59.881  54.796  41.100  1.00  0.00           H  
ATOM   1551  C   LEU   102      56.242  54.606  38.374  1.00  0.00           C  
ATOM   1552  O   LEU   102      55.547  54.361  39.379  1.00  0.00           O  
ATOM   1553  N   PHE   103      56.360  53.783  37.312  1.00  0.00           N  
ATOM   1554  H   PHE   103      56.874  54.112  36.507  1.00  0.00           H  
ATOM   1555  CA  PHE   103      55.824  52.406  37.272  1.00  0.00           C  
ATOM   1556  HA  PHE   103      55.185  52.302  38.149  1.00  0.00           H  
ATOM   1557  CB  PHE   103      54.955  52.145  36.023  1.00  0.00           C  
ATOM   1558  HB2 PHE   103      54.164  52.894  35.976  1.00  0.00           H  
ATOM   1559  HB3 PHE   103      55.523  52.199  35.094  1.00  0.00           H  
ATOM   1560  CG  PHE   103      54.283  50.800  36.091  1.00  0.00           C  
ATOM   1561  CD1 PHE   103      54.952  49.716  35.478  1.00  0.00           C  
ATOM   1562  HD1 PHE   103      55.963  49.854  35.122  1.00  0.00           H  
ATOM   1563  CE1 PHE   103      54.396  48.469  35.459  1.00  0.00           C  
ATOM   1564  HE1 PHE   103      54.998  47.692  35.011  1.00  0.00           H  
ATOM   1565  CZ  PHE   103      53.194  48.212  36.101  1.00  0.00           C  
ATOM   1566  HZ  PHE   103      52.808  47.206  36.180  1.00  0.00           H  
ATOM   1567  CE2 PHE   103      52.522  49.234  36.792  1.00  0.00           C  
ATOM   1568  HE2 PHE   103      51.543  49.026  37.199  1.00  0.00           H  
ATOM   1569  CD2 PHE   103      53.048  50.576  36.774  1.00  0.00           C  
ATOM   1570  HD2 PHE   103      52.621  51.465  37.215  1.00  0.00           H  
ATOM   1571  C   PHE   103      57.019  51.446  37.340  1.00  0.00           C  
ATOM   1572  O   PHE   103      57.970  51.715  36.607  1.00  0.00           O  
ATOM   1573  N   VAL   104      57.051  50.340  38.070  1.00  0.00           N  
ATOM   1574  H   VAL   104      56.222  50.230  38.636  1.00  0.00           H  
ATOM   1575  CA  VAL   104      58.116  49.337  38.157  1.00  0.00           C  
ATOM   1576  HA  VAL   104      58.851  49.594  37.395  1.00  0.00           H  
ATOM   1577  CB  VAL   104      58.849  49.369  39.461  1.00  0.00           C  
ATOM   1578  HB  VAL   104      58.215  49.456  40.344  1.00  0.00           H  
ATOM   1579  CG1 VAL   104      59.913  48.299  39.548  1.00  0.00           C  
ATOM   1580 HG11 VAL   104      60.460  48.219  38.608  1.00  0.00           H  
ATOM   1581 HG12 VAL   104      60.596  48.509  40.372  1.00  0.00           H  
ATOM   1582 HG13 VAL   104      59.402  47.360  39.761  1.00  0.00           H  
ATOM   1583  CG2 VAL   104      59.685  50.675  39.378  1.00  0.00           C  
ATOM   1584 HG21 VAL   104      60.440  50.703  40.164  1.00  0.00           H  
ATOM   1585 HG22 VAL   104      59.006  51.497  39.606  1.00  0.00           H  
ATOM   1586 HG23 VAL   104      60.248  50.823  38.457  1.00  0.00           H  
ATOM   1587  C   VAL   104      57.419  48.012  37.882  1.00  0.00           C  
ATOM   1588  O   VAL   104      56.297  47.723  38.316  1.00  0.00           O  
ATOM   1589  N   HIE   105      58.202  47.144  37.215  1.00  0.00           N  
ATOM   1590  H   HIE   105      59.165  47.307  36.956  1.00  0.00           H  
ATOM   1591  CA  HIE   105      57.783  45.758  37.092  1.00  0.00           C  
ATOM   1592  HA  HIE   105      57.011  45.555  37.835  1.00  0.00           H  
ATOM   1593  CB  HIE   105      57.137  45.444  35.677  1.00  0.00           C  
ATOM   1594  HB2 HIE   105      56.123  45.842  35.664  1.00  0.00           H  
ATOM   1595  HB3 HIE   105      57.614  46.029  34.890  1.00  0.00           H  
ATOM   1596  CG  HIE   105      56.986  44.029  35.222  1.00  0.00           C  
ATOM   1597  ND1 HIE   105      57.896  43.390  34.376  1.00  0.00           N  
ATOM   1598  CE1 HIE   105      57.432  42.091  34.267  1.00  0.00           C  
ATOM   1599  HE1 HIE   105      57.858  41.288  33.683  1.00  0.00           H  
ATOM   1600  NE2 HIE   105      56.325  41.918  35.033  1.00  0.00           N  
ATOM   1601  HE2 HIE   105      55.695  41.134  34.940  1.00  0.00           H  
ATOM   1602  CD2 HIE   105      56.075  43.097  35.735  1.00  0.00           C  
ATOM   1603  HD2 HIE   105      55.378  43.241  36.547  1.00  0.00           H  
ATOM   1604  C   HIE   105      58.979  44.764  37.360  1.00  0.00           C  
ATOM   1605  O   HIE   105      60.106  45.166  36.922  1.00  0.00           O  
ATOM   1606  N   ALA   106      58.760  43.589  38.008  1.00  0.00           N  
ATOM   1607  H   ALA   106      57.833  43.504  38.401  1.00  0.00           H  
ATOM   1608  CA  ALA   106      59.732  42.644  38.630  1.00  0.00           C  
ATOM   1609  HA  ALA   106      60.714  42.621  38.159  1.00  0.00           H  
ATOM   1610  CB  ALA   106      59.920  43.252  40.049  1.00  0.00           C  
ATOM   1611  HB1 ALA   106      60.655  42.677  40.613  1.00  0.00           H  
ATOM   1612  HB2 ALA   106      60.140  44.319  40.042  1.00  0.00           H  
ATOM   1613  HB3 ALA   106      59.016  43.137  40.647  1.00  0.00           H  
ATOM   1614  C   ALA   106      59.281  41.175  38.669  1.00  0.00           C  
ATOM   1615  O   ALA   106      58.108  40.952  38.321  1.00  0.00           O  
ATOM   1616  N   VAL   107      60.122  40.248  39.180  1.00  0.00           N  
ATOM   1617  H   VAL   107      61.017  40.578  39.510  1.00  0.00           H  
ATOM   1618  CA  VAL   107      59.802  38.812  39.365  1.00  0.00           C  
ATOM   1619  HA  VAL   107      58.718  38.712  39.427  1.00  0.00           H  
ATOM   1620  CB  VAL   107      60.131  38.017  38.102  1.00  0.00           C  
ATOM   1621  HB  VAL   107      61.195  38.114  37.887  1.00  0.00           H  
ATOM   1622  CG1 VAL   107      59.948  36.488  38.329  1.00  0.00           C  
ATOM   1623 HG11 VAL   107      58.933  36.225  38.630  1.00  0.00           H  
ATOM   1624 HG12 VAL   107      60.234  36.105  37.350  1.00  0.00           H  
ATOM   1625 HG13 VAL   107      60.624  36.182  39.127  1.00  0.00           H  
ATOM   1626  CG2 VAL   107      59.371  38.415  36.882  1.00  0.00           C  
ATOM   1627 HG21 VAL   107      58.328  38.524  37.181  1.00  0.00           H  
ATOM   1628 HG22 VAL   107      59.569  37.685  36.098  1.00  0.00           H  
ATOM   1629 HG23 VAL   107      59.705  39.408  36.581  1.00  0.00           H  
ATOM   1630  C   VAL   107      60.528  38.235  40.644  1.00  0.00           C  
ATOM   1631  O   VAL   107      61.738  38.389  40.735  1.00  0.00           O  
ATOM   1632  N   ALA   108      59.850  37.521  41.611  1.00  0.00           N  
ATOM   1633  H   ALA   108      58.872  37.342  41.435  1.00  0.00           H  
ATOM   1634  CA  ALA   108      60.403  36.980  42.843  1.00  0.00           C  
ATOM   1635  HA  ALA   108      61.295  37.561  43.079  1.00  0.00           H  
ATOM   1636  CB  ALA   108      59.385  37.169  44.009  1.00  0.00           C  
ATOM   1637  HB1 ALA   108      59.952  36.949  44.913  1.00  0.00           H  
ATOM   1638  HB2 ALA   108      58.986  38.182  44.058  1.00  0.00           H  
ATOM   1639  HB3 ALA   108      58.604  36.419  43.890  1.00  0.00           H  
ATOM   1640  C   ALA   108      60.833  35.522  42.601  1.00  0.00           C  
ATOM   1641  O   ALA   108      60.040  34.633  42.368  1.00  0.00           O  
ATOM   1642  N   GLU   109      62.163  35.299  42.555  1.00  0.00           N  
ATOM   1643  H   GLU   109      62.777  36.074  42.764  1.00  0.00           H  
ATOM   1644  CA  GLU   109      62.760  33.993  42.341  1.00  0.00           C  
ATOM   1645  HA  GLU   109      62.340  33.700  41.379  1.00  0.00           H  
ATOM   1646  CB  GLU   109      64.248  34.117  42.065  1.00  0.00           C  
ATOM   1647  HB2 GLU   109      64.775  33.169  42.177  1.00  0.00           H  
ATOM   1648  HB3 GLU   109      64.590  34.875  42.770  1.00  0.00           H  
ATOM   1649  CG  GLU   109      64.630  34.840  40.741  1.00  0.00           C  
ATOM   1650  HG2 GLU   109      63.732  35.033  40.154  1.00  0.00           H  
ATOM   1651  HG3 GLU   109      65.052  35.837  40.871  1.00  0.00           H  
ATOM   1652  CD  GLU   109      65.514  33.971  39.885  1.00  0.00           C  
ATOM   1653  OE1 GLU   109      64.893  33.133  39.255  1.00  0.00           O  
ATOM   1654  OE2 GLU   109      66.726  34.052  39.698  1.00  0.00           O  
ATOM   1655  C   GLU   109      62.458  32.972  43.468  1.00  0.00           C  
ATOM   1656  O   GLU   109      62.596  33.267  44.645  1.00  0.00           O  
ATOM   1657  N   ASN   110      62.002  31.767  43.067  1.00  0.00           N  
ATOM   1658  H   ASN   110      61.977  31.609  42.070  1.00  0.00           H  
ATOM   1659  CA  ASN   110      61.504  30.693  43.923  1.00  0.00           C  
ATOM   1660  HA  ASN   110      60.981  29.982  43.284  1.00  0.00           H  
ATOM   1661  CB  ASN   110      62.622  29.908  44.537  1.00  0.00           C  
ATOM   1662  HB2 ASN   110      62.215  29.126  45.180  1.00  0.00           H  
ATOM   1663  HB3 ASN   110      63.188  30.543  45.218  1.00  0.00           H  
ATOM   1664  CG  ASN   110      63.579  29.231  43.634  1.00  0.00           C  
ATOM   1665  OD1 ASN   110      63.401  28.155  43.139  1.00  0.00           O  
ATOM   1666  ND2 ASN   110      64.748  29.822  43.343  1.00  0.00           N  
ATOM   1667 HD21 ASN   110      65.006  30.655  43.853  1.00  0.00           H  
ATOM   1668 HD22 ASN   110      65.354  29.263  42.759  1.00  0.00           H  
ATOM   1669  C   ASN   110      60.454  31.091  44.966  1.00  0.00           C  
ATOM   1670  O   ASN   110      60.032  30.219  45.668  1.00  0.00           O  
ATOM   1671  N   THR   111      60.065  32.352  45.004  1.00  0.00           N  
ATOM   1672  H   THR   111      60.123  32.972  44.208  1.00  0.00           H  
ATOM   1673  CA  THR   111      59.325  32.909  46.168  1.00  0.00           C  
ATOM   1674  HA  THR   111      59.699  32.276  46.973  1.00  0.00           H  
ATOM   1675  CB  THR   111      59.810  34.300  46.427  1.00  0.00           C  
ATOM   1676  HB  THR   111      59.685  34.821  45.478  1.00  0.00           H  
ATOM   1677  CG2 THR   111      58.928  35.086  47.462  1.00  0.00           C  
ATOM   1678 HG21 THR   111      57.845  35.059  47.335  1.00  0.00           H  
ATOM   1679 HG22 THR   111      59.205  36.140  47.450  1.00  0.00           H  
ATOM   1680 HG23 THR   111      59.095  34.623  48.434  1.00  0.00           H  
ATOM   1681  OG1 THR   111      61.144  34.384  46.760  1.00  0.00           O  
ATOM   1682  HG1 THR   111      61.480  33.860  46.029  1.00  0.00           H  
ATOM   1683  C   THR   111      57.829  32.835  45.946  1.00  0.00           C  
ATOM   1684  O   THR   111      57.355  33.376  45.004  1.00  0.00           O  
ATOM   1685  N   THR   112      57.139  32.073  46.777  1.00  0.00           N  
ATOM   1686  H   THR   112      57.558  31.611  47.570  1.00  0.00           H  
ATOM   1687  CA  THR   112      55.659  31.776  46.637  1.00  0.00           C  
ATOM   1688  HA  THR   112      55.414  32.066  45.615  1.00  0.00           H  
ATOM   1689  CB  THR   112      55.269  30.312  46.926  1.00  0.00           C  
ATOM   1690  HB  THR   112      54.183  30.224  46.949  1.00  0.00           H  
ATOM   1691  CG2 THR   112      55.755  29.303  45.833  1.00  0.00           C  
ATOM   1692 HG21 THR   112      55.509  28.279  46.117  1.00  0.00           H  
ATOM   1693 HG22 THR   112      56.796  29.522  45.596  1.00  0.00           H  
ATOM   1694 HG23 THR   112      55.197  29.472  44.912  1.00  0.00           H  
ATOM   1695  OG1 THR   112      55.786  29.806  48.134  1.00  0.00           O  
ATOM   1696  HG1 THR   112      56.714  30.040  48.207  1.00  0.00           H  
ATOM   1697  C   THR   112      54.908  32.556  47.742  1.00  0.00           C  
ATOM   1698  O   THR   112      55.477  32.914  48.754  1.00  0.00           O  
ATOM   1699  N   ILE   113      53.614  32.748  47.522  1.00  0.00           N  
ATOM   1700  H   ILE   113      53.246  32.435  46.634  1.00  0.00           H  
ATOM   1701  CA  ILE   113      52.711  33.357  48.482  1.00  0.00           C  
ATOM   1702  HA  ILE   113      52.816  34.442  48.442  1.00  0.00           H  
ATOM   1703  CB  ILE   113      51.229  33.103  48.002  1.00  0.00           C  
ATOM   1704  HB  ILE   113      51.147  32.065  47.679  1.00  0.00           H  
ATOM   1705  CG2 ILE   113      50.082  33.257  49.072  1.00  0.00           C  
ATOM   1706 HG21 ILE   113      49.171  33.395  48.490  1.00  0.00           H  
ATOM   1707 HG22 ILE   113      50.222  34.193  49.612  1.00  0.00           H  
ATOM   1708 HG23 ILE   113      49.969  32.444  49.788  1.00  0.00           H  
ATOM   1709  CG1 ILE   113      50.963  33.998  46.775  1.00  0.00           C  
ATOM   1710 HG12 ILE   113      51.815  34.094  46.102  1.00  0.00           H  
ATOM   1711 HG13 ILE   113      50.611  34.969  47.122  1.00  0.00           H  
ATOM   1712  CD1 ILE   113      49.771  33.355  45.915  1.00  0.00           C  
ATOM   1713 HD11 ILE   113      49.540  33.915  45.009  1.00  0.00           H  
ATOM   1714 HD12 ILE   113      48.867  33.417  46.520  1.00  0.00           H  
ATOM   1715 HD13 ILE   113      50.049  32.384  45.505  1.00  0.00           H  
ATOM   1716  C   ILE   113      52.851  32.903  49.942  1.00  0.00           C  
ATOM   1717  O   ILE   113      52.950  33.727  50.908  1.00  0.00           O  
ATOM   1718  N   SER   114      53.117  31.662  50.167  1.00  0.00           N  
ATOM   1719  H   SER   114      53.307  31.033  49.401  1.00  0.00           H  
ATOM   1720  CA  SER   114      53.383  31.020  51.514  1.00  0.00           C  
ATOM   1721  HA  SER   114      52.736  31.378  52.314  1.00  0.00           H  
ATOM   1722  CB  SER   114      53.102  29.496  51.474  1.00  0.00           C  
ATOM   1723  HB2 SER   114      52.098  29.421  51.057  1.00  0.00           H  
ATOM   1724  HB3 SER   114      53.256  29.060  52.461  1.00  0.00           H  
ATOM   1725  OG  SER   114      53.896  28.817  50.567  1.00  0.00           O  
ATOM   1726  HG  SER   114      53.542  29.019  49.697  1.00  0.00           H  
ATOM   1727  C   SER   114      54.857  31.184  52.060  1.00  0.00           C  
ATOM   1728  O   SER   114      55.170  31.087  53.232  1.00  0.00           O  
ATOM   1729  N   ASP   115      55.817  31.493  51.197  1.00  0.00           N  
ATOM   1730  H   ASP   115      55.731  31.507  50.191  1.00  0.00           H  
ATOM   1731  CA  ASP   115      57.129  31.998  51.643  1.00  0.00           C  
ATOM   1732  HA  ASP   115      57.400  31.439  52.539  1.00  0.00           H  
ATOM   1733  CB  ASP   115      58.114  31.860  50.530  1.00  0.00           C  
ATOM   1734  HB2 ASP   115      57.742  32.501  49.730  1.00  0.00           H  
ATOM   1735  HB3 ASP   115      59.029  32.337  50.883  1.00  0.00           H  
ATOM   1736  CG  ASP   115      58.415  30.456  49.966  1.00  0.00           C  
ATOM   1737  OD1 ASP   115      58.442  29.424  50.710  1.00  0.00           O  
ATOM   1738  OD2 ASP   115      58.446  30.400  48.695  1.00  0.00           O  
ATOM   1739  C   ASP   115      57.039  33.487  52.052  1.00  0.00           C  
ATOM   1740  O   ASP   115      57.977  33.947  52.754  1.00  0.00           O  
ATOM   1741  N   ILE   116      56.084  34.276  51.568  1.00  0.00           N  
ATOM   1742  H   ILE   116      55.491  33.810  50.896  1.00  0.00           H  
ATOM   1743  CA  ILE   116      55.811  35.621  51.958  1.00  0.00           C  
ATOM   1744  HA  ILE   116      56.769  36.116  52.115  1.00  0.00           H  
ATOM   1745  CB  ILE   116      55.124  36.401  50.872  1.00  0.00           C  
ATOM   1746  HB  ILE   116      54.536  35.672  50.315  1.00  0.00           H  
ATOM   1747  CG2 ILE   116      54.310  37.586  51.455  1.00  0.00           C  
ATOM   1748 HG21 ILE   116      53.811  38.156  50.671  1.00  0.00           H  
ATOM   1749 HG22 ILE   116      54.937  38.323  51.958  1.00  0.00           H  
ATOM   1750 HG23 ILE   116      53.547  37.175  52.117  1.00  0.00           H  
ATOM   1751  CG1 ILE   116      56.059  36.889  49.742  1.00  0.00           C  
ATOM   1752 HG12 ILE   116      56.695  37.723  50.040  1.00  0.00           H  
ATOM   1753 HG13 ILE   116      56.781  36.106  49.511  1.00  0.00           H  
ATOM   1754  CD1 ILE   116      55.303  37.215  48.409  1.00  0.00           C  
ATOM   1755 HD11 ILE   116      54.235  37.146  48.615  1.00  0.00           H  
ATOM   1756 HD12 ILE   116      55.494  38.215  48.021  1.00  0.00           H  
ATOM   1757 HD13 ILE   116      55.471  36.466  47.635  1.00  0.00           H  
ATOM   1758  C   ILE   116      55.012  35.587  53.300  1.00  0.00           C  
ATOM   1759  O   ILE   116      55.302  36.253  54.316  1.00  0.00           O  
ATOM   1760  N   LEU   117      54.048  34.684  53.396  1.00  0.00           N  
ATOM   1761  H   LEU   117      53.655  34.226  52.586  1.00  0.00           H  
ATOM   1762  CA  LEU   117      53.194  34.541  54.599  1.00  0.00           C  
ATOM   1763  HA  LEU   117      53.121  35.435  55.219  1.00  0.00           H  
ATOM   1764  CB  LEU   117      51.740  34.217  54.231  1.00  0.00           C  
ATOM   1765  HB2 LEU   117      51.657  33.210  53.823  1.00  0.00           H  
ATOM   1766  HB3 LEU   117      51.179  34.187  55.165  1.00  0.00           H  
ATOM   1767  CG  LEU   117      51.023  35.183  53.235  1.00  0.00           C  
ATOM   1768  HG  LEU   117      51.561  35.126  52.289  1.00  0.00           H  
ATOM   1769  CD1 LEU   117      49.646  34.614  52.850  1.00  0.00           C  
ATOM   1770 HD11 LEU   117      48.946  34.672  53.683  1.00  0.00           H  
ATOM   1771 HD12 LEU   117      49.269  35.014  51.909  1.00  0.00           H  
ATOM   1772 HD13 LEU   117      49.781  33.562  52.596  1.00  0.00           H  
ATOM   1773  CD2 LEU   117      50.929  36.670  53.471  1.00  0.00           C  
ATOM   1774 HD21 LEU   117      51.909  37.085  53.706  1.00  0.00           H  
ATOM   1775 HD22 LEU   117      50.190  36.756  54.267  1.00  0.00           H  
ATOM   1776 HD23 LEU   117      50.376  37.211  52.703  1.00  0.00           H  
ATOM   1777  C   LEU   117      53.770  33.427  55.583  1.00  0.00           C  
ATOM   1778  O   LEU   117      53.003  32.575  56.019  1.00  0.00           O  
ATOM   1779  N   GLN   118      55.101  33.397  55.737  1.00  0.00           N  
ATOM   1780  H   GLN   118      55.756  34.055  55.339  1.00  0.00           H  
ATOM   1781  CA  GLN   118      55.807  32.292  56.407  1.00  0.00           C  
ATOM   1782  HA  GLN   118      55.735  31.365  55.838  1.00  0.00           H  
ATOM   1783  CB  GLN   118      57.295  32.576  56.554  1.00  0.00           C  
ATOM   1784  HB2 GLN   118      57.638  31.777  57.211  1.00  0.00           H  
ATOM   1785  HB3 GLN   118      57.789  32.593  55.582  1.00  0.00           H  
ATOM   1786  CG  GLN   118      57.696  33.834  57.287  1.00  0.00           C  
ATOM   1787  HG2 GLN   118      57.324  34.771  56.873  1.00  0.00           H  
ATOM   1788  HG3 GLN   118      57.200  33.591  58.227  1.00  0.00           H  
ATOM   1789  CD  GLN   118      59.197  33.955  57.620  1.00  0.00           C  
ATOM   1790  OE1 GLN   118      59.994  33.026  57.553  1.00  0.00           O  
ATOM   1791  NE2 GLN   118      59.603  35.182  57.851  1.00  0.00           N  
ATOM   1792 HE21 GLN   118      60.590  35.284  58.039  1.00  0.00           H  
ATOM   1793 HE22 GLN   118      58.927  35.923  57.736  1.00  0.00           H  
ATOM   1794  C   GLN   118      55.185  31.911  57.763  1.00  0.00           C  
ATOM   1795  O   GLN   118      54.642  32.773  58.452  1.00  0.00           O  
ATOM   1796  N   PRO   119      55.261  30.648  58.184  1.00  0.00           N  
ATOM   1797  CD  PRO   119      55.686  29.432  57.462  1.00  0.00           C  
ATOM   1798  HD2 PRO   119      56.756  29.272  57.595  1.00  0.00           H  
ATOM   1799  HD3 PRO   119      55.539  29.420  56.382  1.00  0.00           H  
ATOM   1800  CG  PRO   119      54.925  28.208  58.075  1.00  0.00           C  
ATOM   1801  HG2 PRO   119      54.028  28.006  57.490  1.00  0.00           H  
ATOM   1802  HG3 PRO   119      55.697  27.440  58.099  1.00  0.00           H  
ATOM   1803  CB  PRO   119      54.601  28.677  59.486  1.00  0.00           C  
ATOM   1804  HB2 PRO   119      53.690  28.191  59.835  1.00  0.00           H  
ATOM   1805  HB3 PRO   119      55.413  28.413  60.163  1.00  0.00           H  
ATOM   1806  CA  PRO   119      54.462  30.133  59.336  1.00  0.00           C  
ATOM   1807  HA  PRO   119      53.422  30.458  59.319  1.00  0.00           H  
ATOM   1808  C   PRO   119      54.910  30.596  60.751  1.00  0.00           C  
ATOM   1809  O   PRO   119      54.172  30.643  61.770  1.00  0.00           O  
ATOM   1810  N   ASN   120      56.200  31.083  60.869  1.00  0.00           N  
ATOM   1811  H   ASN   120      56.798  31.144  60.058  1.00  0.00           H  
ATOM   1812  CA  ASN   120      56.711  31.800  62.027  1.00  0.00           C  
ATOM   1813  HA  ASN   120      56.484  31.278  62.957  1.00  0.00           H  
ATOM   1814  CB  ASN   120      58.221  31.739  62.028  1.00  0.00           C  
ATOM   1815  HB2 ASN   120      58.631  32.039  62.992  1.00  0.00           H  
ATOM   1816  HB3 ASN   120      58.482  30.707  61.792  1.00  0.00           H  
ATOM   1817  CG  ASN   120      58.920  32.625  61.016  1.00  0.00           C  
ATOM   1818  OD1 ASN   120      58.395  33.552  60.505  1.00  0.00           O  
ATOM   1819  ND2 ASN   120      60.100  32.206  60.673  1.00  0.00           N  
ATOM   1820 HD21 ASN   120      60.570  31.526  61.252  1.00  0.00           H  
ATOM   1821 HD22 ASN   120      60.555  32.766  59.966  1.00  0.00           H  
ATOM   1822  C   ASN   120      56.236  33.246  62.270  1.00  0.00           C  
ATOM   1823  O   ASN   120      56.777  33.893  63.227  1.00  0.00           O  
ATOM   1824  N   LYS   121      55.295  33.853  61.426  1.00  0.00           N  
ATOM   1825  H   LYS   121      54.926  33.343  60.637  1.00  0.00           H  
ATOM   1826  CA  LYS   121      54.903  35.221  61.470  1.00  0.00           C  
ATOM   1827  HA  LYS   121      54.173  35.412  60.684  1.00  0.00           H  
ATOM   1828  CB  LYS   121      54.021  35.537  62.779  1.00  0.00           C  
ATOM   1829  HB2 LYS   121      53.703  36.579  62.772  1.00  0.00           H  
ATOM   1830  HB3 LYS   121      54.569  35.202  63.660  1.00  0.00           H  
ATOM   1831  CG  LYS   121      52.684  34.723  62.657  1.00  0.00           C  
ATOM   1832  HG2 LYS   121      52.807  33.743  62.197  1.00  0.00           H  
ATOM   1833  HG3 LYS   121      52.315  34.651  63.680  1.00  0.00           H  
ATOM   1834  CD  LYS   121      51.546  35.369  61.916  1.00  0.00           C  
ATOM   1835  HD2 LYS   121      51.893  35.659  60.924  1.00  0.00           H  
ATOM   1836  HD3 LYS   121      51.141  36.240  62.432  1.00  0.00           H  
ATOM   1837  CE  LYS   121      50.358  34.437  61.667  1.00  0.00           C  
ATOM   1838  HE2 LYS   121      49.721  34.895  60.911  1.00  0.00           H  
ATOM   1839  HE3 LYS   121      50.696  33.526  61.173  1.00  0.00           H  
ATOM   1840  NZ  LYS   121      49.501  34.229  62.810  1.00  0.00           N  
ATOM   1841  HZ1 LYS   121      49.264  35.085  63.291  1.00  0.00           H  
ATOM   1842  HZ2 LYS   121      48.687  33.734  62.475  1.00  0.00           H  
ATOM   1843  HZ3 LYS   121      49.965  33.591  63.442  1.00  0.00           H  
ATOM   1844  C   LYS   121      55.897  36.382  61.358  1.00  0.00           C  
ATOM   1845  O   LYS   121      55.491  37.492  61.572  1.00  0.00           O  
ATOM   1846  N   TYR   122      57.192  36.201  61.140  1.00  0.00           N  
ATOM   1847  H   TYR   122      57.375  35.210  61.083  1.00  0.00           H  
ATOM   1848  CA  TYR   122      58.209  37.248  60.899  1.00  0.00           C  
ATOM   1849  HA  TYR   122      58.020  38.139  61.497  1.00  0.00           H  
ATOM   1850  CB  TYR   122      59.610  36.750  61.351  1.00  0.00           C  
ATOM   1851  HB2 TYR   122      59.817  35.759  60.948  1.00  0.00           H  
ATOM   1852  HB3 TYR   122      60.436  37.346  60.964  1.00  0.00           H  
ATOM   1853  CG  TYR   122      59.697  36.639  62.938  1.00  0.00           C  
ATOM   1854  CD1 TYR   122      59.774  37.869  63.740  1.00  0.00           C  
ATOM   1855  HD1 TYR   122      59.729  38.823  63.236  1.00  0.00           H  
ATOM   1856  CE1 TYR   122      59.994  37.751  65.113  1.00  0.00           C  
ATOM   1857  HE1 TYR   122      60.075  38.616  65.756  1.00  0.00           H  
ATOM   1858  CZ  TYR   122      60.037  36.493  65.772  1.00  0.00           C  
ATOM   1859  OH  TYR   122      60.076  36.377  67.083  1.00  0.00           O  
ATOM   1860  HH  TYR   122      60.252  35.473  67.354  1.00  0.00           H  
ATOM   1861  CE2 TYR   122      59.952  35.325  65.029  1.00  0.00           C  
ATOM   1862  HE2 TYR   122      59.928  34.364  65.522  1.00  0.00           H  
ATOM   1863  CD2 TYR   122      59.794  35.414  63.603  1.00  0.00           C  
ATOM   1864  HD2 TYR   122      59.800  34.497  63.033  1.00  0.00           H  
ATOM   1865  C   TYR   122      58.059  37.832  59.497  1.00  0.00           C  
ATOM   1866  O   TYR   122      57.572  37.164  58.596  1.00  0.00           O  
ATOM   1867  N   VAL   123      58.429  39.073  59.258  1.00  0.00           N  
ATOM   1868  H   VAL   123      58.896  39.523  60.032  1.00  0.00           H  
ATOM   1869  CA  VAL   123      58.389  39.624  57.870  1.00  0.00           C  
ATOM   1870  HA  VAL   123      57.591  39.180  57.276  1.00  0.00           H  
ATOM   1871  CB  VAL   123      58.230  41.115  57.855  1.00  0.00           C  
ATOM   1872  HB  VAL   123      57.293  41.478  58.276  1.00  0.00           H  
ATOM   1873  CG1 VAL   123      59.356  42.057  58.462  1.00  0.00           C  
ATOM   1874 HG11 VAL   123      60.235  41.822  57.862  1.00  0.00           H  
ATOM   1875 HG12 VAL   123      59.177  43.105  58.222  1.00  0.00           H  
ATOM   1876 HG13 VAL   123      59.667  41.862  59.489  1.00  0.00           H  
ATOM   1877  CG2 VAL   123      58.085  41.482  56.341  1.00  0.00           C  
ATOM   1878 HG21 VAL   123      59.030  41.343  55.816  1.00  0.00           H  
ATOM   1879 HG22 VAL   123      57.819  42.533  56.224  1.00  0.00           H  
ATOM   1880 HG23 VAL   123      57.364  40.794  55.898  1.00  0.00           H  
ATOM   1881  C   VAL   123      59.743  39.019  57.284  1.00  0.00           C  
ATOM   1882  O   VAL   123      60.769  39.367  57.804  1.00  0.00           O  
ATOM   1883  N   PRO   124      59.678  38.235  56.203  1.00  0.00           N  
ATOM   1884  CD  PRO   124      58.542  37.650  55.579  1.00  0.00           C  
ATOM   1885  HD2 PRO   124      58.086  37.023  56.346  1.00  0.00           H  
ATOM   1886  HD3 PRO   124      57.783  38.297  55.139  1.00  0.00           H  
ATOM   1887  CG  PRO   124      59.018  36.847  54.358  1.00  0.00           C  
ATOM   1888  HG2 PRO   124      58.460  35.914  54.279  1.00  0.00           H  
ATOM   1889  HG3 PRO   124      58.867  37.444  53.458  1.00  0.00           H  
ATOM   1890  CB  PRO   124      60.456  36.535  54.720  1.00  0.00           C  
ATOM   1891  HB2 PRO   124      61.006  36.325  53.803  1.00  0.00           H  
ATOM   1892  HB3 PRO   124      60.651  35.677  55.364  1.00  0.00           H  
ATOM   1893  CA  PRO   124      60.918  37.742  55.527  1.00  0.00           C  
ATOM   1894  HA  PRO   124      61.593  37.309  56.265  1.00  0.00           H  
ATOM   1895  C   PRO   124      61.605  38.824  54.641  1.00  0.00           C  
ATOM   1896  O   PRO   124      60.882  39.669  54.105  1.00  0.00           O  
ATOM   1897  N   PRO   125      62.978  38.767  54.410  1.00  0.00           N  
ATOM   1898  CD  PRO   125      63.960  37.835  54.924  1.00  0.00           C  
ATOM   1899  HD2 PRO   125      63.938  36.911  54.345  1.00  0.00           H  
ATOM   1900  HD3 PRO   125      63.739  37.506  55.940  1.00  0.00           H  
ATOM   1901  CG  PRO   125      65.350  38.595  54.973  1.00  0.00           C  
ATOM   1902  HG2 PRO   125      65.385  39.301  55.803  1.00  0.00           H  
ATOM   1903  HG3 PRO   125      66.181  37.903  54.839  1.00  0.00           H  
ATOM   1904  CB  PRO   125      65.169  39.464  53.741  1.00  0.00           C  
ATOM   1905  HB2 PRO   125      65.739  40.383  53.881  1.00  0.00           H  
ATOM   1906  HB3 PRO   125      65.509  38.979  52.826  1.00  0.00           H  
ATOM   1907  CA  PRO   125      63.703  39.876  53.779  1.00  0.00           C  
ATOM   1908  HA  PRO   125      63.737  40.678  54.517  1.00  0.00           H  
ATOM   1909  C   PRO   125      63.328  40.305  52.401  1.00  0.00           C  
ATOM   1910  O   PRO   125      63.458  41.482  52.113  1.00  0.00           O  
ATOM   1911  N   ILE   126      62.689  39.435  51.634  1.00  0.00           N  
ATOM   1912  H   ILE   126      62.661  38.529  52.078  1.00  0.00           H  
ATOM   1913  CA  ILE   126      62.157  39.668  50.299  1.00  0.00           C  
ATOM   1914  HA  ILE   126      62.984  40.078  49.718  1.00  0.00           H  
ATOM   1915  CB  ILE   126      61.551  38.349  49.633  1.00  0.00           C  
ATOM   1916  HB  ILE   126      62.288  37.552  49.545  1.00  0.00           H  
ATOM   1917  CG2 ILE   126      60.424  37.721  50.539  1.00  0.00           C  
ATOM   1918 HG21 ILE   126      59.512  38.316  50.506  1.00  0.00           H  
ATOM   1919 HG22 ILE   126      60.141  36.717  50.223  1.00  0.00           H  
ATOM   1920 HG23 ILE   126      60.763  37.644  51.572  1.00  0.00           H  
ATOM   1921  CG1 ILE   126      61.025  38.627  48.179  1.00  0.00           C  
ATOM   1922 HG12 ILE   126      60.446  37.759  47.862  1.00  0.00           H  
ATOM   1923 HG13 ILE   126      60.400  39.520  48.185  1.00  0.00           H  
ATOM   1924  CD1 ILE   126      62.185  38.858  47.107  1.00  0.00           C  
ATOM   1925 HD11 ILE   126      62.563  39.878  47.181  1.00  0.00           H  
ATOM   1926 HD12 ILE   126      61.760  38.844  46.103  1.00  0.00           H  
ATOM   1927 HD13 ILE   126      62.953  38.111  47.307  1.00  0.00           H  
ATOM   1928  C   ILE   126      61.113  40.801  50.322  1.00  0.00           C  
ATOM   1929  O   ILE   126      61.101  41.537  49.309  1.00  0.00           O  
ATOM   1930  N   VAL   127      60.359  40.973  51.416  1.00  0.00           N  
ATOM   1931  H   VAL   127      60.566  40.475  52.270  1.00  0.00           H  
ATOM   1932  CA  VAL   127      59.367  42.109  51.498  1.00  0.00           C  
ATOM   1933  HA  VAL   127      58.686  42.011  50.653  1.00  0.00           H  
ATOM   1934  CB  VAL   127      58.512  42.025  52.736  1.00  0.00           C  
ATOM   1935  HB  VAL   127      59.062  42.274  53.644  1.00  0.00           H  
ATOM   1936  CG1 VAL   127      57.282  43.003  52.702  1.00  0.00           C  
ATOM   1937 HG11 VAL   127      56.567  42.803  51.904  1.00  0.00           H  
ATOM   1938 HG12 VAL   127      57.659  44.012  52.535  1.00  0.00           H  
ATOM   1939 HG13 VAL   127      56.814  43.000  53.686  1.00  0.00           H  
ATOM   1940  CG2 VAL   127      57.806  40.668  52.777  1.00  0.00           C  
ATOM   1941 HG21 VAL   127      57.195  40.342  51.935  1.00  0.00           H  
ATOM   1942 HG22 VAL   127      58.594  39.918  52.842  1.00  0.00           H  
ATOM   1943 HG23 VAL   127      57.238  40.693  53.707  1.00  0.00           H  
ATOM   1944  C   VAL   127      60.089  43.476  51.202  1.00  0.00           C  
ATOM   1945  O   VAL   127      59.398  44.423  50.854  1.00  0.00           O  
ATOM   1946  N   ASN   128      61.348  43.658  51.498  1.00  0.00           N  
ATOM   1947  H   ASN   128      61.811  42.878  51.942  1.00  0.00           H  
ATOM   1948  CA  ASN   128      62.108  44.896  51.230  1.00  0.00           C  
ATOM   1949  HA  ASN   128      61.657  45.745  51.743  1.00  0.00           H  
ATOM   1950  CB  ASN   128      63.445  44.794  51.979  1.00  0.00           C  
ATOM   1951  HB2 ASN   128      64.003  43.999  51.486  1.00  0.00           H  
ATOM   1952  HB3 ASN   128      63.312  44.400  52.986  1.00  0.00           H  
ATOM   1953  CG  ASN   128      64.255  46.064  51.875  1.00  0.00           C  
ATOM   1954  OD1 ASN   128      65.185  46.244  51.110  1.00  0.00           O  
ATOM   1955  ND2 ASN   128      64.062  47.053  52.719  1.00  0.00           N  
ATOM   1956 HD21 ASN   128      64.666  47.861  52.766  1.00  0.00           H  
ATOM   1957 HD22 ASN   128      63.572  46.825  53.572  1.00  0.00           H  
ATOM   1958  C   ASN   128      62.221  45.151  49.734  1.00  0.00           C  
ATOM   1959  O   ASN   128      62.142  46.283  49.313  1.00  0.00           O  
ATOM   1960  N   SER   129      62.471  44.150  48.874  1.00  0.00           N  
ATOM   1961  H   SER   129      62.466  43.264  49.359  1.00  0.00           H  
ATOM   1962  CA  SER   129      62.756  44.221  47.415  1.00  0.00           C  
ATOM   1963  HA  SER   129      63.500  44.998  47.242  1.00  0.00           H  
ATOM   1964  CB  SER   129      63.380  42.933  46.891  1.00  0.00           C  
ATOM   1965  HB2 SER   129      62.897  41.974  47.079  1.00  0.00           H  
ATOM   1966  HB3 SER   129      63.446  43.012  45.806  1.00  0.00           H  
ATOM   1967  OG  SER   129      64.694  42.691  47.306  1.00  0.00           O  
ATOM   1968  HG  SER   129      64.667  42.652  48.265  1.00  0.00           H  
ATOM   1969  C   SER   129      61.490  44.501  46.591  1.00  0.00           C  
ATOM   1970  O   SER   129      61.549  44.748  45.409  1.00  0.00           O  
ATOM   1971  N   LEU   130      60.292  44.455  47.131  1.00  0.00           N  
ATOM   1972  H   LEU   130      60.304  44.165  48.099  1.00  0.00           H  
ATOM   1973  CA  LEU   130      58.976  44.721  46.440  1.00  0.00           C  
ATOM   1974  HA  LEU   130      58.936  44.257  45.454  1.00  0.00           H  
ATOM   1975  CB  LEU   130      57.813  43.936  47.163  1.00  0.00           C  
ATOM   1976  HB2 LEU   130      57.580  44.320  48.157  1.00  0.00           H  
ATOM   1977  HB3 LEU   130      56.839  44.123  46.712  1.00  0.00           H  
ATOM   1978  CG  LEU   130      57.944  42.474  47.531  1.00  0.00           C  
ATOM   1979  HG  LEU   130      58.806  42.346  48.185  1.00  0.00           H  
ATOM   1980  CD1 LEU   130      56.696  41.975  48.203  1.00  0.00           C  
ATOM   1981 HD11 LEU   130      56.752  42.123  49.282  1.00  0.00           H  
ATOM   1982 HD12 LEU   130      56.670  40.886  48.165  1.00  0.00           H  
ATOM   1983 HD13 LEU   130      55.807  42.380  47.719  1.00  0.00           H  
ATOM   1984  CD2 LEU   130      58.206  41.509  46.391  1.00  0.00           C  
ATOM   1985 HD21 LEU   130      58.584  40.658  46.956  1.00  0.00           H  
ATOM   1986 HD22 LEU   130      57.301  41.390  45.795  1.00  0.00           H  
ATOM   1987 HD23 LEU   130      58.937  41.889  45.676  1.00  0.00           H  
ATOM   1988  C   LEU   130      58.755  46.270  46.349  1.00  0.00           C  
ATOM   1989  O   LEU   130      57.719  46.754  45.931  1.00  0.00           O  
ATOM   1990  N   PHE   131      59.660  47.078  46.826  1.00  0.00           N  
ATOM   1991  H   PHE   131      60.435  46.632  47.295  1.00  0.00           H  
ATOM   1992  CA  PHE   131      59.596  48.489  46.932  1.00  0.00           C  
ATOM   1993  HA  PHE   131      58.777  48.852  46.311  1.00  0.00           H  
ATOM   1994  CB  PHE   131      59.061  48.991  48.344  1.00  0.00           C  
ATOM   1995  HB2 PHE   131      59.064  50.081  48.381  1.00  0.00           H  
ATOM   1996  HB3 PHE   131      59.820  48.692  49.067  1.00  0.00           H  
ATOM   1997  CG  PHE   131      57.774  48.405  48.829  1.00  0.00           C  
ATOM   1998  CD1 PHE   131      56.620  49.047  48.516  1.00  0.00           C  
ATOM   1999  HD1 PHE   131      56.600  50.008  48.023  1.00  0.00           H  
ATOM   2000  CE1 PHE   131      55.397  48.451  48.829  1.00  0.00           C  
ATOM   2001  HE1 PHE   131      54.482  48.918  48.497  1.00  0.00           H  
ATOM   2002  CZ  PHE   131      55.368  47.210  49.483  1.00  0.00           C  
ATOM   2003  HZ  PHE   131      54.371  46.862  49.711  1.00  0.00           H  
ATOM   2004  CE2 PHE   131      56.503  46.671  49.918  1.00  0.00           C  
ATOM   2005  HE2 PHE   131      56.519  45.757  50.492  1.00  0.00           H  
ATOM   2006  CD2 PHE   131      57.748  47.239  49.588  1.00  0.00           C  
ATOM   2007  HD2 PHE   131      58.634  46.686  49.864  1.00  0.00           H  
ATOM   2008  C   PHE   131      60.849  49.294  46.531  1.00  0.00           C  
ATOM   2009  O   PHE   131      61.973  48.730  46.549  1.00  0.00           O  
ATOM   2010  N   SER   132      60.729  50.579  46.229  1.00  0.00           N  
ATOM   2011  H   SER   132      59.808  50.974  46.360  1.00  0.00           H  
ATOM   2012  CA  SER   132      61.765  51.395  45.748  1.00  0.00           C  
ATOM   2013  HA  SER   132      62.800  51.076  45.868  1.00  0.00           H  
ATOM   2014  CB  SER   132      61.479  51.804  44.304  1.00  0.00           C  
ATOM   2015  HB2 SER   132      60.669  52.529  44.222  1.00  0.00           H  
ATOM   2016  HB3 SER   132      62.254  52.415  43.841  1.00  0.00           H  
ATOM   2017  OG  SER   132      61.240  50.636  43.559  1.00  0.00           O  
ATOM   2018  HG  SER   132      60.396  50.238  43.784  1.00  0.00           H  
ATOM   2019  C   SER   132      61.725  52.708  46.560  1.00  0.00           C  
ATOM   2020  O   SER   132      60.714  53.101  47.110  1.00  0.00           O  
ATOM   2021  N   LEU   133      62.845  53.403  46.717  1.00  0.00           N  
ATOM   2022  H   LEU   133      63.658  53.006  46.268  1.00  0.00           H  
ATOM   2023  CA  LEU   133      62.903  54.588  47.672  1.00  0.00           C  
ATOM   2024  HA  LEU   133      63.963  54.810  47.796  1.00  0.00           H  
ATOM   2025  CB  LEU   133      62.214  55.818  47.016  1.00  0.00           C  
ATOM   2026  HB2 LEU   133      61.146  55.604  47.031  1.00  0.00           H  
ATOM   2027  HB3 LEU   133      62.393  56.706  47.623  1.00  0.00           H  
ATOM   2028  CG  LEU   133      62.637  56.128  45.540  1.00  0.00           C  
ATOM   2029  HG  LEU   133      62.859  55.217  44.985  1.00  0.00           H  
ATOM   2030  CD1 LEU   133      61.596  56.931  44.925  1.00  0.00           C  
ATOM   2031 HD11 LEU   133      60.686  56.344  45.044  1.00  0.00           H  
ATOM   2032 HD12 LEU   133      61.868  57.202  43.905  1.00  0.00           H  
ATOM   2033 HD13 LEU   133      61.393  57.869  45.443  1.00  0.00           H  
ATOM   2034  CD2 LEU   133      63.911  56.987  45.537  1.00  0.00           C  
ATOM   2035 HD21 LEU   133      64.189  57.149  44.495  1.00  0.00           H  
ATOM   2036 HD22 LEU   133      63.784  57.940  46.052  1.00  0.00           H  
ATOM   2037 HD23 LEU   133      64.767  56.460  45.958  1.00  0.00           H  
ATOM   2038  C   LEU   133      62.432  54.167  49.125  1.00  0.00           C  
ATOM   2039  O   LEU   133      61.777  54.958  49.802  1.00  0.00           O  
ATOM   2040  N   ASN   134      63.013  53.072  49.618  1.00  0.00           N  
ATOM   2041  H   ASN   134      63.746  52.636  49.077  1.00  0.00           H  
ATOM   2042  CA  ASN   134      62.720  52.583  50.916  1.00  0.00           C  
ATOM   2043  HA  ASN   134      61.658  52.770  51.077  1.00  0.00           H  
ATOM   2044  CB  ASN   134      63.107  51.059  51.099  1.00  0.00           C  
ATOM   2045  HB2 ASN   134      64.179  50.905  50.982  1.00  0.00           H  
ATOM   2046  HB3 ASN   134      62.768  50.650  52.051  1.00  0.00           H  
ATOM   2047  CG  ASN   134      62.453  50.105  50.115  1.00  0.00           C  
ATOM   2048  OD1 ASN   134      61.801  50.498  49.139  1.00  0.00           O  
ATOM   2049  ND2 ASN   134      62.404  48.827  50.437  1.00  0.00           N  
ATOM   2050 HD21 ASN   134      61.964  48.303  49.695  1.00  0.00           H  
ATOM   2051 HD22 ASN   134      62.844  48.406  51.243  1.00  0.00           H  
ATOM   2052  C   ASN   134      63.442  53.434  51.944  1.00  0.00           C  
ATOM   2053  O   ASN   134      64.704  53.461  52.054  1.00  0.00           O  
ATOM   2054  N   GLY   135      62.698  53.984  52.884  1.00  0.00           N  
ATOM   2055  H   GLY   135      61.704  54.073  52.729  1.00  0.00           H  
ATOM   2056  CA  GLY   135      63.310  54.892  53.898  1.00  0.00           C  
ATOM   2057  HA2 GLY   135      64.138  54.377  54.384  1.00  0.00           H  
ATOM   2058  HA3 GLY   135      62.534  55.128  54.626  1.00  0.00           H  
ATOM   2059  C   GLY   135      63.826  56.234  53.371  1.00  0.00           C  
ATOM   2060  O   GLY   135      64.370  57.093  54.128  1.00  0.00           O  
ATOM   2061  N   VAL   136      63.599  56.542  52.112  1.00  0.00           N  
ATOM   2062  H   VAL   136      63.178  55.823  51.540  1.00  0.00           H  
ATOM   2063  CA  VAL   136      64.025  57.886  51.560  1.00  0.00           C  
ATOM   2064  HA  VAL   136      65.021  58.196  51.876  1.00  0.00           H  
ATOM   2065  CB  VAL   136      64.100  57.841  49.959  1.00  0.00           C  
ATOM   2066  HB  VAL   136      63.204  57.336  49.598  1.00  0.00           H  
ATOM   2067  CG1 VAL   136      64.159  59.208  49.328  1.00  0.00           C  
ATOM   2068 HG11 VAL   136      64.869  59.974  49.640  1.00  0.00           H  
ATOM   2069 HG12 VAL   136      63.193  59.713  49.335  1.00  0.00           H  
ATOM   2070 HG13 VAL   136      64.342  59.048  48.265  1.00  0.00           H  
ATOM   2071  CG2 VAL   136      65.367  57.149  49.543  1.00  0.00           C  
ATOM   2072 HG21 VAL   136      66.294  57.715  49.636  1.00  0.00           H  
ATOM   2073 HG22 VAL   136      65.337  56.960  48.470  1.00  0.00           H  
ATOM   2074 HG23 VAL   136      65.478  56.263  50.167  1.00  0.00           H  
ATOM   2075  C   VAL   136      63.069  58.968  52.073  1.00  0.00           C  
ATOM   2076  O   VAL   136      61.845  58.811  51.923  1.00  0.00           O  
ATOM   2077  N   LYS   137      63.667  60.048  52.567  1.00  0.00           N  
ATOM   2078  H   LYS   137      64.664  60.114  52.418  1.00  0.00           H  
ATOM   2079  CA  LYS   137      63.048  61.270  53.062  1.00  0.00           C  
ATOM   2080  HA  LYS   137      62.352  60.961  53.842  1.00  0.00           H  
ATOM   2081  CB  LYS   137      64.110  62.217  53.630  1.00  0.00           C  
ATOM   2082  HB2 LYS   137      63.474  62.983  54.073  1.00  0.00           H  
ATOM   2083  HB3 LYS   137      64.743  62.624  52.841  1.00  0.00           H  
ATOM   2084  CG  LYS   137      64.883  61.705  54.856  1.00  0.00           C  
ATOM   2085  HG2 LYS   137      65.572  60.928  54.525  1.00  0.00           H  
ATOM   2086  HG3 LYS   137      64.214  61.373  55.650  1.00  0.00           H  
ATOM   2087  CD  LYS   137      65.825  62.839  55.274  1.00  0.00           C  
ATOM   2088  HD2 LYS   137      66.235  63.234  54.345  1.00  0.00           H  
ATOM   2089  HD3 LYS   137      65.163  63.634  55.617  1.00  0.00           H  
ATOM   2090  CE  LYS   137      66.768  62.385  56.418  1.00  0.00           C  
ATOM   2091  HE2 LYS   137      67.413  61.614  55.996  1.00  0.00           H  
ATOM   2092  HE3 LYS   137      66.161  61.915  57.192  1.00  0.00           H  
ATOM   2093  NZ  LYS   137      67.617  63.444  56.934  1.00  0.00           N  
ATOM   2094  HZ1 LYS   137      68.492  63.088  57.290  1.00  0.00           H  
ATOM   2095  HZ2 LYS   137      67.950  64.088  56.231  1.00  0.00           H  
ATOM   2096  HZ3 LYS   137      67.061  63.885  57.652  1.00  0.00           H  
ATOM   2097  C   LYS   137      62.214  61.989  51.994  1.00  0.00           C  
ATOM   2098  O   LYS   137      62.638  62.118  50.810  1.00  0.00           O  
ATOM   2099  N   ASN   138      61.012  62.459  52.312  1.00  0.00           N  
ATOM   2100  H   ASN   138      60.677  62.225  53.236  1.00  0.00           H  
ATOM   2101  CA  ASN   138      60.067  63.095  51.375  1.00  0.00           C  
ATOM   2102  HA  ASN   138      60.069  62.453  50.494  1.00  0.00           H  
ATOM   2103  CB  ASN   138      58.767  63.312  52.118  1.00  0.00           C  
ATOM   2104  HB2 ASN   138      58.153  63.940  51.474  1.00  0.00           H  
ATOM   2105  HB3 ASN   138      59.031  63.947  52.964  1.00  0.00           H  
ATOM   2106  CG  ASN   138      58.068  61.994  52.544  1.00  0.00           C  
ATOM   2107  OD1 ASN   138      57.787  61.142  51.739  1.00  0.00           O  
ATOM   2108  ND2 ASN   138      57.901  61.836  53.838  1.00  0.00           N  
ATOM   2109 HD21 ASN   138      57.594  60.948  54.207  1.00  0.00           H  
ATOM   2110 HD22 ASN   138      58.080  62.651  54.407  1.00  0.00           H  
ATOM   2111  C   ASN   138      60.495  64.448  50.828  1.00  0.00           C  
ATOM   2112  O   ASN   138      60.024  64.907  49.798  1.00  0.00           O  
ATOM   2113  N   ARG   139      61.504  65.125  51.456  1.00  0.00           N  
ATOM   2114  H   ARG   139      61.773  64.861  52.394  1.00  0.00           H  
ATOM   2115  CA  ARG   139      62.165  66.306  50.906  1.00  0.00           C  
ATOM   2116  HA  ARG   139      61.345  66.939  50.567  1.00  0.00           H  
ATOM   2117  CB  ARG   139      62.911  67.056  52.062  1.00  0.00           C  
ATOM   2118  HB2 ARG   139      62.228  67.059  52.912  1.00  0.00           H  
ATOM   2119  HB3 ARG   139      63.118  68.097  51.815  1.00  0.00           H  
ATOM   2120  CG  ARG   139      64.300  66.382  52.426  1.00  0.00           C  
ATOM   2121  HG2 ARG   139      64.233  65.306  52.589  1.00  0.00           H  
ATOM   2122  HG3 ARG   139      64.993  66.334  51.586  1.00  0.00           H  
ATOM   2123  CD  ARG   139      64.972  66.882  53.704  1.00  0.00           C  
ATOM   2124  HD2 ARG   139      65.829  66.251  53.938  1.00  0.00           H  
ATOM   2125  HD3 ARG   139      64.233  66.969  54.502  1.00  0.00           H  
ATOM   2126  NE  ARG   139      65.560  68.258  53.487  1.00  0.00           N  
ATOM   2127  HE  ARG   139      65.444  68.584  52.538  1.00  0.00           H  
ATOM   2128  CZ  ARG   139      66.185  69.120  54.306  1.00  0.00           C  
ATOM   2129  NH1 ARG   139      66.335  68.859  55.572  1.00  0.00           N  
ATOM   2130 HH11 ARG   139      65.857  68.051  55.946  1.00  0.00           H  
ATOM   2131 HH12 ARG   139      66.897  69.442  56.176  1.00  0.00           H  
ATOM   2132  NH2 ARG   139      66.844  70.084  53.868  1.00  0.00           N  
ATOM   2133 HH21 ARG   139      66.602  70.576  53.020  1.00  0.00           H  
ATOM   2134 HH22 ARG   139      67.431  70.565  54.535  1.00  0.00           H  
ATOM   2135  C   ARG   139      63.022  66.044  49.609  1.00  0.00           C  
ATOM   2136  O   ARG   139      63.243  66.998  48.856  1.00  0.00           O  
ATOM   2137  N   GLU   140      63.452  64.783  49.337  1.00  0.00           N  
ATOM   2138  H   GLU   140      63.239  63.927  49.830  1.00  0.00           H  
ATOM   2139  CA  GLU   140      64.088  64.372  48.059  1.00  0.00           C  
ATOM   2140  HA  GLU   140      64.848  65.130  47.875  1.00  0.00           H  
ATOM   2141  CB  GLU   140      64.727  62.965  48.355  1.00  0.00           C  
ATOM   2142  HB2 GLU   140      63.896  62.304  48.603  1.00  0.00           H  
ATOM   2143  HB3 GLU   140      65.137  62.622  47.405  1.00  0.00           H  
ATOM   2144  CG  GLU   140      65.867  62.944  49.417  1.00  0.00           C  
ATOM   2145  HG2 GLU   140      66.048  61.906  49.695  1.00  0.00           H  
ATOM   2146  HG3 GLU   140      65.580  63.545  50.280  1.00  0.00           H  
ATOM   2147  CD  GLU   140      67.243  63.433  48.902  1.00  0.00           C  
ATOM   2148  OE1 GLU   140      68.009  64.049  49.661  1.00  0.00           O  
ATOM   2149  OE2 GLU   140      67.600  63.067  47.797  1.00  0.00           O  
ATOM   2150  C   GLU   140      63.102  64.353  46.922  1.00  0.00           C  
ATOM   2151  O   GLU   140      63.433  64.372  45.709  1.00  0.00           O  
ATOM   2152  N   GLY   141      61.828  64.317  47.211  1.00  0.00           N  
ATOM   2153  H   GLY   141      61.501  64.279  48.166  1.00  0.00           H  
ATOM   2154  CA  GLY   141      60.731  64.509  46.225  1.00  0.00           C  
ATOM   2155  HA2 GLY   141      59.734  64.430  46.659  1.00  0.00           H  
ATOM   2156  HA3 GLY   141      60.842  63.654  45.559  1.00  0.00           H  
ATOM   2157  C   GLY   141      60.697  65.781  45.357  1.00  0.00           C  
ATOM   2158  O   GLY   141      59.769  66.005  44.626  1.00  0.00           O  
ATOM   2159  N   THR   142      61.699  66.707  45.390  1.00  0.00           N  
ATOM   2160  H   THR   142      62.319  66.682  46.187  1.00  0.00           H  
ATOM   2161  CA  THR   142      61.869  67.833  44.400  1.00  0.00           C  
ATOM   2162  HA  THR   142      60.897  68.309  44.270  1.00  0.00           H  
ATOM   2163  CB  THR   142      62.883  68.814  44.913  1.00  0.00           C  
ATOM   2164  HB  THR   142      63.228  69.408  44.067  1.00  0.00           H  
ATOM   2165  CG2 THR   142      62.304  69.589  46.081  1.00  0.00           C  
ATOM   2166 HG21 THR   142      63.087  70.224  46.498  1.00  0.00           H  
ATOM   2167 HG22 THR   142      61.493  70.240  45.754  1.00  0.00           H  
ATOM   2168 HG23 THR   142      61.921  68.817  46.749  1.00  0.00           H  
ATOM   2169  OG1 THR   142      64.052  68.055  45.283  1.00  0.00           O  
ATOM   2170  HG1 THR   142      64.839  68.605  45.259  1.00  0.00           H  
ATOM   2171  C   THR   142      62.479  67.209  43.074  1.00  0.00           C  
ATOM   2172  O   THR   142      62.339  67.796  42.007  1.00  0.00           O  
ATOM   2173  N   ILE   143      63.113  66.050  43.114  1.00  0.00           N  
ATOM   2174  H   ILE   143      63.270  65.673  44.038  1.00  0.00           H  
ATOM   2175  CA  ILE   143      63.581  65.307  41.940  1.00  0.00           C  
ATOM   2176  HA  ILE   143      63.128  65.731  41.044  1.00  0.00           H  
ATOM   2177  CB  ILE   143      65.119  65.388  41.784  1.00  0.00           C  
ATOM   2178  HB  ILE   143      65.317  64.755  40.919  1.00  0.00           H  
ATOM   2179  CG2 ILE   143      65.564  66.793  41.277  1.00  0.00           C  
ATOM   2180 HG21 ILE   143      65.047  66.987  40.337  1.00  0.00           H  
ATOM   2181 HG22 ILE   143      65.165  67.478  42.025  1.00  0.00           H  
ATOM   2182 HG23 ILE   143      66.651  66.858  41.223  1.00  0.00           H  
ATOM   2183  CG1 ILE   143      65.981  64.920  42.998  1.00  0.00           C  
ATOM   2184 HG12 ILE   143      65.586  63.941  43.267  1.00  0.00           H  
ATOM   2185 HG13 ILE   143      65.804  65.605  43.827  1.00  0.00           H  
ATOM   2186  CD1 ILE   143      67.537  64.908  42.761  1.00  0.00           C  
ATOM   2187 HD11 ILE   143      67.892  65.938  42.758  1.00  0.00           H  
ATOM   2188 HD12 ILE   143      67.781  64.301  41.889  1.00  0.00           H  
ATOM   2189 HD13 ILE   143      68.014  64.428  43.617  1.00  0.00           H  
ATOM   2190  C   ILE   143      63.151  63.815  41.993  1.00  0.00           C  
ATOM   2191  O   ILE   143      63.248  63.116  40.942  1.00  0.00           O  
ATOM   2192  N   GLN   144      62.856  63.265  43.167  1.00  0.00           N  
ATOM   2193  H   GLN   144      63.055  63.686  44.063  1.00  0.00           H  
ATOM   2194  CA  GLN   144      62.407  61.907  43.229  1.00  0.00           C  
ATOM   2195  HA  GLN   144      62.898  61.339  42.438  1.00  0.00           H  
ATOM   2196  CB  GLN   144      62.743  61.200  44.559  1.00  0.00           C  
ATOM   2197  HB2 GLN   144      62.226  61.769  45.332  1.00  0.00           H  
ATOM   2198  HB3 GLN   144      62.238  60.234  44.566  1.00  0.00           H  
ATOM   2199  CG  GLN   144      64.256  61.083  44.999  1.00  0.00           C  
ATOM   2200  HG2 GLN   144      64.674  62.083  45.113  1.00  0.00           H  
ATOM   2201  HG3 GLN   144      64.323  60.661  46.002  1.00  0.00           H  
ATOM   2202  CD  GLN   144      65.157  60.203  44.014  1.00  0.00           C  
ATOM   2203  OE1 GLN   144      64.750  59.753  42.953  1.00  0.00           O  
ATOM   2204  NE2 GLN   144      66.422  60.040  44.367  1.00  0.00           N  
ATOM   2205 HE21 GLN   144      66.957  59.404  43.794  1.00  0.00           H  
ATOM   2206 HE22 GLN   144      66.723  60.319  45.290  1.00  0.00           H  
ATOM   2207  C   GLN   144      60.860  61.806  42.909  1.00  0.00           C  
ATOM   2208  O   GLN   144      60.059  62.710  43.281  1.00  0.00           O  
ATOM   2209  N   PRO   145      60.414  60.731  42.219  1.00  0.00           N  
ATOM   2210  CD  PRO   145      61.155  59.662  41.605  1.00  0.00           C  
ATOM   2211  HD2 PRO   145      61.943  59.341  42.287  1.00  0.00           H  
ATOM   2212  HD3 PRO   145      61.594  59.890  40.634  1.00  0.00           H  
ATOM   2213  CG  PRO   145      60.178  58.582  41.363  1.00  0.00           C  
ATOM   2214  HG2 PRO   145      60.405  57.942  40.511  1.00  0.00           H  
ATOM   2215  HG3 PRO   145      60.098  57.970  42.261  1.00  0.00           H  
ATOM   2216  CB  PRO   145      58.851  59.246  41.233  1.00  0.00           C  
ATOM   2217  HB2 PRO   145      58.603  59.555  40.217  1.00  0.00           H  
ATOM   2218  HB3 PRO   145      57.970  58.669  41.515  1.00  0.00           H  
ATOM   2219  CA  PRO   145      58.962  60.545  42.002  1.00  0.00           C  
ATOM   2220  HA  PRO   145      58.708  61.407  41.386  1.00  0.00           H  
ATOM   2221  C   PRO   145      58.156  60.582  43.341  1.00  0.00           C  
ATOM   2222  O   PRO   145      58.521  60.097  44.437  1.00  0.00           O  
ATOM   2223  N   LEU   146      57.022  61.241  43.256  1.00  0.00           N  
ATOM   2224  H   LEU   146      56.734  61.489  42.320  1.00  0.00           H  
ATOM   2225  CA  LEU   146      56.116  61.443  44.453  1.00  0.00           C  
ATOM   2226  HA  LEU   146      56.710  61.579  45.356  1.00  0.00           H  
ATOM   2227  CB  LEU   146      55.222  62.732  44.238  1.00  0.00           C  
ATOM   2228  HB2 LEU   146      54.530  62.606  43.406  1.00  0.00           H  
ATOM   2229  HB3 LEU   146      54.494  62.809  45.046  1.00  0.00           H  
ATOM   2230  CG  LEU   146      55.942  64.032  43.981  1.00  0.00           C  
ATOM   2231  HG  LEU   146      56.657  63.858  43.176  1.00  0.00           H  
ATOM   2232  CD1 LEU   146      55.058  65.246  43.611  1.00  0.00           C  
ATOM   2233 HD11 LEU   146      54.431  65.497  44.467  1.00  0.00           H  
ATOM   2234 HD12 LEU   146      55.649  66.135  43.390  1.00  0.00           H  
ATOM   2235 HD13 LEU   146      54.376  64.901  42.834  1.00  0.00           H  
ATOM   2236  CD2 LEU   146      56.676  64.522  45.233  1.00  0.00           C  
ATOM   2237 HD21 LEU   146      56.030  64.698  46.093  1.00  0.00           H  
ATOM   2238 HD22 LEU   146      57.195  65.444  44.972  1.00  0.00           H  
ATOM   2239 HD23 LEU   146      57.362  63.758  45.596  1.00  0.00           H  
ATOM   2240  C   LEU   146      55.209  60.254  44.590  1.00  0.00           C  
ATOM   2241  O   LEU   146      54.680  60.061  45.676  1.00  0.00           O  
ATOM   2242  N   LEU   147      54.926  59.487  43.511  1.00  0.00           N  
ATOM   2243  H   LEU   147      55.220  59.779  42.590  1.00  0.00           H  
ATOM   2244  CA  LEU   147      54.182  58.218  43.479  1.00  0.00           C  
ATOM   2245  HA  LEU   147      53.961  57.801  44.462  1.00  0.00           H  
ATOM   2246  CB  LEU   147      52.884  58.464  42.843  1.00  0.00           C  
ATOM   2247  HB2 LEU   147      53.049  58.944  41.878  1.00  0.00           H  
ATOM   2248  HB3 LEU   147      52.481  59.207  43.530  1.00  0.00           H  
ATOM   2249  CG  LEU   147      51.935  57.289  42.604  1.00  0.00           C  
ATOM   2250  HG  LEU   147      52.368  56.443  42.071  1.00  0.00           H  
ATOM   2251  CD1 LEU   147      51.449  56.739  43.997  1.00  0.00           C  
ATOM   2252 HD11 LEU   147      51.147  57.575  44.628  1.00  0.00           H  
ATOM   2253 HD12 LEU   147      50.664  55.985  43.934  1.00  0.00           H  
ATOM   2254 HD13 LEU   147      52.354  56.281  44.395  1.00  0.00           H  
ATOM   2255  CD2 LEU   147      50.702  57.837  41.857  1.00  0.00           C  
ATOM   2256 HD21 LEU   147      51.024  58.379  40.968  1.00  0.00           H  
ATOM   2257 HD22 LEU   147      50.047  56.981  41.693  1.00  0.00           H  
ATOM   2258 HD23 LEU   147      50.226  58.556  42.524  1.00  0.00           H  
ATOM   2259  C   LEU   147      54.989  57.195  42.724  1.00  0.00           C  
ATOM   2260  O   LEU   147      55.505  57.433  41.622  1.00  0.00           O  
ATOM   2261  N   VAL   148      55.046  56.009  43.346  1.00  0.00           N  
ATOM   2262  H   VAL   148      54.626  55.883  44.256  1.00  0.00           H  
ATOM   2263  CA  VAL   148      55.556  54.819  42.621  1.00  0.00           C  
ATOM   2264  HA  VAL   148      55.777  55.103  41.592  1.00  0.00           H  
ATOM   2265  CB  VAL   148      56.774  54.225  43.260  1.00  0.00           C  
ATOM   2266  HB  VAL   148      56.504  53.777  44.216  1.00  0.00           H  
ATOM   2267  CG1 VAL   148      57.460  53.162  42.301  1.00  0.00           C  
ATOM   2268 HG11 VAL   148      58.342  52.816  42.840  1.00  0.00           H  
ATOM   2269 HG12 VAL   148      56.782  52.311  42.235  1.00  0.00           H  
ATOM   2270 HG13 VAL   148      57.592  53.388  41.243  1.00  0.00           H  
ATOM   2271  CG2 VAL   148      57.859  55.268  43.527  1.00  0.00           C  
ATOM   2272 HG21 VAL   148      57.471  56.145  44.045  1.00  0.00           H  
ATOM   2273 HG22 VAL   148      58.616  54.806  44.161  1.00  0.00           H  
ATOM   2274 HG23 VAL   148      58.354  55.622  42.622  1.00  0.00           H  
ATOM   2275  C   VAL   148      54.417  53.807  42.525  1.00  0.00           C  
ATOM   2276  O   VAL   148      53.653  53.577  43.489  1.00  0.00           O  
ATOM   2277  N   VAL   149      54.392  52.985  41.454  1.00  0.00           N  
ATOM   2278  H   VAL   149      54.922  53.257  40.638  1.00  0.00           H  
ATOM   2279  CA  VAL   149      53.636  51.763  41.328  1.00  0.00           C  
ATOM   2280  HA  VAL   149      53.151  51.527  42.275  1.00  0.00           H  
ATOM   2281  CB  VAL   149      52.477  52.017  40.320  1.00  0.00           C  
ATOM   2282  HB  VAL   149      52.788  52.365  39.335  1.00  0.00           H  
ATOM   2283  CG1 VAL   149      51.806  50.672  39.906  1.00  0.00           C  
ATOM   2284 HG11 VAL   149      51.393  50.133  40.758  1.00  0.00           H  
ATOM   2285 HG12 VAL   149      50.920  50.979  39.350  1.00  0.00           H  
ATOM   2286 HG13 VAL   149      52.483  50.002  39.377  1.00  0.00           H  
ATOM   2287  CG2 VAL   149      51.480  52.909  40.939  1.00  0.00           C  
ATOM   2288 HG21 VAL   149      51.781  53.952  41.039  1.00  0.00           H  
ATOM   2289 HG22 VAL   149      51.225  52.499  41.916  1.00  0.00           H  
ATOM   2290 HG23 VAL   149      50.575  52.946  40.333  1.00  0.00           H  
ATOM   2291  C   VAL   149      54.536  50.561  41.003  1.00  0.00           C  
ATOM   2292  O   VAL   149      55.534  50.739  40.295  1.00  0.00           O  
ATOM   2293  N   GLN   150      54.359  49.431  41.638  1.00  0.00           N  
ATOM   2294  H   GLN   150      53.709  49.453  42.411  1.00  0.00           H  
ATOM   2295  CA  GLN   150      55.324  48.328  41.585  1.00  0.00           C  
ATOM   2296  HA  GLN   150      55.910  48.398  40.669  1.00  0.00           H  
ATOM   2297  CB  GLN   150      56.376  48.399  42.721  1.00  0.00           C  
ATOM   2298  HB2 GLN   150      56.464  49.477  42.858  1.00  0.00           H  
ATOM   2299  HB3 GLN   150      55.990  47.932  43.627  1.00  0.00           H  
ATOM   2300  CG  GLN   150      57.700  47.694  42.452  1.00  0.00           C  
ATOM   2301  HG2 GLN   150      57.529  46.654  42.732  1.00  0.00           H  
ATOM   2302  HG3 GLN   150      57.810  47.547  41.377  1.00  0.00           H  
ATOM   2303  CD  GLN   150      58.892  48.278  43.146  1.00  0.00           C  
ATOM   2304  OE1 GLN   150      58.905  49.292  43.864  1.00  0.00           O  
ATOM   2305  NE2 GLN   150      60.054  47.720  43.101  1.00  0.00           N  
ATOM   2306 HE21 GLN   150      60.792  48.015  43.724  1.00  0.00           H  
ATOM   2307 HE22 GLN   150      60.092  46.799  42.689  1.00  0.00           H  
ATOM   2308  C   GLN   150      54.664  46.949  41.539  1.00  0.00           C  
ATOM   2309  O   GLN   150      54.261  46.385  42.506  1.00  0.00           O  
ATOM   2310  N   VAL   151      54.563  46.287  40.330  1.00  0.00           N  
ATOM   2311  H   VAL   151      54.997  46.679  39.507  1.00  0.00           H  
ATOM   2312  CA  VAL   151      54.200  44.916  40.181  1.00  0.00           C  
ATOM   2313  HA  VAL   151      53.431  44.697  40.922  1.00  0.00           H  
ATOM   2314  CB  VAL   151      53.594  44.685  38.800  1.00  0.00           C  
ATOM   2315  HB  VAL   151      54.201  45.048  37.970  1.00  0.00           H  
ATOM   2316  CG1 VAL   151      53.276  43.211  38.581  1.00  0.00           C  
ATOM   2317 HG11 VAL   151      52.832  42.822  39.497  1.00  0.00           H  
ATOM   2318 HG12 VAL   151      54.234  42.735  38.372  1.00  0.00           H  
ATOM   2319 HG13 VAL   151      52.568  43.058  37.766  1.00  0.00           H  
ATOM   2320  CG2 VAL   151      52.327  45.503  38.593  1.00  0.00           C  
ATOM   2321 HG21 VAL   151      51.783  45.025  37.778  1.00  0.00           H  
ATOM   2322 HG22 VAL   151      51.688  45.603  39.470  1.00  0.00           H  
ATOM   2323 HG23 VAL   151      52.649  46.508  38.320  1.00  0.00           H  
ATOM   2324  C   VAL   151      55.411  43.999  40.378  1.00  0.00           C  
ATOM   2325  O   VAL   151      56.406  44.220  39.690  1.00  0.00           O  
ATOM   2326  N   THR   152      55.300  42.943  41.181  1.00  0.00           N  
ATOM   2327  H   THR   152      54.491  42.951  41.787  1.00  0.00           H  
ATOM   2328  CA  THR   152      56.170  41.708  41.312  1.00  0.00           C  
ATOM   2329  HA  THR   152      56.945  41.866  40.562  1.00  0.00           H  
ATOM   2330  CB  THR   152      56.871  41.679  42.605  1.00  0.00           C  
ATOM   2331  HB  THR   152      56.131  41.696  43.406  1.00  0.00           H  
ATOM   2332  CG2 THR   152      57.931  40.584  42.662  1.00  0.00           C  
ATOM   2333 HG21 THR   152      58.430  40.556  43.630  1.00  0.00           H  
ATOM   2334 HG22 THR   152      57.492  39.601  42.487  1.00  0.00           H  
ATOM   2335 HG23 THR   152      58.752  40.766  41.968  1.00  0.00           H  
ATOM   2336  OG1 THR   152      57.506  42.926  42.838  1.00  0.00           O  
ATOM   2337  HG1 THR   152      56.738  43.499  42.896  1.00  0.00           H  
ATOM   2338  C   THR   152      55.398  40.483  41.008  1.00  0.00           C  
ATOM   2339  O   THR   152      54.351  40.299  41.638  1.00  0.00           O  
ATOM   2340  N   GLU   153      55.910  39.524  40.161  1.00  0.00           N  
ATOM   2341  H   GLU   153      56.722  39.753  39.605  1.00  0.00           H  
ATOM   2342  CA  GLU   153      55.261  38.231  39.864  1.00  0.00           C  
ATOM   2343  HA  GLU   153      54.231  38.397  40.178  1.00  0.00           H  
ATOM   2344  CB  GLU   153      55.366  37.771  38.427  1.00  0.00           C  
ATOM   2345  HB2 GLU   153      54.690  36.925  38.303  1.00  0.00           H  
ATOM   2346  HB3 GLU   153      56.368  37.446  38.148  1.00  0.00           H  
ATOM   2347  CG  GLU   153      54.919  38.774  37.312  1.00  0.00           C  
ATOM   2348  HG2 GLU   153      55.488  39.695  37.438  1.00  0.00           H  
ATOM   2349  HG3 GLU   153      53.873  38.997  37.521  1.00  0.00           H  
ATOM   2350  CD  GLU   153      55.034  38.239  35.873  1.00  0.00           C  
ATOM   2351  OE1 GLU   153      54.641  37.078  35.694  1.00  0.00           O  
ATOM   2352  OE2 GLU   153      55.401  39.070  35.013  1.00  0.00           O  
ATOM   2353  C   GLU   153      55.881  37.149  40.762  1.00  0.00           C  
ATOM   2354  O   GLU   153      57.075  37.017  40.870  1.00  0.00           O  
ATOM   2355  N   LEU   154      54.976  36.344  41.297  1.00  0.00           N  
ATOM   2356  H   LEU   154      54.006  36.604  41.184  1.00  0.00           H  
ATOM   2357  CA  LEU   154      55.153  35.306  42.294  1.00  0.00           C  
ATOM   2358  HA  LEU   154      56.215  35.275  42.538  1.00  0.00           H  
ATOM   2359  CB  LEU   154      54.216  35.478  43.507  1.00  0.00           C  
ATOM   2360  HB2 LEU   154      54.350  34.714  44.272  1.00  0.00           H  
ATOM   2361  HB3 LEU   154      53.217  35.166  43.202  1.00  0.00           H  
ATOM   2362  CG  LEU   154      54.092  36.872  44.017  1.00  0.00           C  
ATOM   2363  HG  LEU   154      53.650  37.514  43.256  1.00  0.00           H  
ATOM   2364  CD1 LEU   154      53.255  36.955  45.235  1.00  0.00           C  
ATOM   2365 HD11 LEU   154      53.655  36.283  45.994  1.00  0.00           H  
ATOM   2366 HD12 LEU   154      52.208  36.791  44.981  1.00  0.00           H  
ATOM   2367 HD13 LEU   154      53.536  37.909  45.682  1.00  0.00           H  
ATOM   2368  CD2 LEU   154      55.554  37.332  44.391  1.00  0.00           C  
ATOM   2369 HD21 LEU   154      56.163  37.528  43.509  1.00  0.00           H  
ATOM   2370 HD22 LEU   154      56.042  36.510  44.914  1.00  0.00           H  
ATOM   2371 HD23 LEU   154      55.618  38.189  45.063  1.00  0.00           H  
ATOM   2372  C   LEU   154      54.962  33.915  41.601  1.00  0.00           C  
ATOM   2373  O   LEU   154      54.114  33.846  40.736  1.00  0.00           O  
ATOM   2374  N   VAL   155      55.588  32.839  42.071  1.00  0.00           N  
ATOM   2375  H   VAL   155      56.300  33.018  42.765  1.00  0.00           H  
ATOM   2376  CA  VAL   155      55.392  31.504  41.564  1.00  0.00           C  
ATOM   2377  HA  VAL   155      55.802  31.399  40.559  1.00  0.00           H  
ATOM   2378  CB  VAL   155      56.216  30.542  42.351  1.00  0.00           C  
ATOM   2379  HB  VAL   155      55.912  30.681  43.388  1.00  0.00           H  
ATOM   2380  CG1 VAL   155      55.988  29.114  42.012  1.00  0.00           C  
ATOM   2381 HG11 VAL   155      55.897  29.063  40.927  1.00  0.00           H  
ATOM   2382 HG12 VAL   155      54.981  28.828  42.317  1.00  0.00           H  
ATOM   2383 HG13 VAL   155      56.797  28.501  42.408  1.00  0.00           H  
ATOM   2384  CG2 VAL   155      57.755  30.765  42.131  1.00  0.00           C  
ATOM   2385 HG21 VAL   155      57.995  31.771  42.475  1.00  0.00           H  
ATOM   2386 HG22 VAL   155      58.024  30.647  41.082  1.00  0.00           H  
ATOM   2387 HG23 VAL   155      58.372  30.173  42.807  1.00  0.00           H  
ATOM   2388  C   VAL   155      53.896  31.113  41.424  1.00  0.00           C  
ATOM   2389  O   VAL   155      53.549  30.352  40.501  1.00  0.00           O  
ATOM   2390  N   ASP   156      53.029  31.684  42.284  1.00  0.00           N  
ATOM   2391  H   ASP   156      53.313  32.269  43.056  1.00  0.00           H  
ATOM   2392  CA  ASP   156      51.553  31.320  42.367  1.00  0.00           C  
ATOM   2393  HA  ASP   156      51.377  30.663  41.515  1.00  0.00           H  
ATOM   2394  CB  ASP   156      51.336  30.477  43.666  1.00  0.00           C  
ATOM   2395  HB2 ASP   156      51.613  29.445  43.453  1.00  0.00           H  
ATOM   2396  HB3 ASP   156      50.279  30.411  43.926  1.00  0.00           H  
ATOM   2397  CG  ASP   156      52.169  30.765  44.938  1.00  0.00           C  
ATOM   2398  OD1 ASP   156      52.837  31.793  45.036  1.00  0.00           O  
ATOM   2399  OD2 ASP   156      52.113  29.912  45.837  1.00  0.00           O  
ATOM   2400  C   ASP   156      50.652  32.583  42.383  1.00  0.00           C  
ATOM   2401  O   ASP   156      49.481  32.580  42.709  1.00  0.00           O  
ATOM   2402  N   GLY   157      51.186  33.738  41.982  1.00  0.00           N  
ATOM   2403  H   GLY   157      52.150  33.739  41.683  1.00  0.00           H  
ATOM   2404  CA  GLY   157      50.395  34.995  42.112  1.00  0.00           C  
ATOM   2405  HA2 GLY   157      49.521  34.829  41.482  1.00  0.00           H  
ATOM   2406  HA3 GLY   157      50.004  35.163  43.115  1.00  0.00           H  
ATOM   2407  C   GLY   157      51.210  36.216  41.688  1.00  0.00           C  
ATOM   2408  O   GLY   157      52.184  36.071  40.938  1.00  0.00           O  
ATOM   2409  N   ILE   158      50.698  37.384  41.998  1.00  0.00           N  
ATOM   2410  H   ILE   158      50.003  37.344  42.730  1.00  0.00           H  
ATOM   2411  CA  ILE   158      51.269  38.681  41.788  1.00  0.00           C  
ATOM   2412  HA  ILE   158      52.357  38.666  41.736  1.00  0.00           H  
ATOM   2413  CB  ILE   158      50.725  39.330  40.476  1.00  0.00           C  
ATOM   2414  HB  ILE   158      51.353  40.204  40.302  1.00  0.00           H  
ATOM   2415  CG2 ILE   158      51.042  38.476  39.201  1.00  0.00           C  
ATOM   2416 HG21 ILE   158      50.600  37.485  39.304  1.00  0.00           H  
ATOM   2417 HG22 ILE   158      52.129  38.411  39.249  1.00  0.00           H  
ATOM   2418 HG23 ILE   158      50.772  38.942  38.254  1.00  0.00           H  
ATOM   2419  CG1 ILE   158      49.310  39.870  40.565  1.00  0.00           C  
ATOM   2420 HG12 ILE   158      48.593  39.096  40.293  1.00  0.00           H  
ATOM   2421 HG13 ILE   158      49.175  39.987  41.640  1.00  0.00           H  
ATOM   2422  CD1 ILE   158      49.175  41.027  39.566  1.00  0.00           C  
ATOM   2423 HD11 ILE   158      49.289  40.668  38.543  1.00  0.00           H  
ATOM   2424 HD12 ILE   158      49.931  41.804  39.684  1.00  0.00           H  
ATOM   2425 HD13 ILE   158      48.132  41.339  39.623  1.00  0.00           H  
ATOM   2426  C   ILE   158      51.072  39.515  43.070  1.00  0.00           C  
ATOM   2427  O   ILE   158      50.178  39.227  43.870  1.00  0.00           O  
ATOM   2428  N   PHE   159      51.878  40.543  43.302  1.00  0.00           N  
ATOM   2429  H   PHE   159      52.643  40.642  42.650  1.00  0.00           H  
ATOM   2430  CA  PHE   159      51.755  41.543  44.354  1.00  0.00           C  
ATOM   2431  HA  PHE   159      50.813  41.456  44.895  1.00  0.00           H  
ATOM   2432  CB  PHE   159      52.875  41.313  45.335  1.00  0.00           C  
ATOM   2433  HB2 PHE   159      53.823  41.213  44.805  1.00  0.00           H  
ATOM   2434  HB3 PHE   159      52.741  40.325  45.777  1.00  0.00           H  
ATOM   2435  CG  PHE   159      52.946  42.320  46.469  1.00  0.00           C  
ATOM   2436  CD1 PHE   159      53.801  43.431  46.420  1.00  0.00           C  
ATOM   2437  HD1 PHE   159      54.475  43.452  45.576  1.00  0.00           H  
ATOM   2438  CE1 PHE   159      53.831  44.295  47.470  1.00  0.00           C  
ATOM   2439  HE1 PHE   159      54.593  45.051  47.595  1.00  0.00           H  
ATOM   2440  CZ  PHE   159      53.065  44.148  48.661  1.00  0.00           C  
ATOM   2441  HZ  PHE   159      53.164  44.766  49.541  1.00  0.00           H  
ATOM   2442  CE2 PHE   159      52.141  43.071  48.651  1.00  0.00           C  
ATOM   2443  HE2 PHE   159      51.485  42.921  49.496  1.00  0.00           H  
ATOM   2444  CD2 PHE   159      52.056  42.233  47.555  1.00  0.00           C  
ATOM   2445  HD2 PHE   159      51.307  41.454  47.529  1.00  0.00           H  
ATOM   2446  C   PHE   159      51.855  42.870  43.695  1.00  0.00           C  
ATOM   2447  O   PHE   159      52.602  42.991  42.712  1.00  0.00           O  
ATOM   2448  N   ILE   160      51.122  43.896  44.103  1.00  0.00           N  
ATOM   2449  H   ILE   160      50.414  43.676  44.789  1.00  0.00           H  
ATOM   2450  CA  ILE   160      51.127  45.252  43.566  1.00  0.00           C  
ATOM   2451  HA  ILE   160      51.941  45.362  42.849  1.00  0.00           H  
ATOM   2452  CB  ILE   160      49.724  45.608  43.006  1.00  0.00           C  
ATOM   2453  HB  ILE   160      48.974  45.385  43.765  1.00  0.00           H  
ATOM   2454  CG2 ILE   160      49.709  47.011  42.438  1.00  0.00           C  
ATOM   2455 HG21 ILE   160      48.801  47.313  41.914  1.00  0.00           H  
ATOM   2456 HG22 ILE   160      49.915  47.677  43.275  1.00  0.00           H  
ATOM   2457 HG23 ILE   160      50.588  47.101  41.800  1.00  0.00           H  
ATOM   2458  CG1 ILE   160      49.355  44.681  41.863  1.00  0.00           C  
ATOM   2459 HG12 ILE   160      49.278  43.667  42.256  1.00  0.00           H  
ATOM   2460 HG13 ILE   160      50.111  44.630  41.079  1.00  0.00           H  
ATOM   2461  CD1 ILE   160      48.093  44.987  41.113  1.00  0.00           C  
ATOM   2462 HD11 ILE   160      47.356  45.366  41.820  1.00  0.00           H  
ATOM   2463 HD12 ILE   160      47.722  44.022  40.769  1.00  0.00           H  
ATOM   2464 HD13 ILE   160      48.293  45.624  40.251  1.00  0.00           H  
ATOM   2465  C   ILE   160      51.477  46.220  44.741  1.00  0.00           C  
ATOM   2466  O   ILE   160      50.688  46.509  45.592  1.00  0.00           O  
ATOM   2467  N   GLY   161      52.678  46.688  44.711  1.00  0.00           N  
ATOM   2468  H   GLY   161      53.157  46.391  43.873  1.00  0.00           H  
ATOM   2469  CA  GLY   161      53.346  47.575  45.705  1.00  0.00           C  
ATOM   2470  HA2 GLY   161      52.985  47.349  46.708  1.00  0.00           H  
ATOM   2471  HA3 GLY   161      54.387  47.253  45.709  1.00  0.00           H  
ATOM   2472  C   GLY   161      53.241  49.010  45.408  1.00  0.00           C  
ATOM   2473  O   GLY   161      53.359  49.299  44.205  1.00  0.00           O  
ATOM   2474  N   LEU   162      53.098  49.973  46.357  1.00  0.00           N  
ATOM   2475  H   LEU   162      52.707  49.644  47.229  1.00  0.00           H  
ATOM   2476  CA  LEU   162      53.161  51.384  46.063  1.00  0.00           C  
ATOM   2477  HA  LEU   162      53.571  51.585  45.073  1.00  0.00           H  
ATOM   2478  CB  LEU   162      51.793  52.004  46.062  1.00  0.00           C  
ATOM   2479  HB2 LEU   162      51.398  51.795  47.056  1.00  0.00           H  
ATOM   2480  HB3 LEU   162      51.864  53.079  45.895  1.00  0.00           H  
ATOM   2481  CG  LEU   162      50.760  51.527  44.982  1.00  0.00           C  
ATOM   2482  HG  LEU   162      51.308  51.124  44.130  1.00  0.00           H  
ATOM   2483  CD1 LEU   162      49.830  50.404  45.544  1.00  0.00           C  
ATOM   2484 HD11 LEU   162      50.522  49.573  45.682  1.00  0.00           H  
ATOM   2485 HD12 LEU   162      49.053  50.054  44.864  1.00  0.00           H  
ATOM   2486 HD13 LEU   162      49.405  50.726  46.494  1.00  0.00           H  
ATOM   2487  CD2 LEU   162      49.869  52.590  44.451  1.00  0.00           C  
ATOM   2488 HD21 LEU   162      50.545  53.411  44.209  1.00  0.00           H  
ATOM   2489 HD22 LEU   162      49.143  52.966  45.172  1.00  0.00           H  
ATOM   2490 HD23 LEU   162      49.365  52.186  43.573  1.00  0.00           H  
ATOM   2491  C   LEU   162      54.072  52.124  47.038  1.00  0.00           C  
ATOM   2492  O   LEU   162      54.201  51.767  48.230  1.00  0.00           O  
ATOM   2493  N   THR   163      54.702  53.187  46.582  1.00  0.00           N  
ATOM   2494  H   THR   163      54.545  53.395  45.606  1.00  0.00           H  
ATOM   2495  CA  THR   163      55.395  54.178  47.524  1.00  0.00           C  
ATOM   2496  HA  THR   163      55.423  53.855  48.564  1.00  0.00           H  
ATOM   2497  CB  THR   163      56.865  54.377  47.091  1.00  0.00           C  
ATOM   2498  HB  THR   163      56.778  54.618  46.032  1.00  0.00           H  
ATOM   2499  CG2 THR   163      57.838  55.302  47.763  1.00  0.00           C  
ATOM   2500 HG21 THR   163      58.828  55.130  47.340  1.00  0.00           H  
ATOM   2501 HG22 THR   163      57.563  56.333  47.539  1.00  0.00           H  
ATOM   2502 HG23 THR   163      57.866  55.251  48.851  1.00  0.00           H  
ATOM   2503  OG1 THR   163      57.458  53.113  47.272  1.00  0.00           O  
ATOM   2504  HG1 THR   163      57.185  52.427  46.658  1.00  0.00           H  
ATOM   2505  C   THR   163      54.724  55.514  47.396  1.00  0.00           C  
ATOM   2506  O   THR   163      54.393  55.838  46.248  1.00  0.00           O  
ATOM   2507  N   VAL   164      54.475  56.255  48.531  1.00  0.00           N  
ATOM   2508  H   VAL   164      54.769  55.881  49.422  1.00  0.00           H  
ATOM   2509  CA  VAL   164      53.836  57.547  48.490  1.00  0.00           C  
ATOM   2510  HA  VAL   164      53.962  57.994  47.504  1.00  0.00           H  
ATOM   2511  CB  VAL   164      52.327  57.442  48.808  1.00  0.00           C  
ATOM   2512  HB  VAL   164      52.274  56.607  49.506  1.00  0.00           H  
ATOM   2513  CG1 VAL   164      51.638  58.697  49.388  1.00  0.00           C  
ATOM   2514 HG11 VAL   164      51.935  59.584  48.828  1.00  0.00           H  
ATOM   2515 HG12 VAL   164      50.566  58.564  49.239  1.00  0.00           H  
ATOM   2516 HG13 VAL   164      51.843  58.986  50.418  1.00  0.00           H  
ATOM   2517  CG2 VAL   164      51.577  56.832  47.551  1.00  0.00           C  
ATOM   2518 HG21 VAL   164      52.111  57.236  46.690  1.00  0.00           H  
ATOM   2519 HG22 VAL   164      51.754  55.770  47.382  1.00  0.00           H  
ATOM   2520 HG23 VAL   164      50.508  57.041  47.509  1.00  0.00           H  
ATOM   2521  C   VAL   164      54.625  58.625  49.357  1.00  0.00           C  
ATOM   2522  O   VAL   164      54.921  58.413  50.544  1.00  0.00           O  
ATOM   2523  N   ASN   165      54.761  59.829  48.764  1.00  0.00           N  
ATOM   2524  H   ASN   165      54.287  59.856  47.873  1.00  0.00           H  
ATOM   2525  CA  ASN   165      55.224  61.072  49.475  1.00  0.00           C  
ATOM   2526  HA  ASN   165      56.151  60.972  50.040  1.00  0.00           H  
ATOM   2527  CB  ASN   165      55.500  62.008  48.330  1.00  0.00           C  
ATOM   2528  HB2 ASN   165      56.242  61.565  47.665  1.00  0.00           H  
ATOM   2529  HB3 ASN   165      54.574  62.195  47.787  1.00  0.00           H  
ATOM   2530  CG  ASN   165      56.184  63.317  48.814  1.00  0.00           C  
ATOM   2531  OD1 ASN   165      55.712  64.031  49.616  1.00  0.00           O  
ATOM   2532  ND2 ASN   165      57.421  63.512  48.528  1.00  0.00           N  
ATOM   2533 HD21 ASN   165      57.884  62.978  47.807  1.00  0.00           H  
ATOM   2534 HD22 ASN   165      57.805  64.382  48.869  1.00  0.00           H  
ATOM   2535  C   ASN   165      54.230  61.576  50.508  1.00  0.00           C  
ATOM   2536  O   ASN   165      53.089  61.999  50.248  1.00  0.00           O  
ATOM   2537  N   HID   166      54.779  61.649  51.721  1.00  0.00           N  
ATOM   2538  H   HID   166      55.728  61.322  51.838  1.00  0.00           H  
ATOM   2539  CA  HID   166      54.102  62.115  52.952  1.00  0.00           C  
ATOM   2540  HA  HID   166      53.092  61.714  52.867  1.00  0.00           H  
ATOM   2541  CB  HID   166      54.743  61.468  54.115  1.00  0.00           C  
ATOM   2542  HB2 HID   166      55.320  60.646  53.689  1.00  0.00           H  
ATOM   2543  HB3 HID   166      55.496  62.145  54.517  1.00  0.00           H  
ATOM   2544  CG  HID   166      53.820  61.078  55.189  1.00  0.00           C  
ATOM   2545  ND1 HID   166      52.462  61.070  55.304  1.00  0.00           N  
ATOM   2546  HD1 HID   166      51.816  61.461  54.633  1.00  0.00           H  
ATOM   2547  CE1 HID   166      52.159  60.553  56.528  1.00  0.00           C  
ATOM   2548  HE1 HID   166      51.124  60.388  56.786  1.00  0.00           H  
ATOM   2549  NE2 HID   166      53.233  60.367  57.317  1.00  0.00           N  
ATOM   2550  CD2 HID   166      54.336  60.667  56.404  1.00  0.00           C  
ATOM   2551  HD2 HID   166      55.385  60.506  56.605  1.00  0.00           H  
ATOM   2552  C   HID   166      53.942  63.598  53.087  1.00  0.00           C  
ATOM   2553  O   HID   166      53.382  64.030  54.059  1.00  0.00           O  
ATOM   2554  N   VAL   167      54.353  64.413  52.117  1.00  0.00           N  
ATOM   2555  H   VAL   167      54.914  64.001  51.385  1.00  0.00           H  
ATOM   2556  CA  VAL   167      53.923  65.801  51.922  1.00  0.00           C  
ATOM   2557  HA  VAL   167      53.788  66.320  52.871  1.00  0.00           H  
ATOM   2558  CB  VAL   167      55.081  66.635  51.336  1.00  0.00           C  
ATOM   2559  HB  VAL   167      55.486  66.238  50.405  1.00  0.00           H  
ATOM   2560  CG1 VAL   167      54.561  68.087  51.084  1.00  0.00           C  
ATOM   2561 HG11 VAL   167      55.405  68.589  50.613  1.00  0.00           H  
ATOM   2562 HG12 VAL   167      54.369  68.577  52.038  1.00  0.00           H  
ATOM   2563 HG13 VAL   167      53.668  68.165  50.464  1.00  0.00           H  
ATOM   2564  CG2 VAL   167      56.253  66.796  52.228  1.00  0.00           C  
ATOM   2565 HG21 VAL   167      55.921  67.415  53.062  1.00  0.00           H  
ATOM   2566 HG22 VAL   167      57.001  67.200  51.546  1.00  0.00           H  
ATOM   2567 HG23 VAL   167      56.716  65.922  52.685  1.00  0.00           H  
ATOM   2568  C   VAL   167      52.687  65.854  50.977  1.00  0.00           C  
ATOM   2569  O   VAL   167      51.754  66.691  51.132  1.00  0.00           O  
ATOM   2570  N   VAL   168      52.629  64.993  50.047  1.00  0.00           N  
ATOM   2571  H   VAL   168      53.393  64.332  50.035  1.00  0.00           H  
ATOM   2572  CA  VAL   168      51.498  64.830  49.185  1.00  0.00           C  
ATOM   2573  HA  VAL   168      51.094  65.784  48.846  1.00  0.00           H  
ATOM   2574  CB  VAL   168      51.704  64.098  47.833  1.00  0.00           C  
ATOM   2575  HB  VAL   168      52.146  63.129  48.063  1.00  0.00           H  
ATOM   2576  CG1 VAL   168      50.367  64.084  47.025  1.00  0.00           C  
ATOM   2577 HG11 VAL   168      49.594  63.533  47.562  1.00  0.00           H  
ATOM   2578 HG12 VAL   168      49.846  65.028  46.867  1.00  0.00           H  
ATOM   2579 HG13 VAL   168      50.483  63.516  46.102  1.00  0.00           H  
ATOM   2580  CG2 VAL   168      52.706  64.783  46.993  1.00  0.00           C  
ATOM   2581 HG21 VAL   168      53.598  64.916  47.604  1.00  0.00           H  
ATOM   2582 HG22 VAL   168      52.254  65.723  46.677  1.00  0.00           H  
ATOM   2583 HG23 VAL   168      52.949  64.107  46.173  1.00  0.00           H  
ATOM   2584  C   VAL   168      50.248  64.315  49.926  1.00  0.00           C  
ATOM   2585  O   VAL   168      49.195  64.981  49.898  1.00  0.00           O  
ATOM   2586  N   ALA   169      50.365  63.259  50.762  1.00  0.00           N  
ATOM   2587  H   ALA   169      51.315  62.998  50.984  1.00  0.00           H  
ATOM   2588  CA  ALA   169      49.322  62.494  51.390  1.00  0.00           C  
ATOM   2589  HA  ALA   169      48.405  63.079  51.323  1.00  0.00           H  
ATOM   2590  CB  ALA   169      49.109  61.277  50.539  1.00  0.00           C  
ATOM   2591  HB1 ALA   169      48.671  61.552  49.580  1.00  0.00           H  
ATOM   2592  HB2 ALA   169      48.428  60.568  51.011  1.00  0.00           H  
ATOM   2593  HB3 ALA   169      50.045  60.848  50.181  1.00  0.00           H  
ATOM   2594  C   ALA   169      49.586  62.048  52.843  1.00  0.00           C  
ATOM   2595  O   ALA   169      50.640  61.573  53.230  1.00  0.00           O  
ATOM   2596  N   ASP   170      48.544  62.039  53.670  1.00  0.00           N  
ATOM   2597  H   ASP   170      47.718  62.567  53.427  1.00  0.00           H  
ATOM   2598  CA  ASP   170      48.427  61.124  54.739  1.00  0.00           C  
ATOM   2599  HA  ASP   170      49.439  60.997  55.123  1.00  0.00           H  
ATOM   2600  CB  ASP   170      47.572  61.742  55.897  1.00  0.00           C  
ATOM   2601  HB2 ASP   170      47.510  61.088  56.767  1.00  0.00           H  
ATOM   2602  HB3 ASP   170      48.213  62.511  56.329  1.00  0.00           H  
ATOM   2603  CG  ASP   170      46.117  62.205  55.518  1.00  0.00           C  
ATOM   2604  OD1 ASP   170      45.534  61.810  54.477  1.00  0.00           O  
ATOM   2605  OD2 ASP   170      45.604  63.035  56.258  1.00  0.00           O  
ATOM   2606  C   ASP   170      47.731  59.762  54.330  1.00  0.00           C  
ATOM   2607  O   ASP   170      47.314  59.487  53.210  1.00  0.00           O  
ATOM   2608  N   GLY   171      47.832  58.814  55.246  1.00  0.00           N  
ATOM   2609  H   GLY   171      48.379  58.965  56.081  1.00  0.00           H  
ATOM   2610  CA  GLY   171      47.211  57.506  55.047  1.00  0.00           C  
ATOM   2611  HA2 GLY   171      47.208  56.969  55.996  1.00  0.00           H  
ATOM   2612  HA3 GLY   171      47.818  56.831  54.443  1.00  0.00           H  
ATOM   2613  C   GLY   171      45.793  57.531  54.467  1.00  0.00           C  
ATOM   2614  O   GLY   171      45.477  56.815  53.523  1.00  0.00           O  
ATOM   2615  N   LYS   172      44.779  58.268  55.026  1.00  0.00           N  
ATOM   2616  H   LYS   172      45.027  58.875  55.795  1.00  0.00           H  
ATOM   2617  CA  LYS   172      43.503  58.440  54.440  1.00  0.00           C  
ATOM   2618  HA  LYS   172      43.090  57.434  54.366  1.00  0.00           H  
ATOM   2619  CB  LYS   172      42.644  59.291  55.398  1.00  0.00           C  
ATOM   2620  HB2 LYS   172      42.746  58.829  56.380  1.00  0.00           H  
ATOM   2621  HB3 LYS   172      43.060  60.296  55.460  1.00  0.00           H  
ATOM   2622  CG  LYS   172      41.169  59.207  54.966  1.00  0.00           C  
ATOM   2623  HG2 LYS   172      40.904  58.193  54.666  1.00  0.00           H  
ATOM   2624  HG3 LYS   172      40.922  59.763  54.061  1.00  0.00           H  
ATOM   2625  CD  LYS   172      40.328  59.704  56.093  1.00  0.00           C  
ATOM   2626  HD2 LYS   172      39.335  59.932  55.706  1.00  0.00           H  
ATOM   2627  HD3 LYS   172      40.609  60.703  56.427  1.00  0.00           H  
ATOM   2628  CE  LYS   172      40.141  58.578  57.124  1.00  0.00           C  
ATOM   2629  HE2 LYS   172      39.725  57.708  56.616  1.00  0.00           H  
ATOM   2630  HE3 LYS   172      41.124  58.421  57.567  1.00  0.00           H  
ATOM   2631  NZ  LYS   172      39.309  59.102  58.212  1.00  0.00           N  
ATOM   2632  HZ1 LYS   172      39.088  58.337  58.833  1.00  0.00           H  
ATOM   2633  HZ2 LYS   172      38.473  59.528  57.839  1.00  0.00           H  
ATOM   2634  HZ3 LYS   172      39.772  59.670  58.908  1.00  0.00           H  
ATOM   2635  C   LYS   172      43.603  58.943  52.963  1.00  0.00           C  
ATOM   2636  O   LYS   172      42.887  58.470  52.068  1.00  0.00           O  
ATOM   2637  N   SER   173      44.558  59.828  52.694  1.00  0.00           N  
ATOM   2638  H   SER   173      45.086  60.223  53.459  1.00  0.00           H  
ATOM   2639  CA  SER   173      44.724  60.371  51.342  1.00  0.00           C  
ATOM   2640  HA  SER   173      43.799  60.607  50.816  1.00  0.00           H  
ATOM   2641  CB  SER   173      45.618  61.608  51.357  1.00  0.00           C  
ATOM   2642  HB2 SER   173      46.592  61.435  51.815  1.00  0.00           H  
ATOM   2643  HB3 SER   173      45.649  61.954  50.324  1.00  0.00           H  
ATOM   2644  OG  SER   173      45.045  62.588  52.127  1.00  0.00           O  
ATOM   2645  HG  SER   173      45.270  62.327  53.023  1.00  0.00           H  
ATOM   2646  C   SER   173      45.361  59.395  50.399  1.00  0.00           C  
ATOM   2647  O   SER   173      45.016  59.395  49.196  1.00  0.00           O  
ATOM   2648  N   PHE   174      46.160  58.466  50.913  1.00  0.00           N  
ATOM   2649  H   PHE   174      46.353  58.449  51.904  1.00  0.00           H  
ATOM   2650  CA  PHE   174      46.711  57.342  50.176  1.00  0.00           C  
ATOM   2651  HA  PHE   174      47.082  57.643  49.196  1.00  0.00           H  
ATOM   2652  CB  PHE   174      47.851  56.681  50.971  1.00  0.00           C  
ATOM   2653  HB2 PHE   174      48.558  57.505  51.073  1.00  0.00           H  
ATOM   2654  HB3 PHE   174      47.521  56.469  51.987  1.00  0.00           H  
ATOM   2655  CG  PHE   174      48.505  55.411  50.370  1.00  0.00           C  
ATOM   2656  CD1 PHE   174      48.854  54.400  51.265  1.00  0.00           C  
ATOM   2657  HD1 PHE   174      48.377  54.317  52.230  1.00  0.00           H  
ATOM   2658  CE1 PHE   174      49.689  53.340  50.869  1.00  0.00           C  
ATOM   2659  HE1 PHE   174      49.894  52.537  51.562  1.00  0.00           H  
ATOM   2660  CZ  PHE   174      50.137  53.259  49.560  1.00  0.00           C  
ATOM   2661  HZ  PHE   174      50.899  52.587  49.194  1.00  0.00           H  
ATOM   2662  CE2 PHE   174      49.775  54.293  48.638  1.00  0.00           C  
ATOM   2663  HE2 PHE   174      50.238  54.358  47.664  1.00  0.00           H  
ATOM   2664  CD2 PHE   174      48.968  55.395  48.984  1.00  0.00           C  
ATOM   2665  HD2 PHE   174      48.691  56.227  48.354  1.00  0.00           H  
ATOM   2666  C   PHE   174      45.599  56.335  49.797  1.00  0.00           C  
ATOM   2667  O   PHE   174      45.278  56.072  48.654  1.00  0.00           O  
ATOM   2668  N   TRP   175      44.899  55.811  50.774  1.00  0.00           N  
ATOM   2669  H   TRP   175      45.173  55.967  51.734  1.00  0.00           H  
ATOM   2670  CA  TRP   175      43.913  54.729  50.499  1.00  0.00           C  
ATOM   2671  HA  TRP   175      44.415  54.118  49.749  1.00  0.00           H  
ATOM   2672  CB  TRP   175      43.631  53.790  51.718  1.00  0.00           C  
ATOM   2673  HB2 TRP   175      43.342  54.302  52.635  1.00  0.00           H  
ATOM   2674  HB3 TRP   175      42.878  53.066  51.405  1.00  0.00           H  
ATOM   2675  CG  TRP   175      44.924  52.986  51.976  1.00  0.00           C  
ATOM   2676  CD1 TRP   175      45.861  53.257  52.912  1.00  0.00           C  
ATOM   2677  HD1 TRP   175      45.891  54.136  53.539  1.00  0.00           H  
ATOM   2678  NE1 TRP   175      46.718  52.136  52.950  1.00  0.00           N  
ATOM   2679  HE1 TRP   175      47.420  52.043  53.670  1.00  0.00           H  
ATOM   2680  CE2 TRP   175      46.457  51.256  51.874  1.00  0.00           C  
ATOM   2681  CZ2 TRP   175      47.133  50.107  51.436  1.00  0.00           C  
ATOM   2682  HZ2 TRP   175      48.008  49.727  51.944  1.00  0.00           H  
ATOM   2683  CH2 TRP   175      46.659  49.487  50.235  1.00  0.00           C  
ATOM   2684  HH2 TRP   175      47.150  48.606  49.849  1.00  0.00           H  
ATOM   2685  CZ3 TRP   175      45.357  49.814  49.767  1.00  0.00           C  
ATOM   2686  HZ3 TRP   175      44.861  49.284  48.968  1.00  0.00           H  
ATOM   2687  CE3 TRP   175      44.709  50.992  50.228  1.00  0.00           C  
ATOM   2688  HE3 TRP   175      43.672  51.175  49.985  1.00  0.00           H  
ATOM   2689  CD2 TRP   175      45.300  51.833  51.217  1.00  0.00           C  
ATOM   2690  C   TRP   175      42.640  55.296  49.840  1.00  0.00           C  
ATOM   2691  O   TRP   175      41.994  54.520  49.201  1.00  0.00           O  
ATOM   2692  N   LEU   176      42.326  56.590  50.038  1.00  0.00           N  
ATOM   2693  H   LEU   176      42.740  57.145  50.773  1.00  0.00           H  
ATOM   2694  CA  LEU   176      41.424  57.407  49.191  1.00  0.00           C  
ATOM   2695  HA  LEU   176      40.431  56.975  49.317  1.00  0.00           H  
ATOM   2696  CB  LEU   176      41.447  58.905  49.633  1.00  0.00           C  
ATOM   2697  HB2 LEU   176      40.960  59.059  50.595  1.00  0.00           H  
ATOM   2698  HB3 LEU   176      42.494  59.200  49.701  1.00  0.00           H  
ATOM   2699  CG  LEU   176      40.672  59.836  48.744  1.00  0.00           C  
ATOM   2700  HG  LEU   176      40.873  59.624  47.694  1.00  0.00           H  
ATOM   2701  CD1 LEU   176      39.140  59.759  49.120  1.00  0.00           C  
ATOM   2702 HD11 LEU   176      38.863  58.708  49.204  1.00  0.00           H  
ATOM   2703 HD12 LEU   176      39.073  60.233  50.099  1.00  0.00           H  
ATOM   2704 HD13 LEU   176      38.601  60.200  48.281  1.00  0.00           H  
ATOM   2705  CD2 LEU   176      41.255  61.190  48.979  1.00  0.00           C  
ATOM   2706 HD21 LEU   176      41.085  61.513  50.006  1.00  0.00           H  
ATOM   2707 HD22 LEU   176      42.324  61.165  48.768  1.00  0.00           H  
ATOM   2708 HD23 LEU   176      40.806  61.898  48.283  1.00  0.00           H  
ATOM   2709  C   LEU   176      41.780  57.240  47.675  1.00  0.00           C  
ATOM   2710  O   LEU   176      40.959  56.801  46.931  1.00  0.00           O  
ATOM   2711  N   PHE   177      43.074  57.304  47.425  1.00  0.00           N  
ATOM   2712  H   PHE   177      43.764  57.606  48.097  1.00  0.00           H  
ATOM   2713  CA  PHE   177      43.576  57.235  45.985  1.00  0.00           C  
ATOM   2714  HA  PHE   177      42.877  57.805  45.373  1.00  0.00           H  
ATOM   2715  CB  PHE   177      44.969  57.859  45.984  1.00  0.00           C  
ATOM   2716  HB2 PHE   177      45.574  57.589  46.849  1.00  0.00           H  
ATOM   2717  HB3 PHE   177      44.889  58.945  46.045  1.00  0.00           H  
ATOM   2718  CG  PHE   177      45.834  57.528  44.819  1.00  0.00           C  
ATOM   2719  CD1 PHE   177      46.895  56.636  45.094  1.00  0.00           C  
ATOM   2720  HD1 PHE   177      46.981  56.221  46.087  1.00  0.00           H  
ATOM   2721  CE1 PHE   177      47.737  56.289  43.964  1.00  0.00           C  
ATOM   2722  HE1 PHE   177      48.634  55.701  44.087  1.00  0.00           H  
ATOM   2723  CZ  PHE   177      47.506  56.734  42.649  1.00  0.00           C  
ATOM   2724  HZ  PHE   177      48.059  56.422  41.775  1.00  0.00           H  
ATOM   2725  CE2 PHE   177      46.492  57.677  42.458  1.00  0.00           C  
ATOM   2726  HE2 PHE   177      46.265  57.946  41.437  1.00  0.00           H  
ATOM   2727  CD2 PHE   177      45.668  58.107  43.538  1.00  0.00           C  
ATOM   2728  HD2 PHE   177      44.882  58.832  43.389  1.00  0.00           H  
ATOM   2729  C   PHE   177      43.564  55.795  45.543  1.00  0.00           C  
ATOM   2730  O   PHE   177      43.243  55.546  44.357  1.00  0.00           O  
ATOM   2731  N   VAL   178      43.993  54.847  46.401  1.00  0.00           N  
ATOM   2732  H   VAL   178      44.244  55.158  47.328  1.00  0.00           H  
ATOM   2733  CA  VAL   178      44.244  53.452  45.911  1.00  0.00           C  
ATOM   2734  HA  VAL   178      44.734  53.559  44.944  1.00  0.00           H  
ATOM   2735  CB  VAL   178      45.103  52.565  46.908  1.00  0.00           C  
ATOM   2736  HB  VAL   178      44.698  52.659  47.916  1.00  0.00           H  
ATOM   2737  CG1 VAL   178      45.121  51.034  46.536  1.00  0.00           C  
ATOM   2738 HG11 VAL   178      45.994  50.560  46.984  1.00  0.00           H  
ATOM   2739 HG12 VAL   178      44.167  50.586  46.816  1.00  0.00           H  
ATOM   2740 HG13 VAL   178      45.288  50.927  45.464  1.00  0.00           H  
ATOM   2741  CG2 VAL   178      46.559  53.073  46.778  1.00  0.00           C  
ATOM   2742 HG21 VAL   178      46.930  52.798  45.790  1.00  0.00           H  
ATOM   2743 HG22 VAL   178      46.668  54.113  47.085  1.00  0.00           H  
ATOM   2744 HG23 VAL   178      47.122  52.455  47.478  1.00  0.00           H  
ATOM   2745  C   VAL   178      42.882  52.732  45.560  1.00  0.00           C  
ATOM   2746  O   VAL   178      42.691  52.055  44.556  1.00  0.00           O  
ATOM   2747  N   ASN   179      41.840  53.005  46.391  1.00  0.00           N  
ATOM   2748  H   ASN   179      41.985  53.597  47.197  1.00  0.00           H  
ATOM   2749  CA  ASN   179      40.447  52.495  46.124  1.00  0.00           C  
ATOM   2750  HA  ASN   179      40.486  51.449  45.821  1.00  0.00           H  
ATOM   2751  CB  ASN   179      39.726  52.614  47.424  1.00  0.00           C  
ATOM   2752  HB2 ASN   179      40.312  52.291  48.284  1.00  0.00           H  
ATOM   2753  HB3 ASN   179      39.646  53.694  47.547  1.00  0.00           H  
ATOM   2754  CG  ASN   179      38.355  51.963  47.434  1.00  0.00           C  
ATOM   2755  OD1 ASN   179      37.350  52.526  46.994  1.00  0.00           O  
ATOM   2756  ND2 ASN   179      38.234  50.704  47.801  1.00  0.00           N  
ATOM   2757 HD21 ASN   179      37.376  50.203  47.614  1.00  0.00           H  
ATOM   2758 HD22 ASN   179      39.078  50.172  47.962  1.00  0.00           H  
ATOM   2759  C   ASN   179      39.853  53.214  44.927  1.00  0.00           C  
ATOM   2760  O   ASN   179      39.113  52.603  44.175  1.00  0.00           O  
ATOM   2761  N   SER   180      40.192  54.484  44.802  1.00  0.00           N  
ATOM   2762  H   SER   180      40.894  54.891  45.403  1.00  0.00           H  
ATOM   2763  CA  SER   180      39.792  55.144  43.533  1.00  0.00           C  
ATOM   2764  HA  SER   180      38.710  55.179  43.400  1.00  0.00           H  
ATOM   2765  CB  SER   180      40.141  56.649  43.645  1.00  0.00           C  
ATOM   2766  HB2 SER   180      41.221  56.799  43.646  1.00  0.00           H  
ATOM   2767  HB3 SER   180      39.751  57.180  42.777  1.00  0.00           H  
ATOM   2768  OG  SER   180      39.612  57.279  44.710  1.00  0.00           O  
ATOM   2769  HG  SER   180      40.079  57.081  45.525  1.00  0.00           H  
ATOM   2770  C   SER   180      40.471  54.579  42.319  1.00  0.00           C  
ATOM   2771  O   SER   180      39.771  54.426  41.269  1.00  0.00           O  
ATOM   2772  N   TRP   181      41.686  54.183  42.423  1.00  0.00           N  
ATOM   2773  H   TRP   181      42.214  54.400  43.257  1.00  0.00           H  
ATOM   2774  CA  TRP   181      42.402  53.554  41.318  1.00  0.00           C  
ATOM   2775  HA  TRP   181      42.347  54.232  40.466  1.00  0.00           H  
ATOM   2776  CB  TRP   181      43.951  53.259  41.663  1.00  0.00           C  
ATOM   2777  HB2 TRP   181      44.417  54.155  42.074  1.00  0.00           H  
ATOM   2778  HB3 TRP   181      43.970  52.507  42.451  1.00  0.00           H  
ATOM   2779  CG  TRP   181      44.821  52.761  40.550  1.00  0.00           C  
ATOM   2780  CD1 TRP   181      44.656  52.924  39.225  1.00  0.00           C  
ATOM   2781  HD1 TRP   181      43.797  53.416  38.795  1.00  0.00           H  
ATOM   2782  NE1 TRP   181      45.611  52.186  38.581  1.00  0.00           N  
ATOM   2783  HE1 TRP   181      45.506  51.961  37.602  1.00  0.00           H  
ATOM   2784  CE2 TRP   181      46.582  51.779  39.419  1.00  0.00           C  
ATOM   2785  CZ2 TRP   181      47.683  50.949  39.181  1.00  0.00           C  
ATOM   2786  HZ2 TRP   181      47.927  50.611  38.185  1.00  0.00           H  
ATOM   2787  CH2 TRP   181      48.374  50.371  40.293  1.00  0.00           C  
ATOM   2788  HH2 TRP   181      49.247  49.765  40.100  1.00  0.00           H  
ATOM   2789  CZ3 TRP   181      47.825  50.508  41.580  1.00  0.00           C  
ATOM   2790  HZ3 TRP   181      48.310  50.100  42.454  1.00  0.00           H  
ATOM   2791  CE3 TRP   181      46.738  51.370  41.756  1.00  0.00           C  
ATOM   2792  HE3 TRP   181      46.369  51.485  42.765  1.00  0.00           H  
ATOM   2793  CD2 TRP   181      46.089  52.091  40.721  1.00  0.00           C  
ATOM   2794  C   TRP   181      41.768  52.240  40.854  1.00  0.00           C  
ATOM   2795  O   TRP   181      41.525  52.058  39.667  1.00  0.00           O  
ATOM   2796  N   ALA   182      41.621  51.308  41.847  1.00  0.00           N  
ATOM   2797  H   ALA   182      41.936  51.478  42.792  1.00  0.00           H  
ATOM   2798  CA  ALA   182      41.050  49.963  41.574  1.00  0.00           C  
ATOM   2799  HA  ALA   182      41.644  49.468  40.805  1.00  0.00           H  
ATOM   2800  CB  ALA   182      41.120  49.101  42.824  1.00  0.00           C  
ATOM   2801  HB1 ALA   182      40.668  49.600  43.681  1.00  0.00           H  
ATOM   2802  HB2 ALA   182      42.160  48.936  43.107  1.00  0.00           H  
ATOM   2803  HB3 ALA   182      40.585  48.174  42.614  1.00  0.00           H  
ATOM   2804  C   ALA   182      39.599  49.986  40.972  1.00  0.00           C  
ATOM   2805  O   ALA   182      39.226  49.167  40.076  1.00  0.00           O  
ATOM   2806  N   GLU   183      38.762  50.955  41.365  1.00  0.00           N  
ATOM   2807  H   GLU   183      39.072  51.531  42.135  1.00  0.00           H  
ATOM   2808  CA  GLU   183      37.484  51.142  40.759  1.00  0.00           C  
ATOM   2809  HA  GLU   183      36.874  50.239  40.752  1.00  0.00           H  
ATOM   2810  CB  GLU   183      36.691  52.158  41.687  1.00  0.00           C  
ATOM   2811  HB2 GLU   183      36.346  51.608  42.563  1.00  0.00           H  
ATOM   2812  HB3 GLU   183      37.325  53.008  41.938  1.00  0.00           H  
ATOM   2813  CG  GLU   183      35.396  52.798  41.114  1.00  0.00           C  
ATOM   2814  HG2 GLU   183      34.735  51.978  40.831  1.00  0.00           H  
ATOM   2815  HG3 GLU   183      35.553  53.409  40.226  1.00  0.00           H  
ATOM   2816  CD  GLU   183      34.828  53.782  42.159  1.00  0.00           C  
ATOM   2817  OE1 GLU   183      35.433  54.103  43.248  1.00  0.00           O  
ATOM   2818  OE2 GLU   183      33.677  54.140  41.879  1.00  0.00           O  
ATOM   2819  C   GLU   183      37.556  51.588  39.269  1.00  0.00           C  
ATOM   2820  O   GLU   183      36.901  50.950  38.471  1.00  0.00           O  
ATOM   2821  N   ILE   184      38.415  52.570  38.951  1.00  0.00           N  
ATOM   2822  H   ILE   184      38.894  53.113  39.654  1.00  0.00           H  
ATOM   2823  CA  ILE   184      38.631  52.968  37.545  1.00  0.00           C  
ATOM   2824  HA  ILE   184      37.632  53.302  37.266  1.00  0.00           H  
ATOM   2825  CB  ILE   184      39.706  54.200  37.529  1.00  0.00           C  
ATOM   2826  HB  ILE   184      40.615  53.934  38.069  1.00  0.00           H  
ATOM   2827  CG2 ILE   184      40.158  54.566  36.139  1.00  0.00           C  
ATOM   2828 HG21 ILE   184      40.604  53.729  35.602  1.00  0.00           H  
ATOM   2829 HG22 ILE   184      39.247  54.792  35.583  1.00  0.00           H  
ATOM   2830 HG23 ILE   184      40.835  55.419  36.186  1.00  0.00           H  
ATOM   2831  CG1 ILE   184      39.108  55.484  38.208  1.00  0.00           C  
ATOM   2832 HG12 ILE   184      39.908  56.222  38.268  1.00  0.00           H  
ATOM   2833 HG13 ILE   184      38.634  55.190  39.144  1.00  0.00           H  
ATOM   2834  CD1 ILE   184      38.019  56.363  37.525  1.00  0.00           C  
ATOM   2835 HD11 ILE   184      37.695  57.219  38.118  1.00  0.00           H  
ATOM   2836 HD12 ILE   184      37.134  55.821  37.194  1.00  0.00           H  
ATOM   2837 HD13 ILE   184      38.373  56.829  36.605  1.00  0.00           H  
ATOM   2838  C   ILE   184      39.200  51.791  36.743  1.00  0.00           C  
ATOM   2839  O   ILE   184      38.899  51.573  35.546  1.00  0.00           O  
ATOM   2840  N   SER   185      40.046  50.980  37.377  1.00  0.00           N  
ATOM   2841  H   SER   185      40.279  51.182  38.339  1.00  0.00           H  
ATOM   2842  CA  SER   185      40.586  49.744  36.705  1.00  0.00           C  
ATOM   2843  HA  SER   185      41.117  49.903  35.767  1.00  0.00           H  
ATOM   2844  CB  SER   185      41.641  49.090  37.623  1.00  0.00           C  
ATOM   2845  HB2 SER   185      41.180  48.813  38.571  1.00  0.00           H  
ATOM   2846  HB3 SER   185      42.456  49.785  37.826  1.00  0.00           H  
ATOM   2847  OG  SER   185      42.135  47.935  36.961  1.00  0.00           O  
ATOM   2848  HG  SER   185      41.703  47.170  37.350  1.00  0.00           H  
ATOM   2849  C   SER   185      39.399  48.743  36.434  1.00  0.00           C  
ATOM   2850  O   SER   185      39.422  48.101  35.346  1.00  0.00           O  
ATOM   2851  N   ARG   186      38.421  48.573  37.326  1.00  0.00           N  
ATOM   2852  H   ARG   186      38.310  49.115  38.171  1.00  0.00           H  
ATOM   2853  CA  ARG   186      37.169  47.772  36.968  1.00  0.00           C  
ATOM   2854  HA  ARG   186      37.443  46.773  36.631  1.00  0.00           H  
ATOM   2855  CB  ARG   186      36.304  47.485  38.230  1.00  0.00           C  
ATOM   2856  HB2 ARG   186      35.794  48.384  38.575  1.00  0.00           H  
ATOM   2857  HB3 ARG   186      35.444  46.913  37.880  1.00  0.00           H  
ATOM   2858  CG  ARG   186      37.071  46.644  39.278  1.00  0.00           C  
ATOM   2859  HG2 ARG   186      37.972  47.186  39.562  1.00  0.00           H  
ATOM   2860  HG3 ARG   186      37.526  45.795  38.766  1.00  0.00           H  
ATOM   2861  CD  ARG   186      36.150  46.134  40.433  1.00  0.00           C  
ATOM   2862  HD2 ARG   186      35.280  45.712  39.930  1.00  0.00           H  
ATOM   2863  HD3 ARG   186      36.709  45.418  41.036  1.00  0.00           H  
ATOM   2864  NE  ARG   186      35.544  47.207  41.263  1.00  0.00           N  
ATOM   2865  HE  ARG   186      34.540  47.192  41.151  1.00  0.00           H  
ATOM   2866  CZ  ARG   186      36.035  48.040  42.148  1.00  0.00           C  
ATOM   2867  NH1 ARG   186      37.297  48.169  42.293  1.00  0.00           N  
ATOM   2868 HH11 ARG   186      37.887  47.482  41.846  1.00  0.00           H  
ATOM   2869 HH12 ARG   186      37.636  48.845  42.962  1.00  0.00           H  
ATOM   2870  NH2 ARG   186      35.211  48.815  42.792  1.00  0.00           N  
ATOM   2871 HH21 ARG   186      34.218  48.663  42.691  1.00  0.00           H  
ATOM   2872 HH22 ARG   186      35.597  49.544  43.375  1.00  0.00           H  
ATOM   2873  C   ARG   186      36.319  48.346  35.804  1.00  0.00           C  
ATOM   2874  O   ARG   186      35.596  47.536  35.209  1.00  0.00           O  
ATOM   2875  N   GLY   187      36.434  49.632  35.425  1.00  0.00           N  
ATOM   2876  H   GLY   187      36.834  50.254  36.112  1.00  0.00           H  
ATOM   2877  CA  GLY   187      35.770  50.237  34.287  1.00  0.00           C  
ATOM   2878  HA2 GLY   187      35.084  49.558  33.781  1.00  0.00           H  
ATOM   2879  HA3 GLY   187      36.535  50.404  33.528  1.00  0.00           H  
ATOM   2880  C   GLY   187      35.041  51.562  34.528  1.00  0.00           C  
ATOM   2881  O   GLY   187      34.550  52.174  33.612  1.00  0.00           O  
ATOM   2882  N   PHE   188      34.750  52.042  35.763  1.00  0.00           N  
ATOM   2883  H   PHE   188      35.242  51.541  36.489  1.00  0.00           H  
ATOM   2884  CA  PHE   188      34.061  53.390  35.946  1.00  0.00           C  
ATOM   2885  HA  PHE   188      33.154  53.465  35.345  1.00  0.00           H  
ATOM   2886  CB  PHE   188      33.633  53.607  37.407  1.00  0.00           C  
ATOM   2887  HB2 PHE   188      33.269  54.632  37.478  1.00  0.00           H  
ATOM   2888  HB3 PHE   188      34.553  53.540  37.988  1.00  0.00           H  
ATOM   2889  CG  PHE   188      32.705  52.525  38.002  1.00  0.00           C  
ATOM   2890  CD1 PHE   188      31.318  52.729  37.965  1.00  0.00           C  
ATOM   2891  HD1 PHE   188      30.962  53.641  37.510  1.00  0.00           H  
ATOM   2892  CE1 PHE   188      30.434  51.686  38.315  1.00  0.00           C  
ATOM   2893  HE1 PHE   188      29.371  51.818  38.178  1.00  0.00           H  
ATOM   2894  CZ  PHE   188      30.899  50.423  38.777  1.00  0.00           C  
ATOM   2895  HZ  PHE   188      30.182  49.620  38.862  1.00  0.00           H  
ATOM   2896  CE2 PHE   188      32.305  50.279  38.924  1.00  0.00           C  
ATOM   2897  HE2 PHE   188      32.728  49.325  39.204  1.00  0.00           H  
ATOM   2898  CD2 PHE   188      33.228  51.317  38.561  1.00  0.00           C  
ATOM   2899  HD2 PHE   188      34.295  51.153  38.518  1.00  0.00           H  
ATOM   2900  C   PHE   188      34.998  54.506  35.405  1.00  0.00           C  
ATOM   2901  O   PHE   188      36.218  54.457  35.634  1.00  0.00           O  
ATOM   2902  N   GLN   189      34.393  55.457  34.700  1.00  0.00           N  
ATOM   2903  H   GLN   189      33.389  55.489  34.600  1.00  0.00           H  
ATOM   2904  CA  GLN   189      35.071  56.670  34.207  1.00  0.00           C  
ATOM   2905  HA  GLN   189      36.057  56.382  33.844  1.00  0.00           H  
ATOM   2906  CB  GLN   189      34.204  57.279  33.089  1.00  0.00           C  
ATOM   2907  HB2 GLN   189      33.206  57.585  33.401  1.00  0.00           H  
ATOM   2908  HB3 GLN   189      34.596  58.199  32.655  1.00  0.00           H  
ATOM   2909  CG  GLN   189      34.120  56.285  31.939  1.00  0.00           C  
ATOM   2910  HG2 GLN   189      33.496  55.429  32.195  1.00  0.00           H  
ATOM   2911  HG3 GLN   189      33.736  56.771  31.042  1.00  0.00           H  
ATOM   2912  CD  GLN   189      35.427  55.847  31.495  1.00  0.00           C  
ATOM   2913  OE1 GLN   189      35.878  54.813  31.918  1.00  0.00           O  
ATOM   2914  NE2 GLN   189      36.182  56.598  30.754  1.00  0.00           N  
ATOM   2915 HE21 GLN   189      37.127  56.278  30.600  1.00  0.00           H  
ATOM   2916 HE22 GLN   189      35.773  57.452  30.402  1.00  0.00           H  
ATOM   2917  C   GLN   189      35.222  57.628  35.389  1.00  0.00           C  
ATOM   2918  O   GLN   189      36.058  58.494  35.271  1.00  0.00           O  
ATOM   2919  N   LYS   190      34.526  57.589  36.518  1.00  0.00           N  
ATOM   2920  H   LYS   190      33.821  56.866  36.522  1.00  0.00           H  
ATOM   2921  CA  LYS   190      34.828  58.367  37.741  1.00  0.00           C  
ATOM   2922  HA  LYS   190      35.816  58.794  37.569  1.00  0.00           H  
ATOM   2923  CB  LYS   190      33.796  59.505  37.997  1.00  0.00           C  
ATOM   2924  HB2 LYS   190      34.204  60.102  38.813  1.00  0.00           H  
ATOM   2925  HB3 LYS   190      33.795  60.166  37.130  1.00  0.00           H  
ATOM   2926  CG  LYS   190      32.302  58.997  38.251  1.00  0.00           C  
ATOM   2927  HG2 LYS   190      32.223  58.145  38.926  1.00  0.00           H  
ATOM   2928  HG3 LYS   190      31.956  58.708  37.259  1.00  0.00           H  
ATOM   2929  CD  LYS   190      31.445  60.013  38.919  1.00  0.00           C  
ATOM   2930  HD2 LYS   190      31.511  60.926  38.327  1.00  0.00           H  
ATOM   2931  HD3 LYS   190      31.826  60.159  39.930  1.00  0.00           H  
ATOM   2932  CE  LYS   190      30.067  59.413  39.040  1.00  0.00           C  
ATOM   2933  HE2 LYS   190      30.186  58.374  39.346  1.00  0.00           H  
ATOM   2934  HE3 LYS   190      29.558  59.954  39.838  1.00  0.00           H  
ATOM   2935  NZ  LYS   190      29.236  59.460  37.797  1.00  0.00           N  
ATOM   2936  HZ1 LYS   190      29.090  60.419  37.515  1.00  0.00           H  
ATOM   2937  HZ2 LYS   190      29.580  58.918  37.017  1.00  0.00           H  
ATOM   2938  HZ3 LYS   190      28.306  59.094  37.941  1.00  0.00           H  
ATOM   2939  C   LYS   190      34.904  57.584  39.010  1.00  0.00           C  
ATOM   2940  O   LYS   190      34.365  56.495  39.078  1.00  0.00           O  
ATOM   2941  N   PRO   191      35.600  58.056  40.035  1.00  0.00           N  
ATOM   2942  CD  PRO   191      36.513  59.224  40.203  1.00  0.00           C  
ATOM   2943  HD2 PRO   191      37.355  58.993  39.550  1.00  0.00           H  
ATOM   2944  HD3 PRO   191      36.076  60.198  39.982  1.00  0.00           H  
ATOM   2945  CG  PRO   191      36.844  59.230  41.692  1.00  0.00           C  
ATOM   2946  HG2 PRO   191      37.851  59.598  41.887  1.00  0.00           H  
ATOM   2947  HG3 PRO   191      36.139  59.910  42.170  1.00  0.00           H  
ATOM   2948  CB  PRO   191      36.824  57.789  42.096  1.00  0.00           C  
ATOM   2949  HB2 PRO   191      36.667  57.616  43.160  1.00  0.00           H  
ATOM   2950  HB3 PRO   191      37.636  57.240  41.620  1.00  0.00           H  
ATOM   2951  CA  PRO   191      35.559  57.321  41.359  1.00  0.00           C  
ATOM   2952  HA  PRO   191      35.606  56.247  41.180  1.00  0.00           H  
ATOM   2953  C   PRO   191      34.207  57.711  42.149  1.00  0.00           C  
ATOM   2954  O   PRO   191      33.608  58.754  41.849  1.00  0.00           O  
ATOM   2955  N   SER   192      33.722  56.836  43.018  1.00  0.00           N  
ATOM   2956  H   SER   192      34.179  55.945  43.153  1.00  0.00           H  
ATOM   2957  CA  SER   192      32.448  57.020  43.777  1.00  0.00           C  
ATOM   2958  HA  SER   192      31.613  57.209  43.103  1.00  0.00           H  
ATOM   2959  CB  SER   192      32.065  55.760  44.492  1.00  0.00           C  
ATOM   2960  HB2 SER   192      31.211  55.989  45.130  1.00  0.00           H  
ATOM   2961  HB3 SER   192      32.874  55.277  45.039  1.00  0.00           H  
ATOM   2962  OG  SER   192      31.721  54.853  43.482  1.00  0.00           O  
ATOM   2963  HG  SER   192      32.553  54.741  43.018  1.00  0.00           H  
ATOM   2964  C   SER   192      32.412  58.185  44.791  1.00  0.00           C  
ATOM   2965  O   SER   192      31.379  58.546  45.307  1.00  0.00           O  
ATOM   2966  N   LYS   193      33.588  58.804  45.011  1.00  0.00           N  
ATOM   2967  H   LYS   193      34.419  58.409  44.595  1.00  0.00           H  
ATOM   2968  CA  LYS   193      33.707  60.075  45.792  1.00  0.00           C  
ATOM   2969  HA  LYS   193      32.771  60.617  45.929  1.00  0.00           H  
ATOM   2970  CB  LYS   193      34.308  59.935  47.212  1.00  0.00           C  
ATOM   2971  HB2 LYS   193      34.572  60.925  47.583  1.00  0.00           H  
ATOM   2972  HB3 LYS   193      35.253  59.397  47.140  1.00  0.00           H  
ATOM   2973  CG  LYS   193      33.227  59.276  48.107  1.00  0.00           C  
ATOM   2974  HG2 LYS   193      33.102  58.209  47.917  1.00  0.00           H  
ATOM   2975  HG3 LYS   193      32.256  59.763  48.019  1.00  0.00           H  
ATOM   2976  CD  LYS   193      33.670  59.342  49.601  1.00  0.00           C  
ATOM   2977  HD2 LYS   193      33.815  60.373  49.924  1.00  0.00           H  
ATOM   2978  HD3 LYS   193      34.658  58.884  49.658  1.00  0.00           H  
ATOM   2979  CE  LYS   193      32.658  58.562  50.436  1.00  0.00           C  
ATOM   2980  HE2 LYS   193      33.043  57.549  50.552  1.00  0.00           H  
ATOM   2981  HE3 LYS   193      31.703  58.500  49.915  1.00  0.00           H  
ATOM   2982  NZ  LYS   193      32.369  59.148  51.707  1.00  0.00           N  
ATOM   2983  HZ1 LYS   193      33.123  58.994  52.361  1.00  0.00           H  
ATOM   2984  HZ2 LYS   193      32.251  60.150  51.741  1.00  0.00           H  
ATOM   2985  HZ3 LYS   193      31.594  58.739  52.209  1.00  0.00           H  
ATOM   2986  C   LYS   193      34.663  61.179  45.076  1.00  0.00           C  
ATOM   2987  O   LYS   193      35.697  60.713  44.656  1.00  0.00           O  
ATOM   2988  N   LEU   194      34.358  62.417  44.913  1.00  0.00           N  
ATOM   2989  H   LEU   194      33.486  62.835  45.205  1.00  0.00           H  
ATOM   2990  CA  LEU   194      35.316  63.323  44.274  1.00  0.00           C  
ATOM   2991  HA  LEU   194      35.943  62.807  43.547  1.00  0.00           H  
ATOM   2992  CB  LEU   194      34.550  64.371  43.457  1.00  0.00           C  
ATOM   2993  HB2 LEU   194      33.724  64.789  44.032  1.00  0.00           H  
ATOM   2994  HB3 LEU   194      35.276  65.164  43.279  1.00  0.00           H  
ATOM   2995  CG  LEU   194      33.962  63.871  42.112  1.00  0.00           C  
ATOM   2996  HG  LEU   194      33.075  63.270  42.317  1.00  0.00           H  
ATOM   2997  CD1 LEU   194      33.467  64.997  41.258  1.00  0.00           C  
ATOM   2998 HD11 LEU   194      32.778  65.560  41.888  1.00  0.00           H  
ATOM   2999 HD12 LEU   194      33.084  64.616  40.311  1.00  0.00           H  
ATOM   3000 HD13 LEU   194      34.295  65.695  41.132  1.00  0.00           H  
ATOM   3001  CD2 LEU   194      34.990  63.092  41.219  1.00  0.00           C  
ATOM   3002 HD21 LEU   194      35.327  62.229  41.793  1.00  0.00           H  
ATOM   3003 HD22 LEU   194      35.791  63.743  40.870  1.00  0.00           H  
ATOM   3004 HD23 LEU   194      34.575  62.684  40.297  1.00  0.00           H  
ATOM   3005  C   LEU   194      36.279  63.939  45.263  1.00  0.00           C  
ATOM   3006  O   LEU   194      35.781  64.432  46.296  1.00  0.00           O  
ATOM   3007  N   PRO   195      37.624  63.850  45.031  1.00  0.00           N  
ATOM   3008  CD  PRO   195      38.382  63.213  43.953  1.00  0.00           C  
ATOM   3009  HD2 PRO   195      38.045  63.466  42.948  1.00  0.00           H  
ATOM   3010  HD3 PRO   195      38.444  62.177  44.287  1.00  0.00           H  
ATOM   3011  CG  PRO   195      39.743  63.748  44.075  1.00  0.00           C  
ATOM   3012  HG2 PRO   195      39.808  64.735  43.617  1.00  0.00           H  
ATOM   3013  HG3 PRO   195      40.427  63.219  43.411  1.00  0.00           H  
ATOM   3014  CB  PRO   195      39.941  63.836  45.587  1.00  0.00           C  
ATOM   3015  HB2 PRO   195      40.182  62.896  46.084  1.00  0.00           H  
ATOM   3016  HB3 PRO   195      40.619  64.598  45.971  1.00  0.00           H  
ATOM   3017  CA  PRO   195      38.571  64.319  46.020  1.00  0.00           C  
ATOM   3018  HA  PRO   195      38.383  63.737  46.923  1.00  0.00           H  
ATOM   3019  C   PRO   195      38.543  65.823  46.290  1.00  0.00           C  
ATOM   3020  O   PRO   195      38.470  66.576  45.307  1.00  0.00           O  
ATOM   3021  N   THR   196      38.666  66.222  47.491  1.00  0.00           N  
ATOM   3022  H   THR   196      38.779  65.579  48.261  1.00  0.00           H  
ATOM   3023  CA  THR   196      38.724  67.596  47.930  1.00  0.00           C  
ATOM   3024  HA  THR   196      38.254  68.195  47.150  1.00  0.00           H  
ATOM   3025  CB  THR   196      38.094  67.789  49.235  1.00  0.00           C  
ATOM   3026  HB  THR   196      38.421  67.098  50.013  1.00  0.00           H  
ATOM   3027  CG2 THR   196      38.132  69.209  49.707  1.00  0.00           C  
ATOM   3028 HG21 THR   196      39.010  69.316  50.343  1.00  0.00           H  
ATOM   3029 HG22 THR   196      38.384  69.798  48.825  1.00  0.00           H  
ATOM   3030 HG23 THR   196      37.235  69.420  50.288  1.00  0.00           H  
ATOM   3031  OG1 THR   196      36.689  67.687  49.097  1.00  0.00           O  
ATOM   3032  HG1 THR   196      36.300  67.035  49.686  1.00  0.00           H  
ATOM   3033  C   THR   196      40.175  68.005  48.035  1.00  0.00           C  
ATOM   3034  O   THR   196      40.775  67.676  49.035  1.00  0.00           O  
ATOM   3035  N   LEU   197      40.727  68.668  46.999  1.00  0.00           N  
ATOM   3036  H   LEU   197      40.098  69.011  46.287  1.00  0.00           H  
ATOM   3037  CA  LEU   197      42.178  68.860  46.824  1.00  0.00           C  
ATOM   3038  HA  LEU   197      42.727  67.950  47.067  1.00  0.00           H  
ATOM   3039  CB  LEU   197      42.418  69.046  45.246  1.00  0.00           C  
ATOM   3040  HB2 LEU   197      41.606  69.690  44.908  1.00  0.00           H  
ATOM   3041  HB3 LEU   197      43.356  69.543  45.002  1.00  0.00           H  
ATOM   3042  CG  LEU   197      42.348  67.689  44.480  1.00  0.00           C  
ATOM   3043  HG  LEU   197      41.419  67.146  44.658  1.00  0.00           H  
ATOM   3044  CD1 LEU   197      42.388  68.008  42.950  1.00  0.00           C  
ATOM   3045 HD11 LEU   197      41.654  68.757  42.655  1.00  0.00           H  
ATOM   3046 HD12 LEU   197      42.151  67.191  42.268  1.00  0.00           H  
ATOM   3047 HD13 LEU   197      43.349  68.409  42.628  1.00  0.00           H  
ATOM   3048  CD2 LEU   197      43.429  66.656  44.793  1.00  0.00           C  
ATOM   3049 HD21 LEU   197      43.434  65.792  44.127  1.00  0.00           H  
ATOM   3050 HD22 LEU   197      44.385  67.170  44.891  1.00  0.00           H  
ATOM   3051 HD23 LEU   197      43.310  66.178  45.766  1.00  0.00           H  
ATOM   3052  C   LEU   197      42.684  70.032  47.634  1.00  0.00           C  
ATOM   3053  O   LEU   197      43.907  70.073  47.811  1.00  0.00           O  
ATOM   3054  N   GLU   198      41.839  70.992  47.919  1.00  0.00           N  
ATOM   3055  H   GLU   198      40.841  70.904  47.789  1.00  0.00           H  
ATOM   3056  CA  GLU   198      42.188  72.210  48.610  1.00  0.00           C  
ATOM   3057  HA  GLU   198      43.045  72.594  48.056  1.00  0.00           H  
ATOM   3058  CB  GLU   198      41.027  73.223  48.378  1.00  0.00           C  
ATOM   3059  HB2 GLU   198      41.049  73.999  49.144  1.00  0.00           H  
ATOM   3060  HB3 GLU   198      40.079  72.696  48.486  1.00  0.00           H  
ATOM   3061  CG  GLU   198      40.945  73.858  46.982  1.00  0.00           C  
ATOM   3062  HG2 GLU   198      41.972  74.195  46.842  1.00  0.00           H  
ATOM   3063  HG3 GLU   198      40.488  74.845  46.901  1.00  0.00           H  
ATOM   3064  CD  GLU   198      40.636  72.863  45.833  1.00  0.00           C  
ATOM   3065  OE1 GLU   198      41.398  72.832  44.855  1.00  0.00           O  
ATOM   3066  OE2 GLU   198      39.586  72.158  45.977  1.00  0.00           O  
ATOM   3067  C   GLU   198      42.534  72.076  50.149  1.00  0.00           C  
ATOM   3068  O   GLU   198      41.660  71.760  51.017  1.00  0.00           O  
ATOM   3069  N   ARG   199      43.760  72.359  50.486  1.00  0.00           N  
ATOM   3070  H   ARG   199      44.380  72.744  49.788  1.00  0.00           H  
ATOM   3071  CA  ARG   199      44.399  72.114  51.831  1.00  0.00           C  
ATOM   3072  HA  ARG   199      44.074  71.152  52.226  1.00  0.00           H  
ATOM   3073  CB  ARG   199      45.903  71.975  51.720  1.00  0.00           C  
ATOM   3074  HB2 ARG   199      46.270  72.020  52.746  1.00  0.00           H  
ATOM   3075  HB3 ARG   199      46.309  72.908  51.331  1.00  0.00           H  
ATOM   3076  CG  ARG   199      46.252  70.726  51.006  1.00  0.00           C  
ATOM   3077  HG2 ARG   199      46.156  69.856  51.655  1.00  0.00           H  
ATOM   3078  HG3 ARG   199      45.614  70.657  50.125  1.00  0.00           H  
ATOM   3079  CD  ARG   199      47.769  70.834  50.517  1.00  0.00           C  
ATOM   3080  HD2 ARG   199      47.890  71.789  50.007  1.00  0.00           H  
ATOM   3081  HD3 ARG   199      48.476  70.832  51.347  1.00  0.00           H  
ATOM   3082  NE  ARG   199      48.063  69.780  49.507  1.00  0.00           N  
ATOM   3083  HE  ARG   199      47.597  69.876  48.616  1.00  0.00           H  
ATOM   3084  CZ  ARG   199      48.621  68.615  49.764  1.00  0.00           C  
ATOM   3085  NH1 ARG   199      49.444  68.404  50.818  1.00  0.00           N  
ATOM   3086 HH11 ARG   199      49.928  67.542  51.023  1.00  0.00           H  
ATOM   3087 HH12 ARG   199      49.556  69.140  51.501  1.00  0.00           H  
ATOM   3088  NH2 ARG   199      48.379  67.691  48.901  1.00  0.00           N  
ATOM   3089 HH21 ARG   199      48.777  66.775  49.054  1.00  0.00           H  
ATOM   3090 HH22 ARG   199      47.701  67.824  48.164  1.00  0.00           H  
ATOM   3091  C   ARG   199      43.887  73.154  52.838  1.00  0.00           C  
ATOM   3092  O   ARG   199      43.809  74.367  52.617  1.00  0.00           O  
ATOM   3093  N   TRP   200      43.722  72.825  54.103  1.00  0.00           N  
ATOM   3094  H   TRP   200      44.030  71.906  54.386  1.00  0.00           H  
ATOM   3095  CA  TRP   200      43.194  73.682  55.153  1.00  0.00           C  
ATOM   3096  HA  TRP   200      42.308  74.228  54.830  1.00  0.00           H  
ATOM   3097  CB  TRP   200      42.689  72.739  56.250  1.00  0.00           C  
ATOM   3098  HB2 TRP   200      43.564  72.208  56.625  1.00  0.00           H  
ATOM   3099  HB3 TRP   200      42.109  71.932  55.801  1.00  0.00           H  
ATOM   3100  CG  TRP   200      42.142  73.328  57.497  1.00  0.00           C  
ATOM   3101  CD1 TRP   200      40.798  73.538  57.711  1.00  0.00           C  
ATOM   3102  HD1 TRP   200      40.044  73.214  57.009  1.00  0.00           H  
ATOM   3103  NE1 TRP   200      40.593  74.196  58.904  1.00  0.00           N  
ATOM   3104  HE1 TRP   200      39.725  74.521  59.304  1.00  0.00           H  
ATOM   3105  CE2 TRP   200      41.788  74.476  59.525  1.00  0.00           C  
ATOM   3106  CZ2 TRP   200      41.987  75.172  60.745  1.00  0.00           C  
ATOM   3107  HZ2 TRP   200      41.172  75.621  61.293  1.00  0.00           H  
ATOM   3108  CH2 TRP   200      43.347  75.074  61.186  1.00  0.00           C  
ATOM   3109  HH2 TRP   200      43.686  75.354  62.172  1.00  0.00           H  
ATOM   3110  CZ3 TRP   200      44.354  74.481  60.401  1.00  0.00           C  
ATOM   3111  HZ3 TRP   200      45.341  74.323  60.810  1.00  0.00           H  
ATOM   3112  CE3 TRP   200      44.095  74.013  59.110  1.00  0.00           C  
ATOM   3113  HE3 TRP   200      44.821  73.524  58.478  1.00  0.00           H  
ATOM   3114  CD2 TRP   200      42.789  73.816  58.747  1.00  0.00           C  
ATOM   3115  C   TRP   200      44.171  74.776  55.663  1.00  0.00           C  
ATOM   3116  O   TRP   200      45.385  74.451  55.820  1.00  0.00           O  
ATOM   3117  N   PHE   201      43.712  75.981  56.041  1.00  0.00           N  
ATOM   3118  H   PHE   201      42.751  76.223  55.847  1.00  0.00           H  
ATOM   3119  CA  PHE   201      44.491  76.953  56.917  1.00  0.00           C  
ATOM   3120  HA  PHE   201      45.258  76.334  57.383  1.00  0.00           H  
ATOM   3121  CB  PHE   201      45.260  77.966  56.054  1.00  0.00           C  
ATOM   3122  HB2 PHE   201      44.475  78.513  55.533  1.00  0.00           H  
ATOM   3123  HB3 PHE   201      45.843  78.598  56.725  1.00  0.00           H  
ATOM   3124  CG  PHE   201      46.340  77.402  55.107  1.00  0.00           C  
ATOM   3125  CD1 PHE   201      47.673  77.476  55.573  1.00  0.00           C  
ATOM   3126  HD1 PHE   201      47.878  77.864  56.560  1.00  0.00           H  
ATOM   3127  CE1 PHE   201      48.733  77.262  54.676  1.00  0.00           C  
ATOM   3128  HE1 PHE   201      49.730  77.377  55.075  1.00  0.00           H  
ATOM   3129  CZ  PHE   201      48.450  76.881  53.367  1.00  0.00           C  
ATOM   3130  HZ  PHE   201      49.251  76.539  52.728  1.00  0.00           H  
ATOM   3131  CE2 PHE   201      47.170  76.587  53.014  1.00  0.00           C  
ATOM   3132  HE2 PHE   201      47.025  76.065  52.079  1.00  0.00           H  
ATOM   3133  CD2 PHE   201      46.085  76.884  53.812  1.00  0.00           C  
ATOM   3134  HD2 PHE   201      45.088  76.697  53.441  1.00  0.00           H  
ATOM   3135  C   PHE   201      43.580  77.503  57.998  1.00  0.00           C  
ATOM   3136  O   PHE   201      42.387  77.574  57.780  1.00  0.00           O  
ATOM   3137  N   LEU   202      44.117  77.990  59.100  1.00  0.00           N  
ATOM   3138  H   LEU   202      45.070  77.790  59.367  1.00  0.00           H  
ATOM   3139  CA  LEU   202      43.416  78.668  60.186  1.00  0.00           C  
ATOM   3140  HA  LEU   202      42.577  78.091  60.575  1.00  0.00           H  
ATOM   3141  CB  LEU   202      44.309  78.765  61.435  1.00  0.00           C  
ATOM   3142  HB2 LEU   202      44.720  77.756  61.437  1.00  0.00           H  
ATOM   3143  HB3 LEU   202      45.077  79.519  61.262  1.00  0.00           H  
ATOM   3144  CG  LEU   202      43.658  79.083  62.809  1.00  0.00           C  
ATOM   3145  HG  LEU   202      42.691  78.580  62.770  1.00  0.00           H  
ATOM   3146  CD1 LEU   202      44.515  78.532  63.885  1.00  0.00           C  
ATOM   3147 HD11 LEU   202      44.008  78.762  64.822  1.00  0.00           H  
ATOM   3148 HD12 LEU   202      44.548  77.443  63.883  1.00  0.00           H  
ATOM   3149 HD13 LEU   202      45.513  78.965  63.820  1.00  0.00           H  
ATOM   3150  CD2 LEU   202      43.493  80.556  63.180  1.00  0.00           C  
ATOM   3151 HD21 LEU   202      42.692  80.900  62.527  1.00  0.00           H  
ATOM   3152 HD22 LEU   202      43.112  80.571  64.201  1.00  0.00           H  
ATOM   3153 HD23 LEU   202      44.379  81.188  63.116  1.00  0.00           H  
ATOM   3154  C   LEU   202      42.854  80.027  59.872  1.00  0.00           C  
ATOM   3155  O   LEU   202      41.688  80.215  60.171  1.00  0.00           O  
ATOM   3156  N   ASN   203      43.668  80.848  59.231  1.00  0.00           N  
ATOM   3157  H   ASN   203      44.643  80.590  59.276  1.00  0.00           H  
ATOM   3158  CA  ASN   203      43.230  81.952  58.398  1.00  0.00           C  
ATOM   3159  HA  ASN   203      42.145  82.035  58.336  1.00  0.00           H  
ATOM   3160  CB  ASN   203      43.774  83.216  59.133  1.00  0.00           C  
ATOM   3161  HB2 ASN   203      43.653  84.115  58.528  1.00  0.00           H  
ATOM   3162  HB3 ASN   203      44.850  83.070  59.043  1.00  0.00           H  
ATOM   3163  CG  ASN   203      43.269  83.413  60.508  1.00  0.00           C  
ATOM   3164  OD1 ASN   203      43.998  83.521  61.522  1.00  0.00           O  
ATOM   3165  ND2 ASN   203      41.962  83.606  60.564  1.00  0.00           N  
ATOM   3166 HD21 ASN   203      41.337  83.693  59.776  1.00  0.00           H  
ATOM   3167 HD22 ASN   203      41.524  83.761  61.461  1.00  0.00           H  
ATOM   3168  C   ASN   203      43.721  81.836  56.964  1.00  0.00           C  
ATOM   3169  O   ASN   203      44.729  81.203  56.654  1.00  0.00           O  
ATOM   3170  N   ASP   204      42.885  82.435  56.046  1.00  0.00           N  
ATOM   3171  H   ASP   204      41.980  82.748  56.367  1.00  0.00           H  
ATOM   3172  CA  ASP   204      43.192  82.502  54.622  1.00  0.00           C  
ATOM   3173  HA  ASP   204      43.430  81.494  54.284  1.00  0.00           H  
ATOM   3174  CB  ASP   204      41.999  83.182  53.864  1.00  0.00           C  
ATOM   3175  HB2 ASP   204      42.231  83.293  52.804  1.00  0.00           H  
ATOM   3176  HB3 ASP   204      41.213  82.428  53.821  1.00  0.00           H  
ATOM   3177  CG  ASP   204      41.544  84.483  54.530  1.00  0.00           C  
ATOM   3178  OD1 ASP   204      41.097  84.372  55.680  1.00  0.00           O  
ATOM   3179  OD2 ASP   204      41.447  85.536  53.835  1.00  0.00           O  
ATOM   3180  C   ASP   204      44.484  83.284  54.446  1.00  0.00           C  
ATOM   3181  O   ASP   204      45.054  83.175  53.379  1.00  0.00           O  
ATOM   3182  N   THR   205      44.959  84.026  55.496  1.00  0.00           N  
ATOM   3183  H   THR   205      44.403  84.237  56.312  1.00  0.00           H  
ATOM   3184  CA  THR   205      46.155  84.883  55.278  1.00  0.00           C  
ATOM   3185  HA  THR   205      46.348  85.069  54.221  1.00  0.00           H  
ATOM   3186  CB  THR   205      45.809  86.201  56.037  1.00  0.00           C  
ATOM   3187  HB  THR   205      46.682  86.851  56.100  1.00  0.00           H  
ATOM   3188  CG2 THR   205      44.617  87.048  55.417  1.00  0.00           C  
ATOM   3189 HG21 THR   205      44.922  87.352  54.416  1.00  0.00           H  
ATOM   3190 HG22 THR   205      44.584  87.996  55.954  1.00  0.00           H  
ATOM   3191 HG23 THR   205      43.615  86.625  55.496  1.00  0.00           H  
ATOM   3192  OG1 THR   205      45.519  85.802  57.370  1.00  0.00           O  
ATOM   3193  HG1 THR   205      45.476  86.638  57.840  1.00  0.00           H  
ATOM   3194  C   THR   205      47.421  84.252  55.854  1.00  0.00           C  
ATOM   3195  O   THR   205      48.409  84.998  55.777  1.00  0.00           O  
ATOM   3196  N   ASP   206      47.504  83.003  56.338  1.00  0.00           N  
ATOM   3197  H   ASP   206      46.689  82.406  56.318  1.00  0.00           H  
ATOM   3198  CA  ASP   206      48.766  82.479  56.919  1.00  0.00           C  
ATOM   3199  HA  ASP   206      49.232  83.138  57.651  1.00  0.00           H  
ATOM   3200  CB  ASP   206      48.452  81.187  57.651  1.00  0.00           C  
ATOM   3201  HB2 ASP   206      49.352  80.874  58.180  1.00  0.00           H  
ATOM   3202  HB3 ASP   206      48.218  80.408  56.925  1.00  0.00           H  
ATOM   3203  CG  ASP   206      47.380  81.324  58.835  1.00  0.00           C  
ATOM   3204  OD1 ASP   206      47.401  82.310  59.568  1.00  0.00           O  
ATOM   3205  OD2 ASP   206      46.668  80.297  59.164  1.00  0.00           O  
ATOM   3206  C   ASP   206      49.874  82.170  55.951  1.00  0.00           C  
ATOM   3207  O   ASP   206      51.049  82.257  56.208  1.00  0.00           O  
ATOM   3208  N   HID   207      49.472  81.768  54.753  1.00  0.00           N  
ATOM   3209  H   HID   207      48.477  81.815  54.588  1.00  0.00           H  
ATOM   3210  CA  HID   207      50.266  81.174  53.673  1.00  0.00           C  
ATOM   3211  HA  HID   207      50.991  80.468  54.077  1.00  0.00           H  
ATOM   3212  CB  HID   207      49.355  80.351  52.808  1.00  0.00           C  
ATOM   3213  HB2 HID   207      48.701  79.873  53.538  1.00  0.00           H  
ATOM   3214  HB3 HID   207      49.882  79.527  52.327  1.00  0.00           H  
ATOM   3215  CG  HID   207      48.484  81.037  51.713  1.00  0.00           C  
ATOM   3216  ND1 HID   207      47.357  81.772  51.884  1.00  0.00           N  
ATOM   3217  HD1 HID   207      46.756  81.796  52.695  1.00  0.00           H  
ATOM   3218  CE1 HID   207      47.020  82.367  50.779  1.00  0.00           C  
ATOM   3219  HE1 HID   207      46.222  83.084  50.651  1.00  0.00           H  
ATOM   3220  NE2 HID   207      47.927  82.074  49.854  1.00  0.00           N  
ATOM   3221  CD2 HID   207      48.953  81.307  50.479  1.00  0.00           C  
ATOM   3222  HD2 HID   207      49.803  80.940  49.923  1.00  0.00           H  
ATOM   3223  C   HID   207      51.009  82.370  53.049  1.00  0.00           C  
ATOM   3224  O   HID   207      50.655  83.523  53.220  1.00  0.00           O  
ATOM   3225  N   PRO   208      52.078  82.140  52.274  1.00  0.00           N  
ATOM   3226  CD  PRO   208      52.660  83.116  51.425  1.00  0.00           C  
ATOM   3227  HD2 PRO   208      52.026  83.247  50.548  1.00  0.00           H  
ATOM   3228  HD3 PRO   208      52.667  84.050  51.988  1.00  0.00           H  
ATOM   3229  CG  PRO   208      54.018  82.632  50.983  1.00  0.00           C  
ATOM   3230  HG2 PRO   208      54.108  82.835  49.916  1.00  0.00           H  
ATOM   3231  HG3 PRO   208      54.803  83.007  51.640  1.00  0.00           H  
ATOM   3232  CB  PRO   208      53.922  81.125  51.214  1.00  0.00           C  
ATOM   3233  HB2 PRO   208      53.376  80.577  50.446  1.00  0.00           H  
ATOM   3234  HB3 PRO   208      54.895  80.653  51.349  1.00  0.00           H  
ATOM   3235  CA  PRO   208      53.003  81.044  52.359  1.00  0.00           C  
ATOM   3236  HA  PRO   208      52.469  80.094  52.384  1.00  0.00           H  
ATOM   3237  C   PRO   208      53.819  81.012  53.700  1.00  0.00           C  
ATOM   3238  O   PRO   208      54.277  82.036  54.197  1.00  0.00           O  
ATOM   3239  N   ILE   209      53.935  79.898  54.372  1.00  0.00           N  
ATOM   3240  H   ILE   209      53.618  79.058  53.909  1.00  0.00           H  
ATOM   3241  CA  ILE   209      54.604  79.706  55.710  1.00  0.00           C  
ATOM   3242  HA  ILE   209      54.412  80.447  56.487  1.00  0.00           H  
ATOM   3243  CB  ILE   209      54.237  78.294  56.344  1.00  0.00           C  
ATOM   3244  HB  ILE   209      54.253  77.548  55.549  1.00  0.00           H  
ATOM   3245  CG2 ILE   209      55.148  77.912  57.558  1.00  0.00           C  
ATOM   3246 HG21 ILE   209      54.946  76.883  57.854  1.00  0.00           H  
ATOM   3247 HG22 ILE   209      56.180  77.881  57.210  1.00  0.00           H  
ATOM   3248 HG23 ILE   209      55.011  78.567  58.418  1.00  0.00           H  
ATOM   3249  CG1 ILE   209      52.765  78.257  56.787  1.00  0.00           C  
ATOM   3250 HG12 ILE   209      52.098  78.719  56.059  1.00  0.00           H  
ATOM   3251 HG13 ILE   209      52.663  78.732  57.763  1.00  0.00           H  
ATOM   3252  CD1 ILE   209      52.220  76.869  57.003  1.00  0.00           C  
ATOM   3253 HD11 ILE   209      51.778  76.413  56.117  1.00  0.00           H  
ATOM   3254 HD12 ILE   209      53.028  76.225  57.350  1.00  0.00           H  
ATOM   3255 HD13 ILE   209      51.433  76.828  57.757  1.00  0.00           H  
ATOM   3256  C   ILE   209      56.144  79.790  55.405  1.00  0.00           C  
ATOM   3257  O   ILE   209      56.625  79.008  54.544  1.00  0.00           O  
ATOM   3258  N   ARG   210      56.863  80.555  56.219  1.00  0.00           N  
ATOM   3259  H   ARG   210      56.287  81.118  56.829  1.00  0.00           H  
ATOM   3260  CA  ARG   210      58.328  80.482  56.444  1.00  0.00           C  
ATOM   3261  HA  ARG   210      58.738  80.103  55.508  1.00  0.00           H  
ATOM   3262  CB  ARG   210      58.788  81.902  56.804  1.00  0.00           C  
ATOM   3263  HB2 ARG   210      58.298  82.520  56.052  1.00  0.00           H  
ATOM   3264  HB3 ARG   210      58.502  82.265  57.791  1.00  0.00           H  
ATOM   3265  CG  ARG   210      60.297  82.101  56.582  1.00  0.00           C  
ATOM   3266  HG2 ARG   210      60.845  81.549  57.345  1.00  0.00           H  
ATOM   3267  HG3 ARG   210      60.629  81.641  55.651  1.00  0.00           H  
ATOM   3268  CD  ARG   210      60.686  83.554  56.444  1.00  0.00           C  
ATOM   3269  HD2 ARG   210      60.105  83.946  55.610  1.00  0.00           H  
ATOM   3270  HD3 ARG   210      60.477  84.139  57.340  1.00  0.00           H  
ATOM   3271  NE  ARG   210      62.171  83.736  56.240  1.00  0.00           N  
ATOM   3272  HE  ARG   210      62.728  82.909  56.396  1.00  0.00           H  
ATOM   3273  CZ  ARG   210      62.756  84.751  55.619  1.00  0.00           C  
ATOM   3274  NH1 ARG   210      62.121  85.647  54.956  1.00  0.00           N  
ATOM   3275 HH11 ARG   210      62.716  86.386  54.609  1.00  0.00           H  
ATOM   3276 HH12 ARG   210      61.132  85.500  54.812  1.00  0.00           H  
ATOM   3277  NH2 ARG   210      64.044  84.889  55.608  1.00  0.00           N  
ATOM   3278 HH21 ARG   210      64.526  85.465  54.933  1.00  0.00           H  
ATOM   3279 HH22 ARG   210      64.637  84.209  56.063  1.00  0.00           H  
ATOM   3280  C   ARG   210      58.696  79.559  57.637  1.00  0.00           C  
ATOM   3281  O   ARG   210      58.217  79.637  58.748  1.00  0.00           O  
ATOM   3282  N   PHE   211      59.758  78.738  57.344  1.00  0.00           N  
ATOM   3283  H   PHE   211      60.165  78.712  56.420  1.00  0.00           H  
ATOM   3284  CA  PHE   211      60.145  77.684  58.219  1.00  0.00           C  
ATOM   3285  HA  PHE   211      59.931  78.064  59.218  1.00  0.00           H  
ATOM   3286  CB  PHE   211      59.244  76.434  57.947  1.00  0.00           C  
ATOM   3287  HB2 PHE   211      59.385  75.833  58.845  1.00  0.00           H  
ATOM   3288  HB3 PHE   211      58.201  76.599  57.676  1.00  0.00           H  
ATOM   3289  CG  PHE   211      59.628  75.556  56.809  1.00  0.00           C  
ATOM   3290  CD1 PHE   211      59.104  75.895  55.541  1.00  0.00           C  
ATOM   3291  HD1 PHE   211      58.474  76.764  55.426  1.00  0.00           H  
ATOM   3292  CE1 PHE   211      59.376  75.145  54.365  1.00  0.00           C  
ATOM   3293  HE1 PHE   211      58.995  75.384  53.383  1.00  0.00           H  
ATOM   3294  CZ  PHE   211      60.361  74.085  54.481  1.00  0.00           C  
ATOM   3295  HZ  PHE   211      60.706  73.619  53.570  1.00  0.00           H  
ATOM   3296  CE2 PHE   211      60.840  73.620  55.710  1.00  0.00           C  
ATOM   3297  HE2 PHE   211      61.436  72.730  55.845  1.00  0.00           H  
ATOM   3298  CD2 PHE   211      60.447  74.367  56.874  1.00  0.00           C  
ATOM   3299  HD2 PHE   211      60.817  73.973  57.809  1.00  0.00           H  
ATOM   3300  C   PHE   211      61.660  77.377  58.219  1.00  0.00           C  
ATOM   3301  O   PHE   211      62.415  77.726  57.299  1.00  0.00           O  
ATOM   3302  N   SER   212      62.083  76.881  59.350  1.00  0.00           N  
ATOM   3303  H   SER   212      61.408  76.670  60.071  1.00  0.00           H  
ATOM   3304  CA  SER   212      63.452  76.358  59.557  1.00  0.00           C  
ATOM   3305  HA  SER   212      64.134  76.704  58.781  1.00  0.00           H  
ATOM   3306  CB  SER   212      64.032  76.836  60.866  1.00  0.00           C  
ATOM   3307  HB2 SER   212      65.003  76.387  61.072  1.00  0.00           H  
ATOM   3308  HB3 SER   212      64.303  77.880  60.707  1.00  0.00           H  
ATOM   3309  OG  SER   212      63.132  76.841  62.028  1.00  0.00           O  
ATOM   3310  HG  SER   212      62.648  77.659  61.896  1.00  0.00           H  
ATOM   3311  C   SER   212      63.540  74.825  59.571  1.00  0.00           C  
ATOM   3312  O   SER   212      62.701  74.129  60.144  1.00  0.00           O  
ATOM   3313  N   PHE   213      64.620  74.273  59.043  1.00  0.00           N  
ATOM   3314  H   PHE   213      65.144  74.822  58.376  1.00  0.00           H  
ATOM   3315  CA  PHE   213      65.011  72.863  59.117  1.00  0.00           C  
ATOM   3316  HA  PHE   213      64.162  72.215  58.899  1.00  0.00           H  
ATOM   3317  CB  PHE   213      65.941  72.505  58.002  1.00  0.00           C  
ATOM   3318  HB2 PHE   213      66.081  71.424  57.994  1.00  0.00           H  
ATOM   3319  HB3 PHE   213      66.874  73.061  58.098  1.00  0.00           H  
ATOM   3320  CG  PHE   213      65.491  72.805  56.628  1.00  0.00           C  
ATOM   3321  CD1 PHE   213      64.656  71.889  55.893  1.00  0.00           C  
ATOM   3322  HD1 PHE   213      64.157  71.072  56.394  1.00  0.00           H  
ATOM   3323  CE1 PHE   213      64.315  72.124  54.537  1.00  0.00           C  
ATOM   3324  HE1 PHE   213      63.582  71.494  54.055  1.00  0.00           H  
ATOM   3325  CZ  PHE   213      64.911  73.257  53.898  1.00  0.00           C  
ATOM   3326  HZ  PHE   213      64.662  73.438  52.863  1.00  0.00           H  
ATOM   3327  CE2 PHE   213      65.713  74.142  54.629  1.00  0.00           C  
ATOM   3328  HE2 PHE   213      66.170  74.950  54.078  1.00  0.00           H  
ATOM   3329  CD2 PHE   213      66.068  73.825  55.929  1.00  0.00           C  
ATOM   3330  HD2 PHE   213      66.780  74.502  56.378  1.00  0.00           H  
ATOM   3331  C   PHE   213      65.579  72.444  60.438  1.00  0.00           C  
ATOM   3332  O   PHE   213      66.245  73.254  61.115  1.00  0.00           O  
ATOM   3333  N   SER   214      65.412  71.168  60.903  1.00  0.00           N  
ATOM   3334  H   SER   214      65.012  70.505  60.254  1.00  0.00           H  
ATOM   3335  CA  SER   214      65.913  70.657  62.197  1.00  0.00           C  
ATOM   3336  HA  SER   214      65.514  71.340  62.947  1.00  0.00           H  
ATOM   3337  CB  SER   214      65.150  69.324  62.429  1.00  0.00           C  
ATOM   3338  HB2 SER   214      65.321  68.578  61.653  1.00  0.00           H  
ATOM   3339  HB3 SER   214      64.081  69.491  62.562  1.00  0.00           H  
ATOM   3340  OG  SER   214      65.652  68.735  63.646  1.00  0.00           O  
ATOM   3341  HG  SER   214      65.228  69.031  64.455  1.00  0.00           H  
ATOM   3342  C   SER   214      67.435  70.648  62.261  1.00  0.00           C  
ATOM   3343  O   SER   214      68.154  70.397  61.252  1.00  0.00           O  
ATOM   3344  N   MET   215      67.948  71.047  63.423  1.00  0.00           N  
ATOM   3345  H   MET   215      67.297  71.319  64.147  1.00  0.00           H  
ATOM   3346  CA  MET   215      69.415  71.096  63.712  1.00  0.00           C  
ATOM   3347  HA  MET   215      69.887  70.476  62.950  1.00  0.00           H  
ATOM   3348  CB  MET   215      69.993  72.510  63.385  1.00  0.00           C  
ATOM   3349  HB2 MET   215      71.081  72.530  63.328  1.00  0.00           H  
ATOM   3350  HB3 MET   215      69.677  72.860  62.403  1.00  0.00           H  
ATOM   3351  CG  MET   215      69.722  73.538  64.534  1.00  0.00           C  
ATOM   3352  HG2 MET   215      69.958  74.471  64.023  1.00  0.00           H  
ATOM   3353  HG3 MET   215      68.663  73.704  64.732  1.00  0.00           H  
ATOM   3354  SD  MET   215      70.562  73.492  66.124  1.00  0.00           S  
ATOM   3355  CE  MET   215      70.152  75.150  66.820  1.00  0.00           C  
ATOM   3356  HE1 MET   215      70.567  75.268  67.821  1.00  0.00           H  
ATOM   3357  HE2 MET   215      69.071  75.285  66.834  1.00  0.00           H  
ATOM   3358  HE3 MET   215      70.697  75.820  66.155  1.00  0.00           H  
ATOM   3359  C   MET   215      69.864  70.572  65.127  1.00  0.00           C  
ATOM   3360  O   MET   215      71.078  70.359  65.263  1.00  0.00           O  
ATOM   3361  N   GLU   216      68.964  70.360  66.079  1.00  0.00           N  
ATOM   3362  H   GLU   216      67.987  70.530  65.885  1.00  0.00           H  
ATOM   3363  CA  GLU   216      69.276  69.724  67.324  1.00  0.00           C  
ATOM   3364  HA  GLU   216      70.005  70.348  67.840  1.00  0.00           H  
ATOM   3365  CB  GLU   216      68.026  69.572  68.263  1.00  0.00           C  
ATOM   3366  HB2 GLU   216      67.230  68.974  67.820  1.00  0.00           H  
ATOM   3367  HB3 GLU   216      67.601  70.567  68.390  1.00  0.00           H  
ATOM   3368  CG  GLU   216      68.293  68.929  69.615  1.00  0.00           C  
ATOM   3369  HG2 GLU   216      68.410  67.875  69.363  1.00  0.00           H  
ATOM   3370  HG3 GLU   216      69.230  69.364  69.963  1.00  0.00           H  
ATOM   3371  CD  GLU   216      67.278  69.133  70.740  1.00  0.00           C  
ATOM   3372  OE1 GLU   216      66.595  70.153  70.778  1.00  0.00           O  
ATOM   3373  OE2 GLU   216      67.311  68.388  71.695  1.00  0.00           O  
ATOM   3374  C   GLU   216      69.947  68.336  67.133  1.00  0.00           C  
ATOM   3375  O   GLU   216      69.601  67.555  66.271  1.00  0.00           O  
ATOM   3376  N   GLU   217      70.983  68.097  67.978  1.00  0.00           N  
ATOM   3377  H   GLU   217      71.265  68.758  68.688  1.00  0.00           H  
ATOM   3378  CA  GLU   217      71.758  66.852  67.957  1.00  0.00           C  
ATOM   3379  HA  GLU   217      71.959  66.617  66.912  1.00  0.00           H  
ATOM   3380  CB  GLU   217      73.122  66.966  68.721  1.00  0.00           C  
ATOM   3381  HB2 GLU   217      73.556  65.969  68.652  1.00  0.00           H  
ATOM   3382  HB3 GLU   217      72.803  67.152  69.747  1.00  0.00           H  
ATOM   3383  CG  GLU   217      74.093  67.971  68.204  1.00  0.00           C  
ATOM   3384  HG2 GLU   217      74.957  67.776  68.840  1.00  0.00           H  
ATOM   3385  HG3 GLU   217      73.601  68.934  68.335  1.00  0.00           H  
ATOM   3386  CD  GLU   217      74.483  67.921  66.745  1.00  0.00           C  
ATOM   3387  OE1 GLU   217      74.601  69.010  66.075  1.00  0.00           O  
ATOM   3388  OE2 GLU   217      74.718  66.762  66.304  1.00  0.00           O  
ATOM   3389  C   GLU   217      70.898  65.663  68.460  1.00  0.00           C  
ATOM   3390  O   GLU   217      70.039  65.806  69.325  1.00  0.00           O  
ATOM   3391  N   GLU   218      71.206  64.496  67.942  1.00  0.00           N  
ATOM   3392  H   GLU   218      71.974  64.467  67.286  1.00  0.00           H  
ATOM   3393  CA  GLU   218      70.642  63.248  68.381  1.00  0.00           C  
ATOM   3394  HA  GLU   218      69.579  63.445  68.519  1.00  0.00           H  
ATOM   3395  CB  GLU   218      70.754  62.173  67.303  1.00  0.00           C  
ATOM   3396  HB2 GLU   218      70.255  62.539  66.405  1.00  0.00           H  
ATOM   3397  HB3 GLU   218      71.812  62.062  67.067  1.00  0.00           H  
ATOM   3398  CG  GLU   218      70.315  60.815  67.813  1.00  0.00           C  
ATOM   3399  HG2 GLU   218      70.922  60.314  68.567  1.00  0.00           H  
ATOM   3400  HG3 GLU   218      69.330  60.969  68.252  1.00  0.00           H  
ATOM   3401  CD  GLU   218      70.087  59.823  66.607  1.00  0.00           C  
ATOM   3402  OE1 GLU   218      69.189  58.990  66.595  1.00  0.00           O  
ATOM   3403  OE2 GLU   218      70.884  59.866  65.598  1.00  0.00           O  
ATOM   3404  C   GLU   218      71.214  62.750  69.756  1.00  0.00           C  
ATOM   3405  O   GLU   218      72.400  62.700  69.953  1.00  0.00           O  
ATOM   3406  N   LYS   219      70.374  62.383  70.684  1.00  0.00           N  
ATOM   3407  H   LYS   219      69.405  62.571  70.468  1.00  0.00           H  
ATOM   3408  CA  LYS   219      70.687  61.599  71.911  1.00  0.00           C  
ATOM   3409  HA  LYS   219      71.768  61.678  72.030  1.00  0.00           H  
ATOM   3410  CB  LYS   219      70.090  62.296  73.079  1.00  0.00           C  
ATOM   3411  HB2 LYS   219      69.022  62.496  72.988  1.00  0.00           H  
ATOM   3412  HB3 LYS   219      70.142  61.556  73.877  1.00  0.00           H  
ATOM   3413  CG  LYS   219      70.975  63.505  73.505  1.00  0.00           C  
ATOM   3414  HG2 LYS   219      70.686  63.747  74.528  1.00  0.00           H  
ATOM   3415  HG3 LYS   219      72.005  63.151  73.489  1.00  0.00           H  
ATOM   3416  CD  LYS   219      70.841  64.819  72.693  1.00  0.00           C  
ATOM   3417  HD2 LYS   219      71.085  64.741  71.633  1.00  0.00           H  
ATOM   3418  HD3 LYS   219      71.533  65.581  73.050  1.00  0.00           H  
ATOM   3419  CE  LYS   219      69.495  65.494  72.849  1.00  0.00           C  
ATOM   3420  HE2 LYS   219      68.625  64.922  72.527  1.00  0.00           H  
ATOM   3421  HE3 LYS   219      69.298  65.623  73.913  1.00  0.00           H  
ATOM   3422  NZ  LYS   219      69.494  66.771  72.020  1.00  0.00           N  
ATOM   3423  HZ1 LYS   219      70.147  67.448  72.388  1.00  0.00           H  
ATOM   3424  HZ2 LYS   219      69.706  66.629  71.043  1.00  0.00           H  
ATOM   3425  HZ3 LYS   219      68.585  67.213  72.025  1.00  0.00           H  
ATOM   3426  C   LYS   219      70.227  60.108  71.723  1.00  0.00           C  
ATOM   3427  O   LYS   219      69.230  59.883  71.037  1.00  0.00           O  
ATOM   3428  N   LYS   220      71.029  59.175  72.211  1.00  0.00           N  
ATOM   3429  H   LYS   220      71.790  59.439  72.822  1.00  0.00           H  
ATOM   3430  CA  LYS   220      70.888  57.702  71.929  1.00  0.00           C  
ATOM   3431  HA  LYS   220      70.970  57.473  70.866  1.00  0.00           H  
ATOM   3432  CB  LYS   220      72.084  57.041  72.743  1.00  0.00           C  
ATOM   3433  HB2 LYS   220      73.024  57.296  72.254  1.00  0.00           H  
ATOM   3434  HB3 LYS   220      72.067  57.477  73.742  1.00  0.00           H  
ATOM   3435  CG  LYS   220      72.040  55.534  72.991  1.00  0.00           C  
ATOM   3436  HG2 LYS   220      72.081  54.961  72.064  1.00  0.00           H  
ATOM   3437  HG3 LYS   220      71.178  55.272  73.604  1.00  0.00           H  
ATOM   3438  CD  LYS   220      73.281  55.182  73.824  1.00  0.00           C  
ATOM   3439  HD2 LYS   220      74.276  55.473  73.488  1.00  0.00           H  
ATOM   3440  HD3 LYS   220      73.222  55.618  74.821  1.00  0.00           H  
ATOM   3441  CE  LYS   220      73.199  53.613  73.808  1.00  0.00           C  
ATOM   3442  HE2 LYS   220      73.301  53.215  72.799  1.00  0.00           H  
ATOM   3443  HE3 LYS   220      72.282  53.213  74.242  1.00  0.00           H  
ATOM   3444  NZ  LYS   220      74.261  53.069  74.638  1.00  0.00           N  
ATOM   3445  HZ1 LYS   220      75.169  53.229  74.225  1.00  0.00           H  
ATOM   3446  HZ2 LYS   220      74.329  53.465  75.564  1.00  0.00           H  
ATOM   3447  HZ3 LYS   220      74.166  52.063  74.647  1.00  0.00           H  
ATOM   3448  C   LYS   220      69.586  57.114  72.238  1.00  0.00           C  
ATOM   3449  O   LYS   220      68.959  57.563  73.220  1.00  0.00           O  
ATOM   3450  N   LYS   221      69.145  56.073  71.483  1.00  0.00           N  
ATOM   3451  H   LYS   221      69.720  55.631  70.780  1.00  0.00           H  
ATOM   3452  CA  LYS   221      67.846  55.355  71.732  1.00  0.00           C  
ATOM   3453  HA  LYS   221      67.206  55.843  72.466  1.00  0.00           H  
ATOM   3454  CB  LYS   221      66.936  55.355  70.447  1.00  0.00           C  
ATOM   3455  HB2 LYS   221      66.080  54.685  70.521  1.00  0.00           H  
ATOM   3456  HB3 LYS   221      67.371  54.774  69.633  1.00  0.00           H  
ATOM   3457  CG  LYS   221      66.258  56.689  69.847  1.00  0.00           C  
ATOM   3458  HG2 LYS   221      65.442  56.393  69.187  1.00  0.00           H  
ATOM   3459  HG3 LYS   221      65.902  57.219  70.730  1.00  0.00           H  
ATOM   3460  CD  LYS   221      67.294  57.498  69.128  1.00  0.00           C  
ATOM   3461  HD2 LYS   221      67.475  56.976  68.188  1.00  0.00           H  
ATOM   3462  HD3 LYS   221      68.267  57.564  69.615  1.00  0.00           H  
ATOM   3463  CE  LYS   221      66.763  58.943  68.902  1.00  0.00           C  
ATOM   3464  HE2 LYS   221      65.863  58.978  68.288  1.00  0.00           H  
ATOM   3465  HE3 LYS   221      67.485  59.464  68.274  1.00  0.00           H  
ATOM   3466  NZ  LYS   221      66.642  59.752  70.115  1.00  0.00           N  
ATOM   3467  HZ1 LYS   221      66.281  59.224  70.896  1.00  0.00           H  
ATOM   3468  HZ2 LYS   221      67.529  59.951  70.555  1.00  0.00           H  
ATOM   3469  HZ3 LYS   221      66.135  60.604  69.919  1.00  0.00           H  
ATOM   3470  C   LYS   221      68.136  53.918  72.170  1.00  0.00           C  
ATOM   3471  O   LYS   221      69.299  53.482  72.021  1.00  0.00           O  
ATOM   3472  N   PHE   222      67.161  53.099  72.600  1.00  0.00           N  
ATOM   3473  H   PHE   222      66.229  53.484  72.654  1.00  0.00           H  
ATOM   3474  CA  PHE   222      67.347  51.629  72.804  1.00  0.00           C  
ATOM   3475  HA  PHE   222      68.249  51.588  73.414  1.00  0.00           H  
ATOM   3476  CB  PHE   222      66.220  51.113  73.694  1.00  0.00           C  
ATOM   3477  HB2 PHE   222      65.238  51.164  73.223  1.00  0.00           H  
ATOM   3478  HB3 PHE   222      65.976  51.849  74.460  1.00  0.00           H  
ATOM   3479  CG  PHE   222      66.511  49.750  74.277  1.00  0.00           C  
ATOM   3480  CD1 PHE   222      65.663  48.692  73.903  1.00  0.00           C  
ATOM   3481  HD1 PHE   222      64.893  48.910  73.177  1.00  0.00           H  
ATOM   3482  CE1 PHE   222      65.954  47.423  74.442  1.00  0.00           C  
ATOM   3483  HE1 PHE   222      65.369  46.539  74.234  1.00  0.00           H  
ATOM   3484  CZ  PHE   222      67.134  47.187  75.213  1.00  0.00           C  
ATOM   3485  HZ  PHE   222      67.317  46.158  75.483  1.00  0.00           H  
ATOM   3486  CE2 PHE   222      67.959  48.274  75.637  1.00  0.00           C  
ATOM   3487  HE2 PHE   222      68.805  48.180  76.301  1.00  0.00           H  
ATOM   3488  CD2 PHE   222      67.539  49.569  75.202  1.00  0.00           C  
ATOM   3489  HD2 PHE   222      68.189  50.335  75.598  1.00  0.00           H  
ATOM   3490  C   PHE   222      67.503  50.850  71.483  1.00  0.00           C  
ATOM   3491  O   PHE   222      66.623  50.958  70.648  1.00  0.00           O  
ATOM   3492  N   GLN   223      68.576  50.112  71.171  1.00  0.00           N  
ATOM   3493  H   GLN   223      69.291  49.988  71.874  1.00  0.00           H  
ATOM   3494  CA  GLN   223      68.768  49.179  70.090  1.00  0.00           C  
ATOM   3495  HA  GLN   223      69.833  48.956  70.028  1.00  0.00           H  
ATOM   3496  CB  GLN   223      67.935  47.936  70.355  1.00  0.00           C  
ATOM   3497  HB2 GLN   223      68.034  47.336  69.451  1.00  0.00           H  
ATOM   3498  HB3 GLN   223      66.869  48.117  70.493  1.00  0.00           H  
ATOM   3499  CG  GLN   223      68.500  47.021  71.517  1.00  0.00           C  
ATOM   3500  HG2 GLN   223      68.193  47.460  72.466  1.00  0.00           H  
ATOM   3501  HG3 GLN   223      69.589  47.004  71.567  1.00  0.00           H  
ATOM   3502  CD  GLN   223      68.063  45.589  71.398  1.00  0.00           C  
ATOM   3503  OE1 GLN   223      67.562  45.112  70.391  1.00  0.00           O  
ATOM   3504  NE2 GLN   223      68.324  44.846  72.462  1.00  0.00           N  
ATOM   3505 HE21 GLN   223      68.245  43.839  72.433  1.00  0.00           H  
ATOM   3506 HE22 GLN   223      68.860  45.261  73.211  1.00  0.00           H  
ATOM   3507  C   GLN   223      68.561  49.757  68.671  1.00  0.00           C  
ATOM   3508  O   GLN   223      68.278  49.030  67.742  1.00  0.00           O  
ATOM   3509  N   SER   224      68.917  51.075  68.488  1.00  0.00           N  
ATOM   3510  H   SER   224      69.085  51.547  69.365  1.00  0.00           H  
ATOM   3511  CA  SER   224      68.820  51.692  67.161  1.00  0.00           C  
ATOM   3512  HA  SER   224      67.743  51.724  66.995  1.00  0.00           H  
ATOM   3513  CB  SER   224      69.208  53.190  67.276  1.00  0.00           C  
ATOM   3514  HB2 SER   224      70.297  53.225  67.296  1.00  0.00           H  
ATOM   3515  HB3 SER   224      68.846  53.585  68.225  1.00  0.00           H  
ATOM   3516  OG  SER   224      68.690  53.933  66.212  1.00  0.00           O  
ATOM   3517  HG  SER   224      69.015  54.832  66.303  1.00  0.00           H  
ATOM   3518  C   SER   224      69.668  50.958  66.068  1.00  0.00           C  
ATOM   3519  O   SER   224      70.877  50.668  66.238  1.00  0.00           O  
ATOM   3520  N   GLY   225      68.988  50.586  64.985  1.00  0.00           N  
ATOM   3521  H   GLY   225      68.002  50.805  64.971  1.00  0.00           H  
ATOM   3522  CA  GLY   225      69.543  49.900  63.826  1.00  0.00           C  
ATOM   3523  HA2 GLY   225      70.563  50.124  63.514  1.00  0.00           H  
ATOM   3524  HA3 GLY   225      68.948  50.264  62.988  1.00  0.00           H  
ATOM   3525  C   GLY   225      69.311  48.419  63.779  1.00  0.00           C  
ATOM   3526  O   GLY   225      69.524  47.817  62.720  1.00  0.00           O  
ATOM   3527  N   GLN   226      68.828  47.800  64.866  1.00  0.00           N  
ATOM   3528  H   GLN   226      68.687  48.282  65.743  1.00  0.00           H  
ATOM   3529  CA  GLN   226      68.641  46.309  64.885  1.00  0.00           C  
ATOM   3530  HA  GLN   226      68.709  45.867  63.891  1.00  0.00           H  
ATOM   3531  CB  GLN   226      69.718  45.591  65.757  1.00  0.00           C  
ATOM   3532  HB2 GLN   226      70.636  46.060  65.403  1.00  0.00           H  
ATOM   3533  HB3 GLN   226      69.771  44.554  65.426  1.00  0.00           H  
ATOM   3534  CG  GLN   226      69.531  45.678  67.356  1.00  0.00           C  
ATOM   3535  HG2 GLN   226      68.540  45.360  67.681  1.00  0.00           H  
ATOM   3536  HG3 GLN   226      69.662  46.673  67.781  1.00  0.00           H  
ATOM   3537  CD  GLN   226      70.438  44.674  67.998  1.00  0.00           C  
ATOM   3538  OE1 GLN   226      71.551  44.426  67.548  1.00  0.00           O  
ATOM   3539  NE2 GLN   226      70.002  43.967  68.988  1.00  0.00           N  
ATOM   3540 HE21 GLN   226      69.123  44.229  69.412  1.00  0.00           H  
ATOM   3541 HE22 GLN   226      70.583  43.265  69.424  1.00  0.00           H  
ATOM   3542  C   GLN   226      67.201  45.732  65.245  1.00  0.00           C  
ATOM   3543  O   GLN   226      67.030  44.552  65.390  1.00  0.00           O  
ATOM   3544  N   LEU   227      66.194  46.615  65.557  1.00  0.00           N  
ATOM   3545  H   LEU   227      66.340  47.613  65.605  1.00  0.00           H  
ATOM   3546  CA  LEU   227      64.786  46.112  65.856  1.00  0.00           C  
ATOM   3547  HA  LEU   227      64.941  45.520  66.758  1.00  0.00           H  
ATOM   3548  CB  LEU   227      63.787  47.298  66.036  1.00  0.00           C  
ATOM   3549  HB2 LEU   227      63.505  47.773  65.097  1.00  0.00           H  
ATOM   3550  HB3 LEU   227      62.790  47.018  66.375  1.00  0.00           H  
ATOM   3551  CG  LEU   227      64.265  48.440  66.880  1.00  0.00           C  
ATOM   3552  HG  LEU   227      65.192  48.905  66.546  1.00  0.00           H  
ATOM   3553  CD1 LEU   227      63.264  49.487  66.862  1.00  0.00           C  
ATOM   3554 HD11 LEU   227      62.334  49.228  67.368  1.00  0.00           H  
ATOM   3555 HD12 LEU   227      63.013  49.712  65.825  1.00  0.00           H  
ATOM   3556 HD13 LEU   227      63.721  50.340  67.363  1.00  0.00           H  
ATOM   3557  CD2 LEU   227      64.525  48.013  68.313  1.00  0.00           C  
ATOM   3558 HD21 LEU   227      65.257  47.212  68.418  1.00  0.00           H  
ATOM   3559 HD22 LEU   227      64.843  48.922  68.824  1.00  0.00           H  
ATOM   3560 HD23 LEU   227      63.668  47.639  68.872  1.00  0.00           H  
ATOM   3561  C   LEU   227      64.277  45.140  64.783  1.00  0.00           C  
ATOM   3562  O   LEU   227      64.445  45.345  63.590  1.00  0.00           O  
ATOM   3563  N   THR   228      63.615  44.046  65.210  1.00  0.00           N  
ATOM   3564  H   THR   228      63.377  44.027  66.192  1.00  0.00           H  
ATOM   3565  CA  THR   228      62.962  43.016  64.362  1.00  0.00           C  
ATOM   3566  HA  THR   228      63.456  42.887  63.399  1.00  0.00           H  
ATOM   3567  CB  THR   228      63.142  41.652  64.944  1.00  0.00           C  
ATOM   3568  HB  THR   228      62.677  41.663  65.930  1.00  0.00           H  
ATOM   3569  CG2 THR   228      62.639  40.396  64.308  1.00  0.00           C  
ATOM   3570 HG21 THR   228      61.582  40.466  64.051  1.00  0.00           H  
ATOM   3571 HG22 THR   228      63.120  40.272  63.338  1.00  0.00           H  
ATOM   3572 HG23 THR   228      62.932  39.543  64.920  1.00  0.00           H  
ATOM   3573  OG1 THR   228      64.512  41.506  65.058  1.00  0.00           O  
ATOM   3574  HG1 THR   228      64.859  42.025  65.787  1.00  0.00           H  
ATOM   3575  C   THR   228      61.456  43.375  64.024  1.00  0.00           C  
ATOM   3576  O   THR   228      60.943  44.269  64.705  1.00  0.00           O  
ATOM   3577  N   THR   229      60.838  42.794  63.050  1.00  0.00           N  
ATOM   3578  H   THR   229      61.301  42.192  62.384  1.00  0.00           H  
ATOM   3579  CA  THR   229      59.364  42.972  62.844  1.00  0.00           C  
ATOM   3580  HA  THR   229      58.952  43.417  63.750  1.00  0.00           H  
ATOM   3581  CB  THR   229      59.083  44.045  61.714  1.00  0.00           C  
ATOM   3582  HB  THR   229      59.402  43.710  60.727  1.00  0.00           H  
ATOM   3583  CG2 THR   229      57.556  44.144  61.516  1.00  0.00           C  
ATOM   3584 HG21 THR   229      56.999  44.525  62.372  1.00  0.00           H  
ATOM   3585 HG22 THR   229      57.356  44.806  60.673  1.00  0.00           H  
ATOM   3586 HG23 THR   229      57.070  43.199  61.278  1.00  0.00           H  
ATOM   3587  OG1 THR   229      59.589  45.308  62.070  1.00  0.00           O  
ATOM   3588  HG1 THR   229      60.543  45.242  62.150  1.00  0.00           H  
ATOM   3589  C   THR   229      58.639  41.651  62.665  1.00  0.00           C  
ATOM   3590  O   THR   229      59.094  40.750  61.908  1.00  0.00           O  
ATOM   3591  N   ARG   230      57.625  41.438  63.531  1.00  0.00           N  
ATOM   3592  H   ARG   230      57.280  42.256  64.013  1.00  0.00           H  
ATOM   3593  CA  ARG   230      56.645  40.332  63.425  1.00  0.00           C  
ATOM   3594  HA  ARG   230      56.964  39.666  62.623  1.00  0.00           H  
ATOM   3595  CB  ARG   230      56.827  39.496  64.683  1.00  0.00           C  
ATOM   3596  HB2 ARG   230      56.389  40.034  65.523  1.00  0.00           H  
ATOM   3597  HB3 ARG   230      57.896  39.419  64.880  1.00  0.00           H  
ATOM   3598  CG  ARG   230      56.256  38.066  64.532  1.00  0.00           C  
ATOM   3599  HG2 ARG   230      55.182  38.069  64.348  1.00  0.00           H  
ATOM   3600  HG3 ARG   230      56.832  37.520  63.784  1.00  0.00           H  
ATOM   3601  CD  ARG   230      56.423  37.299  65.843  1.00  0.00           C  
ATOM   3602  HD2 ARG   230      55.471  37.428  66.357  1.00  0.00           H  
ATOM   3603  HD3 ARG   230      57.298  37.711  66.347  1.00  0.00           H  
ATOM   3604  NE  ARG   230      56.602  35.918  65.536  1.00  0.00           N  
ATOM   3605  HE  ARG   230      56.683  35.631  64.571  1.00  0.00           H  
ATOM   3606  CZ  ARG   230      56.636  34.959  66.441  1.00  0.00           C  
ATOM   3607  NH1 ARG   230      56.420  35.177  67.714  1.00  0.00           N  
ATOM   3608 HH11 ARG   230      56.302  34.299  68.199  1.00  0.00           H  
ATOM   3609 HH12 ARG   230      56.500  36.074  68.169  1.00  0.00           H  
ATOM   3610  NH2 ARG   230      56.967  33.790  66.128  1.00  0.00           N  
ATOM   3611 HH21 ARG   230      56.997  33.675  65.125  1.00  0.00           H  
ATOM   3612 HH22 ARG   230      57.250  33.099  66.809  1.00  0.00           H  
ATOM   3613  C   ARG   230      55.170  40.719  63.333  1.00  0.00           C  
ATOM   3614  O   ARG   230      54.810  41.773  63.854  1.00  0.00           O  
ATOM   3615  N   PHE   231      54.267  39.858  62.823  1.00  0.00           N  
ATOM   3616  H   PHE   231      54.560  39.014  62.352  1.00  0.00           H  
ATOM   3617  CA  PHE   231      52.778  40.119  62.846  1.00  0.00           C  
ATOM   3618  HA  PHE   231      52.649  41.198  62.933  1.00  0.00           H  
ATOM   3619  CB  PHE   231      52.144  39.537  61.590  1.00  0.00           C  
ATOM   3620  HB2 PHE   231      52.186  38.449  61.632  1.00  0.00           H  
ATOM   3621  HB3 PHE   231      51.121  39.911  61.565  1.00  0.00           H  
ATOM   3622  CG  PHE   231      52.793  40.012  60.351  1.00  0.00           C  
ATOM   3623  CD1 PHE   231      52.685  41.410  59.977  1.00  0.00           C  
ATOM   3624  HD1 PHE   231      52.130  42.040  60.657  1.00  0.00           H  
ATOM   3625  CE1 PHE   231      53.278  41.928  58.766  1.00  0.00           C  
ATOM   3626  HE1 PHE   231      53.059  42.922  58.404  1.00  0.00           H  
ATOM   3627  CZ  PHE   231      54.006  41.032  57.998  1.00  0.00           C  
ATOM   3628  HZ  PHE   231      54.501  41.267  57.068  1.00  0.00           H  
ATOM   3629  CE2 PHE   231      54.097  39.676  58.323  1.00  0.00           C  
ATOM   3630  HE2 PHE   231      54.694  38.962  57.776  1.00  0.00           H  
ATOM   3631  CD2 PHE   231      53.495  39.123  59.485  1.00  0.00           C  
ATOM   3632  HD2 PHE   231      53.662  38.112  59.826  1.00  0.00           H  
ATOM   3633  C   PHE   231      52.100  39.441  64.070  1.00  0.00           C  
ATOM   3634  O   PHE   231      52.606  38.373  64.539  1.00  0.00           O  
ATOM   3635  N   PHE   232      50.926  39.896  64.458  1.00  0.00           N  
ATOM   3636  H   PHE   232      50.618  40.734  63.986  1.00  0.00           H  
ATOM   3637  CA  PHE   232      50.031  39.255  65.420  1.00  0.00           C  
ATOM   3638  HA  PHE   232      50.204  38.188  65.560  1.00  0.00           H  
ATOM   3639  CB  PHE   232      50.066  39.976  66.842  1.00  0.00           C  
ATOM   3640  HB2 PHE   232      49.937  41.058  66.822  1.00  0.00           H  
ATOM   3641  HB3 PHE   232      49.340  39.423  67.438  1.00  0.00           H  
ATOM   3642  CG  PHE   232      51.430  39.845  67.428  1.00  0.00           C  
ATOM   3643  CD1 PHE   232      51.735  38.721  68.291  1.00  0.00           C  
ATOM   3644  HD1 PHE   232      51.008  38.005  68.643  1.00  0.00           H  
ATOM   3645  CE1 PHE   232      53.094  38.584  68.754  1.00  0.00           C  
ATOM   3646  HE1 PHE   232      53.393  37.841  69.478  1.00  0.00           H  
ATOM   3647  CZ  PHE   232      54.067  39.494  68.380  1.00  0.00           C  
ATOM   3648  HZ  PHE   232      55.073  39.418  68.764  1.00  0.00           H  
ATOM   3649  CE2 PHE   232      53.781  40.654  67.580  1.00  0.00           C  
ATOM   3650  HE2 PHE   232      54.566  41.360  67.358  1.00  0.00           H  
ATOM   3651  CD2 PHE   232      52.450  40.795  67.143  1.00  0.00           C  
ATOM   3652  HD2 PHE   232      52.260  41.684  66.559  1.00  0.00           H  
ATOM   3653  C   PHE   232      48.660  39.307  64.819  1.00  0.00           C  
ATOM   3654  O   PHE   232      48.495  39.717  63.707  1.00  0.00           O  
ATOM   3655  N   HID   233      47.654  38.676  65.493  1.00  0.00           N  
ATOM   3656  H   HID   233      47.837  38.214  66.372  1.00  0.00           H  
ATOM   3657  CA  HID   233      46.304  38.559  64.983  1.00  0.00           C  
ATOM   3658  HA  HID   233      46.057  39.452  64.408  1.00  0.00           H  
ATOM   3659  CB  HID   233      46.204  37.289  64.028  1.00  0.00           C  
ATOM   3660  HB2 HID   233      46.288  36.461  64.732  1.00  0.00           H  
ATOM   3661  HB3 HID   233      46.947  37.364  63.234  1.00  0.00           H  
ATOM   3662  CG  HID   233      44.821  37.148  63.403  1.00  0.00           C  
ATOM   3663  ND1 HID   233      44.358  37.877  62.304  1.00  0.00           N  
ATOM   3664  HD1 HID   233      44.760  38.678  61.839  1.00  0.00           H  
ATOM   3665  CE1 HID   233      43.026  37.585  62.264  1.00  0.00           C  
ATOM   3666  HE1 HID   233      42.351  38.227  61.717  1.00  0.00           H  
ATOM   3667  NE2 HID   233      42.664  36.670  63.224  1.00  0.00           N  
ATOM   3668  CD2 HID   233      43.824  36.368  63.926  1.00  0.00           C  
ATOM   3669  HD2 HID   233      43.901  35.692  64.764  1.00  0.00           H  
ATOM   3670  C   HID   233      45.170  38.452  66.037  1.00  0.00           C  
ATOM   3671  O   HID   233      45.470  37.887  67.078  1.00  0.00           O  
ATOM   3672  N   PHE   234      44.048  39.077  65.708  1.00  0.00           N  
ATOM   3673  H   PHE   234      44.001  39.371  64.743  1.00  0.00           H  
ATOM   3674  CA  PHE   234      42.748  39.220  66.506  1.00  0.00           C  
ATOM   3675  HA  PHE   234      42.781  38.416  67.241  1.00  0.00           H  
ATOM   3676  CB  PHE   234      42.677  40.476  67.341  1.00  0.00           C  
ATOM   3677  HB2 PHE   234      41.735  40.433  67.888  1.00  0.00           H  
ATOM   3678  HB3 PHE   234      42.780  41.322  66.663  1.00  0.00           H  
ATOM   3679  CG  PHE   234      43.757  40.625  68.385  1.00  0.00           C  
ATOM   3680  CD1 PHE   234      43.375  40.562  69.758  1.00  0.00           C  
ATOM   3681  HD1 PHE   234      42.366  40.284  70.025  1.00  0.00           H  
ATOM   3682  CE1 PHE   234      44.408  40.644  70.764  1.00  0.00           C  
ATOM   3683  HE1 PHE   234      44.174  40.446  71.800  1.00  0.00           H  
ATOM   3684  CZ  PHE   234      45.714  41.098  70.447  1.00  0.00           C  
ATOM   3685  HZ  PHE   234      46.425  41.216  71.252  1.00  0.00           H  
ATOM   3686  CE2 PHE   234      46.022  41.451  69.099  1.00  0.00           C  
ATOM   3687  HE2 PHE   234      46.953  41.957  68.889  1.00  0.00           H  
ATOM   3688  CD2 PHE   234      45.030  41.167  68.076  1.00  0.00           C  
ATOM   3689  HD2 PHE   234      45.212  41.379  67.032  1.00  0.00           H  
ATOM   3690  C   PHE   234      41.409  38.910  65.705  1.00  0.00           C  
ATOM   3691  O   PHE   234      41.095  39.458  64.679  1.00  0.00           O  
ATOM   3692  N   THR   235      40.647  37.914  66.202  1.00  0.00           N  
ATOM   3693  H   THR   235      40.981  37.368  66.983  1.00  0.00           H  
ATOM   3694  CA  THR   235      39.377  37.549  65.689  1.00  0.00           C  
ATOM   3695  HA  THR   235      39.367  37.606  64.601  1.00  0.00           H  
ATOM   3696  CB  THR   235      38.931  36.099  66.029  1.00  0.00           C  
ATOM   3697  HB  THR   235      38.007  35.896  65.488  1.00  0.00           H  
ATOM   3698  CG2 THR   235      39.998  35.028  65.729  1.00  0.00           C  
ATOM   3699 HG21 THR   235      40.992  35.352  66.037  1.00  0.00           H  
ATOM   3700 HG22 THR   235      39.677  34.034  66.041  1.00  0.00           H  
ATOM   3701 HG23 THR   235      40.075  34.943  64.645  1.00  0.00           H  
ATOM   3702  OG1 THR   235      38.702  36.024  67.422  1.00  0.00           O  
ATOM   3703  HG1 THR   235      37.775  35.805  67.542  1.00  0.00           H  
ATOM   3704  C   THR   235      38.329  38.524  66.162  1.00  0.00           C  
ATOM   3705  O   THR   235      38.462  39.128  67.187  1.00  0.00           O  
ATOM   3706  N   ARG   236      37.314  38.661  65.381  1.00  0.00           N  
ATOM   3707  H   ARG   236      37.415  38.130  64.528  1.00  0.00           H  
ATOM   3708  CA  ARG   236      36.118  39.474  65.645  1.00  0.00           C  
ATOM   3709  HA  ARG   236      36.448  40.498  65.469  1.00  0.00           H  
ATOM   3710  CB  ARG   236      34.924  39.114  64.690  1.00  0.00           C  
ATOM   3711  HB2 ARG   236      35.352  39.053  63.690  1.00  0.00           H  
ATOM   3712  HB3 ARG   236      34.497  38.176  65.043  1.00  0.00           H  
ATOM   3713  CG  ARG   236      33.788  40.239  64.537  1.00  0.00           C  
ATOM   3714  HG2 ARG   236      33.265  40.119  65.485  1.00  0.00           H  
ATOM   3715  HG3 ARG   236      34.115  41.273  64.420  1.00  0.00           H  
ATOM   3716  CD  ARG   236      32.729  39.931  63.513  1.00  0.00           C  
ATOM   3717  HD2 ARG   236      32.070  40.791  63.394  1.00  0.00           H  
ATOM   3718  HD3 ARG   236      33.257  39.774  62.572  1.00  0.00           H  
ATOM   3719  NE  ARG   236      32.016  38.681  63.988  1.00  0.00           N  
ATOM   3720  HE  ARG   236      32.203  38.216  64.865  1.00  0.00           H  
ATOM   3721  CZ  ARG   236      30.850  38.258  63.499  1.00  0.00           C  
ATOM   3722  NH1 ARG   236      30.369  38.761  62.484  1.00  0.00           N  
ATOM   3723 HH11 ARG   236      29.540  38.401  62.033  1.00  0.00           H  
ATOM   3724 HH12 ARG   236      30.944  39.418  61.976  1.00  0.00           H  
ATOM   3725  NH2 ARG   236      30.309  37.315  64.149  1.00  0.00           N  
ATOM   3726 HH21 ARG   236      30.807  36.963  64.954  1.00  0.00           H  
ATOM   3727 HH22 ARG   236      29.424  36.971  63.804  1.00  0.00           H  
ATOM   3728  C   ARG   236      35.592  39.358  67.091  1.00  0.00           C  
ATOM   3729  O   ARG   236      35.393  40.383  67.762  1.00  0.00           O  
ATOM   3730  N   GLU   237      35.369  38.108  67.511  1.00  0.00           N  
ATOM   3731  H   GLU   237      35.533  37.358  66.854  1.00  0.00           H  
ATOM   3732  CA  GLU   237      34.789  37.874  68.882  1.00  0.00           C  
ATOM   3733  HA  GLU   237      33.939  38.530  69.070  1.00  0.00           H  
ATOM   3734  CB  GLU   237      34.122  36.477  69.037  1.00  0.00           C  
ATOM   3735  HB2 GLU   237      34.740  35.614  68.791  1.00  0.00           H  
ATOM   3736  HB3 GLU   237      34.014  36.271  70.102  1.00  0.00           H  
ATOM   3737  CG  GLU   237      32.712  36.345  68.415  1.00  0.00           C  
ATOM   3738  HG2 GLU   237      32.201  37.142  68.955  1.00  0.00           H  
ATOM   3739  HG3 GLU   237      32.326  35.364  68.690  1.00  0.00           H  
ATOM   3740  CD  GLU   237      32.691  36.546  66.939  1.00  0.00           C  
ATOM   3741  OE1 GLU   237      31.919  37.422  66.473  1.00  0.00           O  
ATOM   3742  OE2 GLU   237      33.590  35.961  66.242  1.00  0.00           O  
ATOM   3743  C   GLU   237      35.826  38.115  69.922  1.00  0.00           C  
ATOM   3744  O   GLU   237      35.412  38.453  71.016  1.00  0.00           O  
ATOM   3745  N   ASN   238      37.129  37.960  69.725  1.00  0.00           N  
ATOM   3746  H   ASN   238      37.517  37.639  68.849  1.00  0.00           H  
ATOM   3747  CA  ASN   238      38.125  38.319  70.711  1.00  0.00           C  
ATOM   3748  HA  ASN   238      37.963  37.838  71.676  1.00  0.00           H  
ATOM   3749  CB  ASN   238      39.459  37.792  70.206  1.00  0.00           C  
ATOM   3750  HB2 ASN   238      39.205  36.776  69.903  1.00  0.00           H  
ATOM   3751  HB3 ASN   238      39.884  38.431  69.432  1.00  0.00           H  
ATOM   3752  CG  ASN   238      40.583  37.771  71.222  1.00  0.00           C  
ATOM   3753  OD1 ASN   238      40.315  38.251  72.366  1.00  0.00           O  
ATOM   3754  ND2 ASN   238      41.793  37.219  70.881  1.00  0.00           N  
ATOM   3755 HD21 ASN   238      42.426  37.239  71.668  1.00  0.00           H  
ATOM   3756 HD22 ASN   238      41.997  36.825  69.974  1.00  0.00           H  
ATOM   3757  C   ASN   238      38.163  39.856  70.883  1.00  0.00           C  
ATOM   3758  O   ASN   238      38.033  40.378  71.983  1.00  0.00           O  
ATOM   3759  N   ILE   239      38.061  40.639  69.864  1.00  0.00           N  
ATOM   3760  H   ILE   239      38.057  40.203  68.952  1.00  0.00           H  
ATOM   3761  CA  ILE   239      37.793  42.061  69.883  1.00  0.00           C  
ATOM   3762  HA  ILE   239      38.584  42.506  70.486  1.00  0.00           H  
ATOM   3763  CB  ILE   239      37.943  42.644  68.402  1.00  0.00           C  
ATOM   3764  HB  ILE   239      37.069  42.299  67.849  1.00  0.00           H  
ATOM   3765  CG2 ILE   239      37.744  44.127  68.259  1.00  0.00           C  
ATOM   3766 HG21 ILE   239      36.891  44.524  68.811  1.00  0.00           H  
ATOM   3767 HG22 ILE   239      37.622  44.368  67.203  1.00  0.00           H  
ATOM   3768 HG23 ILE   239      38.564  44.707  68.682  1.00  0.00           H  
ATOM   3769  CG1 ILE   239      39.315  42.241  67.722  1.00  0.00           C  
ATOM   3770 HG12 ILE   239      40.156  42.817  68.110  1.00  0.00           H  
ATOM   3771 HG13 ILE   239      39.534  41.234  68.077  1.00  0.00           H  
ATOM   3772  CD1 ILE   239      39.294  42.314  66.198  1.00  0.00           C  
ATOM   3773 HD11 ILE   239      39.185  43.331  65.822  1.00  0.00           H  
ATOM   3774 HD12 ILE   239      40.181  41.870  65.745  1.00  0.00           H  
ATOM   3775 HD13 ILE   239      38.435  41.767  65.809  1.00  0.00           H  
ATOM   3776  C   ILE   239      36.490  42.505  70.642  1.00  0.00           C  
ATOM   3777  O   ILE   239      36.592  43.447  71.402  1.00  0.00           O  
ATOM   3778  N   ALA   240      35.458  41.746  70.515  1.00  0.00           N  
ATOM   3779  H   ALA   240      35.338  41.045  69.798  1.00  0.00           H  
ATOM   3780  CA  ALA   240      34.235  42.069  71.254  1.00  0.00           C  
ATOM   3781  HA  ALA   240      34.019  43.131  71.139  1.00  0.00           H  
ATOM   3782  CB  ALA   240      33.035  41.451  70.512  1.00  0.00           C  
ATOM   3783  HB1 ALA   240      32.108  41.885  70.889  1.00  0.00           H  
ATOM   3784  HB2 ALA   240      32.994  41.742  69.463  1.00  0.00           H  
ATOM   3785  HB3 ALA   240      33.025  40.362  70.543  1.00  0.00           H  
ATOM   3786  C   ALA   240      34.431  41.773  72.751  1.00  0.00           C  
ATOM   3787  O   ALA   240      33.893  42.389  73.700  1.00  0.00           O  
ATOM   3788  N   HID   241      35.252  40.694  72.974  1.00  0.00           N  
ATOM   3789  H   HID   241      35.719  40.154  72.260  1.00  0.00           H  
ATOM   3790  CA  HID   241      35.575  40.246  74.305  1.00  0.00           C  
ATOM   3791  HA  HID   241      34.676  40.216  74.920  1.00  0.00           H  
ATOM   3792  CB  HID   241      36.297  38.887  74.255  1.00  0.00           C  
ATOM   3793  HB2 HID   241      36.680  38.650  73.262  1.00  0.00           H  
ATOM   3794  HB3 HID   241      35.632  38.075  74.551  1.00  0.00           H  
ATOM   3795  CG  HID   241      37.523  38.917  75.165  1.00  0.00           C  
ATOM   3796  ND1 HID   241      38.753  39.038  74.651  1.00  0.00           N  
ATOM   3797  HD1 HID   241      39.052  38.909  73.694  1.00  0.00           H  
ATOM   3798  CE1 HID   241      39.626  38.861  75.685  1.00  0.00           C  
ATOM   3799  HE1 HID   241      40.691  38.713  75.585  1.00  0.00           H  
ATOM   3800  NE2 HID   241      38.993  38.751  76.880  1.00  0.00           N  
ATOM   3801  CD2 HID   241      37.626  38.727  76.505  1.00  0.00           C  
ATOM   3802  HD2 HID   241      36.817  38.547  77.197  1.00  0.00           H  
ATOM   3803  C   HID   241      36.531  41.282  74.948  1.00  0.00           C  
ATOM   3804  O   HID   241      36.304  41.546  76.146  1.00  0.00           O  
ATOM   3805  N   LEU   242      37.466  41.934  74.250  1.00  0.00           N  
ATOM   3806  H   LEU   242      37.635  41.619  73.306  1.00  0.00           H  
ATOM   3807  CA  LEU   242      38.342  43.009  74.765  1.00  0.00           C  
ATOM   3808  HA  LEU   242      38.674  42.666  75.745  1.00  0.00           H  
ATOM   3809  CB  LEU   242      39.673  43.241  73.879  1.00  0.00           C  
ATOM   3810  HB2 LEU   242      39.332  43.309  72.846  1.00  0.00           H  
ATOM   3811  HB3 LEU   242      40.045  44.247  74.075  1.00  0.00           H  
ATOM   3812  CG  LEU   242      40.649  42.128  74.065  1.00  0.00           C  
ATOM   3813  HG  LEU   242      40.220  41.157  73.817  1.00  0.00           H  
ATOM   3814  CD1 LEU   242      41.804  42.319  73.109  1.00  0.00           C  
ATOM   3815 HD11 LEU   242      42.469  41.469  73.260  1.00  0.00           H  
ATOM   3816 HD12 LEU   242      42.252  43.263  73.420  1.00  0.00           H  
ATOM   3817 HD13 LEU   242      41.629  42.233  72.037  1.00  0.00           H  
ATOM   3818  CD2 LEU   242      41.202  42.026  75.448  1.00  0.00           C  
ATOM   3819 HD21 LEU   242      41.978  41.260  75.434  1.00  0.00           H  
ATOM   3820 HD22 LEU   242      41.476  43.034  75.760  1.00  0.00           H  
ATOM   3821 HD23 LEU   242      40.493  41.508  76.094  1.00  0.00           H  
ATOM   3822  C   LEU   242      37.540  44.275  74.999  1.00  0.00           C  
ATOM   3823  O   LEU   242      37.858  45.001  75.931  1.00  0.00           O  
ATOM   3824  N   LYS   243      36.572  44.619  74.160  1.00  0.00           N  
ATOM   3825  H   LYS   243      36.274  44.010  73.411  1.00  0.00           H  
ATOM   3826  CA  LYS   243      35.732  45.854  74.376  1.00  0.00           C  
ATOM   3827  HA  LYS   243      36.387  46.651  74.729  1.00  0.00           H  
ATOM   3828  CB  LYS   243      34.990  46.135  73.011  1.00  0.00           C  
ATOM   3829  HB2 LYS   243      34.109  45.515  72.844  1.00  0.00           H  
ATOM   3830  HB3 LYS   243      35.557  45.890  72.113  1.00  0.00           H  
ATOM   3831  CG  LYS   243      34.487  47.518  72.757  1.00  0.00           C  
ATOM   3832  HG2 LYS   243      33.948  47.871  73.635  1.00  0.00           H  
ATOM   3833  HG3 LYS   243      35.345  48.173  72.603  1.00  0.00           H  
ATOM   3834  CD  LYS   243      33.651  47.822  71.446  1.00  0.00           C  
ATOM   3835  HD2 LYS   243      32.704  47.288  71.510  1.00  0.00           H  
ATOM   3836  HD3 LYS   243      34.197  47.425  70.590  1.00  0.00           H  
ATOM   3837  CE  LYS   243      33.395  49.347  71.456  1.00  0.00           C  
ATOM   3838  HE2 LYS   243      32.791  49.716  72.285  1.00  0.00           H  
ATOM   3839  HE3 LYS   243      34.344  49.880  71.515  1.00  0.00           H  
ATOM   3840  NZ  LYS   243      32.749  49.805  70.212  1.00  0.00           N  
ATOM   3841  HZ1 LYS   243      31.856  49.354  70.072  1.00  0.00           H  
ATOM   3842  HZ2 LYS   243      32.585  50.801  70.170  1.00  0.00           H  
ATOM   3843  HZ3 LYS   243      33.294  49.671  69.372  1.00  0.00           H  
ATOM   3844  C   LYS   243      34.764  45.600  75.473  1.00  0.00           C  
ATOM   3845  O   LYS   243      34.643  46.482  76.358  1.00  0.00           O  
ATOM   3846  N   SER   244      34.127  44.414  75.629  1.00  0.00           N  
ATOM   3847  H   SER   244      34.267  43.717  74.911  1.00  0.00           H  
ATOM   3848  CA  SER   244      33.263  44.193  76.799  1.00  0.00           C  
ATOM   3849  HA  SER   244      32.567  45.031  76.811  1.00  0.00           H  
ATOM   3850  CB  SER   244      32.318  42.994  76.663  1.00  0.00           C  
ATOM   3851  HB2 SER   244      31.560  43.068  77.442  1.00  0.00           H  
ATOM   3852  HB3 SER   244      31.926  43.013  75.646  1.00  0.00           H  
ATOM   3853  OG  SER   244      33.057  41.891  76.989  1.00  0.00           O  
ATOM   3854  HG  SER   244      32.628  41.170  76.523  1.00  0.00           H  
ATOM   3855  C   SER   244      34.065  44.171  78.165  1.00  0.00           C  
ATOM   3856  O   SER   244      33.571  44.596  79.185  1.00  0.00           O  
ATOM   3857  N   LYS   245      35.294  43.708  78.116  1.00  0.00           N  
ATOM   3858  H   LYS   245      35.568  43.316  77.226  1.00  0.00           H  
ATOM   3859  CA  LYS   245      36.264  43.650  79.222  1.00  0.00           C  
ATOM   3860  HA  LYS   245      35.839  43.097  80.060  1.00  0.00           H  
ATOM   3861  CB  LYS   245      37.430  42.704  78.866  1.00  0.00           C  
ATOM   3862  HB2 LYS   245      37.997  43.114  78.030  1.00  0.00           H  
ATOM   3863  HB3 LYS   245      36.896  41.805  78.560  1.00  0.00           H  
ATOM   3864  CG  LYS   245      38.459  42.359  79.937  1.00  0.00           C  
ATOM   3865  HG2 LYS   245      37.938  41.866  80.757  1.00  0.00           H  
ATOM   3866  HG3 LYS   245      38.868  43.300  80.303  1.00  0.00           H  
ATOM   3867  CD  LYS   245      39.553  41.459  79.281  1.00  0.00           C  
ATOM   3868  HD2 LYS   245      40.131  42.065  78.583  1.00  0.00           H  
ATOM   3869  HD3 LYS   245      39.144  40.579  78.784  1.00  0.00           H  
ATOM   3870  CE  LYS   245      40.592  40.859  80.162  1.00  0.00           C  
ATOM   3871  HE2 LYS   245      41.103  40.192  79.468  1.00  0.00           H  
ATOM   3872  HE3 LYS   245      40.125  40.134  80.829  1.00  0.00           H  
ATOM   3873  NZ  LYS   245      41.482  41.807  80.916  1.00  0.00           N  
ATOM   3874  HZ1 LYS   245      42.166  42.188  80.278  1.00  0.00           H  
ATOM   3875  HZ2 LYS   245      40.947  42.583  81.278  1.00  0.00           H  
ATOM   3876  HZ3 LYS   245      41.941  41.272  81.640  1.00  0.00           H  
ATOM   3877  C   LYS   245      36.780  44.987  79.638  1.00  0.00           C  
ATOM   3878  O   LYS   245      36.889  45.248  80.852  1.00  0.00           O  
ATOM   3879  N   ALA   246      37.128  45.794  78.687  1.00  0.00           N  
ATOM   3880  H   ALA   246      36.986  45.475  77.739  1.00  0.00           H  
ATOM   3881  CA  ALA   246      37.460  47.174  79.006  1.00  0.00           C  
ATOM   3882  HA  ALA   246      38.381  47.138  79.589  1.00  0.00           H  
ATOM   3883  CB  ALA   246      37.703  47.822  77.614  1.00  0.00           C  
ATOM   3884  HB1 ALA   246      38.716  47.671  77.241  1.00  0.00           H  
ATOM   3885  HB2 ALA   246      37.501  48.893  77.590  1.00  0.00           H  
ATOM   3886  HB3 ALA   246      37.009  47.482  76.845  1.00  0.00           H  
ATOM   3887  C   ALA   246      36.275  47.919  79.728  1.00  0.00           C  
ATOM   3888  O   ALA   246      36.588  48.530  80.760  1.00  0.00           O  
ATOM   3889  N   ASN   247      35.083  47.722  79.334  1.00  0.00           N  
ATOM   3890  H   ASN   247      34.897  47.169  78.510  1.00  0.00           H  
ATOM   3891  CA  ASN   247      33.916  48.314  79.894  1.00  0.00           C  
ATOM   3892  HA  ASN   247      34.128  49.378  79.999  1.00  0.00           H  
ATOM   3893  CB  ASN   247      32.749  48.032  78.959  1.00  0.00           C  
ATOM   3894  HB2 ASN   247      31.835  48.253  79.511  1.00  0.00           H  
ATOM   3895  HB3 ASN   247      32.895  46.997  78.651  1.00  0.00           H  
ATOM   3896  CG  ASN   247      32.798  49.044  77.829  1.00  0.00           C  
ATOM   3897  OD1 ASN   247      32.784  50.250  78.163  1.00  0.00           O  
ATOM   3898  ND2 ASN   247      32.744  48.749  76.558  1.00  0.00           N  
ATOM   3899 HD21 ASN   247      32.846  47.810  76.201  1.00  0.00           H  
ATOM   3900 HD22 ASN   247      32.920  49.462  75.865  1.00  0.00           H  
ATOM   3901  C   ASN   247      33.549  47.728  81.333  1.00  0.00           C  
ATOM   3902  O   ASN   247      32.840  48.360  82.096  1.00  0.00           O  
ATOM   3903  N   GLY   248      33.967  46.484  81.663  1.00  0.00           N  
ATOM   3904  H   GLY   248      34.530  46.040  80.952  1.00  0.00           H  
ATOM   3905  CA  GLY   248      33.983  45.961  83.006  1.00  0.00           C  
ATOM   3906  HA2 GLY   248      34.448  44.976  82.968  1.00  0.00           H  
ATOM   3907  HA3 GLY   248      32.962  45.935  83.385  1.00  0.00           H  
ATOM   3908  C   GLY   248      34.950  46.636  83.989  1.00  0.00           C  
ATOM   3909  O   GLY   248      34.531  47.127  85.039  1.00  0.00           O  
ATOM   3910  N   GLU   249      36.234  46.611  83.571  1.00  0.00           N  
ATOM   3911  H   GLU   249      36.372  46.038  82.750  1.00  0.00           H  
ATOM   3912  CA  GLU   249      37.403  47.040  84.388  1.00  0.00           C  
ATOM   3913  HA  GLU   249      37.293  46.651  85.400  1.00  0.00           H  
ATOM   3914  CB  GLU   249      38.730  46.504  83.789  1.00  0.00           C  
ATOM   3915  HB2 GLU   249      38.720  46.659  82.711  1.00  0.00           H  
ATOM   3916  HB3 GLU   249      39.597  47.025  84.194  1.00  0.00           H  
ATOM   3917  CG  GLU   249      39.045  45.018  83.977  1.00  0.00           C  
ATOM   3918  HG2 GLU   249      38.245  44.368  83.622  1.00  0.00           H  
ATOM   3919  HG3 GLU   249      39.165  44.942  85.058  1.00  0.00           H  
ATOM   3920  CD  GLU   249      40.375  44.509  83.296  1.00  0.00           C  
ATOM   3921  OE1 GLU   249      41.514  44.994  83.643  1.00  0.00           O  
ATOM   3922  OE2 GLU   249      40.257  43.686  82.395  1.00  0.00           O  
ATOM   3923  C   GLU   249      37.531  48.549  84.613  1.00  0.00           C  
ATOM   3924  O   GLU   249      38.181  49.008  85.589  1.00  0.00           O  
ATOM   3925  N   VAL   250      37.014  49.438  83.725  1.00  0.00           N  
ATOM   3926  H   VAL   250      36.547  49.022  82.932  1.00  0.00           H  
ATOM   3927  CA  VAL   250      36.943  50.790  83.816  1.00  0.00           C  
ATOM   3928  HA  VAL   250      37.963  51.161  83.721  1.00  0.00           H  
ATOM   3929  CB  VAL   250      36.330  51.467  82.549  1.00  0.00           C  
ATOM   3930  HB  VAL   250      36.805  51.028  81.672  1.00  0.00           H  
ATOM   3931  CG1 VAL   250      34.811  51.266  82.301  1.00  0.00           C  
ATOM   3932 HG11 VAL   250      34.605  51.344  81.234  1.00  0.00           H  
ATOM   3933 HG12 VAL   250      34.414  50.319  82.667  1.00  0.00           H  
ATOM   3934 HG13 VAL   250      34.183  51.978  82.836  1.00  0.00           H  
ATOM   3935  CG2 VAL   250      36.724  52.947  82.569  1.00  0.00           C  
ATOM   3936 HG21 VAL   250      36.224  53.429  81.729  1.00  0.00           H  
ATOM   3937 HG22 VAL   250      37.810  53.023  82.518  1.00  0.00           H  
ATOM   3938 HG23 VAL   250      36.279  53.318  83.493  1.00  0.00           H  
ATOM   3939  C   VAL   250      36.267  51.223  85.113  1.00  0.00           C  
ATOM   3940  O   VAL   250      35.180  50.736  85.404  1.00  0.00           O  
ATOM   3941  N   THR   251      36.956  51.970  85.984  1.00  0.00           N  
ATOM   3942  H   THR   251      37.937  52.075  85.766  1.00  0.00           H  
ATOM   3943  CA  THR   251      36.618  52.630  87.233  1.00  0.00           C  
ATOM   3944  HA  THR   251      35.608  52.380  87.558  1.00  0.00           H  
ATOM   3945  CB  THR   251      37.488  52.161  88.391  1.00  0.00           C  
ATOM   3946  HB  THR   251      37.409  52.911  89.177  1.00  0.00           H  
ATOM   3947  CG2 THR   251      36.794  50.940  88.931  1.00  0.00           C  
ATOM   3948 HG21 THR   251      35.797  51.156  89.316  1.00  0.00           H  
ATOM   3949 HG22 THR   251      36.668  50.195  88.146  1.00  0.00           H  
ATOM   3950 HG23 THR   251      37.446  50.543  89.709  1.00  0.00           H  
ATOM   3951  OG1 THR   251      38.879  52.163  88.233  1.00  0.00           O  
ATOM   3952  HG1 THR   251      39.161  51.956  89.127  1.00  0.00           H  
ATOM   3953  C   THR   251      36.683  54.176  87.056  1.00  0.00           C  
ATOM   3954  O   THR   251      36.034  54.938  87.820  1.00  0.00           O  
ATOM   3955  N   LEU   252      37.519  54.712  86.081  1.00  0.00           N  
ATOM   3956  H   LEU   252      38.270  54.125  85.748  1.00  0.00           H  
ATOM   3957  CA  LEU   252      37.712  56.188  85.923  1.00  0.00           C  
ATOM   3958  HA  LEU   252      37.720  56.634  86.918  1.00  0.00           H  
ATOM   3959  CB  LEU   252      39.035  56.530  85.219  1.00  0.00           C  
ATOM   3960  HB2 LEU   252      39.017  55.995  84.270  1.00  0.00           H  
ATOM   3961  HB3 LEU   252      39.144  57.605  85.078  1.00  0.00           H  
ATOM   3962  CG  LEU   252      40.310  56.097  85.991  1.00  0.00           C  
ATOM   3963  HG  LEU   252      40.478  55.032  85.831  1.00  0.00           H  
ATOM   3964  CD1 LEU   252      41.611  56.747  85.503  1.00  0.00           C  
ATOM   3965 HD11 LEU   252      42.413  56.740  86.242  1.00  0.00           H  
ATOM   3966 HD12 LEU   252      41.441  57.778  85.192  1.00  0.00           H  
ATOM   3967 HD13 LEU   252      41.815  56.180  84.595  1.00  0.00           H  
ATOM   3968  CD2 LEU   252      40.252  56.155  87.472  1.00  0.00           C  
ATOM   3969 HD21 LEU   252      40.232  57.195  87.799  1.00  0.00           H  
ATOM   3970 HD22 LEU   252      41.118  55.594  87.824  1.00  0.00           H  
ATOM   3971 HD23 LEU   252      39.393  55.632  87.891  1.00  0.00           H  
ATOM   3972  C   LEU   252      36.574  56.941  85.137  1.00  0.00           C  
ATOM   3973  O   LEU   252      36.675  58.180  84.865  1.00  0.00           O  
ATOM   3974  N   GLY   253      35.571  56.101  84.732  1.00  0.00           N  
ATOM   3975  H   GLY   253      35.544  55.109  84.921  1.00  0.00           H  
ATOM   3976  CA  GLY   253      34.342  56.747  84.196  1.00  0.00           C  
ATOM   3977  HA2 GLY   253      33.958  57.477  84.909  1.00  0.00           H  
ATOM   3978  HA3 GLY   253      34.616  57.342  83.324  1.00  0.00           H  
ATOM   3979  C   GLY   253      33.191  55.746  83.944  1.00  0.00           C  
ATOM   3980  O   GLY   253      33.306  54.578  84.360  1.00  0.00           O  
ATOM   3981  N   ASN   254      32.267  56.084  83.040  1.00  0.00           N  
ATOM   3982  H   ASN   254      32.322  57.021  82.666  1.00  0.00           H  
ATOM   3983  CA  ASN   254      31.042  55.349  82.786  1.00  0.00           C  
ATOM   3984  HA  ASN   254      30.553  55.185  83.746  1.00  0.00           H  
ATOM   3985  CB  ASN   254      30.075  56.257  82.002  1.00  0.00           C  
ATOM   3986  HB2 ASN   254      30.101  57.207  82.535  1.00  0.00           H  
ATOM   3987  HB3 ASN   254      30.449  56.342  80.981  1.00  0.00           H  
ATOM   3988  CG  ASN   254      28.627  55.757  81.932  1.00  0.00           C  
ATOM   3989  OD1 ASN   254      28.357  54.579  81.558  1.00  0.00           O  
ATOM   3990  ND2 ASN   254      27.611  56.529  82.198  1.00  0.00           N  
ATOM   3991 HD21 ASN   254      26.803  56.256  81.657  1.00  0.00           H  
ATOM   3992 HD22 ASN   254      27.853  57.480  82.437  1.00  0.00           H  
ATOM   3993  C   ASN   254      31.270  54.015  82.080  1.00  0.00           C  
ATOM   3994  O   ASN   254      31.969  53.888  81.033  1.00  0.00           O  
ATOM   3995  N   THR   255      30.664  52.996  82.585  1.00  0.00           N  
ATOM   3996  H   THR   255      30.030  53.179  83.349  1.00  0.00           H  
ATOM   3997  CA  THR   255      30.842  51.534  82.199  1.00  0.00           C  
ATOM   3998  HA  THR   255      31.893  51.410  81.938  1.00  0.00           H  
ATOM   3999  CB  THR   255      30.550  50.686  83.442  1.00  0.00           C  
ATOM   4000  HB  THR   255      30.592  49.615  83.242  1.00  0.00           H  
ATOM   4001  CG2 THR   255      31.662  50.857  84.491  1.00  0.00           C  
ATOM   4002 HG21 THR   255      31.411  50.358  85.427  1.00  0.00           H  
ATOM   4003 HG22 THR   255      32.560  50.426  84.048  1.00  0.00           H  
ATOM   4004 HG23 THR   255      31.942  51.898  84.658  1.00  0.00           H  
ATOM   4005  OG1 THR   255      29.309  51.077  83.945  1.00  0.00           O  
ATOM   4006  HG1 THR   255      28.633  50.947  83.275  1.00  0.00           H  
ATOM   4007  C   THR   255      30.181  51.019  80.916  1.00  0.00           C  
ATOM   4008  O   THR   255      30.024  49.835  80.738  1.00  0.00           O  
ATOM   4009  N   GLU   256      29.621  51.872  80.010  1.00  0.00           N  
ATOM   4010  H   GLU   256      29.582  52.856  80.234  1.00  0.00           H  
ATOM   4011  CA  GLU   256      29.116  51.482  78.685  1.00  0.00           C  
ATOM   4012  HA  GLU   256      29.710  50.634  78.344  1.00  0.00           H  
ATOM   4013  CB  GLU   256      27.651  50.991  78.756  1.00  0.00           C  
ATOM   4014  HB2 GLU   256      27.648  50.134  79.429  1.00  0.00           H  
ATOM   4015  HB3 GLU   256      27.403  50.596  77.771  1.00  0.00           H  
ATOM   4016  CG  GLU   256      26.715  52.243  79.102  1.00  0.00           C  
ATOM   4017  HG2 GLU   256      27.171  52.847  79.887  1.00  0.00           H  
ATOM   4018  HG3 GLU   256      26.631  53.050  78.374  1.00  0.00           H  
ATOM   4019  CD  GLU   256      25.317  51.742  79.448  1.00  0.00           C  
ATOM   4020  OE1 GLU   256      25.111  50.913  80.341  1.00  0.00           O  
ATOM   4021  OE2 GLU   256      24.350  52.067  78.709  1.00  0.00           O  
ATOM   4022  C   GLU   256      29.333  52.566  77.608  1.00  0.00           C  
ATOM   4023  O   GLU   256      29.316  53.768  77.877  1.00  0.00           O  
ATOM   4024  N   ARG   257      29.491  52.118  76.333  1.00  0.00           N  
ATOM   4025  H   ARG   257      29.502  51.108  76.350  1.00  0.00           H  
ATOM   4026  CA  ARG   257      29.336  52.798  75.006  1.00  0.00           C  
ATOM   4027  HA  ARG   257      29.527  52.045  74.241  1.00  0.00           H  
ATOM   4028  CB  ARG   257      27.894  53.281  74.732  1.00  0.00           C  
ATOM   4029  HB2 ARG   257      27.852  53.617  73.696  1.00  0.00           H  
ATOM   4030  HB3 ARG   257      27.735  54.224  75.256  1.00  0.00           H  
ATOM   4031  CG  ARG   257      26.760  52.270  74.917  1.00  0.00           C  
ATOM   4032  HG2 ARG   257      26.867  51.480  74.175  1.00  0.00           H  
ATOM   4033  HG3 ARG   257      26.818  51.650  75.812  1.00  0.00           H  
ATOM   4034  CD  ARG   257      25.349  52.872  74.817  1.00  0.00           C  
ATOM   4035  HD2 ARG   257      24.613  52.145  74.475  1.00  0.00           H  
ATOM   4036  HD3 ARG   257      25.305  53.677  74.083  1.00  0.00           H  
ATOM   4037  NE  ARG   257      24.954  53.313  76.159  1.00  0.00           N  
ATOM   4038  HE  ARG   257      24.691  52.600  76.825  1.00  0.00           H  
ATOM   4039  CZ  ARG   257      24.481  54.434  76.502  1.00  0.00           C  
ATOM   4040  NH1 ARG   257      24.537  55.496  75.737  1.00  0.00           N  
ATOM   4041 HH11 ARG   257      24.957  55.380  74.826  1.00  0.00           H  
ATOM   4042 HH12 ARG   257      24.306  56.408  76.104  1.00  0.00           H  
ATOM   4043  NH2 ARG   257      23.953  54.616  77.674  1.00  0.00           N  
ATOM   4044 HH21 ARG   257      23.485  55.479  77.912  1.00  0.00           H  
ATOM   4045 HH22 ARG   257      23.868  53.821  78.292  1.00  0.00           H  
ATOM   4046  C   ARG   257      30.422  53.884  74.704  1.00  0.00           C  
ATOM   4047  O   ARG   257      30.464  54.312  73.549  1.00  0.00           O  
ATOM   4048  N   ARG   258      31.334  54.247  75.573  1.00  0.00           N  
ATOM   4049  H   ARG   258      31.244  53.923  76.525  1.00  0.00           H  
ATOM   4050  CA  ARG   258      32.407  55.239  75.347  1.00  0.00           C  
ATOM   4051  HA  ARG   258      32.134  56.022  74.639  1.00  0.00           H  
ATOM   4052  CB  ARG   258      32.902  55.956  76.612  1.00  0.00           C  
ATOM   4053  HB2 ARG   258      32.911  55.258  77.449  1.00  0.00           H  
ATOM   4054  HB3 ARG   258      33.863  56.437  76.428  1.00  0.00           H  
ATOM   4055  CG  ARG   258      31.873  56.980  76.989  1.00  0.00           C  
ATOM   4056  HG2 ARG   258      32.332  57.621  77.742  1.00  0.00           H  
ATOM   4057  HG3 ARG   258      31.740  57.685  76.168  1.00  0.00           H  
ATOM   4058  CD  ARG   258      30.436  56.497  77.443  1.00  0.00           C  
ATOM   4059  HD2 ARG   258      29.886  56.145  76.570  1.00  0.00           H  
ATOM   4060  HD3 ARG   258      30.585  55.792  78.261  1.00  0.00           H  
ATOM   4061  NE  ARG   258      29.609  57.610  78.008  1.00  0.00           N  
ATOM   4062  HE  ARG   258      29.936  58.563  77.937  1.00  0.00           H  
ATOM   4063  CZ  ARG   258      28.489  57.378  78.683  1.00  0.00           C  
ATOM   4064  NH1 ARG   258      28.051  56.146  78.781  1.00  0.00           N  
ATOM   4065 HH11 ARG   258      28.542  55.360  78.381  1.00  0.00           H  
ATOM   4066 HH12 ARG   258      27.152  55.955  79.201  1.00  0.00           H  
ATOM   4067  NH2 ARG   258      27.814  58.292  79.278  1.00  0.00           N  
ATOM   4068 HH21 ARG   258      28.090  59.264  79.305  1.00  0.00           H  
ATOM   4069 HH22 ARG   258      27.030  58.069  79.875  1.00  0.00           H  
ATOM   4070  C   ARG   258      33.639  54.629  74.669  1.00  0.00           C  
ATOM   4071  O   ARG   258      34.063  54.963  73.593  1.00  0.00           O  
ATOM   4072  N   ILE   259      34.291  53.603  75.298  1.00  0.00           N  
ATOM   4073  H   ILE   259      34.141  53.338  76.261  1.00  0.00           H  
ATOM   4074  CA  ILE   259      35.457  52.928  74.803  1.00  0.00           C  
ATOM   4075  HA  ILE   259      36.153  53.746  74.622  1.00  0.00           H  
ATOM   4076  CB  ILE   259      36.093  51.949  75.893  1.00  0.00           C  
ATOM   4077  HB  ILE   259      35.356  51.201  76.187  1.00  0.00           H  
ATOM   4078  CG2 ILE   259      37.302  51.112  75.283  1.00  0.00           C  
ATOM   4079 HG21 ILE   259      37.763  50.495  76.054  1.00  0.00           H  
ATOM   4080 HG22 ILE   259      36.948  50.308  74.638  1.00  0.00           H  
ATOM   4081 HG23 ILE   259      38.053  51.726  74.787  1.00  0.00           H  
ATOM   4082  CG1 ILE   259      36.661  52.768  77.103  1.00  0.00           C  
ATOM   4083 HG12 ILE   259      37.736  52.867  76.957  1.00  0.00           H  
ATOM   4084 HG13 ILE   259      36.222  53.765  77.065  1.00  0.00           H  
ATOM   4085  CD1 ILE   259      36.311  52.190  78.505  1.00  0.00           C  
ATOM   4086 HD11 ILE   259      36.596  53.051  79.110  1.00  0.00           H  
ATOM   4087 HD12 ILE   259      35.272  51.895  78.649  1.00  0.00           H  
ATOM   4088 HD13 ILE   259      36.853  51.263  78.690  1.00  0.00           H  
ATOM   4089  C   ILE   259      35.330  52.227  73.347  1.00  0.00           C  
ATOM   4090  O   ILE   259      34.595  51.278  73.297  1.00  0.00           O  
ATOM   4091  N   SER   260      35.935  52.676  72.221  1.00  0.00           N  
ATOM   4092  H   SER   260      36.519  53.499  72.237  1.00  0.00           H  
ATOM   4093  CA  SER   260      35.909  51.881  70.966  1.00  0.00           C  
ATOM   4094  HA  SER   260      34.843  51.745  70.783  1.00  0.00           H  
ATOM   4095  CB  SER   260      36.432  52.778  69.804  1.00  0.00           C  
ATOM   4096  HB2 SER   260      35.970  52.388  68.897  1.00  0.00           H  
ATOM   4097  HB3 SER   260      36.176  53.831  69.918  1.00  0.00           H  
ATOM   4098  OG  SER   260      37.818  52.606  69.681  1.00  0.00           O  
ATOM   4099  HG  SER   260      38.221  52.986  68.897  1.00  0.00           H  
ATOM   4100  C   SER   260      36.562  50.497  70.899  1.00  0.00           C  
ATOM   4101  O   SER   260      37.386  50.242  71.797  1.00  0.00           O  
ATOM   4102  N   SER   261      36.249  49.663  69.894  1.00  0.00           N  
ATOM   4103  H   SER   261      35.658  50.051  69.172  1.00  0.00           H  
ATOM   4104  CA  SER   261      36.875  48.391  69.610  1.00  0.00           C  
ATOM   4105  HA  SER   261      36.678  47.734  70.457  1.00  0.00           H  
ATOM   4106  CB  SER   261      36.219  47.799  68.380  1.00  0.00           C  
ATOM   4107  HB2 SER   261      35.239  47.388  68.624  1.00  0.00           H  
ATOM   4108  HB3 SER   261      36.806  46.944  68.044  1.00  0.00           H  
ATOM   4109  OG  SER   261      36.064  48.747  67.358  1.00  0.00           O  
ATOM   4110  HG  SER   261      35.225  49.167  67.561  1.00  0.00           H  
ATOM   4111  C   SER   261      38.379  48.451  69.314  1.00  0.00           C  
ATOM   4112  O   SER   261      39.101  47.511  69.640  1.00  0.00           O  
ATOM   4113  N   LEU   262      38.818  49.537  68.661  1.00  0.00           N  
ATOM   4114  H   LEU   262      38.101  50.147  68.293  1.00  0.00           H  
ATOM   4115  CA  LEU   262      40.244  49.841  68.449  1.00  0.00           C  
ATOM   4116  HA  LEU   262      40.794  48.979  68.072  1.00  0.00           H  
ATOM   4117  CB  LEU   262      40.385  50.881  67.346  1.00  0.00           C  
ATOM   4118  HB2 LEU   262      41.450  51.100  67.260  1.00  0.00           H  
ATOM   4119  HB3 LEU   262      40.024  51.853  67.683  1.00  0.00           H  
ATOM   4120  CG  LEU   262      39.788  50.558  65.948  1.00  0.00           C  
ATOM   4121  HG  LEU   262      38.702  50.495  66.019  1.00  0.00           H  
ATOM   4122  CD1 LEU   262      40.084  51.669  64.891  1.00  0.00           C  
ATOM   4123 HD11 LEU   262      39.787  52.648  65.266  1.00  0.00           H  
ATOM   4124 HD12 LEU   262      39.496  51.573  63.978  1.00  0.00           H  
ATOM   4125 HD13 LEU   262      41.157  51.784  64.740  1.00  0.00           H  
ATOM   4126  CD2 LEU   262      40.470  49.283  65.401  1.00  0.00           C  
ATOM   4127 HD21 LEU   262      40.117  49.153  64.378  1.00  0.00           H  
ATOM   4128 HD22 LEU   262      41.553  49.403  65.428  1.00  0.00           H  
ATOM   4129 HD23 LEU   262      40.107  48.453  66.007  1.00  0.00           H  
ATOM   4130  C   LEU   262      40.877  50.275  69.778  1.00  0.00           C  
ATOM   4131  O   LEU   262      41.952  49.823  70.147  1.00  0.00           O  
ATOM   4132  N   GLN   263      40.250  51.097  70.609  1.00  0.00           N  
ATOM   4133  H   GLN   263      39.312  51.398  70.386  1.00  0.00           H  
ATOM   4134  CA  GLN   263      40.791  51.811  71.757  1.00  0.00           C  
ATOM   4135  HA  GLN   263      41.774  52.181  71.465  1.00  0.00           H  
ATOM   4136  CB  GLN   263      39.797  52.874  72.269  1.00  0.00           C  
ATOM   4137  HB2 GLN   263      40.101  53.183  73.269  1.00  0.00           H  
ATOM   4138  HB3 GLN   263      38.805  52.423  72.279  1.00  0.00           H  
ATOM   4139  CG  GLN   263      39.786  54.095  71.347  1.00  0.00           C  
ATOM   4140  HG2 GLN   263      40.654  54.742  71.481  1.00  0.00           H  
ATOM   4141  HG3 GLN   263      39.844  53.738  70.318  1.00  0.00           H  
ATOM   4142  CD  GLN   263      38.452  54.917  71.515  1.00  0.00           C  
ATOM   4143  OE1 GLN   263      37.807  54.885  72.567  1.00  0.00           O  
ATOM   4144  NE2 GLN   263      38.083  55.760  70.609  1.00  0.00           N  
ATOM   4145 HE21 GLN   263      37.224  56.282  70.710  1.00  0.00           H  
ATOM   4146 HE22 GLN   263      38.605  55.890  69.754  1.00  0.00           H  
ATOM   4147  C   GLN   263      41.103  50.700  72.781  1.00  0.00           C  
ATOM   4148  O   GLN   263      42.199  50.617  73.367  1.00  0.00           O  
ATOM   4149  N   ALA   264      40.216  49.686  72.909  1.00  0.00           N  
ATOM   4150  H   ALA   264      39.359  49.795  72.385  1.00  0.00           H  
ATOM   4151  CA  ALA   264      40.463  48.558  73.798  1.00  0.00           C  
ATOM   4152  HA  ALA   264      40.574  48.827  74.848  1.00  0.00           H  
ATOM   4153  CB  ALA   264      39.141  47.710  73.892  1.00  0.00           C  
ATOM   4154  HB1 ALA   264      38.288  48.346  74.128  1.00  0.00           H  
ATOM   4155  HB2 ALA   264      38.915  47.236  72.937  1.00  0.00           H  
ATOM   4156  HB3 ALA   264      39.272  46.937  74.649  1.00  0.00           H  
ATOM   4157  C   ALA   264      41.630  47.679  73.396  1.00  0.00           C  
ATOM   4158  O   ALA   264      42.402  47.159  74.222  1.00  0.00           O  
ATOM   4159  N   LEU   265      41.817  47.507  72.091  1.00  0.00           N  
ATOM   4160  H   LEU   265      41.220  48.016  71.454  1.00  0.00           H  
ATOM   4161  CA  LEU   265      42.791  46.596  71.464  1.00  0.00           C  
ATOM   4162  HA  LEU   265      42.912  45.674  72.031  1.00  0.00           H  
ATOM   4163  CB  LEU   265      42.388  46.316  70.040  1.00  0.00           C  
ATOM   4164  HB2 LEU   265      42.407  47.285  69.541  1.00  0.00           H  
ATOM   4165  HB3 LEU   265      41.385  45.889  70.035  1.00  0.00           H  
ATOM   4166  CG  LEU   265      43.341  45.268  69.272  1.00  0.00           C  
ATOM   4167  HG  LEU   265      44.353  45.669  69.230  1.00  0.00           H  
ATOM   4168  CD1 LEU   265      43.291  43.897  69.886  1.00  0.00           C  
ATOM   4169 HD11 LEU   265      42.337  43.371  69.860  1.00  0.00           H  
ATOM   4170 HD12 LEU   265      43.959  43.236  69.333  1.00  0.00           H  
ATOM   4171 HD13 LEU   265      43.510  43.953  70.952  1.00  0.00           H  
ATOM   4172  CD2 LEU   265      42.899  45.102  67.848  1.00  0.00           C  
ATOM   4173 HD21 LEU   265      42.795  46.089  67.398  1.00  0.00           H  
ATOM   4174 HD22 LEU   265      41.940  44.591  67.771  1.00  0.00           H  
ATOM   4175 HD23 LEU   265      43.650  44.576  67.259  1.00  0.00           H  
ATOM   4176  C   LEU   265      44.190  47.253  71.631  1.00  0.00           C  
ATOM   4177  O   LEU   265      45.192  46.656  72.006  1.00  0.00           O  
ATOM   4178  N   LEU   266      44.173  48.558  71.427  1.00  0.00           N  
ATOM   4179  H   LEU   266      43.299  48.914  71.067  1.00  0.00           H  
ATOM   4180  CA  LEU   266      45.331  49.362  71.596  1.00  0.00           C  
ATOM   4181  HA  LEU   266      46.097  48.874  70.993  1.00  0.00           H  
ATOM   4182  CB  LEU   266      44.969  50.779  71.092  1.00  0.00           C  
ATOM   4183  HB2 LEU   266      43.997  50.893  71.572  1.00  0.00           H  
ATOM   4184  HB3 LEU   266      45.639  51.527  71.515  1.00  0.00           H  
ATOM   4185  CG  LEU   266      44.859  50.907  69.563  1.00  0.00           C  
ATOM   4186  HG  LEU   266      44.209  50.133  69.158  1.00  0.00           H  
ATOM   4187  CD1 LEU   266      44.302  52.257  69.141  1.00  0.00           C  
ATOM   4188 HD11 LEU   266      44.298  52.221  68.052  1.00  0.00           H  
ATOM   4189 HD12 LEU   266      44.869  53.093  69.550  1.00  0.00           H  
ATOM   4190 HD13 LEU   266      43.225  52.342  69.291  1.00  0.00           H  
ATOM   4191  CD2 LEU   266      46.245  50.625  68.955  1.00  0.00           C  
ATOM   4192 HD21 LEU   266      46.976  51.300  69.400  1.00  0.00           H  
ATOM   4193 HD22 LEU   266      46.590  49.595  69.048  1.00  0.00           H  
ATOM   4194 HD23 LEU   266      46.103  50.797  67.888  1.00  0.00           H  
ATOM   4195  C   LEU   266      45.925  49.395  73.021  1.00  0.00           C  
ATOM   4196  O   LEU   266      47.132  49.257  73.168  1.00  0.00           O  
ATOM   4197  N   ALA   267      45.073  49.543  74.018  1.00  0.00           N  
ATOM   4198  H   ALA   267      44.105  49.637  73.744  1.00  0.00           H  
ATOM   4199  CA  ALA   267      45.340  49.452  75.448  1.00  0.00           C  
ATOM   4200  HA  ALA   267      46.130  50.108  75.812  1.00  0.00           H  
ATOM   4201  CB  ALA   267      44.035  49.829  76.169  1.00  0.00           C  
ATOM   4202  HB1 ALA   267      43.713  50.847  75.951  1.00  0.00           H  
ATOM   4203  HB2 ALA   267      43.299  49.092  75.846  1.00  0.00           H  
ATOM   4204  HB3 ALA   267      44.207  49.653  77.231  1.00  0.00           H  
ATOM   4205  C   ALA   267      45.867  48.033  75.842  1.00  0.00           C  
ATOM   4206  O   ALA   267      46.947  48.009  76.431  1.00  0.00           O  
ATOM   4207  N   HIE   268      45.165  47.011  75.382  1.00  0.00           N  
ATOM   4208  H   HIE   268      44.259  47.131  74.951  1.00  0.00           H  
ATOM   4209  CA  HIE   268      45.610  45.679  75.610  1.00  0.00           C  
ATOM   4210  HA  HIE   268      45.518  45.568  76.691  1.00  0.00           H  
ATOM   4211  CB  HIE   268      44.706  44.682  75.011  1.00  0.00           C  
ATOM   4212  HB2 HIE   268      44.673  44.963  73.958  1.00  0.00           H  
ATOM   4213  HB3 HIE   268      43.702  44.801  75.420  1.00  0.00           H  
ATOM   4214  CG  HIE   268      45.166  43.287  75.124  1.00  0.00           C  
ATOM   4215  ND1 HIE   268      45.524  42.691  76.338  1.00  0.00           N  
ATOM   4216  CE1 HIE   268      46.086  41.535  76.031  1.00  0.00           C  
ATOM   4217  HE1 HIE   268      46.513  40.788  76.684  1.00  0.00           H  
ATOM   4218  NE2 HIE   268      46.299  41.351  74.738  1.00  0.00           N  
ATOM   4219  HE2 HIE   268      46.513  40.483  74.269  1.00  0.00           H  
ATOM   4220  CD2 HIE   268      45.759  42.493  74.172  1.00  0.00           C  
ATOM   4221  HD2 HIE   268      45.812  42.905  73.175  1.00  0.00           H  
ATOM   4222  C   HIE   268      47.054  45.383  75.136  1.00  0.00           C  
ATOM   4223  O   HIE   268      47.820  44.754  75.885  1.00  0.00           O  
ATOM   4224  N   VAL   269      47.403  45.740  73.891  1.00  0.00           N  
ATOM   4225  H   VAL   269      46.607  45.918  73.296  1.00  0.00           H  
ATOM   4226  CA  VAL   269      48.736  45.543  73.342  1.00  0.00           C  
ATOM   4227  HA  VAL   269      49.095  44.545  73.596  1.00  0.00           H  
ATOM   4228  CB  VAL   269      48.756  45.636  71.734  1.00  0.00           C  
ATOM   4229  HB  VAL   269      48.216  46.544  71.465  1.00  0.00           H  
ATOM   4230  CG1 VAL   269      50.244  45.603  71.229  1.00  0.00           C  
ATOM   4231 HG11 VAL   269      50.894  44.969  71.832  1.00  0.00           H  
ATOM   4232 HG12 VAL   269      50.574  46.641  71.180  1.00  0.00           H  
ATOM   4233 HG13 VAL   269      50.251  45.192  70.219  1.00  0.00           H  
ATOM   4234  CG2 VAL   269      47.956  44.513  71.117  1.00  0.00           C  
ATOM   4235 HG21 VAL   269      47.013  44.297  71.619  1.00  0.00           H  
ATOM   4236 HG22 VAL   269      47.667  44.930  70.153  1.00  0.00           H  
ATOM   4237 HG23 VAL   269      48.603  43.637  71.055  1.00  0.00           H  
ATOM   4238  C   VAL   269      49.784  46.445  74.028  1.00  0.00           C  
ATOM   4239  O   VAL   269      50.924  45.976  74.222  1.00  0.00           O  
ATOM   4240  N   TRP   270      49.411  47.645  74.433  1.00  0.00           N  
ATOM   4241  H   TRP   270      48.492  47.994  74.200  1.00  0.00           H  
ATOM   4242  CA  TRP   270      50.362  48.495  75.109  1.00  0.00           C  
ATOM   4243  HA  TRP   270      51.173  48.676  74.403  1.00  0.00           H  
ATOM   4244  CB  TRP   270      49.732  49.860  75.371  1.00  0.00           C  
ATOM   4245  HB2 TRP   270      48.906  49.775  76.077  1.00  0.00           H  
ATOM   4246  HB3 TRP   270      49.339  50.202  74.414  1.00  0.00           H  
ATOM   4247  CG  TRP   270      50.593  50.945  75.941  1.00  0.00           C  
ATOM   4248  CD1 TRP   270      51.971  51.107  75.741  1.00  0.00           C  
ATOM   4249  HD1 TRP   270      52.587  50.456  75.139  1.00  0.00           H  
ATOM   4250  NE1 TRP   270      52.327  52.299  76.272  1.00  0.00           N  
ATOM   4251  HE1 TRP   270      53.304  52.549  76.328  1.00  0.00           H  
ATOM   4252  CE2 TRP   270      51.236  53.025  76.739  1.00  0.00           C  
ATOM   4253  CZ2 TRP   270      51.210  54.261  77.441  1.00  0.00           C  
ATOM   4254  HZ2 TRP   270      52.108  54.848  77.571  1.00  0.00           H  
ATOM   4255  CH2 TRP   270      49.969  54.848  77.724  1.00  0.00           C  
ATOM   4256  HH2 TRP   270      49.901  55.877  78.043  1.00  0.00           H  
ATOM   4257  CZ3 TRP   270      48.819  54.055  77.558  1.00  0.00           C  
ATOM   4258  HZ3 TRP   270      47.885  54.551  77.779  1.00  0.00           H  
ATOM   4259  CE3 TRP   270      48.826  52.728  76.937  1.00  0.00           C  
ATOM   4260  HE3 TRP   270      47.891  52.198  76.831  1.00  0.00           H  
ATOM   4261  CD2 TRP   270      50.103  52.180  76.503  1.00  0.00           C  
ATOM   4262  C   TRP   270      50.874  47.860  76.442  1.00  0.00           C  
ATOM   4263  O   TRP   270      52.076  47.623  76.556  1.00  0.00           O  
ATOM   4264  N   ARG   271      49.898  47.442  77.274  1.00  0.00           N  
ATOM   4265  H   ARG   271      48.939  47.508  76.965  1.00  0.00           H  
ATOM   4266  CA  ARG   271      50.161  46.725  78.509  1.00  0.00           C  
ATOM   4267  HA  ARG   271      50.873  47.359  79.038  1.00  0.00           H  
ATOM   4268  CB  ARG   271      48.738  46.624  79.306  1.00  0.00           C  
ATOM   4269  HB2 ARG   271      48.845  45.926  80.137  1.00  0.00           H  
ATOM   4270  HB3 ARG   271      48.099  46.117  78.584  1.00  0.00           H  
ATOM   4271  CG  ARG   271      48.051  47.967  79.746  1.00  0.00           C  
ATOM   4272  HG2 ARG   271      48.477  48.437  80.633  1.00  0.00           H  
ATOM   4273  HG3 ARG   271      47.956  48.664  78.914  1.00  0.00           H  
ATOM   4274  CD  ARG   271      46.578  47.650  80.194  1.00  0.00           C  
ATOM   4275  HD2 ARG   271      45.975  47.562  79.291  1.00  0.00           H  
ATOM   4276  HD3 ARG   271      46.179  48.516  80.722  1.00  0.00           H  
ATOM   4277  NE  ARG   271      46.341  46.454  81.128  1.00  0.00           N  
ATOM   4278  HE  ARG   271      45.889  45.662  80.694  1.00  0.00           H  
ATOM   4279  CZ  ARG   271      46.487  46.352  82.456  1.00  0.00           C  
ATOM   4280  NH1 ARG   271      47.198  47.228  83.186  1.00  0.00           N  
ATOM   4281 HH11 ARG   271      47.558  48.094  82.811  1.00  0.00           H  
ATOM   4282 HH12 ARG   271      47.173  47.068  84.183  1.00  0.00           H  
ATOM   4283  NH2 ARG   271      46.043  45.339  83.175  1.00  0.00           N  
ATOM   4284 HH21 ARG   271      46.278  45.179  84.144  1.00  0.00           H  
ATOM   4285 HH22 ARG   271      45.602  44.562  82.703  1.00  0.00           H  
ATOM   4286  C   ARG   271      50.873  45.459  78.227  1.00  0.00           C  
ATOM   4287  O   ARG   271      51.838  45.074  78.903  1.00  0.00           O  
ATOM   4288  N   SER   272      50.584  44.753  77.172  1.00  0.00           N  
ATOM   4289  H   SER   272      49.794  45.059  76.623  1.00  0.00           H  
ATOM   4290  CA  SER   272      51.188  43.535  76.784  1.00  0.00           C  
ATOM   4291  HA  SER   272      51.047  42.835  77.608  1.00  0.00           H  
ATOM   4292  CB  SER   272      50.777  42.964  75.426  1.00  0.00           C  
ATOM   4293  HB2 SER   272      50.884  43.751  74.680  1.00  0.00           H  
ATOM   4294  HB3 SER   272      51.270  42.009  75.247  1.00  0.00           H  
ATOM   4295  OG  SER   272      49.402  42.692  75.523  1.00  0.00           O  
ATOM   4296  HG  SER   272      48.941  43.530  75.604  1.00  0.00           H  
ATOM   4297  C   SER   272      52.747  43.678  76.608  1.00  0.00           C  
ATOM   4298  O   SER   272      53.539  42.876  77.087  1.00  0.00           O  
ATOM   4299  N   VAL   273      53.188  44.699  75.903  1.00  0.00           N  
ATOM   4300  H   VAL   273      52.511  45.331  75.499  1.00  0.00           H  
ATOM   4301  CA  VAL   273      54.616  44.998  75.620  1.00  0.00           C  
ATOM   4302  HA  VAL   273      55.066  44.132  75.135  1.00  0.00           H  
ATOM   4303  CB  VAL   273      54.782  46.120  74.603  1.00  0.00           C  
ATOM   4304  HB  VAL   273      54.153  46.942  74.946  1.00  0.00           H  
ATOM   4305  CG1 VAL   273      56.229  46.709  74.513  1.00  0.00           C  
ATOM   4306 HG11 VAL   273      56.348  47.269  75.440  1.00  0.00           H  
ATOM   4307 HG12 VAL   273      56.926  45.872  74.550  1.00  0.00           H  
ATOM   4308 HG13 VAL   273      56.328  47.385  73.664  1.00  0.00           H  
ATOM   4309  CG2 VAL   273      54.286  45.541  73.267  1.00  0.00           C  
ATOM   4310 HG21 VAL   273      53.306  45.084  73.398  1.00  0.00           H  
ATOM   4311 HG22 VAL   273      54.966  44.770  72.905  1.00  0.00           H  
ATOM   4312 HG23 VAL   273      54.204  46.347  72.537  1.00  0.00           H  
ATOM   4313  C   VAL   273      55.421  45.317  76.867  1.00  0.00           C  
ATOM   4314  O   VAL   273      56.525  44.751  77.085  1.00  0.00           O  
ATOM   4315  N   VAL   274      54.800  46.178  77.677  1.00  0.00           N  
ATOM   4316  H   VAL   274      53.898  46.561  77.433  1.00  0.00           H  
ATOM   4317  CA  VAL   274      55.318  46.606  78.966  1.00  0.00           C  
ATOM   4318  HA  VAL   274      56.293  47.056  78.774  1.00  0.00           H  
ATOM   4319  CB  VAL   274      54.377  47.606  79.616  1.00  0.00           C  
ATOM   4320  HB  VAL   274      53.372  47.196  79.716  1.00  0.00           H  
ATOM   4321  CG1 VAL   274      54.676  48.049  81.072  1.00  0.00           C  
ATOM   4322 HG11 VAL   274      53.846  48.695  81.358  1.00  0.00           H  
ATOM   4323 HG12 VAL   274      54.768  47.228  81.783  1.00  0.00           H  
ATOM   4324 HG13 VAL   274      55.546  48.706  81.079  1.00  0.00           H  
ATOM   4325  CG2 VAL   274      54.372  48.846  78.763  1.00  0.00           C  
ATOM   4326 HG21 VAL   274      54.102  48.611  77.733  1.00  0.00           H  
ATOM   4327 HG22 VAL   274      53.675  49.626  79.069  1.00  0.00           H  
ATOM   4328 HG23 VAL   274      55.368  49.275  78.646  1.00  0.00           H  
ATOM   4329  C   VAL   274      55.536  45.379  79.897  1.00  0.00           C  
ATOM   4330  O   VAL   274      56.583  45.238  80.524  1.00  0.00           O  
ATOM   4331  N   ARG   275      54.639  44.421  79.864  1.00  0.00           N  
ATOM   4332  H   ARG   275      53.830  44.638  79.299  1.00  0.00           H  
ATOM   4333  CA  ARG   275      54.713  43.150  80.530  1.00  0.00           C  
ATOM   4334  HA  ARG   275      55.215  43.210  81.496  1.00  0.00           H  
ATOM   4335  CB  ARG   275      53.278  42.536  80.599  1.00  0.00           C  
ATOM   4336  HB2 ARG   275      52.638  43.305  81.030  1.00  0.00           H  
ATOM   4337  HB3 ARG   275      52.954  42.238  79.602  1.00  0.00           H  
ATOM   4338  CG  ARG   275      53.300  41.204  81.414  1.00  0.00           C  
ATOM   4339  HG2 ARG   275      53.931  40.546  80.816  1.00  0.00           H  
ATOM   4340  HG3 ARG   275      53.871  41.456  82.307  1.00  0.00           H  
ATOM   4341  CD  ARG   275      51.909  40.575  81.506  1.00  0.00           C  
ATOM   4342  HD2 ARG   275      52.087  39.578  81.910  1.00  0.00           H  
ATOM   4343  HD3 ARG   275      51.199  41.172  82.078  1.00  0.00           H  
ATOM   4344  NE  ARG   275      51.328  40.329  80.134  1.00  0.00           N  
ATOM   4345  HE  ARG   275      51.604  39.575  79.522  1.00  0.00           H  
ATOM   4346  CZ  ARG   275      50.431  41.046  79.413  1.00  0.00           C  
ATOM   4347  NH1 ARG   275      49.837  42.118  79.844  1.00  0.00           N  
ATOM   4348 HH11 ARG   275      49.299  42.698  79.216  1.00  0.00           H  
ATOM   4349 HH12 ARG   275      50.135  42.510  80.725  1.00  0.00           H  
ATOM   4350  NH2 ARG   275      50.122  40.606  78.240  1.00  0.00           N  
ATOM   4351 HH21 ARG   275      50.623  39.779  77.948  1.00  0.00           H  
ATOM   4352 HH22 ARG   275      49.455  41.118  77.681  1.00  0.00           H  
ATOM   4353  C   ARG   275      55.753  42.230  79.874  1.00  0.00           C  
ATOM   4354  O   ARG   275      56.559  41.627  80.551  1.00  0.00           O  
ATOM   4355  N   CYS   276      55.790  42.081  78.541  1.00  0.00           N  
ATOM   4356  H   CYS   276      55.143  42.579  77.947  1.00  0.00           H  
ATOM   4357  CA  CYS   276      56.829  41.238  77.936  1.00  0.00           C  
ATOM   4358  HA  CYS   276      56.685  40.262  78.400  1.00  0.00           H  
ATOM   4359  CB  CYS   276      56.659  41.015  76.448  1.00  0.00           C  
ATOM   4360  HB2 CYS   276      57.556  40.576  76.011  1.00  0.00           H  
ATOM   4361  HB3 CYS   276      56.512  42.015  76.040  1.00  0.00           H  
ATOM   4362  SG  CYS   276      55.133  40.070  76.005  1.00  0.00           S  
ATOM   4363  HG  CYS   276      54.275  40.789  76.734  1.00  0.00           H  
ATOM   4364  C   CYS   276      58.267  41.669  78.307  1.00  0.00           C  
ATOM   4365  O   CYS   276      59.106  40.801  78.561  1.00  0.00           O  
ATOM   4366  N   GLU   277      58.499  42.949  78.371  1.00  0.00           N  
ATOM   4367  H   GLU   277      57.713  43.524  78.102  1.00  0.00           H  
ATOM   4368  CA  GLU   277      59.826  43.503  78.565  1.00  0.00           C  
ATOM   4369  HA  GLU   277      60.605  42.885  78.119  1.00  0.00           H  
ATOM   4370  CB  GLU   277      59.995  44.943  77.967  1.00  0.00           C  
ATOM   4371  HB2 GLU   277      59.947  44.845  76.883  1.00  0.00           H  
ATOM   4372  HB3 GLU   277      59.211  45.564  78.403  1.00  0.00           H  
ATOM   4373  CG  GLU   277      61.390  45.582  78.154  1.00  0.00           C  
ATOM   4374  HG2 GLU   277      61.444  45.918  79.190  1.00  0.00           H  
ATOM   4375  HG3 GLU   277      62.185  44.847  78.031  1.00  0.00           H  
ATOM   4376  CD  GLU   277      61.664  46.726  77.137  1.00  0.00           C  
ATOM   4377  OE1 GLU   277      62.760  46.790  76.510  1.00  0.00           O  
ATOM   4378  OE2 GLU   277      60.800  47.585  76.990  1.00  0.00           O  
ATOM   4379  C   GLU   277      60.246  43.473  80.084  1.00  0.00           C  
ATOM   4380  O   GLU   277      61.497  43.607  80.410  1.00  0.00           O  
ATOM   4381  N   ARG   278      59.284  43.300  81.013  1.00  0.00           N  
ATOM   4382  H   ARG   278      58.346  43.142  80.673  1.00  0.00           H  
ATOM   4383  CA  ARG   278      59.435  43.481  82.471  1.00  0.00           C  
ATOM   4384  HA  ARG   278      58.444  43.731  82.851  1.00  0.00           H  
ATOM   4385  CB  ARG   278      59.867  42.115  83.091  1.00  0.00           C  
ATOM   4386  HB2 ARG   278      60.136  42.346  84.122  1.00  0.00           H  
ATOM   4387  HB3 ARG   278      60.849  41.897  82.671  1.00  0.00           H  
ATOM   4388  CG  ARG   278      58.888  40.944  82.905  1.00  0.00           C  
ATOM   4389  HG2 ARG   278      58.013  41.223  83.493  1.00  0.00           H  
ATOM   4390  HG3 ARG   278      58.707  40.769  81.845  1.00  0.00           H  
ATOM   4391  CD  ARG   278      59.541  39.620  83.503  1.00  0.00           C  
ATOM   4392  HD2 ARG   278      59.643  39.797  84.574  1.00  0.00           H  
ATOM   4393  HD3 ARG   278      58.816  38.823  83.338  1.00  0.00           H  
ATOM   4394  NE  ARG   278      60.800  39.302  82.778  1.00  0.00           N  
ATOM   4395  HE  ARG   278      60.675  38.938  81.844  1.00  0.00           H  
ATOM   4396  CZ  ARG   278      62.037  39.252  83.143  1.00  0.00           C  
ATOM   4397  NH1 ARG   278      62.516  39.547  84.311  1.00  0.00           N  
ATOM   4398 HH11 ARG   278      63.488  39.372  84.519  1.00  0.00           H  
ATOM   4399 HH12 ARG   278      61.951  39.756  85.122  1.00  0.00           H  
ATOM   4400  NH2 ARG   278      62.854  38.998  82.109  1.00  0.00           N  
ATOM   4401 HH21 ARG   278      63.860  39.044  82.187  1.00  0.00           H  
ATOM   4402 HH22 ARG   278      62.407  39.001  81.204  1.00  0.00           H  
ATOM   4403  C   ARG   278      60.279  44.725  82.878  1.00  0.00           C  
ATOM   4404  O   ARG   278      61.204  44.688  83.701  1.00  0.00           O  
ATOM   4405  N   ILE   279      59.865  45.862  82.393  1.00  0.00           N  
ATOM   4406  H   ILE   279      59.001  45.874  81.871  1.00  0.00           H  
ATOM   4407  CA  ILE   279      60.349  47.200  82.549  1.00  0.00           C  
ATOM   4408  HA  ILE   279      61.400  47.161  82.263  1.00  0.00           H  
ATOM   4409  CB  ILE   279      59.578  48.105  81.432  1.00  0.00           C  
ATOM   4410  HB  ILE   279      59.508  47.695  80.424  1.00  0.00           H  
ATOM   4411  CG2 ILE   279      58.152  48.327  81.948  1.00  0.00           C  
ATOM   4412 HG21 ILE   279      57.652  47.384  82.170  1.00  0.00           H  
ATOM   4413 HG22 ILE   279      58.120  49.015  82.793  1.00  0.00           H  
ATOM   4414 HG23 ILE   279      57.517  48.781  81.188  1.00  0.00           H  
ATOM   4415  CG1 ILE   279      60.307  49.477  81.301  1.00  0.00           C  
ATOM   4416 HG12 ILE   279      61.309  49.143  81.032  1.00  0.00           H  
ATOM   4417 HG13 ILE   279      60.240  50.058  82.220  1.00  0.00           H  
ATOM   4418  CD1 ILE   279      59.726  50.254  80.153  1.00  0.00           C  
ATOM   4419 HD11 ILE   279      59.809  49.607  79.280  1.00  0.00           H  
ATOM   4420 HD12 ILE   279      58.656  50.458  80.171  1.00  0.00           H  
ATOM   4421 HD13 ILE   279      60.244  51.205  80.028  1.00  0.00           H  
ATOM   4422  C   ILE   279      60.381  47.790  83.954  1.00  0.00           C  
ATOM   4423  O   ILE   279      59.908  47.207  84.951  1.00  0.00           O  
ATOM   4424  N   ASP   280      61.081  48.876  84.197  1.00  0.00           N  
ATOM   4425  H   ASP   280      61.739  49.076  83.456  1.00  0.00           H  
ATOM   4426  CA  ASP   280      61.018  49.761  85.391  1.00  0.00           C  
ATOM   4427  HA  ASP   280      61.376  49.312  86.318  1.00  0.00           H  
ATOM   4428  CB  ASP   280      62.034  50.908  85.067  1.00  0.00           C  
ATOM   4429  HB2 ASP   280      61.842  51.284  84.063  1.00  0.00           H  
ATOM   4430  HB3 ASP   280      63.055  50.528  85.047  1.00  0.00           H  
ATOM   4431  CG  ASP   280      62.112  52.123  86.010  1.00  0.00           C  
ATOM   4432  OD1 ASP   280      61.337  51.998  87.001  1.00  0.00           O  
ATOM   4433  OD2 ASP   280      62.926  53.051  85.779  1.00  0.00           O  
ATOM   4434  C   ASP   280      59.580  50.344  85.588  1.00  0.00           C  
ATOM   4435  O   ASP   280      58.960  50.864  84.653  1.00  0.00           O  
ATOM   4436  N   PRO   281      59.013  50.343  86.783  1.00  0.00           N  
ATOM   4437  CD  PRO   281      59.374  49.550  87.925  1.00  0.00           C  
ATOM   4438  HD2 PRO   281      59.837  48.579  87.751  1.00  0.00           H  
ATOM   4439  HD3 PRO   281      59.783  50.278  88.625  1.00  0.00           H  
ATOM   4440  CG  PRO   281      58.114  49.180  88.624  1.00  0.00           C  
ATOM   4441  HG2 PRO   281      57.699  48.220  88.319  1.00  0.00           H  
ATOM   4442  HG3 PRO   281      58.486  49.128  89.647  1.00  0.00           H  
ATOM   4443  CB  PRO   281      57.085  50.360  88.340  1.00  0.00           C  
ATOM   4444  HB2 PRO   281      56.088  49.921  88.309  1.00  0.00           H  
ATOM   4445  HB3 PRO   281      57.227  51.199  89.021  1.00  0.00           H  
ATOM   4446  CA  PRO   281      57.647  50.862  86.978  1.00  0.00           C  
ATOM   4447  HA  PRO   281      57.076  50.535  86.109  1.00  0.00           H  
ATOM   4448  C   PRO   281      57.628  52.408  87.045  1.00  0.00           C  
ATOM   4449  O   PRO   281      56.524  52.973  86.770  1.00  0.00           O  
ATOM   4450  N   GLN   282      58.749  53.098  87.294  1.00  0.00           N  
ATOM   4451  H   GLN   282      59.615  52.595  87.427  1.00  0.00           H  
ATOM   4452  CA  GLN   282      58.832  54.542  87.284  1.00  0.00           C  
ATOM   4453  HA  GLN   282      57.936  54.871  87.810  1.00  0.00           H  
ATOM   4454  CB  GLN   282      60.012  54.982  88.194  1.00  0.00           C  
ATOM   4455  HB2 GLN   282      60.933  54.519  87.839  1.00  0.00           H  
ATOM   4456  HB3 GLN   282      60.083  56.066  88.103  1.00  0.00           H  
ATOM   4457  CG  GLN   282      59.817  54.692  89.634  1.00  0.00           C  
ATOM   4458  HG2 GLN   282      60.597  55.066  90.297  1.00  0.00           H  
ATOM   4459  HG3 GLN   282      59.769  53.607  89.732  1.00  0.00           H  
ATOM   4460  CD  GLN   282      58.396  55.203  90.135  1.00  0.00           C  
ATOM   4461  OE1 GLN   282      58.005  56.337  89.986  1.00  0.00           O  
ATOM   4462  NE2 GLN   282      57.581  54.499  90.875  1.00  0.00           N  
ATOM   4463 HE21 GLN   282      56.646  54.850  91.026  1.00  0.00           H  
ATOM   4464 HE22 GLN   282      58.011  53.668  91.255  1.00  0.00           H  
ATOM   4465  C   GLN   282      58.992  55.271  85.921  1.00  0.00           C  
ATOM   4466  O   GLN   282      58.937  56.470  85.890  1.00  0.00           O  
ATOM   4467  N   GLU   283      59.170  54.646  84.796  1.00  0.00           N  
ATOM   4468  H   GLU   283      59.178  53.643  84.908  1.00  0.00           H  
ATOM   4469  CA  GLU   283      59.524  55.115  83.526  1.00  0.00           C  
ATOM   4470  HA  GLU   283      60.115  56.013  83.706  1.00  0.00           H  
ATOM   4471  CB  GLU   283      60.327  54.046  82.732  1.00  0.00           C  
ATOM   4472  HB2 GLU   283      59.754  53.156  82.471  1.00  0.00           H  
ATOM   4473  HB3 GLU   283      61.130  53.734  83.399  1.00  0.00           H  
ATOM   4474  CG  GLU   283      60.977  54.625  81.483  1.00  0.00           C  
ATOM   4475  HG2 GLU   283      60.231  54.783  80.704  1.00  0.00           H  
ATOM   4476  HG3 GLU   283      61.692  53.932  81.040  1.00  0.00           H  
ATOM   4477  CD  GLU   283      61.823  55.814  81.860  1.00  0.00           C  
ATOM   4478  OE1 GLU   283      61.297  56.975  81.791  1.00  0.00           O  
ATOM   4479  OE2 GLU   283      62.939  55.696  82.383  1.00  0.00           O  
ATOM   4480  C   GLU   283      58.326  55.663  82.796  1.00  0.00           C  
ATOM   4481  O   GLU   283      57.315  54.943  82.648  1.00  0.00           O  
ATOM   4482  N   VAL   284      58.405  56.872  82.265  1.00  0.00           N  
ATOM   4483  H   VAL   284      59.263  57.404  82.245  1.00  0.00           H  
ATOM   4484  CA  VAL   284      57.345  57.538  81.545  1.00  0.00           C  
ATOM   4485  HA  VAL   284      56.340  57.360  81.927  1.00  0.00           H  
ATOM   4486  CB  VAL   284      57.470  59.150  81.655  1.00  0.00           C  
ATOM   4487  HB  VAL   284      58.417  59.500  81.245  1.00  0.00           H  
ATOM   4488  CG1 VAL   284      56.362  59.870  80.761  1.00  0.00           C  
ATOM   4489 HG11 VAL   284      55.371  59.627  81.145  1.00  0.00           H  
ATOM   4490 HG12 VAL   284      56.536  59.640  79.710  1.00  0.00           H  
ATOM   4491 HG13 VAL   284      56.486  60.931  80.977  1.00  0.00           H  
ATOM   4492  CG2 VAL   284      57.402  59.679  83.011  1.00  0.00           C  
ATOM   4493 HG21 VAL   284      56.361  59.495  83.276  1.00  0.00           H  
ATOM   4494 HG22 VAL   284      57.633  60.744  83.017  1.00  0.00           H  
ATOM   4495 HG23 VAL   284      58.178  59.253  83.646  1.00  0.00           H  
ATOM   4496  C   VAL   284      57.167  57.056  80.162  1.00  0.00           C  
ATOM   4497  O   VAL   284      58.012  57.240  79.296  1.00  0.00           O  
ATOM   4498  N   LEU   285      56.051  56.451  79.780  1.00  0.00           N  
ATOM   4499  H   LEU   285      55.263  56.328  80.399  1.00  0.00           H  
ATOM   4500  CA  LEU   285      55.882  55.839  78.439  1.00  0.00           C  
ATOM   4501  HA  LEU   285      56.887  55.637  78.070  1.00  0.00           H  
ATOM   4502  CB  LEU   285      55.112  54.548  78.698  1.00  0.00           C  
ATOM   4503  HB2 LEU   285      55.174  53.933  77.800  1.00  0.00           H  
ATOM   4504  HB3 LEU   285      54.044  54.718  78.832  1.00  0.00           H  
ATOM   4505  CG  LEU   285      55.486  53.609  79.897  1.00  0.00           C  
ATOM   4506  HG  LEU   285      55.455  54.126  80.856  1.00  0.00           H  
ATOM   4507  CD1 LEU   285      54.526  52.425  80.026  1.00  0.00           C  
ATOM   4508 HD11 LEU   285      53.508  52.760  80.225  1.00  0.00           H  
ATOM   4509 HD12 LEU   285      54.566  51.978  79.033  1.00  0.00           H  
ATOM   4510 HD13 LEU   285      54.818  51.688  80.774  1.00  0.00           H  
ATOM   4511  CD2 LEU   285      56.877  53.094  79.741  1.00  0.00           C  
ATOM   4512 HD21 LEU   285      57.607  53.846  80.041  1.00  0.00           H  
ATOM   4513 HD22 LEU   285      56.976  52.127  80.234  1.00  0.00           H  
ATOM   4514 HD23 LEU   285      57.116  52.968  78.685  1.00  0.00           H  
ATOM   4515  C   LEU   285      55.059  56.849  77.549  1.00  0.00           C  
ATOM   4516  O   LEU   285      53.916  57.268  77.867  1.00  0.00           O  
ATOM   4517  N   TYR   286      55.611  57.161  76.397  1.00  0.00           N  
ATOM   4518  H   TYR   286      56.569  56.843  76.352  1.00  0.00           H  
ATOM   4519  CA  TYR   286      55.038  57.970  75.317  1.00  0.00           C  
ATOM   4520  HA  TYR   286      54.223  58.594  75.681  1.00  0.00           H  
ATOM   4521  CB  TYR   286      56.098  58.878  74.681  1.00  0.00           C  
ATOM   4522  HB2 TYR   286      55.575  59.423  73.895  1.00  0.00           H  
ATOM   4523  HB3 TYR   286      56.912  58.262  74.298  1.00  0.00           H  
ATOM   4524  CG  TYR   286      56.735  59.872  75.657  1.00  0.00           C  
ATOM   4525  CD1 TYR   286      57.781  59.495  76.527  1.00  0.00           C  
ATOM   4526  HD1 TYR   286      58.032  58.447  76.598  1.00  0.00           H  
ATOM   4527  CE1 TYR   286      58.389  60.464  77.364  1.00  0.00           C  
ATOM   4528  HE1 TYR   286      59.140  60.143  78.070  1.00  0.00           H  
ATOM   4529  CZ  TYR   286      58.037  61.825  77.254  1.00  0.00           C  
ATOM   4530  OH  TYR   286      58.636  62.786  77.967  1.00  0.00           O  
ATOM   4531  HH  TYR   286      58.124  63.597  78.018  1.00  0.00           H  
ATOM   4532  CE2 TYR   286      57.025  62.212  76.307  1.00  0.00           C  
ATOM   4533  HE2 TYR   286      56.687  63.236  76.353  1.00  0.00           H  
ATOM   4534  CD2 TYR   286      56.425  61.184  75.540  1.00  0.00           C  
ATOM   4535  HD2 TYR   286      55.668  61.510  74.842  1.00  0.00           H  
ATOM   4536  C   TYR   286      54.397  57.145  74.176  1.00  0.00           C  
ATOM   4537  O   TYR   286      55.046  56.247  73.614  1.00  0.00           O  
ATOM   4538  N   TYR   287      53.121  57.309  73.964  1.00  0.00           N  
ATOM   4539  H   TYR   287      52.591  58.030  74.434  1.00  0.00           H  
ATOM   4540  CA  TYR   287      52.389  56.386  73.091  1.00  0.00           C  
ATOM   4541  HA  TYR   287      53.033  55.665  72.587  1.00  0.00           H  
ATOM   4542  CB  TYR   287      51.488  55.518  74.017  1.00  0.00           C  
ATOM   4543  HB2 TYR   287      50.757  56.199  74.452  1.00  0.00           H  
ATOM   4544  HB3 TYR   287      52.120  55.111  74.806  1.00  0.00           H  
ATOM   4545  CG  TYR   287      50.828  54.408  73.193  1.00  0.00           C  
ATOM   4546  CD1 TYR   287      49.528  54.516  72.758  1.00  0.00           C  
ATOM   4547  HD1 TYR   287      48.888  55.383  72.842  1.00  0.00           H  
ATOM   4548  CE1 TYR   287      48.731  53.454  72.306  1.00  0.00           C  
ATOM   4549  HE1 TYR   287      47.703  53.565  71.993  1.00  0.00           H  
ATOM   4550  CZ  TYR   287      49.315  52.201  72.089  1.00  0.00           C  
ATOM   4551  OH  TYR   287      48.569  51.161  71.583  1.00  0.00           O  
ATOM   4552  HH  TYR   287      48.186  50.584  72.247  1.00  0.00           H  
ATOM   4553  CE2 TYR   287      50.688  52.032  72.517  1.00  0.00           C  
ATOM   4554  HE2 TYR   287      51.141  51.063  72.367  1.00  0.00           H  
ATOM   4555  CD2 TYR   287      51.377  53.109  73.152  1.00  0.00           C  
ATOM   4556  HD2 TYR   287      52.381  52.890  73.484  1.00  0.00           H  
ATOM   4557  C   TYR   287      51.598  57.154  72.099  1.00  0.00           C  
ATOM   4558  O   TYR   287      50.537  57.704  72.427  1.00  0.00           O  
ATOM   4559  N   ILE   288      52.169  57.281  70.850  1.00  0.00           N  
ATOM   4560  H   ILE   288      52.829  56.564  70.587  1.00  0.00           H  
ATOM   4561  CA  ILE   288      51.750  58.334  69.925  1.00  0.00           C  
ATOM   4562  HA  ILE   288      51.140  59.100  70.405  1.00  0.00           H  
ATOM   4563  CB  ILE   288      52.908  59.116  69.213  1.00  0.00           C  
ATOM   4564  HB  ILE   288      53.512  58.346  68.733  1.00  0.00           H  
ATOM   4565  CG2 ILE   288      52.534  60.085  67.974  1.00  0.00           C  
ATOM   4566 HG21 ILE   288      52.471  61.125  68.293  1.00  0.00           H  
ATOM   4567 HG22 ILE   288      53.222  59.950  67.140  1.00  0.00           H  
ATOM   4568 HG23 ILE   288      51.529  59.913  67.588  1.00  0.00           H  
ATOM   4569  CG1 ILE   288      53.691  59.795  70.322  1.00  0.00           C  
ATOM   4570 HG12 ILE   288      53.058  60.251  71.082  1.00  0.00           H  
ATOM   4571 HG13 ILE   288      54.197  60.678  69.933  1.00  0.00           H  
ATOM   4572  CD1 ILE   288      54.882  59.030  70.970  1.00  0.00           C  
ATOM   4573 HD11 ILE   288      54.725  58.153  71.599  1.00  0.00           H  
ATOM   4574 HD12 ILE   288      55.604  58.720  70.215  1.00  0.00           H  
ATOM   4575 HD13 ILE   288      55.403  59.738  71.614  1.00  0.00           H  
ATOM   4576  C   ILE   288      50.768  57.801  68.868  1.00  0.00           C  
ATOM   4577  O   ILE   288      51.207  57.020  68.057  1.00  0.00           O  
ATOM   4578  N   LEU   289      49.504  58.182  68.919  1.00  0.00           N  
ATOM   4579  H   LEU   289      49.239  58.808  69.667  1.00  0.00           H  
ATOM   4580  CA  LEU   289      48.462  57.863  67.929  1.00  0.00           C  
ATOM   4581  HA  LEU   289      48.619  56.856  67.544  1.00  0.00           H  
ATOM   4582  CB  LEU   289      47.043  57.991  68.633  1.00  0.00           C  
ATOM   4583  HB2 LEU   289      46.829  59.008  68.963  1.00  0.00           H  
ATOM   4584  HB3 LEU   289      46.298  57.759  67.872  1.00  0.00           H  
ATOM   4585  CG  LEU   289      46.798  57.144  69.845  1.00  0.00           C  
ATOM   4586  HG  LEU   289      47.596  57.339  70.561  1.00  0.00           H  
ATOM   4587  CD1 LEU   289      45.396  57.463  70.434  1.00  0.00           C  
ATOM   4588 HD11 LEU   289      45.266  56.722  71.223  1.00  0.00           H  
ATOM   4589 HD12 LEU   289      44.656  57.452  69.634  1.00  0.00           H  
ATOM   4590 HD13 LEU   289      45.431  58.436  70.925  1.00  0.00           H  
ATOM   4591  CD2 LEU   289      46.586  55.639  69.492  1.00  0.00           C  
ATOM   4592 HD21 LEU   289      46.027  55.077  70.241  1.00  0.00           H  
ATOM   4593 HD22 LEU   289      47.609  55.277  69.397  1.00  0.00           H  
ATOM   4594 HD23 LEU   289      45.949  55.603  68.608  1.00  0.00           H  
ATOM   4595  C   LEU   289      48.650  58.876  66.785  1.00  0.00           C  
ATOM   4596  O   LEU   289      48.611  60.087  67.066  1.00  0.00           O  
ATOM   4597  N   LEU   290      48.841  58.421  65.494  1.00  0.00           N  
ATOM   4598  H   LEU   290      48.733  57.420  65.407  1.00  0.00           H  
ATOM   4599  CA  LEU   290      48.941  59.378  64.318  1.00  0.00           C  
ATOM   4600  HA  LEU   290      49.521  60.259  64.595  1.00  0.00           H  
ATOM   4601  CB  LEU   290      49.617  58.610  63.149  1.00  0.00           C  
ATOM   4602  HB2 LEU   290      49.779  59.383  62.398  1.00  0.00           H  
ATOM   4603  HB3 LEU   290      49.020  57.794  62.741  1.00  0.00           H  
ATOM   4604  CG  LEU   290      51.061  58.080  63.393  1.00  0.00           C  
ATOM   4605  HG  LEU   290      51.084  57.352  64.204  1.00  0.00           H  
ATOM   4606  CD1 LEU   290      51.716  57.456  62.189  1.00  0.00           C  
ATOM   4607 HD11 LEU   290      52.674  57.018  62.470  1.00  0.00           H  
ATOM   4608 HD12 LEU   290      52.025  58.118  61.381  1.00  0.00           H  
ATOM   4609 HD13 LEU   290      51.075  56.694  61.745  1.00  0.00           H  
ATOM   4610  CD2 LEU   290      51.955  59.170  63.935  1.00  0.00           C  
ATOM   4611 HD21 LEU   290      51.648  59.416  64.951  1.00  0.00           H  
ATOM   4612 HD22 LEU   290      51.887  60.029  63.267  1.00  0.00           H  
ATOM   4613 HD23 LEU   290      53.028  58.981  63.920  1.00  0.00           H  
ATOM   4614  C   LEU   290      47.568  59.966  63.869  1.00  0.00           C  
ATOM   4615  O   LEU   290      47.101  59.671  62.771  1.00  0.00           O  
ATOM   4616  N   ILE   291      47.010  60.666  64.797  1.00  0.00           N  
ATOM   4617  H   ILE   291      47.533  60.755  65.657  1.00  0.00           H  
ATOM   4618  CA  ILE   291      45.540  60.989  64.842  1.00  0.00           C  
ATOM   4619  HA  ILE   291      45.070  60.032  64.613  1.00  0.00           H  
ATOM   4620  CB  ILE   291      45.169  61.461  66.268  1.00  0.00           C  
ATOM   4621  HB  ILE   291      45.747  60.808  66.922  1.00  0.00           H  
ATOM   4622  CG2 ILE   291      45.713  62.893  66.610  1.00  0.00           C  
ATOM   4623 HG21 ILE   291      44.894  63.584  66.410  1.00  0.00           H  
ATOM   4624 HG22 ILE   291      45.986  63.004  67.660  1.00  0.00           H  
ATOM   4625 HG23 ILE   291      46.575  63.173  66.005  1.00  0.00           H  
ATOM   4626  CG1 ILE   291      43.660  61.148  66.498  1.00  0.00           C  
ATOM   4627 HG12 ILE   291      43.512  60.069  66.493  1.00  0.00           H  
ATOM   4628 HG13 ILE   291      43.139  61.582  65.644  1.00  0.00           H  
ATOM   4629  CD1 ILE   291      43.054  61.675  67.739  1.00  0.00           C  
ATOM   4630 HD11 ILE   291      43.549  61.342  68.651  1.00  0.00           H  
ATOM   4631 HD12 ILE   291      42.027  61.309  67.708  1.00  0.00           H  
ATOM   4632 HD13 ILE   291      43.091  62.764  67.771  1.00  0.00           H  
ATOM   4633  C   ILE   291      45.052  61.904  63.713  1.00  0.00           C  
ATOM   4634  O   ILE   291      45.825  62.638  63.158  1.00  0.00           O  
ATOM   4635  N   ASP   292      43.823  61.634  63.235  1.00  0.00           N  
ATOM   4636  H   ASP   292      43.386  60.841  63.684  1.00  0.00           H  
ATOM   4637  CA  ASP   292      43.167  62.423  62.207  1.00  0.00           C  
ATOM   4638  HA  ASP   292      43.824  62.818  61.432  1.00  0.00           H  
ATOM   4639  CB  ASP   292      42.156  61.489  61.492  1.00  0.00           C  
ATOM   4640  HB2 ASP   292      42.645  60.514  61.506  1.00  0.00           H  
ATOM   4641  HB3 ASP   292      41.211  61.497  62.035  1.00  0.00           H  
ATOM   4642  CG  ASP   292      41.824  62.031  60.114  1.00  0.00           C  
ATOM   4643  OD1 ASP   292      41.529  61.201  59.234  1.00  0.00           O  
ATOM   4644  OD2 ASP   292      41.969  63.244  59.835  1.00  0.00           O  
ATOM   4645  C   ASP   292      42.357  63.615  62.817  1.00  0.00           C  
ATOM   4646  O   ASP   292      41.625  63.467  63.787  1.00  0.00           O  
ATOM   4647  N   ALA   293      42.529  64.812  62.235  1.00  0.00           N  
ATOM   4648  H   ALA   293      43.201  64.775  61.482  1.00  0.00           H  
ATOM   4649  CA  ALA   293      41.936  66.063  62.574  1.00  0.00           C  
ATOM   4650  HA  ALA   293      41.767  66.039  63.651  1.00  0.00           H  
ATOM   4651  CB  ALA   293      42.994  67.092  62.192  1.00  0.00           C  
ATOM   4652  HB1 ALA   293      42.684  68.125  62.355  1.00  0.00           H  
ATOM   4653  HB2 ALA   293      43.865  66.949  62.831  1.00  0.00           H  
ATOM   4654  HB3 ALA   293      43.333  67.047  61.157  1.00  0.00           H  
ATOM   4655  C   ALA   293      40.581  66.374  61.794  1.00  0.00           C  
ATOM   4656  O   ALA   293      39.768  67.135  62.308  1.00  0.00           O  
ATOM   4657  N   ARG   294      40.330  65.763  60.620  1.00  0.00           N  
ATOM   4658  H   ARG   294      40.958  65.032  60.317  1.00  0.00           H  
ATOM   4659  CA  ARG   294      39.202  66.064  59.753  1.00  0.00           C  
ATOM   4660  HA  ARG   294      39.408  66.971  59.184  1.00  0.00           H  
ATOM   4661  CB  ARG   294      39.044  64.910  58.741  1.00  0.00           C  
ATOM   4662  HB2 ARG   294      39.132  63.946  59.242  1.00  0.00           H  
ATOM   4663  HB3 ARG   294      38.067  64.923  58.257  1.00  0.00           H  
ATOM   4664  CG  ARG   294      40.024  64.999  57.602  1.00  0.00           C  
ATOM   4665  HG2 ARG   294      40.987  65.111  58.101  1.00  0.00           H  
ATOM   4666  HG3 ARG   294      39.777  65.761  56.863  1.00  0.00           H  
ATOM   4667  CD  ARG   294      40.054  63.548  57.009  1.00  0.00           C  
ATOM   4668  HD2 ARG   294      40.154  62.719  57.710  1.00  0.00           H  
ATOM   4669  HD3 ARG   294      39.123  63.363  56.472  1.00  0.00           H  
ATOM   4670  NE  ARG   294      41.041  63.409  55.951  1.00  0.00           N  
ATOM   4671  HE  ARG   294      40.608  63.396  55.039  1.00  0.00           H  
ATOM   4672  CZ  ARG   294      42.318  63.144  55.983  1.00  0.00           C  
ATOM   4673  NH1 ARG   294      43.007  62.837  57.065  1.00  0.00           N  
ATOM   4674 HH11 ARG   294      42.494  62.682  57.921  1.00  0.00           H  
ATOM   4675 HH12 ARG   294      43.943  62.498  56.897  1.00  0.00           H  
ATOM   4676  NH2 ARG   294      43.014  63.058  54.897  1.00  0.00           N  
ATOM   4677 HH21 ARG   294      44.017  62.943  54.917  1.00  0.00           H  
ATOM   4678 HH22 ARG   294      42.604  63.098  53.975  1.00  0.00           H  
ATOM   4679  C   ARG   294      37.851  66.241  60.516  1.00  0.00           C  
ATOM   4680  O   ARG   294      37.318  67.332  60.474  1.00  0.00           O  
ATOM   4681  N   THR   295      37.250  65.191  61.095  1.00  0.00           N  
ATOM   4682  H   THR   295      37.746  64.317  61.199  1.00  0.00           H  
ATOM   4683  CA  THR   295      35.929  65.307  61.753  1.00  0.00           C  
ATOM   4684  HA  THR   295      35.300  65.891  61.081  1.00  0.00           H  
ATOM   4685  CB  THR   295      35.310  63.895  62.003  1.00  0.00           C  
ATOM   4686  HB  THR   295      35.682  63.515  62.954  1.00  0.00           H  
ATOM   4687  CG2 THR   295      33.822  63.867  62.123  1.00  0.00           C  
ATOM   4688 HG21 THR   295      33.522  62.847  62.363  1.00  0.00           H  
ATOM   4689 HG22 THR   295      33.584  64.503  62.975  1.00  0.00           H  
ATOM   4690 HG23 THR   295      33.311  64.116  61.193  1.00  0.00           H  
ATOM   4691  OG1 THR   295      35.542  63.050  60.914  1.00  0.00           O  
ATOM   4692  HG1 THR   295      36.036  62.342  61.333  1.00  0.00           H  
ATOM   4693  C   THR   295      35.948  66.129  63.071  1.00  0.00           C  
ATOM   4694  O   THR   295      34.967  66.676  63.492  1.00  0.00           O  
ATOM   4695  N   ARG   296      37.090  66.242  63.734  1.00  0.00           N  
ATOM   4696  H   ARG   296      37.820  65.644  63.375  1.00  0.00           H  
ATOM   4697  CA  ARG   296      37.216  66.898  65.075  1.00  0.00           C  
ATOM   4698  HA  ARG   296      36.295  66.681  65.615  1.00  0.00           H  
ATOM   4699  CB  ARG   296      38.456  66.246  65.767  1.00  0.00           C  
ATOM   4700  HB2 ARG   296      39.397  66.161  65.225  1.00  0.00           H  
ATOM   4701  HB3 ARG   296      38.610  66.763  66.715  1.00  0.00           H  
ATOM   4702  CG  ARG   296      38.112  64.770  66.152  1.00  0.00           C  
ATOM   4703  HG2 ARG   296      37.551  64.785  67.087  1.00  0.00           H  
ATOM   4704  HG3 ARG   296      37.528  64.304  65.359  1.00  0.00           H  
ATOM   4705  CD  ARG   296      39.378  64.009  66.295  1.00  0.00           C  
ATOM   4706  HD2 ARG   296      40.018  64.475  67.045  1.00  0.00           H  
ATOM   4707  HD3 ARG   296      39.850  63.924  65.317  1.00  0.00           H  
ATOM   4708  NE  ARG   296      39.022  62.693  66.761  1.00  0.00           N  
ATOM   4709  HE  ARG   296      38.219  62.618  67.369  1.00  0.00           H  
ATOM   4710  CZ  ARG   296      39.422  61.555  66.223  1.00  0.00           C  
ATOM   4711  NH1 ARG   296      40.203  61.569  65.200  1.00  0.00           N  
ATOM   4712 HH11 ARG   296      40.626  60.673  65.007  1.00  0.00           H  
ATOM   4713 HH12 ARG   296      40.694  62.433  65.020  1.00  0.00           H  
ATOM   4714  NH2 ARG   296      39.024  60.340  66.557  1.00  0.00           N  
ATOM   4715 HH21 ARG   296      39.216  59.583  65.917  1.00  0.00           H  
ATOM   4716 HH22 ARG   296      38.223  60.257  67.166  1.00  0.00           H  
ATOM   4717  C   ARG   296      37.264  68.475  65.059  1.00  0.00           C  
ATOM   4718  O   ARG   296      36.988  69.161  66.056  1.00  0.00           O  
ATOM   4719  N   LEU   297      37.630  69.054  63.915  1.00  0.00           N  
ATOM   4720  H   LEU   297      37.897  68.451  63.150  1.00  0.00           H  
ATOM   4721  CA  LEU   297      37.404  70.506  63.681  1.00  0.00           C  
ATOM   4722  HA  LEU   297      38.011  71.011  64.433  1.00  0.00           H  
ATOM   4723  CB  LEU   297      38.008  70.918  62.326  1.00  0.00           C  
ATOM   4724  HB2 LEU   297      37.553  70.160  61.690  1.00  0.00           H  
ATOM   4725  HB3 LEU   297      37.677  71.857  61.881  1.00  0.00           H  
ATOM   4726  CG  LEU   297      39.531  70.837  62.132  1.00  0.00           C  
ATOM   4727  HG  LEU   297      39.966  69.979  62.644  1.00  0.00           H  
ATOM   4728  CD1 LEU   297      39.906  70.751  60.632  1.00  0.00           C  
ATOM   4729 HD11 LEU   297      39.322  71.469  60.055  1.00  0.00           H  
ATOM   4730 HD12 LEU   297      39.806  69.704  60.349  1.00  0.00           H  
ATOM   4731 HD13 LEU   297      40.960  70.982  60.476  1.00  0.00           H  
ATOM   4732  CD2 LEU   297      40.058  72.120  62.692  1.00  0.00           C  
ATOM   4733 HD21 LEU   297      39.883  72.919  61.972  1.00  0.00           H  
ATOM   4734 HD22 LEU   297      39.706  72.321  63.704  1.00  0.00           H  
ATOM   4735 HD23 LEU   297      41.099  71.822  62.814  1.00  0.00           H  
ATOM   4736  C   LEU   297      35.973  71.059  63.711  1.00  0.00           C  
ATOM   4737  O   LEU   297      35.034  70.281  63.601  1.00  0.00           O  
ATOM   4738  N   ILE   298      35.782  72.376  63.705  1.00  0.00           N  
ATOM   4739  H   ILE   298      36.590  72.938  63.935  1.00  0.00           H  
ATOM   4740  CA  ILE   298      34.411  72.942  63.534  1.00  0.00           C  
ATOM   4741  HA  ILE   298      33.739  72.142  63.222  1.00  0.00           H  
ATOM   4742  CB  ILE   298      33.879  73.489  64.883  1.00  0.00           C  
ATOM   4743  HB  ILE   298      34.492  74.335  65.193  1.00  0.00           H  
ATOM   4744  CG2 ILE   298      32.430  73.877  64.742  1.00  0.00           C  
ATOM   4745 HG21 ILE   298      31.917  73.062  64.232  1.00  0.00           H  
ATOM   4746 HG22 ILE   298      32.473  74.682  64.008  1.00  0.00           H  
ATOM   4747 HG23 ILE   298      31.942  74.074  65.696  1.00  0.00           H  
ATOM   4748  CG1 ILE   298      33.957  72.415  65.996  1.00  0.00           C  
ATOM   4749 HG12 ILE   298      34.919  71.908  66.074  1.00  0.00           H  
ATOM   4750 HG13 ILE   298      33.135  71.716  65.843  1.00  0.00           H  
ATOM   4751  CD1 ILE   298      33.878  73.066  67.342  1.00  0.00           C  
ATOM   4752 HD11 ILE   298      34.747  73.689  67.552  1.00  0.00           H  
ATOM   4753 HD12 ILE   298      33.890  72.237  68.050  1.00  0.00           H  
ATOM   4754 HD13 ILE   298      32.998  73.708  67.349  1.00  0.00           H  
ATOM   4755  C   ILE   298      34.364  73.921  62.354  1.00  0.00           C  
ATOM   4756  O   ILE   298      34.979  74.977  62.543  1.00  0.00           O  
ATOM   4757  N   PRO   299      33.674  73.700  61.261  1.00  0.00           N  
ATOM   4758  CD  PRO   299      33.567  74.702  60.195  1.00  0.00           C  
ATOM   4759  HD2 PRO   299      34.464  74.523  59.603  1.00  0.00           H  
ATOM   4760  HD3 PRO   299      33.605  75.734  60.543  1.00  0.00           H  
ATOM   4761  CG  PRO   299      32.296  74.247  59.489  1.00  0.00           C  
ATOM   4762  HG2 PRO   299      32.244  74.707  58.502  1.00  0.00           H  
ATOM   4763  HG3 PRO   299      31.440  74.655  60.027  1.00  0.00           H  
ATOM   4764  CB  PRO   299      32.429  72.770  59.524  1.00  0.00           C  
ATOM   4765  HB2 PRO   299      31.487  72.234  59.408  1.00  0.00           H  
ATOM   4766  HB3 PRO   299      33.043  72.367  58.718  1.00  0.00           H  
ATOM   4767  CA  PRO   299      32.983  72.462  60.899  1.00  0.00           C  
ATOM   4768  HA  PRO   299      32.249  72.261  61.680  1.00  0.00           H  
ATOM   4769  C   PRO   299      33.964  71.260  60.699  1.00  0.00           C  
ATOM   4770  O   PRO   299      35.143  71.432  60.363  1.00  0.00           O  
ATOM   4771  N   PRO   300      33.418  70.023  60.809  1.00  0.00           N  
ATOM   4772  CD  PRO   300      32.029  69.678  61.022  1.00  0.00           C  
ATOM   4773  HD2 PRO   300      31.832  69.810  62.086  1.00  0.00           H  
ATOM   4774  HD3 PRO   300      31.365  70.424  60.585  1.00  0.00           H  
ATOM   4775  CG  PRO   300      31.804  68.264  60.610  1.00  0.00           C  
ATOM   4776  HG2 PRO   300      31.088  67.790  61.282  1.00  0.00           H  
ATOM   4777  HG3 PRO   300      31.347  68.423  59.634  1.00  0.00           H  
ATOM   4778  CB  PRO   300      33.183  67.664  60.610  1.00  0.00           C  
ATOM   4779  HB2 PRO   300      33.443  67.274  61.594  1.00  0.00           H  
ATOM   4780  HB3 PRO   300      33.230  66.905  59.830  1.00  0.00           H  
ATOM   4781  CA  PRO   300      34.137  68.869  60.299  1.00  0.00           C  
ATOM   4782  HA  PRO   300      35.123  68.851  60.763  1.00  0.00           H  
ATOM   4783  C   PRO   300      34.540  68.943  58.797  1.00  0.00           C  
ATOM   4784  O   PRO   300      33.708  69.313  57.903  1.00  0.00           O  
ATOM   4785  N   LEU   301      35.802  68.578  58.486  1.00  0.00           N  
ATOM   4786  H   LEU   301      36.390  68.315  59.264  1.00  0.00           H  
ATOM   4787  CA  LEU   301      36.220  68.180  57.164  1.00  0.00           C  
ATOM   4788  HA  LEU   301      35.612  68.758  56.468  1.00  0.00           H  
ATOM   4789  CB  LEU   301      37.753  68.374  57.113  1.00  0.00           C  
ATOM   4790  HB2 LEU   301      38.073  68.262  56.077  1.00  0.00           H  
ATOM   4791  HB3 LEU   301      38.263  67.527  57.573  1.00  0.00           H  
ATOM   4792  CG  LEU   301      38.379  69.640  57.633  1.00  0.00           C  
ATOM   4793  HG  LEU   301      38.055  69.747  58.668  1.00  0.00           H  
ATOM   4794  CD1 LEU   301      39.927  69.701  57.544  1.00  0.00           C  
ATOM   4795 HD11 LEU   301      40.428  68.914  58.108  1.00  0.00           H  
ATOM   4796 HD12 LEU   301      40.159  70.661  58.004  1.00  0.00           H  
ATOM   4797 HD13 LEU   301      40.227  69.684  56.496  1.00  0.00           H  
ATOM   4798  CD2 LEU   301      37.644  70.921  57.022  1.00  0.00           C  
ATOM   4799 HD21 LEU   301      36.562  70.788  57.049  1.00  0.00           H  
ATOM   4800 HD22 LEU   301      37.998  71.838  57.492  1.00  0.00           H  
ATOM   4801 HD23 LEU   301      37.932  70.856  55.973  1.00  0.00           H  
ATOM   4802  C   LEU   301      35.860  66.720  56.810  1.00  0.00           C  
ATOM   4803  O   LEU   301      35.823  65.881  57.734  1.00  0.00           O  
ATOM   4804  N   GLU   302      35.702  66.463  55.516  1.00  0.00           N  
ATOM   4805  H   GLU   302      35.855  67.152  54.793  1.00  0.00           H  
ATOM   4806  CA  GLU   302      35.220  65.181  55.128  1.00  0.00           C  
ATOM   4807  HA  GLU   302      34.698  64.630  55.911  1.00  0.00           H  
ATOM   4808  CB  GLU   302      34.131  65.372  54.005  1.00  0.00           C  
ATOM   4809  HB2 GLU   302      34.671  65.902  53.221  1.00  0.00           H  
ATOM   4810  HB3 GLU   302      33.901  64.400  53.569  1.00  0.00           H  
ATOM   4811  CG  GLU   302      32.869  66.099  54.419  1.00  0.00           C  
ATOM   4812  HG2 GLU   302      32.281  66.356  53.538  1.00  0.00           H  
ATOM   4813  HG3 GLU   302      33.163  67.046  54.870  1.00  0.00           H  
ATOM   4814  CD  GLU   302      31.996  65.302  55.419  1.00  0.00           C  
ATOM   4815  OE1 GLU   302      32.315  64.162  55.828  1.00  0.00           O  
ATOM   4816  OE2 GLU   302      30.971  65.928  55.814  1.00  0.00           O  
ATOM   4817  C   GLU   302      36.305  64.185  54.660  1.00  0.00           C  
ATOM   4818  O   GLU   302      37.426  64.574  54.361  1.00  0.00           O  
ATOM   4819  N   ASP   303      35.866  62.927  54.575  1.00  0.00           N  
ATOM   4820  H   ASP   303      34.964  62.648  54.933  1.00  0.00           H  
ATOM   4821  CA  ASP   303      36.772  61.820  54.191  1.00  0.00           C  
ATOM   4822  HA  ASP   303      37.579  61.914  54.918  1.00  0.00           H  
ATOM   4823  CB  ASP   303      36.245  60.430  54.510  1.00  0.00           C  
ATOM   4824  HB2 ASP   303      37.077  59.729  54.567  1.00  0.00           H  
ATOM   4825  HB3 ASP   303      35.837  60.398  55.521  1.00  0.00           H  
ATOM   4826  CG  ASP   303      35.102  59.866  53.579  1.00  0.00           C  
ATOM   4827  OD1 ASP   303      34.502  58.845  53.999  1.00  0.00           O  
ATOM   4828  OD2 ASP   303      34.776  60.339  52.418  1.00  0.00           O  
ATOM   4829  C   ASP   303      37.273  61.865  52.762  1.00  0.00           C  
ATOM   4830  O   ASP   303      38.178  61.117  52.413  1.00  0.00           O  
ATOM   4831  N   ASP   304      36.915  62.862  51.943  1.00  0.00           N  
ATOM   4832  H   ASP   304      36.435  63.622  52.403  1.00  0.00           H  
ATOM   4833  CA  ASP   304      37.452  63.121  50.584  1.00  0.00           C  
ATOM   4834  HA  ASP   304      37.786  62.200  50.104  1.00  0.00           H  
ATOM   4835  CB  ASP   304      36.372  63.649  49.622  1.00  0.00           C  
ATOM   4836  HB2 ASP   304      36.836  64.028  48.711  1.00  0.00           H  
ATOM   4837  HB3 ASP   304      35.742  62.798  49.366  1.00  0.00           H  
ATOM   4838  CG  ASP   304      35.602  64.749  50.242  1.00  0.00           C  
ATOM   4839  OD1 ASP   304      36.191  65.702  50.873  1.00  0.00           O  
ATOM   4840  OD2 ASP   304      34.397  64.804  49.970  1.00  0.00           O  
ATOM   4841  C   ASP   304      38.722  64.040  50.594  1.00  0.00           C  
ATOM   4842  O   ASP   304      39.359  64.193  49.541  1.00  0.00           O  
ATOM   4843  N   TYR   305      39.076  64.628  51.748  1.00  0.00           N  
ATOM   4844  H   TYR   305      38.473  64.467  52.542  1.00  0.00           H  
ATOM   4845  CA  TYR   305      40.289  65.520  51.916  1.00  0.00           C  
ATOM   4846  HA  TYR   305      40.220  66.415  51.299  1.00  0.00           H  
ATOM   4847  CB  TYR   305      40.494  66.000  53.402  1.00  0.00           C  
ATOM   4848  HB2 TYR   305      40.609  65.154  54.079  1.00  0.00           H  
ATOM   4849  HB3 TYR   305      39.562  66.482  53.698  1.00  0.00           H  
ATOM   4850  CG  TYR   305      41.601  67.024  53.620  1.00  0.00           C  
ATOM   4851  CD1 TYR   305      42.928  66.622  53.734  1.00  0.00           C  
ATOM   4852  HD1 TYR   305      43.157  65.571  53.648  1.00  0.00           H  
ATOM   4853  CE1 TYR   305      43.954  67.546  54.052  1.00  0.00           C  
ATOM   4854  HE1 TYR   305      44.994  67.257  54.076  1.00  0.00           H  
ATOM   4855  CZ  TYR   305      43.629  68.916  54.283  1.00  0.00           C  
ATOM   4856  OH  TYR   305      44.591  69.889  54.311  1.00  0.00           O  
ATOM   4857  HH  TYR   305      45.462  69.504  54.431  1.00  0.00           H  
ATOM   4858  CE2 TYR   305      42.248  69.273  54.239  1.00  0.00           C  
ATOM   4859  HE2 TYR   305      41.948  70.309  54.281  1.00  0.00           H  
ATOM   4860  CD2 TYR   305      41.236  68.307  53.935  1.00  0.00           C  
ATOM   4861  HD2 TYR   305      40.217  68.661  53.862  1.00  0.00           H  
ATOM   4862  C   TYR   305      41.590  64.828  51.481  1.00  0.00           C  
ATOM   4863  O   TYR   305      42.004  63.796  52.031  1.00  0.00           O  
ATOM   4864  N   PHE   306      42.246  65.419  50.517  1.00  0.00           N  
ATOM   4865  H   PHE   306      41.870  66.209  50.012  1.00  0.00           H  
ATOM   4866  CA  PHE   306      43.529  64.997  49.985  1.00  0.00           C  
ATOM   4867  HA  PHE   306      43.769  64.015  50.392  1.00  0.00           H  
ATOM   4868  CB  PHE   306      43.348  64.758  48.419  1.00  0.00           C  
ATOM   4869  HB2 PHE   306      42.541  64.049  48.230  1.00  0.00           H  
ATOM   4870  HB3 PHE   306      43.026  65.619  47.835  1.00  0.00           H  
ATOM   4871  CG  PHE   306      44.546  64.163  47.610  1.00  0.00           C  
ATOM   4872  CD1 PHE   306      45.364  65.010  46.820  1.00  0.00           C  
ATOM   4873  HD1 PHE   306      45.322  66.088  46.868  1.00  0.00           H  
ATOM   4874  CE1 PHE   306      46.439  64.490  46.025  1.00  0.00           C  
ATOM   4875  HE1 PHE   306      46.993  65.151  45.375  1.00  0.00           H  
ATOM   4876  CZ  PHE   306      46.737  63.097  46.017  1.00  0.00           C  
ATOM   4877  HZ  PHE   306      47.627  62.772  45.498  1.00  0.00           H  
ATOM   4878  CE2 PHE   306      45.916  62.191  46.840  1.00  0.00           C  
ATOM   4879  HE2 PHE   306      46.106  61.128  46.829  1.00  0.00           H  
ATOM   4880  CD2 PHE   306      44.883  62.787  47.633  1.00  0.00           C  
ATOM   4881  HD2 PHE   306      44.276  62.165  48.274  1.00  0.00           H  
ATOM   4882  C   PHE   306      44.683  65.946  50.368  1.00  0.00           C  
ATOM   4883  O   PHE   306      44.772  67.094  49.924  1.00  0.00           O  
ATOM   4884  N   GLY   307      45.559  65.497  51.298  1.00  0.00           N  
ATOM   4885  H   GLY   307      45.347  64.618  51.747  1.00  0.00           H  
ATOM   4886  CA  GLY   307      46.648  66.254  51.963  1.00  0.00           C  
ATOM   4887  HA2 GLY   307      46.303  67.210  52.357  1.00  0.00           H  
ATOM   4888  HA3 GLY   307      47.450  66.349  51.231  1.00  0.00           H  
ATOM   4889  C   GLY   307      47.146  65.450  53.156  1.00  0.00           C  
ATOM   4890  O   GLY   307      46.754  64.311  53.245  1.00  0.00           O  
ATOM   4891  N   ASN   308      47.926  66.052  54.056  1.00  0.00           N  
ATOM   4892  H   ASN   308      48.330  66.966  53.915  1.00  0.00           H  
ATOM   4893  CA  ASN   308      47.890  65.585  55.416  1.00  0.00           C  
ATOM   4894  HA  ASN   308      47.571  64.545  55.477  1.00  0.00           H  
ATOM   4895  CB  ASN   308      49.330  65.538  56.068  1.00  0.00           C  
ATOM   4896  HB2 ASN   308      49.251  65.281  57.124  1.00  0.00           H  
ATOM   4897  HB3 ASN   308      49.748  66.540  55.977  1.00  0.00           H  
ATOM   4898  CG  ASN   308      50.366  64.665  55.443  1.00  0.00           C  
ATOM   4899  OD1 ASN   308      50.852  63.655  55.939  1.00  0.00           O  
ATOM   4900  ND2 ASN   308      50.901  65.188  54.338  1.00  0.00           N  
ATOM   4901 HD21 ASN   308      51.746  64.742  54.010  1.00  0.00           H  
ATOM   4902 HD22 ASN   308      50.617  66.117  54.063  1.00  0.00           H  
ATOM   4903  C   ASN   308      46.985  66.436  56.346  1.00  0.00           C  
ATOM   4904  O   ASN   308      47.347  67.584  56.649  1.00  0.00           O  
ATOM   4905  N   ALA   309      45.814  65.993  56.678  1.00  0.00           N  
ATOM   4906  H   ALA   309      45.590  65.026  56.490  1.00  0.00           H  
ATOM   4907  CA  ALA   309      45.101  66.529  57.753  1.00  0.00           C  
ATOM   4908  HA  ALA   309      45.416  67.559  57.919  1.00  0.00           H  
ATOM   4909  CB  ALA   309      43.602  66.337  57.484  1.00  0.00           C  
ATOM   4910  HB1 ALA   309      43.323  65.284  57.462  1.00  0.00           H  
ATOM   4911  HB2 ALA   309      43.034  66.823  58.277  1.00  0.00           H  
ATOM   4912  HB3 ALA   309      43.333  66.786  56.528  1.00  0.00           H  
ATOM   4913  C   ALA   309      45.493  65.768  59.033  1.00  0.00           C  
ATOM   4914  O   ALA   309      45.587  66.345  60.159  1.00  0.00           O  
ATOM   4915  N   ALA   310      45.802  64.460  58.961  1.00  0.00           N  
ATOM   4916  H   ALA   310      45.662  64.020  58.063  1.00  0.00           H  
ATOM   4917  CA  ALA   310      46.389  63.696  60.045  1.00  0.00           C  
ATOM   4918  HA  ALA   310      45.797  63.829  60.950  1.00  0.00           H  
ATOM   4919  CB  ALA   310      46.335  62.315  59.623  1.00  0.00           C  
ATOM   4920  HB1 ALA   310      46.621  61.744  60.506  1.00  0.00           H  
ATOM   4921  HB2 ALA   310      47.026  62.080  58.813  1.00  0.00           H  
ATOM   4922  HB3 ALA   310      45.330  62.013  59.328  1.00  0.00           H  
ATOM   4923  C   ALA   310      47.847  64.043  60.450  1.00  0.00           C  
ATOM   4924  O   ALA   310      48.662  64.460  59.597  1.00  0.00           O  
ATOM   4925  N   ARG   311      48.134  63.973  61.749  1.00  0.00           N  
ATOM   4926  H   ARG   311      47.436  63.890  62.475  1.00  0.00           H  
ATOM   4927  CA  ARG   311      49.559  64.188  62.187  1.00  0.00           C  
ATOM   4928  HA  ARG   311      50.122  63.808  61.335  1.00  0.00           H  
ATOM   4929  CB  ARG   311      49.942  65.729  62.118  1.00  0.00           C  
ATOM   4930  HB2 ARG   311      49.424  66.319  61.361  1.00  0.00           H  
ATOM   4931  HB3 ARG   311      49.779  66.239  63.068  1.00  0.00           H  
ATOM   4932  CG  ARG   311      51.472  66.003  61.881  1.00  0.00           C  
ATOM   4933  HG2 ARG   311      51.714  67.036  62.131  1.00  0.00           H  
ATOM   4934  HG3 ARG   311      52.020  65.341  62.551  1.00  0.00           H  
ATOM   4935  CD  ARG   311      51.918  65.793  60.390  1.00  0.00           C  
ATOM   4936  HD2 ARG   311      51.005  65.935  59.813  1.00  0.00           H  
ATOM   4937  HD3 ARG   311      52.626  66.556  60.067  1.00  0.00           H
[truncated: 10,994,370 more chars]
