# Supplementary material for: Characterization and structure-based protein engineering of a regiospecific saponin acetyltransferase from Astragalus membranaceus
Source: Nat Commun. 2023 Sep 25;14:5969. doi: 10.1038/s41467-023-41599-7 (PMC10519980; doi:10.1038/s41467-023-41599-7)
Supplement: Supplementary file 7 — Source Data [file 41467_2023_41599_MOESM7_ESM.zip › Source Data/MD configurations/WT-final.txt]

CRYST1  117.705  101.025  115.296  90.00  90.00  90.00               1
ATOM      1  N   MET     1      64.432  47.264  32.676  1.00  0.00           N  
ATOM      2  H1  MET     1      64.200  47.891  31.919  1.00  0.00           H  
ATOM      3  H2  MET     1      65.377  47.397  33.008  1.00  0.00           H  
ATOM      4  H3  MET     1      63.829  47.492  33.453  1.00  0.00           H  
ATOM      5  CA  MET     1      64.284  45.898  32.126  1.00  0.00           C  
ATOM      6  HA  MET     1      63.345  45.916  31.574  1.00  0.00           H  
ATOM      7  CB  MET     1      65.370  45.475  31.117  1.00  0.00           C  
ATOM      8  HB2 MET     1      66.363  45.527  31.564  1.00  0.00           H  
ATOM      9  HB3 MET     1      65.232  44.411  30.921  1.00  0.00           H  
ATOM     10  CG  MET     1      65.252  46.285  29.821  1.00  0.00           C  
ATOM     11  HG2 MET     1      64.251  46.229  29.392  1.00  0.00           H  
ATOM     12  HG3 MET     1      65.421  47.320  30.118  1.00  0.00           H  
ATOM     13  SD  MET     1      66.520  45.781  28.617  1.00  0.00           S  
ATOM     14  CE  MET     1      67.876  46.831  29.183  1.00  0.00           C  
ATOM     15  HE1 MET     1      68.672  46.780  28.441  1.00  0.00           H  
ATOM     16  HE2 MET     1      67.615  47.888  29.242  1.00  0.00           H  
ATOM     17  HE3 MET     1      68.211  46.458  30.151  1.00  0.00           H  
ATOM     18  C   MET     1      64.104  44.895  33.345  1.00  0.00           C  
ATOM     19  O   MET     1      64.856  44.929  34.303  1.00  0.00           O  
ATOM     20  N   SER     2      63.208  43.912  33.223  1.00  0.00           N  
ATOM     21  H   SER     2      62.737  43.943  32.330  1.00  0.00           H  
ATOM     22  CA  SER     2      62.746  42.991  34.241  1.00  0.00           C  
ATOM     23  HA  SER     2      63.500  42.685  34.967  1.00  0.00           H  
ATOM     24  CB  SER     2      61.564  43.639  35.030  1.00  0.00           C  
ATOM     25  HB2 SER     2      61.972  44.573  35.416  1.00  0.00           H  
ATOM     26  HB3 SER     2      60.818  43.968  34.306  1.00  0.00           H  
ATOM     27  OG  SER     2      61.098  42.752  36.039  1.00  0.00           O  
ATOM     28  HG  SER     2      60.531  43.309  36.577  1.00  0.00           H  
ATOM     29  C   SER     2      62.263  41.730  33.571  1.00  0.00           C  
ATOM     30  O   SER     2      61.577  41.798  32.577  1.00  0.00           O  
ATOM     31  N   SER     3      62.718  40.576  34.042  1.00  0.00           N  
ATOM     32  H   SER     3      63.431  40.644  34.754  1.00  0.00           H  
ATOM     33  CA  SER     3      62.236  39.231  33.669  1.00  0.00           C  
ATOM     34  HA  SER     3      62.306  39.212  32.581  1.00  0.00           H  
ATOM     35  CB  SER     3      63.163  38.245  34.315  1.00  0.00           C  
ATOM     36  HB2 SER     3      63.058  38.424  35.386  1.00  0.00           H  
ATOM     37  HB3 SER     3      62.891  37.199  34.175  1.00  0.00           H  
ATOM     38  OG  SER     3      64.452  38.513  33.821  1.00  0.00           O  
ATOM     39  HG  SER     3      64.623  38.096  32.974  1.00  0.00           H  
ATOM     40  C   SER     3      60.828  38.866  34.005  1.00  0.00           C  
ATOM     41  O   SER     3      60.331  37.780  33.647  1.00  0.00           O  
ATOM     42  N   LEU     4      60.129  39.795  34.642  1.00  0.00           N  
ATOM     43  H   LEU     4      60.554  40.690  34.835  1.00  0.00           H  
ATOM     44  CA  LEU     4      58.783  39.629  35.367  1.00  0.00           C  
ATOM     45  HA  LEU     4      58.637  38.579  35.617  1.00  0.00           H  
ATOM     46  CB  LEU     4      58.774  40.472  36.633  1.00  0.00           C  
ATOM     47  HB2 LEU     4      59.786  40.409  37.033  1.00  0.00           H  
ATOM     48  HB3 LEU     4      58.477  41.492  36.386  1.00  0.00           H  
ATOM     49  CG  LEU     4      57.747  40.016  37.732  1.00  0.00           C  
ATOM     50  HG  LEU     4      57.505  38.966  37.567  1.00  0.00           H  
ATOM     51  CD1 LEU     4      58.456  40.094  39.125  1.00  0.00           C  
ATOM     52 HD11 LEU     4      58.745  41.119  39.358  1.00  0.00           H  
ATOM     53 HD12 LEU     4      57.740  39.798  39.892  1.00  0.00           H  
ATOM     54 HD13 LEU     4      59.294  39.401  39.059  1.00  0.00           H  
ATOM     55  CD2 LEU     4      56.338  40.659  37.842  1.00  0.00           C  
ATOM     56 HD21 LEU     4      55.877  40.435  38.803  1.00  0.00           H  
ATOM     57 HD22 LEU     4      56.523  41.729  37.744  1.00  0.00           H  
ATOM     58 HD23 LEU     4      55.684  40.328  37.035  1.00  0.00           H  
ATOM     59  C   LEU     4      57.675  39.968  34.375  1.00  0.00           C  
ATOM     60  O   LEU     4      57.687  41.055  33.809  1.00  0.00           O  
ATOM     61  N   ARG     5      56.745  39.035  34.241  1.00  0.00           N  
ATOM     62  H   ARG     5      56.936  38.099  34.569  1.00  0.00           H  
ATOM     63  CA  ARG     5      55.392  39.260  33.548  1.00  0.00           C  
ATOM     64  HA  ARG     5      55.285  40.266  33.143  1.00  0.00           H  
ATOM     65  CB  ARG     5      55.332  38.465  32.235  1.00  0.00           C  
ATOM     66  HB2 ARG     5      54.398  38.577  31.684  1.00  0.00           H  
ATOM     67  HB3 ARG     5      56.180  38.786  31.631  1.00  0.00           H  
ATOM     68  CG  ARG     5      55.630  36.978  32.400  1.00  0.00           C  
ATOM     69  HG2 ARG     5      56.616  36.790  32.827  1.00  0.00           H  
ATOM     70  HG3 ARG     5      54.898  36.427  32.990  1.00  0.00           H  
ATOM     71  CD  ARG     5      55.603  36.453  30.947  1.00  0.00           C  
ATOM     72  HD2 ARG     5      54.622  36.693  30.538  1.00  0.00           H  
ATOM     73  HD3 ARG     5      56.481  36.820  30.416  1.00  0.00           H  
ATOM     74  NE  ARG     5      55.758  34.995  31.077  1.00  0.00           N  
ATOM     75  HE  ARG     5      56.595  34.636  30.640  1.00  0.00           H  
ATOM     76  CZ  ARG     5      54.953  34.049  31.439  1.00  0.00           C  
ATOM     77  NH1 ARG     5      53.758  34.333  31.856  1.00  0.00           N  
ATOM     78 HH11 ARG     5      53.371  35.187  31.480  1.00  0.00           H  
ATOM     79 HH12 ARG     5      53.193  33.528  32.085  1.00  0.00           H  
ATOM     80  NH2 ARG     5      55.348  32.795  31.485  1.00  0.00           N  
ATOM     81 HH21 ARG     5      56.339  32.627  31.386  1.00  0.00           H  
ATOM     82 HH22 ARG     5      54.698  32.042  31.661  1.00  0.00           H  
ATOM     83  C   ARG     5      54.181  38.996  34.456  1.00  0.00           C  
ATOM     84  O   ARG     5      54.175  38.187  35.337  1.00  0.00           O  
ATOM     85  N   LEU     6      53.099  39.669  34.142  1.00  0.00           N  
ATOM     86  H   LEU     6      53.240  40.392  33.451  1.00  0.00           H  
ATOM     87  CA  LEU     6      51.824  39.426  34.817  1.00  0.00           C  
ATOM     88  HA  LEU     6      52.007  39.066  35.830  1.00  0.00           H  
ATOM     89  CB  LEU     6      50.908  40.666  34.873  1.00  0.00           C  
ATOM     90  HB2 LEU     6      51.510  41.455  35.323  1.00  0.00           H  
ATOM     91  HB3 LEU     6      50.727  40.970  33.842  1.00  0.00           H  
ATOM     92  CG  LEU     6      49.613  40.579  35.676  1.00  0.00           C  
ATOM     93  HG  LEU     6      49.583  39.797  36.435  1.00  0.00           H  
ATOM     94  CD1 LEU     6      49.408  41.958  36.361  1.00  0.00           C  
ATOM     95 HD11 LEU     6      48.428  41.883  36.832  1.00  0.00           H  
ATOM     96 HD12 LEU     6      50.239  42.248  37.003  1.00  0.00           H  
ATOM     97 HD13 LEU     6      49.437  42.724  35.585  1.00  0.00           H  
ATOM     98  CD2 LEU     6      48.373  40.206  34.758  1.00  0.00           C  
ATOM     99 HD21 LEU     6      48.140  41.007  34.056  1.00  0.00           H  
ATOM    100 HD22 LEU     6      48.602  39.298  34.199  1.00  0.00           H  
ATOM    101 HD23 LEU     6      47.521  40.099  35.430  1.00  0.00           H  
ATOM    102  C   LEU     6      51.048  38.320  34.109  1.00  0.00           C  
ATOM    103  O   LEU     6      50.971  38.335  32.833  1.00  0.00           O  
ATOM    104  N   VAL     7      50.365  37.379  34.784  1.00  0.00           N  
ATOM    105  H   VAL     7      50.510  37.262  35.776  1.00  0.00           H  
ATOM    106  CA  VAL     7      49.365  36.411  34.239  1.00  0.00           C  
ATOM    107  HA  VAL     7      49.332  36.463  33.151  1.00  0.00           H  
ATOM    108  CB  VAL     7      49.823  34.974  34.575  1.00  0.00           C  
ATOM    109  HB  VAL     7      49.791  34.855  35.658  1.00  0.00           H  
ATOM    110  CG1 VAL     7      49.023  33.800  33.989  1.00  0.00           C  
ATOM    111 HG11 VAL     7      49.452  32.851  34.309  1.00  0.00           H  
ATOM    112 HG12 VAL     7      48.032  33.773  34.442  1.00  0.00           H  
ATOM    113 HG13 VAL     7      49.014  33.965  32.911  1.00  0.00           H  
ATOM    114  CG2 VAL     7      51.219  34.653  34.092  1.00  0.00           C  
ATOM    115 HG21 VAL     7      51.347  33.642  34.479  1.00  0.00           H  
ATOM    116 HG22 VAL     7      51.336  34.631  33.008  1.00  0.00           H  
ATOM    117 HG23 VAL     7      51.991  35.345  34.427  1.00  0.00           H  
ATOM    118  C   VAL     7      47.910  36.610  34.650  1.00  0.00           C  
ATOM    119  O   VAL     7      46.923  36.343  33.943  1.00  0.00           O  
ATOM    120  N   SER     8      47.649  37.095  35.908  1.00  0.00           N  
ATOM    121  H   SER     8      48.406  37.370  36.517  1.00  0.00           H  
ATOM    122  CA  SER     8      46.311  37.269  36.410  1.00  0.00           C  
ATOM    123  HA  SER     8      45.693  37.506  35.544  1.00  0.00           H  
ATOM    124  CB  SER     8      45.770  35.943  36.931  1.00  0.00           C  
ATOM    125  HB2 SER     8      45.804  35.227  36.110  1.00  0.00           H  
ATOM    126  HB3 SER     8      46.490  35.593  37.671  1.00  0.00           H  
ATOM    127  OG  SER     8      44.481  36.122  37.454  1.00  0.00           O  
ATOM    128  HG  SER     8      43.845  36.099  36.735  1.00  0.00           H  
ATOM    129  C   SER     8      46.221  38.378  37.464  1.00  0.00           C  
ATOM    130  O   SER     8      47.184  38.573  38.229  1.00  0.00           O  
ATOM    131  N   SER     9      45.211  39.176  37.448  1.00  0.00           N  
ATOM    132  H   SER     9      44.548  38.928  36.727  1.00  0.00           H  
ATOM    133  CA  SER     9      44.786  39.892  38.674  1.00  0.00           C  
ATOM    134  HA  SER     9      45.414  39.652  39.532  1.00  0.00           H  
ATOM    135  CB  SER     9      45.087  41.349  38.473  1.00  0.00           C  
ATOM    136  HB2 SER     9      44.829  41.918  39.367  1.00  0.00           H  
ATOM    137  HB3 SER     9      46.132  41.465  38.184  1.00  0.00           H  
ATOM    138  OG  SER     9      44.364  41.850  37.321  1.00  0.00           O  
ATOM    139  HG  SER     9      44.773  41.485  36.532  1.00  0.00           H  
ATOM    140  C   SER     9      43.293  39.757  38.981  1.00  0.00           C  
ATOM    141  O   SER     9      42.539  39.273  38.088  1.00  0.00           O  
ATOM    142  N   SER    10      42.910  40.048  40.195  1.00  0.00           N  
ATOM    143  H   SER    10      43.658  40.293  40.828  1.00  0.00           H  
ATOM    144  CA  SER    10      41.610  40.028  40.701  1.00  0.00           C  
ATOM    145  HA  SER    10      40.804  40.014  39.968  1.00  0.00           H  
ATOM    146  CB  SER    10      41.493  38.898  41.789  1.00  0.00           C  
ATOM    147  HB2 SER    10      42.445  38.863  42.319  1.00  0.00           H  
ATOM    148  HB3 SER    10      40.723  39.111  42.530  1.00  0.00           H  
ATOM    149  OG  SER    10      41.233  37.707  41.084  1.00  0.00           O  
ATOM    150  HG  SER    10      40.282  37.689  41.219  1.00  0.00           H  
ATOM    151  C   SER    10      41.308  41.273  41.518  1.00  0.00           C  
ATOM    152  O   SER    10      42.196  41.689  42.257  1.00  0.00           O  
ATOM    153  N   THR    11      40.026  41.742  41.635  1.00  0.00           N  
ATOM    154  H   THR    11      39.315  41.286  41.081  1.00  0.00           H  
ATOM    155  CA  THR    11      39.474  42.611  42.701  1.00  0.00           C  
ATOM    156  HA  THR    11      40.299  43.143  43.173  1.00  0.00           H  
ATOM    157  CB  THR    11      38.435  43.681  42.332  1.00  0.00           C  
ATOM    158  HB  THR    11      37.472  43.177  42.240  1.00  0.00           H  
ATOM    159  CG2 THR    11      38.146  44.779  43.371  1.00  0.00           C  
ATOM    160 HG21 THR    11      37.571  45.620  42.983  1.00  0.00           H  
ATOM    161 HG22 THR    11      37.589  44.250  44.144  1.00  0.00           H  
ATOM    162 HG23 THR    11      39.075  45.166  43.790  1.00  0.00           H  
ATOM    163  OG1 THR    11      38.739  44.261  41.099  1.00  0.00           O  
ATOM    164  HG1 THR    11      37.938  44.575  40.673  1.00  0.00           H  
ATOM    165  C   THR    11      38.907  41.652  43.797  1.00  0.00           C  
ATOM    166  O   THR    11      37.855  41.072  43.562  1.00  0.00           O  
ATOM    167  N   ILE    12      39.416  41.637  45.061  1.00  0.00           N  
ATOM    168  H   ILE    12      40.028  42.393  45.334  1.00  0.00           H  
ATOM    169  CA  ILE    12      38.836  40.984  46.254  1.00  0.00           C  
ATOM    170  HA  ILE    12      38.021  40.350  45.905  1.00  0.00           H  
ATOM    171  CB  ILE    12      39.876  40.017  46.909  1.00  0.00           C  
ATOM    172  HB  ILE    12      39.290  39.557  47.705  1.00  0.00           H  
ATOM    173  CG2 ILE    12      40.400  38.845  46.030  1.00  0.00           C  
ATOM    174 HG21 ILE    12      39.544  38.264  45.687  1.00  0.00           H  
ATOM    175 HG22 ILE    12      40.789  39.359  45.150  1.00  0.00           H  
ATOM    176 HG23 ILE    12      41.037  38.176  46.609  1.00  0.00           H  
ATOM    177  CG1 ILE    12      41.112  40.762  47.596  1.00  0.00           C  
ATOM    178 HG12 ILE    12      41.803  41.150  46.848  1.00  0.00           H  
ATOM    179 HG13 ILE    12      40.776  41.645  48.141  1.00  0.00           H  
ATOM    180  CD1 ILE    12      41.818  39.778  48.492  1.00  0.00           C  
ATOM    181 HD11 ILE    12      42.533  40.319  49.111  1.00  0.00           H  
ATOM    182 HD12 ILE    12      41.149  39.226  49.152  1.00  0.00           H  
ATOM    183 HD13 ILE    12      42.386  38.986  48.004  1.00  0.00           H  
ATOM    184  C   ILE    12      38.243  41.975  47.267  1.00  0.00           C  
ATOM    185  O   ILE    12      38.605  43.145  47.344  1.00  0.00           O  
ATOM    186  N   GLN    13      37.236  41.481  48.040  1.00  0.00           N  
ATOM    187  H   GLN    13      36.849  40.585  47.782  1.00  0.00           H  
ATOM    188  CA  GLN    13      36.273  42.416  48.764  1.00  0.00           C  
ATOM    189  HA  GLN    13      36.816  43.322  49.032  1.00  0.00           H  
ATOM    190  CB  GLN    13      35.107  42.672  47.785  1.00  0.00           C  
ATOM    191  HB2 GLN    13      34.592  41.780  47.428  1.00  0.00           H  
ATOM    192  HB3 GLN    13      34.441  43.248  48.428  1.00  0.00           H  
ATOM    193  CG  GLN    13      35.495  43.583  46.569  1.00  0.00           C  
ATOM    194  HG2 GLN    13      35.772  44.552  46.982  1.00  0.00           H  
ATOM    195  HG3 GLN    13      36.361  43.195  46.034  1.00  0.00           H  
ATOM    196  CD  GLN    13      34.391  43.786  45.589  1.00  0.00           C  
ATOM    197  OE1 GLN    13      34.411  43.374  44.452  1.00  0.00           O  
ATOM    198  NE2 GLN    13      33.221  44.208  46.020  1.00  0.00           N  
ATOM    199 HE21 GLN    13      32.684  44.646  45.285  1.00  0.00           H  
ATOM    200 HE22 GLN    13      33.065  44.498  46.974  1.00  0.00           H  
ATOM    201  C   GLN    13      35.775  41.839  50.129  1.00  0.00           C  
ATOM    202  O   GLN    13      35.713  40.617  50.398  1.00  0.00           O  
ATOM    203  N   ALA    14      35.499  42.718  51.061  1.00  0.00           N  
ATOM    204  H   ALA    14      35.486  43.705  50.847  1.00  0.00           H  
ATOM    205  CA  ALA    14      34.827  42.468  52.328  1.00  0.00           C  
ATOM    206  HA  ALA    14      34.077  41.680  52.262  1.00  0.00           H  
ATOM    207  CB  ALA    14      35.906  42.060  53.390  1.00  0.00           C  
ATOM    208  HB1 ALA    14      35.372  41.783  54.299  1.00  0.00           H  
ATOM    209  HB2 ALA    14      36.541  41.285  52.963  1.00  0.00           H  
ATOM    210  HB3 ALA    14      36.585  42.877  53.633  1.00  0.00           H  
ATOM    211  C   ALA    14      34.088  43.776  52.853  1.00  0.00           C  
ATOM    212  O   ALA    14      34.428  44.903  52.500  1.00  0.00           O  
ATOM    213  N   ALA    15      33.170  43.590  53.786  1.00  0.00           N  
ATOM    214  H   ALA    15      32.997  42.640  54.082  1.00  0.00           H  
ATOM    215  CA  ALA    15      32.312  44.757  54.202  1.00  0.00           C  
ATOM    216  HA  ALA    15      32.501  45.675  53.645  1.00  0.00           H  
ATOM    217  CB  ALA    15      30.905  44.415  53.681  1.00  0.00           C  
ATOM    218  HB1 ALA    15      30.584  43.440  54.050  1.00  0.00           H  
ATOM    219  HB2 ALA    15      30.237  45.175  54.086  1.00  0.00           H  
ATOM    220  HB3 ALA    15      30.796  44.378  52.598  1.00  0.00           H  
ATOM    221  C   ALA    15      32.148  44.960  55.735  1.00  0.00           C  
ATOM    222  O   ALA    15      32.269  43.965  56.516  1.00  0.00           O  
ATOM    223  N   ASN    16      31.971  46.215  56.165  1.00  0.00           N  
ATOM    224  H   ASN    16      32.193  46.973  55.536  1.00  0.00           H  
ATOM    225  CA  ASN    16      31.830  46.584  57.583  1.00  0.00           C  
ATOM    226  HA  ASN    16      31.287  45.754  58.034  1.00  0.00           H  
ATOM    227  CB  ASN    16      33.261  46.718  58.297  1.00  0.00           C  
ATOM    228  HB2 ASN    16      33.787  45.768  58.205  1.00  0.00           H  
ATOM    229  HB3 ASN    16      33.850  47.450  57.744  1.00  0.00           H  
ATOM    230  CG  ASN    16      33.205  47.033  59.815  1.00  0.00           C  
ATOM    231  OD1 ASN    16      32.986  46.121  60.631  1.00  0.00           O  
ATOM    232  ND2 ASN    16      33.687  48.229  60.216  1.00  0.00           N  
ATOM    233 HD21 ASN    16      33.721  48.411  61.209  1.00  0.00           H  
ATOM    234 HD22 ASN    16      33.794  48.987  59.557  1.00  0.00           H  
ATOM    235  C   ASN    16      31.032  47.863  57.826  1.00  0.00           C  
ATOM    236  O   ASN    16      31.325  48.839  57.190  1.00  0.00           O  
ATOM    237  N   SER    17      29.969  47.867  58.679  1.00  0.00           N  
ATOM    238  H   SER    17      29.660  46.949  58.966  1.00  0.00           H  
ATOM    239  CA  SER    17      29.111  48.943  59.039  1.00  0.00           C  
ATOM    240  HA  SER    17      28.510  48.667  59.906  1.00  0.00           H  
ATOM    241  CB  SER    17      28.113  49.347  57.913  1.00  0.00           C  
ATOM    242  HB2 SER    17      27.408  50.107  58.251  1.00  0.00           H  
ATOM    243  HB3 SER    17      28.757  49.640  57.084  1.00  0.00           H  
ATOM    244  OG  SER    17      27.373  48.176  57.539  1.00  0.00           O  
ATOM    245  HG  SER    17      27.871  47.715  56.860  1.00  0.00           H  
ATOM    246  C   SER    17      29.940  50.188  59.467  1.00  0.00           C  
ATOM    247  O   SER    17      29.688  51.309  58.982  1.00  0.00           O  
ATOM    248  N   GLN    18      30.839  50.023  60.448  1.00  0.00           N  
ATOM    249  H   GLN    18      31.012  49.056  60.681  1.00  0.00           H  
ATOM    250  CA  GLN    18      31.404  51.222  61.184  1.00  0.00           C  
ATOM    251  HA  GLN    18      30.684  52.041  61.155  1.00  0.00           H  
ATOM    252  CB  GLN    18      31.571  50.672  62.619  1.00  0.00           C  
ATOM    253  HB2 GLN    18      32.291  49.854  62.596  1.00  0.00           H  
ATOM    254  HB3 GLN    18      32.045  51.460  63.203  1.00  0.00           H  
ATOM    255  CG  GLN    18      30.267  50.396  63.402  1.00  0.00           C  
ATOM    256  HG2 GLN    18      29.606  51.236  63.188  1.00  0.00           H  
ATOM    257  HG3 GLN    18      29.894  49.451  63.005  1.00  0.00           H  
ATOM    258  CD  GLN    18      30.511  50.214  64.869  1.00  0.00           C  
ATOM    259  OE1 GLN    18      29.881  50.921  65.686  1.00  0.00           O  
ATOM    260  NE2 GLN    18      31.419  49.365  65.266  1.00  0.00           N  
ATOM    261 HE21 GLN    18      31.719  49.394  66.230  1.00  0.00           H  
ATOM    262 HE22 GLN    18      31.809  48.703  64.610  1.00  0.00           H  
ATOM    263  C   GLN    18      32.671  51.754  60.606  1.00  0.00           C  
ATOM    264  O   GLN    18      33.662  51.089  60.324  1.00  0.00           O  
ATOM    265  N   LEU    19      32.735  53.096  60.510  1.00  0.00           N  
ATOM    266  H   LEU    19      31.884  53.617  60.670  1.00  0.00           H  
ATOM    267  CA  LEU    19      33.871  53.903  60.133  1.00  0.00           C  
ATOM    268  HA  LEU    19      34.330  53.575  59.201  1.00  0.00           H  
ATOM    269  CB  LEU    19      33.357  55.342  59.747  1.00  0.00           C  
ATOM    270  HB2 LEU    19      33.078  55.881  60.653  1.00  0.00           H  
ATOM    271  HB3 LEU    19      34.119  55.977  59.294  1.00  0.00           H  
ATOM    272  CG  LEU    19      32.103  55.308  58.860  1.00  0.00           C  
ATOM    273  HG  LEU    19      31.239  55.082  59.485  1.00  0.00           H  
ATOM    274  CD1 LEU    19      32.098  56.688  58.319  1.00  0.00           C  
ATOM    275 HD11 LEU    19      31.099  56.749  57.888  1.00  0.00           H  
ATOM    276 HD12 LEU    19      32.123  57.467  59.081  1.00  0.00           H  
ATOM    277 HD13 LEU    19      32.915  56.888  57.625  1.00  0.00           H  
ATOM    278  CD2 LEU    19      31.947  54.340  57.651  1.00  0.00           C  
ATOM    279 HD21 LEU    19      31.037  54.430  57.058  1.00  0.00           H  
ATOM    280 HD22 LEU    19      32.772  54.448  56.947  1.00  0.00           H  
ATOM    281 HD23 LEU    19      31.902  53.329  58.055  1.00  0.00           H  
ATOM    282  C   LEU    19      34.930  54.028  61.233  1.00  0.00           C  
ATOM    283  O   LEU    19      34.670  53.591  62.328  1.00  0.00           O  
ATOM    284  N   ILE    20      36.080  54.603  60.938  1.00  0.00           N  
ATOM    285  H   ILE    20      36.195  55.030  60.030  1.00  0.00           H  
ATOM    286  CA  ILE    20      37.183  54.784  61.839  1.00  0.00           C  
ATOM    287  HA  ILE    20      36.964  54.429  62.846  1.00  0.00           H  
ATOM    288  CB  ILE    20      38.406  53.823  61.440  1.00  0.00           C  
ATOM    289  HB  ILE    20      38.789  54.073  60.450  1.00  0.00           H  
ATOM    290  CG2 ILE    20      39.518  54.068  62.466  1.00  0.00           C  
ATOM    291 HG21 ILE    20      40.001  55.032  62.310  1.00  0.00           H  
ATOM    292 HG22 ILE    20      39.147  53.996  63.489  1.00  0.00           H  
ATOM    293 HG23 ILE    20      40.279  53.288  62.469  1.00  0.00           H  
ATOM    294  CG1 ILE    20      37.951  52.384  61.376  1.00  0.00           C  
ATOM    295 HG12 ILE    20      38.656  51.791  61.959  1.00  0.00           H  
ATOM    296 HG13 ILE    20      36.964  52.421  61.836  1.00  0.00           H  
ATOM    297  CD1 ILE    20      37.756  51.764  59.955  1.00  0.00           C  
ATOM    298 HD11 ILE    20      37.130  52.450  59.384  1.00  0.00           H  
ATOM    299 HD12 ILE    20      38.672  51.481  59.436  1.00  0.00           H  
ATOM    300 HD13 ILE    20      37.236  50.838  60.198  1.00  0.00           H  
ATOM    301  C   ILE    20      37.731  56.271  61.797  1.00  0.00           C  
ATOM    302  O   ILE    20      38.013  56.834  60.734  1.00  0.00           O  
ATOM    303  N   ASP    21      37.814  56.926  62.978  1.00  0.00           N  
ATOM    304  H   ASP    21      37.514  56.384  63.775  1.00  0.00           H  
ATOM    305  CA  ASP    21      38.421  58.235  63.140  1.00  0.00           C  
ATOM    306  HA  ASP    21      38.119  58.859  62.299  1.00  0.00           H  
ATOM    307  CB  ASP    21      37.832  59.025  64.318  1.00  0.00           C  
ATOM    308  HB2 ASP    21      38.298  58.618  65.216  1.00  0.00           H  
ATOM    309  HB3 ASP    21      38.240  60.023  64.157  1.00  0.00           H  
ATOM    310  CG  ASP    21      36.285  59.131  64.320  1.00  0.00           C  
ATOM    311  OD1 ASP    21      35.669  58.670  65.281  1.00  0.00           O  
ATOM    312  OD2 ASP    21      35.765  59.408  63.245  1.00  0.00           O  
ATOM    313  C   ASP    21      39.963  58.098  63.223  1.00  0.00           C  
ATOM    314  O   ASP    21      40.506  57.175  63.859  1.00  0.00           O  
ATOM    315  N   LEU    22      40.648  59.138  62.788  1.00  0.00           N  
ATOM    316  H   LEU    22      40.123  59.993  62.672  1.00  0.00           H  
ATOM    317  CA  LEU    22      42.110  59.127  62.624  1.00  0.00           C  
ATOM    318  HA  LEU    22      42.604  58.156  62.655  1.00  0.00           H  
ATOM    319  CB  LEU    22      42.518  59.631  61.221  1.00  0.00           C  
ATOM    320  HB2 LEU    22      42.192  60.663  61.087  1.00  0.00           H  
ATOM    321  HB3 LEU    22      43.599  59.524  61.302  1.00  0.00           H  
ATOM    322  CG  LEU    22      41.987  58.714  60.128  1.00  0.00           C  
ATOM    323  HG  LEU    22      40.902  58.724  60.025  1.00  0.00           H  
ATOM    324  CD1 LEU    22      42.509  59.256  58.771  1.00  0.00           C  
ATOM    325 HD11 LEU    22      43.584  59.189  58.607  1.00  0.00           H  
ATOM    326 HD12 LEU    22      42.040  58.522  58.115  1.00  0.00           H  
ATOM    327 HD13 LEU    22      42.174  60.257  58.501  1.00  0.00           H  
ATOM    328  CD2 LEU    22      42.346  57.265  60.305  1.00  0.00           C  
ATOM    329 HD21 LEU    22      43.436  57.244  60.286  1.00  0.00           H  
ATOM    330 HD22 LEU    22      41.897  56.811  61.188  1.00  0.00           H  
ATOM    331 HD23 LEU    22      42.011  56.762  59.397  1.00  0.00           H  
ATOM    332  C   LEU    22      42.830  59.944  63.753  1.00  0.00           C  
ATOM    333  O   LEU    22      42.536  61.106  63.974  1.00  0.00           O  
ATOM    334  N   THR    23      43.924  59.485  64.343  1.00  0.00           N  
ATOM    335  H   THR    23      44.386  58.655  64.000  1.00  0.00           H  
ATOM    336  CA  THR    23      44.917  60.274  65.249  1.00  0.00           C  
ATOM    337  HA  THR    23      44.284  60.957  65.814  1.00  0.00           H  
ATOM    338  CB  THR    23      45.534  59.464  66.410  1.00  0.00           C  
ATOM    339  HB  THR    23      44.726  58.800  66.719  1.00  0.00           H  
ATOM    340  CG2 THR    23      46.644  58.515  65.951  1.00  0.00           C  
ATOM    341 HG21 THR    23      46.229  57.887  65.163  1.00  0.00           H  
ATOM    342 HG22 THR    23      47.591  58.989  65.693  1.00  0.00           H  
ATOM    343 HG23 THR    23      47.033  57.799  66.674  1.00  0.00           H  
ATOM    344  OG1 THR    23      45.849  60.367  67.509  1.00  0.00           O  
ATOM    345  HG1 THR    23      45.534  59.947  68.313  1.00  0.00           H  
ATOM    346  C   THR    23      46.051  60.982  64.518  1.00  0.00           C  
ATOM    347  O   THR    23      46.255  60.777  63.347  1.00  0.00           O  
ATOM    348  N   VAL    24      46.763  61.862  65.232  1.00  0.00           N  
ATOM    349  H   VAL    24      46.583  61.765  66.221  1.00  0.00           H  
ATOM    350  CA  VAL    24      47.853  62.715  64.631  1.00  0.00           C  
ATOM    351  HA  VAL    24      47.397  63.426  63.941  1.00  0.00           H  
ATOM    352  CB  VAL    24      48.647  63.459  65.754  1.00  0.00           C  
ATOM    353  HB  VAL    24      49.046  62.744  66.474  1.00  0.00           H  
ATOM    354  CG1 VAL    24      49.831  64.277  65.333  1.00  0.00           C  
ATOM    355 HG11 VAL    24      50.190  64.940  66.120  1.00  0.00           H  
ATOM    356 HG12 VAL    24      50.660  63.680  64.954  1.00  0.00           H  
ATOM    357 HG13 VAL    24      49.511  64.874  64.479  1.00  0.00           H  
ATOM    358  CG2 VAL    24      47.774  64.476  66.450  1.00  0.00           C  
ATOM    359 HG21 VAL    24      48.309  65.061  67.197  1.00  0.00           H  
ATOM    360 HG22 VAL    24      47.236  65.099  65.735  1.00  0.00           H  
ATOM    361 HG23 VAL    24      47.044  63.899  67.017  1.00  0.00           H  
ATOM    362  C   VAL    24      48.875  61.902  63.899  1.00  0.00           C  
ATOM    363  O   VAL    24      49.162  62.250  62.745  1.00  0.00           O  
ATOM    364  N   TRP    25      49.329  60.754  64.377  1.00  0.00           N  
ATOM    365  H   TRP    25      49.090  60.552  65.338  1.00  0.00           H  
ATOM    366  CA  TRP    25      50.384  59.927  63.669  1.00  0.00           C  
ATOM    367  HA  TRP    25      51.154  60.591  63.276  1.00  0.00           H  
ATOM    368  CB  TRP    25      51.037  58.931  64.670  1.00  0.00           C  
ATOM    369  HB2 TRP    25      50.375  58.111  64.947  1.00  0.00           H  
ATOM    370  HB3 TRP    25      51.945  58.516  64.233  1.00  0.00           H  
ATOM    371  CG  TRP    25      51.403  59.596  65.996  1.00  0.00           C  
ATOM    372  CD1 TRP    25      52.221  60.680  66.058  1.00  0.00           C  
ATOM    373  HD1 TRP    25      52.825  61.096  65.265  1.00  0.00           H  
ATOM    374  NE1 TRP    25      52.366  61.014  67.426  1.00  0.00           N  
ATOM    375  HE1 TRP    25      53.025  61.685  67.795  1.00  0.00           H  
ATOM    376  CE2 TRP    25      51.694  60.159  68.233  1.00  0.00           C  
ATOM    377  CZ2 TRP    25      51.612  60.145  69.601  1.00  0.00           C  
ATOM    378  HZ2 TRP    25      52.060  60.958  70.154  1.00  0.00           H  
ATOM    379  CH2 TRP    25      50.654  59.323  70.191  1.00  0.00           C  
ATOM    380  HH2 TRP    25      50.443  59.521  71.232  1.00  0.00           H  
ATOM    381  CZ3 TRP    25      49.913  58.415  69.413  1.00  0.00           C  
ATOM    382  HZ3 TRP    25      49.177  57.841  69.956  1.00  0.00           H  
ATOM    383  CE3 TRP    25      49.983  58.444  67.977  1.00  0.00           C  
ATOM    384  HE3 TRP    25      49.354  57.807  67.373  1.00  0.00           H  
ATOM    385  CD2 TRP    25      50.893  59.382  67.356  1.00  0.00           C  
ATOM    386  C   TRP    25      49.873  59.205  62.406  1.00  0.00           C  
ATOM    387  O   TRP    25      50.689  58.926  61.503  1.00  0.00           O  
ATOM    388  N   ASP    26      48.580  58.914  62.219  1.00  0.00           N  
ATOM    389  H   ASP    26      47.985  59.313  62.930  1.00  0.00           H  
ATOM    390  CA  ASP    26      47.883  58.538  60.951  1.00  0.00           C  
ATOM    391  HA  ASP    26      48.314  57.651  60.487  1.00  0.00           H  
ATOM    392  CB  ASP    26      46.366  58.192  61.255  1.00  0.00           C  
ATOM    393  HB2 ASP    26      45.876  59.122  61.542  1.00  0.00           H  
ATOM    394  HB3 ASP    26      45.870  57.972  60.309  1.00  0.00           H  
ATOM    395  CG  ASP    26      46.129  57.125  62.271  1.00  0.00           C  
ATOM    396  OD1 ASP    26      46.917  56.163  62.433  1.00  0.00           O  
ATOM    397  OD2 ASP    26      45.121  57.203  62.970  1.00  0.00           O  
ATOM    398  C   ASP    26      47.831  59.610  59.912  1.00  0.00           C  
ATOM    399  O   ASP    26      48.073  59.382  58.695  1.00  0.00           O  
ATOM    400  N   LEU    27      47.681  60.798  60.374  1.00  0.00           N  
ATOM    401  H   LEU    27      47.592  60.779  61.380  1.00  0.00           H  
ATOM    402  CA  LEU    27      47.448  62.063  59.619  1.00  0.00           C  
ATOM    403  HA  LEU    27      46.918  61.845  58.692  1.00  0.00           H  
ATOM    404  CB  LEU    27      46.652  63.099  60.451  1.00  0.00           C  
ATOM    405  HB2 LEU    27      47.060  63.124  61.461  1.00  0.00           H  
ATOM    406  HB3 LEU    27      46.815  64.086  60.016  1.00  0.00           H  
ATOM    407  CG  LEU    27      45.104  62.730  60.737  1.00  0.00           C  
ATOM    408  HG  LEU    27      45.098  61.722  61.150  1.00  0.00           H  
ATOM    409  CD1 LEU    27      44.410  63.633  61.794  1.00  0.00           C  
ATOM    410 HD11 LEU    27      43.590  63.055  62.219  1.00  0.00           H  
ATOM    411 HD12 LEU    27      45.100  63.875  62.603  1.00  0.00           H  
ATOM    412 HD13 LEU    27      44.121  64.637  61.482  1.00  0.00           H  
ATOM    413  CD2 LEU    27      44.130  62.717  59.549  1.00  0.00           C  
ATOM    414 HD21 LEU    27      44.005  63.698  59.091  1.00  0.00           H  
ATOM    415 HD22 LEU    27      44.475  62.015  58.789  1.00  0.00           H  
ATOM    416 HD23 LEU    27      43.201  62.283  59.918  1.00  0.00           H  
ATOM    417  C   LEU    27      48.829  62.501  59.161  1.00  0.00           C  
ATOM    418  O   LEU    27      49.000  62.836  57.966  1.00  0.00           O  
ATOM    419  N   ILE    28      49.937  62.542  59.950  1.00  0.00           N  
ATOM    420  H   ILE    28      49.782  62.579  60.947  1.00  0.00           H  
ATOM    421  CA  ILE    28      51.339  62.711  59.427  1.00  0.00           C  
ATOM    422  HA  ILE    28      51.395  63.711  58.998  1.00  0.00           H  
ATOM    423  CB  ILE    28      52.325  62.465  60.631  1.00  0.00           C  
ATOM    424  HB  ILE    28      52.071  61.480  61.024  1.00  0.00           H  
ATOM    425  CG2 ILE    28      53.802  62.429  60.112  1.00  0.00           C  
ATOM    426 HG21 ILE    28      54.059  63.109  59.300  1.00  0.00           H  
ATOM    427 HG22 ILE    28      54.517  62.553  60.926  1.00  0.00           H  
ATOM    428 HG23 ILE    28      53.937  61.439  59.675  1.00  0.00           H  
ATOM    429  CG1 ILE    28      52.236  63.427  61.796  1.00  0.00           C  
ATOM    430 HG12 ILE    28      51.634  63.053  62.623  1.00  0.00           H  
ATOM    431 HG13 ILE    28      53.214  63.470  62.273  1.00  0.00           H  
ATOM    432  CD1 ILE    28      51.860  64.844  61.580  1.00  0.00           C  
ATOM    433 HD11 ILE    28      52.517  65.415  60.924  1.00  0.00           H  
ATOM    434 HD12 ILE    28      50.813  64.925  61.289  1.00  0.00           H  
ATOM    435 HD13 ILE    28      51.930  65.450  62.484  1.00  0.00           H  
ATOM    436  C   ILE    28      51.626  61.707  58.251  1.00  0.00           C  
ATOM    437  O   ILE    28      52.377  62.023  57.310  1.00  0.00           O  
ATOM    438  N   GLY    29      51.061  60.532  58.355  1.00  0.00           N  
ATOM    439  H   GLY    29      50.460  60.440  59.162  1.00  0.00           H  
ATOM    440  CA  GLY    29      51.153  59.327  57.506  1.00  0.00           C  
ATOM    441  HA2 GLY    29      52.185  58.984  57.429  1.00  0.00           H  
ATOM    442  HA3 GLY    29      50.663  58.506  58.030  1.00  0.00           H  
ATOM    443  C   GLY    29      50.518  59.459  56.047  1.00  0.00           C  
ATOM    444  O   GLY    29      50.967  58.777  55.195  1.00  0.00           O  
ATOM    445  N   LEU    30      49.676  60.453  55.796  1.00  0.00           N  
ATOM    446  H   LEU    30      49.424  61.057  56.565  1.00  0.00           H  
ATOM    447  CA  LEU    30      49.245  60.869  54.471  1.00  0.00           C  
ATOM    448  HA  LEU    30      48.777  60.004  54.001  1.00  0.00           H  
ATOM    449  CB  LEU    30      48.157  61.900  54.781  1.00  0.00           C  
ATOM    450  HB2 LEU    30      48.542  62.760  55.330  1.00  0.00           H  
ATOM    451  HB3 LEU    30      47.955  62.370  53.818  1.00  0.00           H  
ATOM    452  CG  LEU    30      46.865  61.426  55.259  1.00  0.00           C  
ATOM    453  HG  LEU    30      46.957  60.665  56.034  1.00  0.00           H  
ATOM    454  CD1 LEU    30      46.004  62.601  55.802  1.00  0.00           C  
ATOM    455 HD11 LEU    30      44.992  62.195  55.825  1.00  0.00           H  
ATOM    456 HD12 LEU    30      46.267  62.890  56.819  1.00  0.00           H  
ATOM    457 HD13 LEU    30      46.009  63.509  55.199  1.00  0.00           H  
ATOM    458  CD2 LEU    30      46.064  60.677  54.203  1.00  0.00           C  
ATOM    459 HD21 LEU    30      45.260  60.178  54.746  1.00  0.00           H  
ATOM    460 HD22 LEU    30      45.592  61.414  53.554  1.00  0.00           H  
ATOM    461 HD23 LEU    30      46.573  59.983  53.535  1.00  0.00           H  
ATOM    462  C   LEU    30      50.340  61.375  53.567  1.00  0.00           C  
ATOM    463  O   LEU    30      50.193  61.468  52.349  1.00  0.00           O  
ATOM    464  N   GLU    31      51.446  61.793  54.210  1.00  0.00           N  
ATOM    465  H   GLU    31      51.312  61.847  55.210  1.00  0.00           H  
ATOM    466  CA  GLU    31      52.546  62.462  53.551  1.00  0.00           C  
ATOM    467  HA  GLU    31      52.093  62.764  52.607  1.00  0.00           H  
ATOM    468  CB  GLU    31      52.871  63.831  54.208  1.00  0.00           C  
ATOM    469  HB2 GLU    31      51.962  64.416  54.074  1.00  0.00           H  
ATOM    470  HB3 GLU    31      53.205  63.580  55.215  1.00  0.00           H  
ATOM    471  CG  GLU    31      53.942  64.742  53.626  1.00  0.00           C  
ATOM    472  HG2 GLU    31      53.973  65.698  54.149  1.00  0.00           H  
ATOM    473  HG3 GLU    31      54.881  64.248  53.876  1.00  0.00           H  
ATOM    474  CD  GLU    31      54.035  64.895  52.101  1.00  0.00           C  
ATOM    475  OE1 GLU    31      55.148  64.995  51.527  1.00  0.00           O  
ATOM    476  OE2 GLU    31      52.950  64.988  51.555  1.00  0.00           O  
ATOM    477  C   GLU    31      53.817  61.686  53.228  1.00  0.00           C  
ATOM    478  O   GLU    31      54.483  61.977  52.261  1.00  0.00           O  
ATOM    479  N   ARG    32      54.058  60.686  54.080  1.00  0.00           N  
ATOM    480  H   ARG    32      53.455  60.571  54.883  1.00  0.00           H  
ATOM    481  CA  ARG    32      55.027  59.601  53.703  1.00  0.00           C  
ATOM    482  HA  ARG    32      55.878  60.070  53.207  1.00  0.00           H  
ATOM    483  CB  ARG    32      55.400  58.873  55.019  1.00  0.00           C  
ATOM    484  HB2 ARG    32      54.462  58.597  55.500  1.00  0.00           H  
ATOM    485  HB3 ARG    32      56.028  58.012  54.788  1.00  0.00           H  
ATOM    486  CG  ARG    32      56.234  59.728  55.996  1.00  0.00           C  
ATOM    487  HG2 ARG    32      55.672  60.400  56.645  1.00  0.00           H  
ATOM    488  HG3 ARG    32      56.760  59.173  56.773  1.00  0.00           H  
ATOM    489  CD  ARG    32      57.294  60.663  55.438  1.00  0.00           C  
ATOM    490  HD2 ARG    32      56.962  61.209  54.554  1.00  0.00           H  
ATOM    491  HD3 ARG    32      57.621  61.409  56.163  1.00  0.00           H  
ATOM    492  NE  ARG    32      58.578  59.931  55.220  1.00  0.00           N  
ATOM    493  HE  ARG    32      58.540  58.978  54.888  1.00  0.00           H  
ATOM    494  CZ  ARG    32      59.785  60.450  54.965  1.00  0.00           C  
ATOM    495  NH1 ARG    32      60.079  61.653  54.988  1.00  0.00           N  
ATOM    496 HH11 ARG    32      59.440  62.384  55.269  1.00  0.00           H  
ATOM    497 HH12 ARG    32      60.994  61.834  54.601  1.00  0.00           H  
ATOM    498  NH2 ARG    32      60.741  59.686  54.635  1.00  0.00           N  
ATOM    499 HH21 ARG    32      60.734  58.744  54.999  1.00  0.00           H  
ATOM    500 HH22 ARG    32      61.686  60.032  54.543  1.00  0.00           H  
ATOM    501  C   ARG    32      54.314  58.620  52.704  1.00  0.00           C  
ATOM    502  O   ARG    32      53.297  58.946  52.120  1.00  0.00           O  
ATOM    503  N   GLU    33      54.815  57.405  52.503  1.00  0.00           N  
ATOM    504  H   GLU    33      55.672  57.155  52.975  1.00  0.00           H  
ATOM    505  CA  GLU    33      54.242  56.531  51.406  1.00  0.00           C  
ATOM    506  HA  GLU    33      53.272  56.855  51.030  1.00  0.00           H  
ATOM    507  CB  GLU    33      55.216  56.509  50.148  1.00  0.00           C  
ATOM    508  HB2 GLU    33      56.205  56.216  50.500  1.00  0.00           H  
ATOM    509  HB3 GLU    33      54.882  55.865  49.335  1.00  0.00           H  
ATOM    510  CG  GLU    33      55.254  57.940  49.557  1.00  0.00           C  
ATOM    511  HG2 GLU    33      54.976  57.880  48.505  1.00  0.00           H  
ATOM    512  HG3 GLU    33      54.469  58.529  50.032  1.00  0.00           H  
ATOM    513  CD  GLU    33      56.570  58.760  49.665  1.00  0.00           C  
ATOM    514  OE1 GLU    33      57.071  59.161  48.560  1.00  0.00           O  
ATOM    515  OE2 GLU    33      57.022  58.974  50.795  1.00  0.00           O  
ATOM    516  C   GLU    33      53.869  55.023  51.815  1.00  0.00           C  
ATOM    517  O   GLU    33      54.327  54.555  52.898  1.00  0.00           O  
ATOM    518  N   SER    34      52.985  54.357  51.060  1.00  0.00           N  
ATOM    519  H   SER    34      52.608  54.823  50.248  1.00  0.00           H  
ATOM    520  CA  SER    34      52.482  53.002  51.408  1.00  0.00           C  
ATOM    521  HA  SER    34      51.955  53.056  52.361  1.00  0.00           H  
ATOM    522  CB  SER    34      51.428  52.538  50.339  1.00  0.00           C  
ATOM    523  HB2 SER    34      51.130  51.495  50.449  1.00  0.00           H  
ATOM    524  HB3 SER    34      50.508  53.123  50.342  1.00  0.00           H  
ATOM    525  OG  SER    34      51.847  52.729  48.995  1.00  0.00           O  
ATOM    526  HG  SER    34      51.459  53.551  48.686  1.00  0.00           H  
ATOM    527  C   SER    34      53.602  51.962  51.645  1.00  0.00           C  
ATOM    528  O   SER    34      54.666  52.006  51.047  1.00  0.00           O  
ATOM    529  N   ILE    35      53.438  51.161  52.724  1.00  0.00           N  
ATOM    530  H   ILE    35      52.541  51.095  53.183  1.00  0.00           H  
ATOM    531  CA  ILE    35      54.282  50.028  53.043  1.00  0.00           C  
ATOM    532  HA  ILE    35      55.304  50.406  53.063  1.00  0.00           H  
ATOM    533  CB  ILE    35      53.972  49.405  54.451  1.00  0.00           C  
ATOM    534  HB  ILE    35      53.062  48.807  54.406  1.00  0.00           H  
ATOM    535  CG2 ILE    35      55.106  48.369  54.670  1.00  0.00           C  
ATOM    536 HG21 ILE    35      55.137  47.565  53.934  1.00  0.00           H  
ATOM    537 HG22 ILE    35      56.085  48.844  54.605  1.00  0.00           H  
ATOM    538 HG23 ILE    35      55.125  47.859  55.634  1.00  0.00           H  
ATOM    539  CG1 ILE    35      53.859  50.359  55.626  1.00  0.00           C  
ATOM    540 HG12 ILE    35      54.835  50.709  55.963  1.00  0.00           H  
ATOM    541 HG13 ILE    35      53.283  51.254  55.393  1.00  0.00           H  
ATOM    542  CD1 ILE    35      53.180  49.738  56.848  1.00  0.00           C  
ATOM    543 HD11 ILE    35      52.114  49.555  56.711  1.00  0.00           H  
ATOM    544 HD12 ILE    35      53.681  48.824  57.166  1.00  0.00           H  
ATOM    545 HD13 ILE    35      53.212  50.365  57.739  1.00  0.00           H  
ATOM    546  C   ILE    35      54.190  48.995  51.931  1.00  0.00           C  
ATOM    547  O   ILE    35      53.145  48.467  51.660  1.00  0.00           O  
ATOM    548  N   GLN    36      55.276  48.764  51.239  1.00  0.00           N  
ATOM    549  H   GLN    36      56.048  49.366  51.486  1.00  0.00           H  
ATOM    550  CA  GLN    36      55.527  47.614  50.294  1.00  0.00           C  
ATOM    551  HA  GLN    36      54.614  47.057  50.085  1.00  0.00           H  
ATOM    552  CB  GLN    36      55.978  48.120  48.925  1.00  0.00           C  
ATOM    553  HB2 GLN    36      56.896  48.706  48.966  1.00  0.00           H  
ATOM    554  HB3 GLN    36      56.170  47.232  48.322  1.00  0.00           H  
ATOM    555  CG  GLN    36      54.930  48.956  48.201  1.00  0.00           C  
ATOM    556  HG2 GLN    36      54.032  48.355  48.344  1.00  0.00           H  
ATOM    557  HG3 GLN    36      54.898  49.887  48.768  1.00  0.00           H  
ATOM    558  CD  GLN    36      55.205  49.105  46.706  1.00  0.00           C  
ATOM    559  OE1 GLN    36      56.201  49.671  46.336  1.00  0.00           O  
ATOM    560  NE2 GLN    36      54.388  48.592  45.794  1.00  0.00           N  
ATOM    561 HE21 GLN    36      54.488  48.701  44.794  1.00  0.00           H  
ATOM    562 HE22 GLN    36      53.554  48.081  46.045  1.00  0.00           H  
ATOM    563  C   GLN    36      56.464  46.617  50.818  1.00  0.00           C  
ATOM    564  O   GLN    36      57.689  46.830  50.733  1.00  0.00           O  
ATOM    565  N   GLN    37      56.010  45.494  51.366  1.00  0.00           N  
ATOM    566  H   GLN    37      55.010  45.433  51.238  1.00  0.00           H  
ATOM    567  CA  GLN    37      56.800  44.395  51.999  1.00  0.00           C  
ATOM    568  HA  GLN    37      57.776  44.450  51.517  1.00  0.00           H  
ATOM    569  CB  GLN    37      57.146  44.655  53.535  1.00  0.00           C  
ATOM    570  HB2 GLN    37      56.259  45.075  54.010  1.00  0.00           H  
ATOM    571  HB3 GLN    37      57.367  43.791  54.162  1.00  0.00           H  
ATOM    572  CG  GLN    37      58.253  45.718  53.721  1.00  0.00           C  
ATOM    573  HG2 GLN    37      59.154  45.314  53.259  1.00  0.00           H  
ATOM    574  HG3 GLN    37      58.003  46.587  53.112  1.00  0.00           H  
ATOM    575  CD  GLN    37      58.518  46.075  55.191  1.00  0.00           C  
ATOM    576  OE1 GLN    37      58.604  45.228  56.045  1.00  0.00           O  
ATOM    577  NE2 GLN    37      58.793  47.279  55.394  1.00  0.00           N  
ATOM    578 HE21 GLN    37      58.896  47.591  56.349  1.00  0.00           H  
ATOM    579 HE22 GLN    37      58.805  47.867  54.574  1.00  0.00           H  
ATOM    580  C   GLN    37      56.199  42.966  51.817  1.00  0.00           C  
ATOM    581  O   GLN    37      54.964  42.703  51.726  1.00  0.00           O  
ATOM    582  N   GLY    38      57.116  42.042  51.673  1.00  0.00           N  
ATOM    583  H   GLY    38      58.078  42.350  51.681  1.00  0.00           H  
ATOM    584  CA  GLY    38      56.810  40.663  51.335  1.00  0.00           C  
ATOM    585  HA2 GLY    38      55.870  40.491  51.860  1.00  0.00           H  
ATOM    586  HA3 GLY    38      56.708  40.569  50.254  1.00  0.00           H  
ATOM    587  C   GLY    38      57.904  39.605  51.802  1.00  0.00           C  
ATOM    588  O   GLY    38      58.980  39.965  52.197  1.00  0.00           O  
ATOM    589  N   LEU    39      57.646  38.332  51.552  1.00  0.00           N  
ATOM    590  H   LEU    39      56.712  38.144  51.214  1.00  0.00           H  
ATOM    591  CA  LEU    39      58.423  37.181  52.011  1.00  0.00           C  
ATOM    592  HA  LEU    39      59.409  37.409  52.417  1.00  0.00           H  
ATOM    593  CB  LEU    39      57.689  36.321  53.045  1.00  0.00           C  
ATOM    594  HB2 LEU    39      56.777  36.125  52.481  1.00  0.00           H  
ATOM    595  HB3 LEU    39      58.236  35.410  53.287  1.00  0.00           H  
ATOM    596  CG  LEU    39      57.305  37.120  54.308  1.00  0.00           C  
ATOM    597  HG  LEU    39      56.918  38.081  53.969  1.00  0.00           H  
ATOM    598  CD1 LEU    39      56.099  36.466  54.960  1.00  0.00           C  
ATOM    599 HD11 LEU    39      55.257  36.322  54.284  1.00  0.00           H  
ATOM    600 HD12 LEU    39      56.360  35.421  55.131  1.00  0.00           H  
ATOM    601 HD13 LEU    39      55.715  36.956  55.854  1.00  0.00           H  
ATOM    602  CD2 LEU    39      58.435  37.402  55.335  1.00  0.00           C  
ATOM    603 HD21 LEU    39      58.073  38.214  55.966  1.00  0.00           H  
ATOM    604 HD22 LEU    39      58.698  36.552  55.964  1.00  0.00           H  
ATOM    605 HD23 LEU    39      59.326  37.607  54.743  1.00  0.00           H  
ATOM    606  C   LEU    39      58.731  36.280  50.845  1.00  0.00           C  
ATOM    607  O   LEU    39      57.925  36.090  49.933  1.00  0.00           O  
ATOM    608  N   LEU    40      59.938  35.682  50.965  1.00  0.00           N  
ATOM    609  H   LEU    40      60.470  35.778  51.818  1.00  0.00           H  
ATOM    610  CA  LEU    40      60.538  34.906  49.879  1.00  0.00           C  
ATOM    611  HA  LEU    40      59.914  34.888  48.985  1.00  0.00           H  
ATOM    612  CB  LEU    40      61.906  35.475  49.541  1.00  0.00           C  
ATOM    613  HB2 LEU    40      61.840  36.541  49.324  1.00  0.00           H  
ATOM    614  HB3 LEU    40      62.481  35.490  50.468  1.00  0.00           H  
ATOM    615  CG  LEU    40      62.747  34.797  48.400  1.00  0.00           C  
ATOM    616  HG  LEU    40      63.084  33.825  48.760  1.00  0.00           H  
ATOM    617  CD1 LEU    40      61.860  34.496  47.214  1.00  0.00           C  
ATOM    618 HD11 LEU    40      61.291  35.388  46.952  1.00  0.00           H  
ATOM    619 HD12 LEU    40      62.469  34.125  46.389  1.00  0.00           H  
ATOM    620 HD13 LEU    40      61.062  33.833  47.548  1.00  0.00           H  
ATOM    621  CD2 LEU    40      63.928  35.691  47.977  1.00  0.00           C  
ATOM    622 HD21 LEU    40      64.530  35.640  48.885  1.00  0.00           H  
ATOM    623 HD22 LEU    40      64.424  35.210  47.134  1.00  0.00           H  
ATOM    624 HD23 LEU    40      63.442  36.617  47.668  1.00  0.00           H  
ATOM    625  C   LEU    40      60.754  33.491  50.402  1.00  0.00           C  
ATOM    626  O   LEU    40      61.528  33.329  51.354  1.00  0.00           O  
ATOM    627  N   TYR    41      60.063  32.544  49.761  1.00  0.00           N  
ATOM    628  H   TYR    41      59.469  32.828  48.995  1.00  0.00           H  
ATOM    629  CA  TYR    41      59.945  31.158  50.134  1.00  0.00           C  
ATOM    630  HA  TYR    41      60.366  31.024  51.130  1.00  0.00           H  
ATOM    631  CB  TYR    41      58.458  30.833  50.155  1.00  0.00           C  
ATOM    632  HB2 TYR    41      58.003  31.119  49.206  1.00  0.00           H  
ATOM    633  HB3 TYR    41      58.354  29.752  50.254  1.00  0.00           H  
ATOM    634  CG  TYR    41      57.618  31.338  51.311  1.00  0.00           C  
ATOM    635  CD1 TYR    41      57.469  30.536  52.456  1.00  0.00           C  
ATOM    636  HD1 TYR    41      57.961  29.574  52.455  1.00  0.00           H  
ATOM    637  CE1 TYR    41      56.801  31.050  53.556  1.00  0.00           C  
ATOM    638  HE1 TYR    41      56.961  30.519  54.483  1.00  0.00           H  
ATOM    639  CZ  TYR    41      56.241  32.351  53.491  1.00  0.00           C  
ATOM    640  OH  TYR    41      55.809  32.993  54.580  1.00  0.00           O  
ATOM    641  HH  TYR    41      55.295  32.498  55.222  1.00  0.00           H  
ATOM    642  CE2 TYR    41      56.402  33.182  52.374  1.00  0.00           C  
ATOM    643  HE2 TYR    41      55.975  34.174  52.356  1.00  0.00           H  
ATOM    644  CD2 TYR    41      57.090  32.649  51.267  1.00  0.00           C  
ATOM    645  HD2 TYR    41      57.255  33.310  50.429  1.00  0.00           H  
ATOM    646  C   TYR    41      60.661  30.140  49.160  1.00  0.00           C  
ATOM    647  O   TYR    41      60.769  30.415  47.987  1.00  0.00           O  
ATOM    648  N   HID    42      61.107  29.027  49.724  1.00  0.00           N  
ATOM    649  H   HID    42      60.917  29.041  50.715  1.00  0.00           H  
ATOM    650  CA  HID    42      62.016  28.033  49.198  1.00  0.00           C  
ATOM    651  HA  HID    42      62.094  28.096  48.113  1.00  0.00           H  
ATOM    652  CB  HID    42      63.365  28.445  49.646  1.00  0.00           C  
ATOM    653  HB2 HID    42      63.562  29.491  49.410  1.00  0.00           H  
ATOM    654  HB3 HID    42      63.546  28.283  50.708  1.00  0.00           H  
ATOM    655  CG  HID    42      64.412  27.578  48.992  1.00  0.00           C  
ATOM    656  ND1 HID    42      64.657  27.404  47.655  1.00  0.00           N  
ATOM    657  HD1 HID    42      64.133  27.898  46.947  1.00  0.00           H  
ATOM    658  CE1 HID    42      65.681  26.513  47.447  1.00  0.00           C  
ATOM    659  HE1 HID    42      65.982  26.209  46.455  1.00  0.00           H  
ATOM    660  NE2 HID    42      66.160  26.178  48.600  1.00  0.00           N  
ATOM    661  CD2 HID    42      65.340  26.790  49.638  1.00  0.00           C  
ATOM    662  HD2 HID    42      65.368  26.700  50.714  1.00  0.00           H  
ATOM    663  C   HID    42      61.607  26.592  49.459  1.00  0.00           C  
ATOM    664  O   HID    42      61.861  25.735  48.628  1.00  0.00           O  
ATOM    665  N   HID    43      60.792  26.338  50.502  1.00  0.00           N  
ATOM    666  H   HID    43      60.607  27.099  51.139  1.00  0.00           H  
ATOM    667  CA  HID    43      60.616  25.033  51.018  1.00  0.00           C  
ATOM    668  HA  HID    43      61.532  24.445  50.955  1.00  0.00           H  
ATOM    669  CB  HID    43      60.496  25.101  52.566  1.00  0.00           C  
ATOM    670  HB2 HID    43      61.413  25.479  53.018  1.00  0.00           H  
ATOM    671  HB3 HID    43      59.689  25.784  52.834  1.00  0.00           H  
ATOM    672  CG  HID    43      60.248  23.679  53.139  1.00  0.00           C  
ATOM    673  ND1 HID    43      59.024  22.948  53.197  1.00  0.00           N  
ATOM    674  HD1 HID    43      58.096  23.307  53.021  1.00  0.00           H  
ATOM    675  CE1 HID    43      59.216  21.891  53.919  1.00  0.00           C  
ATOM    676  HE1 HID    43      58.477  21.114  54.048  1.00  0.00           H  
ATOM    677  NE2 HID    43      60.544  21.825  54.224  1.00  0.00           N  
ATOM    678  CD2 HID    43      61.196  22.903  53.676  1.00  0.00           C  
ATOM    679  HD2 HID    43      62.261  23.064  53.758  1.00  0.00           H  
ATOM    680  C   HID    43      59.584  24.146  50.283  1.00  0.00           C  
ATOM    681  O   HID    43      58.466  24.643  50.065  1.00  0.00           O  
ATOM    682  N   PRO    44      59.830  22.874  50.006  1.00  0.00           N  
ATOM    683  CD  PRO    44      61.082  22.230  50.262  1.00  0.00           C  
ATOM    684  HD2 PRO    44      61.514  22.419  51.244  1.00  0.00           H  
ATOM    685  HD3 PRO    44      61.801  22.619  49.541  1.00  0.00           H  
ATOM    686  CG  PRO    44      60.895  20.786  49.952  1.00  0.00           C  
ATOM    687  HG2 PRO    44      60.658  20.270  50.883  1.00  0.00           H  
ATOM    688  HG3 PRO    44      61.857  20.360  49.665  1.00  0.00           H  
ATOM    689  CB  PRO    44      59.785  20.779  48.870  1.00  0.00           C  
ATOM    690  HB2 PRO    44      59.238  19.839  48.948  1.00  0.00           H  
ATOM    691  HB3 PRO    44      60.231  20.921  47.885  1.00  0.00           H  
ATOM    692  CA  PRO    44      58.916  21.982  49.224  1.00  0.00           C  
ATOM    693  HA  PRO    44      58.591  22.480  48.311  1.00  0.00           H  
ATOM    694  C   PRO    44      57.609  21.653  49.975  1.00  0.00           C  
ATOM    695  O   PRO    44      57.572  21.332  51.176  1.00  0.00           O  
ATOM    696  N   ASN    45      56.594  21.708  49.163  1.00  0.00           N  
ATOM    697  H   ASN    45      56.795  22.002  48.218  1.00  0.00           H  
ATOM    698  CA  ASN    45      55.172  21.221  49.485  1.00  0.00           C  
ATOM    699  HA  ASN    45      55.286  20.600  50.373  1.00  0.00           H  
ATOM    700  CB  ASN    45      54.307  22.453  49.939  1.00  0.00           C  
ATOM    701  HB2 ASN    45      53.248  22.195  49.907  1.00  0.00           H  
ATOM    702  HB3 ASN    45      54.464  22.606  51.007  1.00  0.00           H  
ATOM    703  CG  ASN    45      54.347  23.784  49.181  1.00  0.00           C  
ATOM    704  OD1 ASN    45      55.287  24.161  48.489  1.00  0.00           O  
ATOM    705  ND2 ASN    45      53.347  24.584  49.397  1.00  0.00           N  
ATOM    706 HD21 ASN    45      53.515  25.552  49.166  1.00  0.00           H  
ATOM    707 HD22 ASN    45      52.685  24.231  50.074  1.00  0.00           H  
ATOM    708  C   ASN    45      54.542  20.460  48.364  1.00  0.00           C  
ATOM    709  O   ASN    45      54.644  20.841  47.208  1.00  0.00           O  
ATOM    710  N   GLN    46      53.806  19.351  48.699  1.00  0.00           N  
ATOM    711  H   GLN    46      53.706  19.082  49.668  1.00  0.00           H  
ATOM    712  CA  GLN    46      53.157  18.387  47.734  1.00  0.00           C  
ATOM    713  HA  GLN    46      53.890  18.257  46.938  1.00  0.00           H  
ATOM    714  CB  GLN    46      52.890  17.043  48.438  1.00  0.00           C  
ATOM    715  HB2 GLN    46      52.114  17.085  49.201  1.00  0.00           H  
ATOM    716  HB3 GLN    46      52.592  16.257  47.745  1.00  0.00           H  
ATOM    717  CG  GLN    46      54.171  16.471  49.088  1.00  0.00           C  
ATOM    718  HG2 GLN    46      54.090  15.391  49.213  1.00  0.00           H  
ATOM    719  HG3 GLN    46      55.046  16.640  48.459  1.00  0.00           H  
ATOM    720  CD  GLN    46      54.629  16.883  50.470  1.00  0.00           C  
ATOM    721  OE1 GLN    46      54.113  17.822  51.027  1.00  0.00           O  
ATOM    722  NE2 GLN    46      55.607  16.243  51.076  1.00  0.00           N  
ATOM    723 HE21 GLN    46      55.963  16.713  51.896  1.00  0.00           H  
ATOM    724 HE22 GLN    46      56.108  15.522  50.576  1.00  0.00           H  
ATOM    725  C   GLN    46      51.889  18.981  47.047  1.00  0.00           C  
ATOM    726  O   GLN    46      51.689  18.530  45.940  1.00  0.00           O  
ATOM    727  N   VAL    47      51.080  19.880  47.565  1.00  0.00           N  
ATOM    728  H   VAL    47      51.356  20.286  48.448  1.00  0.00           H  
ATOM    729  CA  VAL    47      49.905  20.487  46.865  1.00  0.00           C  
ATOM    730  HA  VAL    47      49.332  19.626  46.521  1.00  0.00           H  
ATOM    731  CB  VAL    47      48.999  21.191  47.836  1.00  0.00           C  
ATOM    732  HB  VAL    47      48.551  20.476  48.527  1.00  0.00           H  
ATOM    733  CG1 VAL    47      49.753  22.374  48.540  1.00  0.00           C  
ATOM    734 HG11 VAL    47      50.541  22.058  49.224  1.00  0.00           H  
ATOM    735 HG12 VAL    47      50.132  23.021  47.749  1.00  0.00           H  
ATOM    736 HG13 VAL    47      48.942  22.895  49.049  1.00  0.00           H  
ATOM    737  CG2 VAL    47      47.730  21.678  47.284  1.00  0.00           C  
ATOM    738 HG21 VAL    47      47.113  22.236  47.989  1.00  0.00           H  
ATOM    739 HG22 VAL    47      47.875  22.382  46.464  1.00  0.00           H  
ATOM    740 HG23 VAL    47      47.063  20.878  46.962  1.00  0.00           H  
ATOM    741  C   VAL    47      50.380  21.434  45.770  1.00  0.00           C  
ATOM    742  O   VAL    47      51.449  22.045  45.850  1.00  0.00           O  
ATOM    743  N   ASP    48      49.675  21.623  44.696  1.00  0.00           N  
ATOM    744  H   ASP    48      48.756  21.204  44.733  1.00  0.00           H  
ATOM    745  CA  ASP    48      50.294  22.162  43.491  1.00  0.00           C  
ATOM    746  HA  ASP    48      51.233  21.664  43.245  1.00  0.00           H  
ATOM    747  CB  ASP    48      49.303  21.822  42.336  1.00  0.00           C  
ATOM    748  HB2 ASP    48      48.409  22.441  42.420  1.00  0.00           H  
ATOM    749  HB3 ASP    48      49.730  22.036  41.356  1.00  0.00           H  
ATOM    750  CG  ASP    48      48.891  20.367  42.082  1.00  0.00           C  
ATOM    751  OD1 ASP    48      49.640  19.445  42.481  1.00  0.00           O  
ATOM    752  OD2 ASP    48      47.797  20.107  41.568  1.00  0.00           O  
ATOM    753  C   ASP    48      50.490  23.690  43.604  1.00  0.00           C  
ATOM    754  O   ASP    48      49.671  24.323  44.246  1.00  0.00           O  
ATOM    755  N   THR    49      51.398  24.306  42.859  1.00  0.00           N  
ATOM    756  H   THR    49      52.039  23.724  42.339  1.00  0.00           H  
ATOM    757  CA  THR    49      51.675  25.755  42.899  1.00  0.00           C  
ATOM    758  HA  THR    49      51.939  26.052  43.914  1.00  0.00           H  
ATOM    759  CB  THR    49      52.912  26.164  42.117  1.00  0.00           C  
ATOM    760  HB  THR    49      52.980  25.590  41.193  1.00  0.00           H  
ATOM    761  CG2 THR    49      53.113  27.668  41.834  1.00  0.00           C  
ATOM    762 HG21 THR    49      52.283  27.983  41.200  1.00  0.00           H  
ATOM    763 HG22 THR    49      53.201  28.208  42.776  1.00  0.00           H  
ATOM    764 HG23 THR    49      54.051  27.738  41.283  1.00  0.00           H  
ATOM    765  OG1 THR    49      54.019  25.831  42.972  1.00  0.00           O  
ATOM    766  HG1 THR    49      53.928  24.919  43.257  1.00  0.00           H  
ATOM    767  C   THR    49      50.375  26.541  42.520  1.00  0.00           C  
ATOM    768  O   THR    49      49.874  27.385  43.326  1.00  0.00           O  
ATOM    769  N   PRO    50      49.705  26.241  41.399  1.00  0.00           N  
ATOM    770  CD  PRO    50      50.169  25.463  40.217  1.00  0.00           C  
ATOM    771  HD2 PRO    50      49.966  24.400  40.344  1.00  0.00           H  
ATOM    772  HD3 PRO    50      51.135  25.749  39.800  1.00  0.00           H  
ATOM    773  CG  PRO    50      49.290  25.855  39.081  1.00  0.00           C  
ATOM    774  HG2 PRO    50      49.020  25.097  38.346  1.00  0.00           H  
ATOM    775  HG3 PRO    50      49.710  26.690  38.520  1.00  0.00           H  
ATOM    776  CB  PRO    50      47.993  26.425  39.761  1.00  0.00           C  
ATOM    777  HB2 PRO    50      47.329  25.569  39.878  1.00  0.00           H  
ATOM    778  HB3 PRO    50      47.590  27.246  39.168  1.00  0.00           H  
ATOM    779  CA  PRO    50      48.487  26.992  41.078  1.00  0.00           C  
ATOM    780  HA  PRO    50      48.813  28.027  40.974  1.00  0.00           H  
ATOM    781  C   PRO    50      47.301  26.736  42.047  1.00  0.00           C  
ATOM    782  O   PRO    50      46.400  27.573  42.302  1.00  0.00           O  
ATOM    783  N   ASN    51      47.395  25.643  42.729  1.00  0.00           N  
ATOM    784  H   ASN    51      48.160  25.075  42.395  1.00  0.00           H  
ATOM    785  CA  ASN    51      46.386  25.346  43.760  1.00  0.00           C  
ATOM    786  HA  ASN    51      45.458  25.739  43.342  1.00  0.00           H  
ATOM    787  CB  ASN    51      46.212  23.797  43.936  1.00  0.00           C  
ATOM    788  HB2 ASN    51      46.177  23.336  42.949  1.00  0.00           H  
ATOM    789  HB3 ASN    51      47.046  23.347  44.474  1.00  0.00           H  
ATOM    790  CG  ASN    51      44.953  23.391  44.723  1.00  0.00           C  
ATOM    791  OD1 ASN    51      43.962  24.034  44.567  1.00  0.00           O  
ATOM    792  ND2 ASN    51      44.840  22.263  45.307  1.00  0.00           N  
ATOM    793 HD21 ASN    51      43.957  22.013  45.730  1.00  0.00           H  
ATOM    794 HD22 ASN    51      45.682  21.709  45.364  1.00  0.00           H  
ATOM    795  C   ASN    51      46.670  26.181  45.059  1.00  0.00           C  
ATOM    796  O   ASN    51      45.745  26.732  45.638  1.00  0.00           O  
ATOM    797  N   GLN    52      47.973  26.268  45.476  1.00  0.00           N  
ATOM    798  H   GLN    52      48.720  25.792  44.991  1.00  0.00           H  
ATOM    799  CA  GLN    52      48.422  27.232  46.488  1.00  0.00           C  
ATOM    800  HA  GLN    52      48.012  26.891  47.438  1.00  0.00           H  
ATOM    801  CB  GLN    52      49.995  27.148  46.626  1.00  0.00           C  
ATOM    802  HB2 GLN    52      50.395  27.307  45.625  1.00  0.00           H  
ATOM    803  HB3 GLN    52      50.262  28.006  47.243  1.00  0.00           H  
ATOM    804  CG  GLN    52      50.601  25.810  47.177  1.00  0.00           C  
ATOM    805  HG2 GLN    52      50.334  25.654  48.222  1.00  0.00           H  
ATOM    806  HG3 GLN    52      50.107  24.972  46.687  1.00  0.00           H  
ATOM    807  CD  GLN    52      52.043  25.733  46.860  1.00  0.00           C  
ATOM    808  OE1 GLN    52      52.840  26.648  46.979  1.00  0.00           O  
ATOM    809  NE2 GLN    52      52.478  24.594  46.404  1.00  0.00           N  
ATOM    810 HE21 GLN    52      53.469  24.441  46.279  1.00  0.00           H  
ATOM    811 HE22 GLN    52      51.910  23.813  46.108  1.00  0.00           H  
ATOM    812  C   GLN    52      47.946  28.653  46.137  1.00  0.00           C  
ATOM    813  O   GLN    52      47.459  29.273  47.103  1.00  0.00           O  
ATOM    814  N   ILE    53      47.936  29.202  44.916  1.00  0.00           N  
ATOM    815  H   ILE    53      48.263  28.685  44.112  1.00  0.00           H  
ATOM    816  CA  ILE    53      47.500  30.528  44.611  1.00  0.00           C  
ATOM    817  HA  ILE    53      47.995  31.263  45.245  1.00  0.00           H  
ATOM    818  CB  ILE    53      47.960  30.921  43.163  1.00  0.00           C  
ATOM    819  HB  ILE    53      47.652  30.127  42.482  1.00  0.00           H  
ATOM    820  CG2 ILE    53      47.317  32.264  42.788  1.00  0.00           C  
ATOM    821 HG21 ILE    53      47.828  32.713  41.936  1.00  0.00           H  
ATOM    822 HG22 ILE    53      46.260  32.117  42.567  1.00  0.00           H  
ATOM    823 HG23 ILE    53      47.419  32.995  43.591  1.00  0.00           H  
ATOM    824  CG1 ILE    53      49.526  31.088  43.238  1.00  0.00           C  
ATOM    825 HG12 ILE    53      49.727  32.140  43.441  1.00  0.00           H  
ATOM    826 HG13 ILE    53      49.929  30.598  44.125  1.00  0.00           H  
ATOM    827  CD1 ILE    53      50.223  30.426  42.038  1.00  0.00           C  
ATOM    828 HD11 ILE    53      50.034  30.919  41.084  1.00  0.00           H  
ATOM    829 HD12 ILE    53      51.278  30.223  42.225  1.00  0.00           H  
ATOM    830 HD13 ILE    53      49.836  29.409  41.985  1.00  0.00           H  
ATOM    831  C   ILE    53      46.004  30.727  44.859  1.00  0.00           C  
ATOM    832  O   ILE    53      45.602  31.782  45.366  1.00  0.00           O  
ATOM    833  N   GLN    54      45.154  29.709  44.556  1.00  0.00           N  
ATOM    834  H   GLN    54      45.534  28.779  44.452  1.00  0.00           H  
ATOM    835  CA  GLN    54      43.717  29.798  44.871  1.00  0.00           C  
ATOM    836  HA  GLN    54      43.303  30.753  44.545  1.00  0.00           H  
ATOM    837  CB  GLN    54      42.959  28.729  44.051  1.00  0.00           C  
ATOM    838  HB2 GLN    54      43.447  28.670  43.079  1.00  0.00           H  
ATOM    839  HB3 GLN    54      43.267  27.812  44.554  1.00  0.00           H  
ATOM    840  CG  GLN    54      41.405  28.869  43.969  1.00  0.00           C  
ATOM    841  HG2 GLN    54      40.978  27.940  43.591  1.00  0.00           H  
ATOM    842  HG3 GLN    54      41.019  29.019  44.977  1.00  0.00           H  
ATOM    843  CD  GLN    54      40.830  29.942  42.995  1.00  0.00           C  
ATOM    844  OE1 GLN    54      40.216  30.901  43.476  1.00  0.00           O  
ATOM    845  NE2 GLN    54      41.060  29.921  41.635  1.00  0.00           N  
ATOM    846 HE21 GLN    54      40.954  30.815  41.177  1.00  0.00           H  
ATOM    847 HE22 GLN    54      41.692  29.233  41.251  1.00  0.00           H  
ATOM    848  C   GLN    54      43.486  29.650  46.401  1.00  0.00           C  
ATOM    849  O   GLN    54      42.803  30.506  47.013  1.00  0.00           O  
ATOM    850  N   HIE    55      44.301  28.864  47.115  1.00  0.00           N  
ATOM    851  H   HIE    55      44.850  28.192  46.598  1.00  0.00           H  
ATOM    852  CA  HIE    55      44.427  28.763  48.562  1.00  0.00           C  
ATOM    853  HA  HIE    55      43.482  28.410  48.973  1.00  0.00           H  
ATOM    854  CB  HIE    55      45.373  27.630  48.951  1.00  0.00           C  
ATOM    855  HB2 HIE    55      45.100  26.795  48.306  1.00  0.00           H  
ATOM    856  HB3 HIE    55      46.339  28.089  48.739  1.00  0.00           H  
ATOM    857  CG  HIE    55      45.221  27.202  50.412  1.00  0.00           C  
ATOM    858  ND1 HIE    55      44.341  26.215  50.906  1.00  0.00           N  
ATOM    859  CE1 HIE    55      44.684  25.983  52.164  1.00  0.00           C  
ATOM    860  HE1 HIE    55      44.399  25.219  52.873  1.00  0.00           H  
ATOM    861  NE2 HIE    55      45.724  26.756  52.475  1.00  0.00           N  
ATOM    862  HE2 HIE    55      46.161  26.724  53.384  1.00  0.00           H  
ATOM    863  CD2 HIE    55      46.084  27.544  51.422  1.00  0.00           C  
ATOM    864  HD2 HIE    55      46.852  28.304  51.408  1.00  0.00           H  
ATOM    865  C   HIE    55      44.846  30.105  49.291  1.00  0.00           C  
ATOM    866  O   HIE    55      44.157  30.489  50.273  1.00  0.00           O  
ATOM    867  N   LEU    56      45.865  30.744  48.760  1.00  0.00           N  
ATOM    868  H   LEU    56      46.426  30.383  48.002  1.00  0.00           H  
ATOM    869  CA  LEU    56      46.282  32.071  49.235  1.00  0.00           C  
ATOM    870  HA  LEU    56      46.525  32.093  50.298  1.00  0.00           H  
ATOM    871  CB  LEU    56      47.590  32.427  48.487  1.00  0.00           C  
ATOM    872  HB2 LEU    56      47.430  32.253  47.423  1.00  0.00           H  
ATOM    873  HB3 LEU    56      47.865  33.467  48.663  1.00  0.00           H  
ATOM    874  CG  LEU    56      48.819  31.619  48.831  1.00  0.00           C  
ATOM    875  HG  LEU    56      48.619  30.591  49.134  1.00  0.00           H  
ATOM    876  CD1 LEU    56      49.976  31.714  47.849  1.00  0.00           C  
ATOM    877 HD11 LEU    56      49.571  31.755  46.838  1.00  0.00           H  
ATOM    878 HD12 LEU    56      50.442  32.658  48.132  1.00  0.00           H  
ATOM    879 HD13 LEU    56      50.598  30.823  47.919  1.00  0.00           H  
ATOM    880  CD2 LEU    56      49.356  32.007  50.202  1.00  0.00           C  
ATOM    881 HD21 LEU    56      48.731  31.589  50.991  1.00  0.00           H  
ATOM    882 HD22 LEU    56      50.296  31.460  50.284  1.00  0.00           H  
ATOM    883 HD23 LEU    56      49.636  33.049  50.354  1.00  0.00           H  
ATOM    884  C   LEU    56      45.172  33.113  48.955  1.00  0.00           C  
ATOM    885  O   LEU    56      44.806  33.781  49.938  1.00  0.00           O  
ATOM    886  N   LYS    57      44.541  33.207  47.820  1.00  0.00           N  
ATOM    887  H   LYS    57      44.780  32.588  47.058  1.00  0.00           H  
ATOM    888  CA  LYS    57      43.410  34.141  47.539  1.00  0.00           C  
ATOM    889  HA  LYS    57      43.801  35.105  47.864  1.00  0.00           H  
ATOM    890  CB  LYS    57      42.911  33.964  46.063  1.00  0.00           C  
ATOM    891  HB2 LYS    57      43.799  33.802  45.452  1.00  0.00           H  
ATOM    892  HB3 LYS    57      42.359  33.024  46.071  1.00  0.00           H  
ATOM    893  CG  LYS    57      42.153  35.239  45.618  1.00  0.00           C  
ATOM    894  HG2 LYS    57      41.122  35.156  45.963  1.00  0.00           H  
ATOM    895  HG3 LYS    57      42.562  36.097  46.150  1.00  0.00           H  
ATOM    896  CD  LYS    57      42.162  35.383  44.074  1.00  0.00           C  
ATOM    897  HD2 LYS    57      41.528  36.230  43.807  1.00  0.00           H  
ATOM    898  HD3 LYS    57      43.165  35.548  43.681  1.00  0.00           H  
ATOM    899  CE  LYS    57      41.576  34.151  43.424  1.00  0.00           C  
ATOM    900  HE2 LYS    57      42.007  33.316  43.977  1.00  0.00           H  
ATOM    901  HE3 LYS    57      40.486  34.187  43.425  1.00  0.00           H  
ATOM    902  NZ  LYS    57      42.036  34.001  42.002  1.00  0.00           N  
ATOM    903  HZ1 LYS    57      41.741  34.817  41.485  1.00  0.00           H  
ATOM    904  HZ2 LYS    57      43.015  33.832  41.819  1.00  0.00           H  
ATOM    905  HZ3 LYS    57      41.576  33.213  41.569  1.00  0.00           H  
ATOM    906  C   LYS    57      42.179  33.861  48.432  1.00  0.00           C  
ATOM    907  O   LYS    57      41.618  34.812  49.029  1.00  0.00           O  
ATOM    908  N   HID    58      41.717  32.636  48.644  1.00  0.00           N  
ATOM    909  H   HID    58      42.138  31.913  48.078  1.00  0.00           H  
ATOM    910  CA  HID    58      40.648  32.263  49.524  1.00  0.00           C  
ATOM    911  HA  HID    58      39.744  32.771  49.189  1.00  0.00           H  
ATOM    912  CB  HID    58      40.490  30.694  49.457  1.00  0.00           C  
ATOM    913  HB2 HID    58      40.515  30.316  48.434  1.00  0.00           H  
ATOM    914  HB3 HID    58      41.334  30.286  50.013  1.00  0.00           H  
ATOM    915  CG  HID    58      39.194  30.251  50.100  1.00  0.00           C  
ATOM    916  ND1 HID    58      37.924  30.468  49.591  1.00  0.00           N  
ATOM    917  HD1 HID    58      37.824  31.084  48.797  1.00  0.00           H  
ATOM    918  CE1 HID    58      37.028  29.641  50.198  1.00  0.00           C  
ATOM    919  HE1 HID    58      35.968  29.487  50.063  1.00  0.00           H  
ATOM    920  NE2 HID    58      37.632  29.069  51.274  1.00  0.00           N  
ATOM    921  CD2 HID    58      38.976  29.433  51.196  1.00  0.00           C  
ATOM    922  HD2 HID    58      39.791  28.906  51.670  1.00  0.00           H  
ATOM    923  C   HID    58      40.927  32.614  50.936  1.00  0.00           C  
ATOM    924  O   HID    58      40.091  33.196  51.631  1.00  0.00           O  
ATOM    925  N   SER    59      42.182  32.321  51.462  1.00  0.00           N  
ATOM    926  H   SER    59      42.790  31.785  50.859  1.00  0.00           H  
ATOM    927  CA  SER    59      42.656  32.648  52.798  1.00  0.00           C  
ATOM    928  HA  SER    59      41.845  32.337  53.456  1.00  0.00           H  
ATOM    929  CB  SER    59      44.075  32.012  53.149  1.00  0.00           C  
ATOM    930  HB2 SER    59      44.982  32.443  52.725  1.00  0.00           H  
ATOM    931  HB3 SER    59      44.127  32.053  54.237  1.00  0.00           H  
ATOM    932  OG  SER    59      44.103  30.586  52.911  1.00  0.00           O  
ATOM    933  HG  SER    59      44.112  30.405  51.969  1.00  0.00           H  
ATOM    934  C   SER    59      42.691  34.177  52.915  1.00  0.00           C  
ATOM    935  O   SER    59      42.159  34.684  53.916  1.00  0.00           O  
ATOM    936  N   LEU    60      43.337  34.920  51.972  1.00  0.00           N  
ATOM    937  H   LEU    60      43.659  34.417  51.158  1.00  0.00           H  
ATOM    938  CA  LEU    60      43.483  36.396  51.933  1.00  0.00           C  
ATOM    939  HA  LEU    60      43.990  36.709  52.846  1.00  0.00           H  
ATOM    940  CB  LEU    60      44.345  36.763  50.686  1.00  0.00           C  
ATOM    941  HB2 LEU    60      45.338  36.323  50.593  1.00  0.00           H  
ATOM    942  HB3 LEU    60      43.845  36.416  49.781  1.00  0.00           H  
ATOM    943  CG  LEU    60      44.621  38.252  50.541  1.00  0.00           C  
ATOM    944  HG  LEU    60      43.652  38.733  50.408  1.00  0.00           H  
ATOM    945  CD1 LEU    60      45.484  38.893  51.655  1.00  0.00           C  
ATOM    946 HD11 LEU    60      45.882  39.860  51.350  1.00  0.00           H  
ATOM    947 HD12 LEU    60      44.809  39.007  52.504  1.00  0.00           H  
ATOM    948 HD13 LEU    60      46.287  38.185  51.859  1.00  0.00           H  
ATOM    949  CD2 LEU    60      45.528  38.304  49.227  1.00  0.00           C  
ATOM    950 HD21 LEU    60      45.092  37.853  48.336  1.00  0.00           H  
ATOM    951 HD22 LEU    60      45.718  39.360  49.032  1.00  0.00           H  
ATOM    952 HD23 LEU    60      46.451  37.755  49.411  1.00  0.00           H  
ATOM    953  C   LEU    60      42.139  37.070  52.020  1.00  0.00           C  
ATOM    954  O   LEU    60      41.944  37.932  52.884  1.00  0.00           O  
ATOM    955  N   SER    61      41.129  36.698  51.173  1.00  0.00           N  
ATOM    956  H   SER    61      41.242  35.950  50.503  1.00  0.00           H  
ATOM    957  CA  SER    61      39.729  37.201  51.196  1.00  0.00           C  
ATOM    958  HA  SER    61      39.651  38.262  50.957  1.00  0.00           H  
ATOM    959  CB  SER    61      38.962  36.627  50.009  1.00  0.00           C  
ATOM    960  HB2 SER    61      39.053  35.555  50.180  1.00  0.00           H  
ATOM    961  HB3 SER    61      37.914  36.894  50.139  1.00  0.00           H  
ATOM    962  OG  SER    61      39.554  36.761  48.723  1.00  0.00           O  
ATOM    963  HG  SER    61      39.346  35.992  48.188  1.00  0.00           H  
ATOM    964  C   SER    61      39.009  36.837  52.454  1.00  0.00           C  
ATOM    965  O   SER    61      38.454  37.745  52.986  1.00  0.00           O  
ATOM    966  N   SER    62      39.105  35.606  52.999  1.00  0.00           N  
ATOM    967  H   SER    62      39.649  34.920  52.497  1.00  0.00           H  
ATOM    968  CA  SER    62      38.491  35.258  54.288  1.00  0.00           C  
ATOM    969  HA  SER    62      37.435  35.520  54.352  1.00  0.00           H  
ATOM    970  CB  SER    62      38.704  33.723  54.500  1.00  0.00           C  
ATOM    971  HB2 SER    62      38.024  33.304  53.758  1.00  0.00           H  
ATOM    972  HB3 SER    62      39.755  33.541  54.275  1.00  0.00           H  
ATOM    973  OG  SER    62      38.442  33.346  55.828  1.00  0.00           O  
ATOM    974  HG  SER    62      38.258  32.407  55.912  1.00  0.00           H  
ATOM    975  C   SER    62      39.099  36.039  55.367  1.00  0.00           C  
ATOM    976  O   SER    62      38.389  36.565  56.189  1.00  0.00           O  
ATOM    977  N   THR    63      40.422  36.371  55.286  1.00  0.00           N  
ATOM    978  H   THR    63      40.875  36.119  54.420  1.00  0.00           H  
ATOM    979  CA  THR    63      41.167  37.211  56.299  1.00  0.00           C  
ATOM    980  HA  THR    63      40.818  36.743  57.220  1.00  0.00           H  
ATOM    981  CB  THR    63      42.718  37.266  56.212  1.00  0.00           C  
ATOM    982  HB  THR    63      42.984  37.871  55.346  1.00  0.00           H  
ATOM    983  CG2 THR    63      43.334  37.697  57.525  1.00  0.00           C  
ATOM    984 HG21 THR    63      44.410  37.696  57.352  1.00  0.00           H  
ATOM    985 HG22 THR    63      43.142  38.767  57.604  1.00  0.00           H  
ATOM    986 HG23 THR    63      43.051  37.108  58.398  1.00  0.00           H  
ATOM    987  OG1 THR    63      43.297  35.985  56.026  1.00  0.00           O  
ATOM    988  HG1 THR    63      42.795  35.541  55.339  1.00  0.00           H  
ATOM    989  C   THR    63      40.821  38.782  56.206  1.00  0.00           C  
ATOM    990  O   THR    63      40.732  39.418  57.213  1.00  0.00           O  
ATOM    991  N   LEU    64      40.491  39.307  54.990  1.00  0.00           N  
ATOM    992  H   LEU    64      40.595  38.746  54.156  1.00  0.00           H  
ATOM    993  CA  LEU    64      39.786  40.599  54.824  1.00  0.00           C  
ATOM    994  HA  LEU    64      40.347  41.409  55.288  1.00  0.00           H  
ATOM    995  CB  LEU    64      39.612  41.276  53.397  1.00  0.00           C  
ATOM    996  HB2 LEU    64      39.059  40.626  52.719  1.00  0.00           H  
ATOM    997  HB3 LEU    64      38.897  42.086  53.542  1.00  0.00           H  
ATOM    998  CG  LEU    64      40.731  42.076  52.726  1.00  0.00           C  
ATOM    999  HG  LEU    64      41.063  42.739  53.525  1.00  0.00           H  
ATOM   1000  CD1 LEU    64      41.821  41.132  52.259  1.00  0.00           C  
ATOM   1001 HD11 LEU    64      42.608  41.758  51.838  1.00  0.00           H  
ATOM   1002 HD12 LEU    64      42.231  40.504  53.049  1.00  0.00           H  
ATOM   1003 HD13 LEU    64      41.536  40.443  51.464  1.00  0.00           H  
ATOM   1004  CD2 LEU    64      40.223  42.817  51.501  1.00  0.00           C  
ATOM   1005 HD21 LEU    64      39.395  43.501  51.686  1.00  0.00           H  
ATOM   1006 HD22 LEU    64      41.028  43.427  51.093  1.00  0.00           H  
ATOM   1007 HD23 LEU    64      39.996  42.101  50.711  1.00  0.00           H  
ATOM   1008  C   LEU    64      38.409  40.601  55.563  1.00  0.00           C  
ATOM   1009  O   LEU    64      37.958  41.699  55.991  1.00  0.00           O  
ATOM   1010  N   SER    65      37.716  39.491  55.732  1.00  0.00           N  
ATOM   1011  H   SER    65      38.110  38.591  55.499  1.00  0.00           H  
ATOM   1012  CA  SER    65      36.463  39.485  56.594  1.00  0.00           C  
ATOM   1013  HA  SER    65      35.864  40.276  56.143  1.00  0.00           H  
ATOM   1014  CB  SER    65      35.817  38.156  56.462  1.00  0.00           C  
ATOM   1015  HB2 SER    65      35.854  37.905  55.402  1.00  0.00           H  
ATOM   1016  HB3 SER    65      36.399  37.498  57.107  1.00  0.00           H  
ATOM   1017  OG  SER    65      34.506  38.055  56.917  1.00  0.00           O  
ATOM   1018  HG  SER    65      34.566  37.486  57.688  1.00  0.00           H  
ATOM   1019  C   SER    65      36.770  39.842  58.114  1.00  0.00           C  
ATOM   1020  O   SER    65      35.814  40.198  58.822  1.00  0.00           O  
ATOM   1021  N   PHE    66      38.011  39.794  58.595  1.00  0.00           N  
ATOM   1022  H   PHE    66      38.761  39.528  57.973  1.00  0.00           H  
ATOM   1023  CA  PHE    66      38.394  40.208  59.933  1.00  0.00           C  
ATOM   1024  HA  PHE    66      37.492  40.355  60.527  1.00  0.00           H  
ATOM   1025  CB  PHE    66      39.286  39.036  60.551  1.00  0.00           C  
ATOM   1026  HB2 PHE    66      40.273  38.927  60.103  1.00  0.00           H  
ATOM   1027  HB3 PHE    66      39.508  39.436  61.540  1.00  0.00           H  
ATOM   1028  CG  PHE    66      38.617  37.650  60.627  1.00  0.00           C  
ATOM   1029  CD1 PHE    66      37.977  37.204  61.783  1.00  0.00           C  
ATOM   1030  HD1 PHE    66      37.998  37.806  62.679  1.00  0.00           H  
ATOM   1031  CE1 PHE    66      37.442  35.936  61.772  1.00  0.00           C  
ATOM   1032  HE1 PHE    66      37.092  35.509  62.700  1.00  0.00           H  
ATOM   1033  CZ  PHE    66      37.596  35.086  60.659  1.00  0.00           C  
ATOM   1034  HZ  PHE    66      37.217  34.075  60.687  1.00  0.00           H  
ATOM   1035  CE2 PHE    66      38.291  35.566  59.544  1.00  0.00           C  
ATOM   1036  HE2 PHE    66      38.363  34.938  58.669  1.00  0.00           H  
ATOM   1037  CD2 PHE    66      38.736  36.885  59.526  1.00  0.00           C  
ATOM   1038  HD2 PHE    66      39.209  37.205  58.609  1.00  0.00           H  
ATOM   1039  C   PHE    66      39.187  41.544  59.992  1.00  0.00           C  
ATOM   1040  O   PHE    66      39.459  42.093  61.076  1.00  0.00           O  
ATOM   1041  N   PHE    67      39.641  42.017  58.785  1.00  0.00           N  
ATOM   1042  H   PHE    67      39.329  41.573  57.933  1.00  0.00           H  
ATOM   1043  CA  PHE    67      40.312  43.306  58.581  1.00  0.00           C  
ATOM   1044  HA  PHE    67      40.182  43.892  59.490  1.00  0.00           H  
ATOM   1045  CB  PHE    67      41.858  43.052  58.385  1.00  0.00           C  
ATOM   1046  HB2 PHE    67      41.964  42.570  57.413  1.00  0.00           H  
ATOM   1047  HB3 PHE    67      42.308  44.003  58.102  1.00  0.00           H  
ATOM   1048  CG  PHE    67      42.657  42.352  59.515  1.00  0.00           C  
ATOM   1049  CD1 PHE    67      43.580  43.102  60.245  1.00  0.00           C  
ATOM   1050  HD1 PHE    67      43.757  44.158  60.101  1.00  0.00           H  
ATOM   1051  CE1 PHE    67      44.288  42.471  61.299  1.00  0.00           C  
ATOM   1052  HE1 PHE    67      44.996  43.022  61.901  1.00  0.00           H  
ATOM   1053  CZ  PHE    67      44.040  41.116  61.563  1.00  0.00           C  
ATOM   1054  HZ  PHE    67      44.515  40.673  62.426  1.00  0.00           H  
ATOM   1055  CE2 PHE    67      43.148  40.362  60.744  1.00  0.00           C  
ATOM   1056  HE2 PHE    67      43.000  39.319  60.985  1.00  0.00           H  
ATOM   1057  CD2 PHE    67      42.493  40.997  59.669  1.00  0.00           C  
ATOM   1058  HD2 PHE    67      41.851  40.452  58.993  1.00  0.00           H  
ATOM   1059  C   PHE    67      39.624  44.040  57.378  1.00  0.00           C  
ATOM   1060  O   PHE    67      40.295  44.355  56.383  1.00  0.00           O  
ATOM   1061  N   PRO    68      38.358  44.447  57.420  1.00  0.00           N  
ATOM   1062  CD  PRO    68      37.366  44.031  58.358  1.00  0.00           C  
ATOM   1063  HD2 PRO    68      37.256  44.792  59.131  1.00  0.00           H  
ATOM   1064  HD3 PRO    68      37.583  43.073  58.832  1.00  0.00           H  
ATOM   1065  CG  PRO    68      35.995  43.743  57.752  1.00  0.00           C  
ATOM   1066  HG2 PRO    68      35.293  43.717  58.586  1.00  0.00           H  
ATOM   1067  HG3 PRO    68      36.058  42.815  57.183  1.00  0.00           H  
ATOM   1068  CB  PRO    68      36.070  44.982  56.769  1.00  0.00           C  
ATOM   1069  HB2 PRO    68      35.810  45.898  57.298  1.00  0.00           H  
ATOM   1070  HB3 PRO    68      35.399  44.661  55.972  1.00  0.00           H  
ATOM   1071  CA  PRO    68      37.566  45.015  56.334  1.00  0.00           C  
ATOM   1072  HA  PRO    68      37.694  44.317  55.507  1.00  0.00           H  
ATOM   1073  C   PRO    68      37.974  46.459  55.932  1.00  0.00           C  
ATOM   1074  O   PRO    68      37.654  46.790  54.794  1.00  0.00           O  
ATOM   1075  N   PRO    69      38.638  47.317  56.644  1.00  0.00           N  
ATOM   1076  CD  PRO    69      38.764  47.294  58.070  1.00  0.00           C  
ATOM   1077  HD2 PRO    69      39.531  46.557  58.305  1.00  0.00           H  
ATOM   1078  HD3 PRO    69      37.801  47.134  58.554  1.00  0.00           H  
ATOM   1079  CG  PRO    69      39.508  48.548  58.514  1.00  0.00           C  
ATOM   1080  HG2 PRO    69      40.565  48.304  58.617  1.00  0.00           H  
ATOM   1081  HG3 PRO    69      39.104  48.848  59.481  1.00  0.00           H  
ATOM   1082  CB  PRO    69      39.341  49.514  57.373  1.00  0.00           C  
ATOM   1083  HB2 PRO    69      40.209  50.150  57.203  1.00  0.00           H  
ATOM   1084  HB3 PRO    69      38.506  50.182  57.585  1.00  0.00           H  
ATOM   1085  CA  PRO    69      38.936  48.653  56.153  1.00  0.00           C  
ATOM   1086  HA  PRO    69      38.040  49.086  55.709  1.00  0.00           H  
ATOM   1087  C   PRO    69      39.847  48.628  54.929  1.00  0.00           C  
ATOM   1088  O   PRO    69      39.813  49.521  54.042  1.00  0.00           O  
ATOM   1089  N   PHE    70      40.593  47.539  54.721  1.00  0.00           N  
ATOM   1090  H   PHE    70      40.363  46.763  55.325  1.00  0.00           H  
ATOM   1091  CA  PHE    70      41.435  47.329  53.461  1.00  0.00           C  
ATOM   1092  HA  PHE    70      42.087  48.201  53.391  1.00  0.00           H  
ATOM   1093  CB  PHE    70      42.284  46.090  53.694  1.00  0.00           C  
ATOM   1094  HB2 PHE    70      41.617  45.392  54.201  1.00  0.00           H  
ATOM   1095  HB3 PHE    70      42.710  45.769  52.744  1.00  0.00           H  
ATOM   1096  CG  PHE    70      43.383  46.231  54.712  1.00  0.00           C  
ATOM   1097  CD1 PHE    70      43.557  45.204  55.706  1.00  0.00           C  
ATOM   1098  HD1 PHE    70      42.955  44.308  55.747  1.00  0.00           H  
ATOM   1099  CE1 PHE    70      44.566  45.357  56.696  1.00  0.00           C  
ATOM   1100  HE1 PHE    70      44.756  44.585  57.427  1.00  0.00           H  
ATOM   1101  CZ  PHE    70      45.377  46.485  56.686  1.00  0.00           C  
ATOM   1102  HZ  PHE    70      46.152  46.570  57.434  1.00  0.00           H  
ATOM   1103  CE2 PHE    70      45.225  47.462  55.674  1.00  0.00           C  
ATOM   1104  HE2 PHE    70      45.838  48.352  55.688  1.00  0.00           H  
ATOM   1105  CD2 PHE    70      44.225  47.353  54.689  1.00  0.00           C  
ATOM   1106  HD2 PHE    70      44.201  48.071  53.883  1.00  0.00           H  
ATOM   1107  C   PHE    70      40.607  47.244  52.199  1.00  0.00           C  
ATOM   1108  O   PHE    70      41.160  47.385  51.099  1.00  0.00           O  
ATOM   1109  N   ALA    71      39.312  46.992  52.253  1.00  0.00           N  
ATOM   1110  H   ALA    71      38.922  46.762  53.156  1.00  0.00           H  
ATOM   1111  CA  ALA    71      38.382  47.015  51.135  1.00  0.00           C  
ATOM   1112  HA  ALA    71      38.990  46.881  50.241  1.00  0.00           H  
ATOM   1113  CB  ALA    71      37.409  45.887  51.182  1.00  0.00           C  
ATOM   1114  HB1 ALA    71      36.776  45.944  50.296  1.00  0.00           H  
ATOM   1115  HB2 ALA    71      38.021  44.986  51.227  1.00  0.00           H  
ATOM   1116  HB3 ALA    71      36.836  46.053  52.094  1.00  0.00           H  
ATOM   1117  C   ALA    71      37.626  48.339  51.060  1.00  0.00           C  
ATOM   1118  O   ALA    71      36.598  48.476  50.291  1.00  0.00           O  
ATOM   1119  N   GLY    72      37.993  49.342  51.872  1.00  0.00           N  
ATOM   1120  H   GLY    72      38.641  49.042  52.586  1.00  0.00           H  
ATOM   1121  CA  GLY    72      37.486  50.723  51.824  1.00  0.00           C  
ATOM   1122  HA2 GLY    72      36.405  50.778  51.694  1.00  0.00           H  
ATOM   1123  HA3 GLY    72      37.677  51.073  52.838  1.00  0.00           H  
ATOM   1124  C   GLY    72      38.144  51.718  50.864  1.00  0.00           C  
ATOM   1125  O   GLY    72      38.860  51.397  49.931  1.00  0.00           O  
ATOM   1126  N   ARG    73      37.954  53.047  51.198  1.00  0.00           N  
ATOM   1127  H   ARG    73      37.109  53.271  51.704  1.00  0.00           H  
ATOM   1128  CA  ARG    73      38.699  54.188  50.627  1.00  0.00           C  
ATOM   1129  HA  ARG    73      39.716  53.854  50.422  1.00  0.00           H  
ATOM   1130  CB  ARG    73      37.894  54.689  49.384  1.00  0.00           C  
ATOM   1131  HB2 ARG    73      36.838  54.828  49.616  1.00  0.00           H  
ATOM   1132  HB3 ARG    73      38.250  55.689  49.135  1.00  0.00           H  
ATOM   1133  CG  ARG    73      38.010  53.800  48.166  1.00  0.00           C  
ATOM   1134  HG2 ARG    73      37.489  52.853  48.309  1.00  0.00           H  
ATOM   1135  HG3 ARG    73      37.502  54.338  47.365  1.00  0.00           H  
ATOM   1136  CD  ARG    73      39.465  53.607  47.683  1.00  0.00           C  
ATOM   1137  HD2 ARG    73      39.841  54.606  47.465  1.00  0.00           H  
ATOM   1138  HD3 ARG    73      39.996  53.129  48.507  1.00  0.00           H  
ATOM   1139  NE  ARG    73      39.488  52.768  46.509  1.00  0.00           N  
ATOM   1140  HE  ARG    73      39.224  53.289  45.685  1.00  0.00           H  
ATOM   1141  CZ  ARG    73      39.553  51.436  46.315  1.00  0.00           C  
ATOM   1142  NH1 ARG    73      39.593  50.607  47.313  1.00  0.00           N  
ATOM   1143 HH11 ARG    73      39.620  50.910  48.276  1.00  0.00           H  
ATOM   1144 HH12 ARG    73      39.434  49.639  47.075  1.00  0.00           H  
ATOM   1145  NH2 ARG    73      39.418  51.018  45.066  1.00  0.00           N  
ATOM   1146 HH21 ARG    73      39.431  51.722  44.343  1.00  0.00           H  
ATOM   1147 HH22 ARG    73      39.416  50.037  44.825  1.00  0.00           H  
ATOM   1148  C   ARG    73      38.764  55.212  51.756  1.00  0.00           C  
ATOM   1149  O   ARG    73      37.854  55.267  52.627  1.00  0.00           O  
ATOM   1150  N   LEU    74      39.774  56.108  51.758  1.00  0.00           N  
ATOM   1151  H   LEU    74      40.319  55.951  50.922  1.00  0.00           H  
ATOM   1152  CA  LEU    74      39.816  57.397  52.499  1.00  0.00           C  
ATOM   1153  HA  LEU    74      39.647  57.193  53.556  1.00  0.00           H  
ATOM   1154  CB  LEU    74      41.194  58.132  52.389  1.00  0.00           C  
ATOM   1155  HB2 LEU    74      41.403  58.404  51.354  1.00  0.00           H  
ATOM   1156  HB3 LEU    74      41.021  58.985  53.046  1.00  0.00           H  
ATOM   1157  CG  LEU    74      42.288  57.276  53.053  1.00  0.00           C  
ATOM   1158  HG  LEU    74      42.097  56.218  52.875  1.00  0.00           H  
ATOM   1159  CD1 LEU    74      43.699  57.801  52.577  1.00  0.00           C  
ATOM   1160 HD11 LEU    74      43.711  57.732  51.490  1.00  0.00           H  
ATOM   1161 HD12 LEU    74      43.906  58.784  52.999  1.00  0.00           H  
ATOM   1162 HD13 LEU    74      44.415  57.064  52.942  1.00  0.00           H  
ATOM   1163  CD2 LEU    74      42.214  57.487  54.645  1.00  0.00           C  
ATOM   1164 HD21 LEU    74      42.745  56.660  55.116  1.00  0.00           H  
ATOM   1165 HD22 LEU    74      42.701  58.427  54.907  1.00  0.00           H  
ATOM   1166 HD23 LEU    74      41.203  57.474  55.052  1.00  0.00           H  
ATOM   1167  C   LEU    74      38.796  58.360  51.913  1.00  0.00           C  
ATOM   1168  O   LEU    74      38.289  58.275  50.781  1.00  0.00           O  
ATOM   1169  N   VAL    75      38.485  59.410  52.747  1.00  0.00           N  
ATOM   1170  H   VAL    75      38.811  59.346  53.700  1.00  0.00           H  
ATOM   1171  CA  VAL    75      37.514  60.459  52.490  1.00  0.00           C  
ATOM   1172  HA  VAL    75      37.299  60.413  51.422  1.00  0.00           H  
ATOM   1173  CB  VAL    75      36.153  60.202  53.196  1.00  0.00           C  
ATOM   1174  HB  VAL    75      36.275  60.246  54.279  1.00  0.00           H  
ATOM   1175  CG1 VAL    75      35.181  61.342  52.826  1.00  0.00           C  
ATOM   1176 HG11 VAL    75      35.407  62.340  53.201  1.00  0.00           H  
ATOM   1177 HG12 VAL    75      35.027  61.497  51.758  1.00  0.00           H  
ATOM   1178 HG13 VAL    75      34.235  61.100  53.310  1.00  0.00           H  
ATOM   1179  CG2 VAL    75      35.469  58.911  52.916  1.00  0.00           C  
ATOM   1180 HG21 VAL    75      35.277  58.938  51.844  1.00  0.00           H  
ATOM   1181 HG22 VAL    75      36.122  58.059  53.103  1.00  0.00           H  
ATOM   1182 HG23 VAL    75      34.553  58.858  53.506  1.00  0.00           H  
ATOM   1183  C   VAL    75      38.084  61.820  52.888  1.00  0.00           C  
ATOM   1184  O   VAL    75      38.751  61.889  53.965  1.00  0.00           O  
ATOM   1185  N   ILE    76      37.872  62.939  52.148  1.00  0.00           N  
ATOM   1186  H   ILE    76      37.355  62.791  51.292  1.00  0.00           H  
ATOM   1187  CA  ILE    76      38.457  64.258  52.379  1.00  0.00           C  
ATOM   1188  HA  ILE    76      38.787  64.248  53.418  1.00  0.00           H  
ATOM   1189  CB  ILE    76      39.745  64.334  51.488  1.00  0.00           C  
ATOM   1190  HB  ILE    76      40.351  63.429  51.532  1.00  0.00           H  
ATOM   1191  CG2 ILE    76      39.329  64.412  49.998  1.00  0.00           C  
ATOM   1192 HG21 ILE    76      39.070  63.443  49.572  1.00  0.00           H  
ATOM   1193 HG22 ILE    76      38.540  65.163  49.992  1.00  0.00           H  
ATOM   1194 HG23 ILE    76      40.167  64.865  49.468  1.00  0.00           H  
ATOM   1195  CG1 ILE    76      40.660  65.512  51.942  1.00  0.00           C  
ATOM   1196 HG12 ILE    76      41.396  65.709  51.162  1.00  0.00           H  
ATOM   1197 HG13 ILE    76      39.990  66.304  52.275  1.00  0.00           H  
ATOM   1198  CD1 ILE    76      41.433  65.217  53.180  1.00  0.00           C  
ATOM   1199 HD11 ILE    76      42.212  65.979  53.211  1.00  0.00           H  
ATOM   1200 HD12 ILE    76      40.745  65.442  53.995  1.00  0.00           H  
ATOM   1201 HD13 ILE    76      41.843  64.218  53.326  1.00  0.00           H  
ATOM   1202  C   ILE    76      37.467  65.419  52.241  1.00  0.00           C  
ATOM   1203  O   ILE    76      36.598  65.397  51.354  1.00  0.00           O  
ATOM   1204  N   THR    77      37.534  66.367  53.118  1.00  0.00           N  
ATOM   1205  H   THR    77      38.285  66.292  53.790  1.00  0.00           H  
ATOM   1206  CA  THR    77      36.704  67.546  53.039  1.00  0.00           C  
ATOM   1207  HA  THR    77      36.301  67.608  52.029  1.00  0.00           H  
ATOM   1208  CB  THR    77      35.548  67.458  54.044  1.00  0.00           C  
ATOM   1209  HB  THR    77      35.916  67.464  55.070  1.00  0.00           H  
ATOM   1210  CG2 THR    77      34.588  68.710  54.003  1.00  0.00           C  
ATOM   1211 HG21 THR    77      34.229  68.960  53.005  1.00  0.00           H  
ATOM   1212 HG22 THR    77      33.753  68.477  54.665  1.00  0.00           H  
ATOM   1213 HG23 THR    77      35.126  69.514  54.506  1.00  0.00           H  
ATOM   1214  OG1 THR    77      34.695  66.344  53.905  1.00  0.00           O  
ATOM   1215  HG1 THR    77      35.285  65.609  54.086  1.00  0.00           H  
ATOM   1216  C   THR    77      37.601  68.772  53.339  1.00  0.00           C  
ATOM   1217  O   THR    77      37.780  69.061  54.550  1.00  0.00           O  
ATOM   1218  N   GLU    78      38.149  69.365  52.292  1.00  0.00           N  
ATOM   1219  H   GLU    78      37.876  69.099  51.357  1.00  0.00           H  
ATOM   1220  CA  GLU    78      38.712  70.678  52.484  1.00  0.00           C  
ATOM   1221  HA  GLU    78      39.227  70.592  53.441  1.00  0.00           H  
ATOM   1222  CB  GLU    78      39.916  71.036  51.523  1.00  0.00           C  
ATOM   1223  HB2 GLU    78      40.488  71.849  51.971  1.00  0.00           H  
ATOM   1224  HB3 GLU    78      40.475  70.116  51.352  1.00  0.00           H  
ATOM   1225  CG  GLU    78      39.467  71.472  50.151  1.00  0.00           C  
ATOM   1226  HG2 GLU    78      38.943  70.661  49.645  1.00  0.00           H  
ATOM   1227  HG3 GLU    78      38.817  72.331  50.318  1.00  0.00           H  
ATOM   1228  CD  GLU    78      40.703  71.787  49.324  1.00  0.00           C  
ATOM   1229  OE1 GLU    78      41.382  70.829  48.835  1.00  0.00           O  
ATOM   1230  OE2 GLU    78      41.079  72.941  49.196  1.00  0.00           O  
ATOM   1231  C   GLU    78      37.735  71.862  52.617  1.00  0.00           C  
ATOM   1232  O   GLU    78      36.659  71.797  52.018  1.00  0.00           O  
ATOM   1233  N   TYR    79      38.258  73.017  52.994  1.00  0.00           N  
ATOM   1234  H   TYR    79      39.199  72.946  53.354  1.00  0.00           H  
ATOM   1235  CA  TYR    79      37.597  74.372  53.130  1.00  0.00           C  
ATOM   1236  HA  TYR    79      36.616  74.356  52.655  1.00  0.00           H  
ATOM   1237  CB  TYR    79      37.321  74.653  54.582  1.00  0.00           C  
ATOM   1238  HB2 TYR    79      38.166  75.175  55.031  1.00  0.00           H  
ATOM   1239  HB3 TYR    79      36.475  75.340  54.549  1.00  0.00           H  
ATOM   1240  CG  TYR    79      36.902  73.473  55.463  1.00  0.00           C  
ATOM   1241  CD1 TYR    79      37.892  72.718  56.016  1.00  0.00           C  
ATOM   1242  HD1 TYR    79      38.899  73.100  55.929  1.00  0.00           H  
ATOM   1243  CE1 TYR    79      37.568  71.500  56.675  1.00  0.00           C  
ATOM   1244  HE1 TYR    79      38.346  70.888  57.107  1.00  0.00           H  
ATOM   1245  CZ  TYR    79      36.206  71.111  56.615  1.00  0.00           C  
ATOM   1246  OH  TYR    79      35.898  69.865  57.080  1.00  0.00           O  
ATOM   1247  HH  TYR    79      34.980  69.895  57.359  1.00  0.00           H  
ATOM   1248  CE2 TYR    79      35.200  71.988  56.129  1.00  0.00           C  
ATOM   1249  HE2 TYR    79      34.188  71.618  56.061  1.00  0.00           H  
ATOM   1250  CD2 TYR    79      35.512  73.179  55.587  1.00  0.00           C  
ATOM   1251  HD2 TYR    79      34.777  73.724  55.014  1.00  0.00           H  
ATOM   1252  C   TYR    79      38.483  75.498  52.512  1.00  0.00           C  
ATOM   1253  O   TYR    79      39.606  75.308  52.136  1.00  0.00           O  
ATOM   1254  N   GLU    80      37.897  76.701  52.369  1.00  0.00           N  
ATOM   1255  H   GLU    80      36.901  76.784  52.516  1.00  0.00           H  
ATOM   1256  CA  GLU    80      38.664  77.856  51.860  1.00  0.00           C  
ATOM   1257  HA  GLU    80      39.005  77.538  50.875  1.00  0.00           H  
ATOM   1258  CB  GLU    80      37.798  79.140  51.775  1.00  0.00           C  
ATOM   1259  HB2 GLU    80      36.810  78.879  51.396  1.00  0.00           H  
ATOM   1260  HB3 GLU    80      37.740  79.394  52.833  1.00  0.00           H  
ATOM   1261  CG  GLU    80      38.463  80.241  51.041  1.00  0.00           C  
ATOM   1262  HG2 GLU    80      37.813  81.095  51.233  1.00  0.00           H  
ATOM   1263  HG3 GLU    80      39.462  80.540  51.359  1.00  0.00           H  
ATOM   1264  CD  GLU    80      38.571  79.977  49.511  1.00  0.00           C  
ATOM   1265  OE1 GLU    80      39.426  80.688  48.944  1.00  0.00           O  
ATOM   1266  OE2 GLU    80      37.874  79.197  48.845  1.00  0.00           O  
ATOM   1267  C   GLU    80      39.942  78.201  52.679  1.00  0.00           C  
ATOM   1268  O   GLU    80      40.973  78.593  52.071  1.00  0.00           O  
ATOM   1269  N   ASP    81      40.047  77.993  54.007  1.00  0.00           N  
ATOM   1270  H   ASP    81      39.296  77.551  54.517  1.00  0.00           H  
ATOM   1271  CA  ASP    81      41.157  78.362  54.907  1.00  0.00           C  
ATOM   1272  HA  ASP    81      41.478  79.373  54.658  1.00  0.00           H  
ATOM   1273  CB  ASP    81      40.783  78.243  56.356  1.00  0.00           C  
ATOM   1274  HB2 ASP    81      41.394  78.771  57.089  1.00  0.00           H  
ATOM   1275  HB3 ASP    81      39.863  78.803  56.523  1.00  0.00           H  
ATOM   1276  CG  ASP    81      40.432  76.850  56.861  1.00  0.00           C  
ATOM   1277  OD1 ASP    81      40.119  76.831  58.058  1.00  0.00           O  
ATOM   1278  OD2 ASP    81      40.537  75.884  56.138  1.00  0.00           O  
ATOM   1279  C   ASP    81      42.393  77.509  54.606  1.00  0.00           C  
ATOM   1280  O   ASP    81      43.417  77.645  55.302  1.00  0.00           O  
ATOM   1281  N   ASN    82      42.373  76.588  53.634  1.00  0.00           N  
ATOM   1282  H   ASN    82      41.471  76.497  53.188  1.00  0.00           H  
ATOM   1283  CA  ASN    82      43.444  75.638  53.329  1.00  0.00           C  
ATOM   1284  HA  ASN    82      43.078  75.012  52.515  1.00  0.00           H  
ATOM   1285  CB  ASN    82      44.722  76.354  52.826  1.00  0.00           C  
ATOM   1286  HB2 ASN    82      45.240  76.861  53.640  1.00  0.00           H  
ATOM   1287  HB3 ASN    82      45.499  75.675  52.476  1.00  0.00           H  
ATOM   1288  CG  ASN    82      44.489  77.426  51.793  1.00  0.00           C  
ATOM   1289  OD1 ASN    82      45.328  78.308  51.627  1.00  0.00           O  
ATOM   1290  ND2 ASN    82      43.489  77.322  50.913  1.00  0.00           N  
ATOM   1291 HD21 ASN    82      43.283  78.109  50.315  1.00  0.00           H  
ATOM   1292 HD22 ASN    82      42.716  76.702  51.109  1.00  0.00           H  
ATOM   1293  C   ASN    82      43.747  74.580  54.368  1.00  0.00           C  
ATOM   1294  O   ASN    82      44.927  74.238  54.623  1.00  0.00           O  
ATOM   1295  N   THR    83      42.717  74.082  55.054  1.00  0.00           N  
ATOM   1296  H   THR    83      41.833  74.534  54.870  1.00  0.00           H  
ATOM   1297  CA  THR    83      42.705  72.863  55.911  1.00  0.00           C  
ATOM   1298  HA  THR    83      43.670  72.378  55.765  1.00  0.00           H  
ATOM   1299  CB  THR    83      42.497  73.161  57.419  1.00  0.00           C  
ATOM   1300  HB  THR    83      42.588  72.249  58.010  1.00  0.00           H  
ATOM   1301  CG2 THR    83      43.535  74.166  57.981  1.00  0.00           C  
ATOM   1302 HG21 THR    83      44.565  73.848  57.818  1.00  0.00           H  
ATOM   1303 HG22 THR    83      43.498  75.173  57.567  1.00  0.00           H  
ATOM   1304 HG23 THR    83      43.418  74.420  59.035  1.00  0.00           H  
ATOM   1305  OG1 THR    83      41.192  73.782  57.547  1.00  0.00           O  
ATOM   1306  HG1 THR    83      41.162  74.441  56.849  1.00  0.00           H  
ATOM   1307  C   THR    83      41.681  71.876  55.268  1.00  0.00           C  
ATOM   1308  O   THR    83      40.882  72.219  54.346  1.00  0.00           O  
ATOM   1309  N   ALA    84      41.698  70.602  55.776  1.00  0.00           N  
ATOM   1310  H   ALA    84      42.494  70.426  56.371  1.00  0.00           H  
ATOM   1311  CA  ALA    84      40.813  69.497  55.535  1.00  0.00           C  
ATOM   1312  HA  ALA    84      39.859  69.948  55.263  1.00  0.00           H  
ATOM   1313  CB  ALA    84      41.399  68.765  54.284  1.00  0.00           C  
ATOM   1314  HB1 ALA    84      42.365  68.432  54.665  1.00  0.00           H  
ATOM   1315  HB2 ALA    84      40.821  67.878  54.025  1.00  0.00           H  
ATOM   1316  HB3 ALA    84      41.525  69.407  53.412  1.00  0.00           H  
ATOM   1317  C   ALA    84      40.512  68.632  56.762  1.00  0.00           C  
ATOM   1318  O   ALA    84      41.195  68.706  57.773  1.00  0.00           O  
ATOM   1319  N   THR    85      39.493  67.792  56.681  1.00  0.00           N  
ATOM   1320  H   THR    85      38.871  67.842  55.886  1.00  0.00           H  
ATOM   1321  CA  THR    85      39.223  66.713  57.698  1.00  0.00           C  
ATOM   1322  HA  THR    85      40.030  66.635  58.426  1.00  0.00           H  
ATOM   1323  CB  THR    85      37.965  67.021  58.446  1.00  0.00           C  
ATOM   1324  HB  THR    85      37.865  66.267  59.228  1.00  0.00           H  
ATOM   1325  CG2 THR    85      38.099  68.332  59.288  1.00  0.00           C  
ATOM   1326 HG21 THR    85      38.997  68.221  59.894  1.00  0.00           H  
ATOM   1327 HG22 THR    85      38.216  69.056  58.481  1.00  0.00           H  
ATOM   1328 HG23 THR    85      37.329  68.507  60.040  1.00  0.00           H  
ATOM   1329  OG1 THR    85      36.817  67.046  57.660  1.00  0.00           O  
ATOM   1330  HG1 THR    85      36.644  67.921  57.304  1.00  0.00           H  
ATOM   1331  C   THR    85      39.067  65.432  56.881  1.00  0.00           C  
ATOM   1332  O   THR    85      38.745  65.452  55.721  1.00  0.00           O  
ATOM   1333  N   CYS    86      39.347  64.217  57.428  1.00  0.00           N  
ATOM   1334  H   CYS    86      39.489  64.347  58.419  1.00  0.00           H  
ATOM   1335  CA  CYS    86      39.610  62.985  56.775  1.00  0.00           C  
ATOM   1336  HA  CYS    86      39.070  62.996  55.828  1.00  0.00           H  
ATOM   1337  CB  CYS    86      41.139  63.002  56.493  1.00  0.00           C  
ATOM   1338  HB2 CYS    86      41.396  63.927  55.977  1.00  0.00           H  
ATOM   1339  HB3 CYS    86      41.566  62.856  57.485  1.00  0.00           H  
ATOM   1340  SG  CYS    86      41.502  61.664  55.414  1.00  0.00           S  
ATOM   1341  HG  CYS    86      40.960  61.980  54.235  1.00  0.00           H  
ATOM   1342  C   CYS    86      39.202  61.687  57.539  1.00  0.00           C  
ATOM   1343  O   CYS    86      39.517  61.674  58.705  1.00  0.00           O  
ATOM   1344  N   PHE    87      38.493  60.708  57.013  1.00  0.00           N  
ATOM   1345  H   PHE    87      38.297  60.708  56.022  1.00  0.00           H  
ATOM   1346  CA  PHE    87      38.065  59.514  57.833  1.00  0.00           C  
ATOM   1347  HA  PHE    87      38.816  59.329  58.602  1.00  0.00           H  
ATOM   1348  CB  PHE    87      36.677  59.807  58.401  1.00  0.00           C  
ATOM   1349  HB2 PHE    87      36.539  59.017  59.139  1.00  0.00           H  
ATOM   1350  HB3 PHE    87      36.766  60.720  58.989  1.00  0.00           H  
ATOM   1351  CG  PHE    87      35.531  60.029  57.481  1.00  0.00           C  
ATOM   1352  CD1 PHE    87      34.826  58.881  57.077  1.00  0.00           C  
ATOM   1353  HD1 PHE    87      35.165  57.905  57.391  1.00  0.00           H  
ATOM   1354  CE1 PHE    87      33.636  59.066  56.284  1.00  0.00           C  
ATOM   1355  HE1 PHE    87      33.152  58.255  55.760  1.00  0.00           H  
ATOM   1356  CZ  PHE    87      33.315  60.341  55.809  1.00  0.00           C  
ATOM   1357  HZ  PHE    87      32.425  60.389  55.199  1.00  0.00           H  
ATOM   1358  CE2 PHE    87      34.092  61.486  56.122  1.00  0.00           C  
ATOM   1359  HE2 PHE    87      33.831  62.432  55.671  1.00  0.00           H  
ATOM   1360  CD2 PHE    87      35.205  61.271  56.964  1.00  0.00           C  
ATOM   1361  HD2 PHE    87      35.814  62.104  57.286  1.00  0.00           H  
ATOM   1362  C   PHE    87      38.063  58.350  56.846  1.00  0.00           C  
ATOM   1363  O   PHE    87      37.735  58.516  55.631  1.00  0.00           O  
ATOM   1364  N   ILE    88      38.364  57.185  57.361  1.00  0.00           N  
ATOM   1365  H   ILE    88      38.541  57.076  58.350  1.00  0.00           H  
ATOM   1366  CA  ILE    88      38.401  55.933  56.607  1.00  0.00           C  
ATOM   1367  HA  ILE    88      38.861  56.115  55.636  1.00  0.00           H  
ATOM   1368  CB  ILE    88      39.189  54.868  57.418  1.00  0.00           C  
ATOM   1369  HB  ILE    88      39.034  54.899  58.497  1.00  0.00           H  
ATOM   1370  CG2 ILE    88      38.785  53.456  56.891  1.00  0.00           C  
ATOM   1371 HG21 ILE    88      38.801  53.429  55.801  1.00  0.00           H  
ATOM   1372 HG22 ILE    88      39.499  52.732  57.283  1.00  0.00           H  
ATOM   1373 HG23 ILE    88      37.728  53.383  57.147  1.00  0.00           H  
ATOM   1374  CG1 ILE    88      40.732  55.195  57.147  1.00  0.00           C  
ATOM   1375 HG12 ILE    88      40.994  54.992  56.109  1.00  0.00           H  
ATOM   1376 HG13 ILE    88      40.900  56.263  57.284  1.00  0.00           H  
ATOM   1377  CD1 ILE    88      41.673  54.391  58.055  1.00  0.00           C  
ATOM   1378 HD11 ILE    88      41.494  54.626  59.104  1.00  0.00           H  
ATOM   1379 HD12 ILE    88      41.499  53.318  57.981  1.00  0.00           H  
ATOM   1380 HD13 ILE    88      42.722  54.508  57.783  1.00  0.00           H  
ATOM   1381  C   ILE    88      36.964  55.456  56.436  1.00  0.00           C  
ATOM   1382  O   ILE    88      36.249  55.136  57.420  1.00  0.00           O  
ATOM   1383  N   ALA    89      36.510  55.229  55.214  1.00  0.00           N  
ATOM   1384  H   ALA    89      37.040  55.613  54.444  1.00  0.00           H  
ATOM   1385  CA  ALA    89      35.248  54.604  54.853  1.00  0.00           C  
ATOM   1386  HA  ALA    89      34.539  54.742  55.669  1.00  0.00           H  
ATOM   1387  CB  ALA    89      34.634  55.489  53.708  1.00  0.00           C  
ATOM   1388  HB1 ALA    89      34.647  56.527  54.039  1.00  0.00           H  
ATOM   1389  HB2 ALA    89      35.187  55.249  52.800  1.00  0.00           H  
ATOM   1390  HB3 ALA    89      33.584  55.208  53.617  1.00  0.00           H  
ATOM   1391  C   ALA    89      35.472  53.192  54.487  1.00  0.00           C  
ATOM   1392  O   ALA    89      36.148  52.968  53.498  1.00  0.00           O  
ATOM   1393  N   CYS    90      34.657  52.274  55.173  1.00  0.00           N  
ATOM   1394  H   CYS    90      34.116  52.634  55.946  1.00  0.00           H  
ATOM   1395  CA  CYS    90      34.635  50.796  54.827  1.00  0.00           C  
ATOM   1396  HA  CYS    90      35.627  50.419  54.576  1.00  0.00           H  
ATOM   1397  CB  CYS    90      34.233  49.984  56.073  1.00  0.00           C  
ATOM   1398  HB2 CYS    90      33.240  50.240  56.442  1.00  0.00           H  
ATOM   1399  HB3 CYS    90      34.386  48.917  55.914  1.00  0.00           H  
ATOM   1400  SG  CYS    90      35.378  50.351  57.437  1.00  0.00           S  
ATOM   1401  HG  CYS    90      34.424  50.893  58.201  1.00  0.00           H  
ATOM   1402  C   CYS    90      33.762  50.431  53.565  1.00  0.00           C  
ATOM   1403  O   CYS    90      33.223  49.332  53.449  1.00  0.00           O  
ATOM   1404  N   ASN    91      33.654  51.297  52.577  1.00  0.00           N  
ATOM   1405  H   ASN    91      34.381  51.993  52.490  1.00  0.00           H  
ATOM   1406  CA  ASN    91      32.570  51.452  51.588  1.00  0.00           C  
ATOM   1407  HA  ASN    91      31.602  51.593  52.068  1.00  0.00           H  
ATOM   1408  CB  ASN    91      32.685  52.836  50.809  1.00  0.00           C  
ATOM   1409  HB2 ASN    91      31.821  52.814  50.144  1.00  0.00           H  
ATOM   1410  HB3 ASN    91      32.655  53.590  51.596  1.00  0.00           H  
ATOM   1411  CG  ASN    91      33.959  52.943  49.988  1.00  0.00           C  
ATOM   1412  OD1 ASN    91      34.819  52.105  50.074  1.00  0.00           O  
ATOM   1413  ND2 ASN    91      34.090  53.953  49.213  1.00  0.00           N  
ATOM   1414 HD21 ASN    91      34.859  53.967  48.558  1.00  0.00           H  
ATOM   1415 HD22 ASN    91      33.362  54.638  49.358  1.00  0.00           H  
ATOM   1416  C   ASN    91      32.471  50.376  50.529  1.00  0.00           C  
ATOM   1417  O   ASN    91      31.786  50.585  49.522  1.00  0.00           O  
ATOM   1418  N   ASN    92      33.166  49.219  50.679  1.00  0.00           N  
ATOM   1419  H   ASN    92      33.501  49.052  51.617  1.00  0.00           H  
ATOM   1420  CA  ASN    92      33.266  48.096  49.652  1.00  0.00           C  
ATOM   1421  HA  ASN    92      34.109  47.431  49.840  1.00  0.00           H  
ATOM   1422  CB  ASN    92      32.021  47.282  49.862  1.00  0.00           C  
ATOM   1423  HB2 ASN    92      31.659  47.505  50.866  1.00  0.00           H  
ATOM   1424  HB3 ASN    92      31.280  47.822  49.273  1.00  0.00           H  
ATOM   1425  CG  ASN    92      32.029  45.799  49.450  1.00  0.00           C  
ATOM   1426  OD1 ASN    92      33.001  45.423  48.801  1.00  0.00           O  
ATOM   1427  ND2 ASN    92      31.101  45.111  49.841  1.00  0.00           N  
ATOM   1428 HD21 ASN    92      31.218  44.111  49.754  1.00  0.00           H  
ATOM   1429 HD22 ASN    92      30.322  45.479  50.368  1.00  0.00           H  
ATOM   1430  C   ASN    92      33.548  48.514  48.203  1.00  0.00           C  
ATOM   1431  O   ASN    92      32.929  48.041  47.271  1.00  0.00           O  
ATOM   1432  N   ALA    93      34.586  49.277  48.040  1.00  0.00           N  
ATOM   1433  H   ALA    93      35.062  49.594  48.872  1.00  0.00           H  
ATOM   1434  CA  ALA    93      35.258  49.635  46.815  1.00  0.00           C  
ATOM   1435  HA  ALA    93      34.513  49.561  46.022  1.00  0.00           H  
ATOM   1436  CB  ALA    93      35.766  51.113  46.928  1.00  0.00           C  
ATOM   1437  HB1 ALA    93      36.168  51.321  45.937  1.00  0.00           H  
ATOM   1438  HB2 ALA    93      34.962  51.699  47.374  1.00  0.00           H  
ATOM   1439  HB3 ALA    93      36.586  51.064  47.644  1.00  0.00           H  
ATOM   1440  C   ALA    93      36.402  48.681  46.420  1.00  0.00           C  
ATOM   1441  O   ALA    93      36.864  48.627  45.275  1.00  0.00           O  
ATOM   1442  N   GLY    94      36.821  47.839  47.361  1.00  0.00           N  
ATOM   1443  H   GLY    94      36.577  48.127  48.298  1.00  0.00           H  
ATOM   1444  CA  GLY    94      37.686  46.622  47.146  1.00  0.00           C  
ATOM   1445  HA2 GLY    94      37.467  45.867  47.901  1.00  0.00           H  
ATOM   1446  HA3 GLY    94      37.438  46.265  46.146  1.00  0.00           H  
ATOM   1447  C   GLY    94      39.167  46.783  47.231  1.00  0.00           C  
ATOM   1448  O   GLY    94      39.717  47.904  47.318  1.00  0.00           O  
ATOM   1449  N   ALA    95      39.889  45.670  47.110  1.00  0.00           N  
ATOM   1450  H   ALA    95      39.349  44.830  46.959  1.00  0.00           H  
ATOM   1451  CA  ALA    95      41.380  45.666  47.069  1.00  0.00           C  
ATOM   1452  HA  ALA    95      41.930  46.586  46.870  1.00  0.00           H  
ATOM   1453  CB  ALA    95      41.884  45.158  48.443  1.00  0.00           C  
ATOM   1454  HB1 ALA    95      41.631  46.005  49.079  1.00  0.00           H  
ATOM   1455  HB2 ALA    95      41.388  44.217  48.685  1.00  0.00           H  
ATOM   1456  HB3 ALA    95      42.962  45.000  48.480  1.00  0.00           H  
ATOM   1457  C   ALA    95      41.799  44.619  46.038  1.00  0.00           C  
ATOM   1458  O   ALA    95      41.091  43.642  45.734  1.00  0.00           O  
ATOM   1459  N   LEU    96      42.966  44.820  45.377  1.00  0.00           N  
ATOM   1460  H   LEU    96      43.482  45.612  45.734  1.00  0.00           H  
ATOM   1461  CA  LEU    96      43.583  43.924  44.338  1.00  0.00           C  
ATOM   1462  HA  LEU    96      42.789  43.390  43.816  1.00  0.00           H  
ATOM   1463  CB  LEU    96      44.311  44.748  43.309  1.00  0.00           C  
ATOM   1464  HB2 LEU    96      45.241  45.142  43.720  1.00  0.00           H  
ATOM   1465  HB3 LEU    96      44.763  44.109  42.550  1.00  0.00           H  
ATOM   1466  CG  LEU    96      43.659  46.014  42.674  1.00  0.00           C  
ATOM   1467  HG  LEU    96      43.408  46.688  43.492  1.00  0.00           H  
ATOM   1468  CD1 LEU    96      44.613  46.638  41.631  1.00  0.00           C  
ATOM   1469 HD11 LEU    96      44.168  47.630  41.546  1.00  0.00           H  
ATOM   1470 HD12 LEU    96      45.645  46.549  41.969  1.00  0.00           H  
ATOM   1471 HD13 LEU    96      44.572  46.190  40.638  1.00  0.00           H  
ATOM   1472  CD2 LEU    96      42.370  45.649  41.995  1.00  0.00           C  
ATOM   1473 HD21 LEU    96      41.988  46.487  41.412  1.00  0.00           H  
ATOM   1474 HD22 LEU    96      42.517  44.720  41.445  1.00  0.00           H  
ATOM   1475 HD23 LEU    96      41.569  45.343  42.668  1.00  0.00           H  
ATOM   1476  C   LEU    96      44.404  42.729  44.871  1.00  0.00           C  
ATOM   1477  O   LEU    96      44.764  42.686  46.045  1.00  0.00           O  
ATOM   1478  N   PHE    97      44.533  41.712  43.991  1.00  0.00           N  
ATOM   1479  H   PHE    97      43.980  41.830  43.154  1.00  0.00           H  
ATOM   1480  CA  PHE    97      45.425  40.542  44.054  1.00  0.00           C  
ATOM   1481  HA  PHE    97      46.277  40.843  44.663  1.00  0.00           H  
ATOM   1482  CB  PHE    97      44.769  39.336  44.765  1.00  0.00           C  
ATOM   1483  HB2 PHE    97      44.580  39.693  45.777  1.00  0.00           H  
ATOM   1484  HB3 PHE    97      43.813  39.058  44.321  1.00  0.00           H  
ATOM   1485  CG  PHE    97      45.576  38.106  44.916  1.00  0.00           C  
ATOM   1486  CD1 PHE    97      45.527  37.091  43.871  1.00  0.00           C  
ATOM   1487  HD1 PHE    97      44.852  37.141  43.030  1.00  0.00           H  
ATOM   1488  CE1 PHE    97      46.161  35.867  44.107  1.00  0.00           C  
ATOM   1489  HE1 PHE    97      46.001  35.042  43.428  1.00  0.00           H  
ATOM   1490  CZ  PHE    97      46.958  35.732  45.237  1.00  0.00           C  
ATOM   1491  HZ  PHE    97      47.385  34.773  45.490  1.00  0.00           H  
ATOM   1492  CE2 PHE    97      47.309  36.804  46.070  1.00  0.00           C  
ATOM   1493  HE2 PHE    97      48.007  36.710  46.889  1.00  0.00           H  
ATOM   1494  CD2 PHE    97      46.571  37.985  45.943  1.00  0.00           C  
ATOM   1495  HD2 PHE    97      46.605  38.800  46.650  1.00  0.00           H  
ATOM   1496  C   PHE    97      45.979  40.270  42.594  1.00  0.00           C  
ATOM   1497  O   PHE    97      45.229  40.442  41.608  1.00  0.00           O  
ATOM   1498  N   VAL    98      47.206  39.775  42.544  1.00  0.00           N  
ATOM   1499  H   VAL    98      47.766  39.557  43.356  1.00  0.00           H  
ATOM   1500  CA  VAL    98      48.008  40.002  41.327  1.00  0.00           C  
ATOM   1501  HA  VAL    98      47.356  39.924  40.458  1.00  0.00           H  
ATOM   1502  CB  VAL    98      48.711  41.432  41.334  1.00  0.00           C  
ATOM   1503  HB  VAL    98      49.269  41.654  42.244  1.00  0.00           H  
ATOM   1504  CG1 VAL    98      49.655  41.691  40.142  1.00  0.00           C  
ATOM   1505 HG11 VAL    98      49.889  42.755  40.146  1.00  0.00           H  
ATOM   1506 HG12 VAL    98      50.551  41.071  40.111  1.00  0.00           H  
ATOM   1507 HG13 VAL    98      49.171  41.575  39.172  1.00  0.00           H  
ATOM   1508  CG2 VAL    98      47.633  42.537  41.212  1.00  0.00           C  
ATOM   1509 HG21 VAL    98      46.791  42.282  40.568  1.00  0.00           H  
ATOM   1510 HG22 VAL    98      47.278  42.657  42.235  1.00  0.00           H  
ATOM   1511 HG23 VAL    98      48.018  43.497  40.870  1.00  0.00           H  
ATOM   1512  C   VAL    98      49.047  38.885  41.177  1.00  0.00           C  
ATOM   1513  O   VAL    98      49.727  38.620  42.171  1.00  0.00           O  
ATOM   1514  N   HIE    99      49.136  38.112  40.079  1.00  0.00           N  
ATOM   1515  H   HIE    99      48.629  38.320  39.230  1.00  0.00           H  
ATOM   1516  CA  HIE    99      50.006  36.941  39.940  1.00  0.00           C  
ATOM   1517  HA  HIE    99      50.692  36.846  40.782  1.00  0.00           H  
ATOM   1518  CB  HIE    99      49.179  35.645  40.031  1.00  0.00           C  
ATOM   1519  HB2 HIE    99      48.948  35.356  41.056  1.00  0.00           H  
ATOM   1520  HB3 HIE    99      48.217  35.798  39.541  1.00  0.00           H  
ATOM   1521  CG  HIE    99      49.769  34.451  39.374  1.00  0.00           C  
ATOM   1522  ND1 HIE    99      49.386  33.892  38.065  1.00  0.00           N  
ATOM   1523  CE1 HIE    99      50.198  32.836  37.843  1.00  0.00           C  
ATOM   1524  HE1 HIE    99      50.115  32.178  36.990  1.00  0.00           H  
ATOM   1525  NE2 HIE    99      51.075  32.796  38.848  1.00  0.00           N  
ATOM   1526  HE2 HIE    99      51.864  32.168  38.908  1.00  0.00           H  
ATOM   1527  CD2 HIE    99      50.880  33.819  39.792  1.00  0.00           C  
ATOM   1528  HD2 HIE    99      51.469  33.958  40.687  1.00  0.00           H  
ATOM   1529  C   HIE    99      50.913  36.959  38.652  1.00  0.00           C  
ATOM   1530  O   HIE    99      50.438  37.291  37.514  1.00  0.00           O  
ATOM   1531  N   ALA   100      52.172  36.515  38.857  1.00  0.00           N  
ATOM   1532  H   ALA   100      52.351  36.146  39.780  1.00  0.00           H  
ATOM   1533  CA  ALA   100      53.192  36.837  37.926  1.00  0.00           C  
ATOM   1534  HA  ALA   100      52.764  36.968  36.932  1.00  0.00           H  
ATOM   1535  CB  ALA   100      53.850  38.144  38.383  1.00  0.00           C  
ATOM   1536  HB1 ALA   100      53.973  38.067  39.464  1.00  0.00           H  
ATOM   1537  HB2 ALA   100      54.785  38.216  37.827  1.00  0.00           H  
ATOM   1538  HB3 ALA   100      53.317  39.078  38.204  1.00  0.00           H  
ATOM   1539  C   ALA   100      54.288  35.707  37.843  1.00  0.00           C  
ATOM   1540  O   ALA   100      54.321  34.859  38.772  1.00  0.00           O  
ATOM   1541  N   VAL   101      55.152  35.593  36.833  1.00  0.00           N  
ATOM   1542  H   VAL   101      55.033  36.349  36.174  1.00  0.00           H  
ATOM   1543  CA  VAL   101      56.398  34.829  36.811  1.00  0.00           C  
ATOM   1544  HA  VAL   101      56.572  34.429  37.809  1.00  0.00           H  
ATOM   1545  CB  VAL   101      56.289  33.781  35.720  1.00  0.00           C  
ATOM   1546  HB  VAL   101      56.182  34.372  34.810  1.00  0.00           H  
ATOM   1547  CG1 VAL   101      57.575  32.957  35.645  1.00  0.00           C  
ATOM   1548 HG11 VAL   101      57.438  32.020  35.104  1.00  0.00           H  
ATOM   1549 HG12 VAL   101      58.365  33.524  35.151  1.00  0.00           H  
ATOM   1550 HG13 VAL   101      57.921  32.757  36.659  1.00  0.00           H  
ATOM   1551  CG2 VAL   101      55.103  32.821  35.873  1.00  0.00           C  
ATOM   1552 HG21 VAL   101      55.110  32.046  35.106  1.00  0.00           H  
ATOM   1553 HG22 VAL   101      55.058  32.286  36.821  1.00  0.00           H  
ATOM   1554 HG23 VAL   101      54.165  33.333  35.657  1.00  0.00           H  
ATOM   1555  C   VAL   101      57.550  35.693  36.450  1.00  0.00           C  
ATOM   1556  O   VAL   101      57.461  36.591  35.686  1.00  0.00           O  
ATOM   1557  N   ALA   102      58.706  35.600  37.136  1.00  0.00           N  
ATOM   1558  H   ALA   102      58.753  34.897  37.859  1.00  0.00           H  
ATOM   1559  CA  ALA   102      59.962  36.017  36.532  1.00  0.00           C  
ATOM   1560  HA  ALA   102      59.777  36.757  35.754  1.00  0.00           H  
ATOM   1561  CB  ALA   102      60.766  36.624  37.652  1.00  0.00           C  
ATOM   1562  HB1 ALA   102      60.847  35.881  38.445  1.00  0.00           H  
ATOM   1563  HB2 ALA   102      61.704  36.975  37.222  1.00  0.00           H  
ATOM   1564  HB3 ALA   102      60.128  37.396  38.083  1.00  0.00           H  
ATOM   1565  C   ALA   102      60.600  34.795  35.836  1.00  0.00           C  
ATOM   1566  O   ALA   102      60.856  33.737  36.468  1.00  0.00           O  
ATOM   1567  N   GLU   103      60.875  34.957  34.560  1.00  0.00           N  
ATOM   1568  H   GLU   103      60.675  35.865  34.168  1.00  0.00           H  
ATOM   1569  CA  GLU   103      61.397  33.933  33.661  1.00  0.00           C  
ATOM   1570  HA  GLU   103      60.939  32.950  33.764  1.00  0.00           H  
ATOM   1571  CB  GLU   103      61.077  34.337  32.239  1.00  0.00           C  
ATOM   1572  HB2 GLU   103      61.484  35.300  31.930  1.00  0.00           H  
ATOM   1573  HB3 GLU   103      61.602  33.594  31.639  1.00  0.00           H  
ATOM   1574  CG  GLU   103      59.512  34.174  32.024  1.00  0.00           C  
ATOM   1575  HG2 GLU   103      59.256  33.139  32.250  1.00  0.00           H  
ATOM   1576  HG3 GLU   103      59.034  34.914  32.666  1.00  0.00           H  
ATOM   1577  CD  GLU   103      59.164  34.362  30.527  1.00  0.00           C  
ATOM   1578  OE1 GLU   103      58.061  33.947  30.105  1.00  0.00           O  
ATOM   1579  OE2 GLU   103      59.977  34.923  29.741  1.00  0.00           O  
ATOM   1580  C   GLU   103      62.883  33.710  33.796  1.00  0.00           C  
ATOM   1581  O   GLU   103      63.632  34.639  34.091  1.00  0.00           O  
ATOM   1582  N   ASN   104      63.340  32.447  33.908  1.00  0.00           N  
ATOM   1583  H   ASN   104      62.603  31.760  33.987  1.00  0.00           H  
ATOM   1584  CA  ASN   104      64.664  31.971  34.177  1.00  0.00           C  
ATOM   1585  HA  ASN   104      64.647  30.897  34.361  1.00  0.00           H  
ATOM   1586  CB  ASN   104      65.644  32.226  33.032  1.00  0.00           C  
ATOM   1587  HB2 ASN   104      65.695  33.281  32.764  1.00  0.00           H  
ATOM   1588  HB3 ASN   104      66.639  32.058  33.444  1.00  0.00           H  
ATOM   1589  CG  ASN   104      65.294  31.547  31.741  1.00  0.00           C  
ATOM   1590  OD1 ASN   104      65.179  32.098  30.665  1.00  0.00           O  
ATOM   1591  ND2 ASN   104      65.298  30.253  31.691  1.00  0.00           N  
ATOM   1592 HD21 ASN   104      64.916  29.880  30.834  1.00  0.00           H  
ATOM   1593 HD22 ASN   104      65.401  29.669  32.509  1.00  0.00           H  
ATOM   1594  C   ASN   104      65.304  32.572  35.480  1.00  0.00           C  
ATOM   1595  O   ASN   104      66.440  32.340  35.829  1.00  0.00           O  
ATOM   1596  N   THR   105      64.613  33.403  36.276  1.00  0.00           N  
ATOM   1597  H   THR   105      63.645  33.630  36.099  1.00  0.00           H  
ATOM   1598  CA  THR   105      64.998  34.175  37.461  1.00  0.00           C  
ATOM   1599  HA  THR   105      66.052  34.349  37.244  1.00  0.00           H  
ATOM   1600  CB  THR   105      64.198  35.484  37.476  1.00  0.00           C  
ATOM   1601  HB  THR   105      63.146  35.303  37.697  1.00  0.00           H  
ATOM   1602  CG2 THR   105      64.947  36.320  38.566  1.00  0.00           C  
ATOM   1603 HG21 THR   105      64.990  35.818  39.533  1.00  0.00           H  
ATOM   1604 HG22 THR   105      65.987  36.462  38.275  1.00  0.00           H  
ATOM   1605 HG23 THR   105      64.465  37.283  38.738  1.00  0.00           H  
ATOM   1606  OG1 THR   105      64.421  36.179  36.290  1.00  0.00           O  
ATOM   1607  HG1 THR   105      64.227  35.495  35.645  1.00  0.00           H  
ATOM   1608  C   THR   105      64.772  33.448  38.730  1.00  0.00           C  
ATOM   1609  O   THR   105      63.721  32.810  38.996  1.00  0.00           O  
ATOM   1610  N   THR   106      65.806  33.455  39.603  1.00  0.00           N  
ATOM   1611  H   THR   106      66.682  33.846  39.286  1.00  0.00           H  
ATOM   1612  CA  THR   106      65.963  32.651  40.792  1.00  0.00           C  
ATOM   1613  HA  THR   106      65.243  31.839  40.892  1.00  0.00           H  
ATOM   1614  CB  THR   106      67.314  31.902  40.821  1.00  0.00           C  
ATOM   1615  HB  THR   106      67.321  31.320  41.742  1.00  0.00           H  
ATOM   1616  CG2 THR   106      67.517  31.014  39.628  1.00  0.00           C  
ATOM   1617 HG21 THR   106      67.502  31.553  38.681  1.00  0.00           H  
ATOM   1618 HG22 THR   106      68.566  30.721  39.683  1.00  0.00           H  
ATOM   1619 HG23 THR   106      66.846  30.156  39.646  1.00  0.00           H  
ATOM   1620  OG1 THR   106      68.419  32.740  40.830  1.00  0.00           O  
ATOM   1621  HG1 THR   106      68.112  33.494  40.321  1.00  0.00           H  
ATOM   1622  C   THR   106      65.995  33.456  42.135  1.00  0.00           C  
ATOM   1623  O   THR   106      66.286  34.661  42.179  1.00  0.00           O  
ATOM   1624  N   ILE   107      65.889  32.795  43.304  1.00  0.00           N  
ATOM   1625  H   ILE   107      65.697  31.803  43.278  1.00  0.00           H  
ATOM   1626  CA  ILE   107      66.312  33.328  44.586  1.00  0.00           C  
ATOM   1627  HA  ILE   107      65.615  34.112  44.883  1.00  0.00           H  
ATOM   1628  CB  ILE   107      66.143  32.219  45.635  1.00  0.00           C  
ATOM   1629  HB  ILE   107      66.663  31.335  45.265  1.00  0.00           H  
ATOM   1630  CG2 ILE   107      67.004  32.605  46.905  1.00  0.00           C  
ATOM   1631 HG21 ILE   107      67.104  31.768  47.596  1.00  0.00           H  
ATOM   1632 HG22 ILE   107      68.054  32.733  46.644  1.00  0.00           H  
ATOM   1633 HG23 ILE   107      66.584  33.477  47.406  1.00  0.00           H  
ATOM   1634  CG1 ILE   107      64.717  31.948  46.060  1.00  0.00           C  
ATOM   1635 HG12 ILE   107      64.497  32.722  46.795  1.00  0.00           H  
ATOM   1636 HG13 ILE   107      64.068  32.003  45.186  1.00  0.00           H  
ATOM   1637  CD1 ILE   107      64.592  30.567  46.819  1.00  0.00           C  
ATOM   1638 HD11 ILE   107      63.609  30.513  47.288  1.00  0.00           H  
ATOM   1639 HD12 ILE   107      64.555  29.668  46.205  1.00  0.00           H  
ATOM   1640 HD13 ILE   107      65.360  30.413  47.577  1.00  0.00           H  
ATOM   1641  C   ILE   107      67.694  34.034  44.594  1.00  0.00           C  
ATOM   1642  O   ILE   107      67.857  35.170  45.047  1.00  0.00           O  
ATOM   1643  N   SER   108      68.703  33.395  43.920  1.00  0.00           N  
ATOM   1644  H   SER   108      68.580  32.505  43.460  1.00  0.00           H  
ATOM   1645  CA  SER   108      70.098  33.921  44.041  1.00  0.00           C  
ATOM   1646  HA  SER   108      70.297  34.369  45.015  1.00  0.00           H  
ATOM   1647  CB  SER   108      71.207  32.838  43.902  1.00  0.00           C  
ATOM   1648  HB2 SER   108      71.111  32.400  42.908  1.00  0.00           H  
ATOM   1649  HB3 SER   108      72.159  33.333  44.092  1.00  0.00           H  
ATOM   1650  OG  SER   108      71.054  31.826  44.816  1.00  0.00           O  
ATOM   1651  HG  SER   108      70.495  31.131  44.463  1.00  0.00           H  
ATOM   1652  C   SER   108      70.301  35.118  43.114  1.00  0.00           C  
ATOM   1653  O   SER   108      71.425  35.568  42.852  1.00  0.00           O  
ATOM   1654  N   ASP   109      69.225  35.597  42.478  1.00  0.00           N  
ATOM   1655  H   ASP   109      68.400  35.018  42.546  1.00  0.00           H  
ATOM   1656  CA  ASP   109      69.206  36.682  41.506  1.00  0.00           C  
ATOM   1657  HA  ASP   109      70.250  36.911  41.290  1.00  0.00           H  
ATOM   1658  CB  ASP   109      68.381  36.323  40.250  1.00  0.00           C  
ATOM   1659  HB2 ASP   109      67.351  36.046  40.474  1.00  0.00           H  
ATOM   1660  HB3 ASP   109      68.434  37.291  39.752  1.00  0.00           H  
ATOM   1661  CG  ASP   109      69.071  35.307  39.356  1.00  0.00           C  
ATOM   1662  OD1 ASP   109      68.382  34.380  38.856  1.00  0.00           O  
ATOM   1663  OD2 ASP   109      70.313  35.402  39.107  1.00  0.00           O  
ATOM   1664  C   ASP   109      68.635  37.897  42.196  1.00  0.00           C  
ATOM   1665  O   ASP   109      68.670  39.020  41.721  1.00  0.00           O  
ATOM   1666  N   ILE   110      68.004  37.713  43.341  1.00  0.00           N  
ATOM   1667  H   ILE   110      67.890  36.783  43.719  1.00  0.00           H  
ATOM   1668  CA  ILE   110      67.436  38.777  44.144  1.00  0.00           C  
ATOM   1669  HA  ILE   110      67.397  39.733  43.620  1.00  0.00           H  
ATOM   1670  CB  ILE   110      65.974  38.437  44.369  1.00  0.00           C  
ATOM   1671  HB  ILE   110      65.884  37.393  44.671  1.00  0.00           H  
ATOM   1672  CG2 ILE   110      65.348  39.415  45.401  1.00  0.00           C  
ATOM   1673 HG21 ILE   110      65.778  39.199  46.378  1.00  0.00           H  
ATOM   1674 HG22 ILE   110      65.438  40.461  45.108  1.00  0.00           H  
ATOM   1675 HG23 ILE   110      64.299  39.162  45.551  1.00  0.00           H  
ATOM   1676  CG1 ILE   110      65.227  38.535  43.021  1.00  0.00           C  
ATOM   1677 HG12 ILE   110      65.124  39.595  42.791  1.00  0.00           H  
ATOM   1678 HG13 ILE   110      65.827  38.143  42.199  1.00  0.00           H  
ATOM   1679  CD1 ILE   110      63.980  37.709  43.110  1.00  0.00           C  
ATOM   1680 HD11 ILE   110      63.252  37.893  43.900  1.00  0.00           H  
ATOM   1681 HD12 ILE   110      63.404  37.941  42.214  1.00  0.00           H  
ATOM   1682 HD13 ILE   110      64.164  36.635  43.120  1.00  0.00           H  
ATOM   1683  C   ILE   110      68.360  38.991  45.326  1.00  0.00           C  
ATOM   1684  O   ILE   110      68.978  40.033  45.523  1.00  0.00           O  
ATOM   1685  N   LEU   111      68.495  37.870  46.101  1.00  0.00           N  
ATOM   1686  H   LEU   111      67.942  37.047  45.908  1.00  0.00           H  
ATOM   1687  CA  LEU   111      69.337  37.835  47.278  1.00  0.00           C  
ATOM   1688  HA  LEU   111      69.115  38.687  47.921  1.00  0.00           H  
ATOM   1689  CB  LEU   111      68.983  36.654  48.120  1.00  0.00           C  
ATOM   1690  HB2 LEU   111      69.414  35.723  47.752  1.00  0.00           H  
ATOM   1691  HB3 LEU   111      69.652  36.871  48.954  1.00  0.00           H  
ATOM   1692  CG  LEU   111      67.474  36.443  48.526  1.00  0.00           C  
ATOM   1693  HG  LEU   111      67.025  35.982  47.646  1.00  0.00           H  
ATOM   1694  CD1 LEU   111      67.472  35.398  49.653  1.00  0.00           C  
ATOM   1695 HD11 LEU   111      68.055  35.732  50.511  1.00  0.00           H  
ATOM   1696 HD12 LEU   111      66.468  35.045  49.887  1.00  0.00           H  
ATOM   1697 HD13 LEU   111      67.844  34.496  49.167  1.00  0.00           H  
ATOM   1698  CD2 LEU   111      66.753  37.709  48.878  1.00  0.00           C  
ATOM   1699 HD21 LEU   111      65.885  37.551  49.518  1.00  0.00           H  
ATOM   1700 HD22 LEU   111      67.572  38.223  49.382  1.00  0.00           H  
ATOM   1701 HD23 LEU   111      66.565  38.152  47.900  1.00  0.00           H  
ATOM   1702  C   LEU   111      70.818  37.847  46.884  1.00  0.00           C  
ATOM   1703  O   LEU   111      71.432  36.822  46.560  1.00  0.00           O  
ATOM   1704  N   GLN   112      71.480  39.049  46.894  1.00  0.00           N  
ATOM   1705  H   GLN   112      70.899  39.846  47.116  1.00  0.00           H  
ATOM   1706  CA  GLN   112      72.908  39.173  46.580  1.00  0.00           C  
ATOM   1707  HA  GLN   112      73.177  38.120  46.662  1.00  0.00           H  
ATOM   1708  CB  GLN   112      73.187  39.731  45.173  1.00  0.00           C  
ATOM   1709  HB2 GLN   112      72.825  40.756  45.096  1.00  0.00           H  
ATOM   1710  HB3 GLN   112      74.272  39.792  45.084  1.00  0.00           H  
ATOM   1711  CG  GLN   112      72.601  38.865  44.062  1.00  0.00           C  
ATOM   1712  HG2 GLN   112      72.879  37.840  44.308  1.00  0.00           H  
ATOM   1713  HG3 GLN   112      71.513  38.883  44.018  1.00  0.00           H  
ATOM   1714  CD  GLN   112      73.220  39.035  42.637  1.00  0.00           C  
ATOM   1715  OE1 GLN   112      74.466  38.962  42.437  1.00  0.00           O  
ATOM   1716  NE2 GLN   112      72.423  39.393  41.666  1.00  0.00           N  
ATOM   1717 HE21 GLN   112      72.866  39.681  40.805  1.00  0.00           H  
ATOM   1718 HE22 GLN   112      71.431  39.506  41.822  1.00  0.00           H  
ATOM   1719  C   GLN   112      73.618  39.951  47.760  1.00  0.00           C  
ATOM   1720  O   GLN   112      73.091  41.008  48.058  1.00  0.00           O  
ATOM   1721  N   PRO   113      74.777  39.520  48.305  1.00  0.00           N  
ATOM   1722  CD  PRO   113      75.371  38.168  48.107  1.00  0.00           C  
ATOM   1723  HD2 PRO   113      75.385  37.903  47.050  1.00  0.00           H  
ATOM   1724  HD3 PRO   113      74.748  37.439  48.626  1.00  0.00           H  
ATOM   1725  CG  PRO   113      76.776  38.239  48.606  1.00  0.00           C  
ATOM   1726  HG2 PRO   113      77.385  38.563  47.763  1.00  0.00           H  
ATOM   1727  HG3 PRO   113      77.010  37.213  48.888  1.00  0.00           H  
ATOM   1728  CB  PRO   113      76.638  39.311  49.693  1.00  0.00           C  
ATOM   1729  HB2 PRO   113      77.587  39.808  49.894  1.00  0.00           H  
ATOM   1730  HB3 PRO   113      76.179  38.853  50.569  1.00  0.00           H  
ATOM   1731  CA  PRO   113      75.541  40.304  49.255  1.00  0.00           C  
ATOM   1732  HA  PRO   113      75.049  40.513  50.205  1.00  0.00           H  
ATOM   1733  C   PRO   113      76.190  41.576  48.636  1.00  0.00           C  
ATOM   1734  O   PRO   113      76.698  41.551  47.506  1.00  0.00           O  
ATOM   1735  N   ASN   114      76.203  42.686  49.373  1.00  0.00           N  
ATOM   1736  H   ASN   114      75.582  42.712  50.169  1.00  0.00           H  
ATOM   1737  CA  ASN   114      76.994  43.924  49.073  1.00  0.00           C  
ATOM   1738  HA  ASN   114      76.551  44.702  49.695  1.00  0.00           H  
ATOM   1739  CB  ASN   114      78.503  43.726  49.287  1.00  0.00           C  
ATOM   1740  HB2 ASN   114      79.015  44.687  49.328  1.00  0.00           H  
ATOM   1741  HB3 ASN   114      78.544  43.308  50.293  1.00  0.00           H  
ATOM   1742  CG  ASN   114      79.265  42.767  48.395  1.00  0.00           C  
ATOM   1743  OD1 ASN   114      79.908  41.849  48.871  1.00  0.00           O  
ATOM   1744  ND2 ASN   114      79.390  42.974  47.077  1.00  0.00           N  
ATOM   1745 HD21 ASN   114      79.751  42.275  46.444  1.00  0.00           H  
ATOM   1746 HD22 ASN   114      78.980  43.815  46.695  1.00  0.00           H  
ATOM   1747  C   ASN   114      76.725  44.708  47.731  1.00  0.00           C  
ATOM   1748  O   ASN   114      77.481  45.536  47.213  1.00  0.00           O  
ATOM   1749  N   LYS   115      75.606  44.315  47.036  1.00  0.00           N  
ATOM   1750  H   LYS   115      75.054  43.532  47.358  1.00  0.00           H  
ATOM   1751  CA  LYS   115      75.225  44.974  45.728  1.00  0.00           C  
ATOM   1752  HA  LYS   115      75.999  45.543  45.213  1.00  0.00           H  
ATOM   1753  CB  LYS   115      74.751  43.888  44.771  1.00  0.00           C  
ATOM   1754  HB2 LYS   115      74.285  43.122  45.391  1.00  0.00           H  
ATOM   1755  HB3 LYS   115      74.091  44.307  44.012  1.00  0.00           H  
ATOM   1756  CG  LYS   115      75.965  43.308  43.953  1.00  0.00           C  
ATOM   1757  HG2 LYS   115      76.594  44.076  43.503  1.00  0.00           H  
ATOM   1758  HG3 LYS   115      76.529  42.641  44.605  1.00  0.00           H  
ATOM   1759  CD  LYS   115      75.339  42.490  42.817  1.00  0.00           C  
ATOM   1760  HD2 LYS   115      74.487  41.871  43.098  1.00  0.00           H  
ATOM   1761  HD3 LYS   115      74.937  43.111  42.017  1.00  0.00           H  
ATOM   1762  CE  LYS   115      76.347  41.503  42.140  1.00  0.00           C  
ATOM   1763  HE2 LYS   115      75.953  41.046  41.232  1.00  0.00           H  
ATOM   1764  HE3 LYS   115      77.234  42.059  41.837  1.00  0.00           H  
ATOM   1765  NZ  LYS   115      76.812  40.394  43.043  1.00  0.00           N  
ATOM   1766  HZ1 LYS   115      77.319  40.734  43.848  1.00  0.00           H  
ATOM   1767  HZ2 LYS   115      76.091  39.744  43.320  1.00  0.00           H  
ATOM   1768  HZ3 LYS   115      77.453  39.765  42.580  1.00  0.00           H  
ATOM   1769  C   LYS   115      74.196  46.098  45.973  1.00  0.00           C  
ATOM   1770  O   LYS   115      73.652  46.366  47.047  1.00  0.00           O  
ATOM   1771  N   TYR   116      73.952  46.846  44.892  1.00  0.00           N  
ATOM   1772  H   TYR   116      74.449  46.659  44.033  1.00  0.00           H  
ATOM   1773  CA  TYR   116      72.801  47.755  44.855  1.00  0.00           C  
ATOM   1774  HA  TYR   116      72.720  48.219  45.838  1.00  0.00           H  
ATOM   1775  CB  TYR   116      73.043  48.834  43.795  1.00  0.00           C  
ATOM   1776  HB2 TYR   116      73.265  48.414  42.814  1.00  0.00           H  
ATOM   1777  HB3 TYR   116      72.089  49.361  43.764  1.00  0.00           H  
ATOM   1778  CG  TYR   116      74.209  49.805  44.116  1.00  0.00           C  
ATOM   1779  CD1 TYR   116      73.995  51.140  44.418  1.00  0.00           C  
ATOM   1780  HD1 TYR   116      73.002  51.530  44.585  1.00  0.00           H  
ATOM   1781  CE1 TYR   116      75.057  52.016  44.807  1.00  0.00           C  
ATOM   1782  HE1 TYR   116      74.874  53.037  45.110  1.00  0.00           H  
ATOM   1783  CZ  TYR   116      76.392  51.575  44.710  1.00  0.00           C  
ATOM   1784  OH  TYR   116      77.398  52.329  45.137  1.00  0.00           O  
ATOM   1785  HH  TYR   116      78.240  52.003  44.810  1.00  0.00           H  
ATOM   1786  CE2 TYR   116      76.625  50.264  44.282  1.00  0.00           C  
ATOM   1787  HE2 TYR   116      77.663  49.973  44.210  1.00  0.00           H  
ATOM   1788  CD2 TYR   116      75.535  49.405  44.043  1.00  0.00           C  
ATOM   1789  HD2 TYR   116      75.687  48.417  43.634  1.00  0.00           H  
ATOM   1790  C   TYR   116      71.527  46.967  44.444  1.00  0.00           C  
ATOM   1791  O   TYR   116      71.595  46.026  43.683  1.00  0.00           O  
ATOM   1792  N   VAL   117      70.372  47.448  44.919  1.00  0.00           N  
ATOM   1793  H   VAL   117      70.417  48.278  45.493  1.00  0.00           H  
ATOM   1794  CA  VAL   117      69.084  46.806  44.816  1.00  0.00           C  
ATOM   1795  HA  VAL   117      69.078  45.886  45.400  1.00  0.00           H  
ATOM   1796  CB  VAL   117      67.986  47.684  45.613  1.00  0.00           C  
ATOM   1797  HB  VAL   117      68.372  47.883  46.613  1.00  0.00           H  
ATOM   1798  CG1 VAL   117      67.708  49.073  45.063  1.00  0.00           C  
ATOM   1799 HG11 VAL   117      67.039  49.036  44.204  1.00  0.00           H  
ATOM   1800 HG12 VAL   117      67.142  49.613  45.822  1.00  0.00           H  
ATOM   1801 HG13 VAL   117      68.621  49.644  44.892  1.00  0.00           H  
ATOM   1802  CG2 VAL   117      66.667  46.964  45.820  1.00  0.00           C  
ATOM   1803 HG21 VAL   117      66.061  47.625  46.439  1.00  0.00           H  
ATOM   1804 HG22 VAL   117      66.203  46.679  44.875  1.00  0.00           H  
ATOM   1805 HG23 VAL   117      66.770  46.028  46.369  1.00  0.00           H  
ATOM   1806  C   VAL   117      68.670  46.607  43.353  1.00  0.00           C  
ATOM   1807  O   VAL   117      68.701  47.637  42.652  1.00  0.00           O  
ATOM   1808  N   PRO   118      68.359  45.451  42.732  1.00  0.00           N  
ATOM   1809  CD  PRO   118      68.353  44.171  43.437  1.00  0.00           C  
ATOM   1810  HD2 PRO   118      67.548  44.166  44.172  1.00  0.00           H  
ATOM   1811  HD3 PRO   118      69.357  44.067  43.848  1.00  0.00           H  
ATOM   1812  CG  PRO   118      68.077  43.186  42.344  1.00  0.00           C  
ATOM   1813  HG2 PRO   118      67.015  42.939  42.340  1.00  0.00           H  
ATOM   1814  HG3 PRO   118      68.642  42.254  42.380  1.00  0.00           H  
ATOM   1815  CB  PRO   118      68.440  43.902  41.055  1.00  0.00           C  
ATOM   1816  HB2 PRO   118      67.974  43.442  40.184  1.00  0.00           H  
ATOM   1817  HB3 PRO   118      69.510  43.830  40.863  1.00  0.00           H  
ATOM   1818  CA  PRO   118      68.092  45.341  41.279  1.00  0.00           C  
ATOM   1819  HA  PRO   118      68.829  45.972  40.780  1.00  0.00           H  
ATOM   1820  C   PRO   118      66.577  45.692  40.846  1.00  0.00           C  
ATOM   1821  O   PRO   118      65.689  45.644  41.701  1.00  0.00           O  
ATOM   1822  N   PRO   119      66.267  46.069  39.585  1.00  0.00           N  
ATOM   1823  CD  PRO   119      67.106  46.088  38.426  1.00  0.00           C  
ATOM   1824  HD2 PRO   119      66.864  45.195  37.849  1.00  0.00           H  
ATOM   1825  HD3 PRO   119      68.148  46.227  38.715  1.00  0.00           H  
ATOM   1826  CG  PRO   119      66.619  47.212  37.608  1.00  0.00           C  
ATOM   1827  HG2 PRO   119      66.934  47.099  36.571  1.00  0.00           H  
ATOM   1828  HG3 PRO   119      66.905  48.142  38.101  1.00  0.00           H  
ATOM   1829  CB  PRO   119      65.087  47.185  37.780  1.00  0.00           C  
ATOM   1830  HB2 PRO   119      64.601  46.565  37.026  1.00  0.00           H  
ATOM   1831  HB3 PRO   119      64.556  48.136  37.742  1.00  0.00           H  
ATOM   1832  CA  PRO   119      64.956  46.596  39.166  1.00  0.00           C  
ATOM   1833  HA  PRO   119      64.784  47.342  39.941  1.00  0.00           H  
ATOM   1834  C   PRO   119      63.798  45.624  39.384  1.00  0.00           C  
ATOM   1835  O   PRO   119      62.659  46.040  39.524  1.00  0.00           O  
ATOM   1836  N   ILE   120      64.010  44.323  39.465  1.00  0.00           N  
ATOM   1837  H   ILE   120      64.929  44.069  39.130  1.00  0.00           H  
ATOM   1838  CA  ILE   120      63.052  43.295  39.883  1.00  0.00           C  
ATOM   1839  HA  ILE   120      62.240  43.322  39.156  1.00  0.00           H  
ATOM   1840  CB  ILE   120      63.667  41.909  39.839  1.00  0.00           C  
ATOM   1841  HB  ILE   120      64.207  41.845  38.895  1.00  0.00           H  
ATOM   1842  CG2 ILE   120      64.774  41.629  40.906  1.00  0.00           C  
ATOM   1843 HG21 ILE   120      65.481  42.457  40.860  1.00  0.00           H  
ATOM   1844 HG22 ILE   120      64.282  41.648  41.878  1.00  0.00           H  
ATOM   1845 HG23 ILE   120      65.319  40.711  40.685  1.00  0.00           H  
ATOM   1846  CG1 ILE   120      62.505  40.909  39.794  1.00  0.00           C  
ATOM   1847 HG12 ILE   120      62.164  40.681  40.804  1.00  0.00           H  
ATOM   1848 HG13 ILE   120      61.714  41.414  39.239  1.00  0.00           H  
ATOM   1849  CD1 ILE   120      62.730  39.610  39.040  1.00  0.00           C  
ATOM   1850 HD11 ILE   120      63.205  38.881  39.696  1.00  0.00           H  
ATOM   1851 HD12 ILE   120      61.768  39.258  38.667  1.00  0.00           H  
ATOM   1852 HD13 ILE   120      63.465  39.805  38.259  1.00  0.00           H  
ATOM   1853  C   ILE   120      62.353  43.601  41.182  1.00  0.00           C  
ATOM   1854  O   ILE   120      61.225  43.296  41.380  1.00  0.00           O  
ATOM   1855  N   VAL   121      62.969  44.366  42.075  1.00  0.00           N  
ATOM   1856  H   VAL   121      63.880  44.770  41.913  1.00  0.00           H  
ATOM   1857  CA  VAL   121      62.413  44.542  43.430  1.00  0.00           C  
ATOM   1858  HA  VAL   121      62.078  43.574  43.804  1.00  0.00           H  
ATOM   1859  CB  VAL   121      63.490  44.899  44.448  1.00  0.00           C  
ATOM   1860  HB  VAL   121      64.260  45.506  43.971  1.00  0.00           H  
ATOM   1861  CG1 VAL   121      63.019  45.765  45.584  1.00  0.00           C  
ATOM   1862 HG11 VAL   121      62.629  46.731  45.263  1.00  0.00           H  
ATOM   1863 HG12 VAL   121      62.527  45.135  46.324  1.00  0.00           H  
ATOM   1864 HG13 VAL   121      63.926  46.066  46.109  1.00  0.00           H  
ATOM   1865  CG2 VAL   121      64.151  43.604  44.910  1.00  0.00           C  
ATOM   1866 HG21 VAL   121      63.506  42.980  45.529  1.00  0.00           H  
ATOM   1867 HG22 VAL   121      64.429  42.992  44.052  1.00  0.00           H  
ATOM   1868 HG23 VAL   121      65.014  43.840  45.533  1.00  0.00           H  
ATOM   1869  C   VAL   121      61.219  45.492  43.382  1.00  0.00           C  
ATOM   1870  O   VAL   121      60.349  45.424  44.243  1.00  0.00           O  
ATOM   1871  N   ASN   122      61.069  46.275  42.313  1.00  0.00           N  
ATOM   1872  H   ASN   122      61.729  46.137  41.561  1.00  0.00           H  
ATOM   1873  CA  ASN   122      59.816  47.043  42.201  1.00  0.00           C  
ATOM   1874  HA  ASN   122      59.424  47.120  43.215  1.00  0.00           H  
ATOM   1875  CB  ASN   122      60.008  48.341  41.476  1.00  0.00           C  
ATOM   1876  HB2 ASN   122      60.553  48.049  40.578  1.00  0.00           H  
ATOM   1877  HB3 ASN   122      59.102  48.822  41.106  1.00  0.00           H  
ATOM   1878  CG  ASN   122      60.789  49.235  42.433  1.00  0.00           C  
ATOM   1879  OD1 ASN   122      60.770  49.127  43.640  1.00  0.00           O  
ATOM   1880  ND2 ASN   122      61.374  50.259  41.911  1.00  0.00           N  
ATOM   1881 HD21 ASN   122      61.625  51.037  42.505  1.00  0.00           H  
ATOM   1882 HD22 ASN   122      61.187  50.393  40.927  1.00  0.00           H  
ATOM   1883  C   ASN   122      58.804  46.109  41.405  1.00  0.00           C  
ATOM   1884  O   ASN   122      57.709  46.020  41.903  1.00  0.00           O  
ATOM   1885  N   SER   123      59.199  45.291  40.402  1.00  0.00           N  
ATOM   1886  H   SER   123      60.114  45.451  40.006  1.00  0.00           H  
ATOM   1887  CA  SER   123      58.294  44.353  39.740  1.00  0.00           C  
ATOM   1888  HA  SER   123      57.443  44.932  39.383  1.00  0.00           H  
ATOM   1889  CB  SER   123      59.086  43.626  38.603  1.00  0.00           C  
ATOM   1890  HB2 SER   123      59.929  43.180  39.131  1.00  0.00           H  
ATOM   1891  HB3 SER   123      58.447  42.882  38.129  1.00  0.00           H  
ATOM   1892  OG  SER   123      59.515  44.553  37.687  1.00  0.00           O  
ATOM   1893  HG  SER   123      58.771  45.139  37.530  1.00  0.00           H  
ATOM   1894  C   SER   123      57.731  43.248  40.692  1.00  0.00           C  
ATOM   1895  O   SER   123      56.674  42.743  40.389  1.00  0.00           O  
ATOM   1896  N   LEU   124      58.376  42.973  41.852  1.00  0.00           N  
ATOM   1897  H   LEU   124      59.197  43.541  42.002  1.00  0.00           H  
ATOM   1898  CA  LEU   124      57.765  42.124  42.937  1.00  0.00           C  
ATOM   1899  HA  LEU   124      57.362  41.257  42.414  1.00  0.00           H  
ATOM   1900  CB  LEU   124      58.904  41.674  43.968  1.00  0.00           C  
ATOM   1901  HB2 LEU   124      59.376  42.551  44.412  1.00  0.00           H  
ATOM   1902  HB3 LEU   124      58.508  41.005  44.733  1.00  0.00           H  
ATOM   1903  CG  LEU   124      59.972  40.756  43.355  1.00  0.00           C  
ATOM   1904  HG  LEU   124      60.471  41.074  42.440  1.00  0.00           H  
ATOM   1905  CD1 LEU   124      61.103  40.660  44.327  1.00  0.00           C  
ATOM   1906 HD11 LEU   124      60.779  40.329  45.314  1.00  0.00           H  
ATOM   1907 HD12 LEU   124      61.865  39.992  43.925  1.00  0.00           H  
ATOM   1908 HD13 LEU   124      61.535  41.650  44.473  1.00  0.00           H  
ATOM   1909  CD2 LEU   124      59.389  39.349  43.064  1.00  0.00           C  
ATOM   1910 HD21 LEU   124      59.320  38.776  43.988  1.00  0.00           H  
ATOM   1911 HD22 LEU   124      58.443  39.404  42.527  1.00  0.00           H  
ATOM   1912 HD23 LEU   124      60.067  38.708  42.501  1.00  0.00           H  
ATOM   1913  C   LEU   124      56.511  42.685  43.624  1.00  0.00           C  
ATOM   1914  O   LEU   124      55.771  41.919  44.162  1.00  0.00           O  
ATOM   1915  N   PHE   125      56.234  43.956  43.483  1.00  0.00           N  
ATOM   1916  H   PHE   125      56.971  44.479  43.032  1.00  0.00           H  
ATOM   1917  CA  PHE   125      54.980  44.599  43.957  1.00  0.00           C  
ATOM   1918  HA  PHE   125      54.439  43.788  44.444  1.00  0.00           H  
ATOM   1919  CB  PHE   125      55.357  45.528  45.105  1.00  0.00           C  
ATOM   1920  HB2 PHE   125      55.997  46.329  44.737  1.00  0.00           H  
ATOM   1921  HB3 PHE   125      54.402  45.903  45.472  1.00  0.00           H  
ATOM   1922  CG  PHE   125      56.167  44.899  46.251  1.00  0.00           C  
ATOM   1923  CD1 PHE   125      55.623  44.322  47.357  1.00  0.00           C  
ATOM   1924  HD1 PHE   125      54.555  44.243  47.500  1.00  0.00           H  
ATOM   1925  CE1 PHE   125      56.418  43.893  48.427  1.00  0.00           C  
ATOM   1926  HE1 PHE   125      56.023  43.491  49.348  1.00  0.00           H  
ATOM   1927  CZ  PHE   125      57.829  44.051  48.320  1.00  0.00           C  
ATOM   1928  HZ  PHE   125      58.419  43.704  49.155  1.00  0.00           H  
ATOM   1929  CE2 PHE   125      58.376  44.574  47.148  1.00  0.00           C  
ATOM   1930  HE2 PHE   125      59.439  44.564  46.957  1.00  0.00           H  
ATOM   1931  CD2 PHE   125      57.542  44.911  46.120  1.00  0.00           C  
ATOM   1932  HD2 PHE   125      57.984  45.340  45.233  1.00  0.00           H  
ATOM   1933  C   PHE   125      54.095  45.264  42.867  1.00  0.00           C  
ATOM   1934  O   PHE   125      54.550  45.393  41.745  1.00  0.00           O  
ATOM   1935  N   SER   126      52.898  45.760  43.218  1.00  0.00           N  
ATOM   1936  H   SER   126      52.580  45.515  44.144  1.00  0.00           H  
ATOM   1937  CA  SER   126      51.958  46.633  42.520  1.00  0.00           C  
ATOM   1938  HA  SER   126      52.553  47.093  41.732  1.00  0.00           H  
ATOM   1939  CB  SER   126      50.886  45.775  41.806  1.00  0.00           C  
ATOM   1940  HB2 SER   126      50.628  44.973  42.498  1.00  0.00           H  
ATOM   1941  HB3 SER   126      50.029  46.341  41.441  1.00  0.00           H  
ATOM   1942  OG  SER   126      51.504  45.034  40.752  1.00  0.00           O  
ATOM   1943  HG  SER   126      52.313  44.609  41.043  1.00  0.00           H  
ATOM   1944  C   SER   126      51.431  47.698  43.427  1.00  0.00           C  
ATOM   1945  O   SER   126      51.562  47.627  44.629  1.00  0.00           O  
ATOM   1946  N   LEU   127      50.924  48.804  42.847  1.00  0.00           N  
ATOM   1947  H   LEU   127      50.940  48.782  41.838  1.00  0.00           H  
ATOM   1948  CA  LEU   127      50.679  50.105  43.406  1.00  0.00           C  
ATOM   1949  HA  LEU   127      50.491  50.659  42.486  1.00  0.00           H  
ATOM   1950  CB  LEU   127      49.407  49.990  44.291  1.00  0.00           C  
ATOM   1951  HB2 LEU   127      48.674  49.586  43.593  1.00  0.00           H  
ATOM   1952  HB3 LEU   127      49.629  49.409  45.186  1.00  0.00           H  
ATOM   1953  CG  LEU   127      48.885  51.351  44.750  1.00  0.00           C  
ATOM   1954  HG  LEU   127      49.655  51.965  45.219  1.00  0.00           H  
ATOM   1955  CD1 LEU   127      48.140  52.117  43.558  1.00  0.00           C  
ATOM   1956 HD11 LEU   127      47.262  51.514  43.330  1.00  0.00           H  
ATOM   1957 HD12 LEU   127      47.979  53.163  43.822  1.00  0.00           H  
ATOM   1958 HD13 LEU   127      48.866  52.184  42.748  1.00  0.00           H  
ATOM   1959  CD2 LEU   127      47.868  51.157  45.906  1.00  0.00           C  
ATOM   1960 HD21 LEU   127      46.974  50.638  45.559  1.00  0.00           H  
ATOM   1961 HD22 LEU   127      48.468  50.685  46.684  1.00  0.00           H  
ATOM   1962 HD23 LEU   127      47.554  52.141  46.252  1.00  0.00           H  
ATOM   1963  C   LEU   127      51.881  50.800  43.997  1.00  0.00           C  
ATOM   1964  O   LEU   127      51.908  51.426  45.069  1.00  0.00           O  
ATOM   1965  N   ASN   128      52.950  50.824  43.191  1.00  0.00           N  
ATOM   1966  H   ASN   128      52.996  50.227  42.378  1.00  0.00           H  
ATOM   1967  CA  ASN   128      54.290  51.199  43.734  1.00  0.00           C  
ATOM   1968  HA  ASN   128      54.274  50.748  44.726  1.00  0.00           H  
ATOM   1969  CB  ASN   128      55.381  50.649  42.757  1.00  0.00           C  
ATOM   1970  HB2 ASN   128      55.255  51.059  41.755  1.00  0.00           H  
ATOM   1971  HB3 ASN   128      56.280  51.177  43.075  1.00  0.00           H  
ATOM   1972  CG  ASN   128      55.417  49.190  42.782  1.00  0.00           C  
ATOM   1973  OD1 ASN   128      54.436  48.521  43.052  1.00  0.00           O  
ATOM   1974  ND2 ASN   128      56.592  48.591  42.683  1.00  0.00           N  
ATOM   1975 HD21 ASN   128      56.543  47.587  42.785  1.00  0.00           H  
ATOM   1976 HD22 ASN   128      57.421  49.166  42.741  1.00  0.00           H  
ATOM   1977  C   ASN   128      54.487  52.739  43.954  1.00  0.00           C  
ATOM   1978  O   ASN   128      53.934  53.500  43.199  1.00  0.00           O  
ATOM   1979  N   GLY   129      55.290  53.130  45.002  1.00  0.00           N  
ATOM   1980  H   GLY   129      55.824  52.438  45.507  1.00  0.00           H  
ATOM   1981  CA  GLY   129      55.709  54.486  45.248  1.00  0.00           C  
ATOM   1982  HA2 GLY   129      56.455  54.376  46.034  1.00  0.00           H  
ATOM   1983  HA3 GLY   129      56.082  54.893  44.308  1.00  0.00           H  
ATOM   1984  C   GLY   129      54.663  55.461  45.758  1.00  0.00           C  
ATOM   1985  O   GLY   129      55.042  56.603  45.860  1.00  0.00           O  
ATOM   1986  N   VAL   130      53.447  55.087  46.021  1.00  0.00           N  
ATOM   1987  H   VAL   130      53.331  54.086  45.952  1.00  0.00           H  
ATOM   1988  CA  VAL   130      52.251  56.029  46.241  1.00  0.00           C  
ATOM   1989  HA  VAL   130      52.239  56.812  45.482  1.00  0.00           H  
ATOM   1990  CB  VAL   130      50.994  55.176  45.905  1.00  0.00           C  
ATOM   1991  HB  VAL   130      51.018  54.217  46.423  1.00  0.00           H  
ATOM   1992  CG1 VAL   130      49.657  55.820  46.389  1.00  0.00           C  
ATOM   1993 HG11 VAL   130      49.486  56.785  45.912  1.00  0.00           H  
ATOM   1994 HG12 VAL   130      48.741  55.265  46.184  1.00  0.00           H  
ATOM   1995 HG13 VAL   130      49.644  56.062  47.452  1.00  0.00           H  
ATOM   1996  CG2 VAL   130      50.880  54.769  44.452  1.00  0.00           C  
ATOM   1997 HG21 VAL   130      50.100  54.010  44.400  1.00  0.00           H  
ATOM   1998 HG22 VAL   130      50.659  55.704  43.937  1.00  0.00           H  
ATOM   1999 HG23 VAL   130      51.743  54.221  44.073  1.00  0.00           H  
ATOM   2000  C   VAL   130      52.264  56.653  47.661  1.00  0.00           C  
ATOM   2001  O   VAL   130      52.158  55.892  48.664  1.00  0.00           O  
ATOM   2002  N   LYS   131      52.116  57.992  47.707  1.00  0.00           N  
ATOM   2003  H   LYS   131      52.186  58.522  46.850  1.00  0.00           H  
ATOM   2004  CA  LYS   131      51.639  58.722  48.870  1.00  0.00           C  
ATOM   2005  HA  LYS   131      52.313  58.473  49.690  1.00  0.00           H  
ATOM   2006  CB  LYS   131      51.604  60.254  48.709  1.00  0.00           C  
ATOM   2007  HB2 LYS   131      50.934  60.644  47.943  1.00  0.00           H  
ATOM   2008  HB3 LYS   131      51.161  60.693  49.604  1.00  0.00           H  
ATOM   2009  CG  LYS   131      53.007  60.891  48.508  1.00  0.00           C  
ATOM   2010  HG2 LYS   131      53.668  60.351  49.187  1.00  0.00           H  
ATOM   2011  HG3 LYS   131      53.513  60.646  47.575  1.00  0.00           H  
ATOM   2012  CD  LYS   131      53.202  62.338  48.841  1.00  0.00           C  
ATOM   2013  HD2 LYS   131      52.513  62.946  48.254  1.00  0.00           H  
ATOM   2014  HD3 LYS   131      53.025  62.528  49.900  1.00  0.00           H  
ATOM   2015  CE  LYS   131      54.751  62.621  48.619  1.00  0.00           C  
ATOM   2016  HE2 LYS   131      55.369  61.894  49.147  1.00  0.00           H  
ATOM   2017  HE3 LYS   131      54.927  62.547  47.546  1.00  0.00           H  
ATOM   2018  NZ  LYS   131      55.094  63.997  48.983  1.00  0.00           N  
ATOM   2019  HZ1 LYS   131      54.440  64.639  48.560  1.00  0.00           H  
ATOM   2020  HZ2 LYS   131      55.165  64.175  49.975  1.00  0.00           H  
ATOM   2021  HZ3 LYS   131      56.027  64.144  48.624  1.00  0.00           H  
ATOM   2022  C   LYS   131      50.337  58.273  49.421  1.00  0.00           C  
ATOM   2023  O   LYS   131      49.420  58.178  48.656  1.00  0.00           O  
ATOM   2024  N   ASN   132      50.248  58.011  50.777  1.00  0.00           N  
ATOM   2025  H   ASN   132      51.031  58.201  51.385  1.00  0.00           H  
ATOM   2026  CA  ASN   132      48.933  57.473  51.336  1.00  0.00           C  
ATOM   2027  HA  ASN   132      48.759  56.577  50.740  1.00  0.00           H  
ATOM   2028  CB  ASN   132      49.145  57.144  52.807  1.00  0.00           C  
ATOM   2029  HB2 ASN   132      49.323  58.041  53.401  1.00  0.00           H  
ATOM   2030  HB3 ASN   132      48.233  56.674  53.174  1.00  0.00           H  
ATOM   2031  CG  ASN   132      50.294  56.206  52.910  1.00  0.00           C  
ATOM   2032  OD1 ASN   132      50.203  55.023  52.580  1.00  0.00           O  
ATOM   2033  ND2 ASN   132      51.356  56.722  53.414  1.00  0.00           N  
ATOM   2034 HD21 ASN   132      52.083  56.080  53.694  1.00  0.00           H  
ATOM   2035 HD22 ASN   132      51.243  57.586  53.924  1.00  0.00           H  
ATOM   2036  C   ASN   132      47.720  58.432  51.136  1.00  0.00           C  
ATOM   2037  O   ASN   132      46.606  57.990  51.310  1.00  0.00           O  
ATOM   2038  N   ARG   133      47.889  59.727  50.762  1.00  0.00           N  
ATOM   2039  H   ARG   133      48.875  59.941  50.699  1.00  0.00           H  
ATOM   2040  CA  ARG   133      46.915  60.707  50.272  1.00  0.00           C  
ATOM   2041  HA  ARG   133      46.183  60.879  51.062  1.00  0.00           H  
ATOM   2042  CB  ARG   133      47.775  61.949  49.920  1.00  0.00           C  
ATOM   2043  HB2 ARG   133      48.161  62.234  50.899  1.00  0.00           H  
ATOM   2044  HB3 ARG   133      48.558  61.637  49.229  1.00  0.00           H  
ATOM   2045  CG  ARG   133      46.917  63.131  49.381  1.00  0.00           C  
ATOM   2046  HG2 ARG   133      46.494  62.888  48.405  1.00  0.00           H  
ATOM   2047  HG3 ARG   133      46.081  63.498  49.976  1.00  0.00           H  
ATOM   2048  CD  ARG   133      47.846  64.400  49.313  1.00  0.00           C  
ATOM   2049  HD2 ARG   133      48.397  64.593  50.233  1.00  0.00           H  
ATOM   2050  HD3 ARG   133      48.569  64.233  48.514  1.00  0.00           H  
ATOM   2051  NE  ARG   133      47.131  65.672  49.043  1.00  0.00           N  
ATOM   2052  HE  ARG   133      46.135  65.563  48.916  1.00  0.00           H  
ATOM   2053  CZ  ARG   133      47.649  66.881  49.151  1.00  0.00           C  
ATOM   2054  NH1 ARG   133      48.929  67.153  49.309  1.00  0.00           N  
ATOM   2055 HH11 ARG   133      49.566  66.369  49.313  1.00  0.00           H  
ATOM   2056 HH12 ARG   133      49.190  68.119  49.450  1.00  0.00           H  
ATOM   2057  NH2 ARG   133      46.787  67.879  49.105  1.00  0.00           N  
ATOM   2058 HH21 ARG   133      45.819  67.662  48.917  1.00  0.00           H  
ATOM   2059 HH22 ARG   133      47.126  68.829  49.056  1.00  0.00           H  
ATOM   2060  C   ARG   133      46.033  60.245  49.124  1.00  0.00           C  
ATOM   2061  O   ARG   133      44.889  60.528  49.140  1.00  0.00           O  
ATOM   2062  N   GLU   134      46.573  59.571  48.091  1.00  0.00           N  
ATOM   2063  H   GLU   134      47.568  59.399  48.119  1.00  0.00           H  
ATOM   2064  CA  GLU   134      45.813  58.987  46.910  1.00  0.00           C  
ATOM   2065  HA  GLU   134      45.104  59.683  46.462  1.00  0.00           H  
ATOM   2066  CB  GLU   134      46.763  58.556  45.786  1.00  0.00           C  
ATOM   2067  HB2 GLU   134      47.370  57.741  46.181  1.00  0.00           H  
ATOM   2068  HB3 GLU   134      46.259  57.996  44.998  1.00  0.00           H  
ATOM   2069  CG  GLU   134      47.613  59.637  45.105  1.00  0.00           C  
ATOM   2070  HG2 GLU   134      46.891  60.376  44.759  1.00  0.00           H  
ATOM   2071  HG3 GLU   134      48.427  59.957  45.756  1.00  0.00           H  
ATOM   2072  CD  GLU   134      48.333  59.118  43.805  1.00  0.00           C  
ATOM   2073  OE1 GLU   134      49.569  59.422  43.606  1.00  0.00           O  
ATOM   2074  OE2 GLU   134      47.713  58.426  42.986  1.00  0.00           O  
ATOM   2075  C   GLU   134      45.032  57.772  47.363  1.00  0.00           C  
ATOM   2076  O   GLU   134      44.293  57.271  46.525  1.00  0.00           O  
ATOM   2077  N   GLY   135      45.076  57.306  48.635  1.00  0.00           N  
ATOM   2078  H   GLY   135      45.661  57.751  49.328  1.00  0.00           H  
ATOM   2079  CA  GLY   135      44.079  56.379  49.172  1.00  0.00           C  
ATOM   2080  HA2 GLY   135      44.217  55.542  48.488  1.00  0.00           H  
ATOM   2081  HA3 GLY   135      44.403  56.108  50.177  1.00  0.00           H  
ATOM   2082  C   GLY   135      42.643  56.820  49.261  1.00  0.00           C  
ATOM   2083  O   GLY   135      41.727  56.185  49.814  1.00  0.00           O  
ATOM   2084  N   THR   136      42.309  58.010  48.732  1.00  0.00           N  
ATOM   2085  H   THR   136      42.973  58.657  48.332  1.00  0.00           H  
ATOM   2086  CA  THR   136      40.923  58.401  48.391  1.00  0.00           C  
ATOM   2087  HA  THR   136      40.265  58.310  49.255  1.00  0.00           H  
ATOM   2088  CB  THR   136      40.967  59.902  48.310  1.00  0.00           C  
ATOM   2089  HB  THR   136      40.042  60.338  47.930  1.00  0.00           H  
ATOM   2090  CG2 THR   136      41.149  60.576  49.657  1.00  0.00           C  
ATOM   2091 HG21 THR   136      40.321  60.233  50.278  1.00  0.00           H  
ATOM   2092 HG22 THR   136      42.112  60.357  50.117  1.00  0.00           H  
ATOM   2093 HG23 THR   136      41.130  61.666  49.650  1.00  0.00           H  
ATOM   2094  OG1 THR   136      41.987  60.397  47.443  1.00  0.00           O  
ATOM   2095  HG1 THR   136      42.011  61.353  47.527  1.00  0.00           H  
ATOM   2096  C   THR   136      40.310  57.830  47.094  1.00  0.00           C  
ATOM   2097  O   THR   136      39.130  57.559  47.003  1.00  0.00           O  
ATOM   2098  N   ILE   137      41.205  57.618  46.102  1.00  0.00           N  
ATOM   2099  H   ILE   137      42.098  58.073  46.232  1.00  0.00           H  
ATOM   2100  CA  ILE   137      40.926  56.969  44.805  1.00  0.00           C  
ATOM   2101  HA  ILE   137      39.899  56.605  44.783  1.00  0.00           H  
ATOM   2102  CB  ILE   137      40.961  58.041  43.733  1.00  0.00           C  
ATOM   2103  HB  ILE   137      40.366  58.861  44.136  1.00  0.00           H  
ATOM   2104  CG2 ILE   137      42.472  58.559  43.578  1.00  0.00           C  
ATOM   2105 HG21 ILE   137      43.119  57.685  43.511  1.00  0.00           H  
ATOM   2106 HG22 ILE   137      42.409  59.183  42.687  1.00  0.00           H  
ATOM   2107 HG23 ILE   137      42.678  59.219  44.421  1.00  0.00           H  
ATOM   2108  CG1 ILE   137      40.470  57.643  42.270  1.00  0.00           C  
ATOM   2109 HG12 ILE   137      41.187  57.100  41.653  1.00  0.00           H  
ATOM   2110 HG13 ILE   137      39.507  57.136  42.333  1.00  0.00           H  
ATOM   2111  CD1 ILE   137      40.032  58.887  41.523  1.00  0.00           C  
ATOM   2112 HD11 ILE   137      39.698  58.619  40.520  1.00  0.00           H  
ATOM   2113 HD12 ILE   137      39.198  59.422  41.975  1.00  0.00           H  
ATOM   2114 HD13 ILE   137      40.868  59.562  41.343  1.00  0.00           H  
ATOM   2115  C   ILE   137      41.686  55.651  44.459  1.00  0.00           C  
ATOM   2116  O   ILE   137      41.117  54.729  43.889  1.00  0.00           O  
ATOM   2117  N   GLN   138      42.960  55.490  44.914  1.00  0.00           N  
ATOM   2118  H   GLN   138      43.383  56.294  45.355  1.00  0.00           H  
ATOM   2119  CA  GLN   138      43.716  54.231  44.822  1.00  0.00           C  
ATOM   2120  HA  GLN   138      43.482  53.728  43.884  1.00  0.00           H  
ATOM   2121  CB  GLN   138      45.234  54.536  44.931  1.00  0.00           C  
ATOM   2122  HB2 GLN   138      45.577  55.170  45.748  1.00  0.00           H  
ATOM   2123  HB3 GLN   138      45.820  53.617  44.899  1.00  0.00           H  
ATOM   2124  CG  GLN   138      45.696  55.333  43.677  1.00  0.00           C  
ATOM   2125  HG2 GLN   138      45.248  56.327  43.698  1.00  0.00           H  
ATOM   2126  HG3 GLN   138      46.773  55.490  43.726  1.00  0.00           H  
ATOM   2127  CD  GLN   138      45.283  54.690  42.379  1.00  0.00           C  
ATOM   2128  OE1 GLN   138      45.502  53.544  42.137  1.00  0.00           O  
ATOM   2129  NE2 GLN   138      44.734  55.511  41.498  1.00  0.00           N  
ATOM   2130 HE21 GLN   138      44.691  55.235  40.527  1.00  0.00           H  
ATOM   2131 HE22 GLN   138      44.666  56.500  41.688  1.00  0.00           H  
ATOM   2132  C   GLN   138      43.302  53.293  46.058  1.00  0.00           C  
ATOM   2133  O   GLN   138      43.068  53.743  47.189  1.00  0.00           O  
ATOM   2134  N   PRO   139      43.498  51.992  45.827  1.00  0.00           N  
ATOM   2135  CD  PRO   139      43.935  51.327  44.594  1.00  0.00           C  
ATOM   2136  HD2 PRO   139      45.011  51.240  44.445  1.00  0.00           H  
ATOM   2137  HD3 PRO   139      43.503  51.805  43.715  1.00  0.00           H  
ATOM   2138  CG  PRO   139      43.391  49.859  44.707  1.00  0.00           C  
ATOM   2139  HG2 PRO   139      44.015  49.220  44.082  1.00  0.00           H  
ATOM   2140  HG3 PRO   139      42.360  49.762  44.368  1.00  0.00           H  
ATOM   2141  CB  PRO   139      43.629  49.627  46.248  1.00  0.00           C  
ATOM   2142  HB2 PRO   139      44.654  49.295  46.412  1.00  0.00           H  
ATOM   2143  HB3 PRO   139      42.970  48.792  46.484  1.00  0.00           H  
ATOM   2144  CA  PRO   139      43.356  50.981  46.870  1.00  0.00           C  
ATOM   2145  HA  PRO   139      42.291  50.973  47.100  1.00  0.00           H  
ATOM   2146  C   PRO   139      44.191  51.266  48.135  1.00  0.00           C  
ATOM   2147  O   PRO   139      45.303  51.781  48.070  1.00  0.00           O  
ATOM   2148  N   LEU   140      43.606  50.804  49.201  1.00  0.00           N  
ATOM   2149  H   LEU   140      42.792  50.215  49.096  1.00  0.00           H  
ATOM   2150  CA  LEU   140      44.326  50.739  50.470  1.00  0.00           C  
ATOM   2151  HA  LEU   140      45.045  51.559  50.460  1.00  0.00           H  
ATOM   2152  CB  LEU   140      43.422  50.939  51.670  1.00  0.00           C  
ATOM   2153  HB2 LEU   140      42.918  49.987  51.833  1.00  0.00           H  
ATOM   2154  HB3 LEU   140      44.088  50.990  52.532  1.00  0.00           H  
ATOM   2155  CG  LEU   140      42.630  52.253  51.530  1.00  0.00           C  
ATOM   2156  HG  LEU   140      42.086  52.200  50.587  1.00  0.00           H  
ATOM   2157  CD1 LEU   140      41.432  52.261  52.522  1.00  0.00           C  
ATOM   2158 HD11 LEU   140      40.891  51.378  52.182  1.00  0.00           H  
ATOM   2159 HD12 LEU   140      41.736  52.181  53.566  1.00  0.00           H  
ATOM   2160 HD13 LEU   140      40.965  53.241  52.418  1.00  0.00           H  
ATOM   2161  CD2 LEU   140      43.456  53.548  51.688  1.00  0.00           C  
ATOM   2162 HD21 LEU   140      44.045  53.518  52.605  1.00  0.00           H  
ATOM   2163 HD22 LEU   140      44.138  53.650  50.844  1.00  0.00           H  
ATOM   2164 HD23 LEU   140      42.796  54.412  51.623  1.00  0.00           H  
ATOM   2165  C   LEU   140      45.113  49.472  50.599  1.00  0.00           C  
ATOM   2166  O   LEU   140      46.009  49.379  51.462  1.00  0.00           O  
ATOM   2167  N   LEU   141      44.806  48.453  49.808  1.00  0.00           N  
ATOM   2168  H   LEU   141      43.969  48.551  49.251  1.00  0.00           H  
ATOM   2169  CA  LEU   141      45.462  47.111  49.765  1.00  0.00           C  
ATOM   2170  HA  LEU   141      46.417  47.156  50.289  1.00  0.00           H  
ATOM   2171  CB  LEU   141      44.625  46.133  50.615  1.00  0.00           C  
ATOM   2172  HB2 LEU   141      44.709  46.488  51.642  1.00  0.00           H  
ATOM   2173  HB3 LEU   141      43.556  46.057  50.417  1.00  0.00           H  
ATOM   2174  CG  LEU   141      45.287  44.715  50.617  1.00  0.00           C  
ATOM   2175  HG  LEU   141      45.341  44.381  49.581  1.00  0.00           H  
ATOM   2176  CD1 LEU   141      46.778  44.703  51.147  1.00  0.00           C  
ATOM   2177 HD11 LEU   141      47.016  43.644  51.244  1.00  0.00           H  
ATOM   2178 HD12 LEU   141      47.355  45.161  50.343  1.00  0.00           H  
ATOM   2179 HD13 LEU   141      46.675  45.206  52.109  1.00  0.00           H  
ATOM   2180  CD2 LEU   141      44.479  43.731  51.403  1.00  0.00           C  
ATOM   2181 HD21 LEU   141      44.938  42.750  51.282  1.00  0.00           H  
ATOM   2182 HD22 LEU   141      44.558  43.997  52.457  1.00  0.00           H  
ATOM   2183 HD23 LEU   141      43.430  43.857  51.138  1.00  0.00           H  
ATOM   2184  C   LEU   141      45.648  46.614  48.319  1.00  0.00           C  
ATOM   2185  O   LEU   141      44.706  46.761  47.472  1.00  0.00           O  
ATOM   2186  N   VAL   142      46.779  46.045  47.982  1.00  0.00           N  
ATOM   2187  H   VAL   142      47.509  46.174  48.669  1.00  0.00           H  
ATOM   2188  CA  VAL   142      47.130  45.251  46.785  1.00  0.00           C  
ATOM   2189  HA  VAL   142      46.343  44.545  46.519  1.00  0.00           H  
ATOM   2190  CB  VAL   142      47.627  46.150  45.569  1.00  0.00           C  
ATOM   2191  HB  VAL   142      48.456  46.698  46.017  1.00  0.00           H  
ATOM   2192  CG1 VAL   142      48.282  45.478  44.401  1.00  0.00           C  
ATOM   2193 HG11 VAL   142      49.247  45.012  44.598  1.00  0.00           H  
ATOM   2194 HG12 VAL   142      47.490  44.843  44.005  1.00  0.00           H  
ATOM   2195 HG13 VAL   142      48.433  46.177  43.578  1.00  0.00           H  
ATOM   2196  CG2 VAL   142      46.730  47.313  45.051  1.00  0.00           C  
ATOM   2197 HG21 VAL   142      46.702  48.010  45.889  1.00  0.00           H  
ATOM   2198 HG22 VAL   142      47.136  47.788  44.158  1.00  0.00           H  
ATOM   2199 HG23 VAL   142      45.710  46.988  44.844  1.00  0.00           H  
ATOM   2200  C   VAL   142      48.248  44.262  47.181  1.00  0.00           C  
ATOM   2201  O   VAL   142      49.138  44.580  47.988  1.00  0.00           O  
ATOM   2202  N   VAL   143      48.140  42.995  46.713  1.00  0.00           N  
ATOM   2203  H   VAL   143      47.347  42.849  46.104  1.00  0.00           H  
ATOM   2204  CA  VAL   143      49.067  41.846  47.070  1.00  0.00           C  
ATOM   2205  HA  VAL   143      49.900  42.276  47.626  1.00  0.00           H  
ATOM   2206  CB  VAL   143      48.426  40.823  48.043  1.00  0.00           C  
ATOM   2207  HB  VAL   143      47.612  40.411  47.447  1.00  0.00           H  
ATOM   2208  CG1 VAL   143      49.391  39.731  48.457  1.00  0.00           C  
ATOM   2209 HG11 VAL   143      48.946  38.985  49.114  1.00  0.00           H  
ATOM   2210 HG12 VAL   143      49.759  39.295  47.528  1.00  0.00           H  
ATOM   2211 HG13 VAL   143      50.296  40.102  48.938  1.00  0.00           H  
ATOM   2212  CG2 VAL   143      47.937  41.526  49.338  1.00  0.00           C  
ATOM   2213 HG21 VAL   143      47.018  42.051  49.077  1.00  0.00           H  
ATOM   2214 HG22 VAL   143      47.738  40.715  50.038  1.00  0.00           H  
ATOM   2215 HG23 VAL   143      48.673  42.255  49.675  1.00  0.00           H  
ATOM   2216  C   VAL   143      49.627  41.147  45.795  1.00  0.00           C  
ATOM   2217  O   VAL   143      48.815  40.872  44.947  1.00  0.00           O  
ATOM   2218  N   GLN   144      50.870  40.770  45.716  1.00  0.00           N  
ATOM   2219  H   GLN   144      51.398  40.877  46.571  1.00  0.00           H  
ATOM   2220  CA  GLN   144      51.405  40.094  44.549  1.00  0.00           C  
ATOM   2221  HA  GLN   144      50.642  39.858  43.808  1.00  0.00           H  
ATOM   2222  CB  GLN   144      52.294  41.045  43.799  1.00  0.00           C  
ATOM   2223  HB2 GLN   144      51.763  41.997  43.821  1.00  0.00           H  
ATOM   2224  HB3 GLN   144      53.274  41.296  44.203  1.00  0.00           H  
ATOM   2225  CG  GLN   144      52.471  40.494  42.382  1.00  0.00           C  
ATOM   2226  HG2 GLN   144      52.915  39.502  42.462  1.00  0.00           H  
ATOM   2227  HG3 GLN   144      51.478  40.371  41.949  1.00  0.00           H  
ATOM   2228  CD  GLN   144      53.380  41.371  41.535  1.00  0.00           C  
ATOM   2229  OE1 GLN   144      53.142  42.513  41.175  1.00  0.00           O  
ATOM   2230  NE2 GLN   144      54.480  40.902  41.091  1.00  0.00           N  
ATOM   2231 HE21 GLN   144      55.054  41.554  40.575  1.00  0.00           H  
ATOM   2232 HE22 GLN   144      54.628  39.903  41.091  1.00  0.00           H  
ATOM   2233  C   GLN   144      52.067  38.755  44.950  1.00  0.00           C  
ATOM   2234  O   GLN   144      52.820  38.699  45.933  1.00  0.00           O  
ATOM   2235  N   VAL   145      51.858  37.743  44.186  1.00  0.00           N  
ATOM   2236  H   VAL   145      51.285  37.849  43.360  1.00  0.00           H  
ATOM   2237  CA  VAL   145      52.487  36.406  44.324  1.00  0.00           C  
ATOM   2238  HA  VAL   145      53.168  36.362  45.173  1.00  0.00           H  
ATOM   2239  CB  VAL   145      51.424  35.410  44.749  1.00  0.00           C  
ATOM   2240  HB  VAL   145      51.771  34.388  44.601  1.00  0.00           H  
ATOM   2241  CG1 VAL   145      50.874  35.576  46.159  1.00  0.00           C  
ATOM   2242 HG11 VAL   145      50.106  34.821  46.321  1.00  0.00           H  
ATOM   2243 HG12 VAL   145      51.628  35.430  46.932  1.00  0.00           H  
ATOM   2244 HG13 VAL   145      50.503  36.586  46.333  1.00  0.00           H  
ATOM   2245  CG2 VAL   145      50.212  35.284  43.869  1.00  0.00           C  
ATOM   2246 HG21 VAL   145      49.797  36.257  43.605  1.00  0.00           H  
ATOM   2247 HG22 VAL   145      50.541  34.870  42.917  1.00  0.00           H  
ATOM   2248 HG23 VAL   145      49.483  34.622  44.338  1.00  0.00           H  
ATOM   2249  C   VAL   145      53.222  36.020  43.048  1.00  0.00           C  
ATOM   2250  O   VAL   145      52.598  36.023  42.008  1.00  0.00           O  
ATOM   2251  N   THR   146      54.544  35.782  43.100  1.00  0.00           N  
ATOM   2252  H   THR   146      54.978  35.861  44.008  1.00  0.00           H  
ATOM   2253  CA  THR   146      55.392  35.745  41.879  1.00  0.00           C  
ATOM   2254  HA  THR   146      54.683  35.813  41.054  1.00  0.00           H  
ATOM   2255  CB  THR   146      56.330  37.020  41.680  1.00  0.00           C  
ATOM   2256  HB  THR   146      57.016  37.084  42.525  1.00  0.00           H  
ATOM   2257  CG2 THR   146      57.150  37.006  40.400  1.00  0.00           C  
ATOM   2258 HG21 THR   146      56.533  37.304  39.553  1.00  0.00           H  
ATOM   2259 HG22 THR   146      58.066  37.581  40.538  1.00  0.00           H  
ATOM   2260 HG23 THR   146      57.483  36.005  40.126  1.00  0.00           H  
ATOM   2261  OG1 THR   146      55.539  38.277  41.710  1.00  0.00           O  
ATOM   2262  HG1 THR   146      55.515  38.527  42.636  1.00  0.00           H  
ATOM   2263  C   THR   146      56.267  34.465  41.762  1.00  0.00           C  
ATOM   2264  O   THR   146      57.047  34.158  42.636  1.00  0.00           O  
ATOM   2265  N   GLU   147      55.962  33.574  40.731  1.00  0.00           N  
ATOM   2266  H   GLU   147      55.305  33.857  40.018  1.00  0.00           H  
ATOM   2267  CA  GLU   147      56.692  32.296  40.705  1.00  0.00           C  
ATOM   2268  HA  GLU   147      56.508  31.904  41.705  1.00  0.00           H  
ATOM   2269  CB  GLU   147      55.909  31.406  39.667  1.00  0.00           C  
ATOM   2270  HB2 GLU   147      56.103  31.729  38.644  1.00  0.00           H  
ATOM   2271  HB3 GLU   147      56.334  30.406  39.753  1.00  0.00           H  
ATOM   2272  CG  GLU   147      54.394  31.326  39.877  1.00  0.00           C  
ATOM   2273  HG2 GLU   147      54.241  31.076  40.927  1.00  0.00           H  
ATOM   2274  HG3 GLU   147      54.092  32.349  39.651  1.00  0.00           H  
ATOM   2275  CD  GLU   147      53.657  30.262  39.018  1.00  0.00           C  
ATOM   2276  OE1 GLU   147      54.329  29.273  38.613  1.00  0.00           O  
ATOM   2277  OE2 GLU   147      52.469  30.417  38.709  1.00  0.00           O  
ATOM   2278  C   GLU   147      58.180  32.402  40.244  1.00  0.00           C  
ATOM   2279  O   GLU   147      58.321  33.057  39.221  1.00  0.00           O  
ATOM   2280  N   LEU   148      59.143  31.812  40.966  1.00  0.00           N  
ATOM   2281  H   LEU   148      58.976  31.099  41.661  1.00  0.00           H  
ATOM   2282  CA  LEU   148      60.603  31.848  40.568  1.00  0.00           C  
ATOM   2283  HA  LEU   148      60.717  32.603  39.791  1.00  0.00           H  
ATOM   2284  CB  LEU   148      61.409  32.382  41.718  1.00  0.00           C  
ATOM   2285  HB2 LEU   148      61.428  31.562  42.436  1.00  0.00           H  
ATOM   2286  HB3 LEU   148      62.438  32.533  41.393  1.00  0.00           H  
ATOM   2287  CG  LEU   148      61.047  33.722  42.266  1.00  0.00           C  
ATOM   2288  HG  LEU   148      59.960  33.666  42.332  1.00  0.00           H  
ATOM   2289  CD1 LEU   148      61.624  33.777  43.709  1.00  0.00           C  
ATOM   2290 HD11 LEU   148      61.489  34.760  44.160  1.00  0.00           H  
ATOM   2291 HD12 LEU   148      61.175  32.957  44.270  1.00  0.00           H  
ATOM   2292 HD13 LEU   148      62.705  33.640  43.722  1.00  0.00           H  
ATOM   2293  CD2 LEU   148      61.254  34.919  41.339  1.00  0.00           C  
ATOM   2294 HD21 LEU   148      62.220  34.888  40.835  1.00  0.00           H  
ATOM   2295 HD22 LEU   148      60.396  35.020  40.676  1.00  0.00           H  
ATOM   2296 HD23 LEU   148      61.174  35.780  42.003  1.00  0.00           H  
ATOM   2297  C   LEU   148      61.075  30.436  40.179  1.00  0.00           C  
ATOM   2298  O   LEU   148      60.434  29.440  40.438  1.00  0.00           O  
ATOM   2299  N   VAL   149      62.250  30.316  39.655  1.00  0.00           N  
ATOM   2300  H   VAL   149      62.714  31.147  39.317  1.00  0.00           H  
ATOM   2301  CA  VAL   149      62.878  29.037  39.205  1.00  0.00           C  
ATOM   2302  HA  VAL   149      62.148  28.570  38.545  1.00  0.00           H  
ATOM   2303  CB  VAL   149      64.308  29.255  38.565  1.00  0.00           C  
ATOM   2304  HB  VAL   149      64.826  30.038  39.119  1.00  0.00           H  
ATOM   2305  CG1 VAL   149      65.049  27.937  38.373  1.00  0.00           C  
ATOM   2306 HG11 VAL   149      65.297  27.450  39.316  1.00  0.00           H  
ATOM   2307 HG12 VAL   149      64.509  27.264  37.707  1.00  0.00           H  
ATOM   2308 HG13 VAL   149      66.048  28.167  38.003  1.00  0.00           H  
ATOM   2309  CG2 VAL   149      64.045  29.929  37.140  1.00  0.00           C  
ATOM   2310 HG21 VAL   149      63.649  29.175  36.460  1.00  0.00           H  
ATOM   2311 HG22 VAL   149      63.485  30.864  37.172  1.00  0.00           H  
ATOM   2312 HG23 VAL   149      65.042  30.067  36.721  1.00  0.00           H  
ATOM   2313  C   VAL   149      62.941  28.097  40.449  1.00  0.00           C  
ATOM   2314  O   VAL   149      62.634  26.953  40.293  1.00  0.00           O  
ATOM   2315  N   ASP   150      63.261  28.523  41.672  1.00  0.00           N  
ATOM   2316  H   ASP   150      63.520  29.491  41.796  1.00  0.00           H  
ATOM   2317  CA  ASP   150      63.628  27.758  42.837  1.00  0.00           C  
ATOM   2318  HA  ASP   150      63.311  26.715  42.818  1.00  0.00           H  
ATOM   2319  CB  ASP   150      65.146  27.599  43.024  1.00  0.00           C  
ATOM   2320  HB2 ASP   150      65.246  27.120  43.998  1.00  0.00           H  
ATOM   2321  HB3 ASP   150      65.473  26.999  42.175  1.00  0.00           H  
ATOM   2322  CG  ASP   150      65.908  28.934  43.090  1.00  0.00           C  
ATOM   2323  OD1 ASP   150      67.037  28.838  43.599  1.00  0.00           O  
ATOM   2324  OD2 ASP   150      65.392  30.045  42.767  1.00  0.00           O  
ATOM   2325  C   ASP   150      62.909  28.393  44.068  1.00  0.00           C  
ATOM   2326  O   ASP   150      63.089  27.902  45.179  1.00  0.00           O  
ATOM   2327  N   GLY   151      61.969  29.345  43.849  1.00  0.00           N  
ATOM   2328  H   GLY   151      61.879  29.704  42.909  1.00  0.00           H  
ATOM   2329  CA  GLY   151      61.242  29.949  44.966  1.00  0.00           C  
ATOM   2330  HA2 GLY   151      61.010  29.203  45.726  1.00  0.00           H  
ATOM   2331  HA3 GLY   151      61.881  30.714  45.407  1.00  0.00           H  
ATOM   2332  C   GLY   151      59.818  30.550  44.673  1.00  0.00           C  
ATOM   2333  O   GLY   151      59.309  30.414  43.539  1.00  0.00           O  
ATOM   2334  N   ILE   152      59.197  31.198  45.631  1.00  0.00           N  
ATOM   2335  H   ILE   152      59.576  31.230  46.567  1.00  0.00           H  
ATOM   2336  CA  ILE   152      57.955  32.122  45.418  1.00  0.00           C  
ATOM   2337  HA  ILE   152      58.114  32.405  44.378  1.00  0.00           H  
ATOM   2338  CB  ILE   152      56.576  31.446  45.450  1.00  0.00           C  
ATOM   2339  HB  ILE   152      56.584  30.522  44.872  1.00  0.00           H  
ATOM   2340  CG2 ILE   152      56.329  31.004  46.868  1.00  0.00           C  
ATOM   2341 HG21 ILE   152      56.124  31.795  47.589  1.00  0.00           H  
ATOM   2342 HG22 ILE   152      55.532  30.267  46.964  1.00  0.00           H  
ATOM   2343 HG23 ILE   152      57.196  30.483  47.275  1.00  0.00           H  
ATOM   2344  CG1 ILE   152      55.424  32.305  44.978  1.00  0.00           C  
ATOM   2345 HG12 ILE   152      55.327  33.153  45.655  1.00  0.00           H  
ATOM   2346 HG13 ILE   152      55.675  32.668  43.981  1.00  0.00           H  
ATOM   2347  CD1 ILE   152      54.071  31.566  44.819  1.00  0.00           C  
ATOM   2348 HD11 ILE   152      54.331  30.695  44.217  1.00  0.00           H  
ATOM   2349 HD12 ILE   152      53.651  31.323  45.795  1.00  0.00           H  
ATOM   2350 HD13 ILE   152      53.371  32.115  44.188  1.00  0.00           H  
ATOM   2351  C   ILE   152      58.123  33.351  46.286  1.00  0.00           C  
ATOM   2352  O   ILE   152      58.488  33.236  47.442  1.00  0.00           O  
ATOM   2353  N   PHE   153      57.719  34.531  45.814  1.00  0.00           N  
ATOM   2354  H   PHE   153      57.489  34.530  44.830  1.00  0.00           H  
ATOM   2355  CA  PHE   153      57.542  35.739  46.630  1.00  0.00           C  
ATOM   2356  HA  PHE   153      57.902  35.450  47.618  1.00  0.00           H  
ATOM   2357  CB  PHE   153      58.344  36.896  46.034  1.00  0.00           C  
ATOM   2358  HB2 PHE   153      59.304  36.408  45.867  1.00  0.00           H  
ATOM   2359  HB3 PHE   153      57.896  37.365  45.158  1.00  0.00           H  
ATOM   2360  CG  PHE   153      58.446  37.977  47.125  1.00  0.00           C  
ATOM   2361  CD1 PHE   153      59.589  38.143  47.878  1.00  0.00           C  
ATOM   2362  HD1 PHE   153      60.331  37.360  47.829  1.00  0.00           H  
ATOM   2363  CE1 PHE   153      59.877  39.243  48.621  1.00  0.00           C  
ATOM   2364  HE1 PHE   153      60.747  39.268  49.260  1.00  0.00           H  
ATOM   2365  CZ  PHE   153      58.993  40.325  48.559  1.00  0.00           C  
ATOM   2366  HZ  PHE   153      59.267  41.201  49.129  1.00  0.00           H  
ATOM   2367  CE2 PHE   153      57.774  40.255  47.828  1.00  0.00           C  
ATOM   2368  HE2 PHE   153      57.018  41.023  47.907  1.00  0.00           H  
ATOM   2369  CD2 PHE   153      57.528  39.076  47.054  1.00  0.00           C  
ATOM   2370  HD2 PHE   153      56.724  39.133  46.335  1.00  0.00           H  
ATOM   2371  C   PHE   153      56.037  36.044  46.789  1.00  0.00           C  
ATOM   2372  O   PHE   153      55.313  35.975  45.810  1.00  0.00           O  
ATOM   2373  N   ILE   154      55.642  36.281  48.070  1.00  0.00           N  
ATOM   2374  H   ILE   154      56.340  36.111  48.780  1.00  0.00           H  
ATOM   2375  CA  ILE   154      54.285  36.615  48.527  1.00  0.00           C  
ATOM   2376  HA  ILE   154      53.636  36.627  47.651  1.00  0.00           H  
ATOM   2377  CB  ILE   154      53.814  35.475  49.506  1.00  0.00           C  
ATOM   2378  HB  ILE   154      54.330  35.600  50.458  1.00  0.00           H  
ATOM   2379  CG2 ILE   154      52.378  35.740  50.001  1.00  0.00           C  
ATOM   2380 HG21 ILE   154      51.583  35.477  49.303  1.00  0.00           H  
ATOM   2381 HG22 ILE   154      52.226  35.216  50.944  1.00  0.00           H  
ATOM   2382 HG23 ILE   154      52.357  36.806  50.226  1.00  0.00           H  
ATOM   2383  CG1 ILE   154      54.001  34.030  48.908  1.00  0.00           C  
ATOM   2384 HG12 ILE   154      53.621  34.002  47.887  1.00  0.00           H  
ATOM   2385 HG13 ILE   154      55.055  33.750  48.924  1.00  0.00           H  
ATOM   2386  CD1 ILE   154      53.323  32.928  49.644  1.00  0.00           C  
ATOM   2387 HD11 ILE   154      53.695  31.993  49.224  1.00  0.00           H  
ATOM   2388 HD12 ILE   154      53.672  32.842  50.673  1.00  0.00           H  
ATOM   2389 HD13 ILE   154      52.235  32.941  49.571  1.00  0.00           H  
ATOM   2390  C   ILE   154      54.396  38.051  49.220  1.00  0.00           C  
ATOM   2391  O   ILE   154      54.919  38.193  50.332  1.00  0.00           O  
ATOM   2392  N   GLY   155      53.910  39.078  48.478  1.00  0.00           N  
ATOM   2393  H   GLY   155      53.511  38.900  47.567  1.00  0.00           H  
ATOM   2394  CA  GLY   155      54.230  40.492  48.764  1.00  0.00           C  
ATOM   2395  HA2 GLY   155      54.731  40.652  49.718  1.00  0.00           H  
ATOM   2396  HA3 GLY   155      54.921  40.796  47.977  1.00  0.00           H  
ATOM   2397  C   GLY   155      53.102  41.447  48.757  1.00  0.00           C  
ATOM   2398  O   GLY   155      52.208  41.521  47.895  1.00  0.00           O  
ATOM   2399  N   LEU   156      53.096  42.416  49.721  1.00  0.00           N  
ATOM   2400  H   LEU   156      53.865  42.512  50.368  1.00  0.00           H  
ATOM   2401  CA  LEU   156      51.937  43.304  50.039  1.00  0.00           C  
ATOM   2402  HA  LEU   156      51.170  42.999  49.327  1.00  0.00           H  
ATOM   2403  CB  LEU   156      51.303  43.039  51.426  1.00  0.00           C  
ATOM   2404  HB2 LEU   156      51.908  43.476  52.220  1.00  0.00           H  
ATOM   2405  HB3 LEU   156      50.414  43.666  51.490  1.00  0.00           H  
ATOM   2406  CG  LEU   156      50.984  41.637  51.781  1.00  0.00           C  
ATOM   2407  HG  LEU   156      50.698  41.021  50.929  1.00  0.00           H  
ATOM   2408  CD1 LEU   156      52.206  41.010  52.495  1.00  0.00           C  
ATOM   2409 HD11 LEU   156      52.089  40.030  52.956  1.00  0.00           H  
ATOM   2410 HD12 LEU   156      53.120  40.935  51.906  1.00  0.00           H  
ATOM   2411 HD13 LEU   156      52.546  41.745  53.225  1.00  0.00           H  
ATOM   2412  CD2 LEU   156      49.804  41.546  52.729  1.00  0.00           C  
ATOM   2413 HD21 LEU   156      50.078  42.059  53.652  1.00  0.00           H  
ATOM   2414 HD22 LEU   156      49.034  42.182  52.291  1.00  0.00           H  
ATOM   2415 HD23 LEU   156      49.345  40.588  52.974  1.00  0.00           H  
ATOM   2416  C   LEU   156      52.231  44.866  49.923  1.00  0.00           C  
ATOM   2417  O   LEU   156      53.383  45.230  50.254  1.00  0.00           O  
ATOM   2418  N   THR   157      51.205  45.648  49.620  1.00  0.00           N  
ATOM   2419  H   THR   157      50.442  45.193  49.139  1.00  0.00           H  
ATOM   2420  CA  THR   157      51.074  47.159  49.425  1.00  0.00           C  
ATOM   2421  HA  THR   157      51.970  47.624  49.836  1.00  0.00           H  
ATOM   2422  CB  THR   157      50.844  47.611  47.988  1.00  0.00           C  
ATOM   2423  HB  THR   157      49.926  47.271  47.508  1.00  0.00           H  
ATOM   2424  CG2 THR   157      51.006  49.139  47.715  1.00  0.00           C  
ATOM   2425 HG21 THR   157      51.269  49.295  46.669  1.00  0.00           H  
ATOM   2426 HG22 THR   157      50.102  49.697  47.956  1.00  0.00           H  
ATOM   2427 HG23 THR   157      51.855  49.447  48.326  1.00  0.00           H  
ATOM   2428  OG1 THR   157      51.837  46.918  47.152  1.00  0.00           O  
ATOM   2429  HG1 THR   157      51.591  47.030  46.230  1.00  0.00           H  
ATOM   2430  C   THR   157      49.932  47.636  50.294  1.00  0.00           C  
ATOM   2431  O   THR   157      48.766  47.349  50.044  1.00  0.00           O  
ATOM   2432  N   VAL   158      50.234  48.288  51.453  1.00  0.00           N  
ATOM   2433  H   VAL   158      51.238  48.368  51.533  1.00  0.00           H  
ATOM   2434  CA  VAL   158      49.297  48.659  52.540  1.00  0.00           C  
ATOM   2435  HA  VAL   158      48.279  48.382  52.268  1.00  0.00           H  
ATOM   2436  CB  VAL   158      49.726  47.818  53.790  1.00  0.00           C  
ATOM   2437  HB  VAL   158      50.797  47.980  53.915  1.00  0.00           H  
ATOM   2438  CG1 VAL   158      49.069  48.212  55.106  1.00  0.00           C  
ATOM   2439 HG11 VAL   158      48.007  47.984  55.016  1.00  0.00           H  
ATOM   2440 HG12 VAL   158      49.419  47.638  55.964  1.00  0.00           H  
ATOM   2441 HG13 VAL   158      49.205  49.286  55.232  1.00  0.00           H  
ATOM   2442  CG2 VAL   158      49.516  46.320  53.513  1.00  0.00           C  
ATOM   2443 HG21 VAL   158      49.479  45.820  54.481  1.00  0.00           H  
ATOM   2444 HG22 VAL   158      48.578  46.124  52.994  1.00  0.00           H  
ATOM   2445 HG23 VAL   158      50.348  45.816  53.020  1.00  0.00           H  
ATOM   2446  C   VAL   158      49.422  50.071  52.819  1.00  0.00           C  
ATOM   2447  O   VAL   158      50.529  50.638  52.803  1.00  0.00           O  
ATOM   2448  N   ASN   159      48.357  50.836  52.873  1.00  0.00           N  
ATOM   2449  H   ASN   159      47.473  50.351  52.810  1.00  0.00           H  
ATOM   2450  CA  ASN   159      48.335  52.297  53.168  1.00  0.00           C  
ATOM   2451  HA  ASN   159      49.053  52.802  52.522  1.00  0.00           H  
ATOM   2452  CB  ASN   159      46.903  52.721  52.734  1.00  0.00           C  
ATOM   2453  HB2 ASN   159      46.691  52.337  51.736  1.00  0.00           H  
ATOM   2454  HB3 ASN   159      46.094  52.304  53.334  1.00  0.00           H  
ATOM   2455  CG  ASN   159      46.698  54.248  52.722  1.00  0.00           C  
ATOM   2456  OD1 ASN   159      46.690  54.934  53.737  1.00  0.00           O  
ATOM   2457  ND2 ASN   159      46.435  54.871  51.637  1.00  0.00           N  
ATOM   2458 HD21 ASN   159      46.347  55.874  51.717  1.00  0.00           H  
ATOM   2459 HD22 ASN   159      46.751  54.498  50.754  1.00  0.00           H  
ATOM   2460  C   ASN   159      48.724  52.544  54.629  1.00  0.00           C  
ATOM   2461  O   ASN   159      48.127  51.968  55.561  1.00  0.00           O  
ATOM   2462  N   HID   160      49.727  53.382  54.786  1.00  0.00           N  
ATOM   2463  H   HID   160      50.083  53.922  54.010  1.00  0.00           H  
ATOM   2464  CA  HID   160      50.374  53.576  56.122  1.00  0.00           C  
ATOM   2465  HA  HID   160      50.726  52.619  56.506  1.00  0.00           H  
ATOM   2466  CB  HID   160      51.666  54.458  56.019  1.00  0.00           C  
ATOM   2467  HB2 HID   160      52.104  54.436  55.021  1.00  0.00           H  
ATOM   2468  HB3 HID   160      51.331  55.488  56.137  1.00  0.00           H  
ATOM   2469  CG  HID   160      52.650  54.099  57.027  1.00  0.00           C  
ATOM   2470  ND1 HID   160      52.431  54.146  58.412  1.00  0.00           N  
ATOM   2471  HD1 HID   160      51.529  54.363  58.813  1.00  0.00           H  
ATOM   2472  CE1 HID   160      53.528  53.783  59.072  1.00  0.00           C  
ATOM   2473  HE1 HID   160      53.499  53.663  60.145  1.00  0.00           H  
ATOM   2474  NE2 HID   160      54.486  53.493  58.199  1.00  0.00           N  
ATOM   2475  CD2 HID   160      54.006  53.703  56.909  1.00  0.00           C  
ATOM   2476  HD2 HID   160      54.441  53.479  55.947  1.00  0.00           H  
ATOM   2477  C   HID   160      49.367  54.229  57.151  1.00  0.00           C  
ATOM   2478  O   HID   160      49.648  54.492  58.299  1.00  0.00           O  
ATOM   2479  N   VAL   161      48.270  54.766  56.564  1.00  0.00           N  
ATOM   2480  H   VAL   161      48.226  54.843  55.557  1.00  0.00           H  
ATOM   2481  CA  VAL   161      47.152  55.421  57.310  1.00  0.00           C  
ATOM   2482  HA  VAL   161      47.709  56.031  58.022  1.00  0.00           H  
ATOM   2483  CB  VAL   161      46.276  56.476  56.532  1.00  0.00           C  
ATOM   2484  HB  VAL   161      45.740  56.051  55.684  1.00  0.00           H  
ATOM   2485  CG1 VAL   161      45.377  57.330  57.325  1.00  0.00           C  
ATOM   2486 HG11 VAL   161      44.633  56.717  57.835  1.00  0.00           H  
ATOM   2487 HG12 VAL   161      45.906  57.956  58.044  1.00  0.00           H  
ATOM   2488 HG13 VAL   161      44.928  58.017  56.608  1.00  0.00           H  
ATOM   2489  CG2 VAL   161      47.229  57.440  55.797  1.00  0.00           C  
ATOM   2490 HG21 VAL   161      46.716  58.252  55.281  1.00  0.00           H  
ATOM   2491 HG22 VAL   161      47.874  57.888  56.553  1.00  0.00           H  
ATOM   2492 HG23 VAL   161      47.957  56.927  55.169  1.00  0.00           H  
ATOM   2493  C   VAL   161      46.243  54.342  57.969  1.00  0.00           C  
ATOM   2494  O   VAL   161      45.735  54.589  59.072  1.00  0.00           O  
ATOM   2495  N   VAL   162      45.948  53.279  57.244  1.00  0.00           N  
ATOM   2496  H   VAL   162      46.454  53.155  56.379  1.00  0.00           H  
ATOM   2497  CA  VAL   162      45.081  52.226  57.645  1.00  0.00           C  
ATOM   2498  HA  VAL   162      44.131  52.615  58.010  1.00  0.00           H  
ATOM   2499  CB  VAL   162      44.735  51.403  56.444  1.00  0.00           C  
ATOM   2500  HB  VAL   162      45.667  51.111  55.961  1.00  0.00           H  
ATOM   2501  CG1 VAL   162      43.865  50.236  56.822  1.00  0.00           C  
ATOM   2502 HG11 VAL   162      43.371  49.666  56.035  1.00  0.00           H  
ATOM   2503 HG12 VAL   162      44.391  49.506  57.437  1.00  0.00           H  
ATOM   2504 HG13 VAL   162      43.095  50.563  57.520  1.00  0.00           H  
ATOM   2505  CG2 VAL   162      43.927  52.232  55.454  1.00  0.00           C  
ATOM   2506 HG21 VAL   162      43.759  51.539  54.630  1.00  0.00           H  
ATOM   2507 HG22 VAL   162      43.012  52.602  55.917  1.00  0.00           H  
ATOM   2508 HG23 VAL   162      44.509  53.118  55.196  1.00  0.00           H  
ATOM   2509  C   VAL   162      45.697  51.403  58.755  1.00  0.00           C  
ATOM   2510  O   VAL   162      45.169  51.170  59.879  1.00  0.00           O  
ATOM   2511  N   ALA   163      47.009  51.108  58.566  1.00  0.00           N  
ATOM   2512  H   ALA   163      47.535  51.506  57.802  1.00  0.00           H  
ATOM   2513  CA  ALA   163      47.805  50.141  59.356  1.00  0.00           C  
ATOM   2514  HA  ALA   163      47.478  50.121  60.396  1.00  0.00           H  
ATOM   2515  CB  ALA   163      47.663  48.769  58.698  1.00  0.00           C  
ATOM   2516  HB1 ALA   163      46.636  48.515  58.961  1.00  0.00           H  
ATOM   2517  HB2 ALA   163      47.724  48.881  57.616  1.00  0.00           H  
ATOM   2518  HB3 ALA   163      48.397  48.036  59.032  1.00  0.00           H  
ATOM   2519  C   ALA   163      49.333  50.542  59.339  1.00  0.00           C  
ATOM   2520  O   ALA   163      49.902  50.796  58.246  1.00  0.00           O  
ATOM   2521  N   ASP   164      50.000  50.634  60.477  1.00  0.00           N  
ATOM   2522  H   ASP   164      49.517  50.448  61.345  1.00  0.00           H  
ATOM   2523  CA  ASP   164      51.420  50.868  60.538  1.00  0.00           C  
ATOM   2524  HA  ASP   164      51.864  51.406  59.701  1.00  0.00           H  
ATOM   2525  CB  ASP   164      51.642  51.672  61.849  1.00  0.00           C  
ATOM   2526  HB2 ASP   164      52.625  52.122  61.711  1.00  0.00           H  
ATOM   2527  HB3 ASP   164      50.943  52.505  61.925  1.00  0.00           H  
ATOM   2528  CG  ASP   164      51.627  50.847  63.121  1.00  0.00           C  
ATOM   2529  OD1 ASP   164      50.748  49.969  63.262  1.00  0.00           O  
ATOM   2530  OD2 ASP   164      52.408  51.171  64.043  1.00  0.00           O  
ATOM   2531  C   ASP   164      52.248  49.519  60.583  1.00  0.00           C  
ATOM   2532  O   ASP   164      51.782  48.438  60.448  1.00  0.00           O  
ATOM   2533  N   GLY   165      53.535  49.560  60.935  1.00  0.00           N  
ATOM   2534  H   GLY   165      53.999  50.409  61.223  1.00  0.00           H  
ATOM   2535  CA  GLY   165      54.374  48.348  61.005  1.00  0.00           C  
ATOM   2536  HA2 GLY   165      54.620  47.938  60.025  1.00  0.00           H  
ATOM   2537  HA3 GLY   165      55.241  48.748  61.530  1.00  0.00           H  
ATOM   2538  C   GLY   165      53.804  47.199  61.867  1.00  0.00           C  
ATOM   2539  O   GLY   165      53.553  46.127  61.340  1.00  0.00           O  
ATOM   2540  N   LYS   166      53.490  47.465  63.129  1.00  0.00           N  
ATOM   2541  H   LYS   166      53.624  48.417  63.439  1.00  0.00           H  
ATOM   2542  CA  LYS   166      52.746  46.424  63.997  1.00  0.00           C  
ATOM   2543  HA  LYS   166      53.248  45.468  63.851  1.00  0.00           H  
ATOM   2544  CB  LYS   166      52.743  46.877  65.399  1.00  0.00           C  
ATOM   2545  HB2 LYS   166      52.294  47.867  65.471  1.00  0.00           H  
ATOM   2546  HB3 LYS   166      52.041  46.241  65.938  1.00  0.00           H  
ATOM   2547  CG  LYS   166      54.128  46.815  66.115  1.00  0.00           C  
ATOM   2548  HG2 LYS   166      54.421  45.796  66.369  1.00  0.00           H  
ATOM   2549  HG3 LYS   166      54.919  47.188  65.464  1.00  0.00           H  
ATOM   2550  CD  LYS   166      54.116  47.602  67.449  1.00  0.00           C  
ATOM   2551  HD2 LYS   166      53.936  48.659  67.250  1.00  0.00           H  
ATOM   2552  HD3 LYS   166      53.313  47.192  68.062  1.00  0.00           H  
ATOM   2553  CE  LYS   166      55.599  47.541  68.029  1.00  0.00           C  
ATOM   2554  HE2 LYS   166      55.936  46.546  67.740  1.00  0.00           H  
ATOM   2555  HE3 LYS   166      56.279  48.114  67.398  1.00  0.00           H  
ATOM   2556  NZ  LYS   166      55.720  47.894  69.461  1.00  0.00           N  
ATOM   2557  HZ1 LYS   166      55.186  47.279  70.059  1.00  0.00           H  
ATOM   2558  HZ2 LYS   166      56.673  48.026  69.769  1.00  0.00           H  
ATOM   2559  HZ3 LYS   166      55.348  48.832  69.515  1.00  0.00           H  
ATOM   2560  C   LYS   166      51.296  46.095  63.599  1.00  0.00           C  
ATOM   2561  O   LYS   166      50.830  44.923  63.657  1.00  0.00           O  
ATOM   2562  N   SER   167      50.504  47.061  63.170  1.00  0.00           N  
ATOM   2563  H   SER   167      50.950  47.943  62.961  1.00  0.00           H  
ATOM   2564  CA  SER   167      49.299  46.730  62.416  1.00  0.00           C  
ATOM   2565  HA  SER   167      48.576  46.260  63.082  1.00  0.00           H  
ATOM   2566  CB  SER   167      48.624  48.007  61.908  1.00  0.00           C  
ATOM   2567  HB2 SER   167      49.283  48.345  61.108  1.00  0.00           H  
ATOM   2568  HB3 SER   167      47.659  47.830  61.433  1.00  0.00           H  
ATOM   2569  OG  SER   167      48.435  48.896  62.986  1.00  0.00           O  
ATOM   2570  HG  SER   167      49.256  49.362  63.161  1.00  0.00           H  
ATOM   2571  C   SER   167      49.522  45.872  61.148  1.00  0.00           C  
ATOM   2572  O   SER   167      48.681  45.071  60.728  1.00  0.00           O  
ATOM   2573  N   PHE   168      50.684  45.984  60.551  1.00  0.00           N  
ATOM   2574  H   PHE   168      51.379  46.611  60.929  1.00  0.00           H  
ATOM   2575  CA  PHE   168      50.868  45.442  59.137  1.00  0.00           C  
ATOM   2576  HA  PHE   168      49.984  45.562  58.511  1.00  0.00           H  
ATOM   2577  CB  PHE   168      52.103  46.082  58.421  1.00  0.00           C  
ATOM   2578  HB2 PHE   168      51.845  47.088  58.091  1.00  0.00           H  
ATOM   2579  HB3 PHE   168      52.960  46.186  59.086  1.00  0.00           H  
ATOM   2580  CG  PHE   168      52.656  45.395  57.176  1.00  0.00           C  
ATOM   2581  CD1 PHE   168      53.464  44.268  57.189  1.00  0.00           C  
ATOM   2582  HD1 PHE   168      53.749  43.765  58.101  1.00  0.00           H  
ATOM   2583  CE1 PHE   168      53.883  43.680  55.927  1.00  0.00           C  
ATOM   2584  HE1 PHE   168      54.518  42.808  55.883  1.00  0.00           H  
ATOM   2585  CZ  PHE   168      53.533  44.245  54.706  1.00  0.00           C  
ATOM   2586  HZ  PHE   168      53.854  43.764  53.794  1.00  0.00           H  
ATOM   2587  CE2 PHE   168      52.848  45.425  54.671  1.00  0.00           C  
ATOM   2588  HE2 PHE   168      52.594  45.863  53.717  1.00  0.00           H  
ATOM   2589  CD2 PHE   168      52.313  45.898  55.889  1.00  0.00           C  
ATOM   2590  HD2 PHE   168      51.794  46.844  55.916  1.00  0.00           H  
ATOM   2591  C   PHE   168      50.943  43.880  59.296  1.00  0.00           C  
ATOM   2592  O   PHE   168      50.203  43.092  58.770  1.00  0.00           O  
ATOM   2593  N   TRP   169      51.875  43.462  60.201  1.00  0.00           N  
ATOM   2594  H   TRP   169      52.407  44.135  60.735  1.00  0.00           H  
ATOM   2595  CA  TRP   169      52.255  42.083  60.391  1.00  0.00           C  
ATOM   2596  HA  TRP   169      52.286  41.677  59.380  1.00  0.00           H  
ATOM   2597  CB  TRP   169      53.616  41.873  61.025  1.00  0.00           C  
ATOM   2598  HB2 TRP   169      53.663  42.441  61.954  1.00  0.00           H  
ATOM   2599  HB3 TRP   169      53.682  40.824  61.313  1.00  0.00           H  
ATOM   2600  CG  TRP   169      54.755  42.237  60.163  1.00  0.00           C  
ATOM   2601  CD1 TRP   169      55.439  43.400  60.231  1.00  0.00           C  
ATOM   2602  HD1 TRP   169      55.248  44.135  60.999  1.00  0.00           H  
ATOM   2603  NE1 TRP   169      56.373  43.544  59.210  1.00  0.00           N  
ATOM   2604  HE1 TRP   169      57.003  44.333  59.191  1.00  0.00           H  
ATOM   2605  CE2 TRP   169      56.342  42.453  58.383  1.00  0.00           C  
ATOM   2606  CZ2 TRP   169      56.919  42.119  57.183  1.00  0.00           C  
ATOM   2607  HZ2 TRP   169      57.600  42.824  56.731  1.00  0.00           H  
ATOM   2608  CH2 TRP   169      56.579  40.880  56.571  1.00  0.00           C  
ATOM   2609  HH2 TRP   169      56.971  40.615  55.600  1.00  0.00           H  
ATOM   2610  CZ3 TRP   169      55.731  39.960  57.166  1.00  0.00           C  
ATOM   2611  HZ3 TRP   169      55.556  39.030  56.646  1.00  0.00           H  
ATOM   2612  CE3 TRP   169      55.240  40.266  58.434  1.00  0.00           C  
ATOM   2613  HE3 TRP   169      54.544  39.615  58.942  1.00  0.00           H  
ATOM   2614  CD2 TRP   169      55.378  41.588  59.003  1.00  0.00           C  
ATOM   2615  C   TRP   169      51.124  41.333  60.985  1.00  0.00           C  
ATOM   2616  O   TRP   169      50.968  40.152  60.762  1.00  0.00           O  
ATOM   2617  N   LEU   170      50.201  42.045  61.690  1.00  0.00           N  
ATOM   2618  H   LEU   170      50.296  43.034  61.869  1.00  0.00           H  
ATOM   2619  CA  LEU   170      49.034  41.434  62.309  1.00  0.00           C  
ATOM   2620  HA  LEU   170      49.444  40.536  62.771  1.00  0.00           H  
ATOM   2621  CB  LEU   170      48.433  42.378  63.411  1.00  0.00           C  
ATOM   2622  HB2 LEU   170      49.138  43.014  63.946  1.00  0.00           H  
ATOM   2623  HB3 LEU   170      47.808  43.085  62.864  1.00  0.00           H  
ATOM   2624  CG  LEU   170      47.647  41.664  64.489  1.00  0.00           C  
ATOM   2625  HG  LEU   170      47.216  40.713  64.175  1.00  0.00           H  
ATOM   2626  CD1 LEU   170      48.564  41.276  65.651  1.00  0.00           C  
ATOM   2627 HD11 LEU   170      48.055  40.640  66.375  1.00  0.00           H  
ATOM   2628 HD12 LEU   170      49.318  40.582  65.281  1.00  0.00           H  
ATOM   2629 HD13 LEU   170      49.110  42.108  66.096  1.00  0.00           H  
ATOM   2630  CD2 LEU   170      46.530  42.510  65.030  1.00  0.00           C  
ATOM   2631 HD21 LEU   170      45.775  42.510  64.244  1.00  0.00           H  
ATOM   2632 HD22 LEU   170      46.120  42.096  65.952  1.00  0.00           H  
ATOM   2633 HD23 LEU   170      46.984  43.473  65.260  1.00  0.00           H  
ATOM   2634  C   LEU   170      48.038  40.953  61.262  1.00  0.00           C  
ATOM   2635  O   LEU   170      47.513  39.847  61.473  1.00  0.00           O  
ATOM   2636  N   PHE   171      47.801  41.655  60.138  1.00  0.00           N  
ATOM   2637  H   PHE   171      48.306  42.524  60.045  1.00  0.00           H  
ATOM   2638  CA  PHE   171      47.186  41.187  58.896  1.00  0.00           C  
ATOM   2639  HA  PHE   171      46.141  40.987  59.134  1.00  0.00           H  
ATOM   2640  CB  PHE   171      46.971  42.401  58.027  1.00  0.00           C  
ATOM   2641  HB2 PHE   171      46.448  43.089  58.692  1.00  0.00           H  
ATOM   2642  HB3 PHE   171      47.929  42.879  57.822  1.00  0.00           H  
ATOM   2643  CG  PHE   171      46.259  42.140  56.707  1.00  0.00           C  
ATOM   2644  CD1 PHE   171      45.239  41.222  56.637  1.00  0.00           C  
ATOM   2645  HD1 PHE   171      44.912  40.625  57.476  1.00  0.00           H  
ATOM   2646  CE1 PHE   171      44.597  40.969  55.480  1.00  0.00           C  
ATOM   2647  HE1 PHE   171      43.756  40.292  55.501  1.00  0.00           H  
ATOM   2648  CZ  PHE   171      44.957  41.668  54.340  1.00  0.00           C  
ATOM   2649  HZ  PHE   171      44.470  41.513  53.388  1.00  0.00           H  
ATOM   2650  CE2 PHE   171      46.021  42.609  54.345  1.00  0.00           C  
ATOM   2651  HE2 PHE   171      46.314  43.092  53.425  1.00  0.00           H  
ATOM   2652  CD2 PHE   171      46.643  42.896  55.573  1.00  0.00           C  
ATOM   2653  HD2 PHE   171      47.521  43.525  55.612  1.00  0.00           H  
ATOM   2654  C   PHE   171      47.902  40.013  58.231  1.00  0.00           C  
ATOM   2655  O   PHE   171      47.248  39.009  58.106  1.00  0.00           O  
ATOM   2656  N   VAL   172      49.241  40.025  58.139  1.00  0.00           N  
ATOM   2657  H   VAL   172      49.710  40.866  58.444  1.00  0.00           H  
ATOM   2658  CA  VAL   172      49.986  38.956  57.394  1.00  0.00           C  
ATOM   2659  HA  VAL   172      49.425  38.765  56.479  1.00  0.00           H  
ATOM   2660  CB  VAL   172      51.378  39.489  57.028  1.00  0.00           C  
ATOM   2661  HB  VAL   172      51.966  39.923  57.836  1.00  0.00           H  
ATOM   2662  CG1 VAL   172      52.343  38.464  56.352  1.00  0.00           C  
ATOM   2663 HG11 VAL   172      52.574  37.700  57.095  1.00  0.00           H  
ATOM   2664 HG12 VAL   172      51.898  37.976  55.485  1.00  0.00           H  
ATOM   2665 HG13 VAL   172      53.231  38.984  55.992  1.00  0.00           H  
ATOM   2666  CG2 VAL   172      51.244  40.616  55.967  1.00  0.00           C  
ATOM   2667 HG21 VAL   172      51.051  40.169  54.992  1.00  0.00           H  
ATOM   2668 HG22 VAL   172      50.433  41.298  56.221  1.00  0.00           H  
ATOM   2669 HG23 VAL   172      52.105  41.285  55.946  1.00  0.00           H  
ATOM   2670  C   VAL   172      50.075  37.656  58.253  1.00  0.00           C  
ATOM   2671  O   VAL   172      49.865  36.572  57.747  1.00  0.00           O  
ATOM   2672  N   ASN   173      50.250  37.799  59.569  1.00  0.00           N  
ATOM   2673  H   ASN   173      50.498  38.738  59.848  1.00  0.00           H  
ATOM   2674  CA  ASN   173      50.344  36.685  60.561  1.00  0.00           C  
ATOM   2675  HA  ASN   173      51.058  35.940  60.211  1.00  0.00           H  
ATOM   2676  CB  ASN   173      50.823  37.228  61.935  1.00  0.00           C  
ATOM   2677  HB2 ASN   173      50.203  38.052  62.288  1.00  0.00           H  
ATOM   2678  HB3 ASN   173      50.650  36.410  62.635  1.00  0.00           H  
ATOM   2679  CG  ASN   173      52.248  37.590  62.105  1.00  0.00           C  
ATOM   2680  OD1 ASN   173      52.575  38.209  63.062  1.00  0.00           O  
ATOM   2681  ND2 ASN   173      53.218  37.068  61.416  1.00  0.00           N  
ATOM   2682 HD21 ASN   173      54.165  37.005  61.760  1.00  0.00           H  
ATOM   2683 HD22 ASN   173      52.979  36.709  60.503  1.00  0.00           H  
ATOM   2684  C   ASN   173      48.996  35.945  60.647  1.00  0.00           C  
ATOM   2685  O   ASN   173      49.001  34.727  60.757  1.00  0.00           O  
ATOM   2686  N   SER   174      47.862  36.672  60.610  1.00  0.00           N  
ATOM   2687  H   SER   174      47.923  37.680  60.651  1.00  0.00           H  
ATOM   2688  CA  SER   174      46.489  36.154  60.583  1.00  0.00           C  
ATOM   2689  HA  SER   174      46.292  35.472  61.410  1.00  0.00           H  
ATOM   2690  CB  SER   174      45.546  37.358  60.876  1.00  0.00           C  
ATOM   2691  HB2 SER   174      45.744  38.190  60.200  1.00  0.00           H  
ATOM   2692  HB3 SER   174      44.527  36.974  60.848  1.00  0.00           H  
ATOM   2693  OG  SER   174      45.701  37.765  62.184  1.00  0.00           O  
ATOM   2694  HG  SER   174      46.382  38.442  62.179  1.00  0.00           H  
ATOM   2695  C   SER   174      46.112  35.464  59.274  1.00  0.00           C  
ATOM   2696  O   SER   174      45.527  34.420  59.343  1.00  0.00           O  
ATOM   2697  N   TRP   175      46.483  35.998  58.146  1.00  0.00           N  
ATOM   2698  H   TRP   175      46.999  36.867  58.170  1.00  0.00           H  
ATOM   2699  CA  TRP   175      46.360  35.374  56.793  1.00  0.00           C  
ATOM   2700  HA  TRP   175      45.322  35.058  56.683  1.00  0.00           H  
ATOM   2701  CB  TRP   175      46.789  36.356  55.669  1.00  0.00           C  
ATOM   2702  HB2 TRP   175      46.144  37.235  55.687  1.00  0.00           H  
ATOM   2703  HB3 TRP   175      47.724  36.827  55.972  1.00  0.00           H  
ATOM   2704  CG  TRP   175      46.961  35.864  54.295  1.00  0.00           C  
ATOM   2705  CD1 TRP   175      46.148  34.968  53.667  1.00  0.00           C  
ATOM   2706  HD1 TRP   175      45.316  34.545  54.211  1.00  0.00           H  
ATOM   2707  NE1 TRP   175      46.648  34.711  52.392  1.00  0.00           N  
ATOM   2708  HE1 TRP   175      46.308  33.983  51.779  1.00  0.00           H  
ATOM   2709  CE2 TRP   175      47.635  35.605  52.115  1.00  0.00           C  
ATOM   2710  CZ2 TRP   175      48.300  35.797  50.928  1.00  0.00           C  
ATOM   2711  HZ2 TRP   175      48.006  35.234  50.054  1.00  0.00           H  
ATOM   2712  CH2 TRP   175      49.249  36.794  50.838  1.00  0.00           C  
ATOM   2713  HH2 TRP   175      49.697  37.085  49.900  1.00  0.00           H  
ATOM   2714  CZ3 TRP   175      49.556  37.582  51.998  1.00  0.00           C  
ATOM   2715  HZ3 TRP   175      50.186  38.458  51.940  1.00  0.00           H  
ATOM   2716  CE3 TRP   175      48.881  37.257  53.202  1.00  0.00           C  
ATOM   2717  HE3 TRP   175      49.043  37.892  54.061  1.00  0.00           H  
ATOM   2718  CD2 TRP   175      47.908  36.260  53.297  1.00  0.00           C  
ATOM   2719  C   TRP   175      47.006  34.014  56.764  1.00  0.00           C  
ATOM   2720  O   TRP   175      46.422  33.091  56.293  1.00  0.00           O  
ATOM   2721  N   ALA   176      48.177  33.932  57.225  1.00  0.00           N  
ATOM   2722  H   ALA   176      48.644  34.777  57.523  1.00  0.00           H  
ATOM   2723  CA  ALA   176      48.901  32.657  57.273  1.00  0.00           C  
ATOM   2724  HA  ALA   176      48.872  32.155  56.305  1.00  0.00           H  
ATOM   2725  CB  ALA   176      50.324  32.996  57.691  1.00  0.00           C  
ATOM   2726  HB1 ALA   176      50.795  33.651  56.958  1.00  0.00           H  
ATOM   2727  HB2 ALA   176      50.347  33.441  58.686  1.00  0.00           H  
ATOM   2728  HB3 ALA   176      50.949  32.114  57.829  1.00  0.00           H  
ATOM   2729  C   ALA   176      48.287  31.688  58.247  1.00  0.00           C  
ATOM   2730  O   ALA   176      48.244  30.513  57.940  1.00  0.00           O  
ATOM   2731  N   GLU   177      47.689  32.220  59.349  1.00  0.00           N  
ATOM   2732  H   GLU   177      47.838  33.185  59.608  1.00  0.00           H  
ATOM   2733  CA  GLU   177      47.007  31.327  60.257  1.00  0.00           C  
ATOM   2734  HA  GLU   177      47.731  30.528  60.420  1.00  0.00           H  
ATOM   2735  CB  GLU   177      46.794  32.097  61.563  1.00  0.00           C  
ATOM   2736  HB2 GLU   177      47.765  32.286  62.020  1.00  0.00           H  
ATOM   2737  HB3 GLU   177      46.380  33.087  61.371  1.00  0.00           H  
ATOM   2738  CG  GLU   177      45.964  31.415  62.592  1.00  0.00           C  
ATOM   2739  HG2 GLU   177      44.950  31.408  62.192  1.00  0.00           H  
ATOM   2740  HG3 GLU   177      46.272  30.384  62.764  1.00  0.00           H  
ATOM   2741  CD  GLU   177      45.793  32.215  63.907  1.00  0.00           C  
ATOM   2742  OE1 GLU   177      45.586  31.672  64.962  1.00  0.00           O  
ATOM   2743  OE2 GLU   177      45.997  33.396  63.941  1.00  0.00           O  
ATOM   2744  C   GLU   177      45.813  30.620  59.683  1.00  0.00           C  
ATOM   2745  O   GLU   177      45.686  29.454  59.684  1.00  0.00           O  
ATOM   2746  N   ILE   178      44.980  31.439  59.116  1.00  0.00           N  
ATOM   2747  H   ILE   178      45.261  32.406  59.040  1.00  0.00           H  
ATOM   2748  CA  ILE   178      43.833  30.990  58.273  1.00  0.00           C  
ATOM   2749  HA  ILE   178      43.182  30.443  58.955  1.00  0.00           H  
ATOM   2750  CB  ILE   178      43.022  32.290  57.948  1.00  0.00           C  
ATOM   2751  HB  ILE   178      43.799  32.978  57.614  1.00  0.00           H  
ATOM   2752  CG2 ILE   178      41.904  31.994  56.889  1.00  0.00           C  
ATOM   2753 HG21 ILE   178      41.334  31.125  57.219  1.00  0.00           H  
ATOM   2754 HG22 ILE   178      41.266  32.847  56.660  1.00  0.00           H  
ATOM   2755 HG23 ILE   178      42.389  31.790  55.935  1.00  0.00           H  
ATOM   2756  CG1 ILE   178      42.351  32.776  59.259  1.00  0.00           C  
ATOM   2757 HG12 ILE   178      41.447  32.201  59.463  1.00  0.00           H  
ATOM   2758 HG13 ILE   178      43.110  32.708  60.039  1.00  0.00           H  
ATOM   2759  CD1 ILE   178      41.980  34.205  59.177  1.00  0.00           C  
ATOM   2760 HD11 ILE   178      42.885  34.692  58.814  1.00  0.00           H  
ATOM   2761 HD12 ILE   178      41.083  34.305  58.565  1.00  0.00           H  
ATOM   2762 HD13 ILE   178      41.743  34.541  60.187  1.00  0.00           H  
ATOM   2763  C   ILE   178      44.215  30.090  57.090  1.00  0.00           C  
ATOM   2764  O   ILE   178      43.441  29.212  56.747  1.00  0.00           O  
ATOM   2765  N   SER   179      45.319  30.320  56.446  1.00  0.00           N  
ATOM   2766  H   SER   179      45.729  31.224  56.633  1.00  0.00           H  
ATOM   2767  CA  SER   179      45.841  29.434  55.385  1.00  0.00           C  
ATOM   2768  HA  SER   179      45.022  29.228  54.696  1.00  0.00           H  
ATOM   2769  CB  SER   179      46.973  30.073  54.611  1.00  0.00           C  
ATOM   2770  HB2 SER   179      47.889  30.181  55.193  1.00  0.00           H  
ATOM   2771  HB3 SER   179      47.208  29.461  53.741  1.00  0.00           H  
ATOM   2772  OG  SER   179      46.618  31.355  54.201  1.00  0.00           O  
ATOM   2773  HG  SER   179      46.699  31.878  55.001  1.00  0.00           H  
ATOM   2774  C   SER   179      46.425  28.089  55.907  1.00  0.00           C  
ATOM   2775  O   SER   179      46.277  27.031  55.313  1.00  0.00           O  
ATOM   2776  N   ARG   180      47.032  28.068  57.078  1.00  0.00           N  
ATOM   2777  H   ARG   180      47.119  28.907  57.634  1.00  0.00           H  
ATOM   2778  CA  ARG   180      47.459  26.896  57.804  1.00  0.00           C  
ATOM   2779  HA  ARG   180      48.086  26.352  57.097  1.00  0.00           H  
ATOM   2780  CB  ARG   180      48.305  27.407  58.969  1.00  0.00           C  
ATOM   2781  HB2 ARG   180      48.912  28.275  58.712  1.00  0.00           H  
ATOM   2782  HB3 ARG   180      47.583  27.686  59.736  1.00  0.00           H  
ATOM   2783  CG  ARG   180      49.194  26.275  59.558  1.00  0.00           C  
ATOM   2784  HG2 ARG   180      48.597  25.432  59.907  1.00  0.00           H  
ATOM   2785  HG3 ARG   180      49.864  26.033  58.733  1.00  0.00           H  
ATOM   2786  CD  ARG   180      50.061  26.711  60.773  1.00  0.00           C  
ATOM   2787  HD2 ARG   180      49.397  26.831  61.629  1.00  0.00           H  
ATOM   2788  HD3 ARG   180      50.758  25.886  60.917  1.00  0.00           H  
ATOM   2789  NE  ARG   180      50.776  28.010  60.489  1.00  0.00           N  
ATOM   2790  HE  ARG   180      51.130  28.140  59.553  1.00  0.00           H  
ATOM   2791  CZ  ARG   180      50.656  29.124  61.162  1.00  0.00           C  
ATOM   2792  NH1 ARG   180      50.189  29.179  62.392  1.00  0.00           N  
ATOM   2793 HH11 ARG   180      50.278  28.284  62.852  1.00  0.00           H  
ATOM   2794 HH12 ARG   180      50.156  30.066  62.874  1.00  0.00           H  
ATOM   2795  NH2 ARG   180      50.988  30.200  60.511  1.00  0.00           N  
ATOM   2796 HH21 ARG   180      51.028  30.190  59.502  1.00  0.00           H  
ATOM   2797 HH22 ARG   180      50.767  31.087  60.941  1.00  0.00           H  
ATOM   2798  C   ARG   180      46.223  26.070  58.312  1.00  0.00           C  
ATOM   2799  O   ARG   180      46.418  24.944  58.672  1.00  0.00           O  
ATOM   2800  N   GLY   181      45.092  26.691  58.534  1.00  0.00           N  
ATOM   2801  H   GLY   181      44.960  27.639  58.212  1.00  0.00           H  
ATOM   2802  CA  GLY   181      43.852  25.902  58.428  1.00  0.00           C  
ATOM   2803  HA2 GLY   181      43.378  26.165  57.483  1.00  0.00           H  
ATOM   2804  HA3 GLY   181      43.995  24.831  58.285  1.00  0.00           H  
ATOM   2805  C   GLY   181      42.853  26.084  59.592  1.00  0.00           C  
ATOM   2806  O   GLY   181      41.736  25.587  59.603  1.00  0.00           O  
ATOM   2807  N   PHE   182      43.210  26.996  60.458  1.00  0.00           N  
ATOM   2808  H   PHE   182      44.060  27.519  60.304  1.00  0.00           H  
ATOM   2809  CA  PHE   182      42.252  27.620  61.385  1.00  0.00           C  
ATOM   2810  HA  PHE   182      42.003  26.706  61.924  1.00  0.00           H  
ATOM   2811  CB  PHE   182      43.036  28.492  62.361  1.00  0.00           C  
ATOM   2812  HB2 PHE   182      43.625  29.103  61.678  1.00  0.00           H  
ATOM   2813  HB3 PHE   182      42.374  29.222  62.827  1.00  0.00           H  
ATOM   2814  CG  PHE   182      43.991  27.767  63.154  1.00  0.00           C  
ATOM   2815  CD1 PHE   182      45.256  27.618  62.738  1.00  0.00           C  
ATOM   2816  HD1 PHE   182      45.582  28.005  61.784  1.00  0.00           H  
ATOM   2817  CE1 PHE   182      46.242  26.906  63.416  1.00  0.00           C  
ATOM   2818  HE1 PHE   182      47.240  26.753  63.032  1.00  0.00           H  
ATOM   2819  CZ  PHE   182      45.881  26.305  64.694  1.00  0.00           C  
ATOM   2820  HZ  PHE   182      46.652  25.844  65.294  1.00  0.00           H  
ATOM   2821  CE2 PHE   182      44.568  26.564  65.178  1.00  0.00           C  
ATOM   2822  HE2 PHE   182      44.288  26.133  66.128  1.00  0.00           H  
ATOM   2823  CD2 PHE   182      43.606  27.221  64.388  1.00  0.00           C  
ATOM   2824  HD2 PHE   182      42.591  27.412  64.703  1.00  0.00           H  
ATOM   2825  C   PHE   182      41.073  28.422  60.804  1.00  0.00           C  
ATOM   2826  O   PHE   182      41.245  29.085  59.760  1.00  0.00           O  
ATOM   2827  N   GLN   183      39.930  28.356  61.507  1.00  0.00           N  
ATOM   2828  H   GLN   183      39.907  27.676  62.253  1.00  0.00           H  
ATOM   2829  CA  GLN   183      38.615  28.937  61.088  1.00  0.00           C  
ATOM   2830  HA  GLN   183      38.555  28.907  60.000  1.00  0.00           H  
ATOM   2831  CB  GLN   183      37.393  28.100  61.591  1.00  0.00           C  
ATOM   2832  HB2 GLN   183      37.504  28.139  62.674  1.00  0.00           H  
ATOM   2833  HB3 GLN   183      36.451  28.596  61.359  1.00  0.00           H  
ATOM   2834  CG  GLN   183      37.368  26.605  61.062  1.00  0.00           C  
ATOM   2835  HG2 GLN   183      36.826  26.628  60.117  1.00  0.00           H  
ATOM   2836  HG3 GLN   183      38.362  26.223  60.828  1.00  0.00           H  
ATOM   2837  CD  GLN   183      36.629  25.686  62.047  1.00  0.00           C  
ATOM   2838  OE1 GLN   183      36.499  25.838  63.235  1.00  0.00           O  
ATOM   2839  NE2 GLN   183      35.998  24.662  61.563  1.00  0.00           N  
ATOM   2840 HE21 GLN   183      35.611  23.914  62.122  1.00  0.00           H  
ATOM   2841 HE22 GLN   183      36.192  24.488  60.588  1.00  0.00           H  
ATOM   2842  C   GLN   183      38.464  30.456  61.403  1.00  0.00           C  
ATOM   2843  O   GLN   183      37.949  31.131  60.592  1.00  0.00           O  
ATOM   2844  N   LYS   184      39.200  30.973  62.418  1.00  0.00           N  
ATOM   2845  H   LYS   184      39.801  30.297  62.866  1.00  0.00           H  
ATOM   2846  CA  LYS   184      39.342  32.377  62.866  1.00  0.00           C  
ATOM   2847  HA  LYS   184      39.188  33.004  61.988  1.00  0.00           H  
ATOM   2848  CB  LYS   184      38.246  32.662  63.904  1.00  0.00           C  
ATOM   2849  HB2 LYS   184      38.126  33.720  64.139  1.00  0.00           H  
ATOM   2850  HB3 LYS   184      37.353  32.226  63.456  1.00  0.00           H  
ATOM   2851  CG  LYS   184      38.342  31.852  65.195  1.00  0.00           C  
ATOM   2852  HG2 LYS   184      38.188  30.794  64.983  1.00  0.00           H  
ATOM   2853  HG3 LYS   184      39.322  31.970  65.658  1.00  0.00           H  
ATOM   2854  CD  LYS   184      37.286  32.387  66.151  1.00  0.00           C  
ATOM   2855  HD2 LYS   184      37.392  33.454  66.347  1.00  0.00           H  
ATOM   2856  HD3 LYS   184      36.309  32.205  65.704  1.00  0.00           H  
ATOM   2857  CE  LYS   184      37.489  31.642  67.525  1.00  0.00           C  
ATOM   2858  HE2 LYS   184      38.031  30.706  67.389  1.00  0.00           H  
ATOM   2859  HE3 LYS   184      38.175  32.233  68.133  1.00  0.00           H  
ATOM   2860  NZ  LYS   184      36.298  31.466  68.372  1.00  0.00           N  
ATOM   2861  HZ1 LYS   184      35.745  32.309  68.428  1.00  0.00           H  
ATOM   2862  HZ2 LYS   184      35.707  30.710  68.058  1.00  0.00           H  
ATOM   2863  HZ3 LYS   184      36.613  31.253  69.308  1.00  0.00           H  
ATOM   2864  C   LYS   184      40.773  32.776  63.395  1.00  0.00           C  
ATOM   2865  O   LYS   184      41.546  31.868  63.759  1.00  0.00           O  
ATOM   2866  N   PRO   185      41.313  34.030  63.296  1.00  0.00           N  
ATOM   2867  CD  PRO   185      40.539  35.172  62.772  1.00  0.00           C  
ATOM   2868  HD2 PRO   185      39.581  35.268  63.283  1.00  0.00           H  
ATOM   2869  HD3 PRO   185      40.183  35.116  61.744  1.00  0.00           H  
ATOM   2870  CG  PRO   185      41.472  36.345  62.961  1.00  0.00           C  
ATOM   2871  HG2 PRO   185      41.388  36.839  63.929  1.00  0.00           H  
ATOM   2872  HG3 PRO   185      41.308  37.090  62.183  1.00  0.00           H  
ATOM   2873  CB  PRO   185      42.891  35.713  62.947  1.00  0.00           C  
ATOM   2874  HB2 PRO   185      43.614  36.308  63.504  1.00  0.00           H  
ATOM   2875  HB3 PRO   185      43.142  35.475  61.914  1.00  0.00           H  
ATOM   2876  CA  PRO   185      42.655  34.389  63.700  1.00  0.00           C  
ATOM   2877  HA  PRO   185      43.373  33.637  63.372  1.00  0.00           H  
ATOM   2878  C   PRO   185      42.689  34.645  65.249  1.00  0.00           C  
ATOM   2879  O   PRO   185      41.628  34.876  65.809  1.00  0.00           O  
ATOM   2880  N   SER   186      43.827  34.543  65.877  1.00  0.00           N  
ATOM   2881  H   SER   186      44.663  34.320  65.355  1.00  0.00           H  
ATOM   2882  CA  SER   186      43.972  34.456  67.332  1.00  0.00           C  
ATOM   2883  HA  SER   186      43.231  33.803  67.794  1.00  0.00           H  
ATOM   2884  CB  SER   186      45.333  33.921  67.654  1.00  0.00           C  
ATOM   2885  HB2 SER   186      46.146  34.413  67.120  1.00  0.00           H  
ATOM   2886  HB3 SER   186      45.581  34.118  68.697  1.00  0.00           H  
ATOM   2887  OG  SER   186      45.375  32.464  67.441  1.00  0.00           O  
ATOM   2888  HG  SER   186      45.395  32.431  66.482  1.00  0.00           H  
ATOM   2889  C   SER   186      43.842  35.811  67.941  1.00  0.00           C  
ATOM   2890  O   SER   186      43.537  35.940  69.145  1.00  0.00           O  
ATOM   2891  N   LYS   187      43.891  36.904  67.124  1.00  0.00           N  
ATOM   2892  H   LYS   187      44.095  36.758  66.146  1.00  0.00           H  
ATOM   2893  CA  LYS   187      43.919  38.275  67.539  1.00  0.00           C  
ATOM   2894  HA  LYS   187      43.320  38.379  68.443  1.00  0.00           H  
ATOM   2895  CB  LYS   187      45.364  38.742  67.769  1.00  0.00           C  
ATOM   2896  HB2 LYS   187      45.958  38.445  66.905  1.00  0.00           H  
ATOM   2897  HB3 LYS   187      45.406  39.831  67.770  1.00  0.00           H  
ATOM   2898  CG  LYS   187      45.926  38.222  69.107  1.00  0.00           C  
ATOM   2899  HG2 LYS   187      45.976  37.133  69.108  1.00  0.00           H  
ATOM   2900  HG3 LYS   187      46.949  38.555  69.283  1.00  0.00           H  
ATOM   2901  CD  LYS   187      45.214  38.760  70.372  1.00  0.00           C  
ATOM   2902  HD2 LYS   187      45.273  39.828  70.583  1.00  0.00           H  
ATOM   2903  HD3 LYS   187      44.139  38.588  70.415  1.00  0.00           H  
ATOM   2904  CE  LYS   187      45.895  38.202  71.633  1.00  0.00           C  
ATOM   2905  HE2 LYS   187      45.765  37.120  71.602  1.00  0.00           H  
ATOM   2906  HE3 LYS   187      46.933  38.531  71.680  1.00  0.00           H  
ATOM   2907  NZ  LYS   187      45.117  38.636  72.880  1.00  0.00           N  
ATOM   2908  HZ1 LYS   187      44.268  38.109  73.024  1.00  0.00           H  
ATOM   2909  HZ2 LYS   187      45.590  38.645  73.773  1.00  0.00           H  
ATOM   2910  HZ3 LYS   187      44.701  39.550  72.768  1.00  0.00           H  
ATOM   2911  C   LYS   187      43.263  39.118  66.487  1.00  0.00           C  
ATOM   2912  O   LYS   187      43.083  38.724  65.322  1.00  0.00           O  
ATOM   2913  N   LEU   188      42.758  40.319  66.881  1.00  0.00           N  
ATOM   2914  H   LEU   188      42.892  40.533  67.859  1.00  0.00           H  
ATOM   2915  CA  LEU   188      41.878  41.130  66.062  1.00  0.00           C  
ATOM   2916  HA  LEU   188      42.103  40.839  65.036  1.00  0.00           H  
ATOM   2917  CB  LEU   188      40.423  40.892  66.503  1.00  0.00           C  
ATOM   2918  HB2 LEU   188      40.410  41.154  67.561  1.00  0.00           H  
ATOM   2919  HB3 LEU   188      39.724  41.617  66.086  1.00  0.00           H  
ATOM   2920  CG  LEU   188      39.768  39.483  66.324  1.00  0.00           C  
ATOM   2921  HG  LEU   188      40.427  38.674  66.639  1.00  0.00           H  
ATOM   2922  CD1 LEU   188      38.417  39.542  67.007  1.00  0.00           C  
ATOM   2923 HD11 LEU   188      37.895  40.434  66.660  1.00  0.00           H  
ATOM   2924 HD12 LEU   188      37.799  38.645  66.957  1.00  0.00           H  
ATOM   2925 HD13 LEU   188      38.588  39.821  68.047  1.00  0.00           H  
ATOM   2926  CD2 LEU   188      39.617  39.232  64.825  1.00  0.00           C  
ATOM   2927 HD21 LEU   188      39.221  40.085  64.274  1.00  0.00           H  
ATOM   2928 HD22 LEU   188      40.504  38.777  64.385  1.00  0.00           H  
ATOM   2929 HD23 LEU   188      38.876  38.458  64.628  1.00  0.00           H  
ATOM   2930  C   LEU   188      42.173  42.623  66.224  1.00  0.00           C  
ATOM   2931  O   LEU   188      42.538  43.084  67.294  1.00  0.00           O  
ATOM   2932  N   PRO   189      42.026  43.383  65.101  1.00  0.00           N  
ATOM   2933  CD  PRO   189      41.563  42.992  63.818  1.00  0.00           C  
ATOM   2934  HD2 PRO   189      40.543  42.612  63.887  1.00  0.00           H  
ATOM   2935  HD3 PRO   189      42.193  42.216  63.385  1.00  0.00           H  
ATOM   2936  CG  PRO   189      41.524  44.218  62.959  1.00  0.00           C  
ATOM   2937  HG2 PRO   189      40.515  44.545  62.707  1.00  0.00           H  
ATOM   2938  HG3 PRO   189      41.938  44.118  61.956  1.00  0.00           H  
ATOM   2939  CB  PRO   189      42.277  45.337  63.714  1.00  0.00           C  
ATOM   2940  HB2 PRO   189      41.856  46.340  63.637  1.00  0.00           H  
ATOM   2941  HB3 PRO   189      43.343  45.297  63.489  1.00  0.00           H  
ATOM   2942  CA  PRO   189      42.246  44.816  65.186  1.00  0.00           C  
ATOM   2943  HA  PRO   189      43.137  45.091  65.750  1.00  0.00           H  
ATOM   2944  C   PRO   189      41.058  45.548  65.839  1.00  0.00           C  
ATOM   2945  O   PRO   189      39.889  45.171  65.728  1.00  0.00           O  
ATOM   2946  N   THR   190      41.354  46.587  66.596  1.00  0.00           N  
ATOM   2947  H   THR   190      42.335  46.792  66.722  1.00  0.00           H  
ATOM   2948  CA  THR   190      40.301  47.537  67.098  1.00  0.00           C  
ATOM   2949  HA  THR   190      39.345  47.015  67.090  1.00  0.00           H  
ATOM   2950  CB  THR   190      40.647  47.975  68.466  1.00  0.00           C  
ATOM   2951  HB  THR   190      40.838  47.149  69.151  1.00  0.00           H  
ATOM   2952  CG2 THR   190      41.839  48.948  68.425  1.00  0.00           C  
ATOM   2953 HG21 THR   190      42.407  48.954  69.355  1.00  0.00           H  
ATOM   2954 HG22 THR   190      42.555  48.740  67.631  1.00  0.00           H  
ATOM   2955 HG23 THR   190      41.570  49.978  68.193  1.00  0.00           H  
ATOM   2956  OG1 THR   190      39.649  48.772  69.031  1.00  0.00           O  
ATOM   2957  HG1 THR   190      38.941  48.139  69.173  1.00  0.00           H  
ATOM   2958  C   THR   190      39.990  48.675  66.091  1.00  0.00           C  
ATOM   2959  O   THR   190      40.789  48.988  65.191  1.00  0.00           O  
ATOM   2960  N   LEU   191      38.903  49.446  66.247  1.00  0.00           N  
ATOM   2961  H   LEU   191      38.151  49.074  66.810  1.00  0.00           H  
ATOM   2962  CA  LEU   191      38.525  50.631  65.474  1.00  0.00           C  
ATOM   2963  HA  LEU   191      39.156  50.623  64.586  1.00  0.00           H  
ATOM   2964  CB  LEU   191      37.081  50.512  65.040  1.00  0.00           C  
ATOM   2965  HB2 LEU   191      36.489  50.216  65.906  1.00  0.00           H  
ATOM   2966  HB3 LEU   191      36.812  51.514  64.705  1.00  0.00           H  
ATOM   2967  CG  LEU   191      36.792  49.578  63.834  1.00  0.00           C  
ATOM   2968  HG  LEU   191      37.532  49.689  63.041  1.00  0.00           H  
ATOM   2969  CD1 LEU   191      36.833  48.114  64.088  1.00  0.00           C  
ATOM   2970 HD11 LEU   191      37.854  47.854  64.371  1.00  0.00           H  
ATOM   2971 HD12 LEU   191      36.114  47.866  64.868  1.00  0.00           H  
ATOM   2972 HD13 LEU   191      36.604  47.559  63.178  1.00  0.00           H  
ATOM   2973  CD2 LEU   191      35.329  49.881  63.363  1.00  0.00           C  
ATOM   2974 HD21 LEU   191      35.091  50.936  63.224  1.00  0.00           H  
ATOM   2975 HD22 LEU   191      35.109  49.265  62.492  1.00  0.00           H  
ATOM   2976 HD23 LEU   191      34.690  49.389  64.096  1.00  0.00           H  
ATOM   2977  C   LEU   191      38.820  51.916  66.328  1.00  0.00           C  
ATOM   2978  O   LEU   191      38.617  53.035  65.803  1.00  0.00           O  
ATOM   2979  N   GLU   192      39.307  51.794  67.576  1.00  0.00           N  
ATOM   2980  H   GLU   192      39.484  50.836  67.844  1.00  0.00           H  
ATOM   2981  CA  GLU   192      39.493  52.971  68.512  1.00  0.00           C  
ATOM   2982  HA  GLU   192      38.871  53.837  68.291  1.00  0.00           H  
ATOM   2983  CB  GLU   192      39.069  52.578  69.975  1.00  0.00           C  
ATOM   2984  HB2 GLU   192      39.593  51.702  70.358  1.00  0.00           H  
ATOM   2985  HB3 GLU   192      39.490  53.272  70.702  1.00  0.00           H  
ATOM   2986  CG  GLU   192      37.581  52.603  70.220  1.00  0.00           C  
ATOM   2987  HG2 GLU   192      37.430  52.315  71.260  1.00  0.00           H  
ATOM   2988  HG3 GLU   192      37.181  53.617  70.178  1.00  0.00           H  
ATOM   2989  CD  GLU   192      36.781  51.676  69.337  1.00  0.00           C  
ATOM   2990  OE1 GLU   192      36.918  50.426  69.513  1.00  0.00           O  
ATOM   2991  OE2 GLU   192      35.956  52.114  68.538  1.00  0.00           O  
ATOM   2992  C   GLU   192      40.915  53.523  68.530  1.00  0.00           C  
ATOM   2993  O   GLU   192      41.727  52.902  69.258  1.00  0.00           O  
ATOM   2994  N   ARG   193      41.247  54.603  67.902  1.00  0.00           N  
ATOM   2995  H   ARG   193      40.411  55.131  67.697  1.00  0.00           H  
ATOM   2996  CA  ARG   193      42.576  55.161  67.991  1.00  0.00           C  
ATOM   2997  HA  ARG   193      43.326  54.406  68.227  1.00  0.00           H  
ATOM   2998  CB  ARG   193      42.987  55.835  66.648  1.00  0.00           C  
ATOM   2999  HB2 ARG   193      42.319  56.653  66.379  1.00  0.00           H  
ATOM   3000  HB3 ARG   193      43.949  56.347  66.663  1.00  0.00           H  
ATOM   3001  CG  ARG   193      42.969  54.777  65.539  1.00  0.00           C  
ATOM   3002  HG2 ARG   193      43.699  54.001  65.771  1.00  0.00           H  
ATOM   3003  HG3 ARG   193      41.997  54.305  65.400  1.00  0.00           H  
ATOM   3004  CD  ARG   193      43.496  55.136  64.170  1.00  0.00           C  
ATOM   3005  HD2 ARG   193      43.054  56.079  63.851  1.00  0.00           H  
ATOM   3006  HD3 ARG   193      44.580  55.256  64.154  1.00  0.00           H  
ATOM   3007  NE  ARG   193      43.021  54.137  63.187  1.00  0.00           N  
ATOM   3008  HE  ARG   193      42.247  53.525  63.400  1.00  0.00           H  
ATOM   3009  CZ  ARG   193      43.700  53.965  62.057  1.00  0.00           C  
ATOM   3010  NH1 ARG   193      44.904  54.485  61.727  1.00  0.00           N  
ATOM   3011 HH11 ARG   193      45.234  55.263  62.279  1.00  0.00           H  
ATOM   3012 HH12 ARG   193      45.163  54.335  60.762  1.00  0.00           H  
ATOM   3013  NH2 ARG   193      43.286  53.123  61.181  1.00  0.00           N  
ATOM   3014 HH21 ARG   193      42.539  52.470  61.374  1.00  0.00           H  
ATOM   3015 HH22 ARG   193      43.946  52.735  60.523  1.00  0.00           H  
ATOM   3016  C   ARG   193      42.718  56.122  69.188  1.00  0.00           C  
ATOM   3017  O   ARG   193      41.698  56.426  69.779  1.00  0.00           O  
ATOM   3018  N   TRP   194      43.920  56.505  69.648  1.00  0.00           N  
ATOM   3019  H   TRP   194      44.670  56.348  68.990  1.00  0.00           H  
ATOM   3020  CA  TRP   194      44.220  57.318  70.810  1.00  0.00           C  
ATOM   3021  HA  TRP   194      43.587  56.938  71.611  1.00  0.00           H  
ATOM   3022  CB  TRP   194      45.617  57.025  71.269  1.00  0.00           C  
ATOM   3023  HB2 TRP   194      45.729  56.013  71.659  1.00  0.00           H  
ATOM   3024  HB3 TRP   194      46.423  57.265  70.576  1.00  0.00           H  
ATOM   3025  CG  TRP   194      45.823  57.750  72.586  1.00  0.00           C  
ATOM   3026  CD1 TRP   194      45.646  57.185  73.787  1.00  0.00           C  
ATOM   3027  HD1 TRP   194      45.170  56.235  73.978  1.00  0.00           H  
ATOM   3028  NE1 TRP   194      46.005  58.007  74.776  1.00  0.00           N  
ATOM   3029  HE1 TRP   194      45.953  57.711  75.741  1.00  0.00           H  
ATOM   3030  CE2 TRP   194      46.649  59.115  74.280  1.00  0.00           C  
ATOM   3031  CZ2 TRP   194      47.516  60.103  74.813  1.00  0.00           C  
ATOM   3032  HZ2 TRP   194      47.701  60.062  75.876  1.00  0.00           H  
ATOM   3033  CH2 TRP   194      48.123  61.115  73.983  1.00  0.00           C  
ATOM   3034  HH2 TRP   194      48.726  61.904  74.406  1.00  0.00           H  
ATOM   3035  CZ3 TRP   194      48.006  61.023  72.605  1.00  0.00           C  
ATOM   3036  HZ3 TRP   194      48.423  61.712  71.885  1.00  0.00           H  
ATOM   3037  CE3 TRP   194      47.194  59.994  72.035  1.00  0.00           C  
ATOM   3038  HE3 TRP   194      46.975  59.952  70.978  1.00  0.00           H  
ATOM   3039  CD2 TRP   194      46.458  59.053  72.872  1.00  0.00           C  
ATOM   3040  C   TRP   194      44.118  58.772  70.500  1.00  0.00           C  
ATOM   3041  O   TRP   194      44.728  59.284  69.543  1.00  0.00           O  
ATOM   3042  N   PHE   195      43.397  59.488  71.372  1.00  0.00           N  
ATOM   3043  H   PHE   195      43.005  59.017  72.175  1.00  0.00           H  
ATOM   3044  CA  PHE   195      43.477  61.010  71.403  1.00  0.00           C  
ATOM   3045  HA  PHE   195      44.148  61.446  70.663  1.00  0.00           H  
ATOM   3046  CB  PHE   195      42.091  61.687  71.051  1.00  0.00           C  
ATOM   3047  HB2 PHE   195      41.212  61.409  71.632  1.00  0.00           H  
ATOM   3048  HB3 PHE   195      42.117  62.769  71.183  1.00  0.00           H  
ATOM   3049  CG  PHE   195      41.666  61.243  69.679  1.00  0.00           C  
ATOM   3050  CD1 PHE   195      41.937  62.039  68.574  1.00  0.00           C  
ATOM   3051  HD1 PHE   195      42.419  63.000  68.678  1.00  0.00           H  
ATOM   3052  CE1 PHE   195      41.643  61.587  67.235  1.00  0.00           C  
ATOM   3053  HE1 PHE   195      41.908  62.192  66.381  1.00  0.00           H  
ATOM   3054  CZ  PHE   195      41.149  60.293  67.003  1.00  0.00           C  
ATOM   3055  HZ  PHE   195      40.939  59.957  65.998  1.00  0.00           H  
ATOM   3056  CE2 PHE   195      40.765  59.510  68.126  1.00  0.00           C  
ATOM   3057  HE2 PHE   195      40.426  58.513  67.887  1.00  0.00           H  
ATOM   3058  CD2 PHE   195      41.051  60.026  69.446  1.00  0.00           C  
ATOM   3059  HD2 PHE   195      40.940  59.365  70.292  1.00  0.00           H  
ATOM   3060  C   PHE   195      44.022  61.500  72.748  1.00  0.00           C  
ATOM   3061  O   PHE   195      43.696  60.826  73.727  1.00  0.00           O  
ATOM   3062  N   LEU   196      44.731  62.626  72.887  1.00  0.00           N  
ATOM   3063  H   LEU   196      44.945  63.214  72.094  1.00  0.00           H  
ATOM   3064  CA  LEU   196      45.143  63.219  74.207  1.00  0.00           C  
ATOM   3065  HA  LEU   196      45.572  62.458  74.859  1.00  0.00           H  
ATOM   3066  CB  LEU   196      46.336  64.249  74.022  1.00  0.00           C  
ATOM   3067  HB2 LEU   196      47.180  63.705  73.598  1.00  0.00           H  
ATOM   3068  HB3 LEU   196      46.037  64.989  73.280  1.00  0.00           H  
ATOM   3069  CG  LEU   196      46.820  64.938  75.367  1.00  0.00           C  
ATOM   3070  HG  LEU   196      45.982  65.516  75.759  1.00  0.00           H  
ATOM   3071  CD1 LEU   196      47.298  63.891  76.456  1.00  0.00           C  
ATOM   3072 HD11 LEU   196      47.941  64.263  77.254  1.00  0.00           H  
ATOM   3073 HD12 LEU   196      46.423  63.383  76.862  1.00  0.00           H  
ATOM   3074 HD13 LEU   196      47.912  63.153  75.941  1.00  0.00           H  
ATOM   3075  CD2 LEU   196      47.989  65.884  75.042  1.00  0.00           C  
ATOM   3076 HD21 LEU   196      47.715  66.857  74.633  1.00  0.00           H  
ATOM   3077 HD22 LEU   196      48.475  66.184  75.971  1.00  0.00           H  
ATOM   3078 HD23 LEU   196      48.675  65.418  74.335  1.00  0.00           H  
ATOM   3079  C   LEU   196      43.928  63.828  74.932  1.00  0.00           C  
ATOM   3080  O   LEU   196      43.924  64.019  76.126  1.00  0.00           O  
ATOM   3081  N   ASN   197      42.880  64.155  74.178  1.00  0.00           N  
ATOM   3082  H   ASN   197      42.943  63.841  73.220  1.00  0.00           H  
ATOM   3083  CA  ASN   197      41.699  64.937  74.686  1.00  0.00           C  
ATOM   3084  HA  ASN   197      41.218  64.452  75.535  1.00  0.00           H  
ATOM   3085  CB  ASN   197      42.153  66.303  75.075  1.00  0.00           C  
ATOM   3086  HB2 ASN   197      42.655  66.239  76.040  1.00  0.00           H  
ATOM   3087  HB3 ASN   197      42.913  66.514  74.323  1.00  0.00           H  
ATOM   3088  CG  ASN   197      41.167  67.476  74.939  1.00  0.00           C  
ATOM   3089  OD1 ASN   197      40.245  67.632  75.660  1.00  0.00           O  
ATOM   3090  ND2 ASN   197      41.256  68.129  73.846  1.00  0.00           N  
ATOM   3091 HD21 ASN   197      40.492  68.781  73.743  1.00  0.00           H  
ATOM   3092 HD22 ASN   197      42.043  68.177  73.214  1.00  0.00           H  
ATOM   3093  C   ASN   197      40.597  64.980  73.617  1.00  0.00           C  
ATOM   3094  O   ASN   197      40.913  65.209  72.429  1.00  0.00           O  
ATOM   3095  N   ASP   198      39.320  64.762  73.934  1.00  0.00           N  
ATOM   3096  H   ASP   198      39.086  64.755  74.916  1.00  0.00           H  
ATOM   3097  CA  ASP   198      38.234  64.515  72.992  1.00  0.00           C  
ATOM   3098  HA  ASP   198      38.743  63.845  72.300  1.00  0.00           H  
ATOM   3099  CB  ASP   198      37.066  63.770  73.578  1.00  0.00           C  
ATOM   3100  HB2 ASP   198      36.802  64.319  74.481  1.00  0.00           H  
ATOM   3101  HB3 ASP   198      36.256  63.784  72.849  1.00  0.00           H  
ATOM   3102  CG  ASP   198      37.309  62.286  73.964  1.00  0.00           C  
ATOM   3103  OD1 ASP   198      38.290  61.586  73.520  1.00  0.00           O  
ATOM   3104  OD2 ASP   198      36.419  61.851  74.733  1.00  0.00           O  
ATOM   3105  C   ASP   198      37.801  65.727  72.181  1.00  0.00           C  
ATOM   3106  O   ASP   198      37.313  65.600  71.054  1.00  0.00           O  
ATOM   3107  N   THR   199      37.885  66.945  72.664  1.00  0.00           N  
ATOM   3108  H   THR   199      38.386  67.009  73.539  1.00  0.00           H  
ATOM   3109  CA  THR   199      37.396  68.134  72.094  1.00  0.00           C  
ATOM   3110  HA  THR   199      36.412  67.880  71.701  1.00  0.00           H  
ATOM   3111  CB  THR   199      37.322  69.337  73.095  1.00  0.00           C  
ATOM   3112  HB  THR   199      37.059  70.251  72.563  1.00  0.00           H  
ATOM   3113  CG2 THR   199      36.199  68.997  74.139  1.00  0.00           C  
ATOM   3114 HG21 THR   199      35.232  69.048  73.638  1.00  0.00           H  
ATOM   3115 HG22 THR   199      36.485  68.045  74.585  1.00  0.00           H  
ATOM   3116 HG23 THR   199      36.222  69.815  74.859  1.00  0.00           H  
ATOM   3117  OG1 THR   199      38.578  69.471  73.726  1.00  0.00           O  
ATOM   3118  HG1 THR   199      38.350  70.090  74.423  1.00  0.00           H  
ATOM   3119  C   THR   199      38.198  68.504  70.862  1.00  0.00           C  
ATOM   3120  O   THR   199      37.696  69.340  70.056  1.00  0.00           O  
ATOM   3121  N   ASP   200      39.376  67.929  70.608  1.00  0.00           N  
ATOM   3122  H   ASP   200      39.759  67.355  71.346  1.00  0.00           H  
ATOM   3123  CA  ASP   200      40.168  68.025  69.398  1.00  0.00           C  
ATOM   3124  HA  ASP   200      40.173  69.079  69.119  1.00  0.00           H  
ATOM   3125  CB  ASP   200      41.594  67.606  69.785  1.00  0.00           C  
ATOM   3126  HB2 ASP   200      41.525  66.615  70.232  1.00  0.00           H  
ATOM   3127  HB3 ASP   200      42.303  67.590  68.957  1.00  0.00           H  
ATOM   3128  CG  ASP   200      42.166  68.700  70.778  1.00  0.00           C  
ATOM   3129  OD1 ASP   200      41.756  69.897  70.877  1.00  0.00           O  
ATOM   3130  OD2 ASP   200      43.039  68.412  71.547  1.00  0.00           O  
ATOM   3131  C   ASP   200      39.658  67.210  68.142  1.00  0.00           C  
ATOM   3132  O   ASP   200      40.151  67.329  67.006  1.00  0.00           O  
ATOM   3133  N   HIE   201      38.737  66.309  68.409  1.00  0.00           N  
ATOM   3134  H   HIE   201      38.277  66.378  69.306  1.00  0.00           H  
ATOM   3135  CA  HIE   201      38.132  65.251  67.523  1.00  0.00           C  
ATOM   3136  HA  HIE   201      38.829  64.800  66.815  1.00  0.00           H  
ATOM   3137  CB  HIE   201      37.688  64.094  68.438  1.00  0.00           C  
ATOM   3138  HB2 HIE   201      38.542  63.734  69.012  1.00  0.00           H  
ATOM   3139  HB3 HIE   201      36.915  64.438  69.124  1.00  0.00           H  
ATOM   3140  CG  HIE   201      37.167  62.843  67.766  1.00  0.00           C  
ATOM   3141  ND1 HIE   201      35.879  62.678  67.210  1.00  0.00           N  
ATOM   3142  CE1 HIE   201      35.841  61.411  66.779  1.00  0.00           C  
ATOM   3143  HE1 HIE   201      35.138  61.079  66.029  1.00  0.00           H  
ATOM   3144  NE2 HIE   201      36.931  60.680  67.132  1.00  0.00           N  
ATOM   3145  HE2 HIE   201      37.050  59.685  67.010  1.00  0.00           H  
ATOM   3146  CD2 HIE   201      37.727  61.607  67.812  1.00  0.00           C  
ATOM   3147  HD2 HIE   201      38.661  61.258  68.226  1.00  0.00           H  
ATOM   3148  C   HIE   201      36.902  65.708  66.608  1.00  0.00           C  
ATOM   3149  O   HIE   201      36.017  66.380  67.126  1.00  0.00           O  
ATOM   3150  N   PRO   202      36.832  65.185  65.330  1.00  0.00           N  
ATOM   3151  CD  PRO   202      35.721  65.409  64.505  1.00  0.00           C  
ATOM   3152  HD2 PRO   202      35.346  66.424  64.639  1.00  0.00           H  
ATOM   3153  HD3 PRO   202      34.992  64.659  64.810  1.00  0.00           H  
ATOM   3154  CG  PRO   202      36.003  65.177  63.035  1.00  0.00           C  
ATOM   3155  HG2 PRO   202      36.255  66.079  62.478  1.00  0.00           H  
ATOM   3156  HG3 PRO   202      35.253  64.436  62.759  1.00  0.00           H  
ATOM   3157  CB  PRO   202      37.299  64.355  63.172  1.00  0.00           C  
ATOM   3158  HB2 PRO   202      37.989  64.507  62.342  1.00  0.00           H  
ATOM   3159  HB3 PRO   202      37.085  63.288  63.229  1.00  0.00           H  
ATOM   3160  CA  PRO   202      37.941  64.834  64.439  1.00  0.00           C  
ATOM   3161  HA  PRO   202      38.451  64.008  64.935  1.00  0.00           H  
ATOM   3162  C   PRO   202      39.044  65.944  64.123  1.00  0.00           C  
ATOM   3163  O   PRO   202      38.655  67.127  64.078  1.00  0.00           O  
ATOM   3164  N   ILE   203      40.257  65.540  63.983  1.00  0.00           N  
ATOM   3165  H   ILE   203      40.395  64.544  63.897  1.00  0.00           H  
ATOM   3166  CA  ILE   203      41.444  66.418  63.868  1.00  0.00           C  
ATOM   3167  HA  ILE   203      41.247  67.202  64.599  1.00  0.00           H  
ATOM   3168  CB  ILE   203      42.836  65.725  64.105  1.00  0.00           C  
ATOM   3169  HB  ILE   203      42.848  64.929  63.360  1.00  0.00           H  
ATOM   3170  CG2 ILE   203      44.019  66.648  63.842  1.00  0.00           C  
ATOM   3171 HG21 ILE   203      44.106  67.351  64.671  1.00  0.00           H  
ATOM   3172 HG22 ILE   203      44.926  66.043  63.825  1.00  0.00           H  
ATOM   3173 HG23 ILE   203      43.971  67.091  62.848  1.00  0.00           H  
ATOM   3174  CG1 ILE   203      42.901  65.150  65.464  1.00  0.00           C  
ATOM   3175 HG12 ILE   203      43.136  65.856  66.260  1.00  0.00           H  
ATOM   3176 HG13 ILE   203      41.938  64.679  65.661  1.00  0.00           H  
ATOM   3177  CD1 ILE   203      43.929  64.043  65.714  1.00  0.00           C  
ATOM   3178 HD11 ILE   203      43.848  63.795  66.772  1.00  0.00           H  
ATOM   3179 HD12 ILE   203      43.674  63.189  65.087  1.00  0.00           H  
ATOM   3180 HD13 ILE   203      44.975  64.257  65.492  1.00  0.00           H  
ATOM   3181  C   ILE   203      41.397  67.147  62.531  1.00  0.00           C  
ATOM   3182  O   ILE   203      41.398  66.505  61.480  1.00  0.00           O  
ATOM   3183  N   ARG   204      41.416  68.487  62.599  1.00  0.00           N  
ATOM   3184  H   ARG   204      41.507  69.033  63.444  1.00  0.00           H  
ATOM   3185  CA  ARG   204      41.508  69.349  61.430  1.00  0.00           C  
ATOM   3186  HA  ARG   204      41.091  68.798  60.587  1.00  0.00           H  
ATOM   3187  CB  ARG   204      40.553  70.506  61.706  1.00  0.00           C  
ATOM   3188  HB2 ARG   204      39.597  70.176  62.113  1.00  0.00           H  
ATOM   3189  HB3 ARG   204      40.945  71.063  62.556  1.00  0.00           H  
ATOM   3190  CG  ARG   204      40.359  71.409  60.408  1.00  0.00           C  
ATOM   3191  HG2 ARG   204      41.330  71.761  60.062  1.00  0.00           H  
ATOM   3192  HG3 ARG   204      39.875  70.846  59.609  1.00  0.00           H  
ATOM   3193  CD  ARG   204      39.316  72.571  60.635  1.00  0.00           C  
ATOM   3194  HD2 ARG   204      38.346  72.129  60.858  1.00  0.00           H  
ATOM   3195  HD3 ARG   204      39.643  73.112  61.523  1.00  0.00           H  
ATOM   3196  NE  ARG   204      39.076  73.431  59.448  1.00  0.00           N  
ATOM   3197  HE  ARG   204      39.889  73.860  59.030  1.00  0.00           H  
ATOM   3198  CZ  ARG   204      37.943  74.000  59.158  1.00  0.00           C  
ATOM   3199  NH1 ARG   204      36.746  73.692  59.673  1.00  0.00           N  
ATOM   3200 HH11 ARG   204      36.598  72.765  60.044  1.00  0.00           H  
ATOM   3201 HH12 ARG   204      35.971  74.228  59.309  1.00  0.00           H  
ATOM   3202  NH2 ARG   204      38.000  75.020  58.403  1.00  0.00           N  
ATOM   3203 HH21 ARG   204      38.871  75.274  57.960  1.00  0.00           H  
ATOM   3204 HH22 ARG   204      37.202  75.631  58.502  1.00  0.00           H  
ATOM   3205  C   ARG   204      42.949  69.656  61.199  1.00  0.00           C  
ATOM   3206  O   ARG   204      43.600  70.121  62.125  1.00  0.00           O  
ATOM   3207  N   PHE   205      43.464  69.490  59.961  1.00  0.00           N  
ATOM   3208  H   PHE   205      42.855  69.216  59.203  1.00  0.00           H  
ATOM   3209  CA  PHE   205      44.871  69.608  59.589  1.00  0.00           C  
ATOM   3210  HA  PHE   205      45.286  70.269  60.350  1.00  0.00           H  
ATOM   3211  CB  PHE   205      45.475  68.208  59.596  1.00  0.00           C  
ATOM   3212  HB2 PHE   205      46.553  68.329  59.701  1.00  0.00           H  
ATOM   3213  HB3 PHE   205      45.153  67.711  60.511  1.00  0.00           H  
ATOM   3214  CG  PHE   205      45.200  67.368  58.368  1.00  0.00           C  
ATOM   3215  CD1 PHE   205      46.041  67.449  57.265  1.00  0.00           C  
ATOM   3216  HD1 PHE   205      46.951  68.030  57.225  1.00  0.00           H  
ATOM   3217  CE1 PHE   205      45.704  66.770  56.088  1.00  0.00           C  
ATOM   3218  HE1 PHE   205      46.334  66.848  55.215  1.00  0.00           H  
ATOM   3219  CZ  PHE   205      44.570  65.980  56.043  1.00  0.00           C  
ATOM   3220  HZ  PHE   205      44.387  65.513  55.087  1.00  0.00           H  
ATOM   3221  CE2 PHE   205      43.706  65.874  57.095  1.00  0.00           C  
ATOM   3222  HE2 PHE   205      42.849  65.217  57.077  1.00  0.00           H  
ATOM   3223  CD2 PHE   205      44.096  66.483  58.324  1.00  0.00           C  
ATOM   3224  HD2 PHE   205      43.439  66.500  59.181  1.00  0.00           H  
ATOM   3225  C   PHE   205      45.086  70.257  58.221  1.00  0.00           C  
ATOM   3226  O   PHE   205      44.175  70.286  57.443  1.00  0.00           O  
ATOM   3227  N   SER   206      46.232  70.706  57.718  1.00  0.00           N  
ATOM   3228  H   SER   206      47.028  70.478  58.296  1.00  0.00           H  
ATOM   3229  CA  SER   206      46.532  71.089  56.301  1.00  0.00           C  
ATOM   3230  HA  SER   206      45.676  70.898  55.654  1.00  0.00           H  
ATOM   3231  CB  SER   206      46.918  72.602  56.324  1.00  0.00           C  
ATOM   3232  HB2 SER   206      47.223  72.803  55.297  1.00  0.00           H  
ATOM   3233  HB3 SER   206      46.081  73.231  56.628  1.00  0.00           H  
ATOM   3234  OG  SER   206      47.920  73.011  57.226  1.00  0.00           O  
ATOM   3235  HG  SER   206      47.456  73.144  58.056  1.00  0.00           H  
ATOM   3236  C   SER   206      47.763  70.322  55.779  1.00  0.00           C  
ATOM   3237  O   SER   206      48.706  70.151  56.493  1.00  0.00           O  
ATOM   3238  N   PHE   207      47.832  70.075  54.484  1.00  0.00           N  
ATOM   3239  H   PHE   207      47.100  70.372  53.854  1.00  0.00           H  
ATOM   3240  CA  PHE   207      48.954  69.389  53.829  1.00  0.00           C  
ATOM   3241  HA  PHE   207      49.222  68.525  54.437  1.00  0.00           H  
ATOM   3242  CB  PHE   207      48.507  69.088  52.358  1.00  0.00           C  
ATOM   3243  HB2 PHE   207      48.247  70.012  51.840  1.00  0.00           H  
ATOM   3244  HB3 PHE   207      49.355  68.726  51.778  1.00  0.00           H  
ATOM   3245  CG  PHE   207      47.382  68.130  52.380  1.00  0.00           C  
ATOM   3246  CD1 PHE   207      46.003  68.488  52.322  1.00  0.00           C  
ATOM   3247  HD1 PHE   207      45.702  69.524  52.365  1.00  0.00           H  
ATOM   3248  CE1 PHE   207      45.035  67.480  52.311  1.00  0.00           C  
ATOM   3249  HE1 PHE   207      44.018  67.842  52.308  1.00  0.00           H  
ATOM   3250  CZ  PHE   207      45.413  66.108  52.295  1.00  0.00           C  
ATOM   3251  HZ  PHE   207      44.668  65.341  52.141  1.00  0.00           H  
ATOM   3252  CE2 PHE   207      46.738  65.804  52.277  1.00  0.00           C  
ATOM   3253  HE2 PHE   207      46.934  64.749  52.398  1.00  0.00           H  
ATOM   3254  CD2 PHE   207      47.697  66.767  52.360  1.00  0.00           C  
ATOM   3255  HD2 PHE   207      48.727  66.442  52.359  1.00  0.00           H  
ATOM   3256  C   PHE   207      50.249  70.223  53.839  1.00  0.00           C  
ATOM   3257  O   PHE   207      50.178  71.408  54.015  1.00  0.00           O  
ATOM   3258  N   SER   208      51.414  69.554  53.673  1.00  0.00           N  
ATOM   3259  H   SER   208      51.356  68.550  53.574  1.00  0.00           H  
ATOM   3260  CA  SER   208      52.684  70.194  53.410  1.00  0.00           C  
ATOM   3261  HA  SER   208      52.940  70.787  54.288  1.00  0.00           H  
ATOM   3262  CB  SER   208      53.743  69.129  53.437  1.00  0.00           C  
ATOM   3263  HB2 SER   208      53.460  68.429  54.223  1.00  0.00           H  
ATOM   3264  HB3 SER   208      53.703  68.529  52.528  1.00  0.00           H  
ATOM   3265  OG  SER   208      54.972  69.770  53.617  1.00  0.00           O  
ATOM   3266  HG  SER   208      55.388  69.287  54.336  1.00  0.00           H  
ATOM   3267  C   SER   208      52.745  71.137  52.140  1.00  0.00           C  
ATOM   3268  O   SER   208      52.214  70.928  51.053  1.00  0.00           O  
ATOM   3269  N   MET   209      53.573  72.154  52.274  1.00  0.00           N  
ATOM   3270  H   MET   209      53.949  72.089  53.209  1.00  0.00           H  
ATOM   3271  CA  MET   209      53.946  73.236  51.354  1.00  0.00           C  
ATOM   3272  HA  MET   209      53.113  73.621  50.766  1.00  0.00           H  
ATOM   3273  CB  MET   209      54.535  74.437  52.155  1.00  0.00           C  
ATOM   3274  HB2 MET   209      53.776  74.625  52.914  1.00  0.00           H  
ATOM   3275  HB3 MET   209      55.507  74.145  52.554  1.00  0.00           H  
ATOM   3276  CG  MET   209      54.931  75.707  51.302  1.00  0.00           C  
ATOM   3277  HG2 MET   209      54.090  75.781  50.612  1.00  0.00           H  
ATOM   3278  HG3 MET   209      54.924  76.624  51.891  1.00  0.00           H  
ATOM   3279  SD  MET   209      56.382  75.583  50.242  1.00  0.00           S  
ATOM   3280  CE  MET   209      57.606  75.859  51.557  1.00  0.00           C  
ATOM   3281  HE1 MET   209      58.602  75.975  51.130  1.00  0.00           H  
ATOM   3282  HE2 MET   209      57.427  76.735  52.181  1.00  0.00           H  
ATOM   3283  HE3 MET   209      57.669  74.951  52.158  1.00  0.00           H  
ATOM   3284  C   MET   209      54.901  72.613  50.354  1.00  0.00           C  
ATOM   3285  O   MET   209      55.809  71.857  50.705  1.00  0.00           O  
ATOM   3286  N   LYS   210      54.716  72.917  49.051  1.00  0.00           N  
ATOM   3287  H   LYS   210      53.863  73.339  48.715  1.00  0.00           H  
ATOM   3288  CA  LYS   210      55.591  72.410  47.854  1.00  0.00           C  
ATOM   3289  HA  LYS   210      56.654  72.565  48.037  1.00  0.00           H  
ATOM   3290  CB  LYS   210      55.215  73.011  46.524  1.00  0.00           C  
ATOM   3291  HB2 LYS   210      55.895  72.616  45.769  1.00  0.00           H  
ATOM   3292  HB3 LYS   210      54.216  72.756  46.170  1.00  0.00           H  
ATOM   3293  CG  LYS   210      55.419  74.559  46.631  1.00  0.00           C  
ATOM   3294  HG2 LYS   210      54.771  75.004  47.387  1.00  0.00           H  
ATOM   3295  HG3 LYS   210      56.463  74.817  46.810  1.00  0.00           H  
ATOM   3296  CD  LYS   210      54.991  75.212  45.317  1.00  0.00           C  
ATOM   3297  HD2 LYS   210      54.047  74.794  44.968  1.00  0.00           H  
ATOM   3298  HD3 LYS   210      54.823  76.281  45.448  1.00  0.00           H  
ATOM   3299  CE  LYS   210      56.163  75.012  44.296  1.00  0.00           C  
ATOM   3300  HE2 LYS   210      57.006  75.622  44.620  1.00  0.00           H  
ATOM   3301  HE3 LYS   210      56.609  74.018  44.342  1.00  0.00           H  
ATOM   3302  NZ  LYS   210      55.703  75.351  42.952  1.00  0.00           N  
ATOM   3303  HZ1 LYS   210      54.925  74.788  42.641  1.00  0.00           H  
ATOM   3304  HZ2 LYS   210      55.422  76.301  42.755  1.00  0.00           H  
ATOM   3305  HZ3 LYS   210      56.320  75.025  42.221  1.00  0.00           H  
ATOM   3306  C   LYS   210      55.568  70.867  47.686  1.00  0.00           C  
ATOM   3307  O   LYS   210      54.567  70.309  48.084  1.00  0.00           O  
ATOM   3308  N   PHE   211      56.686  70.266  47.322  1.00  0.00           N  
ATOM   3309  H   PHE   211      57.464  70.838  47.027  1.00  0.00           H  
ATOM   3310  CA  PHE   211      56.859  68.776  47.115  1.00  0.00           C  
ATOM   3311  HA  PHE   211      56.227  68.195  47.787  1.00  0.00           H  
ATOM   3312  CB  PHE   211      56.335  68.497  45.663  1.00  0.00           C  
ATOM   3313  HB2 PHE   211      55.256  68.625  45.575  1.00  0.00           H  
ATOM   3314  HB3 PHE   211      56.713  69.207  44.928  1.00  0.00           H  
ATOM   3315  CG  PHE   211      56.797  67.142  45.076  1.00  0.00           C  
ATOM   3316  CD1 PHE   211      58.097  67.058  44.444  1.00  0.00           C  
ATOM   3317  HD1 PHE   211      58.609  68.004  44.349  1.00  0.00           H  
ATOM   3318  CE1 PHE   211      58.556  65.865  43.915  1.00  0.00           C  
ATOM   3319  HE1 PHE   211      59.562  65.760  43.536  1.00  0.00           H  
ATOM   3320  CZ  PHE   211      57.762  64.728  44.039  1.00  0.00           C  
ATOM   3321  HZ  PHE   211      58.146  63.781  43.689  1.00  0.00           H  
ATOM   3322  CE2 PHE   211      56.516  64.776  44.702  1.00  0.00           C  
ATOM   3323  HE2 PHE   211      55.960  63.859  44.827  1.00  0.00           H  
ATOM   3324  CD2 PHE   211      56.001  65.982  45.260  1.00  0.00           C  
ATOM   3325  HD2 PHE   211      55.092  66.017  45.842  1.00  0.00           H  
ATOM   3326  C   PHE   211      58.353  68.372  47.174  1.00  0.00           C  
ATOM   3327  O   PHE   211      59.196  69.041  46.588  1.00  0.00           O  
ATOM   3328  N   GLN   212      58.695  67.370  47.964  1.00  0.00           N  
ATOM   3329  H   GLN   212      57.947  66.802  48.336  1.00  0.00           H  
ATOM   3330  CA  GLN   212      60.038  66.940  48.341  1.00  0.00           C  
ATOM   3331  HA  GLN   212      60.609  67.842  48.562  1.00  0.00           H  
ATOM   3332  CB  GLN   212      59.993  65.983  49.597  1.00  0.00           C  
ATOM   3333  HB2 GLN   212      59.439  66.540  50.353  1.00  0.00           H  
ATOM   3334  HB3 GLN   212      59.477  65.045  49.390  1.00  0.00           H  
ATOM   3335  CG  GLN   212      61.448  65.667  50.051  1.00  0.00           C  
ATOM   3336  HG2 GLN   212      61.958  65.120  49.258  1.00  0.00           H  
ATOM   3337  HG3 GLN   212      61.929  66.644  50.091  1.00  0.00           H  
ATOM   3338  CD  GLN   212      61.484  64.806  51.388  1.00  0.00           C  
ATOM   3339  OE1 GLN   212      60.491  64.754  52.136  1.00  0.00           O  
ATOM   3340  NE2 GLN   212      62.530  63.971  51.533  1.00  0.00           N  
ATOM   3341 HE21 GLN   212      62.669  63.448  52.385  1.00  0.00           H  
ATOM   3342 HE22 GLN   212      63.222  64.061  50.803  1.00  0.00           H  
ATOM   3343  C   GLN   212      60.654  66.226  47.190  1.00  0.00           C  
ATOM   3344  O   GLN   212      60.363  65.032  46.901  1.00  0.00           O  
ATOM   3345  N   SER   213      61.503  66.936  46.444  1.00  0.00           N  
ATOM   3346  H   SER   213      61.760  67.838  46.820  1.00  0.00           H  
ATOM   3347  CA  SER   213      62.380  66.382  45.384  1.00  0.00           C  
ATOM   3348  HA  SER   213      61.804  65.737  44.722  1.00  0.00           H  
ATOM   3349  CB  SER   213      62.884  67.554  44.526  1.00  0.00           C  
ATOM   3350  HB2 SER   213      62.054  67.957  43.946  1.00  0.00           H  
ATOM   3351  HB3 SER   213      63.410  68.258  45.171  1.00  0.00           H  
ATOM   3352  OG  SER   213      63.820  67.119  43.632  1.00  0.00           O  
ATOM   3353  HG  SER   213      64.115  67.853  43.088  1.00  0.00           H  
ATOM   3354  C   SER   213      63.552  65.517  45.984  1.00  0.00           C  
ATOM   3355  O   SER   213      64.074  65.841  47.046  1.00  0.00           O  
ATOM   3356  N   GLY   214      64.002  64.431  45.328  1.00  0.00           N  
ATOM   3357  H   GLY   214      63.567  64.272  44.431  1.00  0.00           H  
ATOM   3358  CA  GLY   214      65.006  63.475  45.736  1.00  0.00           C  
ATOM   3359  HA2 GLY   214      65.955  63.984  45.908  1.00  0.00           H  
ATOM   3360  HA3 GLY   214      64.709  63.061  46.700  1.00  0.00           H  
ATOM   3361  C   GLY   214      65.287  62.370  44.676  1.00  0.00           C  
ATOM   3362  O   GLY   214      64.365  61.872  44.037  1.00  0.00           O  
ATOM   3363  N   GLN   215      66.523  61.910  44.675  1.00  0.00           N  
ATOM   3364  H   GLN   215      67.163  62.465  45.225  1.00  0.00           H  
ATOM   3365  CA  GLN   215      67.056  60.996  43.589  1.00  0.00           C  
ATOM   3366  HA  GLN   215      66.233  60.329  43.332  1.00  0.00           H  
ATOM   3367  CB  GLN   215      67.440  61.730  42.309  1.00  0.00           C  
ATOM   3368  HB2 GLN   215      68.439  62.119  42.505  1.00  0.00           H  
ATOM   3369  HB3 GLN   215      67.570  60.983  41.525  1.00  0.00           H  
ATOM   3370  CG  GLN   215      66.475  62.780  41.731  1.00  0.00           C  
ATOM   3371  HG2 GLN   215      66.096  63.535  42.419  1.00  0.00           H  
ATOM   3372  HG3 GLN   215      67.080  63.320  41.004  1.00  0.00           H  
ATOM   3373  CD  GLN   215      65.204  62.165  41.024  1.00  0.00           C  
ATOM   3374  OE1 GLN   215      64.976  60.981  41.113  1.00  0.00           O  
ATOM   3375  NE2 GLN   215      64.440  62.897  40.253  1.00  0.00           N  
ATOM   3376 HE21 GLN   215      63.584  62.482  39.915  1.00  0.00           H  
ATOM   3377 HE22 GLN   215      64.593  63.895  40.267  1.00  0.00           H  
ATOM   3378  C   GLN   215      68.161  60.005  44.070  1.00  0.00           C  
ATOM   3379  O   GLN   215      68.970  59.596  43.290  1.00  0.00           O  
ATOM   3380  N   LEU   216      68.100  59.555  45.329  1.00  0.00           N  
ATOM   3381  H   LEU   216      67.409  59.934  45.962  1.00  0.00           H  
ATOM   3382  CA  LEU   216      68.922  58.523  45.916  1.00  0.00           C  
ATOM   3383  HA  LEU   216      69.986  58.690  45.750  1.00  0.00           H  
ATOM   3384  CB  LEU   216      68.643  58.580  47.447  1.00  0.00           C  
ATOM   3385  HB2 LEU   216      67.694  58.114  47.712  1.00  0.00           H  
ATOM   3386  HB3 LEU   216      69.471  58.051  47.921  1.00  0.00           H  
ATOM   3387  CG  LEU   216      68.546  59.920  48.255  1.00  0.00           C  
ATOM   3388  HG  LEU   216      67.903  60.619  47.719  1.00  0.00           H  
ATOM   3389  CD1 LEU   216      68.133  59.585  49.681  1.00  0.00           C  
ATOM   3390 HD11 LEU   216      67.828  60.437  50.289  1.00  0.00           H  
ATOM   3391 HD12 LEU   216      67.217  58.994  49.685  1.00  0.00           H  
ATOM   3392 HD13 LEU   216      68.864  58.985  50.222  1.00  0.00           H  
ATOM   3393  CD2 LEU   216      69.943  60.543  48.286  1.00  0.00           C  
ATOM   3394 HD21 LEU   216      70.354  60.524  47.276  1.00  0.00           H  
ATOM   3395 HD22 LEU   216      70.005  61.603  48.534  1.00  0.00           H  
ATOM   3396 HD23 LEU   216      70.532  60.040  49.054  1.00  0.00           H  
ATOM   3397  C   LEU   216      68.668  57.055  45.505  1.00  0.00           C  
ATOM   3398  O   LEU   216      67.707  56.795  44.808  1.00  0.00           O  
ATOM   3399  N   THR   217      69.635  56.123  45.825  1.00  0.00           N  
ATOM   3400  H   THR   217      70.329  56.430  46.492  1.00  0.00           H  
ATOM   3401  CA  THR   217      69.682  54.659  45.494  1.00  0.00           C  
ATOM   3402  HA  THR   217      68.663  54.417  45.190  1.00  0.00           H  
ATOM   3403  CB  THR   217      70.565  54.450  44.278  1.00  0.00           C  
ATOM   3404  HB  THR   217      70.208  55.134  43.508  1.00  0.00           H  
ATOM   3405  CG2 THR   217      72.083  54.624  44.539  1.00  0.00           C  
ATOM   3406 HG21 THR   217      72.634  54.123  43.744  1.00  0.00           H  
ATOM   3407 HG22 THR   217      72.334  55.685  44.541  1.00  0.00           H  
ATOM   3408 HG23 THR   217      72.364  54.196  45.501  1.00  0.00           H  
ATOM   3409  OG1 THR   217      70.366  53.090  43.914  1.00  0.00           O  
ATOM   3410  HG1 THR   217      70.050  53.191  43.013  1.00  0.00           H  
ATOM   3411  C   THR   217      70.013  53.741  46.740  1.00  0.00           C  
ATOM   3412  O   THR   217      70.517  54.342  47.748  1.00  0.00           O  
ATOM   3413  N   THR   218      69.802  52.388  46.760  1.00  0.00           N  
ATOM   3414  H   THR   218      69.526  51.915  45.912  1.00  0.00           H  
ATOM   3415  CA  THR   218      69.847  51.542  47.997  1.00  0.00           C  
ATOM   3416  HA  THR   218      70.024  52.187  48.857  1.00  0.00           H  
ATOM   3417  CB  THR   218      68.502  50.959  48.329  1.00  0.00           C  
ATOM   3418  HB  THR   218      68.286  50.203  47.574  1.00  0.00           H  
ATOM   3419  CG2 THR   218      68.412  50.136  49.616  1.00  0.00           C  
ATOM   3420 HG21 THR   218      69.176  49.360  49.600  1.00  0.00           H  
ATOM   3421 HG22 THR   218      68.676  50.655  50.537  1.00  0.00           H  
ATOM   3422 HG23 THR   218      67.417  49.696  49.676  1.00  0.00           H  
ATOM   3423  OG1 THR   218      67.603  52.059  48.444  1.00  0.00           O  
ATOM   3424  HG1 THR   218      67.381  52.379  47.566  1.00  0.00           H  
ATOM   3425  C   THR   218      70.909  50.514  47.853  1.00  0.00           C  
ATOM   3426  O   THR   218      70.892  49.769  46.879  1.00  0.00           O  
ATOM   3427  N   ARG   219      71.766  50.274  48.896  1.00  0.00           N  
ATOM   3428  H   ARG   219      71.726  50.979  49.619  1.00  0.00           H  
ATOM   3429  CA  ARG   219      72.794  49.211  48.900  1.00  0.00           C  
ATOM   3430  HA  ARG   219      72.629  48.728  47.936  1.00  0.00           H  
ATOM   3431  CB  ARG   219      74.224  49.769  48.773  1.00  0.00           C  
ATOM   3432  HB2 ARG   219      74.262  50.577  48.043  1.00  0.00           H  
ATOM   3433  HB3 ARG   219      74.538  50.180  49.732  1.00  0.00           H  
ATOM   3434  CG  ARG   219      75.226  48.675  48.567  1.00  0.00           C  
ATOM   3435  HG2 ARG   219      75.282  48.041  49.451  1.00  0.00           H  
ATOM   3436  HG3 ARG   219      75.089  48.278  47.561  1.00  0.00           H  
ATOM   3437  CD  ARG   219      76.647  49.270  48.378  1.00  0.00           C  
ATOM   3438  HD2 ARG   219      76.564  50.090  47.665  1.00  0.00           H  
ATOM   3439  HD3 ARG   219      77.092  49.625  49.307  1.00  0.00           H  
ATOM   3440  NE  ARG   219      77.625  48.265  47.797  1.00  0.00           N  
ATOM   3441  HE  ARG   219      77.439  47.286  47.962  1.00  0.00           H  
ATOM   3442  CZ  ARG   219      78.577  48.654  46.977  1.00  0.00           C  
ATOM   3443  NH1 ARG   219      78.922  49.892  46.721  1.00  0.00           N  
ATOM   3444 HH11 ARG   219      78.735  50.586  47.430  1.00  0.00           H  
ATOM   3445 HH12 ARG   219      79.521  50.093  45.933  1.00  0.00           H  
ATOM   3446  NH2 ARG   219      79.027  47.724  46.179  1.00  0.00           N  
ATOM   3447 HH21 ARG   219      78.734  46.785  46.410  1.00  0.00           H  
ATOM   3448 HH22 ARG   219      79.657  47.956  45.424  1.00  0.00           H  
ATOM   3449  C   ARG   219      72.500  48.180  50.080  1.00  0.00           C  
ATOM   3450  O   ARG   219      71.955  48.624  51.088  1.00  0.00           O  
ATOM   3451  N   PHE   220      72.799  46.917  49.871  1.00  0.00           N  
ATOM   3452  H   PHE   220      73.009  46.532  48.961  1.00  0.00           H  
ATOM   3453  CA  PHE   220      72.586  45.859  50.784  1.00  0.00           C  
ATOM   3454  HA  PHE   220      71.762  46.146  51.438  1.00  0.00           H  
ATOM   3455  CB  PHE   220      72.045  44.622  50.100  1.00  0.00           C  
ATOM   3456  HB2 PHE   220      71.201  44.797  49.433  1.00  0.00           H  
ATOM   3457  HB3 PHE   220      72.822  44.263  49.425  1.00  0.00           H  
ATOM   3458  CG  PHE   220      71.683  43.461  51.016  1.00  0.00           C  
ATOM   3459  CD1 PHE   220      72.597  42.455  51.341  1.00  0.00           C  
ATOM   3460  HD1 PHE   220      73.585  42.408  50.908  1.00  0.00           H  
ATOM   3461  CE1 PHE   220      72.310  41.550  52.359  1.00  0.00           C  
ATOM   3462  HE1 PHE   220      73.060  40.860  52.715  1.00  0.00           H  
ATOM   3463  CZ  PHE   220      71.032  41.573  52.959  1.00  0.00           C  
ATOM   3464  HZ  PHE   220      70.791  40.941  53.801  1.00  0.00           H  
ATOM   3465  CE2 PHE   220      70.066  42.560  52.545  1.00  0.00           C  
ATOM   3466  HE2 PHE   220      69.120  42.601  53.064  1.00  0.00           H  
ATOM   3467  CD2 PHE   220      70.395  43.452  51.530  1.00  0.00           C  
ATOM   3468  HD2 PHE   220      69.670  44.181  51.199  1.00  0.00           H  
ATOM   3469  C   PHE   220      73.739  45.537  51.715  1.00  0.00           C  
ATOM   3470  O   PHE   220      74.901  45.520  51.322  1.00  0.00           O  
ATOM   3471  N   PHE   221      73.459  45.231  53.029  1.00  0.00           N  
ATOM   3472  H   PHE   221      72.476  45.284  53.256  1.00  0.00           H  
ATOM   3473  CA  PHE   221      74.347  44.853  54.141  1.00  0.00           C  
ATOM   3474  HA  PHE   221      75.243  44.435  53.681  1.00  0.00           H  
ATOM   3475  CB  PHE   221      74.834  46.082  54.936  1.00  0.00           C  
ATOM   3476  HB2 PHE   221      73.993  46.560  55.439  1.00  0.00           H  
ATOM   3477  HB3 PHE   221      75.525  45.737  55.705  1.00  0.00           H  
ATOM   3478  CG  PHE   221      75.424  47.235  54.124  1.00  0.00           C  
ATOM   3479  CD1 PHE   221      76.776  47.347  53.941  1.00  0.00           C  
ATOM   3480  HD1 PHE   221      77.426  46.574  54.323  1.00  0.00           H  
ATOM   3481  CE1 PHE   221      77.331  48.459  53.168  1.00  0.00           C  
ATOM   3482  HE1 PHE   221      78.406  48.523  53.083  1.00  0.00           H  
ATOM   3483  CZ  PHE   221      76.493  49.389  52.589  1.00  0.00           C  
ATOM   3484  HZ  PHE   221      76.877  50.188  51.971  1.00  0.00           H  
ATOM   3485  CE2 PHE   221      75.076  49.229  52.673  1.00  0.00           C  
ATOM   3486  HE2 PHE   221      74.427  49.991  52.268  1.00  0.00           H  
ATOM   3487  CD2 PHE   221      74.597  48.209  53.506  1.00  0.00           C  
ATOM   3488  HD2 PHE   221      73.530  48.207  53.671  1.00  0.00           H  
ATOM   3489  C   PHE   221      73.730  43.792  55.047  1.00  0.00           C  
ATOM   3490  O   PHE   221      72.497  43.630  55.011  1.00  0.00           O  
ATOM   3491  N   HID   222      74.531  43.068  55.857  1.00  0.00           N  
ATOM   3492  H   HID   222      75.509  43.309  55.779  1.00  0.00           H  
ATOM   3493  CA  HID   222      74.046  42.065  56.802  1.00  0.00           C  
ATOM   3494  HA  HID   222      73.035  42.226  57.176  1.00  0.00           H  
ATOM   3495  CB  HID   222      74.067  40.696  56.085  1.00  0.00           C  
ATOM   3496  HB2 HID   222      73.239  40.664  55.376  1.00  0.00           H  
ATOM   3497  HB3 HID   222      75.009  40.528  55.564  1.00  0.00           H  
ATOM   3498  CG  HID   222      73.922  39.598  57.069  1.00  0.00           C  
ATOM   3499  ND1 HID   222      72.781  39.081  57.740  1.00  0.00           N  
ATOM   3500  HD1 HID   222      71.846  39.437  57.609  1.00  0.00           H  
ATOM   3501  CE1 HID   222      73.115  38.093  58.465  1.00  0.00           C  
ATOM   3502  HE1 HID   222      72.540  37.509  59.169  1.00  0.00           H  
ATOM   3503  NE2 HID   222      74.437  37.890  58.361  1.00  0.00           N  
ATOM   3504  CD2 HID   222      74.983  38.812  57.502  1.00  0.00           C  
ATOM   3505  HD2 HID   222      76.006  38.858  57.159  1.00  0.00           H  
ATOM   3506  C   HID   222      74.943  42.078  58.041  1.00  0.00           C  
ATOM   3507  O   HID   222      76.135  42.228  57.933  1.00  0.00           O  
ATOM   3508  N   PHE   223      74.338  41.849  59.231  1.00  0.00           N  
ATOM   3509  H   PHE   223      73.333  41.797  59.152  1.00  0.00           H  
ATOM   3510  CA  PHE   223      74.940  41.789  60.570  1.00  0.00           C  
ATOM   3511  HA  PHE   223      76.001  41.591  60.421  1.00  0.00           H  
ATOM   3512  CB  PHE   223      74.775  43.117  61.383  1.00  0.00           C  
ATOM   3513  HB2 PHE   223      73.698  43.267  61.459  1.00  0.00           H  
ATOM   3514  HB3 PHE   223      75.238  42.939  62.353  1.00  0.00           H  
ATOM   3515  CG  PHE   223      75.327  44.403  60.806  1.00  0.00           C  
ATOM   3516  CD1 PHE   223      76.634  44.905  61.187  1.00  0.00           C  
ATOM   3517  HD1 PHE   223      77.215  44.372  61.926  1.00  0.00           H  
ATOM   3518  CE1 PHE   223      77.073  46.183  60.844  1.00  0.00           C  
ATOM   3519  HE1 PHE   223      77.884  46.663  61.372  1.00  0.00           H  
ATOM   3520  CZ  PHE   223      76.284  46.931  60.017  1.00  0.00           C  
ATOM   3521  HZ  PHE   223      76.602  47.936  59.780  1.00  0.00           H  
ATOM   3522  CE2 PHE   223      75.066  46.368  59.490  1.00  0.00           C  
ATOM   3523  HE2 PHE   223      74.494  47.009  58.835  1.00  0.00           H  
ATOM   3524  CD2 PHE   223      74.644  45.101  59.831  1.00  0.00           C  
ATOM   3525  HD2 PHE   223      73.682  44.744  59.495  1.00  0.00           H  
ATOM   3526  C   PHE   223      74.524  40.706  61.547  1.00  0.00           C  
ATOM   3527  O   PHE   223      73.358  40.384  61.637  1.00  0.00           O  
ATOM   3528  N   THR   224      75.510  40.054  62.209  1.00  0.00           N  
ATOM   3529  H   THR   224      76.426  40.465  62.099  1.00  0.00           H  
ATOM   3530  CA  THR   224      75.253  38.851  63.075  1.00  0.00           C  
ATOM   3531  HA  THR   224      74.284  38.473  62.747  1.00  0.00           H  
ATOM   3532  CB  THR   224      76.396  37.794  62.707  1.00  0.00           C  
ATOM   3533  HB  THR   224      76.292  36.904  63.328  1.00  0.00           H  
ATOM   3534  CG2 THR   224      76.135  37.316  61.336  1.00  0.00           C  
ATOM   3535 HG21 THR   224      75.173  36.805  61.278  1.00  0.00           H  
ATOM   3536 HG22 THR   224      76.070  38.084  60.565  1.00  0.00           H  
ATOM   3537 HG23 THR   224      76.930  36.590  61.164  1.00  0.00           H  
ATOM   3538  OG1 THR   224      77.707  38.350  62.680  1.00  0.00           O  
ATOM   3539  HG1 THR   224      78.071  38.328  63.568  1.00  0.00           H  
ATOM   3540  C   THR   224      75.276  39.157  64.599  1.00  0.00           C  
ATOM   3541  O   THR   224      75.923  40.064  65.066  1.00  0.00           O  
ATOM   3542  N   ARG   225      74.624  38.409  65.492  1.00  0.00           N  
ATOM   3543  H   ARG   225      74.241  37.536  65.158  1.00  0.00           H  
ATOM   3544  CA  ARG   225      74.399  38.823  66.922  1.00  0.00           C  
ATOM   3545  HA  ARG   225      74.036  39.848  66.840  1.00  0.00           H  
ATOM   3546  CB  ARG   225      73.333  37.953  67.644  1.00  0.00           C  
ATOM   3547  HB2 ARG   225      73.160  38.298  68.664  1.00  0.00           H  
ATOM   3548  HB3 ARG   225      72.422  37.959  67.044  1.00  0.00           H  
ATOM   3549  CG  ARG   225      73.838  36.511  67.740  1.00  0.00           C  
ATOM   3550  HG2 ARG   225      73.878  36.043  66.756  1.00  0.00           H  
ATOM   3551  HG3 ARG   225      74.851  36.592  68.134  1.00  0.00           H  
ATOM   3552  CD  ARG   225      73.114  35.625  68.788  1.00  0.00           C  
ATOM   3553  HD2 ARG   225      73.394  35.809  69.826  1.00  0.00           H  
ATOM   3554  HD3 ARG   225      72.066  35.867  68.612  1.00  0.00           H  
ATOM   3555  NE  ARG   225      73.406  34.229  68.493  1.00  0.00           N  
ATOM   3556  HE  ARG   225      73.839  34.046  67.599  1.00  0.00           H  
ATOM   3557  CZ  ARG   225      73.134  33.156  69.219  1.00  0.00           C  
ATOM   3558  NH1 ARG   225      72.446  33.256  70.351  1.00  0.00           N  
ATOM   3559 HH11 ARG   225      72.228  34.177  70.702  1.00  0.00           H  
ATOM   3560 HH12 ARG   225      72.109  32.407  70.782  1.00  0.00           H  
ATOM   3561  NH2 ARG   225      73.482  31.992  68.777  1.00  0.00           N  
ATOM   3562 HH21 ARG   225      73.781  32.028  67.813  1.00  0.00           H  
ATOM   3563 HH22 ARG   225      73.410  31.161  69.347  1.00  0.00           H  
ATOM   3564  C   ARG   225      75.685  39.012  67.712  1.00  0.00           C  
ATOM   3565  O   ARG   225      75.692  39.799  68.663  1.00  0.00           O  
ATOM   3566  N   GLU   226      76.800  38.294  67.335  1.00  0.00           N  
ATOM   3567  H   GLU   226      76.686  37.639  66.575  1.00  0.00           H  
ATOM   3568  CA  GLU   226      78.077  38.399  68.094  1.00  0.00           C  
ATOM   3569  HA  GLU   226      77.737  38.564  69.116  1.00  0.00           H  
ATOM   3570  CB  GLU   226      78.874  37.062  68.099  1.00  0.00           C  
ATOM   3571  HB2 GLU   226      79.679  37.236  68.813  1.00  0.00           H  
ATOM   3572  HB3 GLU   226      78.218  36.232  68.360  1.00  0.00           H  
ATOM   3573  CG  GLU   226      79.702  36.710  66.853  1.00  0.00           C  
ATOM   3574  HG2 GLU   226      80.562  37.375  66.781  1.00  0.00           H  
ATOM   3575  HG3 GLU   226      80.059  35.687  66.974  1.00  0.00           H  
ATOM   3576  CD  GLU   226      78.690  36.780  65.729  1.00  0.00           C  
ATOM   3577  OE1 GLU   226      78.840  37.683  64.890  1.00  0.00           O  
ATOM   3578  OE2 GLU   226      77.586  36.187  65.805  1.00  0.00           O  
ATOM   3579  C   GLU   226      78.979  39.596  67.680  1.00  0.00           C  
ATOM   3580  O   GLU   226      79.702  40.171  68.476  1.00  0.00           O  
ATOM   3581  N   ASN   227      78.850  40.019  66.432  1.00  0.00           N  
ATOM   3582  H   ASN   227      78.464  39.314  65.821  1.00  0.00           H  
ATOM   3583  CA  ASN   227      79.406  41.253  65.984  1.00  0.00           C  
ATOM   3584  HA  ASN   227      80.466  41.345  66.218  1.00  0.00           H  
ATOM   3585  CB  ASN   227      79.352  41.253  64.426  1.00  0.00           C  
ATOM   3586  HB2 ASN   227      79.675  40.294  64.020  1.00  0.00           H  
ATOM   3587  HB3 ASN   227      78.321  41.362  64.090  1.00  0.00           H  
ATOM   3588  CG  ASN   227      80.053  42.476  63.791  1.00  0.00           C  
ATOM   3589  OD1 ASN   227      80.762  43.281  64.385  1.00  0.00           O  
ATOM   3590  ND2 ASN   227      79.630  42.724  62.587  1.00  0.00           N  
ATOM   3591 HD21 ASN   227      80.045  43.522  62.128  1.00  0.00           H  
ATOM   3592 HD22 ASN   227      79.077  42.074  62.048  1.00  0.00           H  
ATOM   3593  C   ASN   227      78.768  42.430  66.641  1.00  0.00           C  
ATOM   3594  O   ASN   227      79.456  43.361  67.134  1.00  0.00           O  
ATOM   3595  N   ILE   228      77.412  42.341  66.791  1.00  0.00           N  
ATOM   3596  H   ILE   228      76.958  41.529  66.397  1.00  0.00           H  
ATOM   3597  CA  ILE   228      76.496  43.271  67.513  1.00  0.00           C  
ATOM   3598  HA  ILE   228      76.715  44.260  67.110  1.00  0.00           H  
ATOM   3599  CB  ILE   228      75.001  43.060  67.190  1.00  0.00           C  
ATOM   3600  HB  ILE   228      74.665  42.068  67.492  1.00  0.00           H  
ATOM   3601  CG2 ILE   228      74.154  44.030  67.939  1.00  0.00           C  
ATOM   3602 HG21 ILE   228      73.093  43.834  67.784  1.00  0.00           H  
ATOM   3603 HG22 ILE   228      74.287  43.942  69.018  1.00  0.00           H  
ATOM   3604 HG23 ILE   228      74.418  45.009  67.539  1.00  0.00           H  
ATOM   3605  CG1 ILE   228      74.735  43.281  65.617  1.00  0.00           C  
ATOM   3606 HG12 ILE   228      74.670  44.350  65.410  1.00  0.00           H  
ATOM   3607 HG13 ILE   228      75.539  42.816  65.046  1.00  0.00           H  
ATOM   3608  CD1 ILE   228      73.446  42.672  65.228  1.00  0.00           C  
ATOM   3609 HD11 ILE   228      73.163  41.754  65.743  1.00  0.00           H  
ATOM   3610 HD12 ILE   228      72.622  43.378  65.336  1.00  0.00           H  
ATOM   3611 HD13 ILE   228      73.598  42.604  64.151  1.00  0.00           H  
ATOM   3612  C   ILE   228      76.890  43.399  68.976  1.00  0.00           C  
ATOM   3613  O   ILE   228      77.148  44.539  69.397  1.00  0.00           O  
ATOM   3614  N   ALA   229      76.974  42.250  69.655  1.00  0.00           N  
ATOM   3615  H   ALA   229      76.586  41.434  69.205  1.00  0.00           H  
ATOM   3616  CA  ALA   229      77.577  42.119  70.948  1.00  0.00           C  
ATOM   3617  HA  ALA   229      77.002  42.639  71.713  1.00  0.00           H  
ATOM   3618  CB  ALA   229      77.673  40.650  71.244  1.00  0.00           C  
ATOM   3619  HB1 ALA   229      78.004  40.452  72.263  1.00  0.00           H  
ATOM   3620  HB2 ALA   229      76.729  40.139  71.054  1.00  0.00           H  
ATOM   3621  HB3 ALA   229      78.391  40.081  70.654  1.00  0.00           H  
ATOM   3622  C   ALA   229      78.960  42.739  71.055  1.00  0.00           C  
ATOM   3623  O   ALA   229      79.253  43.388  72.009  1.00  0.00           O  
ATOM   3624  N   HID   230      79.802  42.604  70.006  1.00  0.00           N  
ATOM   3625  H   HID   230      79.399  42.241  69.155  1.00  0.00           H  
ATOM   3626  CA  HID   230      81.156  43.194  70.083  1.00  0.00           C  
ATOM   3627  HA  HID   230      81.589  42.951  71.053  1.00  0.00           H  
ATOM   3628  CB  HID   230      82.075  42.576  69.032  1.00  0.00           C  
ATOM   3629  HB2 HID   230      81.603  41.637  68.741  1.00  0.00           H  
ATOM   3630  HB3 HID   230      82.183  43.177  68.129  1.00  0.00           H  
ATOM   3631  CG  HID   230      83.468  42.337  69.433  1.00  0.00           C  
ATOM   3632  ND1 HID   230      84.290  41.506  68.731  1.00  0.00           N  
ATOM   3633  HD1 HID   230      83.956  40.883  68.009  1.00  0.00           H  
ATOM   3634  CE1 HID   230      85.510  41.501  69.376  1.00  0.00           C  
ATOM   3635  HE1 HID   230      86.325  40.872  69.049  1.00  0.00           H  
ATOM   3636  NE2 HID   230      85.506  42.337  70.447  1.00  0.00           N  
ATOM   3637  CD2 HID   230      84.149  42.775  70.507  1.00  0.00           C  
ATOM   3638  HD2 HID   230      83.779  43.414  71.296  1.00  0.00           H  
ATOM   3639  C   HID   230      81.100  44.675  70.005  1.00  0.00           C  
ATOM   3640  O   HID   230      81.795  45.350  70.787  1.00  0.00           O  
ATOM   3641  N   LEU   231      80.257  45.218  69.129  1.00  0.00           N  
ATOM   3642  H   LEU   231      79.855  44.663  68.387  1.00  0.00           H  
ATOM   3643  CA  LEU   231      79.987  46.665  69.116  1.00  0.00           C  
ATOM   3644  HA  LEU   231      80.901  47.255  69.048  1.00  0.00           H  
ATOM   3645  CB  LEU   231      79.035  47.045  67.910  1.00  0.00           C  
ATOM   3646  HB2 LEU   231      78.243  46.305  67.799  1.00  0.00           H  
ATOM   3647  HB3 LEU   231      78.604  48.025  68.114  1.00  0.00           H  
ATOM   3648  CG  LEU   231      79.737  46.913  66.567  1.00  0.00           C  
ATOM   3649  HG  LEU   231      80.115  45.907  66.388  1.00  0.00           H  
ATOM   3650  CD1 LEU   231      78.624  47.141  65.568  1.00  0.00           C  
ATOM   3651 HD11 LEU   231      79.080  46.913  64.604  1.00  0.00           H  
ATOM   3652 HD12 LEU   231      77.779  46.453  65.600  1.00  0.00           H  
ATOM   3653 HD13 LEU   231      78.296  48.176  65.667  1.00  0.00           H  
ATOM   3654  CD2 LEU   231      80.820  48.009  66.363  1.00  0.00           C  
ATOM   3655 HD21 LEU   231      80.344  48.980  66.501  1.00  0.00           H  
ATOM   3656 HD22 LEU   231      81.771  47.867  66.877  1.00  0.00           H  
ATOM   3657 HD23 LEU   231      81.246  48.031  65.360  1.00  0.00           H  
ATOM   3658  C   LEU   231      79.365  47.153  70.440  1.00  0.00           C  
ATOM   3659  O   LEU   231      79.820  48.111  71.117  1.00  0.00           O  
ATOM   3660  N   LYS   232      78.294  46.452  70.986  1.00  0.00           N  
ATOM   3661  H   LYS   232      77.946  45.657  70.470  1.00  0.00           H  
ATOM   3662  CA  LYS   232      77.694  46.837  72.303  1.00  0.00           C  
ATOM   3663  HA  LYS   232      77.450  47.899  72.328  1.00  0.00           H  
ATOM   3664  CB  LYS   232      76.432  45.891  72.336  1.00  0.00           C  
ATOM   3665  HB2 LYS   232      75.755  46.117  71.512  1.00  0.00           H  
ATOM   3666  HB3 LYS   232      76.708  44.840  72.254  1.00  0.00           H  
ATOM   3667  CG  LYS   232      75.605  46.073  73.689  1.00  0.00           C  
ATOM   3668  HG2 LYS   232      76.235  46.054  74.578  1.00  0.00           H  
ATOM   3669  HG3 LYS   232      75.156  47.046  73.489  1.00  0.00           H  
ATOM   3670  CD  LYS   232      74.489  45.012  73.734  1.00  0.00           C  
ATOM   3671  HD2 LYS   232      73.931  45.066  72.799  1.00  0.00           H  
ATOM   3672  HD3 LYS   232      74.966  44.032  73.713  1.00  0.00           H  
ATOM   3673  CE  LYS   232      73.549  44.946  74.925  1.00  0.00           C  
ATOM   3674  HE2 LYS   232      74.163  44.714  75.795  1.00  0.00           H  
ATOM   3675  HE3 LYS   232      72.920  45.817  75.107  1.00  0.00           H  
ATOM   3676  NZ  LYS   232      72.655  43.754  74.845  1.00  0.00           N  
ATOM   3677  HZ1 LYS   232      72.329  43.478  75.761  1.00  0.00           H  
ATOM   3678  HZ2 LYS   232      71.849  43.978  74.279  1.00  0.00           H  
ATOM   3679  HZ3 LYS   232      73.058  42.915  74.454  1.00  0.00           H  
ATOM   3680  C   LYS   232      78.678  46.688  73.533  1.00  0.00           C  
ATOM   3681  O   LYS   232      78.427  47.490  74.439  1.00  0.00           O  
ATOM   3682  N   SER   233      79.694  45.826  73.417  1.00  0.00           N  
ATOM   3683  H   SER   233      79.759  45.122  72.695  1.00  0.00           H  
ATOM   3684  CA  SER   233      80.715  45.761  74.440  1.00  0.00           C  
ATOM   3685  HA  SER   233      80.256  45.842  75.425  1.00  0.00           H  
ATOM   3686  CB  SER   233      81.316  44.435  74.254  1.00  0.00           C  
ATOM   3687  HB2 SER   233      80.495  43.742  74.439  1.00  0.00           H  
ATOM   3688  HB3 SER   233      81.714  44.304  73.248  1.00  0.00           H  
ATOM   3689  OG  SER   233      82.323  44.254  75.254  1.00  0.00           O  
ATOM   3690  HG  SER   233      82.149  43.399  75.653  1.00  0.00           H  
ATOM   3691  C   SER   233      81.664  46.977  74.290  1.00  0.00           C  
ATOM   3692  O   SER   233      81.861  47.701  75.247  1.00  0.00           O  
ATOM   3693  N   LYS   234      82.297  47.209  73.122  1.00  0.00           N  
ATOM   3694  H   LYS   234      82.202  46.519  72.390  1.00  0.00           H  
ATOM   3695  CA  LYS   234      83.250  48.290  72.852  1.00  0.00           C  
ATOM   3696  HA  LYS   234      84.087  48.193  73.543  1.00  0.00           H  
ATOM   3697  CB  LYS   234      83.819  48.102  71.427  1.00  0.00           C  
ATOM   3698  HB2 LYS   234      83.027  47.835  70.728  1.00  0.00           H  
ATOM   3699  HB3 LYS   234      84.364  48.950  71.012  1.00  0.00           H  
ATOM   3700  CG  LYS   234      84.838  46.897  71.463  1.00  0.00           C  
ATOM   3701  HG2 LYS   234      85.739  47.231  71.979  1.00  0.00           H  
ATOM   3702  HG3 LYS   234      84.409  46.135  72.115  1.00  0.00           H  
ATOM   3703  CD  LYS   234      85.369  46.479  70.036  1.00  0.00           C  
ATOM   3704  HD2 LYS   234      84.606  46.102  69.355  1.00  0.00           H  
ATOM   3705  HD3 LYS   234      85.872  47.303  69.531  1.00  0.00           H  
ATOM   3706  CE  LYS   234      86.392  45.415  70.290  1.00  0.00           C  
ATOM   3707  HE2 LYS   234      87.145  45.772  70.993  1.00  0.00           H  
ATOM   3708  HE3 LYS   234      85.850  44.579  70.731  1.00  0.00           H  
ATOM   3709  NZ  LYS   234      87.091  44.832  69.091  1.00  0.00           N  
ATOM   3710  HZ1 LYS   234      88.048  45.152  69.055  1.00  0.00           H  
ATOM   3711  HZ2 LYS   234      87.122  43.824  69.136  1.00  0.00           H  
ATOM   3712  HZ3 LYS   234      86.652  45.028  68.203  1.00  0.00           H  
ATOM   3713  C   LYS   234      82.582  49.672  73.111  1.00  0.00           C  
ATOM   3714  O   LYS   234      83.227  50.588  73.744  1.00  0.00           O  
ATOM   3715  N   ALA   235      81.265  49.710  72.845  1.00  0.00           N  
ATOM   3716  H   ALA   235      80.886  48.892  72.390  1.00  0.00           H  
ATOM   3717  CA  ALA   235      80.481  50.867  73.039  1.00  0.00           C  
ATOM   3718  HA  ALA   235      80.891  51.698  72.465  1.00  0.00           H  
ATOM   3719  CB  ALA   235      79.043  50.626  72.459  1.00  0.00           C  
ATOM   3720  HB1 ALA   235      79.052  50.372  71.399  1.00  0.00           H  
ATOM   3721  HB2 ALA   235      78.361  49.981  73.014  1.00  0.00           H  
ATOM   3722  HB3 ALA   235      78.673  51.649  72.384  1.00  0.00           H  
ATOM   3723  C   ALA   235      80.240  51.132  74.541  1.00  0.00           C  
ATOM   3724  O   ALA   235      80.475  52.215  75.049  1.00  0.00           O  
ATOM   3725  N   ASN   236      79.795  50.108  75.343  1.00  0.00           N  
ATOM   3726  H   ASN   236      79.817  49.185  74.935  1.00  0.00           H  
ATOM   3727  CA  ASN   236      79.695  50.014  76.792  1.00  0.00           C  
ATOM   3728  HA  ASN   236      78.879  50.697  77.030  1.00  0.00           H  
ATOM   3729  CB  ASN   236      79.300  48.654  77.311  1.00  0.00           C  
ATOM   3730  HB2 ASN   236      78.379  48.266  76.875  1.00  0.00           H  
ATOM   3731  HB3 ASN   236      80.063  47.902  77.107  1.00  0.00           H  
ATOM   3732  CG  ASN   236      78.982  48.633  78.757  1.00  0.00           C  
ATOM   3733  OD1 ASN   236      79.832  48.596  79.632  1.00  0.00           O  
ATOM   3734  ND2 ASN   236      77.754  48.439  79.191  1.00  0.00           N  
ATOM   3735 HD21 ASN   236      77.594  48.116  80.135  1.00  0.00           H  
ATOM   3736 HD22 ASN   236      77.049  48.390  78.469  1.00  0.00           H  
ATOM   3737  C   ASN   236      81.005  50.546  77.492  1.00  0.00           C  
ATOM   3738  O   ASN   236      80.998  51.234  78.526  1.00  0.00           O  
ATOM   3739  N   GLY   237      82.155  50.101  76.947  1.00  0.00           N  
ATOM   3740  H   GLY   237      82.082  49.619  76.062  1.00  0.00           H  
ATOM   3741  CA  GLY   237      83.447  50.321  77.476  1.00  0.00           C  
ATOM   3742  HA2 GLY   237      83.331  49.892  78.471  1.00  0.00           H  
ATOM   3743  HA3 GLY   237      84.044  49.855  76.692  1.00  0.00           H  
ATOM   3744  C   GLY   237      84.042  51.770  77.508  1.00  0.00           C  
ATOM   3745  O   GLY   237      84.778  52.095  78.399  1.00  0.00           O  
ATOM   3746  N   GLU   238      83.595  52.520  76.483  1.00  0.00           N  
ATOM   3747  H   GLU   238      83.027  52.067  75.782  1.00  0.00           H  
ATOM   3748  CA  GLU   238      84.000  53.943  76.330  1.00  0.00           C  
ATOM   3749  HA  GLU   238      84.985  54.152  76.747  1.00  0.00           H  
ATOM   3750  CB  GLU   238      83.990  54.216  74.787  1.00  0.00           C  
ATOM   3751  HB2 GLU   238      84.543  53.444  74.252  1.00  0.00           H  
ATOM   3752  HB3 GLU   238      82.979  54.202  74.379  1.00  0.00           H  
ATOM   3753  CG  GLU   238      84.616  55.573  74.250  1.00  0.00           C  
ATOM   3754  HG2 GLU   238      84.905  55.300  73.235  1.00  0.00           H  
ATOM   3755  HG3 GLU   238      83.796  56.286  74.167  1.00  0.00           H  
ATOM   3756  CD  GLU   238      85.766  56.214  75.056  1.00  0.00           C  
ATOM   3757  OE1 GLU   238      86.047  57.423  74.909  1.00  0.00           O  
ATOM   3758  OE2 GLU   238      86.546  55.475  75.659  1.00  0.00           O  
ATOM   3759  C   GLU   238      83.163  54.907  77.074  1.00  0.00           C  
ATOM   3760  O   GLU   238      83.126  56.149  76.782  1.00  0.00           O  
ATOM   3761  N   VAL   239      82.224  54.402  77.888  1.00  0.00           N  
ATOM   3762  H   VAL   239      82.265  53.401  78.020  1.00  0.00           H  
ATOM   3763  CA  VAL   239      81.394  55.141  78.871  1.00  0.00           C  
ATOM   3764  HA  VAL   239      81.546  56.202  78.675  1.00  0.00           H  
ATOM   3765  CB  VAL   239      79.890  54.846  78.714  1.00  0.00           C  
ATOM   3766  HB  VAL   239      79.556  53.823  78.889  1.00  0.00           H  
ATOM   3767  CG1 VAL   239      78.967  55.742  79.608  1.00  0.00           C  
ATOM   3768 HG11 VAL   239      77.908  55.632  79.377  1.00  0.00           H  
ATOM   3769 HG12 VAL   239      79.148  55.619  80.676  1.00  0.00           H  
ATOM   3770 HG13 VAL   239      79.175  56.782  79.357  1.00  0.00           H  
ATOM   3771  CG2 VAL   239      79.407  55.285  77.299  1.00  0.00           C  
ATOM   3772 HG21 VAL   239      80.032  54.818  76.539  1.00  0.00           H  
ATOM   3773 HG22 VAL   239      78.382  54.957  77.124  1.00  0.00           H  
ATOM   3774 HG23 VAL   239      79.528  56.355  77.130  1.00  0.00           H  
ATOM   3775  C   VAL   239      81.928  54.815  80.272  1.00  0.00           C  
ATOM   3776  O   VAL   239      82.268  53.652  80.527  1.00  0.00           O  
ATOM   3777  N   THR   240      81.918  55.708  81.243  1.00  0.00           N  
ATOM   3778  H   THR   240      81.590  56.613  80.938  1.00  0.00           H  
ATOM   3779  CA  THR   240      82.372  55.534  82.646  1.00  0.00           C  
ATOM   3780  HA  THR   240      83.371  55.099  82.645  1.00  0.00           H  
ATOM   3781  CB  THR   240      82.614  56.947  83.269  1.00  0.00           C  
ATOM   3782  HB  THR   240      83.278  57.632  82.740  1.00  0.00           H  
ATOM   3783  CG2 THR   240      81.321  57.745  83.371  1.00  0.00           C  
ATOM   3784 HG21 THR   240      81.487  58.548  84.089  1.00  0.00           H  
ATOM   3785 HG22 THR   240      81.072  58.277  82.453  1.00  0.00           H  
ATOM   3786 HG23 THR   240      80.483  57.074  83.559  1.00  0.00           H  
ATOM   3787  OG1 THR   240      83.074  56.719  84.624  1.00  0.00           O  
ATOM   3788  HG1 THR   240      83.815  57.288  84.847  1.00  0.00           H  
ATOM   3789  C   THR   240      81.599  54.590  83.496  1.00  0.00           C  
ATOM   3790  O   THR   240      80.429  54.407  83.343  1.00  0.00           O  
ATOM   3791  N   GLY   241      82.221  53.956  84.487  1.00  0.00           N  
ATOM   3792  H   GLY   241      83.212  54.018  84.674  1.00  0.00           H  
ATOM   3793  CA  GLY   241      81.456  53.251  85.580  1.00  0.00           C  
ATOM   3794  HA2 GLY   241      80.670  52.672  85.094  1.00  0.00           H  
ATOM   3795  HA3 GLY   241      82.122  52.468  85.942  1.00  0.00           H  
ATOM   3796  C   GLY   241      80.749  54.213  86.565  1.00  0.00           C  
ATOM   3797  O   GLY   241      80.000  53.791  87.420  1.00  0.00           O  
ATOM   3798  N   ASN   242      80.953  55.564  86.431  1.00  0.00           N  
ATOM   3799  H   ASN   242      81.637  55.840  85.741  1.00  0.00           H  
ATOM   3800  CA  ASN   242      80.305  56.602  87.284  1.00  0.00           C  
ATOM   3801  HA  ASN   242      80.334  56.240  88.312  1.00  0.00           H  
ATOM   3802  CB  ASN   242      81.233  57.787  87.240  1.00  0.00           C  
ATOM   3803  HB2 ASN   242      81.401  58.159  86.229  1.00  0.00           H  
ATOM   3804  HB3 ASN   242      80.809  58.648  87.758  1.00  0.00           H  
ATOM   3805  CG  ASN   242      82.577  57.479  87.981  1.00  0.00           C  
ATOM   3806  OD1 ASN   242      82.775  56.588  88.737  1.00  0.00           O  
ATOM   3807  ND2 ASN   242      83.562  58.228  87.614  1.00  0.00           N  
ATOM   3808 HD21 ASN   242      84.502  58.118  87.968  1.00  0.00           H  
ATOM   3809 HD22 ASN   242      83.399  58.848  86.834  1.00  0.00           H  
ATOM   3810  C   ASN   242      78.854  56.945  86.894  1.00  0.00           C  
ATOM   3811  O   ASN   242      78.430  57.996  87.219  1.00  0.00           O  
ATOM   3812  N   THR   243      78.213  56.131  86.099  1.00  0.00           N  
ATOM   3813  H   THR   243      78.626  55.224  85.935  1.00  0.00           H  
ATOM   3814  CA  THR   243      76.890  56.291  85.651  1.00  0.00           C  
ATOM   3815  HA  THR   243      76.333  56.674  86.506  1.00  0.00           H  
ATOM   3816  CB  THR   243      76.873  57.328  84.574  1.00  0.00           C  
ATOM   3817  HB  THR   243      77.374  58.213  84.967  1.00  0.00           H  
ATOM   3818  CG2 THR   243      77.450  56.913  83.232  1.00  0.00           C  
ATOM   3819 HG21 THR   243      78.423  56.426  83.281  1.00  0.00           H  
ATOM   3820 HG22 THR   243      76.808  56.137  82.815  1.00  0.00           H  
ATOM   3821 HG23 THR   243      77.533  57.816  82.627  1.00  0.00           H  
ATOM   3822  OG1 THR   243      75.494  57.655  84.179  1.00  0.00           O  
ATOM   3823  HG1 THR   243      75.507  58.614  84.174  1.00  0.00           H  
ATOM   3824  C   THR   243      76.284  54.868  85.267  1.00  0.00           C  
ATOM   3825  O   THR   243      76.932  53.812  85.467  1.00  0.00           O  
ATOM   3826  N   GLU   244      74.976  54.831  84.817  1.00  0.00           N  
ATOM   3827  H   GLU   244      74.552  55.698  84.519  1.00  0.00           H  
ATOM   3828  CA  GLU   244      74.283  53.628  84.431  1.00  0.00           C  
ATOM   3829  HA  GLU   244      74.371  52.904  85.240  1.00  0.00           H  
ATOM   3830  CB  GLU   244      72.771  53.977  84.317  1.00  0.00           C  
ATOM   3831  HB2 GLU   244      72.403  54.521  85.187  1.00  0.00           H  
ATOM   3832  HB3 GLU   244      72.612  54.760  83.574  1.00  0.00           H  
ATOM   3833  CG  GLU   244      71.897  52.728  83.917  1.00  0.00           C  
ATOM   3834  HG2 GLU   244      70.905  53.180  83.910  1.00  0.00           H  
ATOM   3835  HG3 GLU   244      72.201  52.298  82.962  1.00  0.00           H  
ATOM   3836  CD  GLU   244      71.905  51.675  85.105  1.00  0.00           C  
ATOM   3837  OE1 GLU   244      71.594  50.491  84.846  1.00  0.00           O  
ATOM   3838  OE2 GLU   244      72.197  52.176  86.240  1.00  0.00           O  
ATOM   3839  C   GLU   244      74.745  52.902  83.175  1.00  0.00           C  
ATOM   3840  O   GLU   244      74.651  51.674  83.061  1.00  0.00           O  
ATOM   3841  N   ARG   245      75.275  53.698  82.265  1.00  0.00           N  
ATOM   3842  H   ARG   245      75.202  54.694  82.416  1.00  0.00           H  
ATOM   3843  CA  ARG   245      76.063  53.334  81.089  1.00  0.00           C  
ATOM   3844  HA  ARG   245      76.180  54.187  80.421  1.00  0.00           H  
ATOM   3845  CB  ARG   245      77.521  52.973  81.607  1.00  0.00           C  
ATOM   3846  HB2 ARG   245      78.165  52.893  80.731  1.00  0.00           H  
ATOM   3847  HB3 ARG   245      77.900  53.819  82.181  1.00  0.00           H  
ATOM   3848  CG  ARG   245      77.663  51.682  82.432  1.00  0.00           C  
ATOM   3849  HG2 ARG   245      77.168  51.771  83.399  1.00  0.00           H  
ATOM   3850  HG3 ARG   245      77.260  50.853  81.849  1.00  0.00           H  
ATOM   3851  CD  ARG   245      79.105  51.361  82.869  1.00  0.00           C  
ATOM   3852  HD2 ARG   245      79.435  52.242  83.419  1.00  0.00           H  
ATOM   3853  HD3 ARG   245      78.883  50.450  83.424  1.00  0.00           H  
ATOM   3854  NE  ARG   245      79.976  51.018  81.757  1.00  0.00           N  
ATOM   3855  HE  ARG   245      79.595  50.939  80.824  1.00  0.00           H  
ATOM   3856  CZ  ARG   245      81.210  50.736  81.958  1.00  0.00           C  
ATOM   3857  NH1 ARG   245      81.760  50.678  83.119  1.00  0.00           N  
ATOM   3858 HH11 ARG   245      81.181  50.609  83.944  1.00  0.00           H  
ATOM   3859 HH12 ARG   245      82.758  50.556  83.020  1.00  0.00           H  
ATOM   3860  NH2 ARG   245      82.025  50.523  80.968  1.00  0.00           N  
ATOM   3861 HH21 ARG   245      81.690  50.559  80.016  1.00  0.00           H  
ATOM   3862 HH22 ARG   245      83.013  50.396  81.131  1.00  0.00           H  
ATOM   3863  C   ARG   245      75.686  52.235  80.121  1.00  0.00           C  
ATOM   3864  O   ARG   245      76.331  52.095  79.068  1.00  0.00           O  
ATOM   3865  N   ARG   246      74.571  51.504  80.345  1.00  0.00           N  
ATOM   3866  H   ARG   246      74.268  51.597  81.304  1.00  0.00           H  
ATOM   3867  CA  ARG   246      74.055  50.314  79.578  1.00  0.00           C  
ATOM   3868  HA  ARG   246      74.902  49.678  79.321  1.00  0.00           H  
ATOM   3869  CB  ARG   246      73.020  49.482  80.405  1.00  0.00           C  
ATOM   3870  HB2 ARG   246      73.550  49.475  81.357  1.00  0.00           H  
ATOM   3871  HB3 ARG   246      72.028  49.879  80.624  1.00  0.00           H  
ATOM   3872  CG  ARG   246      72.832  48.038  79.856  1.00  0.00           C  
ATOM   3873  HG2 ARG   246      73.797  47.600  79.597  1.00  0.00           H  
ATOM   3874  HG3 ARG   246      72.367  47.435  80.636  1.00  0.00           H  
ATOM   3875  CD  ARG   246      71.824  47.920  78.720  1.00  0.00           C  
ATOM   3876  HD2 ARG   246      70.920  48.380  79.119  1.00  0.00           H  
ATOM   3877  HD3 ARG   246      72.246  48.555  77.941  1.00  0.00           H  
ATOM   3878  NE  ARG   246      71.637  46.523  78.211  1.00  0.00           N  
ATOM   3879  HE  ARG   246      71.980  45.766  78.786  1.00  0.00           H  
ATOM   3880  CZ  ARG   246      70.859  46.212  77.170  1.00  0.00           C  
ATOM   3881  NH1 ARG   246      70.205  47.061  76.513  1.00  0.00           N  
ATOM   3882 HH11 ARG   246      70.428  48.043  76.595  1.00  0.00           H  
ATOM   3883 HH12 ARG   246      69.468  46.697  75.926  1.00  0.00           H  
ATOM   3884  NH2 ARG   246      70.655  44.970  76.922  1.00  0.00           N  
ATOM   3885 HH21 ARG   246      71.193  44.199  77.291  1.00  0.00           H  
ATOM   3886 HH22 ARG   246      70.026  44.713  76.174  1.00  0.00           H  
ATOM   3887  C   ARG   246      73.549  50.718  78.165  1.00  0.00           C  
ATOM   3888  O   ARG   246      72.462  51.209  77.999  1.00  0.00           O  
ATOM   3889  N   ILE   247      74.359  50.429  77.183  1.00  0.00           N  
ATOM   3890  H   ILE   247      75.246  50.021  77.442  1.00  0.00           H  
ATOM   3891  CA  ILE   247      73.994  50.652  75.788  1.00  0.00           C  
ATOM   3892  HA  ILE   247      73.294  51.487  75.771  1.00  0.00           H  
ATOM   3893  CB  ILE   247      75.246  50.919  74.983  1.00  0.00           C  
ATOM   3894  HB  ILE   247      75.799  49.985  74.893  1.00  0.00           H  
ATOM   3895  CG2 ILE   247      74.844  51.357  73.538  1.00  0.00           C  
ATOM   3896 HG21 ILE   247      75.728  51.519  72.922  1.00  0.00           H  
ATOM   3897 HG22 ILE   247      74.302  50.548  73.047  1.00  0.00           H  
ATOM   3898 HG23 ILE   247      74.255  52.273  73.532  1.00  0.00           H  
ATOM   3899  CG1 ILE   247      76.345  51.818  75.569  1.00  0.00           C  
ATOM   3900 HG12 ILE   247      76.642  51.405  76.533  1.00  0.00           H  
ATOM   3901 HG13 ILE   247      77.214  51.863  74.912  1.00  0.00           H  
ATOM   3902  CD1 ILE   247      75.835  53.287  75.678  1.00  0.00           C  
ATOM   3903 HD11 ILE   247      75.315  53.595  74.772  1.00  0.00           H  
ATOM   3904 HD12 ILE   247      75.193  53.273  76.559  1.00  0.00           H  
ATOM   3905 HD13 ILE   247      76.680  53.954  75.849  1.00  0.00           H  
ATOM   3906  C   ILE   247      73.204  49.422  75.242  1.00  0.00           C  
ATOM   3907  O   ILE   247      73.540  48.276  75.530  1.00  0.00           O  
ATOM   3908  N   SER   248      72.130  49.648  74.478  1.00  0.00           N  
ATOM   3909  H   SER   248      71.842  50.587  74.244  1.00  0.00           H  
ATOM   3910  CA  SER   248      71.467  48.605  73.718  1.00  0.00           C  
ATOM   3911  HA  SER   248      71.632  47.695  74.295  1.00  0.00           H  
ATOM   3912  CB  SER   248      70.006  48.877  73.575  1.00  0.00           C  
ATOM   3913  HB2 SER   248      69.472  47.934  73.695  1.00  0.00           H  
ATOM   3914  HB3 SER   248      69.579  49.536  74.331  1.00  0.00           H  
ATOM   3915  OG  SER   248      69.710  49.384  72.329  1.00  0.00           O  
ATOM   3916  HG  SER   248      68.760  49.518  72.287  1.00  0.00           H  
ATOM   3917  C   SER   248      72.162  48.134  72.390  1.00  0.00           C  
ATOM   3918  O   SER   248      73.023  48.822  71.841  1.00  0.00           O  
ATOM   3919  N   SER   249      71.852  46.918  71.938  1.00  0.00           N  
ATOM   3920  H   SER   249      71.135  46.484  72.501  1.00  0.00           H  
ATOM   3921  CA  SER   249      72.252  46.242  70.682  1.00  0.00           C  
ATOM   3922  HA  SER   249      73.315  46.002  70.649  1.00  0.00           H  
ATOM   3923  CB  SER   249      71.387  44.975  70.546  1.00  0.00           C  
ATOM   3924  HB2 SER   249      70.380  45.393  70.522  1.00  0.00           H  
ATOM   3925  HB3 SER   249      71.533  44.424  69.617  1.00  0.00           H  
ATOM   3926  OG  SER   249      71.551  44.091  71.663  1.00  0.00           O  
ATOM   3927  HG  SER   249      71.030  44.532  72.338  1.00  0.00           H  
ATOM   3928  C   SER   249      71.956  47.110  69.426  1.00  0.00           C  
ATOM   3929  O   SER   249      72.888  47.362  68.609  1.00  0.00           O  
ATOM   3930  N   LEU   250      70.753  47.703  69.339  1.00  0.00           N  
ATOM   3931  H   LEU   250      70.008  47.268  69.864  1.00  0.00           H  
ATOM   3932  CA  LEU   250      70.441  48.750  68.358  1.00  0.00           C  
ATOM   3933  HA  LEU   250      70.854  48.389  67.416  1.00  0.00           H  
ATOM   3934  CB  LEU   250      68.910  49.072  68.308  1.00  0.00           C  
ATOM   3935  HB2 LEU   250      68.486  49.257  69.295  1.00  0.00           H  
ATOM   3936  HB3 LEU   250      68.875  50.022  67.775  1.00  0.00           H  
ATOM   3937  CG  LEU   250      67.951  48.109  67.556  1.00  0.00           C  
ATOM   3938  HG  LEU   250      67.902  47.134  68.041  1.00  0.00           H  
ATOM   3939  CD1 LEU   250      66.567  48.573  67.585  1.00  0.00           C  
ATOM   3940 HD11 LEU   250      65.840  47.953  67.061  1.00  0.00           H  
ATOM   3941 HD12 LEU   250      66.288  48.501  68.637  1.00  0.00           H  
ATOM   3942 HD13 LEU   250      66.563  49.597  67.211  1.00  0.00           H  
ATOM   3943  CD2 LEU   250      68.269  48.021  66.038  1.00  0.00           C  
ATOM   3944 HD21 LEU   250      68.117  49.074  65.798  1.00  0.00           H  
ATOM   3945 HD22 LEU   250      69.267  47.708  65.731  1.00  0.00           H  
ATOM   3946 HD23 LEU   250      67.636  47.330  65.481  1.00  0.00           H  
ATOM   3947  C   LEU   250      71.214  50.028  68.591  1.00  0.00           C  
ATOM   3948  O   LEU   250      71.838  50.421  67.594  1.00  0.00           O  
ATOM   3949  N   GLN   251      71.289  50.561  69.772  1.00  0.00           N  
ATOM   3950  H   GLN   251      70.822  50.093  70.536  1.00  0.00           H  
ATOM   3951  CA  GLN   251      72.169  51.765  70.053  1.00  0.00           C  
ATOM   3952  HA  GLN   251      71.830  52.560  69.388  1.00  0.00           H  
ATOM   3953  CB  GLN   251      72.079  52.209  71.557  1.00  0.00           C  
ATOM   3954  HB2 GLN   251      72.532  51.400  72.130  1.00  0.00           H  
ATOM   3955  HB3 GLN   251      72.774  53.048  71.584  1.00  0.00           H  
ATOM   3956  CG  GLN   251      70.696  52.567  72.182  1.00  0.00           C  
ATOM   3957  HG2 GLN   251      70.549  53.578  71.804  1.00  0.00           H  
ATOM   3958  HG3 GLN   251      69.981  51.841  71.794  1.00  0.00           H  
ATOM   3959  CD  GLN   251      70.590  52.604  73.650  1.00  0.00           C  
ATOM   3960  OE1 GLN   251      71.586  52.739  74.404  1.00  0.00           O  
ATOM   3961  NE2 GLN   251      69.430  52.392  74.220  1.00  0.00           N  
ATOM   3962 HE21 GLN   251      69.322  52.318  75.222  1.00  0.00           H  
ATOM   3963 HE22 GLN   251      68.631  52.202  73.633  1.00  0.00           H  
ATOM   3964  C   GLN   251      73.663  51.675  69.705  1.00  0.00           C  
ATOM   3965  O   GLN   251      74.182  52.587  69.040  1.00  0.00           O  
ATOM   3966  N   ALA   252      74.277  50.472  69.878  1.00  0.00           N  
ATOM   3967  H   ALA   252      73.818  49.635  70.205  1.00  0.00           H  
ATOM   3968  CA  ALA   252      75.565  50.221  69.367  1.00  0.00           C  
ATOM   3969  HA  ALA   252      76.125  51.148  69.483  1.00  0.00           H  
ATOM   3970  CB  ALA   252      76.414  49.296  70.296  1.00  0.00           C  
ATOM   3971  HB1 ALA   252      76.586  49.747  71.274  1.00  0.00           H  
ATOM   3972  HB2 ALA   252      75.913  48.335  70.405  1.00  0.00           H  
ATOM   3973  HB3 ALA   252      77.444  49.163  69.965  1.00  0.00           H  
ATOM   3974  C   ALA   252      75.743  49.806  67.880  1.00  0.00           C  
ATOM   3975  O   ALA   252      76.782  50.119  67.216  1.00  0.00           O  
ATOM   3976  N   LEU   253      74.747  49.171  67.208  1.00  0.00           N  
ATOM   3977  H   LEU   253      74.047  48.706  67.769  1.00  0.00           H  
ATOM   3978  CA  LEU   253      74.656  48.904  65.765  1.00  0.00           C  
ATOM   3979  HA  LEU   253      75.565  48.380  65.471  1.00  0.00           H  
ATOM   3980  CB  LEU   253      73.606  47.824  65.400  1.00  0.00           C  
ATOM   3981  HB2 LEU   253      73.994  46.860  65.728  1.00  0.00           H  
ATOM   3982  HB3 LEU   253      72.693  48.214  65.851  1.00  0.00           H  
ATOM   3983  CG  LEU   253      73.066  47.588  63.948  1.00  0.00           C  
ATOM   3984  HG  LEU   253      72.758  48.580  63.618  1.00  0.00           H  
ATOM   3985  CD1 LEU   253      74.202  47.227  63.023  1.00  0.00           C  
ATOM   3986 HD11 LEU   253      73.834  47.379  62.008  1.00  0.00           H  
ATOM   3987 HD12 LEU   253      75.137  47.781  63.107  1.00  0.00           H  
ATOM   3988 HD13 LEU   253      74.431  46.161  63.012  1.00  0.00           H  
ATOM   3989  CD2 LEU   253      72.015  46.563  63.788  1.00  0.00           C  
ATOM   3990 HD21 LEU   253      72.356  45.553  64.015  1.00  0.00           H  
ATOM   3991 HD22 LEU   253      71.113  46.764  64.365  1.00  0.00           H  
ATOM   3992 HD23 LEU   253      71.682  46.648  62.753  1.00  0.00           H  
ATOM   3993  C   LEU   253      74.519  50.171  64.999  1.00  0.00           C  
ATOM   3994  O   LEU   253      75.278  50.472  64.045  1.00  0.00           O  
ATOM   3995  N   LEU   254      73.475  51.003  65.274  1.00  0.00           N  
ATOM   3996  H   LEU   254      72.894  50.819  66.079  1.00  0.00           H  
ATOM   3997  CA  LEU   254      73.164  52.093  64.346  1.00  0.00           C  
ATOM   3998  HA  LEU   254      73.281  51.865  63.287  1.00  0.00           H  
ATOM   3999  CB  LEU   254      71.679  52.442  64.556  1.00  0.00           C  
ATOM   4000  HB2 LEU   254      71.615  52.782  65.589  1.00  0.00           H  
ATOM   4001  HB3 LEU   254      71.437  53.288  63.912  1.00  0.00           H  
ATOM   4002  CG  LEU   254      70.755  51.295  64.343  1.00  0.00           C  
ATOM   4003  HG  LEU   254      70.938  50.459  65.018  1.00  0.00           H  
ATOM   4004  CD1 LEU   254      69.364  51.771  64.731  1.00  0.00           C  
ATOM   4005 HD11 LEU   254      68.605  51.029  64.484  1.00  0.00           H  
ATOM   4006 HD12 LEU   254      69.334  52.077  65.777  1.00  0.00           H  
ATOM   4007 HD13 LEU   254      69.065  52.641  64.146  1.00  0.00           H  
ATOM   4008  CD2 LEU   254      70.794  50.749  62.904  1.00  0.00           C  
ATOM   4009 HD21 LEU   254      71.783  50.416  62.589  1.00  0.00           H  
ATOM   4010 HD22 LEU   254      70.085  49.927  62.808  1.00  0.00           H  
ATOM   4011 HD23 LEU   254      70.538  51.571  62.236  1.00  0.00           H  
ATOM   4012  C   LEU   254      74.140  53.305  64.497  1.00  0.00           C  
ATOM   4013  O   LEU   254      74.237  54.102  63.572  1.00  0.00           O  
ATOM   4014  N   ALA   255      74.722  53.514  65.677  1.00  0.00           N  
ATOM   4015  H   ALA   255      74.540  52.896  66.455  1.00  0.00           H  
ATOM   4016  CA  ALA   255      75.759  54.484  65.894  1.00  0.00           C  
ATOM   4017  HA  ALA   255      75.388  55.427  65.495  1.00  0.00           H  
ATOM   4018  CB  ALA   255      75.961  54.658  67.417  1.00  0.00           C  
ATOM   4019  HB1 ALA   255      75.088  55.088  67.908  1.00  0.00           H  
ATOM   4020  HB2 ALA   255      76.174  53.670  67.825  1.00  0.00           H  
ATOM   4021  HB3 ALA   255      76.857  55.238  67.636  1.00  0.00           H  
ATOM   4022  C   ALA   255      77.029  54.116  65.101  1.00  0.00           C  
ATOM   4023  O   ALA   255      77.672  55.013  64.504  1.00  0.00           O  
ATOM   4024  N   HID   256      77.445  52.863  65.000  1.00  0.00           N  
ATOM   4025  H   HID   256      77.131  52.094  65.575  1.00  0.00           H  
ATOM   4026  CA  HID   256      78.726  52.532  64.232  1.00  0.00           C  
ATOM   4027  HA  HID   256      79.526  53.104  64.701  1.00  0.00           H  
ATOM   4028  CB  HID   256      79.073  51.035  64.439  1.00  0.00           C  
ATOM   4029  HB2 HID   256      79.145  50.863  65.513  1.00  0.00           H  
ATOM   4030  HB3 HID   256      78.148  50.518  64.183  1.00  0.00           H  
ATOM   4031  CG  HID   256      80.250  50.619  63.626  1.00  0.00           C  
ATOM   4032  ND1 HID   256      81.556  51.084  63.742  1.00  0.00           N  
ATOM   4033  HD1 HID   256      81.940  51.751  64.396  1.00  0.00           H  
ATOM   4034  CE1 HID   256      82.305  50.465  62.898  1.00  0.00           C  
ATOM   4035  HE1 HID   256      83.368  50.555  62.733  1.00  0.00           H  
ATOM   4036  NE2 HID   256      81.538  49.566  62.265  1.00  0.00           N  
ATOM   4037  CD2 HID   256      80.240  49.650  62.698  1.00  0.00           C  
ATOM   4038  HD2 HID   256      79.448  49.001  62.354  1.00  0.00           H  
ATOM   4039  C   HID   256      78.420  52.837  62.727  1.00  0.00           C  
ATOM   4040  O   HID   256      79.262  53.450  62.000  1.00  0.00           O  
ATOM   4041  N   VAL   257      77.221  52.572  62.299  1.00  0.00           N  
ATOM   4042  H   VAL   257      76.596  51.991  62.840  1.00  0.00           H  
ATOM   4043  CA  VAL   257      76.859  52.823  60.922  1.00  0.00           C  
ATOM   4044  HA  VAL   257      77.483  52.316  60.186  1.00  0.00           H  
ATOM   4045  CB  VAL   257      75.448  52.274  60.706  1.00  0.00           C  
ATOM   4046  HB  VAL   257      74.743  52.766  61.377  1.00  0.00           H  
ATOM   4047  CG1 VAL   257      74.956  52.566  59.257  1.00  0.00           C  
ATOM   4048 HG11 VAL   257      73.925  52.212  59.270  1.00  0.00           H  
ATOM   4049 HG12 VAL   257      74.842  53.642  59.126  1.00  0.00           H  
ATOM   4050 HG13 VAL   257      75.574  52.140  58.467  1.00  0.00           H  
ATOM   4051  CG2 VAL   257      75.467  50.713  60.889  1.00  0.00           C  
ATOM   4052 HG21 VAL   257      76.216  50.457  61.639  1.00  0.00           H  
ATOM   4053 HG22 VAL   257      74.447  50.427  61.146  1.00  0.00           H  
ATOM   4054 HG23 VAL   257      75.824  50.247  59.970  1.00  0.00           H  
ATOM   4055  C   VAL   257      76.810  54.280  60.581  1.00  0.00           C  
ATOM   4056  O   VAL   257      77.390  54.690  59.597  1.00  0.00           O  
ATOM   4057  N   TRP   258      76.155  55.056  61.489  1.00  0.00           N  
ATOM   4058  H   TRP   258      75.523  54.666  62.174  1.00  0.00           H  
ATOM   4059  CA  TRP   258      76.158  56.546  61.389  1.00  0.00           C  
ATOM   4060  HA  TRP   258      75.604  56.971  60.552  1.00  0.00           H  
ATOM   4061  CB  TRP   258      75.532  57.114  62.777  1.00  0.00           C  
ATOM   4062  HB2 TRP   258      74.524  56.702  62.734  1.00  0.00           H  
ATOM   4063  HB3 TRP   258      76.069  56.708  63.635  1.00  0.00           H  
ATOM   4064  CG  TRP   258      75.400  58.590  62.739  1.00  0.00           C  
ATOM   4065  CD1 TRP   258      75.538  59.402  61.641  1.00  0.00           C  
ATOM   4066  HD1 TRP   258      75.792  59.122  60.629  1.00  0.00           H  
ATOM   4067  NE1 TRP   258      75.188  60.694  62.066  1.00  0.00           N  
ATOM   4068  HE1 TRP   258      75.099  61.480  61.437  1.00  0.00           H  
ATOM   4069  CE2 TRP   258      74.821  60.745  63.365  1.00  0.00           C  
ATOM   4070  CZ2 TRP   258      74.223  61.762  64.133  1.00  0.00           C  
ATOM   4071  HZ2 TRP   258      73.993  62.734  63.724  1.00  0.00           H  
ATOM   4072  CH2 TRP   258      73.906  61.576  65.474  1.00  0.00           C  
ATOM   4073  HH2 TRP   258      73.416  62.367  66.023  1.00  0.00           H  
ATOM   4074  CZ3 TRP   258      74.111  60.307  66.001  1.00  0.00           C  
ATOM   4075  HZ3 TRP   258      73.836  60.214  67.041  1.00  0.00           H  
ATOM   4076  CE3 TRP   258      74.768  59.247  65.314  1.00  0.00           C  
ATOM   4077  HE3 TRP   258      74.872  58.299  65.821  1.00  0.00           H  
ATOM   4078  CD2 TRP   258      75.001  59.415  63.927  1.00  0.00           C  
ATOM   4079  C   TRP   258      77.565  57.081  61.225  1.00  0.00           C  
ATOM   4080  O   TRP   258      77.935  57.681  60.238  1.00  0.00           O  
ATOM   4081  N   ARG   259      78.513  56.713  62.150  1.00  0.00           N  
ATOM   4082  H   ARG   259      78.317  56.000  62.838  1.00  0.00           H  
ATOM   4083  CA  ARG   259      79.861  57.199  62.227  1.00  0.00           C  
ATOM   4084  HA  ARG   259      79.785  58.282  62.128  1.00  0.00           H  
ATOM   4085  CB  ARG   259      80.456  56.920  63.565  1.00  0.00           C  
ATOM   4086  HB2 ARG   259      79.806  57.252  64.375  1.00  0.00           H  
ATOM   4087  HB3 ARG   259      80.572  55.844  63.692  1.00  0.00           H  
ATOM   4088  CG  ARG   259      81.904  57.504  63.763  1.00  0.00           C  
ATOM   4089  HG2 ARG   259      82.558  57.144  62.969  1.00  0.00           H  
ATOM   4090  HG3 ARG   259      81.859  58.576  63.568  1.00  0.00           H  
ATOM   4091  CD  ARG   259      82.523  57.221  65.127  1.00  0.00           C  
ATOM   4092  HD2 ARG   259      81.841  57.529  65.920  1.00  0.00           H  
ATOM   4093  HD3 ARG   259      82.465  56.139  65.251  1.00  0.00           H  
ATOM   4094  NE  ARG   259      83.859  57.720  65.417  1.00  0.00           N  
ATOM   4095  HE  ARG   259      83.956  58.530  66.011  1.00  0.00           H  
ATOM   4096  CZ  ARG   259      84.974  57.032  65.210  1.00  0.00           C  
ATOM   4097  NH1 ARG   259      85.042  56.014  64.427  1.00  0.00           N  
ATOM   4098 HH11 ARG   259      84.210  55.668  63.970  1.00  0.00           H  
ATOM   4099 HH12 ARG   259      85.910  55.503  64.360  1.00  0.00           H  
ATOM   4100  NH2 ARG   259      86.053  57.420  65.893  1.00  0.00           N  
ATOM   4101 HH21 ARG   259      86.073  58.233  66.492  1.00  0.00           H  
ATOM   4102 HH22 ARG   259      86.876  56.837  65.939  1.00  0.00           H  
ATOM   4103  C   ARG   259      80.699  56.834  60.996  1.00  0.00           C  
ATOM   4104  O   ARG   259      81.288  57.669  60.333  1.00  0.00           O  
ATOM   4105  N   SER   260      80.583  55.591  60.475  1.00  0.00           N  
ATOM   4106  H   SER   260      80.082  54.931  61.054  1.00  0.00           H  
ATOM   4107  CA  SER   260      81.108  55.157  59.185  1.00  0.00           C  
ATOM   4108  HA  SER   260      82.129  55.520  59.069  1.00  0.00           H  
ATOM   4109  CB  SER   260      81.028  53.583  59.039  1.00  0.00           C  
ATOM   4110  HB2 SER   260      80.041  53.193  58.789  1.00  0.00           H  
ATOM   4111  HB3 SER   260      81.725  53.186  58.301  1.00  0.00           H  
ATOM   4112  OG  SER   260      81.497  52.967  60.223  1.00  0.00           O  
ATOM   4113  HG  SER   260      80.767  53.183  60.808  1.00  0.00           H  
ATOM   4114  C   SER   260      80.445  55.792  57.945  1.00  0.00           C  
ATOM   4115  O   SER   260      81.165  56.017  56.978  1.00  0.00           O  
ATOM   4116  N   VAL   261      79.161  56.134  57.942  1.00  0.00           N  
ATOM   4117  H   VAL   261      78.537  55.866  58.690  1.00  0.00           H  
ATOM   4118  CA  VAL   261      78.401  56.739  56.834  1.00  0.00           C  
ATOM   4119  HA  VAL   261      78.570  56.136  55.941  1.00  0.00           H  
ATOM   4120  CB  VAL   261      76.863  56.704  57.122  1.00  0.00           C  
ATOM   4121  HB  VAL   261      76.543  56.955  58.134  1.00  0.00           H  
ATOM   4122  CG1 VAL   261      76.070  57.658  56.156  1.00  0.00           C  
ATOM   4123 HG11 VAL   261      76.514  57.562  55.166  1.00  0.00           H  
ATOM   4124 HG12 VAL   261      75.006  57.452  56.042  1.00  0.00           H  
ATOM   4125 HG13 VAL   261      76.187  58.677  56.525  1.00  0.00           H  
ATOM   4126  CG2 VAL   261      76.293  55.301  56.909  1.00  0.00           C  
ATOM   4127 HG21 VAL   261      76.990  54.556  57.293  1.00  0.00           H  
ATOM   4128 HG22 VAL   261      75.266  55.209  57.264  1.00  0.00           H  
ATOM   4129 HG23 VAL   261      76.332  55.122  55.835  1.00  0.00           H  
ATOM   4130  C   VAL   261      78.857  58.175  56.672  1.00  0.00           C  
ATOM   4131  O   VAL   261      79.175  58.493  55.476  1.00  0.00           O  
ATOM   4132  N   VAL   262      79.099  58.935  57.780  1.00  0.00           N  
ATOM   4133  H   VAL   262      78.746  58.601  58.666  1.00  0.00           H  
ATOM   4134  CA  VAL   262      79.639  60.335  57.928  1.00  0.00           C  
ATOM   4135  HA  VAL   262      79.146  61.029  57.247  1.00  0.00           H  
ATOM   4136  CB  VAL   262      79.275  60.767  59.378  1.00  0.00           C  
ATOM   4137  HB  VAL   262      79.510  59.978  60.093  1.00  0.00           H  
ATOM   4138  CG1 VAL   262      80.150  62.003  59.765  1.00  0.00           C  
ATOM   4139 HG11 VAL   262      80.023  62.925  59.197  1.00  0.00           H  
ATOM   4140 HG12 VAL   262      80.054  62.173  60.838  1.00  0.00           H  
ATOM   4141 HG13 VAL   262      81.202  61.833  59.536  1.00  0.00           H  
ATOM   4142  CG2 VAL   262      77.725  60.962  59.448  1.00  0.00           C  
ATOM   4143 HG21 VAL   262      77.282  59.974  59.570  1.00  0.00           H  
ATOM   4144 HG22 VAL   262      77.421  61.469  60.364  1.00  0.00           H  
ATOM   4145 HG23 VAL   262      77.335  61.387  58.523  1.00  0.00           H  
ATOM   4146  C   VAL   262      81.071  60.229  57.501  1.00  0.00           C  
ATOM   4147  O   VAL   262      81.480  61.102  56.664  1.00  0.00           O  
ATOM   4148  N   ARG   263      81.906  59.258  57.907  1.00  0.00           N  
ATOM   4149  H   ARG   263      81.584  58.644  58.641  1.00  0.00           H  
ATOM   4150  CA  ARG   263      83.219  59.129  57.300  1.00  0.00           C  
ATOM   4151  HA  ARG   263      83.704  60.105  57.319  1.00  0.00           H  
ATOM   4152  CB  ARG   263      84.037  58.112  58.129  1.00  0.00           C  
ATOM   4153  HB2 ARG   263      84.195  58.428  59.160  1.00  0.00           H  
ATOM   4154  HB3 ARG   263      83.533  57.172  58.355  1.00  0.00           H  
ATOM   4155  CG  ARG   263      85.420  57.754  57.631  1.00  0.00           C  
ATOM   4156  HG2 ARG   263      85.380  57.371  56.611  1.00  0.00           H  
ATOM   4157  HG3 ARG   263      86.072  58.626  57.580  1.00  0.00           H  
ATOM   4158  CD  ARG   263      86.107  56.686  58.590  1.00  0.00           C  
ATOM   4159  HD2 ARG   263      87.169  56.540  58.392  1.00  0.00           H  
ATOM   4160  HD3 ARG   263      86.130  57.101  59.598  1.00  0.00           H  
ATOM   4161  NE  ARG   263      85.300  55.414  58.698  1.00  0.00           N  
ATOM   4162  HE  ARG   263      85.292  54.842  57.866  1.00  0.00           H  
ATOM   4163  CZ  ARG   263      84.832  54.717  59.727  1.00  0.00           C  
ATOM   4164  NH1 ARG   263      84.882  55.190  61.001  1.00  0.00           N  
ATOM   4165 HH11 ARG   263      85.293  56.099  61.162  1.00  0.00           H  
ATOM   4166 HH12 ARG   263      84.769  54.539  61.765  1.00  0.00           H  
ATOM   4167  NH2 ARG   263      84.331  53.558  59.500  1.00  0.00           N  
ATOM   4168 HH21 ARG   263      84.229  53.328  58.522  1.00  0.00           H  
ATOM   4169 HH22 ARG   263      83.781  53.104  60.215  1.00  0.00           H  
ATOM   4170  C   ARG   263      83.290  58.769  55.819  1.00  0.00           C  
ATOM   4171  O   ARG   263      84.145  59.272  55.129  1.00  0.00           O  
ATOM   4172  N   CYS   264      82.352  57.945  55.311  1.00  0.00           N  
ATOM   4173  H   CYS   264      81.862  57.334  55.948  1.00  0.00           H  
ATOM   4174  CA  CYS   264      82.194  57.693  53.886  1.00  0.00           C  
ATOM   4175  HA  CYS   264      83.121  57.263  53.508  1.00  0.00           H  
ATOM   4176  CB  CYS   264      81.157  56.614  53.789  1.00  0.00           C  
ATOM   4177  HB2 CYS   264      80.425  56.733  54.588  1.00  0.00           H  
ATOM   4178  HB3 CYS   264      80.724  56.533  52.792  1.00  0.00           H  
ATOM   4179  SG  CYS   264      82.254  55.104  54.047  1.00  0.00           S  
ATOM   4180  HG  CYS   264      82.059  55.093  55.369  1.00  0.00           H  
ATOM   4181  C   CYS   264      81.851  58.934  53.067  1.00  0.00           C  
ATOM   4182  O   CYS   264      82.230  59.004  51.916  1.00  0.00           O  
ATOM   4183  N   GLU   265      81.158  59.945  53.615  1.00  0.00           N  
ATOM   4184  H   GLU   265      80.757  59.756  54.523  1.00  0.00           H  
ATOM   4185  CA  GLU   265      80.899  61.184  52.942  1.00  0.00           C  
ATOM   4186  HA  GLU   265      80.734  60.945  51.891  1.00  0.00           H  
ATOM   4187  CB  GLU   265      79.550  61.836  53.410  1.00  0.00           C  
ATOM   4188  HB2 GLU   265      78.754  61.125  53.188  1.00  0.00           H  
ATOM   4189  HB3 GLU   265      79.554  62.072  54.475  1.00  0.00           H  
ATOM   4190  CG  GLU   265      79.316  63.134  52.643  1.00  0.00           C  
ATOM   4191  HG2 GLU   265      79.970  63.872  53.107  1.00  0.00           H  
ATOM   4192  HG3 GLU   265      79.741  63.001  51.648  1.00  0.00           H  
ATOM   4193  CD  GLU   265      77.876  63.505  52.423  1.00  0.00           C  
ATOM   4194  OE1 GLU   265      77.023  63.139  53.270  1.00  0.00           O  
ATOM   4195  OE2 GLU   265      77.633  64.285  51.407  1.00  0.00           O  
ATOM   4196  C   GLU   265      82.117  62.158  53.084  1.00  0.00           C  
ATOM   4197  O   GLU   265      82.398  62.968  52.230  1.00  0.00           O  
ATOM   4198  N   ARG   266      82.817  62.192  54.233  1.00  0.00           N  
ATOM   4199  H   ARG   266      82.418  61.522  54.875  1.00  0.00           H  
ATOM   4200  CA  ARG   266      83.977  62.984  54.727  1.00  0.00           C  
ATOM   4201  HA  ARG   266      84.350  62.566  55.662  1.00  0.00           H  
ATOM   4202  CB  ARG   266      85.237  62.946  53.804  1.00  0.00           C  
ATOM   4203  HB2 ARG   266      84.993  63.239  52.783  1.00  0.00           H  
ATOM   4204  HB3 ARG   266      85.947  63.694  54.156  1.00  0.00           H  
ATOM   4205  CG  ARG   266      85.900  61.619  53.824  1.00  0.00           C  
ATOM   4206  HG2 ARG   266      86.139  61.387  54.862  1.00  0.00           H  
ATOM   4207  HG3 ARG   266      85.295  60.828  53.380  1.00  0.00           H  
ATOM   4208  CD  ARG   266      87.267  61.587  53.085  1.00  0.00           C  
ATOM   4209  HD2 ARG   266      87.998  61.648  53.890  1.00  0.00           H  
ATOM   4210  HD3 ARG   266      87.405  60.583  52.682  1.00  0.00           H  
ATOM   4211  NE  ARG   266      87.518  62.528  51.950  1.00  0.00           N  
ATOM   4212  HE  ARG   266      86.907  62.516  51.146  1.00  0.00           H  
ATOM   4213  CZ  ARG   266      88.621  63.240  51.773  1.00  0.00           C  
ATOM   4214  NH1 ARG   266      89.669  63.148  52.584  1.00  0.00           N  
ATOM   4215 HH11 ARG   266      89.460  62.803  53.510  1.00  0.00           H  
ATOM   4216 HH12 ARG   266      90.477  63.723  52.396  1.00  0.00           H  
ATOM   4217  NH2 ARG   266      88.871  64.063  50.785  1.00  0.00           N  
ATOM   4218 HH21 ARG   266      88.240  64.091  49.997  1.00  0.00           H  
ATOM   4219 HH22 ARG   266      89.670  64.677  50.712  1.00  0.00           H  
ATOM   4220  C   ARG   266      83.394  64.388  55.005  1.00  0.00           C  
ATOM   4221  O   ARG   266      83.623  65.317  54.269  1.00  0.00           O  
ATOM   4222  N   ILE   267      82.494  64.436  56.000  1.00  0.00           N  
ATOM   4223  H   ILE   267      82.344  63.556  56.474  1.00  0.00           H  
ATOM   4224  CA  ILE   267      81.947  65.729  56.446  1.00  0.00           C  
ATOM   4225  HA  ILE   267      81.610  66.312  55.588  1.00  0.00           H  
ATOM   4226  CB  ILE   267      80.744  65.428  57.338  1.00  0.00           C  
ATOM   4227  HB  ILE   267      81.000  64.690  58.099  1.00  0.00           H  
ATOM   4228  CG2 ILE   267      80.242  66.682  58.074  1.00  0.00           C  
ATOM   4229 HG21 ILE   267      79.393  66.377  58.686  1.00  0.00           H  
ATOM   4230 HG22 ILE   267      81.044  67.040  58.720  1.00  0.00           H  
ATOM   4231 HG23 ILE   267      79.991  67.544  57.455  1.00  0.00           H  
ATOM   4232  CG1 ILE   267      79.605  64.865  56.414  1.00  0.00           C  
ATOM   4233 HG12 ILE   267      79.638  65.403  55.467  1.00  0.00           H  
ATOM   4234 HG13 ILE   267      79.866  63.840  56.148  1.00  0.00           H  
ATOM   4235  CD1 ILE   267      78.154  64.837  56.764  1.00  0.00           C  
ATOM   4236 HD11 ILE   267      77.567  64.462  55.925  1.00  0.00           H  
ATOM   4237 HD12 ILE   267      78.000  64.165  57.609  1.00  0.00           H  
ATOM   4238 HD13 ILE   267      77.818  65.849  56.988  1.00  0.00           H  
ATOM   4239  C   ILE   267      83.032  66.500  57.245  1.00  0.00           C  
ATOM   4240  O   ILE   267      83.756  65.897  58.048  1.00  0.00           O  
ATOM   4241  N   ASP   268      83.091  67.785  56.951  1.00  0.00           N  
ATOM   4242  H   ASP   268      82.566  68.146  56.168  1.00  0.00           H  
ATOM   4243  CA  ASP   268      83.844  68.808  57.669  1.00  0.00           C  
ATOM   4244  HA  ASP   268      84.907  68.575  57.598  1.00  0.00           H  
ATOM   4245  CB  ASP   268      83.666  70.096  56.980  1.00  0.00           C  
ATOM   4246  HB2 ASP   268      82.588  70.249  56.930  1.00  0.00           H  
ATOM   4247  HB3 ASP   268      84.178  70.875  57.544  1.00  0.00           H  
ATOM   4248  CG  ASP   268      84.274  70.064  55.587  1.00  0.00           C  
ATOM   4249  OD1 ASP   268      84.047  70.923  54.716  1.00  0.00           O  
ATOM   4250  OD2 ASP   268      85.127  69.200  55.303  1.00  0.00           O  
ATOM   4251  C   ASP   268      83.431  68.943  59.174  1.00  0.00           C  
ATOM   4252  O   ASP   268      82.253  69.121  59.444  1.00  0.00           O  
ATOM   4253  N   PRO   269      84.365  68.923  60.095  1.00  0.00           N  
ATOM   4254  CD  PRO   269      85.794  68.745  59.801  1.00  0.00           C  
ATOM   4255  HD2 PRO   269      86.078  69.777  59.598  1.00  0.00           H  
ATOM   4256  HD3 PRO   269      86.013  68.072  58.972  1.00  0.00           H  
ATOM   4257  CG  PRO   269      86.419  68.110  61.071  1.00  0.00           C  
ATOM   4258  HG2 PRO   269      87.450  68.445  61.190  1.00  0.00           H  
ATOM   4259  HG3 PRO   269      86.588  67.034  61.069  1.00  0.00           H  
ATOM   4260  CB  PRO   269      85.499  68.499  62.189  1.00  0.00           C  
ATOM   4261  HB2 PRO   269      85.824  69.428  62.659  1.00  0.00           H  
ATOM   4262  HB3 PRO   269      85.338  67.753  62.967  1.00  0.00           H  
ATOM   4263  CA  PRO   269      84.104  68.717  61.492  1.00  0.00           C  
ATOM   4264  HA  PRO   269      83.580  67.799  61.754  1.00  0.00           H  
ATOM   4265  C   PRO   269      83.200  69.768  62.200  1.00  0.00           C  
ATOM   4266  O   PRO   269      82.581  69.529  63.273  1.00  0.00           O  
ATOM   4267  N   GLN   270      83.064  71.021  61.572  1.00  0.00           N  
ATOM   4268  H   GLN   270      83.483  71.117  60.657  1.00  0.00           H  
ATOM   4269  CA  GLN   270      82.280  72.129  62.109  1.00  0.00           C  
ATOM   4270  HA  GLN   270      82.341  72.163  63.197  1.00  0.00           H  
ATOM   4271  CB  GLN   270      82.794  73.413  61.482  1.00  0.00           C  
ATOM   4272  HB2 GLN   270      82.477  73.425  60.439  1.00  0.00           H  
ATOM   4273  HB3 GLN   270      82.262  74.252  61.931  1.00  0.00           H  
ATOM   4274  CG  GLN   270      84.337  73.623  61.501  1.00  0.00           C  
ATOM   4275  HG2 GLN   270      84.652  74.658  61.367  1.00  0.00           H  
ATOM   4276  HG3 GLN   270      84.735  73.483  62.506  1.00  0.00           H  
ATOM   4277  CD  GLN   270      85.240  72.789  60.632  1.00  0.00           C  
ATOM   4278  OE1 GLN   270      84.712  72.072  59.783  1.00  0.00           O  
ATOM   4279  NE2 GLN   270      86.535  72.971  60.693  1.00  0.00           N  
ATOM   4280 HE21 GLN   270      87.162  72.472  60.080  1.00  0.00           H  
ATOM   4281 HE22 GLN   270      86.954  73.649  61.314  1.00  0.00           H  
ATOM   4282  C   GLN   270      80.763  72.063  61.845  1.00  0.00           C  
ATOM   4283  O   GLN   270      80.021  72.920  62.387  1.00  0.00           O  
ATOM   4284  N   GLU   271      80.272  71.115  60.959  1.00  0.00           N  
ATOM   4285  H   GLU   271      80.887  70.373  60.657  1.00  0.00           H  
ATOM   4286  CA  GLU   271      78.884  70.967  60.688  1.00  0.00           C  
ATOM   4287  HA  GLU   271      78.324  71.901  60.651  1.00  0.00           H  
ATOM   4288  CB  GLU   271      78.667  70.143  59.386  1.00  0.00           C  
ATOM   4289  HB2 GLU   271      79.325  69.274  59.360  1.00  0.00           H  
ATOM   4290  HB3 GLU   271      77.659  69.750  59.255  1.00  0.00           H  
ATOM   4291  CG  GLU   271      78.909  71.055  58.219  1.00  0.00           C  
ATOM   4292  HG2 GLU   271      79.850  71.546  58.465  1.00  0.00           H  
ATOM   4293  HG3 GLU   271      78.834  70.402  57.350  1.00  0.00           H  
ATOM   4294  CD  GLU   271      77.882  72.158  57.905  1.00  0.00           C  
ATOM   4295  OE1 GLU   271      76.829  72.118  58.527  1.00  0.00           O  
ATOM   4296  OE2 GLU   271      78.191  73.025  57.011  1.00  0.00           O  
ATOM   4297  C   GLU   271      78.135  70.220  61.843  1.00  0.00           C  
ATOM   4298  O   GLU   271      78.733  69.488  62.537  1.00  0.00           O  
ATOM   4299  N   VAL   272      76.803  70.433  62.185  1.00  0.00           N  
ATOM   4300  H   VAL   272      76.343  71.200  61.715  1.00  0.00           H  
ATOM   4301  CA  VAL   272      75.880  69.639  62.999  1.00  0.00           C  
ATOM   4302  HA  VAL   272      76.538  69.158  63.722  1.00  0.00           H  
ATOM   4303  CB  VAL   272      74.687  70.308  63.639  1.00  0.00           C  
ATOM   4304  HB  VAL   272      73.908  70.424  62.885  1.00  0.00           H  
ATOM   4305  CG1 VAL   272      74.042  69.499  64.854  1.00  0.00           C  
ATOM   4306 HG11 VAL   272      74.885  69.129  65.437  1.00  0.00           H  
ATOM   4307 HG12 VAL   272      73.476  70.210  65.456  1.00  0.00           H  
ATOM   4308 HG13 VAL   272      73.386  68.707  64.493  1.00  0.00           H  
ATOM   4309  CG2 VAL   272      75.014  71.713  64.283  1.00  0.00           C  
ATOM   4310 HG21 VAL   272      75.568  72.347  63.591  1.00  0.00           H  
ATOM   4311 HG22 VAL   272      74.082  72.104  64.693  1.00  0.00           H  
ATOM   4312 HG23 VAL   272      75.715  71.578  65.107  1.00  0.00           H  
ATOM   4313  C   VAL   272      75.346  68.440  62.168  1.00  0.00           C  
ATOM   4314  O   VAL   272      74.898  68.655  61.033  1.00  0.00           O  
ATOM   4315  N   LEU   273      75.066  67.304  62.878  1.00  0.00           N  
ATOM   4316  H   LEU   273      75.432  67.233  63.817  1.00  0.00           H  
ATOM   4317  CA  LEU   273      74.461  66.055  62.328  1.00  0.00           C  
ATOM   4318  HA  LEU   273      74.212  66.315  61.299  1.00  0.00           H  
ATOM   4319  CB  LEU   273      75.417  64.903  62.288  1.00  0.00           C  
ATOM   4320  HB2 LEU   273      75.567  64.607  63.326  1.00  0.00           H  
ATOM   4321  HB3 LEU   273      74.900  64.060  61.829  1.00  0.00           H  
ATOM   4322  CG  LEU   273      76.747  65.204  61.614  1.00  0.00           C  
ATOM   4323  HG  LEU   273      77.119  66.165  61.967  1.00  0.00           H  
ATOM   4324  CD1 LEU   273      77.733  64.147  61.987  1.00  0.00           C  
ATOM   4325 HD11 LEU   273      78.589  64.282  61.326  1.00  0.00           H  
ATOM   4326 HD12 LEU   273      78.045  64.219  63.029  1.00  0.00           H  
ATOM   4327 HD13 LEU   273      77.398  63.136  61.755  1.00  0.00           H  
ATOM   4328  CD2 LEU   273      76.633  65.184  60.111  1.00  0.00           C  
ATOM   4329 HD21 LEU   273      75.999  65.977  59.715  1.00  0.00           H  
ATOM   4330 HD22 LEU   273      77.599  65.339  59.632  1.00  0.00           H  
ATOM   4331 HD23 LEU   273      76.114  64.294  59.753  1.00  0.00           H  
ATOM   4332  C   LEU   273      73.181  65.669  63.031  1.00  0.00           C  
ATOM   4333  O   LEU   273      72.963  65.967  64.178  1.00  0.00           O  
ATOM   4334  N   TYR   274      72.197  65.059  62.353  1.00  0.00           N  
ATOM   4335  H   TYR   274      72.236  65.111  61.345  1.00  0.00           H  
ATOM   4336  CA  TYR   274      70.860  64.773  62.906  1.00  0.00           C  
ATOM   4337  HA  TYR   274      70.766  64.872  63.988  1.00  0.00           H  
ATOM   4338  CB  TYR   274      69.914  65.831  62.220  1.00  0.00           C  
ATOM   4339  HB2 TYR   274      69.947  65.708  61.137  1.00  0.00           H  
ATOM   4340  HB3 TYR   274      68.868  65.757  62.517  1.00  0.00           H  
ATOM   4341  CG  TYR   274      70.253  67.298  62.446  1.00  0.00           C  
ATOM   4342  CD1 TYR   274      70.903  67.998  61.412  1.00  0.00           C  
ATOM   4343  HD1 TYR   274      71.166  67.451  60.519  1.00  0.00           H  
ATOM   4344  CE1 TYR   274      71.337  69.350  61.686  1.00  0.00           C  
ATOM   4345  HE1 TYR   274      71.776  69.938  60.893  1.00  0.00           H  
ATOM   4346  CZ  TYR   274      71.079  69.911  62.963  1.00  0.00           C  
ATOM   4347  OH  TYR   274      71.266  71.253  63.045  1.00  0.00           O  
ATOM   4348  HH  TYR   274      71.668  71.533  62.220  1.00  0.00           H  
ATOM   4349  CE2 TYR   274      70.365  69.264  63.977  1.00  0.00           C  
ATOM   4350  HE2 TYR   274      70.043  69.742  64.891  1.00  0.00           H  
ATOM   4351  CD2 TYR   274      70.003  67.942  63.719  1.00  0.00           C  
ATOM   4352  HD2 TYR   274      69.366  67.453  64.441  1.00  0.00           H  
ATOM   4353  C   TYR   274      70.343  63.442  62.382  1.00  0.00           C  
ATOM   4354  O   TYR   274      70.362  63.272  61.137  1.00  0.00           O  
ATOM   4355  N   TYR   275      70.010  62.520  63.316  1.00  0.00           N  
ATOM   4356  H   TYR   275      70.137  62.762  64.289  1.00  0.00           H  
ATOM   4357  CA  TYR   275      69.665  61.138  63.107  1.00  0.00           C  
ATOM   4358  HA  TYR   275      69.699  61.073  62.019  1.00  0.00           H  
ATOM   4359  CB  TYR   275      70.807  60.267  63.680  1.00  0.00           C  
ATOM   4360  HB2 TYR   275      71.778  60.671  63.391  1.00  0.00           H  
ATOM   4361  HB3 TYR   275      70.873  60.228  64.767  1.00  0.00           H  
ATOM   4362  CG  TYR   275      70.919  58.830  63.197  1.00  0.00           C  
ATOM   4363  CD1 TYR   275      71.808  57.925  63.820  1.00  0.00           C  
ATOM   4364  HD1 TYR   275      72.163  58.221  64.797  1.00  0.00           H  
ATOM   4365  CE1 TYR   275      71.953  56.596  63.386  1.00  0.00           C  
ATOM   4366  HE1 TYR   275      72.722  55.972  63.819  1.00  0.00           H  
ATOM   4367  CZ  TYR   275      71.272  56.070  62.246  1.00  0.00           C  
ATOM   4368  OH  TYR   275      71.269  54.772  61.955  1.00  0.00           O  
ATOM   4369  HH  TYR   275      72.189  54.529  61.827  1.00  0.00           H  
ATOM   4370  CE2 TYR   275      70.282  56.934  61.760  1.00  0.00           C  
ATOM   4371  HE2 TYR   275      69.619  56.531  61.009  1.00  0.00           H  
ATOM   4372  CD2 TYR   275      70.100  58.310  62.170  1.00  0.00           C  
ATOM   4373  HD2 TYR   275      69.174  58.828  61.970  1.00  0.00           H  
ATOM   4374  C   TYR   275      68.312  60.794  63.666  1.00  0.00           C  
ATOM   4375  O   TYR   275      68.187  60.875  64.855  1.00  0.00           O  
ATOM   4376  N   ILE   276      67.308  60.639  62.855  1.00  0.00           N  
ATOM   4377  H   ILE   276      67.505  60.786  61.875  1.00  0.00           H  
ATOM   4378  CA  ILE   276      65.874  60.500  63.213  1.00  0.00           C  
ATOM   4379  HA  ILE   276      65.779  61.042  64.154  1.00  0.00           H  
ATOM   4380  CB  ILE   276      64.944  61.071  62.080  1.00  0.00           C  
ATOM   4381  HB  ILE   276      64.818  60.311  61.308  1.00  0.00           H  
ATOM   4382  CG2 ILE   276      63.571  61.437  62.738  1.00  0.00           C  
ATOM   4383 HG21 ILE   276      63.018  60.503  62.831  1.00  0.00           H  
ATOM   4384 HG22 ILE   276      63.712  61.956  63.686  1.00  0.00           H  
ATOM   4385 HG23 ILE   276      62.900  62.042  62.129  1.00  0.00           H  
ATOM   4386  CG1 ILE   276      65.611  62.284  61.321  1.00  0.00           C  
ATOM   4387 HG12 ILE   276      66.330  62.037  60.541  1.00  0.00           H  
ATOM   4388 HG13 ILE   276      64.768  62.776  60.837  1.00  0.00           H  
ATOM   4389  CD1 ILE   276      66.052  63.505  62.107  1.00  0.00           C  
ATOM   4390 HD11 ILE   276      65.859  64.400  61.515  1.00  0.00           H  
ATOM   4391 HD12 ILE   276      65.496  63.705  63.022  1.00  0.00           H  
ATOM   4392 HD13 ILE   276      67.113  63.420  62.342  1.00  0.00           H  
ATOM   4393  C   ILE   276      65.547  59.004  63.526  1.00  0.00           C  
ATOM   4394  O   ILE   276      65.965  58.111  62.770  1.00  0.00           O  
ATOM   4395  N   LEU   277      64.873  58.783  64.630  1.00  0.00           N  
ATOM   4396  H   LEU   277      64.468  59.575  65.108  1.00  0.00           H  
ATOM   4397  CA  LEU   277      64.532  57.501  65.334  1.00  0.00           C  
ATOM   4398  HA  LEU   277      64.669  56.674  64.637  1.00  0.00           H  
ATOM   4399  CB  LEU   277      65.606  57.332  66.391  1.00  0.00           C  
ATOM   4400  HB2 LEU   277      66.539  57.285  65.830  1.00  0.00           H  
ATOM   4401  HB3 LEU   277      65.624  58.272  66.942  1.00  0.00           H  
ATOM   4402  CG  LEU   277      65.643  56.135  67.368  1.00  0.00           C  
ATOM   4403  HG  LEU   277      65.389  55.257  66.774  1.00  0.00           H  
ATOM   4404  CD1 LEU   277      67.046  55.925  67.832  1.00  0.00           C  
ATOM   4405 HD11 LEU   277      67.776  55.717  67.049  1.00  0.00           H  
ATOM   4406 HD12 LEU   277      67.507  56.849  68.181  1.00  0.00           H  
ATOM   4407 HD13 LEU   277      66.994  55.243  68.680  1.00  0.00           H  
ATOM   4408  CD2 LEU   277      64.790  56.469  68.610  1.00  0.00           C  
ATOM   4409 HD21 LEU   277      63.805  56.841  68.329  1.00  0.00           H  
ATOM   4410 HD22 LEU   277      64.705  55.682  69.360  1.00  0.00           H  
ATOM   4411 HD23 LEU   277      65.210  57.401  68.985  1.00  0.00           H  
ATOM   4412  C   LEU   277      63.153  57.428  65.899  1.00  0.00           C  
ATOM   4413  O   LEU   277      62.762  58.305  66.658  1.00  0.00           O  
ATOM   4414  N   LEU   278      62.339  56.409  65.659  1.00  0.00           N  
ATOM   4415  H   LEU   278      62.742  55.538  65.345  1.00  0.00           H  
ATOM   4416  CA  LEU   278      60.920  56.418  66.127  1.00  0.00           C  
ATOM   4417  HA  LEU   278      60.550  57.428  66.301  1.00  0.00           H  
ATOM   4418  CB  LEU   278      59.937  55.834  64.996  1.00  0.00           C  
ATOM   4419  HB2 LEU   278      60.247  54.893  64.542  1.00  0.00           H  
ATOM   4420  HB3 LEU   278      59.050  55.566  65.570  1.00  0.00           H  
ATOM   4421  CG  LEU   278      59.702  56.855  63.908  1.00  0.00           C  
ATOM   4422  HG  LEU   278      59.704  57.862  64.326  1.00  0.00           H  
ATOM   4423  CD1 LEU   278      60.718  56.737  62.788  1.00  0.00           C  
ATOM   4424 HD11 LEU   278      61.698  56.985  63.195  1.00  0.00           H  
ATOM   4425 HD12 LEU   278      60.735  55.739  62.351  1.00  0.00           H  
ATOM   4426 HD13 LEU   278      60.397  57.513  62.093  1.00  0.00           H  
ATOM   4427  CD2 LEU   278      58.338  56.687  63.302  1.00  0.00           C  
ATOM   4428 HD21 LEU   278      58.424  55.895  62.558  1.00  0.00           H  
ATOM   4429 HD22 LEU   278      57.535  56.460  64.003  1.00  0.00           H  
ATOM   4430 HD23 LEU   278      58.062  57.596  62.768  1.00  0.00           H  
ATOM   4431  C   LEU   278      60.896  55.687  67.504  1.00  0.00           C  
ATOM   4432  O   LEU   278      61.559  54.692  67.761  1.00  0.00           O  
ATOM   4433  N   ILE   279      60.213  56.267  68.448  1.00  0.00           N  
ATOM   4434  H   ILE   279      59.713  57.115  68.221  1.00  0.00           H  
ATOM   4435  CA  ILE   279      59.906  55.744  69.799  1.00  0.00           C  
ATOM   4436  HA  ILE   279      60.679  55.049  70.127  1.00  0.00           H  
ATOM   4437  CB  ILE   279      59.780  56.835  70.841  1.00  0.00           C  
ATOM   4438  HB  ILE   279      58.869  57.423  70.728  1.00  0.00           H  
ATOM   4439  CG2 ILE   279      59.612  56.222  72.249  1.00  0.00           C  
ATOM   4440 HG21 ILE   279      60.407  55.530  72.526  1.00  0.00           H  
ATOM   4441 HG22 ILE   279      59.622  57.066  72.939  1.00  0.00           H  
ATOM   4442 HG23 ILE   279      58.611  55.808  72.370  1.00  0.00           H  
ATOM   4443  CG1 ILE   279      60.973  57.827  70.895  1.00  0.00           C  
ATOM   4444 HG12 ILE   279      61.015  58.451  70.003  1.00  0.00           H  
ATOM   4445 HG13 ILE   279      60.724  58.647  71.568  1.00  0.00           H  
ATOM   4446  CD1 ILE   279      62.355  57.296  71.208  1.00  0.00           C  
ATOM   4447 HD11 ILE   279      63.183  57.986  71.047  1.00  0.00           H  
ATOM   4448 HD12 ILE   279      62.440  56.975  72.246  1.00  0.00           H  
ATOM   4449 HD13 ILE   279      62.637  56.481  70.541  1.00  0.00           H  
ATOM   4450  C   ILE   279      58.552  55.000  69.678  1.00  0.00           C  
ATOM   4451  O   ILE   279      57.621  55.550  69.058  1.00  0.00           O  
ATOM   4452  N   ASP   280      58.441  53.806  70.300  1.00  0.00           N  
ATOM   4453  H   ASP   280      59.246  53.364  70.719  1.00  0.00           H  
ATOM   4454  CA  ASP   280      57.206  52.980  70.305  1.00  0.00           C  
ATOM   4455  HA  ASP   280      56.844  53.083  69.282  1.00  0.00           H  
ATOM   4456  CB  ASP   280      57.595  51.542  70.587  1.00  0.00           C  
ATOM   4457  HB2 ASP   280      58.191  51.152  69.762  1.00  0.00           H  
ATOM   4458  HB3 ASP   280      58.117  51.409  71.535  1.00  0.00           H  
ATOM   4459  CG  ASP   280      56.328  50.757  70.629  1.00  0.00           C  
ATOM   4460  OD1 ASP   280      55.591  50.861  69.629  1.00  0.00           O  
ATOM   4461  OD2 ASP   280      56.121  49.964  71.579  1.00  0.00           O  
ATOM   4462  C   ASP   280      56.204  53.490  71.364  1.00  0.00           C  
ATOM   4463  O   ASP   280      56.116  52.998  72.444  1.00  0.00           O  
ATOM   4464  N   ALA   281      55.337  54.449  71.064  1.00  0.00           N  
ATOM   4465  H   ALA   281      55.496  54.951  70.202  1.00  0.00           H  
ATOM   4466  CA  ALA   281      54.312  54.999  71.971  1.00  0.00           C  
ATOM   4467  HA  ALA   281      54.861  55.254  72.878  1.00  0.00           H  
ATOM   4468  CB  ALA   281      53.690  56.205  71.370  1.00  0.00           C  
ATOM   4469  HB1 ALA   281      53.026  55.871  70.572  1.00  0.00           H  
ATOM   4470  HB2 ALA   281      53.169  56.711  72.183  1.00  0.00           H  
ATOM   4471  HB3 ALA   281      54.485  56.892  71.078  1.00  0.00           H  
ATOM   4472  C   ALA   281      53.235  53.963  72.500  1.00  0.00           C  
ATOM   4473  O   ALA   281      52.655  54.113  73.549  1.00  0.00           O  
ATOM   4474  N   ARG   282      53.055  52.860  71.853  1.00  0.00           N  
ATOM   4475  H   ARG   282      53.508  52.809  70.951  1.00  0.00           H  
ATOM   4476  CA  ARG   282      52.231  51.636  72.354  1.00  0.00           C  
ATOM   4477  HA  ARG   282      51.174  51.883  72.452  1.00  0.00           H  
ATOM   4478  CB  ARG   282      52.304  50.496  71.319  1.00  0.00           C  
ATOM   4479  HB2 ARG   282      53.335  50.497  70.965  1.00  0.00           H  
ATOM   4480  HB3 ARG   282      52.006  49.562  71.794  1.00  0.00           H  
ATOM   4481  CG  ARG   282      51.379  50.617  70.108  1.00  0.00           C  
ATOM   4482  HG2 ARG   282      50.307  50.673  70.293  1.00  0.00           H  
ATOM   4483  HG3 ARG   282      51.539  51.534  69.541  1.00  0.00           H  
ATOM   4484  CD  ARG   282      51.645  49.523  69.193  1.00  0.00           C  
ATOM   4485  HD2 ARG   282      52.605  49.500  68.676  1.00  0.00           H  
ATOM   4486  HD3 ARG   282      51.552  48.602  69.768  1.00  0.00           H  
ATOM   4487  NE  ARG   282      50.640  49.338  68.118  1.00  0.00           N  
ATOM   4488  HE  ARG   282      49.979  48.585  68.245  1.00  0.00           H  
ATOM   4489  CZ  ARG   282      50.727  49.754  66.872  1.00  0.00           C  
ATOM   4490  NH1 ARG   282      51.639  50.562  66.490  1.00  0.00           N  
ATOM   4491 HH11 ARG   282      52.151  51.081  67.188  1.00  0.00           H  
ATOM   4492 HH12 ARG   282      51.763  50.723  65.501  1.00  0.00           H  
ATOM   4493  NH2 ARG   282      49.966  49.293  65.917  1.00  0.00           N  
ATOM   4494 HH21 ARG   282      49.096  48.819  66.113  1.00  0.00           H  
ATOM   4495 HH22 ARG   282      50.142  49.613  64.976  1.00  0.00           H  
ATOM   4496  C   ARG   282      52.720  51.136  73.693  1.00  0.00           C  
ATOM   4497  O   ARG   282      51.923  50.874  74.652  1.00  0.00           O  
ATOM   4498  N   THR   283      54.037  50.990  73.831  1.00  0.00           N  
ATOM   4499  H   THR   283      54.690  51.288  73.120  1.00  0.00           H  
ATOM   4500  CA  THR   283      54.542  50.643  75.124  1.00  0.00           C  
ATOM   4501  HA  THR   283      53.784  50.114  75.702  1.00  0.00           H  
ATOM   4502  CB  THR   283      55.736  49.665  74.937  1.00  0.00           C  
ATOM   4503  HB  THR   283      56.220  49.479  75.896  1.00  0.00           H  
ATOM   4504  CG2 THR   283      55.352  48.305  74.315  1.00  0.00           C  
ATOM   4505 HG21 THR   283      54.876  47.684  75.074  1.00  0.00           H  
ATOM   4506 HG22 THR   283      54.699  48.376  73.445  1.00  0.00           H  
ATOM   4507 HG23 THR   283      56.251  47.769  74.012  1.00  0.00           H  
ATOM   4508  OG1 THR   283      56.752  50.169  74.068  1.00  0.00           O  
ATOM   4509  HG1 THR   283      56.501  50.053  73.149  1.00  0.00           H  
ATOM   4510  C   THR   283      55.027  51.828  75.985  1.00  0.00           C  
ATOM   4511  O   THR   283      54.871  51.788  77.207  1.00  0.00           O  
ATOM   4512  N   ARG   284      55.721  52.877  75.444  1.00  0.00           N  
ATOM   4513  H   ARG   284      55.893  52.968  74.453  1.00  0.00           H  
ATOM   4514  CA  ARG   284      56.402  53.915  76.324  1.00  0.00           C  
ATOM   4515  HA  ARG   284      56.972  53.404  77.100  1.00  0.00           H  
ATOM   4516  CB  ARG   284      57.372  54.676  75.458  1.00  0.00           C  
ATOM   4517  HB2 ARG   284      56.935  54.791  74.465  1.00  0.00           H  
ATOM   4518  HB3 ARG   284      57.594  55.622  75.951  1.00  0.00           H  
ATOM   4519  CG  ARG   284      58.692  53.860  75.294  1.00  0.00           C  
ATOM   4520  HG2 ARG   284      59.326  54.418  74.604  1.00  0.00           H  
ATOM   4521  HG3 ARG   284      59.176  53.880  76.270  1.00  0.00           H  
ATOM   4522  CD  ARG   284      58.682  52.390  74.848  1.00  0.00           C  
ATOM   4523  HD2 ARG   284      58.025  51.758  75.446  1.00  0.00           H  
ATOM   4524  HD3 ARG   284      58.252  52.468  73.850  1.00  0.00           H  
ATOM   4525  NE  ARG   284      60.103  51.911  74.679  1.00  0.00           N  
ATOM   4526  HE  ARG   284      60.825  52.609  74.575  1.00  0.00           H  
ATOM   4527  CZ  ARG   284      60.534  50.664  74.644  1.00  0.00           C  
ATOM   4528  NH1 ARG   284      59.786  49.613  74.555  1.00  0.00           N  
ATOM   4529 HH11 ARG   284      58.793  49.791  74.521  1.00  0.00           H  
ATOM   4530 HH12 ARG   284      60.278  48.734  74.479  1.00  0.00           H  
ATOM   4531  NH2 ARG   284      61.873  50.479  74.754  1.00  0.00           N  
ATOM   4532 HH21 ARG   284      62.537  51.239  74.793  1.00  0.00           H  
ATOM   4533 HH22 ARG   284      62.230  49.535  74.716  1.00  0.00           H  
ATOM   4534  C   ARG   284      55.470  54.938  77.003  1.00  0.00           C  
ATOM   4535  O   ARG   284      55.838  55.659  77.946  1.00  0.00           O  
ATOM   4536  N   LEU   285      54.206  54.963  76.634  1.00  0.00           N  
ATOM   4537  H   LEU   285      54.015  54.449  75.785  1.00  0.00           H  
ATOM   4538  CA  LEU   285      53.233  55.932  77.036  1.00  0.00           C  
ATOM   4539  HA  LEU   285      53.672  56.919  77.182  1.00  0.00           H  
ATOM   4540  CB  LEU   285      52.075  56.079  76.032  1.00  0.00           C  
ATOM   4541  HB2 LEU   285      52.573  56.238  75.076  1.00  0.00           H  
ATOM   4542  HB3 LEU   285      51.438  55.195  76.016  1.00  0.00           H  
ATOM   4543  CG  LEU   285      51.133  57.282  76.273  1.00  0.00           C  
ATOM   4544  HG  LEU   285      50.548  57.067  77.167  1.00  0.00           H  
ATOM   4545  CD1 LEU   285      51.846  58.643  76.343  1.00  0.00           C  
ATOM   4546 HD11 LEU   285      51.141  59.470  76.259  1.00  0.00           H  
ATOM   4547 HD12 LEU   285      52.315  58.751  77.321  1.00  0.00           H  
ATOM   4548 HD13 LEU   285      52.470  58.823  75.467  1.00  0.00           H  
ATOM   4549  CD2 LEU   285      50.209  57.394  75.134  1.00  0.00           C  
ATOM   4550 HD21 LEU   285      49.411  58.103  75.356  1.00  0.00           H  
ATOM   4551 HD22 LEU   285      50.644  57.730  74.193  1.00  0.00           H  
ATOM   4552 HD23 LEU   285      49.787  56.424  74.871  1.00  0.00           H  
ATOM   4553  C   LEU   285      52.763  55.568  78.422  1.00  0.00           C  
ATOM   4554  O   LEU   285      52.890  54.418  78.770  1.00  0.00           O  
ATOM   4555  N   ILE   286      52.198  56.411  79.266  1.00  0.00           N  
ATOM   4556  H   ILE   286      52.161  57.358  78.917  1.00  0.00           H  
ATOM   4557  CA  ILE   286      51.592  56.105  80.562  1.00  0.00           C  
ATOM   4558  HA  ILE   286      51.585  55.031  80.748  1.00  0.00           H  
ATOM   4559  CB  ILE   286      52.500  56.672  81.625  1.00  0.00           C  
ATOM   4560  HB  ILE   286      52.665  57.733  81.438  1.00  0.00           H  
ATOM   4561  CG2 ILE   286      51.837  56.524  82.944  1.00  0.00           C  
ATOM   4562 HG21 ILE   286      52.440  56.915  83.764  1.00  0.00           H  
ATOM   4563 HG22 ILE   286      50.944  57.149  82.944  1.00  0.00           H  
ATOM   4564 HG23 ILE   286      51.566  55.492  83.162  1.00  0.00           H  
ATOM   4565  CG1 ILE   286      53.879  55.937  81.615  1.00  0.00           C  
ATOM   4566 HG12 ILE   286      53.759  54.867  81.779  1.00  0.00           H  
ATOM   4567 HG13 ILE   286      54.316  56.084  80.627  1.00  0.00           H  
ATOM   4568  CD1 ILE   286      54.875  56.611  82.646  1.00  0.00           C  
ATOM   4569 HD11 ILE   286      55.905  56.274  82.528  1.00  0.00           H  
ATOM   4570 HD12 ILE   286      54.974  57.696  82.639  1.00  0.00           H  
ATOM   4571 HD13 ILE   286      54.534  56.258  83.619  1.00  0.00           H  
ATOM   4572  C   ILE   286      50.236  56.717  80.530  1.00  0.00           C  
ATOM   4573  O   ILE   286      50.187  57.912  80.439  1.00  0.00           O  
ATOM   4574  N   PRO   287      49.132  55.926  80.565  1.00  0.00           N  
ATOM   4575  CD  PRO   287      47.820  56.432  80.827  1.00  0.00           C  
ATOM   4576  HD2 PRO   287      47.486  57.298  80.256  1.00  0.00           H  
ATOM   4577  HD3 PRO   287      47.861  56.776  81.861  1.00  0.00           H  
ATOM   4578  CG  PRO   287      46.815  55.270  80.492  1.00  0.00           C  
ATOM   4579  HG2 PRO   287      46.475  55.254  79.457  1.00  0.00           H  
ATOM   4580  HG3 PRO   287      45.916  55.125  81.092  1.00  0.00           H  
ATOM   4581  CB  PRO   287      47.592  54.008  80.731  1.00  0.00           C  
ATOM   4582  HB2 PRO   287      47.357  53.120  80.143  1.00  0.00           H  
ATOM   4583  HB3 PRO   287      47.622  53.725  81.783  1.00  0.00           H  
ATOM   4584  CA  PRO   287      49.120  54.439  80.494  1.00  0.00           C  
ATOM   4585  HA  PRO   287      49.764  53.934  81.215  1.00  0.00           H  
ATOM   4586  C   PRO   287      49.588  53.935  79.156  1.00  0.00           C  
ATOM   4587  O   PRO   287      49.454  54.693  78.179  1.00  0.00           O  
ATOM   4588  N   PRO   288      50.134  52.744  79.009  1.00  0.00           N  
ATOM   4589  CD  PRO   288      50.512  51.813  80.038  1.00  0.00           C  
ATOM   4590  HD2 PRO   288      49.712  51.550  80.731  1.00  0.00           H  
ATOM   4591  HD3 PRO   288      51.328  52.327  80.545  1.00  0.00           H  
ATOM   4592  CG  PRO   288      51.000  50.418  79.371  1.00  0.00           C  
ATOM   4593  HG2 PRO   288      50.128  49.764  79.352  1.00  0.00           H  
ATOM   4594  HG3 PRO   288      51.945  49.976  79.684  1.00  0.00           H  
ATOM   4595  CB  PRO   288      51.174  50.879  77.904  1.00  0.00           C  
ATOM   4596  HB2 PRO   288      50.859  50.113  77.195  1.00  0.00           H  
ATOM   4597  HB3 PRO   288      52.235  51.076  77.749  1.00  0.00           H  
ATOM   4598  CA  PRO   288      50.311  52.079  77.708  1.00  0.00           C  
ATOM   4599  HA  PRO   288      50.867  52.718  77.022  1.00  0.00           H  
ATOM   4600  C   PRO   288      48.947  51.792  76.991  1.00  0.00           C  
ATOM   4601  O   PRO   288      47.891  51.674  77.596  1.00  0.00           O  
ATOM   4602  N   LEU   289      49.016  51.697  75.651  1.00  0.00           N  
ATOM   4603  H   LEU   289      49.907  51.687  75.175  1.00  0.00           H  
ATOM   4604  CA  LEU   289      47.840  51.494  74.770  1.00  0.00           C  
ATOM   4605  HA  LEU   289      46.969  51.987  75.203  1.00  0.00           H  
ATOM   4606  CB  LEU   289      48.196  52.012  73.332  1.00  0.00           C  
ATOM   4607  HB2 LEU   289      49.045  51.456  72.934  1.00  0.00           H  
ATOM   4608  HB3 LEU   289      47.410  51.793  72.609  1.00  0.00           H  
ATOM   4609  CG  LEU   289      48.528  53.494  73.150  1.00  0.00           C  
ATOM   4610  HG  LEU   289      49.405  53.758  73.742  1.00  0.00           H  
ATOM   4611  CD1 LEU   289      48.699  53.800  71.686  1.00  0.00           C  
ATOM   4612 HD11 LEU   289      47.832  53.547  71.075  1.00  0.00           H  
ATOM   4613 HD12 LEU   289      49.054  54.808  71.472  1.00  0.00           H  
ATOM   4614 HD13 LEU   289      49.526  53.132  71.445  1.00  0.00           H  
ATOM   4615  CD2 LEU   289      47.395  54.387  73.700  1.00  0.00           C  
ATOM   4616 HD21 LEU   289      47.056  54.157  74.710  1.00  0.00           H  
ATOM   4617 HD22 LEU   289      47.670  55.442  73.714  1.00  0.00           H  
ATOM   4618 HD23 LEU   289      46.587  54.465  72.973  1.00  0.00           H  
ATOM   4619  C   LEU   289      47.430  49.978  74.762  1.00  0.00           C  
ATOM   4620  O   LEU   289      48.298  49.151  75.211  1.00  0.00           O  
ATOM   4621  N   GLU   290      46.245  49.582  74.323  1.00  0.00           N  
ATOM   4622  H   GLU   290      45.697  50.270  73.827  1.00  0.00           H  
ATOM   4623  CA  GLU   290      45.733  48.180  74.337  1.00  0.00           C  
ATOM   4624  HA  GLU   290      46.032  47.828  75.324  1.00  0.00           H  
ATOM   4625  CB  GLU   290      44.251  48.196  74.196  1.00  0.00           C  
ATOM   4626  HB2 GLU   290      43.974  48.996  74.883  1.00  0.00           H  
ATOM   4627  HB3 GLU   290      44.006  48.548  73.194  1.00  0.00           H  
ATOM   4628  CG  GLU   290      43.406  46.974  74.445  1.00  0.00           C  
ATOM   4629  HG2 GLU   290      42.406  47.405  74.478  1.00  0.00           H  
ATOM   4630  HG3 GLU   290      43.584  46.292  73.613  1.00  0.00           H  
ATOM   4631  CD  GLU   290      43.789  46.298  75.786  1.00  0.00           C  
ATOM   4632  OE1 GLU   290      43.167  46.662  76.800  1.00  0.00           O  
ATOM   4633  OE2 GLU   290      44.683  45.428  75.776  1.00  0.00           O  
ATOM   4634  C   GLU   290      46.402  47.280  73.270  1.00  0.00           C  
ATOM   4635  O   GLU   290      46.761  47.716  72.224  1.00  0.00           O  
ATOM   4636  N   ASP   291      46.444  45.924  73.544  1.00  0.00           N  
ATOM   4637  H   ASP   291      46.049  45.682  74.442  1.00  0.00           H  
ATOM   4638  CA  ASP   291      47.154  45.025  72.617  1.00  0.00           C  
ATOM   4639  HA  ASP   291      48.200  45.320  72.532  1.00  0.00           H  
ATOM   4640  CB  ASP   291      47.272  43.608  73.239  1.00  0.00           C  
ATOM   4641  HB2 ASP   291      46.268  43.255  73.475  1.00  0.00           H  
ATOM   4642  HB3 ASP   291      47.740  43.008  72.459  1.00  0.00           H  
ATOM   4643  CG  ASP   291      48.124  43.525  74.499  1.00  0.00           C  
ATOM   4644  OD1 ASP   291      48.541  42.426  74.815  1.00  0.00           O  
ATOM   4645  OD2 ASP   291      48.432  44.602  75.049  1.00  0.00           O  
ATOM   4646  C   ASP   291      46.538  44.926  71.182  1.00  0.00           C  
ATOM   4647  O   ASP   291      47.202  44.538  70.265  1.00  0.00           O  
ATOM   4648  N   ASP   292      45.252  45.205  71.045  1.00  0.00           N  
ATOM   4649  H   ASP   292      44.766  45.467  71.891  1.00  0.00           H  
ATOM   4650  CA  ASP   292      44.511  45.303  69.725  1.00  0.00           C  
ATOM   4651  HA  ASP   292      44.865  44.468  69.121  1.00  0.00           H  
ATOM   4652  CB  ASP   292      42.968  45.062  69.986  1.00  0.00           C  
ATOM   4653  HB2 ASP   292      42.436  45.987  70.212  1.00  0.00           H  
ATOM   4654  HB3 ASP   292      42.582  44.811  68.998  1.00  0.00           H  
ATOM   4655  CG  ASP   292      42.686  43.831  70.856  1.00  0.00           C  
ATOM   4656  OD1 ASP   292      43.417  42.822  70.789  1.00  0.00           O  
ATOM   4657  OD2 ASP   292      41.686  43.915  71.656  1.00  0.00           O  
ATOM   4658  C   ASP   292      44.688  46.661  68.939  1.00  0.00           C  
ATOM   4659  O   ASP   292      44.116  46.880  67.855  1.00  0.00           O  
ATOM   4660  N   TYR   293      45.454  47.630  69.463  1.00  0.00           N  
ATOM   4661  H   TYR   293      45.996  47.475  70.302  1.00  0.00           H  
ATOM   4662  CA  TYR   293      45.619  48.955  68.849  1.00  0.00           C  
ATOM   4663  HA  TYR   293      44.605  49.355  68.837  1.00  0.00           H  
ATOM   4664  CB  TYR   293      46.523  49.855  69.734  1.00  0.00           C  
ATOM   4665  HB2 TYR   293      46.149  49.880  70.757  1.00  0.00           H  
ATOM   4666  HB3 TYR   293      47.546  49.480  69.777  1.00  0.00           H  
ATOM   4667  CG  TYR   293      46.543  51.268  69.322  1.00  0.00           C  
ATOM   4668  CD1 TYR   293      45.652  52.192  69.877  1.00  0.00           C  
ATOM   4669  HD1 TYR   293      44.940  51.867  70.621  1.00  0.00           H  
ATOM   4670  CE1 TYR   293      45.585  53.441  69.417  1.00  0.00           C  
ATOM   4671  HE1 TYR   293      44.934  54.140  69.921  1.00  0.00           H  
ATOM   4672  CZ  TYR   293      46.490  53.824  68.379  1.00  0.00           C  
ATOM   4673  OH  TYR   293      46.580  55.130  67.940  1.00  0.00           O  
ATOM   4674  HH  TYR   293      47.410  55.278  67.480  1.00  0.00           H  
ATOM   4675  CE2 TYR   293      47.363  52.866  67.859  1.00  0.00           C  
ATOM   4676  HE2 TYR   293      47.899  53.097  66.950  1.00  0.00           H  
ATOM   4677  CD2 TYR   293      47.445  51.556  68.272  1.00  0.00           C  
ATOM   4678  HD2 TYR   293      48.213  50.900  67.889  1.00  0.00           H  
ATOM   4679  C   TYR   293      46.064  48.878  67.399  1.00  0.00           C  
ATOM   4680  O   TYR   293      46.960  48.134  67.085  1.00  0.00           O  
ATOM   4681  N   PHE   294      45.306  49.469  66.489  1.00  0.00           N  
ATOM   4682  H   PHE   294      44.587  50.087  66.837  1.00  0.00           H  
ATOM   4683  CA  PHE   294      45.484  49.326  65.063  1.00  0.00           C  
ATOM   4684  HA  PHE   294      46.479  48.888  64.988  1.00  0.00           H  
ATOM   4685  CB  PHE   294      44.426  48.322  64.512  1.00  0.00           C  
ATOM   4686  HB2 PHE   294      44.441  47.411  65.109  1.00  0.00           H  
ATOM   4687  HB3 PHE   294      43.442  48.784  64.603  1.00  0.00           H  
ATOM   4688  CG  PHE   294      44.805  47.858  63.093  1.00  0.00           C  
ATOM   4689  CD1 PHE   294      45.508  46.702  62.989  1.00  0.00           C  
ATOM   4690  HD1 PHE   294      45.933  46.077  63.760  1.00  0.00           H  
ATOM   4691  CE1 PHE   294      45.695  46.167  61.695  1.00  0.00           C  
ATOM   4692  HE1 PHE   294      46.094  45.184  61.491  1.00  0.00           H  
ATOM   4693  CZ  PHE   294      45.193  46.904  60.608  1.00  0.00           C  
ATOM   4694  HZ  PHE   294      45.199  46.495  59.608  1.00  0.00           H  
ATOM   4695  CE2 PHE   294      44.572  48.147  60.738  1.00  0.00           C  
ATOM   4696  HE2 PHE   294      44.205  48.744  59.915  1.00  0.00           H  
ATOM   4697  CD2 PHE   294      44.350  48.620  62.022  1.00  0.00           C  
ATOM   4698  HD2 PHE   294      43.871  49.585  62.101  1.00  0.00           H  
ATOM   4699  C   PHE   294      45.514  50.673  64.328  1.00  0.00           C  
ATOM   4700  O   PHE   294      44.583  51.420  64.576  1.00  0.00           O  
ATOM   4701  N   GLY   295      46.532  50.963  63.523  1.00  0.00           N  
ATOM   4702  H   GLY   295      47.210  50.219  63.450  1.00  0.00           H  
ATOM   4703  CA  GLY   295      46.915  52.309  63.141  1.00  0.00           C  
ATOM   4704  HA2 GLY   295      47.315  52.533  62.152  1.00  0.00           H  
ATOM   4705  HA3 GLY   295      46.020  52.932  63.171  1.00  0.00           H  
ATOM   4706  C   GLY   295      48.060  52.816  64.030  1.00  0.00           C  
ATOM   4707  O   GLY   295      48.716  52.075  64.800  1.00  0.00           O  
ATOM   4708  N   ASN   296      48.400  54.036  63.826  1.00  0.00           N  
ATOM   4709  H   ASN   296      47.864  54.576  63.162  1.00  0.00           H  
ATOM   4710  CA  ASN   296      49.739  54.690  64.166  1.00  0.00           C  
ATOM   4711  HA  ASN   296      50.592  54.022  64.042  1.00  0.00           H  
ATOM   4712  CB  ASN   296      50.065  55.929  63.270  1.00  0.00           C  
ATOM   4713  HB2 ASN   296      49.244  56.637  63.387  1.00  0.00           H  
ATOM   4714  HB3 ASN   296      51.065  56.302  63.491  1.00  0.00           H  
ATOM   4715  CG  ASN   296      50.228  55.416  61.832  1.00  0.00           C  
ATOM   4716  OD1 ASN   296      51.380  55.183  61.441  1.00  0.00           O  
ATOM   4717  ND2 ASN   296      49.172  55.104  61.102  1.00  0.00           N  
ATOM   4718 HD21 ASN   296      49.391  54.699  60.203  1.00  0.00           H  
ATOM   4719 HD22 ASN   296      48.307  55.473  61.472  1.00  0.00           H  
ATOM   4720  C   ASN   296      49.787  55.112  65.656  1.00  0.00           C  
ATOM   4721  O   ASN   296      48.843  55.705  66.158  1.00  0.00           O  
ATOM   4722  N   ALA   297      50.923  54.802  66.328  1.00  0.00           N  
ATOM   4723  H   ALA   297      51.664  54.277  65.885  1.00  0.00           H  
ATOM   4724  CA  ALA   297      51.288  55.084  67.677  1.00  0.00           C  
ATOM   4725  HA  ALA   297      50.925  56.098  67.848  1.00  0.00           H  
ATOM   4726  CB  ALA   297      50.467  54.154  68.592  1.00  0.00           C  
ATOM   4727  HB1 ALA   297      50.774  54.250  69.634  1.00  0.00           H  
ATOM   4728  HB2 ALA   297      49.425  54.470  68.642  1.00  0.00           H  
ATOM   4729  HB3 ALA   297      50.507  53.102  68.310  1.00  0.00           H  
ATOM   4730  C   ALA   297      52.883  54.981  67.903  1.00  0.00           C  
ATOM   4731  O   ALA   297      53.388  54.258  68.799  1.00  0.00           O  
ATOM   4732  N   ALA   298      53.666  55.576  66.987  1.00  0.00           N  
ATOM   4733  H   ALA   298      53.158  56.030  66.241  1.00  0.00           H  
ATOM   4734  CA  ALA   298      55.095  55.785  67.135  1.00  0.00           C  
ATOM   4735  HA  ALA   298      55.527  55.531  68.103  1.00  0.00           H  
ATOM   4736  CB  ALA   298      55.796  54.786  66.170  1.00  0.00           C  
ATOM   4737  HB1 ALA   298      55.722  55.170  65.152  1.00  0.00           H  
ATOM   4738  HB2 ALA   298      56.865  54.939  66.319  1.00  0.00           H  
ATOM   4739  HB3 ALA   298      55.492  53.743  66.254  1.00  0.00           H  
ATOM   4740  C   ALA   298      55.437  57.306  66.921  1.00  0.00           C  
ATOM   4741  O   ALA   298      54.774  58.077  66.253  1.00  0.00           O  
ATOM   4742  N   ASP   299      56.528  57.806  67.588  1.00  0.00           N  
ATOM   4743  H   ASP   299      57.098  57.038  67.912  1.00  0.00           H  
ATOM   4744  CA  ASP   299      57.009  59.198  67.644  1.00  0.00           C  
ATOM   4745  HA  ASP   299      56.456  59.753  66.886  1.00  0.00           H  
ATOM   4746  CB  ASP   299      56.495  59.705  69.053  1.00  0.00           C  
ATOM   4747  HB2 ASP   299      55.545  59.285  69.382  1.00  0.00           H  
ATOM   4748  HB3 ASP   299      57.218  59.595  69.862  1.00  0.00           H  
ATOM   4749  CG  ASP   299      56.256  61.215  68.994  1.00  0.00           C  
ATOM   4750  OD1 ASP   299      56.225  61.752  67.883  1.00  0.00           O  
ATOM   4751  OD2 ASP   299      56.138  61.912  70.080  1.00  0.00           O  
ATOM   4752  C   ASP   299      58.519  59.522  67.346  1.00  0.00           C  
ATOM   4753  O   ASP   299      59.339  58.781  67.895  1.00  0.00           O  
ATOM   4754  N   ALA   300      58.870  60.606  66.610  1.00  0.00           N  
ATOM   4755  H   ALA   300      58.135  61.127  66.154  1.00  0.00           H  
ATOM   4756  CA  ALA   300      60.241  60.820  66.186  1.00  0.00           C  
ATOM   4757  HA  ALA   300      60.819  59.915  65.997  1.00  0.00           H  
ATOM   4758  CB  ALA   300      60.344  61.582  64.879  1.00  0.00           C  
ATOM   4759  HB1 ALA   300      60.325  60.804  64.115  1.00  0.00           H  
ATOM   4760  HB2 ALA   300      59.592  62.367  64.797  1.00  0.00           H  
ATOM   4761  HB3 ALA   300      61.306  62.094  64.862  1.00  0.00           H  
ATOM   4762  C   ALA   300      61.050  61.592  67.272  1.00  0.00           C  
ATOM   4763  O   ALA   300      60.834  62.782  67.553  1.00  0.00           O  
ATOM   4764  N   GLY   301      61.844  60.787  67.982  1.00  0.00           N  
ATOM   4765  H   GLY   301      61.652  59.801  67.877  1.00  0.00           H  
ATOM   4766  CA  GLY   301      63.111  61.214  68.558  1.00  0.00           C  
ATOM   4767  HA2 GLY   301      62.947  62.152  69.089  1.00  0.00           H  
ATOM   4768  HA3 GLY   301      63.628  60.395  69.058  1.00  0.00           H  
ATOM   4769  C   GLY   301      64.104  61.568  67.436  1.00  0.00           C  
ATOM   4770  O   GLY   301      64.049  61.059  66.306  1.00  0.00           O  
ATOM   4771  N   VAL   302      65.090  62.404  67.836  1.00  0.00           N  
ATOM   4772  H   VAL   302      65.085  62.825  68.754  1.00  0.00           H  
ATOM   4773  CA  VAL   302      66.160  62.827  66.942  1.00  0.00           C  
ATOM   4774  HA  VAL   302      66.335  62.070  66.177  1.00  0.00           H  
ATOM   4775  CB  VAL   302      65.780  64.281  66.313  1.00  0.00           C  
ATOM   4776  HB  VAL   302      64.983  64.158  65.580  1.00  0.00           H  
ATOM   4777  CG1 VAL   302      65.285  65.353  67.358  1.00  0.00           C  
ATOM   4778 HG11 VAL   302      66.137  65.721  67.931  1.00  0.00           H  
ATOM   4779 HG12 VAL   302      64.701  66.162  66.920  1.00  0.00           H  
ATOM   4780 HG13 VAL   302      64.493  64.878  67.937  1.00  0.00           H  
ATOM   4781  CG2 VAL   302      66.951  64.851  65.401  1.00  0.00           C  
ATOM   4782 HG21 VAL   302      67.626  65.430  66.032  1.00  0.00           H  
ATOM   4783 HG22 VAL   302      67.473  64.011  64.943  1.00  0.00           H  
ATOM   4784 HG23 VAL   302      66.550  65.520  64.640  1.00  0.00           H  
ATOM   4785  C   VAL   302      67.474  62.928  67.774  1.00  0.00           C  
ATOM   4786  O   VAL   302      67.514  63.545  68.787  1.00  0.00           O  
ATOM   4787  N   VAL   303      68.516  62.284  67.268  1.00  0.00           N  
ATOM   4788  H   VAL   303      68.473  61.899  66.335  1.00  0.00           H  
ATOM   4789  CA  VAL   303      69.916  62.336  67.854  1.00  0.00           C  
ATOM   4790  HA  VAL   303      69.934  62.589  68.914  1.00  0.00           H  
ATOM   4791  CB  VAL   303      70.627  60.972  67.819  1.00  0.00           C  
ATOM   4792  HB  VAL   303      71.009  60.828  66.808  1.00  0.00           H  
ATOM   4793  CG1 VAL   303      71.853  61.009  68.726  1.00  0.00           C  
ATOM   4794 HG11 VAL   303      71.470  61.181  69.732  1.00  0.00           H  
ATOM   4795 HG12 VAL   303      72.347  60.057  68.533  1.00  0.00           H  
ATOM   4796 HG13 VAL   303      72.530  61.788  68.376  1.00  0.00           H  
ATOM   4797  CG2 VAL   303      69.745  59.928  68.380  1.00  0.00           C  
ATOM   4798 HG21 VAL   303      68.979  59.735  67.628  1.00  0.00           H  
ATOM   4799 HG22 VAL   303      70.279  59.054  68.749  1.00  0.00           H  
ATOM   4800 HG23 VAL   303      69.257  60.304  69.279  1.00  0.00           H  
ATOM   4801  C   VAL   303      70.704  63.471  67.186  1.00  0.00           C  
ATOM   4802  O   VAL   303      70.775  63.525  65.952  1.00  0.00           O  
ATOM   4803  N   ILE   304      71.365  64.350  68.015  1.00  0.00           N  
ATOM   4804  H   ILE   304      71.329  64.257  69.020  1.00  0.00           H  
ATOM   4805  CA  ILE   304      72.123  65.510  67.492  1.00  0.00           C  
ATOM   4806  HA  ILE   304      72.194  65.414  66.409  1.00  0.00           H  
ATOM   4807  CB  ILE   304      71.261  66.733  67.759  1.00  0.00           C  
ATOM   4808  HB  ILE   304      71.282  67.044  68.803  1.00  0.00           H  
ATOM   4809  CG2 ILE   304      71.910  68.003  67.084  1.00  0.00           C  
ATOM   4810 HG21 ILE   304      72.869  68.288  67.515  1.00  0.00           H  
ATOM   4811 HG22 ILE   304      72.115  67.885  66.020  1.00  0.00           H  
ATOM   4812 HG23 ILE   304      71.254  68.863  67.217  1.00  0.00           H  
ATOM   4813  CG1 ILE   304      69.768  66.522  67.350  1.00  0.00           C  
ATOM   4814 HG12 ILE   304      69.577  66.480  66.278  1.00  0.00           H  
ATOM   4815 HG13 ILE   304      69.352  65.612  67.782  1.00  0.00           H  
ATOM   4816  CD1 ILE   304      68.751  67.570  67.948  1.00  0.00           C  
ATOM   4817 HD11 ILE   304      68.939  67.576  69.021  1.00  0.00           H  
ATOM   4818 HD12 ILE   304      69.071  68.561  67.625  1.00  0.00           H  
ATOM   4819 HD13 ILE   304      67.771  67.383  67.508  1.00  0.00           H  
ATOM   4820  C   ILE   304      73.577  65.652  68.009  1.00  0.00           C  
ATOM   4821  O   ILE   304      73.679  65.694  69.231  1.00  0.00           O  
ATOM   4822  N   MET   305      74.622  65.727  67.167  1.00  0.00           N  
ATOM   4823  H   MET   305      74.476  65.712  66.168  1.00  0.00           H  
ATOM   4824  CA  MET   305      75.933  66.108  67.581  1.00  0.00           C  
ATOM   4825  HA  MET   305      75.776  66.984  68.211  1.00  0.00           H  
ATOM   4826  CB  MET   305      76.701  64.898  68.313  1.00  0.00           C  
ATOM   4827  HB2 MET   305      77.665  65.241  68.690  1.00  0.00           H  
ATOM   4828  HB3 MET   305      76.064  64.684  69.172  1.00  0.00           H  
ATOM   4829  CG  MET   305      76.832  63.680  67.472  1.00  0.00           C  
ATOM   4830  HG2 MET   305      75.983  63.634  66.789  1.00  0.00           H  
ATOM   4831  HG3 MET   305      77.731  63.588  66.863  1.00  0.00           H  
ATOM   4832  SD  MET   305      76.820  62.099  68.407  1.00  0.00           S  
ATOM   4833  CE  MET   305      78.205  62.422  69.500  1.00  0.00           C  
ATOM   4834  HE1 MET   305      78.045  63.227  70.216  1.00  0.00           H  
ATOM   4835  HE2 MET   305      78.689  61.581  69.996  1.00  0.00           H  
ATOM   4836  HE3 MET   305      78.949  62.876  68.846  1.00  0.00           H  
ATOM   4837  C   MET   305      76.751  66.652  66.351  1.00  0.00           C  
ATOM   4838  O   MET   305      76.349  66.407  65.199  1.00  0.00           O  
ATOM   4839  N   LYS   306      77.768  67.479  66.509  1.00  0.00           N  
ATOM   4840  H   LYS   306      78.077  67.670  67.451  1.00  0.00           H  
ATOM   4841  CA  LYS   306      78.626  67.957  65.418  1.00  0.00           C  
ATOM   4842  HA  LYS   306      77.995  68.434  64.668  1.00  0.00           H  
ATOM   4843  CB  LYS   306      79.507  69.181  65.784  1.00  0.00           C  
ATOM   4844  HB2 LYS   306      80.014  68.928  66.715  1.00  0.00           H  
ATOM   4845  HB3 LYS   306      80.332  69.313  65.084  1.00  0.00           H  
ATOM   4846  CG  LYS   306      78.723  70.473  65.748  1.00  0.00           C  
ATOM   4847  HG2 LYS   306      78.344  70.647  64.742  1.00  0.00           H  
ATOM   4848  HG3 LYS   306      77.877  70.407  66.432  1.00  0.00           H  
ATOM   4849  CD  LYS   306      79.581  71.718  66.137  1.00  0.00           C  
ATOM   4850  HD2 LYS   306      79.697  71.832  67.215  1.00  0.00           H  
ATOM   4851  HD3 LYS   306      80.583  71.551  65.743  1.00  0.00           H  
ATOM   4852  CE  LYS   306      79.050  73.052  65.610  1.00  0.00           C  
ATOM   4853  HE2 LYS   306      79.075  72.886  64.533  1.00  0.00           H  
ATOM   4854  HE3 LYS   306      77.997  73.166  65.868  1.00  0.00           H  
ATOM   4855  NZ  LYS   306      79.924  74.222  66.077  1.00  0.00           N  
ATOM   4856  HZ1 LYS   306      80.886  74.095  65.796  1.00  0.00           H  
ATOM   4857  HZ2 LYS   306      79.653  75.059  65.580  1.00  0.00           H  
ATOM   4858  HZ3 LYS   306      79.783  74.427  67.056  1.00  0.00           H  
ATOM   4859  C   LYS   306      79.481  66.804  64.947  1.00  0.00           C  
ATOM   4860  O   LYS   306      79.734  65.747  65.618  1.00  0.00           O  
ATOM   4861  N   ALA   307      79.933  66.858  63.657  1.00  0.00           N  
ATOM   4862  H   ALA   307      79.562  67.611  63.095  1.00  0.00           H  
ATOM   4863  CA  ALA   307      80.960  65.966  63.072  1.00  0.00           C  
ATOM   4864  HA  ALA   307      80.573  64.958  62.921  1.00  0.00           H  
ATOM   4865  CB  ALA   307      81.182  66.312  61.596  1.00  0.00           C  
ATOM   4866  HB1 ALA   307      80.216  66.142  61.120  1.00  0.00           H  
ATOM   4867  HB2 ALA   307      81.408  67.372  61.471  1.00  0.00           H  
ATOM   4868  HB3 ALA   307      81.990  65.730  61.151  1.00  0.00           H  
ATOM   4869  C   ALA   307      82.247  65.735  63.877  1.00  0.00           C  
ATOM   4870  O   ALA   307      82.780  64.594  63.922  1.00  0.00           O  
ATOM   4871  N   GLY   308      82.748  66.838  64.477  1.00  0.00           N  
ATOM   4872  H   GLY   308      82.321  67.730  64.270  1.00  0.00           H  
ATOM   4873  CA  GLY   308      83.972  66.756  65.237  1.00  0.00           C  
ATOM   4874  HA2 GLY   308      84.728  66.387  64.543  1.00  0.00           H  
ATOM   4875  HA3 GLY   308      84.373  67.746  65.451  1.00  0.00           H  
ATOM   4876  C   GLY   308      83.827  65.828  66.450  1.00  0.00           C  
ATOM   4877  O   GLY   308      84.543  64.780  66.564  1.00  0.00           O  
ATOM   4878  N   GLU   309      82.753  66.091  67.194  1.00  0.00           N  
ATOM   4879  H   GLU   309      82.293  66.988  67.127  1.00  0.00           H  
ATOM   4880  CA  GLU   309      82.377  65.296  68.396  1.00  0.00           C  
ATOM   4881  HA  GLU   309      83.262  65.273  69.032  1.00  0.00           H  
ATOM   4882  CB  GLU   309      81.160  65.927  69.105  1.00  0.00           C  
ATOM   4883  HB2 GLU   309      81.619  66.865  69.418  1.00  0.00           H  
ATOM   4884  HB3 GLU   309      80.398  66.097  68.344  1.00  0.00           H  
ATOM   4885  CG  GLU   309      80.559  65.247  70.353  1.00  0.00           C  
ATOM   4886  HG2 GLU   309      79.651  65.760  70.670  1.00  0.00           H  
ATOM   4887  HG3 GLU   309      80.154  64.283  70.048  1.00  0.00           H  
ATOM   4888  CD  GLU   309      81.519  65.029  71.529  1.00  0.00           C  
ATOM   4889  OE1 GLU   309      82.517  65.775  71.662  1.00  0.00           O  
ATOM   4890  OE2 GLU   309      81.322  64.173  72.393  1.00  0.00           O  
ATOM   4891  C   GLU   309      82.107  63.791  68.094  1.00  0.00           C  
ATOM   4892  O   GLU   309      82.550  62.886  68.785  1.00  0.00           O  
ATOM   4893  N   LEU   310      81.411  63.441  66.980  1.00  0.00           N  
ATOM   4894  H   LEU   310      81.221  64.273  66.440  1.00  0.00           H  
ATOM   4895  CA  LEU   310      81.209  62.083  66.408  1.00  0.00           C  
ATOM   4896  HA  LEU   310      80.816  61.498  67.239  1.00  0.00           H  
ATOM   4897  CB  LEU   310      80.176  62.151  65.290  1.00  0.00           C  
ATOM   4898  HB2 LEU   310      79.470  62.929  65.583  1.00  0.00           H  
ATOM   4899  HB3 LEU   310      80.575  62.593  64.378  1.00  0.00           H  
ATOM   4900  CG  LEU   310      79.438  60.848  64.750  1.00  0.00           C  
ATOM   4901  HG  LEU   310      80.171  60.053  64.890  1.00  0.00           H  
ATOM   4902  CD1 LEU   310      78.167  60.631  65.519  1.00  0.00           C  
ATOM   4903 HD11 LEU   310      77.518  61.499  65.409  1.00  0.00           H  
ATOM   4904 HD12 LEU   310      77.680  59.681  65.296  1.00  0.00           H  
ATOM   4905 HD13 LEU   310      78.426  60.616  66.577  1.00  0.00           H  
ATOM   4906  CD2 LEU   310      78.956  60.966  63.265  1.00  0.00           C  
ATOM   4907 HD21 LEU   310      79.755  60.903  62.526  1.00  0.00           H  
ATOM   4908 HD22 LEU   310      78.345  60.089  63.049  1.00  0.00           H  
ATOM   4909 HD23 LEU   310      78.316  61.845  63.198  1.00  0.00           H  
ATOM   4910  C   LEU   310      82.523  61.420  65.931  1.00  0.00           C  
ATOM   4911  O   LEU   310      82.730  60.343  66.470  1.00  0.00           O  
ATOM   4912  N   LEU   311      83.284  61.895  64.974  1.00  0.00           N  
ATOM   4913  H   LEU   311      82.988  62.769  64.564  1.00  0.00           H  
ATOM   4914  CA  LEU   311      84.401  61.204  64.338  1.00  0.00           C  
ATOM   4915  HA  LEU   311      84.169  60.141  64.276  1.00  0.00           H  
ATOM   4916  CB  LEU   311      84.678  62.012  62.987  1.00  0.00           C  
ATOM   4917  HB2 LEU   311      84.910  63.020  63.331  1.00  0.00           H  
ATOM   4918  HB3 LEU   311      85.564  61.627  62.481  1.00  0.00           H  
ATOM   4919  CG  LEU   311      83.547  61.949  61.968  1.00  0.00           C  
ATOM   4920  HG  LEU   311      82.682  62.416  62.439  1.00  0.00           H  
ATOM   4921  CD1 LEU   311      83.973  62.702  60.701  1.00  0.00           C  
ATOM   4922 HD11 LEU   311      83.102  62.810  60.055  1.00  0.00           H  
ATOM   4923 HD12 LEU   311      84.332  63.684  61.007  1.00  0.00           H  
ATOM   4924 HD13 LEU   311      84.780  62.224  60.145  1.00  0.00           H  
ATOM   4925  CD2 LEU   311      83.314  60.532  61.613  1.00  0.00           C  
ATOM   4926 HD21 LEU   311      82.843  59.935  62.393  1.00  0.00           H  
ATOM   4927 HD22 LEU   311      82.760  60.522  60.674  1.00  0.00           H  
ATOM   4928 HD23 LEU   311      84.257  60.080  61.305  1.00  0.00           H  
ATOM   4929  C   LEU   311      85.725  61.194  65.201  1.00  0.00           C  
ATOM   4930  O   LEU   311      86.450  60.184  65.144  1.00  0.00           O  
ATOM   4931  N   GLU   312      86.059  62.205  65.987  1.00  0.00           N  
ATOM   4932  H   GLU   312      85.418  62.985  65.972  1.00  0.00           H  
ATOM   4933  CA  GLU   312      87.169  62.142  66.967  1.00  0.00           C  
ATOM   4934  HA  GLU   312      87.949  61.523  66.525  1.00  0.00           H  
ATOM   4935  CB  GLU   312      87.791  63.598  67.224  1.00  0.00           C  
ATOM   4936  HB2 GLU   312      87.815  64.208  66.321  1.00  0.00           H  
ATOM   4937  HB3 GLU   312      87.034  64.017  67.886  1.00  0.00           H
[truncated: 11,842,560 more chars]
