# Supplementary material for: Characterization and structure-based protein engineering of a regiospecific saponin acetyltransferase from Astragalus membranaceus
Source: Nat Commun. 2023 Sep 25;14:5969. doi: 10.1038/s41467-023-41599-7 (PMC10519980; doi:10.1038/s41467-023-41599-7)
Supplement: Supplementary file 7 — Source Data [file 41467_2023_41599_MOESM7_ESM.zip › Source Data/MD configurations/WT-start.txt]

CRYST1  117.732  101.049  115.322  90.00  90.00  90.00               1
ATOM      1  N   MET     1      81.886  71.630  64.461  1.00  0.00           N  
ATOM      2  H1  MET     1      82.162  72.331  65.133  1.00  0.00           H  
ATOM      3  H2  MET     1      81.839  72.132  63.586  1.00  0.00           H  
ATOM      4  H3  MET     1      82.486  70.822  64.544  1.00  0.00           H  
ATOM      5  CA  MET     1      80.488  71.305  64.738  1.00  0.00           C  
ATOM      6  HA  MET     1      80.536  70.921  65.757  1.00  0.00           H  
ATOM      7  CB  MET     1      79.384  72.370  64.646  1.00  0.00           C  
ATOM      8  HB2 MET     1      78.392  72.022  64.932  1.00  0.00           H  
ATOM      9  HB3 MET     1      79.549  73.231  65.294  1.00  0.00           H  
ATOM     10  CG  MET     1      79.207  72.812  63.179  1.00  0.00           C  
ATOM     11  HG2 MET     1      79.000  71.967  62.521  1.00  0.00           H  
ATOM     12  HG3 MET     1      78.261  73.340  63.291  1.00  0.00           H  
ATOM     13  SD  MET     1      80.430  73.906  62.385  1.00  0.00           S  
ATOM     14  CE  MET     1      79.898  75.530  63.029  1.00  0.00           C  
ATOM     15  HE1 MET     1      80.216  75.666  64.063  1.00  0.00           H  
ATOM     16  HE2 MET     1      80.377  76.205  62.320  1.00  0.00           H  
ATOM     17  HE3 MET     1      78.818  75.642  62.929  1.00  0.00           H  
ATOM     18  C   MET     1      80.114  70.051  63.883  1.00  0.00           C  
ATOM     19  O   MET     1      80.855  69.801  62.908  1.00  0.00           O  
ATOM     20  N   SER     2      79.272  69.217  64.397  1.00  0.00           N  
ATOM     21  H   SER     2      78.790  69.417  65.262  1.00  0.00           H  
ATOM     22  CA  SER     2      78.710  68.007  63.778  1.00  0.00           C  
ATOM     23  HA  SER     2      79.517  67.296  63.604  1.00  0.00           H  
ATOM     24  CB  SER     2      77.718  67.355  64.790  1.00  0.00           C  
ATOM     25  HB2 SER     2      78.253  67.040  65.686  1.00  0.00           H  
ATOM     26  HB3 SER     2      76.996  68.107  65.107  1.00  0.00           H  
ATOM     27  OG  SER     2      76.999  66.269  64.290  1.00  0.00           O  
ATOM     28  HG  SER     2      77.507  65.477  64.096  1.00  0.00           H  
ATOM     29  C   SER     2      78.020  68.382  62.475  1.00  0.00           C  
ATOM     30  O   SER     2      77.076  69.123  62.513  1.00  0.00           O  
ATOM     31  N   SER     3      78.596  67.874  61.362  1.00  0.00           N  
ATOM     32  H   SER     3      79.297  67.150  61.428  1.00  0.00           H  
ATOM     33  CA  SER     3      78.211  68.219  59.977  1.00  0.00           C  
ATOM     34  HA  SER     3      77.191  68.606  59.979  1.00  0.00           H  
ATOM     35  CB  SER     3      79.147  69.342  59.563  1.00  0.00           C  
ATOM     36  HB2 SER     3      78.919  70.242  60.134  1.00  0.00           H  
ATOM     37  HB3 SER     3      80.177  69.023  59.722  1.00  0.00           H  
ATOM     38  OG  SER     3      79.024  69.724  58.213  1.00  0.00           O  
ATOM     39  HG  SER     3      79.875  69.505  57.825  1.00  0.00           H  
ATOM     40  C   SER     3      78.285  67.015  59.040  1.00  0.00           C  
ATOM     41  O   SER     3      78.991  66.088  59.331  1.00  0.00           O  
ATOM     42  N   LEU     4      77.707  66.879  57.822  1.00  0.00           N  
ATOM     43  H   LEU     4      77.388  67.694  57.317  1.00  0.00           H  
ATOM     44  CA  LEU     4      77.872  65.730  56.913  1.00  0.00           C  
ATOM     45  HA  LEU     4      78.666  65.064  57.250  1.00  0.00           H  
ATOM     46  CB  LEU     4      76.520  64.945  56.938  1.00  0.00           C  
ATOM     47  HB2 LEU     4      76.543  64.416  57.891  1.00  0.00           H  
ATOM     48  HB3 LEU     4      75.641  65.588  56.974  1.00  0.00           H  
ATOM     49  CG  LEU     4      76.206  63.797  55.971  1.00  0.00           C  
ATOM     50  HG  LEU     4      75.132  63.627  56.044  1.00  0.00           H  
ATOM     51  CD1 LEU     4      76.171  64.239  54.529  1.00  0.00           C  
ATOM     52 HD11 LEU     4      76.083  65.322  54.436  1.00  0.00           H  
ATOM     53 HD12 LEU     4      77.094  63.947  54.028  1.00  0.00           H  
ATOM     54 HD13 LEU     4      75.385  63.777  53.932  1.00  0.00           H  
ATOM     55  CD2 LEU     4      76.831  62.385  55.961  1.00  0.00           C  
ATOM     56 HD21 LEU     4      77.921  62.404  55.938  1.00  0.00           H  
ATOM     57 HD22 LEU     4      76.574  61.952  56.928  1.00  0.00           H  
ATOM     58 HD23 LEU     4      76.447  61.748  55.164  1.00  0.00           H  
ATOM     59  C   LEU     4      78.262  66.308  55.537  1.00  0.00           C  
ATOM     60  O   LEU     4      77.751  67.344  55.127  1.00  0.00           O  
ATOM     61  N   ARG     5      79.158  65.695  54.751  1.00  0.00           N  
ATOM     62  H   ARG     5      79.649  64.930  55.192  1.00  0.00           H  
ATOM     63  CA  ARG     5      79.601  66.014  53.394  1.00  0.00           C  
ATOM     64  HA  ARG     5      78.817  66.692  53.058  1.00  0.00           H  
ATOM     65  CB  ARG     5      80.884  66.831  53.306  1.00  0.00           C  
ATOM     66  HB2 ARG     5      81.087  67.018  52.251  1.00  0.00           H  
ATOM     67  HB3 ARG     5      80.786  67.825  53.742  1.00  0.00           H  
ATOM     68  CG  ARG     5      82.156  66.147  53.833  1.00  0.00           C  
ATOM     69  HG2 ARG     5      81.993  65.661  54.795  1.00  0.00           H  
ATOM     70  HG3 ARG     5      82.326  65.292  53.178  1.00  0.00           H  
ATOM     71  CD  ARG     5      83.401  67.031  53.795  1.00  0.00           C  
ATOM     72  HD2 ARG     5      83.678  67.239  52.761  1.00  0.00           H  
ATOM     73  HD3 ARG     5      83.174  67.948  54.339  1.00  0.00           H  
ATOM     74  NE  ARG     5      84.580  66.347  54.433  1.00  0.00           N  
ATOM     75  HE  ARG     5      84.876  66.693  55.335  1.00  0.00           H  
ATOM     76  CZ  ARG     5      85.353  65.395  53.993  1.00  0.00           C  
ATOM     77  NH1 ARG     5      85.248  64.834  52.857  1.00  0.00           N  
ATOM     78 HH11 ARG     5      84.611  65.189  52.158  1.00  0.00           H  
ATOM     79 HH12 ARG     5      85.961  64.167  52.597  1.00  0.00           H  
ATOM     80  NH2 ARG     5      86.349  64.966  54.669  1.00  0.00           N  
ATOM     81 HH21 ARG     5      86.300  65.141  55.663  1.00  0.00           H  
ATOM     82 HH22 ARG     5      87.055  64.392  54.231  1.00  0.00           H  
ATOM     83  C   ARG     5      79.582  64.810  52.513  1.00  0.00           C  
ATOM     84  O   ARG     5      79.976  63.746  52.906  1.00  0.00           O  
ATOM     85  N   LEU     6      79.265  64.961  51.194  1.00  0.00           N  
ATOM     86  H   LEU     6      79.240  65.918  50.871  1.00  0.00           H  
ATOM     87  CA  LEU     6      79.345  63.993  50.105  1.00  0.00           C  
ATOM     88  HA  LEU     6      79.245  63.041  50.627  1.00  0.00           H  
ATOM     89  CB  LEU     6      78.163  64.136  49.139  1.00  0.00           C  
ATOM     90  HB2 LEU     6      78.332  65.131  48.726  1.00  0.00           H  
ATOM     91  HB3 LEU     6      78.279  63.435  48.313  1.00  0.00           H  
ATOM     92  CG  LEU     6      76.678  64.075  49.697  1.00  0.00           C  
ATOM     93  HG  LEU     6      76.531  64.913  50.379  1.00  0.00           H  
ATOM     94  CD1 LEU     6      75.702  64.198  48.527  1.00  0.00           C  
ATOM     95 HD11 LEU     6      75.798  65.181  48.065  1.00  0.00           H  
ATOM     96 HD12 LEU     6      76.105  63.426  47.872  1.00  0.00           H  
ATOM     97 HD13 LEU     6      74.705  64.114  48.959  1.00  0.00           H  
ATOM     98  CD2 LEU     6      76.381  62.764  50.417  1.00  0.00           C  
ATOM     99 HD21 LEU     6      76.957  62.747  51.342  1.00  0.00           H  
ATOM    100 HD22 LEU     6      75.321  62.671  50.654  1.00  0.00           H  
ATOM    101 HD23 LEU     6      76.592  61.942  49.733  1.00  0.00           H  
ATOM    102  C   LEU     6      80.725  63.978  49.379  1.00  0.00           C  
ATOM    103  O   LEU     6      81.261  65.049  49.241  1.00  0.00           O  
ATOM    104  N   VAL     7      81.224  62.830  48.950  1.00  0.00           N  
ATOM    105  H   VAL     7      80.640  62.008  49.005  1.00  0.00           H  
ATOM    106  CA  VAL     7      82.638  62.620  48.534  1.00  0.00           C  
ATOM    107  HA  VAL     7      83.191  63.554  48.447  1.00  0.00           H  
ATOM    108  CB  VAL     7      83.392  61.727  49.507  1.00  0.00           C  
ATOM    109  HB  VAL     7      82.837  60.795  49.609  1.00  0.00           H  
ATOM    110  CG1 VAL     7      84.790  61.550  49.071  1.00  0.00           C  
ATOM    111 HG11 VAL     7      85.428  62.417  49.241  1.00  0.00           H  
ATOM    112 HG12 VAL     7      85.116  60.781  49.772  1.00  0.00           H  
ATOM    113 HG13 VAL     7      84.840  61.183  48.046  1.00  0.00           H  
ATOM    114  CG2 VAL     7      83.413  62.241  50.950  1.00  0.00           C  
ATOM    115 HG21 VAL     7      84.083  63.084  51.121  1.00  0.00           H  
ATOM    116 HG22 VAL     7      82.412  62.390  51.353  1.00  0.00           H  
ATOM    117 HG23 VAL     7      83.810  61.432  51.562  1.00  0.00           H  
ATOM    118  C   VAL     7      82.657  62.003  47.096  1.00  0.00           C  
ATOM    119  O   VAL     7      83.332  62.503  46.193  1.00  0.00           O  
ATOM    120  N   SER     8      81.825  61.021  46.891  1.00  0.00           N  
ATOM    121  H   SER     8      81.233  60.684  47.637  1.00  0.00           H  
ATOM    122  CA  SER     8      81.733  60.373  45.603  1.00  0.00           C  
ATOM    123  HA  SER     8      81.925  61.027  44.752  1.00  0.00           H  
ATOM    124  CB  SER     8      82.826  59.307  45.528  1.00  0.00           C  
ATOM    125  HB2 SER     8      83.795  59.795  45.636  1.00  0.00           H  
ATOM    126  HB3 SER     8      82.684  58.670  46.401  1.00  0.00           H  
ATOM    127  OG  SER     8      82.773  58.570  44.322  1.00  0.00           O  
ATOM    128  HG  SER     8      82.566  57.695  44.661  1.00  0.00           H  
ATOM    129  C   SER     8      80.349  59.674  45.432  1.00  0.00           C  
ATOM    130  O   SER     8      79.692  59.394  46.418  1.00  0.00           O  
ATOM    131  N   SER     9      80.097  59.315  44.216  1.00  0.00           N  
ATOM    132  H   SER     9      80.697  59.563  43.442  1.00  0.00           H  
ATOM    133  CA  SER     9      78.890  58.495  43.866  1.00  0.00           C  
ATOM    134  HA  SER     9      78.660  57.927  44.768  1.00  0.00           H  
ATOM    135  CB  SER     9      77.739  59.535  43.661  1.00  0.00           C  
ATOM    136  HB2 SER     9      77.581  60.032  44.618  1.00  0.00           H  
ATOM    137  HB3 SER     9      77.999  60.285  42.914  1.00  0.00           H  
ATOM    138  OG  SER     9      76.670  58.798  43.220  1.00  0.00           O  
ATOM    139  HG  SER     9      76.064  59.422  42.815  1.00  0.00           H  
ATOM    140  C   SER     9      79.272  57.670  42.611  1.00  0.00           C  
ATOM    141  O   SER     9      79.898  58.184  41.689  1.00  0.00           O  
ATOM    142  N   SER    10      78.857  56.429  42.631  1.00  0.00           N  
ATOM    143  H   SER    10      78.222  56.206  43.384  1.00  0.00           H  
ATOM    144  CA  SER    10      79.098  55.458  41.581  1.00  0.00           C  
ATOM    145  HA  SER    10      79.397  56.015  40.693  1.00  0.00           H  
ATOM    146  CB  SER    10      80.213  54.511  42.063  1.00  0.00           C  
ATOM    147  HB2 SER    10      81.121  55.052  42.332  1.00  0.00           H  
ATOM    148  HB3 SER    10      79.963  53.888  42.921  1.00  0.00           H  
ATOM    149  OG  SER    10      80.504  53.547  41.057  1.00  0.00           O  
ATOM    150  HG  SER    10      80.831  54.014  40.284  1.00  0.00           H  
ATOM    151  C   SER    10      77.850  54.627  41.202  1.00  0.00           C  
ATOM    152  O   SER    10      77.124  54.177  42.072  1.00  0.00           O  
ATOM    153  N   THR    11      77.642  54.398  39.858  1.00  0.00           N  
ATOM    154  H   THR    11      78.171  54.989  39.233  1.00  0.00           H  
ATOM    155  CA  THR    11      76.489  53.654  39.339  1.00  0.00           C  
ATOM    156  HA  THR    11      75.618  53.908  39.943  1.00  0.00           H  
ATOM    157  CB  THR    11      76.077  53.975  37.861  1.00  0.00           C  
ATOM    158  HB  THR    11      75.885  55.047  37.823  1.00  0.00           H  
ATOM    159  CG2 THR    11      77.105  53.599  36.861  1.00  0.00           C  
ATOM    160 HG21 THR    11      77.402  52.556  36.967  1.00  0.00           H  
ATOM    161 HG22 THR    11      76.739  53.826  35.860  1.00  0.00           H  
ATOM    162 HG23 THR    11      77.984  54.215  37.053  1.00  0.00           H  
ATOM    163  OG1 THR    11      74.862  53.272  37.456  1.00  0.00           O  
ATOM    164  HG1 THR    11      74.264  53.885  37.891  1.00  0.00           H  
ATOM    165  C   THR    11      76.658  52.150  39.532  1.00  0.00           C  
ATOM    166  O   THR    11      77.761  51.607  39.368  1.00  0.00           O  
ATOM    167  N   ILE    12      75.525  51.551  39.893  1.00  0.00           N  
ATOM    168  H   ILE    12      74.646  52.033  39.771  1.00  0.00           H  
ATOM    169  CA  ILE    12      75.511  50.106  40.294  1.00  0.00           C  
ATOM    170  HA  ILE    12      76.520  49.733  40.116  1.00  0.00           H  
ATOM    171  CB  ILE    12      75.222  49.949  41.798  1.00  0.00           C  
ATOM    172  HB  ILE    12      74.204  50.226  42.068  1.00  0.00           H  
ATOM    173  CG2 ILE    12      75.380  48.385  42.040  1.00  0.00           C  
ATOM    174 HG21 ILE    12      75.089  48.149  43.064  1.00  0.00           H  
ATOM    175 HG22 ILE    12      74.762  47.719  41.438  1.00  0.00           H  
ATOM    176 HG23 ILE    12      76.395  48.054  41.819  1.00  0.00           H  
ATOM    177  CG1 ILE    12      76.136  50.677  42.823  1.00  0.00           C  
ATOM    178 HG12 ILE    12      76.050  51.753  42.676  1.00  0.00           H  
ATOM    179 HG13 ILE    12      75.704  50.387  43.781  1.00  0.00           H  
ATOM    180  CD1 ILE    12      77.556  50.300  42.887  1.00  0.00           C  
ATOM    181 HD11 ILE    12      78.159  51.072  43.366  1.00  0.00           H  
ATOM    182 HD12 ILE    12      77.558  49.344  43.410  1.00  0.00           H  
ATOM    183 HD13 ILE    12      77.907  50.052  41.885  1.00  0.00           H  
ATOM    184  C   ILE    12      74.651  49.317  39.328  1.00  0.00           C  
ATOM    185  O   ILE    12      73.522  49.779  39.115  1.00  0.00           O  
ATOM    186  N   GLN    13      75.053  48.122  38.787  1.00  0.00           N  
ATOM    187  H   GLN    13      76.019  47.847  38.892  1.00  0.00           H  
ATOM    188  CA  GLN    13      74.350  47.497  37.580  1.00  0.00           C  
ATOM    189  HA  GLN    13      73.290  47.746  37.545  1.00  0.00           H  
ATOM    190  CB  GLN    13      75.105  47.949  36.274  1.00  0.00           C  
ATOM    191  HB2 GLN    13      76.140  47.647  36.436  1.00  0.00           H  
ATOM    192  HB3 GLN    13      74.690  47.459  35.393  1.00  0.00           H  
ATOM    193  CG  GLN    13      74.968  49.520  36.175  1.00  0.00           C  
ATOM    194  HG2 GLN    13      73.917  49.802  36.233  1.00  0.00           H  
ATOM    195  HG3 GLN    13      75.577  49.965  36.961  1.00  0.00           H  
ATOM    196  CD  GLN    13      75.551  50.075  34.940  1.00  0.00           C  
ATOM    197  OE1 GLN    13      75.888  49.373  34.029  1.00  0.00           O  
ATOM    198  NE2 GLN    13      75.654  51.424  34.835  1.00  0.00           N  
ATOM    199 HE21 GLN    13      76.009  51.762  33.952  1.00  0.00           H  
ATOM    200 HE22 GLN    13      75.344  51.960  35.632  1.00  0.00           H  
ATOM    201  C   GLN    13      74.269  45.979  37.626  1.00  0.00           C  
ATOM    202  O   GLN    13      75.170  45.420  38.262  1.00  0.00           O  
ATOM    203  N   ALA    14      73.279  45.456  36.992  1.00  0.00           N  
ATOM    204  H   ALA    14      72.795  46.144  36.434  1.00  0.00           H  
ATOM    205  CA  ALA    14      72.899  44.070  36.750  1.00  0.00           C  
ATOM    206  HA  ALA    14      73.747  43.582  36.269  1.00  0.00           H  
ATOM    207  CB  ALA    14      72.561  43.399  38.112  1.00  0.00           C  
ATOM    208  HB1 ALA    14      73.430  43.413  38.770  1.00  0.00           H  
ATOM    209  HB2 ALA    14      71.644  43.804  38.540  1.00  0.00           H  
ATOM    210  HB3 ALA    14      72.426  42.339  37.897  1.00  0.00           H  
ATOM    211  C   ALA    14      71.722  44.094  35.812  1.00  0.00           C  
ATOM    212  O   ALA    14      71.028  45.121  35.641  1.00  0.00           O  
ATOM    213  N   ALA    15      71.299  42.927  35.265  1.00  0.00           N  
ATOM    214  H   ALA    15      71.711  42.053  35.558  1.00  0.00           H  
ATOM    215  CA  ALA    15      70.115  42.964  34.443  1.00  0.00           C  
ATOM    216  HA  ALA    15      69.472  43.733  34.872  1.00  0.00           H  
ATOM    217  CB  ALA    15      70.428  43.423  33.001  1.00  0.00           C  
ATOM    218  HB1 ALA    15      69.511  43.634  32.451  1.00  0.00           H  
ATOM    219  HB2 ALA    15      70.941  44.380  32.902  1.00  0.00           H  
ATOM    220  HB3 ALA    15      71.125  42.720  32.544  1.00  0.00           H  
ATOM    221  C   ALA    15      69.424  41.576  34.471  1.00  0.00           C  
ATOM    222  O   ALA    15      69.882  40.677  35.096  1.00  0.00           O  
ATOM    223  N   ASN    16      68.254  41.429  33.786  1.00  0.00           N  
ATOM    224  H   ASN    16      67.915  42.238  33.287  1.00  0.00           H  
ATOM    225  CA  ASN    16      67.503  40.195  33.669  1.00  0.00           C  
ATOM    226  HA  ASN    16      68.130  39.347  33.391  1.00  0.00           H  
ATOM    227  CB  ASN    16      66.802  39.818  34.974  1.00  0.00           C  
ATOM    228  HB2 ASN    16      67.584  39.787  35.732  1.00  0.00           H  
ATOM    229  HB3 ASN    16      66.101  40.590  35.293  1.00  0.00           H  
ATOM    230  CG  ASN    16      66.181  38.441  34.979  1.00  0.00           C  
ATOM    231  OD1 ASN    16      64.979  38.340  34.715  1.00  0.00           O  
ATOM    232  ND2 ASN    16      66.982  37.397  35.104  1.00  0.00           N  
ATOM    233 HD21 ASN    16      66.619  36.464  35.234  1.00  0.00           H  
ATOM    234 HD22 ASN    16      67.971  37.544  35.243  1.00  0.00           H  
ATOM    235  C   ASN    16      66.496  40.210  32.539  1.00  0.00           C  
ATOM    236  O   ASN    16      65.825  41.210  32.214  1.00  0.00           O  
ATOM    237  N   SER    17      66.297  39.043  31.932  1.00  0.00           N  
ATOM    238  H   SER    17      66.930  38.324  32.250  1.00  0.00           H  
ATOM    239  CA  SER    17      65.396  38.669  30.843  1.00  0.00           C  
ATOM    240  HA  SER    17      65.568  37.613  30.635  1.00  0.00           H  
ATOM    241  CB  SER    17      65.752  39.378  29.547  1.00  0.00           C  
ATOM    242  HB2 SER    17      65.066  38.990  28.795  1.00  0.00           H  
ATOM    243  HB3 SER    17      65.553  40.442  29.673  1.00  0.00           H  
ATOM    244  OG  SER    17      67.090  39.381  28.991  1.00  0.00           O  
ATOM    245  HG  SER    17      67.614  39.958  29.551  1.00  0.00           H  
ATOM    246  C   SER    17      63.963  39.025  31.219  1.00  0.00           C  
ATOM    247  O   SER    17      63.280  39.680  30.432  1.00  0.00           O  
ATOM    248  N   GLN    18      63.457  38.635  32.382  1.00  0.00           N  
ATOM    249  H   GLN    18      64.105  38.232  33.043  1.00  0.00           H  
ATOM    250  CA  GLN    18      62.044  38.786  32.791  1.00  0.00           C  
ATOM    251  HA  GLN    18      61.378  38.445  31.998  1.00  0.00           H  
ATOM    252  CB  GLN    18      61.811  37.897  34.018  1.00  0.00           C  
ATOM    253  HB2 GLN    18      62.546  38.095  34.798  1.00  0.00           H  
ATOM    254  HB3 GLN    18      60.872  38.263  34.434  1.00  0.00           H  
ATOM    255  CG  GLN    18      61.786  36.398  33.934  1.00  0.00           C  
ATOM    256  HG2 GLN    18      62.039  36.037  34.931  1.00  0.00           H  
ATOM    257  HG3 GLN    18      60.806  36.022  33.641  1.00  0.00           H  
ATOM    258  CD  GLN    18      62.852  35.853  32.953  1.00  0.00           C  
ATOM    259  OE1 GLN    18      62.578  35.727  31.776  1.00  0.00           O  
ATOM    260  NE2 GLN    18      64.007  35.505  33.467  1.00  0.00           N  
ATOM    261 HE21 GLN    18      64.786  35.057  33.006  1.00  0.00           H  
ATOM    262 HE22 GLN    18      64.011  35.589  34.473  1.00  0.00           H  
ATOM    263  C   GLN    18      61.630  40.225  33.026  1.00  0.00           C  
ATOM    264  O   GLN    18      62.433  41.016  33.699  1.00  0.00           O  
ATOM    265  N   LEU    19      60.464  40.607  32.600  1.00  0.00           N  
ATOM    266  H   LEU    19      60.057  40.045  31.866  1.00  0.00           H  
ATOM    267  CA  LEU    19      59.546  41.665  33.213  1.00  0.00           C  
ATOM    268  HA  LEU    19      60.180  42.486  33.547  1.00  0.00           H  
ATOM    269  CB  LEU    19      58.576  42.173  32.137  1.00  0.00           C  
ATOM    270  HB2 LEU    19      58.019  41.302  31.789  1.00  0.00           H  
ATOM    271  HB3 LEU    19      57.826  42.843  32.556  1.00  0.00           H  
ATOM    272  CG  LEU    19      59.368  42.737  30.897  1.00  0.00           C  
ATOM    273  HG  LEU    19      59.670  41.919  30.243  1.00  0.00           H  
ATOM    274  CD1 LEU    19      58.360  43.536  30.047  1.00  0.00           C  
ATOM    275 HD11 LEU    19      58.021  44.464  30.509  1.00  0.00           H  
ATOM    276 HD12 LEU    19      58.791  43.736  29.066  1.00  0.00           H  
ATOM    277 HD13 LEU    19      57.512  42.861  29.934  1.00  0.00           H  
ATOM    278  CD2 LEU    19      60.479  43.836  31.184  1.00  0.00           C  
ATOM    279 HD21 LEU    19      59.964  44.735  31.524  1.00  0.00           H  
ATOM    280 HD22 LEU    19      61.152  43.499  31.971  1.00  0.00           H  
ATOM    281 HD23 LEU    19      61.021  44.118  30.281  1.00  0.00           H  
ATOM    282  C   LEU    19      58.833  41.125  34.472  1.00  0.00           C  
ATOM    283  O   LEU    19      58.772  39.944  34.695  1.00  0.00           O  
ATOM    284  N   ILE    20      58.217  42.003  35.347  1.00  0.00           N  
ATOM    285  H   ILE    20      58.441  42.968  35.151  1.00  0.00           H  
ATOM    286  CA  ILE    20      57.417  41.714  36.544  1.00  0.00           C  
ATOM    287  HA  ILE    20      57.039  40.693  36.479  1.00  0.00           H  
ATOM    288  CB  ILE    20      58.195  41.984  37.859  1.00  0.00           C  
ATOM    289  HB  ILE    20      58.227  43.068  37.970  1.00  0.00           H  
ATOM    290  CG2 ILE    20      57.452  41.521  39.162  1.00  0.00           C  
ATOM    291 HG21 ILE    20      57.143  40.486  39.020  1.00  0.00           H  
ATOM    292 HG22 ILE    20      58.109  41.571  40.030  1.00  0.00           H  
ATOM    293 HG23 ILE    20      56.616  42.154  39.457  1.00  0.00           H  
ATOM    294  CG1 ILE    20      59.659  41.388  37.829  1.00  0.00           C  
ATOM    295 HG12 ILE    20      59.571  40.305  37.739  1.00  0.00           H  
ATOM    296 HG13 ILE    20      60.197  41.647  36.917  1.00  0.00           H  
ATOM    297  CD1 ILE    20      60.414  41.888  39.040  1.00  0.00           C  
ATOM    298 HD11 ILE    20      60.256  42.966  39.025  1.00  0.00           H  
ATOM    299 HD12 ILE    20      60.105  41.398  39.963  1.00  0.00           H  
ATOM    300 HD13 ILE    20      61.485  41.748  38.888  1.00  0.00           H  
ATOM    301  C   ILE    20      56.079  42.574  36.619  1.00  0.00           C  
ATOM    302  O   ILE    20      56.132  43.823  36.759  1.00  0.00           O  
ATOM    303  N   ASP    21      54.945  41.882  36.445  1.00  0.00           N  
ATOM    304  H   ASP    21      55.103  40.897  36.283  1.00  0.00           H  
ATOM    305  CA  ASP    21      53.585  42.328  36.792  1.00  0.00           C  
ATOM    306  HA  ASP    21      53.453  43.329  36.380  1.00  0.00           H  
ATOM    307  CB  ASP    21      52.539  41.405  36.243  1.00  0.00           C  
ATOM    308  HB2 ASP    21      52.496  40.526  36.885  1.00  0.00           H  
ATOM    309  HB3 ASP    21      51.599  41.956  36.204  1.00  0.00           H  
ATOM    310  CG  ASP    21      52.758  41.025  34.754  1.00  0.00           C  
ATOM    311  OD1 ASP    21      52.535  41.945  33.936  1.00  0.00           O  
ATOM    312  OD2 ASP    21      53.368  39.966  34.422  1.00  0.00           O  
ATOM    313  C   ASP    21      53.395  42.375  38.356  1.00  0.00           C  
ATOM    314  O   ASP    21      53.841  41.581  39.163  1.00  0.00           O  
ATOM    315  N   LEU    22      52.563  43.357  38.753  1.00  0.00           N  
ATOM    316  H   LEU    22      52.079  43.925  38.073  1.00  0.00           H  
ATOM    317  CA  LEU    22      52.370  43.796  40.110  1.00  0.00           C  
ATOM    318  HA  LEU    22      52.929  43.136  40.773  1.00  0.00           H  
ATOM    319  CB  LEU    22      52.714  45.242  40.280  1.00  0.00           C  
ATOM    320  HB2 LEU    22      52.048  45.834  39.651  1.00  0.00           H  
ATOM    321  HB3 LEU    22      52.568  45.506  41.327  1.00  0.00           H  
ATOM    322  CG  LEU    22      54.141  45.610  39.825  1.00  0.00           C  
ATOM    323  HG  LEU    22      54.333  45.254  38.813  1.00  0.00           H  
ATOM    324  CD1 LEU    22      54.150  47.104  39.969  1.00  0.00           C  
ATOM    325 HD11 LEU    22      53.804  47.436  40.948  1.00  0.00           H  
ATOM    326 HD12 LEU    22      55.155  47.494  39.806  1.00  0.00           H  
ATOM    327 HD13 LEU    22      53.546  47.521  39.164  1.00  0.00           H  
ATOM    328  CD2 LEU    22      55.273  44.925  40.629  1.00  0.00           C  
ATOM    329 HD21 LEU    22      55.260  43.836  40.663  1.00  0.00           H  
ATOM    330 HD22 LEU    22      56.128  45.060  39.967  1.00  0.00           H  
ATOM    331 HD23 LEU    22      55.374  45.476  41.565  1.00  0.00           H  
ATOM    332  C   LEU    22      50.922  43.515  40.586  1.00  0.00           C  
ATOM    333  O   LEU    22      49.963  43.474  39.805  1.00  0.00           O  
ATOM    334  N   THR    23      50.759  43.526  41.902  1.00  0.00           N  
ATOM    335  H   THR    23      51.607  43.644  42.438  1.00  0.00           H  
ATOM    336  CA  THR    23      49.575  43.171  42.631  1.00  0.00           C  
ATOM    337  HA  THR    23      48.743  42.853  42.002  1.00  0.00           H  
ATOM    338  CB  THR    23      49.804  41.919  43.499  1.00  0.00           C  
ATOM    339  HB  THR    23      50.367  41.152  42.967  1.00  0.00           H  
ATOM    340  CG2 THR    23      50.707  42.056  44.652  1.00  0.00           C  
ATOM    341 HG21 THR    23      51.732  42.136  44.289  1.00  0.00           H  
ATOM    342 HG22 THR    23      50.519  42.957  45.235  1.00  0.00           H  
ATOM    343 HG23 THR    23      50.688  41.195  45.320  1.00  0.00           H  
ATOM    344  OG1 THR    23      48.569  41.384  43.960  1.00  0.00           O  
ATOM    345  HG1 THR    23      48.636  40.427  43.940  1.00  0.00           H  
ATOM    346  C   THR    23      49.034  44.329  43.497  1.00  0.00           C  
ATOM    347  O   THR    23      49.686  45.367  43.620  1.00  0.00           O  
ATOM    348  N   VAL    24      47.921  44.151  44.162  1.00  0.00           N  
ATOM    349  H   VAL    24      47.414  43.284  44.058  1.00  0.00           H  
ATOM    350  CA  VAL    24      47.141  45.318  44.808  1.00  0.00           C  
ATOM    351  HA  VAL    24      46.807  45.939  43.977  1.00  0.00           H  
ATOM    352  CB  VAL    24      45.888  44.779  45.493  1.00  0.00           C  
ATOM    353  HB  VAL    24      46.198  44.012  46.203  1.00  0.00           H  
ATOM    354  CG1 VAL    24      45.148  45.803  46.351  1.00  0.00           C  
ATOM    355 HG11 VAL    24      44.996  46.737  45.809  1.00  0.00           H  
ATOM    356 HG12 VAL    24      44.201  45.322  46.595  1.00  0.00           H  
ATOM    357 HG13 VAL    24      45.638  45.962  47.311  1.00  0.00           H  
ATOM    358  CG2 VAL    24      44.814  44.099  44.571  1.00  0.00           C  
ATOM    359 HG21 VAL    24      45.245  43.245  44.048  1.00  0.00           H  
ATOM    360 HG22 VAL    24      43.861  43.903  45.061  1.00  0.00           H  
ATOM    361 HG23 VAL    24      44.615  44.826  43.783  1.00  0.00           H  
ATOM    362  C   VAL    24      47.944  46.151  45.747  1.00  0.00           C  
ATOM    363  O   VAL    24      48.061  47.446  45.532  1.00  0.00           O  
ATOM    364  N   TRP    25      48.554  45.498  46.728  1.00  0.00           N  
ATOM    365  H   TRP    25      48.194  44.609  47.044  1.00  0.00           H  
ATOM    366  CA  TRP    25      49.405  46.113  47.779  1.00  0.00           C  
ATOM    367  HA  TRP    25      48.887  46.846  48.398  1.00  0.00           H  
ATOM    368  CB  TRP    25      49.640  44.885  48.649  1.00  0.00           C  
ATOM    369  HB2 TRP    25      50.051  44.119  47.992  1.00  0.00           H  
ATOM    370  HB3 TRP    25      50.246  45.224  49.489  1.00  0.00           H  
ATOM    371  CG  TRP    25      48.357  44.295  49.250  1.00  0.00           C  
ATOM    372  CD1 TRP    25      47.272  45.033  49.579  1.00  0.00           C  
ATOM    373  HD1 TRP    25      47.181  46.109  49.558  1.00  0.00           H  
ATOM    374  NE1 TRP    25      46.287  44.156  49.908  1.00  0.00           N  
ATOM    375  HE1 TRP    25      45.426  44.584  50.217  1.00  0.00           H  
ATOM    376  CE2 TRP    25      46.610  42.803  49.959  1.00  0.00           C  
ATOM    377  CZ2 TRP    25      46.029  41.668  50.485  1.00  0.00           C  
ATOM    378  HZ2 TRP    25      45.072  41.692  50.985  1.00  0.00           H  
ATOM    379  CH2 TRP    25      46.753  40.468  50.336  1.00  0.00           C  
ATOM    380  HH2 TRP    25      46.192  39.583  50.598  1.00  0.00           H  
ATOM    381  CZ3 TRP    25      47.971  40.415  49.599  1.00  0.00           C  
ATOM    382  HZ3 TRP    25      48.451  39.460  49.445  1.00  0.00           H  
ATOM    383  CE3 TRP    25      48.598  41.650  49.183  1.00  0.00           C  
ATOM    384  HE3 TRP    25      49.574  41.674  48.723  1.00  0.00           H  
ATOM    385  CD2 TRP    25      47.961  42.874  49.431  1.00  0.00           C  
ATOM    386  C   TRP    25      50.685  46.727  47.272  1.00  0.00           C  
ATOM    387  O   TRP    25      51.233  47.574  47.977  1.00  0.00           O  
ATOM    388  N   ASP    26      51.295  46.221  46.161  1.00  0.00           N  
ATOM    389  H   ASP    26      50.698  45.587  45.649  1.00  0.00           H  
ATOM    390  CA  ASP    26      52.518  46.898  45.551  1.00  0.00           C  
ATOM    391  HA  ASP    26      53.293  46.825  46.313  1.00  0.00           H  
ATOM    392  CB  ASP    26      53.125  46.102  44.356  1.00  0.00           C  
ATOM    393  HB2 ASP    26      52.315  45.986  43.636  1.00  0.00           H  
ATOM    394  HB3 ASP    26      54.003  46.676  44.058  1.00  0.00           H  
ATOM    395  CG  ASP    26      53.692  44.714  44.711  1.00  0.00           C  
ATOM    396  OD1 ASP    26      54.128  44.499  45.847  1.00  0.00           O  
ATOM    397  OD2 ASP    26      53.641  43.744  43.877  1.00  0.00           O  
ATOM    398  C   ASP    26      52.110  48.254  45.111  1.00  0.00           C  
ATOM    399  O   ASP    26      52.733  49.200  45.451  1.00  0.00           O  
ATOM    400  N   LEU    27      51.058  48.346  44.210  1.00  0.00           N  
ATOM    401  H   LEU    27      50.502  47.564  43.892  1.00  0.00           H  
ATOM    402  CA  LEU    27      50.542  49.593  43.627  1.00  0.00           C  
ATOM    403  HA  LEU    27      51.362  49.980  43.022  1.00  0.00           H  
ATOM    404  CB  LEU    27      49.448  49.183  42.548  1.00  0.00           C  
ATOM    405  HB2 LEU    27      48.627  48.670  43.049  1.00  0.00           H  
ATOM    406  HB3 LEU    27      49.052  50.066  42.045  1.00  0.00           H  
ATOM    407  CG  LEU    27      49.902  48.172  41.514  1.00  0.00           C  
ATOM    408  HG  LEU    27      50.300  47.385  42.155  1.00  0.00           H  
ATOM    409  CD1 LEU    27      48.770  47.503  40.703  1.00  0.00           C  
ATOM    410 HD11 LEU    27      49.229  46.708  40.117  1.00  0.00           H  
ATOM    411 HD12 LEU    27      48.053  46.990  41.345  1.00  0.00           H  
ATOM    412 HD13 LEU    27      48.406  48.168  39.919  1.00  0.00           H  
ATOM    413  CD2 LEU    27      50.916  48.755  40.539  1.00  0.00           C  
ATOM    414 HD21 LEU    27      51.225  47.953  39.869  1.00  0.00           H  
ATOM    415 HD22 LEU    27      50.502  49.634  40.045  1.00  0.00           H  
ATOM    416 HD23 LEU    27      51.851  49.034  41.024  1.00  0.00           H  
ATOM    417  C   LEU    27      50.102  50.650  44.679  1.00  0.00           C  
ATOM    418  O   LEU    27      50.436  51.863  44.519  1.00  0.00           O  
ATOM    419  N   ILE    28      49.397  50.169  45.717  1.00  0.00           N  
ATOM    420  H   ILE    28      49.245  49.171  45.728  1.00  0.00           H  
ATOM    421  CA  ILE    28      49.109  51.083  46.862  1.00  0.00           C  
ATOM    422  HA  ILE    28      48.476  51.924  46.574  1.00  0.00           H  
ATOM    423  CB  ILE    28      48.369  50.161  47.882  1.00  0.00           C  
ATOM    424  HB  ILE    28      48.890  49.204  47.921  1.00  0.00           H  
ATOM    425  CG2 ILE    28      48.446  50.710  49.302  1.00  0.00           C  
ATOM    426 HG21 ILE    28      47.902  50.100  50.023  1.00  0.00           H  
ATOM    427 HG22 ILE    28      49.474  50.786  49.654  1.00  0.00           H  
ATOM    428 HG23 ILE    28      47.919  51.664  49.323  1.00  0.00           H  
ATOM    429  CG1 ILE    28      46.923  49.906  47.367  1.00  0.00           C  
ATOM    430 HG12 ILE    28      46.338  50.825  47.367  1.00  0.00           H  
ATOM    431 HG13 ILE    28      46.980  49.608  46.320  1.00  0.00           H  
ATOM    432  CD1 ILE    28      46.162  48.777  48.163  1.00  0.00           C  
ATOM    433 HD11 ILE    28      45.152  48.629  47.780  1.00  0.00           H  
ATOM    434 HD12 ILE    28      46.527  47.783  47.905  1.00  0.00           H  
ATOM    435 HD13 ILE    28      46.061  49.011  49.222  1.00  0.00           H  
ATOM    436  C   ILE    28      50.340  51.838  47.462  1.00  0.00           C  
ATOM    437  O   ILE    28      50.201  53.003  47.839  1.00  0.00           O  
ATOM    438  N   GLY    29      51.566  51.322  47.473  1.00  0.00           N  
ATOM    439  H   GLY    29      51.522  50.337  47.254  1.00  0.00           H  
ATOM    440  CA  GLY    29      52.869  51.889  47.759  1.00  0.00           C  
ATOM    441  HA2 GLY    29      52.738  52.274  48.770  1.00  0.00           H  
ATOM    442  HA3 GLY    29      53.549  51.038  47.714  1.00  0.00           H  
ATOM    443  C   GLY    29      53.470  52.901  46.756  1.00  0.00           C  
ATOM    444  O   GLY    29      54.439  53.546  47.056  1.00  0.00           O  
ATOM    445  N   LEU    30      52.868  53.089  45.621  1.00  0.00           N  
ATOM    446  H   LEU    30      51.968  52.646  45.503  1.00  0.00           H  
ATOM    447  CA  LEU    30      53.312  54.053  44.637  1.00  0.00           C  
ATOM    448  HA  LEU    30      54.327  53.913  44.264  1.00  0.00           H  
ATOM    449  CB  LEU    30      52.470  53.860  43.320  1.00  0.00           C  
ATOM    450  HB2 LEU    30      51.405  53.682  43.471  1.00  0.00           H  
ATOM    451  HB3 LEU    30      52.466  54.872  42.915  1.00  0.00           H  
ATOM    452  CG  LEU    30      52.886  52.707  42.369  1.00  0.00           C  
ATOM    453  HG  LEU    30      53.109  51.793  42.920  1.00  0.00           H  
ATOM    454  CD1 LEU    30      51.765  52.464  41.335  1.00  0.00           C  
ATOM    455 HD11 LEU    30      51.272  53.378  41.004  1.00  0.00           H  
ATOM    456 HD12 LEU    30      52.100  51.773  40.560  1.00  0.00           H  
ATOM    457 HD13 LEU    30      50.955  51.940  41.842  1.00  0.00           H  
ATOM    458  CD2 LEU    30      54.161  53.036  41.479  1.00  0.00           C  
ATOM    459 HD21 LEU    30      53.961  53.936  40.897  1.00  0.00           H  
ATOM    460 HD22 LEU    30      55.071  53.267  42.033  1.00  0.00           H  
ATOM    461 HD23 LEU    30      54.237  52.137  40.866  1.00  0.00           H  
ATOM    462  C   LEU    30      53.253  55.457  45.108  1.00  0.00           C  
ATOM    463  O   LEU    30      53.952  56.303  44.616  1.00  0.00           O  
ATOM    464  N   GLU    31      52.289  55.748  46.020  1.00  0.00           N  
ATOM    465  H   GLU    31      51.793  54.942  46.372  1.00  0.00           H  
ATOM    466  CA  GLU    31      51.801  57.082  46.528  1.00  0.00           C  
ATOM    467  HA  GLU    31      51.963  57.930  45.863  1.00  0.00           H  
ATOM    468  CB  GLU    31      50.280  56.983  46.632  1.00  0.00           C  
ATOM    469  HB2 GLU    31      49.971  56.596  45.661  1.00  0.00           H  
ATOM    470  HB3 GLU    31      50.195  56.180  47.364  1.00  0.00           H  
ATOM    471  CG  GLU    31      49.522  58.276  46.886  1.00  0.00           C  
ATOM    472  HG2 GLU    31      48.468  58.049  47.044  1.00  0.00           H  
ATOM    473  HG3 GLU    31      49.839  58.734  47.823  1.00  0.00           H  
ATOM    474  CD  GLU    31      49.681  59.191  45.674  1.00  0.00           C  
ATOM    475  OE1 GLU    31      49.795  60.363  45.937  1.00  0.00           O  
ATOM    476  OE2 GLU    31      49.563  58.723  44.496  1.00  0.00           O  
ATOM    477  C   GLU    31      52.365  57.452  47.928  1.00  0.00           C  
ATOM    478  O   GLU    31      52.152  58.600  48.451  1.00  0.00           O  
ATOM    479  N   ARG    32      53.153  56.514  48.440  1.00  0.00           N  
ATOM    480  H   ARG    32      53.223  55.688  47.862  1.00  0.00           H  
ATOM    481  CA  ARG    32      54.002  56.627  49.654  1.00  0.00           C  
ATOM    482  HA  ARG    32      53.759  57.589  50.104  1.00  0.00           H  
ATOM    483  CB  ARG    32      53.752  55.466  50.657  1.00  0.00           C  
ATOM    484  HB2 ARG    32      54.172  54.550  50.242  1.00  0.00           H  
ATOM    485  HB3 ARG    32      54.238  55.677  51.610  1.00  0.00           H  
ATOM    486  CG  ARG    32      52.303  55.139  50.971  1.00  0.00           C  
ATOM    487  HG2 ARG    32      51.930  54.751  50.023  1.00  0.00           H  
ATOM    488  HG3 ARG    32      52.205  54.364  51.732  1.00  0.00           H  
ATOM    489  CD  ARG    32      51.473  56.330  51.521  1.00  0.00           C  
ATOM    490  HD2 ARG    32      51.279  57.053  50.729  1.00  0.00           H  
ATOM    491  HD3 ARG    32      50.484  56.024  51.862  1.00  0.00           H  
ATOM    492  NE  ARG    32      52.130  57.047  52.549  1.00  0.00           N  
ATOM    493  HE  ARG    32      53.032  56.744  52.888  1.00  0.00           H  
ATOM    494  CZ  ARG    32      51.592  57.889  53.453  1.00  0.00           C  
ATOM    495  NH1 ARG    32      50.406  58.451  53.282  1.00  0.00           N  
ATOM    496 HH11 ARG    32      49.861  58.216  52.466  1.00  0.00           H  
ATOM    497 HH12 ARG    32      50.007  58.836  54.126  1.00  0.00           H  
ATOM    498  NH2 ARG    32      52.252  58.226  54.539  1.00  0.00           N  
ATOM    499 HH21 ARG    32      53.233  57.986  54.561  1.00  0.00           H  
ATOM    500 HH22 ARG    32      51.881  58.882  55.212  1.00  0.00           H  
ATOM    501  C   ARG    32      55.458  56.829  49.309  1.00  0.00           C  
ATOM    502  O   ARG    32      55.852  56.783  48.143  1.00  0.00           O  
ATOM    503  N   GLU    33      56.342  57.110  50.261  1.00  0.00           N  
ATOM    504  H   GLU    33      56.001  57.271  51.198  1.00  0.00           H  
ATOM    505  CA  GLU    33      57.754  57.159  50.134  1.00  0.00           C  
ATOM    506  HA  GLU    33      58.143  57.567  49.202  1.00  0.00           H  
ATOM    507  CB  GLU    33      58.321  57.980  51.304  1.00  0.00           C  
ATOM    508  HB2 GLU    33      58.060  57.539  52.266  1.00  0.00           H  
ATOM    509  HB3 GLU    33      59.388  57.772  51.224  1.00  0.00           H  
ATOM    510  CG  GLU    33      58.018  59.492  51.319  1.00  0.00           C  
ATOM    511  HG2 GLU    33      58.560  60.064  52.072  1.00  0.00           H  
ATOM    512  HG3 GLU    33      58.276  59.899  50.341  1.00  0.00           H  
ATOM    513  CD  GLU    33      56.563  59.783  51.654  1.00  0.00           C  
ATOM    514  OE1 GLU    33      56.025  60.835  51.176  1.00  0.00           O  
ATOM    515  OE2 GLU    33      55.840  58.998  52.311  1.00  0.00           O  
ATOM    516  C   GLU    33      58.415  55.767  50.199  1.00  0.00           C  
ATOM    517  O   GLU    33      57.775  54.774  50.535  1.00  0.00           O  
ATOM    518  N   SER    34      59.709  55.780  49.957  1.00  0.00           N  
ATOM    519  H   SER    34      60.090  56.591  49.490  1.00  0.00           H  
ATOM    520  CA  SER    34      60.681  54.695  50.020  1.00  0.00           C  
ATOM    521  HA  SER    34      60.263  53.881  49.428  1.00  0.00           H  
ATOM    522  CB  SER    34      61.941  55.123  49.303  1.00  0.00           C  
ATOM    523  HB2 SER    34      62.542  54.236  49.103  1.00  0.00           H  
ATOM    524  HB3 SER    34      61.705  55.680  48.397  1.00  0.00           H  
ATOM    525  OG  SER    34      62.746  55.907  50.060  1.00  0.00           O  
ATOM    526  HG  SER    34      62.299  56.740  50.224  1.00  0.00           H  
ATOM    527  C   SER    34      60.877  54.107  51.414  1.00  0.00           C  
ATOM    528  O   SER    34      60.743  54.708  52.438  1.00  0.00           O  
ATOM    529  N   ILE    35      61.356  52.859  51.482  1.00  0.00           N  
ATOM    530  H   ILE    35      61.436  52.320  50.632  1.00  0.00           H  
ATOM    531  CA  ILE    35      61.942  52.341  52.755  1.00  0.00           C  
ATOM    532  HA  ILE    35      61.254  52.579  53.566  1.00  0.00           H  
ATOM    533  CB  ILE    35      61.961  50.826  52.677  1.00  0.00           C  
ATOM    534  HB  ILE    35      62.507  50.535  51.780  1.00  0.00           H  
ATOM    535  CG2 ILE    35      62.809  50.224  53.791  1.00  0.00           C  
ATOM    536 HG21 ILE    35      62.821  49.134  53.758  1.00  0.00           H  
ATOM    537 HG22 ILE    35      63.807  50.664  53.808  1.00  0.00           H  
ATOM    538 HG23 ILE    35      62.348  50.553  54.722  1.00  0.00           H  
ATOM    539  CG1 ILE    35      60.496  50.292  52.670  1.00  0.00           C  
ATOM    540 HG12 ILE    35      60.078  50.382  53.672  1.00  0.00           H  
ATOM    541 HG13 ILE    35      59.779  50.811  52.033  1.00  0.00           H  
ATOM    542  CD1 ILE    35      60.398  48.849  52.217  1.00  0.00           C  
ATOM    543 HD11 ILE    35      60.933  48.154  52.864  1.00  0.00           H  
ATOM    544 HD12 ILE    35      59.396  48.507  51.960  1.00  0.00           H  
ATOM    545 HD13 ILE    35      60.982  48.648  51.318  1.00  0.00           H  
ATOM    546  C   ILE    35      63.358  52.970  52.965  1.00  0.00           C  
ATOM    547  O   ILE    35      64.179  52.952  52.066  1.00  0.00           O  
ATOM    548  N   GLN    36      63.800  53.340  54.233  1.00  0.00           N  
ATOM    549  H   GLN    36      63.109  53.173  54.951  1.00  0.00           H  
ATOM    550  CA  GLN    36      64.965  54.163  54.547  1.00  0.00           C  
ATOM    551  HA  GLN    36      65.622  53.988  53.695  1.00  0.00           H  
ATOM    552  CB  GLN    36      64.651  55.634  54.462  1.00  0.00           C  
ATOM    553  HB2 GLN    36      63.776  55.924  55.044  1.00  0.00           H  
ATOM    554  HB3 GLN    36      65.548  56.139  54.820  1.00  0.00           H  
ATOM    555  CG  GLN    36      64.392  56.147  53.039  1.00  0.00           C  
ATOM    556  HG2 GLN    36      65.206  55.805  52.401  1.00  0.00           H  
ATOM    557  HG3 GLN    36      63.465  55.778  52.600  1.00  0.00           H  
ATOM    558  CD  GLN    36      64.333  57.696  53.037  1.00  0.00           C  
ATOM    559  OE1 GLN    36      63.579  58.280  53.795  1.00  0.00           O  
ATOM    560  NE2 GLN    36      65.181  58.372  52.270  1.00  0.00           N  
ATOM    561 HE21 GLN    36      65.255  59.362  52.453  1.00  0.00           H  
ATOM    562 HE22 GLN    36      65.684  57.884  51.543  1.00  0.00           H  
ATOM    563  C   GLN    36      65.635  53.742  55.823  1.00  0.00           C  
ATOM    564  O   GLN    36      65.564  54.361  56.867  1.00  0.00           O  
ATOM    565  N   GLN    37      66.366  52.656  55.702  1.00  0.00           N  
ATOM    566  H   GLN    37      66.351  52.101  54.858  1.00  0.00           H  
ATOM    567  CA  GLN    37      67.005  52.067  56.874  1.00  0.00           C  
ATOM    568  HA  GLN    37      66.879  52.691  57.758  1.00  0.00           H  
ATOM    569  CB  GLN    37      66.243  50.836  57.349  1.00  0.00           C  
ATOM    570  HB2 GLN    37      66.262  50.068  56.576  1.00  0.00           H  
ATOM    571  HB3 GLN    37      66.836  50.435  58.171  1.00  0.00           H  
ATOM    572  CG  GLN    37      64.696  51.013  57.700  1.00  0.00           C  
ATOM    573  HG2 GLN    37      64.590  51.572  58.629  1.00  0.00           H  
ATOM    574  HG3 GLN    37      64.199  51.370  56.798  1.00  0.00           H  
ATOM    575  CD  GLN    37      64.179  49.672  58.080  1.00  0.00           C  
ATOM    576  OE1 GLN    37      64.245  49.224  59.221  1.00  0.00           O  
ATOM    577  NE2 GLN    37      63.605  48.882  57.231  1.00  0.00           N  
ATOM    578 HE21 GLN    37      62.883  48.308  57.642  1.00  0.00           H  
ATOM    579 HE22 GLN    37      63.595  48.950  56.223  1.00  0.00           H  
ATOM    580  C   GLN    37      68.498  51.695  56.725  1.00  0.00           C  
ATOM    581  O   GLN    37      68.914  51.417  55.653  1.00  0.00           O  
ATOM    582  N   GLY    38      69.241  51.574  57.862  1.00  0.00           N  
ATOM    583  H   GLY    38      68.742  51.851  58.695  1.00  0.00           H  
ATOM    584  CA  GLY    38      70.736  51.287  57.829  1.00  0.00           C  
ATOM    585  HA2 GLY    38      71.102  50.532  57.134  1.00  0.00           H  
ATOM    586  HA3 GLY    38      71.279  52.225  57.711  1.00  0.00           H  
ATOM    587  C   GLY    38      71.206  50.946  59.206  1.00  0.00           C  
ATOM    588  O   GLY    38      70.379  50.874  60.094  1.00  0.00           O  
ATOM    589  N   LEU    39      72.479  50.612  59.436  1.00  0.00           N  
ATOM    590  H   LEU    39      73.179  50.798  58.733  1.00  0.00           H  
ATOM    591  CA  LEU    39      73.031  50.008  60.607  1.00  0.00           C  
ATOM    592  HA  LEU    39      72.359  50.369  61.386  1.00  0.00           H  
ATOM    593  CB  LEU    39      73.270  48.472  60.384  1.00  0.00           C  
ATOM    594  HB2 LEU    39      73.941  48.415  59.528  1.00  0.00           H  
ATOM    595  HB3 LEU    39      73.771  48.139  61.293  1.00  0.00           H  
ATOM    596  CG  LEU    39      72.006  47.624  60.016  1.00  0.00           C  
ATOM    597  HG  LEU    39      71.246  48.201  59.489  1.00  0.00           H  
ATOM    598  CD1 LEU    39      72.430  46.448  59.148  1.00  0.00           C  
ATOM    599 HD11 LEU    39      73.093  45.776  59.693  1.00  0.00           H  
ATOM    600 HD12 LEU    39      71.511  45.874  59.035  1.00  0.00           H  
ATOM    601 HD13 LEU    39      72.887  46.801  58.224  1.00  0.00           H  
ATOM    602  CD2 LEU    39      71.451  47.160  61.347  1.00  0.00           C  
ATOM    603 HD21 LEU    39      72.216  46.573  61.855  1.00  0.00           H  
ATOM    604 HD22 LEU    39      71.110  47.939  62.029  1.00  0.00           H  
ATOM    605 HD23 LEU    39      70.669  46.443  61.098  1.00  0.00           H  
ATOM    606  C   LEU    39      74.374  50.684  60.918  1.00  0.00           C  
ATOM    607  O   LEU    39      74.990  51.329  60.077  1.00  0.00           O  
ATOM    608  N   LEU    40      74.741  50.619  62.191  1.00  0.00           N  
ATOM    609  H   LEU    40      74.067  50.162  62.788  1.00  0.00           H  
ATOM    610  CA  LEU    40      75.918  51.148  62.852  1.00  0.00           C  
ATOM    611  HA  LEU    40      76.330  51.870  62.147  1.00  0.00           H  
ATOM    612  CB  LEU    40      75.581  51.882  64.179  1.00  0.00           C  
ATOM    613  HB2 LEU    40      74.948  51.188  64.732  1.00  0.00           H  
ATOM    614  HB3 LEU    40      76.467  52.086  64.781  1.00  0.00           H  
ATOM    615  CG  LEU    40      74.924  53.194  63.985  1.00  0.00           C  
ATOM    616  HG  LEU    40      74.157  52.867  63.283  1.00  0.00           H  
ATOM    617  CD1 LEU    40      74.276  53.804  65.191  1.00  0.00           C  
ATOM    618 HD11 LEU    40      74.965  53.925  66.027  1.00  0.00           H  
ATOM    619 HD12 LEU    40      73.840  54.760  64.901  1.00  0.00           H  
ATOM    620 HD13 LEU    40      73.412  53.247  65.556  1.00  0.00           H  
ATOM    621  CD2 LEU    40      75.823  54.382  63.446  1.00  0.00           C  
ATOM    622 HD21 LEU    40      76.495  54.796  64.197  1.00  0.00           H  
ATOM    623 HD22 LEU    40      76.649  53.976  62.862  1.00  0.00           H  
ATOM    624 HD23 LEU    40      75.337  55.247  62.995  1.00  0.00           H  
ATOM    625  C   LEU    40      76.953  50.148  63.079  1.00  0.00           C  
ATOM    626  O   LEU    40      76.676  49.052  63.553  1.00  0.00           O  
ATOM    627  N   TYR    41      78.297  50.472  62.823  1.00  0.00           N  
ATOM    628  H   TYR    41      78.500  51.227  62.185  1.00  0.00           H  
ATOM    629  CA  TYR    41      79.398  49.583  62.924  1.00  0.00           C  
ATOM    630  HA  TYR    41      79.090  48.732  63.531  1.00  0.00           H  
ATOM    631  CB  TYR    41      79.605  48.985  61.534  1.00  0.00           C  
ATOM    632  HB2 TYR    41      79.680  49.828  60.846  1.00  0.00           H  
ATOM    633  HB3 TYR    41      80.579  48.511  61.420  1.00  0.00           H  
ATOM    634  CG  TYR    41      78.465  48.144  60.950  1.00  0.00           C  
ATOM    635  CD1 TYR    41      78.425  46.811  61.311  1.00  0.00           C  
ATOM    636  HD1 TYR    41      79.114  46.355  62.007  1.00  0.00           H  
ATOM    637  CE1 TYR    41      77.332  45.984  60.801  1.00  0.00           C  
ATOM    638  HE1 TYR    41      77.376  44.946  61.098  1.00  0.00           H  
ATOM    639  CZ  TYR    41      76.546  46.486  59.735  1.00  0.00           C  
ATOM    640  OH  TYR    41      75.705  45.641  59.138  1.00  0.00           O  
ATOM    641  HH  TYR    41      75.568  44.802  59.583  1.00  0.00           H  
ATOM    642  CE2 TYR    41      76.761  47.864  59.286  1.00  0.00           C  
ATOM    643  HE2 TYR    41      76.215  48.244  58.435  1.00  0.00           H  
ATOM    644  CD2 TYR    41      77.672  48.671  59.940  1.00  0.00           C  
ATOM    645  HD2 TYR    41      77.902  49.675  59.616  1.00  0.00           H  
ATOM    646  C   TYR    41      80.730  50.129  63.552  1.00  0.00           C  
ATOM    647  O   TYR    41      81.191  51.323  63.349  1.00  0.00           O  
ATOM    648  N   HID    42      81.339  49.328  64.424  1.00  0.00           N  
ATOM    649  H   HID    42      80.907  48.445  64.657  1.00  0.00           H  
ATOM    650  CA  HID    42      82.720  49.637  64.925  1.00  0.00           C  
ATOM    651  HA  HID    42      83.204  50.282  64.191  1.00  0.00           H  
ATOM    652  CB  HID    42      82.775  50.397  66.303  1.00  0.00           C  
ATOM    653  HB2 HID    42      82.410  51.423  66.254  1.00  0.00           H  
ATOM    654  HB3 HID    42      82.165  50.030  67.128  1.00  0.00           H  
ATOM    655  CG  HID    42      84.119  50.527  66.771  1.00  0.00           C  
ATOM    656  ND1 HID    42      84.931  51.552  66.418  1.00  0.00           N  
ATOM    657  HD1 HID    42      84.607  52.377  65.935  1.00  0.00           H  
ATOM    658  CE1 HID    42      86.055  51.404  67.101  1.00  0.00           C  
ATOM    659  HE1 HID    42      86.908  52.066  67.058  1.00  0.00           H  
ATOM    660  NE2 HID    42      86.043  50.320  67.847  1.00  0.00           N  
ATOM    661  CD2 HID    42      84.796  49.767  67.678  1.00  0.00           C  
ATOM    662  HD2 HID    42      84.461  48.845  68.131  1.00  0.00           H  
ATOM    663  C   HID    42      83.557  48.307  65.059  1.00  0.00           C  
ATOM    664  O   HID    42      83.133  47.446  65.816  1.00  0.00           O  
ATOM    665  N   HID    43      84.677  48.247  64.313  1.00  0.00           N  
ATOM    666  H   HID    43      84.968  48.996  63.701  1.00  0.00           H  
ATOM    667  CA  HID    43      85.653  47.131  64.416  1.00  0.00           C  
ATOM    668  HA  HID    43      85.193  46.382  65.061  1.00  0.00           H  
ATOM    669  CB  HID    43      85.528  46.388  63.075  1.00  0.00           C  
ATOM    670  HB2 HID    43      84.574  45.867  62.997  1.00  0.00           H  
ATOM    671  HB3 HID    43      85.572  47.074  62.229  1.00  0.00           H  
ATOM    672  CG  HID    43      86.639  45.392  62.950  1.00  0.00           C  
ATOM    673  ND1 HID    43      86.673  44.099  63.312  1.00  0.00           N  
ATOM    674  HD1 HID    43      85.908  43.627  63.773  1.00  0.00           H  
ATOM    675  CE1 HID    43      87.882  43.581  63.007  1.00  0.00           C  
ATOM    676  HE1 HID    43      88.071  42.532  63.181  1.00  0.00           H  
ATOM    677  NE2 HID    43      88.690  44.531  62.456  1.00  0.00           N  
ATOM    678  CD2 HID    43      87.883  45.674  62.447  1.00  0.00           C  
ATOM    679  HD2 HID    43      88.257  46.628  62.108  1.00  0.00           H  
ATOM    680  C   HID    43      87.058  47.541  64.895  1.00  0.00           C  
ATOM    681  O   HID    43      87.511  48.474  64.252  1.00  0.00           O  
ATOM    682  N   PRO    44      87.676  46.830  65.845  1.00  0.00           N  
ATOM    683  CD  PRO    44      87.332  45.560  66.426  1.00  0.00           C  
ATOM    684  HD2 PRO    44      87.076  44.877  65.615  1.00  0.00           H  
ATOM    685  HD3 PRO    44      86.453  45.642  67.066  1.00  0.00           H  
ATOM    686  CG  PRO    44      88.491  45.093  67.223  1.00  0.00           C  
ATOM    687  HG2 PRO    44      89.227  44.749  66.496  1.00  0.00           H  
ATOM    688  HG3 PRO    44      88.170  44.336  67.939  1.00  0.00           H  
ATOM    689  CB  PRO    44      89.066  46.331  67.780  1.00  0.00           C  
ATOM    690  HB2 PRO    44      90.134  46.328  67.998  1.00  0.00           H  
ATOM    691  HB3 PRO    44      88.551  46.464  68.732  1.00  0.00           H  
ATOM    692  CA  PRO    44      88.745  47.380  66.652  1.00  0.00           C  
ATOM    693  HA  PRO    44      88.524  48.354  67.087  1.00  0.00           H  
ATOM    694  C   PRO    44      90.016  47.517  65.869  1.00  0.00           C  
ATOM    695  O   PRO    44      90.983  48.095  66.402  1.00  0.00           O  
ATOM    696  N   ASN    45      90.231  46.880  64.739  1.00  0.00           N  
ATOM    697  H   ASN    45      89.498  46.280  64.389  1.00  0.00           H  
ATOM    698  CA  ASN    45      91.517  47.036  63.946  1.00  0.00           C  
ATOM    699  HA  ASN    45      92.304  47.272  64.663  1.00  0.00           H  
ATOM    700  CB  ASN    45      91.897  45.768  63.306  1.00  0.00           C  
ATOM    701  HB2 ASN    45      92.103  45.048  64.098  1.00  0.00           H  
ATOM    702  HB3 ASN    45      91.030  45.420  62.745  1.00  0.00           H  
ATOM    703  CG  ASN    45      93.077  45.915  62.369  1.00  0.00           C  
ATOM    704  OD1 ASN    45      94.171  46.305  62.736  1.00  0.00           O  
ATOM    705  ND2 ASN    45      92.820  45.604  61.096  1.00  0.00           N  
ATOM    706 HD21 ASN    45      93.582  45.660  60.435  1.00  0.00           H  
ATOM    707 HD22 ASN    45      91.906  45.275  60.818  1.00  0.00           H  
ATOM    708  C   ASN    45      91.387  48.221  62.895  1.00  0.00           C  
ATOM    709  O   ASN    45      90.337  48.339  62.206  1.00  0.00           O  
ATOM    710  N   GLN    46      92.471  48.995  62.682  1.00  0.00           N  
ATOM    711  H   GLN    46      93.219  48.795  63.331  1.00  0.00           H  
ATOM    712  CA  GLN    46      92.424  50.049  61.625  1.00  0.00           C  
ATOM    713  HA  GLN    46      91.468  50.540  61.808  1.00  0.00           H  
ATOM    714  CB  GLN    46      93.621  51.001  61.749  1.00  0.00           C  
ATOM    715  HB2 GLN    46      94.559  50.479  61.935  1.00  0.00           H  
ATOM    716  HB3 GLN    46      93.694  51.682  60.901  1.00  0.00           H  
ATOM    717  CG  GLN    46      93.523  51.874  63.048  1.00  0.00           C  
ATOM    718  HG2 GLN    46      92.619  52.483  63.067  1.00  0.00           H  
ATOM    719  HG3 GLN    46      93.486  51.286  63.965  1.00  0.00           H  
ATOM    720  CD  GLN    46      94.682  52.869  63.259  1.00  0.00           C  
ATOM    721  OE1 GLN    46      95.475  53.092  62.377  1.00  0.00           O  
ATOM    722  NE2 GLN    46      94.823  53.456  64.387  1.00  0.00           N  
ATOM    723 HE21 GLN    46      95.648  53.998  64.599  1.00  0.00           H  
ATOM    724 HE22 GLN    46      94.184  53.284  65.150  1.00  0.00           H  
ATOM    725  C   GLN    46      92.294  49.546  60.136  1.00  0.00           C  
ATOM    726  O   GLN    46      93.087  49.872  59.237  1.00  0.00           O  
ATOM    727  N   VAL    47      91.182  48.935  59.769  1.00  0.00           N  
ATOM    728  H   VAL    47      90.483  48.728  60.467  1.00  0.00           H  
ATOM    729  CA  VAL    47      90.911  48.549  58.398  1.00  0.00           C  
ATOM    730  HA  VAL    47      91.758  47.957  58.051  1.00  0.00           H  
ATOM    731  CB  VAL    47      89.598  47.741  58.329  1.00  0.00           C  
ATOM    732  HB  VAL    47      88.870  48.272  58.941  1.00  0.00           H  
ATOM    733  CG1 VAL    47      89.096  47.466  56.903  1.00  0.00           C  
ATOM    734 HG11 VAL    47      88.667  48.286  56.328  1.00  0.00           H  
ATOM    735 HG12 VAL    47      89.918  46.977  56.380  1.00  0.00           H  
ATOM    736 HG13 VAL    47      88.203  46.841  56.884  1.00  0.00           H  
ATOM    737  CG2 VAL    47      89.829  46.363  58.983  1.00  0.00           C  
ATOM    738 HG21 VAL    47      90.277  46.418  59.975  1.00  0.00           H  
ATOM    739 HG22 VAL    47      88.880  45.856  59.159  1.00  0.00           H  
ATOM    740 HG23 VAL    47      90.501  45.773  58.360  1.00  0.00           H  
ATOM    741  C   VAL    47      90.827  49.750  57.464  1.00  0.00           C  
ATOM    742  O   VAL    47      90.119  50.716  57.815  1.00  0.00           O  
ATOM    743  N   ASP    48      91.502  49.680  56.276  1.00  0.00           N  
ATOM    744  H   ASP    48      91.951  48.793  56.095  1.00  0.00           H  
ATOM    745  CA  ASP    48      91.429  50.781  55.299  1.00  0.00           C  
ATOM    746  HA  ASP    48      91.749  51.675  55.834  1.00  0.00           H  
ATOM    747  CB  ASP    48      92.532  50.790  54.148  1.00  0.00           C  
ATOM    748  HB2 ASP    48      92.401  51.619  53.452  1.00  0.00           H  
ATOM    749  HB3 ASP    48      93.415  50.948  54.767  1.00  0.00           H  
ATOM    750  CG  ASP    48      92.752  49.528  53.329  1.00  0.00           C  
ATOM    751  OD1 ASP    48      92.351  48.419  53.784  1.00  0.00           O  
ATOM    752  OD2 ASP    48      93.393  49.619  52.236  1.00  0.00           O  
ATOM    753  C   ASP    48      90.011  50.885  54.769  1.00  0.00           C  
ATOM    754  O   ASP    48      89.398  49.904  54.335  1.00  0.00           O  
ATOM    755  N   THR    49      89.443  52.098  54.754  1.00  0.00           N  
ATOM    756  H   THR    49      89.983  52.751  55.303  1.00  0.00           H  
ATOM    757  CA  THR    49      87.995  52.345  54.608  1.00  0.00           C  
ATOM    758  HA  THR    49      87.352  51.568  55.021  1.00  0.00           H  
ATOM    759  CB  THR    49      87.702  53.636  55.431  1.00  0.00           C  
ATOM    760  HB  THR    49      88.277  54.449  54.988  1.00  0.00           H  
ATOM    761  CG2 THR    49      86.299  54.123  55.416  1.00  0.00           C  
ATOM    762 HG21 THR    49      85.654  53.251  55.525  1.00  0.00           H  
ATOM    763 HG22 THR    49      86.094  54.808  56.239  1.00  0.00           H  
ATOM    764 HG23 THR    49      85.906  54.626  54.532  1.00  0.00           H  
ATOM    765  OG1 THR    49      87.945  53.413  56.846  1.00  0.00           O  
ATOM    766  HG1 THR    49      87.318  52.738  57.115  1.00  0.00           H  
ATOM    767  C   THR    49      87.618  52.471  53.119  1.00  0.00           C  
ATOM    768  O   THR    49      86.559  51.921  52.788  1.00  0.00           O  
ATOM    769  N   PRO    50      88.410  52.999  52.196  1.00  0.00           N  
ATOM    770  CD  PRO    50      89.645  53.769  52.352  1.00  0.00           C  
ATOM    771  HD2 PRO    50      90.543  53.157  52.263  1.00  0.00           H  
ATOM    772  HD3 PRO    50      89.657  54.292  53.308  1.00  0.00           H  
ATOM    773  CG  PRO    50      89.709  54.755  51.247  1.00  0.00           C  
ATOM    774  HG2 PRO    50      90.778  54.924  51.118  1.00  0.00           H  
ATOM    775  HG3 PRO    50      89.257  55.708  51.523  1.00  0.00           H  
ATOM    776  CB  PRO    50      89.063  54.076  50.123  1.00  0.00           C  
ATOM    777  HB2 PRO    50      89.794  53.512  49.543  1.00  0.00           H  
ATOM    778  HB3 PRO    50      88.582  54.807  49.472  1.00  0.00           H  
ATOM    779  CA  PRO    50      88.111  53.076  50.751  1.00  0.00           C  
ATOM    780  HA  PRO    50      87.074  53.412  50.769  1.00  0.00           H  
ATOM    781  C   PRO    50      88.150  51.723  50.172  1.00  0.00           C  
ATOM    782  O   PRO    50      87.442  51.344  49.235  1.00  0.00           O  
ATOM    783  N   ASN    51      89.080  50.913  50.699  1.00  0.00           N  
ATOM    784  H   ASN    51      89.747  51.255  51.376  1.00  0.00           H  
ATOM    785  CA  ASN    51      89.122  49.510  50.325  1.00  0.00           C  
ATOM    786  HA  ASN    51      89.042  49.502  49.238  1.00  0.00           H  
ATOM    787  CB  ASN    51      90.432  48.822  50.711  1.00  0.00           C  
ATOM    788  HB2 ASN    51      91.166  49.427  50.178  1.00  0.00           H  
ATOM    789  HB3 ASN    51      90.690  48.982  51.758  1.00  0.00           H  
ATOM    790  CG  ASN    51      90.513  47.427  50.205  1.00  0.00           C  
ATOM    791  OD1 ASN    51      90.557  47.159  49.002  1.00  0.00           O  
ATOM    792  ND2 ASN    51      90.419  46.479  51.061  1.00  0.00           N  
ATOM    793 HD21 ASN    51      90.591  45.512  50.825  1.00  0.00           H  
ATOM    794 HD22 ASN    51      90.359  46.681  52.048  1.00  0.00           H  
ATOM    795  C   ASN    51      87.867  48.757  50.822  1.00  0.00           C  
ATOM    796  O   ASN    51      87.268  48.025  50.056  1.00  0.00           O  
ATOM    797  N   GLN    52      87.327  49.029  52.004  1.00  0.00           N  
ATOM    798  H   GLN    52      87.857  49.396  52.781  1.00  0.00           H  
ATOM    799  CA  GLN    52      86.094  48.449  52.500  1.00  0.00           C  
ATOM    800  HA  GLN    52      86.202  47.375  52.346  1.00  0.00           H  
ATOM    801  CB  GLN    52      86.030  48.691  54.038  1.00  0.00           C  
ATOM    802  HB2 GLN    52      86.908  48.113  54.326  1.00  0.00           H  
ATOM    803  HB3 GLN    52      86.206  49.725  54.336  1.00  0.00           H  
ATOM    804  CG  GLN    52      84.777  48.140  54.745  1.00  0.00           C  
ATOM    805  HG2 GLN    52      83.820  48.641  54.597  1.00  0.00           H  
ATOM    806  HG3 GLN    52      84.548  47.121  54.434  1.00  0.00           H  
ATOM    807  CD  GLN    52      84.997  48.067  56.254  1.00  0.00           C  
ATOM    808  OE1 GLN    52      85.633  48.889  56.812  1.00  0.00           O  
ATOM    809  NE2 GLN    52      84.500  47.033  56.897  1.00  0.00           N  
ATOM    810 HE21 GLN    52      84.683  46.892  57.881  1.00  0.00           H  
ATOM    811 HE22 GLN    52      84.021  46.338  56.342  1.00  0.00           H  
ATOM    812  C   GLN    52      84.783  48.943  51.722  1.00  0.00           C  
ATOM    813  O   GLN    52      83.905  48.170  51.413  1.00  0.00           O  
ATOM    814  N   ILE    53      84.870  50.208  51.241  1.00  0.00           N  
ATOM    815  H   ILE    53      85.640  50.800  51.518  1.00  0.00           H  
ATOM    816  CA  ILE    53      83.870  50.857  50.378  1.00  0.00           C  
ATOM    817  HA  ILE    53      82.904  50.723  50.864  1.00  0.00           H  
ATOM    818  CB  ILE    53      84.190  52.327  50.298  1.00  0.00           C  
ATOM    819  HB  ILE    53      85.279  52.346  50.265  1.00  0.00           H  
ATOM    820  CG2 ILE    53      83.582  53.017  49.028  1.00  0.00           C  
ATOM    821 HG21 ILE    53      83.981  52.711  48.061  1.00  0.00           H  
ATOM    822 HG22 ILE    53      82.495  52.934  49.020  1.00  0.00           H  
ATOM    823 HG23 ILE    53      83.884  54.063  49.079  1.00  0.00           H  
ATOM    824  CG1 ILE    53      83.734  53.032  51.562  1.00  0.00           C  
ATOM    825 HG12 ILE    53      82.662  52.841  51.622  1.00  0.00           H  
ATOM    826 HG13 ILE    53      84.181  52.624  52.469  1.00  0.00           H  
ATOM    827  CD1 ILE    53      83.871  54.573  51.700  1.00  0.00           C  
ATOM    828 HD11 ILE    53      83.685  54.964  52.701  1.00  0.00           H  
ATOM    829 HD12 ILE    53      84.893  54.820  51.413  1.00  0.00           H  
ATOM    830 HD13 ILE    53      83.285  55.115  50.958  1.00  0.00           H  
ATOM    831  C   ILE    53      83.926  50.211  48.968  1.00  0.00           C  
ATOM    832  O   ILE    53      82.936  49.761  48.367  1.00  0.00           O  
ATOM    833  N   GLN    54      85.094  49.912  48.378  1.00  0.00           N  
ATOM    834  H   GLN    54      85.960  50.142  48.844  1.00  0.00           H  
ATOM    835  CA  GLN    54      85.187  49.149  47.118  1.00  0.00           C  
ATOM    836  HA  GLN    54      84.621  49.697  46.364  1.00  0.00           H  
ATOM    837  CB  GLN    54      86.619  49.287  46.586  1.00  0.00           C  
ATOM    838  HB2 GLN    54      86.733  50.282  46.156  1.00  0.00           H  
ATOM    839  HB3 GLN    54      87.327  49.018  47.370  1.00  0.00           H  
ATOM    840  CG  GLN    54      86.872  48.284  45.424  1.00  0.00           C  
ATOM    841  HG2 GLN    54      87.904  48.492  45.140  1.00  0.00           H  
ATOM    842  HG3 GLN    54      86.929  47.296  45.880  1.00  0.00           H  
ATOM    843  CD  GLN    54      85.995  48.442  44.280  1.00  0.00           C  
ATOM    844  OE1 GLN    54      85.353  49.446  44.099  1.00  0.00           O  
ATOM    845  NE2 GLN    54      85.889  47.421  43.503  1.00  0.00           N  
ATOM    846 HE21 GLN    54      85.394  47.463  42.623  1.00  0.00           H  
ATOM    847 HE22 GLN    54      86.421  46.567  43.596  1.00  0.00           H  
ATOM    848  C   GLN    54      84.686  47.720  47.172  1.00  0.00           C  
ATOM    849  O   GLN    54      84.108  47.190  46.184  1.00  0.00           O  
ATOM    850  N   HIE    55      85.017  47.042  48.236  1.00  0.00           N  
ATOM    851  H   HIE    55      85.526  47.460  49.002  1.00  0.00           H  
ATOM    852  CA  HIE    55      84.509  45.695  48.445  1.00  0.00           C  
ATOM    853  HA  HIE    55      84.696  45.013  47.616  1.00  0.00           H  
ATOM    854  CB  HIE    55      85.139  45.197  49.763  1.00  0.00           C  
ATOM    855  HB2 HIE    55      86.219  45.138  49.626  1.00  0.00           H  
ATOM    856  HB3 HIE    55      85.064  45.881  50.608  1.00  0.00           H  
ATOM    857  CG  HIE    55      84.571  43.851  50.200  1.00  0.00           C  
ATOM    858  ND1 HIE    55      85.231  42.629  50.210  1.00  0.00           N  
ATOM    859  CE1 HIE    55      84.386  41.699  50.742  1.00  0.00           C  
ATOM    860  HE1 HIE    55      84.612  40.666  50.960  1.00  0.00           H  
ATOM    861  NE2 HIE    55      83.282  42.316  51.157  1.00  0.00           N  
ATOM    862  HE2 HIE    55      82.447  41.854  51.489  1.00  0.00           H  
ATOM    863  CD2 HIE    55      83.407  43.672  50.839  1.00  0.00           C  
ATOM    864  HD2 HIE    55      82.586  44.363  50.958  1.00  0.00           H  
ATOM    865  C   HIE    55      82.956  45.762  48.490  1.00  0.00           C  
ATOM    866  O   HIE    55      82.289  44.898  47.890  1.00  0.00           O  
ATOM    867  N   LEU    56      82.363  46.781  49.158  1.00  0.00           N  
ATOM    868  H   LEU    56      82.957  47.280  49.804  1.00  0.00           H  
ATOM    869  CA  LEU    56      80.931  46.957  49.170  1.00  0.00           C  
ATOM    870  HA  LEU    56      80.439  46.035  49.481  1.00  0.00           H  
ATOM    871  CB  LEU    56      80.581  48.003  50.280  1.00  0.00           C  
ATOM    872  HB2 LEU    56      81.109  48.939  50.096  1.00  0.00           H  
ATOM    873  HB3 LEU    56      79.528  48.244  50.138  1.00  0.00           H  
ATOM    874  CG  LEU    56      80.846  47.610  51.753  1.00  0.00           C  
ATOM    875  HG  LEU    56      81.777  47.054  51.861  1.00  0.00           H  
ATOM    876  CD1 LEU    56      80.988  48.805  52.717  1.00  0.00           C  
ATOM    877 HD11 LEU    56      81.769  49.436  52.293  1.00  0.00           H  
ATOM    878 HD12 LEU    56      80.020  49.300  52.790  1.00  0.00           H  
ATOM    879 HD13 LEU    56      81.291  48.487  53.714  1.00  0.00           H  
ATOM    880  CD2 LEU    56      79.665  46.733  52.353  1.00  0.00           C  
ATOM    881 HD21 LEU    56      79.828  45.760  51.889  1.00  0.00           H  
ATOM    882 HD22 LEU    56      79.648  46.622  53.437  1.00  0.00           H  
ATOM    883 HD23 LEU    56      78.797  47.339  52.094  1.00  0.00           H  
ATOM    884  C   LEU    56      80.328  47.338  47.781  1.00  0.00           C  
ATOM    885  O   LEU    56      79.167  46.916  47.514  1.00  0.00           O  
ATOM    886  N   LYS    57      80.996  48.205  46.964  1.00  0.00           N  
ATOM    887  H   LYS    57      81.918  48.443  47.299  1.00  0.00           H  
ATOM    888  CA  LYS    57      80.556  48.344  45.577  1.00  0.00           C  
ATOM    889  HA  LYS    57      79.506  48.618  45.468  1.00  0.00           H  
ATOM    890  CB  LYS    57      81.506  49.392  44.944  1.00  0.00           C  
ATOM    891  HB2 LYS    57      82.547  49.173  45.180  1.00  0.00           H  
ATOM    892  HB3 LYS    57      81.433  49.243  43.867  1.00  0.00           H  
ATOM    893  CG  LYS    57      81.119  50.858  45.291  1.00  0.00           C  
ATOM    894  HG2 LYS    57      80.201  51.184  44.803  1.00  0.00           H  
ATOM    895  HG3 LYS    57      81.043  51.016  46.367  1.00  0.00           H  
ATOM    896  CD  LYS    57      82.315  51.718  44.919  1.00  0.00           C  
ATOM    897  HD2 LYS    57      82.124  52.771  45.126  1.00  0.00           H  
ATOM    898  HD3 LYS    57      83.110  51.369  45.577  1.00  0.00           H  
ATOM    899  CE  LYS    57      82.567  51.677  43.398  1.00  0.00           C  
ATOM    900  HE2 LYS    57      82.292  50.688  43.032  1.00  0.00           H  
ATOM    901  HE3 LYS    57      82.019  52.457  42.870  1.00  0.00           H  
ATOM    902  NZ  LYS    57      84.110  51.757  43.180  1.00  0.00           N  
ATOM    903  HZ1 LYS    57      84.416  51.313  42.325  1.00  0.00           H  
ATOM    904  HZ2 LYS    57      84.400  52.725  43.160  1.00  0.00           H  
ATOM    905  HZ3 LYS    57      84.568  51.303  43.957  1.00  0.00           H  
ATOM    906  C   LYS    57      80.602  47.056  44.773  1.00  0.00           C  
ATOM    907  O   LYS    57      79.684  46.789  43.998  1.00  0.00           O  
ATOM    908  N   HID    58      81.678  46.309  44.803  1.00  0.00           N  
ATOM    909  H   HID    58      82.488  46.600  45.332  1.00  0.00           H  
ATOM    910  CA  HID    58      81.907  44.981  44.121  1.00  0.00           C  
ATOM    911  HA  HID    58      81.711  45.093  43.055  1.00  0.00           H  
ATOM    912  CB  HID    58      83.404  44.712  44.257  1.00  0.00           C  
ATOM    913  HB2 HID    58      83.943  45.509  43.744  1.00  0.00           H  
ATOM    914  HB3 HID    58      83.673  44.711  45.314  1.00  0.00           H  
ATOM    915  CG  HID    58      83.837  43.458  43.540  1.00  0.00           C  
ATOM    916  ND1 HID    58      83.964  42.228  44.121  1.00  0.00           N  
ATOM    917  HD1 HID    58      83.667  42.016  45.063  1.00  0.00           H  
ATOM    918  CE1 HID    58      84.491  41.447  43.182  1.00  0.00           C  
ATOM    919  HE1 HID    58      84.636  40.377  43.205  1.00  0.00           H  
ATOM    920  NE2 HID    58      84.528  42.085  42.004  1.00  0.00           N  
ATOM    921  CD2 HID    58      84.195  43.414  42.241  1.00  0.00           C  
ATOM    922  HD2 HID    58      84.151  44.216  41.518  1.00  0.00           H  
ATOM    923  C   HID    58      80.960  43.930  44.596  1.00  0.00           C  
ATOM    924  O   HID    58      80.288  43.324  43.813  1.00  0.00           O  
ATOM    925  N   SER    59      80.815  43.735  45.888  1.00  0.00           N  
ATOM    926  H   SER    59      81.398  44.190  46.576  1.00  0.00           H  
ATOM    927  CA  SER    59      79.775  42.798  46.429  1.00  0.00           C  
ATOM    928  HA  SER    59      79.868  41.791  46.022  1.00  0.00           H  
ATOM    929  CB  SER    59      80.012  42.564  47.937  1.00  0.00           C  
ATOM    930  HB2 SER    59      79.363  41.871  48.473  1.00  0.00           H  
ATOM    931  HB3 SER    59      81.083  42.367  47.959  1.00  0.00           H  
ATOM    932  OG  SER    59      79.778  43.754  48.595  1.00  0.00           O  
ATOM    933  HG  SER    59      80.631  44.187  48.663  1.00  0.00           H  
ATOM    934  C   SER    59      78.315  43.137  46.225  1.00  0.00           C  
ATOM    935  O   SER    59      77.512  42.276  46.060  1.00  0.00           O  
ATOM    936  N   LEU    60      78.025  44.417  46.022  1.00  0.00           N  
ATOM    937  H   LEU    60      78.701  45.157  46.145  1.00  0.00           H  
ATOM    938  CA  LEU    60      76.685  44.880  45.748  1.00  0.00           C  
ATOM    939  HA  LEU    60      76.013  44.397  46.458  1.00  0.00           H  
ATOM    940  CB  LEU    60      76.527  46.331  46.180  1.00  0.00           C  
ATOM    941  HB2 LEU    60      76.619  46.434  47.261  1.00  0.00           H  
ATOM    942  HB3 LEU    60      77.239  47.042  45.761  1.00  0.00           H  
ATOM    943  CG  LEU    60      75.175  47.005  45.817  1.00  0.00           C  
ATOM    944  HG  LEU    60      74.959  46.893  44.755  1.00  0.00           H  
ATOM    945  CD1 LEU    60      73.926  46.401  46.426  1.00  0.00           C  
ATOM    946 HD11 LEU    60      74.044  46.617  47.488  1.00  0.00           H  
ATOM    947 HD12 LEU    60      73.065  46.976  46.083  1.00  0.00           H  
ATOM    948 HD13 LEU    60      73.839  45.326  46.269  1.00  0.00           H  
ATOM    949  CD2 LEU    60      75.345  48.481  46.074  1.00  0.00           C  
ATOM    950 HD21 LEU    60      74.433  49.064  45.948  1.00  0.00           H  
ATOM    951 HD22 LEU    60      75.625  48.676  47.110  1.00  0.00           H  
ATOM    952 HD23 LEU    60      76.080  48.978  45.441  1.00  0.00           H  
ATOM    953  C   LEU    60      76.316  44.579  44.199  1.00  0.00           C  
ATOM    954  O   LEU    60      75.239  44.007  43.950  1.00  0.00           O  
ATOM    955  N   SER    61      77.274  44.800  43.303  1.00  0.00           N  
ATOM    956  H   SER    61      78.133  45.229  43.617  1.00  0.00           H  
ATOM    957  CA  SER    61      77.194  44.447  41.871  1.00  0.00           C  
ATOM    958  HA  SER    61      76.303  44.858  41.398  1.00  0.00           H  
ATOM    959  CB  SER    61      78.515  44.901  41.161  1.00  0.00           C  
ATOM    960  HB2 SER    61      79.342  44.378  41.640  1.00  0.00           H  
ATOM    961  HB3 SER    61      78.490  44.554  40.128  1.00  0.00           H  
ATOM    962  OG  SER    61      78.623  46.298  41.150  1.00  0.00           O  
ATOM    963  HG  SER    61      79.131  46.476  41.945  1.00  0.00           H  
ATOM    964  C   SER    61      77.135  42.879  41.707  1.00  0.00           C  
ATOM    965  O   SER    61      76.433  42.413  40.792  1.00  0.00           O  
ATOM    966  N   SER    62      77.874  42.111  42.535  1.00  0.00           N  
ATOM    967  H   SER    62      78.553  42.572  43.123  1.00  0.00           H  
ATOM    968  CA  SER    62      77.667  40.665  42.709  1.00  0.00           C  
ATOM    969  HA  SER    62      77.827  40.225  41.725  1.00  0.00           H  
ATOM    970  CB  SER    62      78.824  40.068  43.546  1.00  0.00           C  
ATOM    971  HB2 SER    62      78.645  40.311  44.594  1.00  0.00           H  
ATOM    972  HB3 SER    62      78.824  39.000  43.332  1.00  0.00           H  
ATOM    973  OG  SER    62      80.112  40.534  43.340  1.00  0.00           O  
ATOM    974  HG  SER    62      80.653  40.125  44.019  1.00  0.00           H  
ATOM    975  C   SER    62      76.327  40.197  43.318  1.00  0.00           C  
ATOM    976  O   SER    62      75.678  39.284  42.870  1.00  0.00           O  
ATOM    977  N   THR    63      75.785  41.078  44.148  1.00  0.00           N  
ATOM    978  H   THR    63      76.325  41.888  44.418  1.00  0.00           H  
ATOM    979  CA  THR    63      74.428  40.849  44.737  1.00  0.00           C  
ATOM    980  HA  THR    63      74.499  39.779  44.936  1.00  0.00           H  
ATOM    981  CB  THR    63      74.254  41.532  46.109  1.00  0.00           C  
ATOM    982  HB  THR    63      74.360  42.590  45.870  1.00  0.00           H  
ATOM    983  CG2 THR    63      72.937  41.260  46.875  1.00  0.00           C  
ATOM    984 HG21 THR    63      72.048  41.592  46.340  1.00  0.00           H  
ATOM    985 HG22 THR    63      72.716  40.216  47.099  1.00  0.00           H  
ATOM    986 HG23 THR    63      73.132  41.745  47.831  1.00  0.00           H  
ATOM    987  OG1 THR    63      75.316  41.120  46.952  1.00  0.00           O  
ATOM    988  HG1 THR    63      76.107  41.503  46.565  1.00  0.00           H  
ATOM    989  C   THR    63      73.211  41.109  43.897  1.00  0.00           C  
ATOM    990  O   THR    63      72.295  40.313  43.866  1.00  0.00           O  
ATOM    991  N   LEU    64      73.157  42.205  43.139  1.00  0.00           N  
ATOM    992  H   LEU    64      73.861  42.925  43.220  1.00  0.00           H  
ATOM    993  CA  LEU    64      72.075  42.519  42.197  1.00  0.00           C  
ATOM    994  HA  LEU    64      71.149  42.535  42.771  1.00  0.00           H  
ATOM    995  CB  LEU    64      72.220  43.936  41.701  1.00  0.00           C  
ATOM    996  HB2 LEU    64      73.172  44.003  41.174  1.00  0.00           H  
ATOM    997  HB3 LEU    64      71.522  44.074  40.876  1.00  0.00           H  
ATOM    998  CG  LEU    64      72.182  45.030  42.756  1.00  0.00           C  
ATOM    999  HG  LEU    64      73.171  45.281  43.138  1.00  0.00           H  
ATOM   1000  CD1 LEU    64      71.916  46.292  41.930  1.00  0.00           C  
ATOM   1001 HD11 LEU    64      72.051  47.209  42.503  1.00  0.00           H  
ATOM   1002 HD12 LEU    64      72.656  46.387  41.136  1.00  0.00           H  
ATOM   1003 HD13 LEU    64      70.891  46.351  41.563  1.00  0.00           H  
ATOM   1004  CD2 LEU    64      71.180  44.871  43.875  1.00  0.00           C  
ATOM   1005 HD21 LEU    64      71.002  45.845  44.331  1.00  0.00           H  
ATOM   1006 HD22 LEU    64      70.223  44.577  43.442  1.00  0.00           H  
ATOM   1007 HD23 LEU    64      71.409  44.163  44.670  1.00  0.00           H  
ATOM   1008  C   LEU    64      71.962  41.447  41.014  1.00  0.00           C  
ATOM   1009  O   LEU    64      70.884  41.388  40.408  1.00  0.00           O  
ATOM   1010  N   SER    65      72.969  40.581  40.796  1.00  0.00           N  
ATOM   1011  H   SER    65      73.795  40.633  41.375  1.00  0.00           H  
ATOM   1012  CA  SER    65      72.909  39.426  39.847  1.00  0.00           C  
ATOM   1013  HA  SER    65      72.613  39.892  38.907  1.00  0.00           H  
ATOM   1014  CB  SER    65      74.337  38.709  39.702  1.00  0.00           C  
ATOM   1015  HB2 SER    65      74.358  38.235  38.721  1.00  0.00           H  
ATOM   1016  HB3 SER    65      75.134  39.451  39.665  1.00  0.00           H  
ATOM   1017  OG  SER    65      74.557  37.810  40.790  1.00  0.00           O  
ATOM   1018  HG  SER    65      75.025  38.327  41.450  1.00  0.00           H  
ATOM   1019  C   SER    65      71.824  38.460  40.358  1.00  0.00           C  
ATOM   1020  O   SER    65      71.087  37.835  39.563  1.00  0.00           O  
ATOM   1021  N   PHE    66      71.670  38.393  41.727  1.00  0.00           N  
ATOM   1022  H   PHE    66      72.446  38.767  42.255  1.00  0.00           H  
ATOM   1023  CA  PHE    66      70.619  37.742  42.382  1.00  0.00           C  
ATOM   1024  HA  PHE    66      70.375  36.849  41.807  1.00  0.00           H  
ATOM   1025  CB  PHE    66      71.214  37.082  43.718  1.00  0.00           C  
ATOM   1026  HB2 PHE    66      71.565  37.957  44.264  1.00  0.00           H  
ATOM   1027  HB3 PHE    66      70.530  36.573  44.398  1.00  0.00           H  
ATOM   1028  CG  PHE    66      72.369  36.078  43.514  1.00  0.00           C  
ATOM   1029  CD1 PHE    66      72.086  34.859  42.953  1.00  0.00           C  
ATOM   1030  HD1 PHE    66      71.087  34.636  42.608  1.00  0.00           H  
ATOM   1031  CE1 PHE    66      73.053  33.851  42.746  1.00  0.00           C  
ATOM   1032  HE1 PHE    66      72.860  32.959  42.167  1.00  0.00           H  
ATOM   1033  CZ  PHE    66      74.384  34.126  43.195  1.00  0.00           C  
ATOM   1034  HZ  PHE    66      75.125  33.347  43.100  1.00  0.00           H  
ATOM   1035  CE2 PHE    66      74.631  35.328  43.935  1.00  0.00           C  
ATOM   1036  HE2 PHE    66      75.578  35.421  44.445  1.00  0.00           H  
ATOM   1037  CD2 PHE    66      73.640  36.303  44.048  1.00  0.00           C  
ATOM   1038  HD2 PHE    66      73.883  37.231  44.544  1.00  0.00           H  
ATOM   1039  C   PHE    66      69.253  38.473  42.775  1.00  0.00           C  
ATOM   1040  O   PHE    66      68.200  37.811  42.704  1.00  0.00           O  
ATOM   1041  N   PHE    67      69.342  39.812  43.065  1.00  0.00           N  
ATOM   1042  H   PHE    67      70.266  40.208  43.164  1.00  0.00           H  
ATOM   1043  CA  PHE    67      68.166  40.712  43.045  1.00  0.00           C  
ATOM   1044  HA  PHE    67      67.227  40.201  42.836  1.00  0.00           H  
ATOM   1045  CB  PHE    67      68.129  41.361  44.457  1.00  0.00           C  
ATOM   1046  HB2 PHE    67      68.984  42.034  44.514  1.00  0.00           H  
ATOM   1047  HB3 PHE    67      67.224  41.954  44.586  1.00  0.00           H  
ATOM   1048  CG  PHE    67      68.152  40.352  45.517  1.00  0.00           C  
ATOM   1049  CD1 PHE    67      66.930  39.845  46.051  1.00  0.00           C  
ATOM   1050  HD1 PHE    67      65.977  40.172  45.664  1.00  0.00           H  
ATOM   1051  CE1 PHE    67      67.038  38.782  46.901  1.00  0.00           C  
ATOM   1052  HE1 PHE    67      66.157  38.380  47.379  1.00  0.00           H  
ATOM   1053  CZ  PHE    67      68.318  38.343  47.418  1.00  0.00           C  
ATOM   1054  HZ  PHE    67      68.346  37.545  48.145  1.00  0.00           H  
ATOM   1055  CE2 PHE    67      69.467  38.834  46.853  1.00  0.00           C  
ATOM   1056  HE2 PHE    67      70.429  38.399  47.081  1.00  0.00           H  
ATOM   1057  CD2 PHE    67      69.407  39.931  45.991  1.00  0.00           C  
ATOM   1058  HD2 PHE    67      70.269  40.430  45.574  1.00  0.00           H  
ATOM   1059  C   PHE    67      68.205  41.757  41.912  1.00  0.00           C  
ATOM   1060  O   PHE    67      68.632  42.891  42.152  1.00  0.00           O  
ATOM   1061  N   PRO    68      67.809  41.433  40.627  1.00  0.00           N  
ATOM   1062  CD  PRO    68      67.610  40.080  40.136  1.00  0.00           C  
ATOM   1063  HD2 PRO    68      66.575  39.810  40.348  1.00  0.00           H  
ATOM   1064  HD3 PRO    68      68.338  39.307  40.379  1.00  0.00           H  
ATOM   1065  CG  PRO    68      67.797  40.204  38.616  1.00  0.00           C  
ATOM   1066  HG2 PRO    68      67.215  39.394  38.177  1.00  0.00           H  
ATOM   1067  HG3 PRO    68      68.844  39.975  38.417  1.00  0.00           H  
ATOM   1068  CB  PRO    68      67.563  41.645  38.208  1.00  0.00           C  
ATOM   1069  HB2 PRO    68      66.533  41.789  37.881  1.00  0.00           H  
ATOM   1070  HB3 PRO    68      68.368  41.912  37.525  1.00  0.00           H  
ATOM   1071  CA  PRO    68      67.872  42.392  39.459  1.00  0.00           C  
ATOM   1072  HA  PRO    68      68.948  42.558  39.506  1.00  0.00           H  
ATOM   1073  C   PRO    68      67.120  43.752  39.516  1.00  0.00           C  
ATOM   1074  O   PRO    68      67.692  44.781  39.192  1.00  0.00           O  
ATOM   1075  N   PRO    69      65.856  43.799  39.971  1.00  0.00           N  
ATOM   1076  CD  PRO    69      65.050  42.614  40.481  1.00  0.00           C  
ATOM   1077  HD2 PRO    69      65.446  42.305  41.448  1.00  0.00           H  
ATOM   1078  HD3 PRO    69      65.047  41.742  39.826  1.00  0.00           H  
ATOM   1079  CG  PRO    69      63.560  43.031  40.530  1.00  0.00           C  
ATOM   1080  HG2 PRO    69      63.114  42.460  41.344  1.00  0.00           H  
ATOM   1081  HG3 PRO    69      63.043  42.776  39.605  1.00  0.00           H  
ATOM   1082  CB  PRO    69      63.603  44.524  40.706  1.00  0.00           C  
ATOM   1083  HB2 PRO    69      63.784  44.866  41.725  1.00  0.00           H  
ATOM   1084  HB3 PRO    69      62.736  44.997  40.244  1.00  0.00           H  
ATOM   1085  CA  PRO    69      64.895  44.916  39.927  1.00  0.00           C  
ATOM   1086  HA  PRO    69      64.547  45.073  38.906  1.00  0.00           H  
ATOM   1087  C   PRO    69      65.384  46.238  40.435  1.00  0.00           C  
ATOM   1088  O   PRO    69      65.095  47.228  39.813  1.00  0.00           O  
ATOM   1089  N   PHE    70      66.271  46.259  41.439  1.00  0.00           N  
ATOM   1090  H   PHE    70      66.619  45.357  41.731  1.00  0.00           H  
ATOM   1091  CA  PHE    70      66.891  47.423  41.968  1.00  0.00           C  
ATOM   1092  HA  PHE    70      66.173  47.998  42.553  1.00  0.00           H  
ATOM   1093  CB  PHE    70      67.867  46.878  43.022  1.00  0.00           C  
ATOM   1094  HB2 PHE    70      68.396  46.051  42.549  1.00  0.00           H  
ATOM   1095  HB3 PHE    70      68.561  47.645  43.365  1.00  0.00           H  
ATOM   1096  CG  PHE    70      67.171  46.436  44.301  1.00  0.00           C  
ATOM   1097  CD1 PHE    70      67.244  45.038  44.665  1.00  0.00           C  
ATOM   1098  HD1 PHE    70      67.964  44.349  44.248  1.00  0.00           H  
ATOM   1099  CE1 PHE    70      66.403  44.563  45.688  1.00  0.00           C  
ATOM   1100  HE1 PHE    70      66.536  43.542  46.013  1.00  0.00           H  
ATOM   1101  CZ  PHE    70      65.452  45.388  46.290  1.00  0.00           C  
ATOM   1102  HZ  PHE    70      64.749  45.008  47.016  1.00  0.00           H  
ATOM   1103  CE2 PHE    70      65.436  46.780  45.939  1.00  0.00           C  
ATOM   1104  HE2 PHE    70      64.752  47.425  46.470  1.00  0.00           H  
ATOM   1105  CD2 PHE    70      66.340  47.282  45.015  1.00  0.00           C  
ATOM   1106  HD2 PHE    70      66.283  48.328  44.750  1.00  0.00           H  
ATOM   1107  C   PHE    70      67.539  48.385  41.052  1.00  0.00           C  
ATOM   1108  O   PHE    70      67.510  49.608  41.165  1.00  0.00           O  
ATOM   1109  N   ALA    71      68.195  47.824  39.972  1.00  0.00           N  
ATOM   1110  H   ALA    71      68.084  46.843  39.761  1.00  0.00           H  
ATOM   1111  CA  ALA    71      68.823  48.608  38.927  1.00  0.00           C  
ATOM   1112  HA  ALA    71      69.042  49.569  39.392  1.00  0.00           H  
ATOM   1113  CB  ALA    71      70.163  47.982  38.617  1.00  0.00           C  
ATOM   1114  HB1 ALA    71      69.941  47.045  38.106  1.00  0.00           H  
ATOM   1115  HB2 ALA    71      70.759  48.518  37.878  1.00  0.00           H  
ATOM   1116  HB3 ALA    71      70.707  47.801  39.544  1.00  0.00           H  
ATOM   1117  C   ALA    71      67.968  48.959  37.730  1.00  0.00           C  
ATOM   1118  O   ALA    71      68.334  49.665  36.818  1.00  0.00           O  
ATOM   1119  N   GLY    72      66.777  48.414  37.755  1.00  0.00           N  
ATOM   1120  H   GLY    72      66.501  47.950  38.609  1.00  0.00           H  
ATOM   1121  CA  GLY    72      65.695  48.517  36.744  1.00  0.00           C  
ATOM   1122  HA2 GLY    72      66.125  48.448  35.744  1.00  0.00           H  
ATOM   1123  HA3 GLY    72      64.974  47.741  37.002  1.00  0.00           H  
ATOM   1124  C   GLY    72      64.904  49.807  36.935  1.00  0.00           C  
ATOM   1125  O   GLY    72      65.433  50.701  37.648  1.00  0.00           O  
ATOM   1126  N   ARG    73      63.678  49.922  36.439  1.00  0.00           N  
ATOM   1127  H   ARG    73      63.315  49.088  36.000  1.00  0.00           H  
ATOM   1128  CA  ARG    73      62.725  51.039  36.583  1.00  0.00           C  
ATOM   1129  HA  ARG    73      62.909  51.508  37.550  1.00  0.00           H  
ATOM   1130  CB  ARG    73      62.857  52.211  35.553  1.00  0.00           C  
ATOM   1131  HB2 ARG    73      62.569  51.839  34.571  1.00  0.00           H  
ATOM   1132  HB3 ARG    73      62.127  52.974  35.822  1.00  0.00           H  
ATOM   1133  CG  ARG    73      64.165  52.985  35.477  1.00  0.00           C  
ATOM   1134  HG2 ARG    73      65.042  52.372  35.269  1.00  0.00           H  
ATOM   1135  HG3 ARG    73      64.109  53.628  34.599  1.00  0.00           H  
ATOM   1136  CD  ARG    73      64.452  53.722  36.735  1.00  0.00           C  
ATOM   1137  HD2 ARG    73      63.709  54.461  37.036  1.00  0.00           H  
ATOM   1138  HD3 ARG    73      64.412  53.029  37.575  1.00  0.00           H  
ATOM   1139  NE  ARG    73      65.715  54.523  36.646  1.00  0.00           N  
ATOM   1140  HE  ARG    73      65.587  55.473  36.327  1.00  0.00           H  
ATOM   1141  CZ  ARG    73      66.816  54.113  37.299  1.00  0.00           C  
ATOM   1142  NH1 ARG    73      66.959  52.984  37.859  1.00  0.00           N  
ATOM   1143 HH11 ARG    73      66.248  52.268  37.913  1.00  0.00           H  
ATOM   1144 HH12 ARG    73      67.841  52.694  38.257  1.00  0.00           H  
ATOM   1145  NH2 ARG    73      67.839  54.928  37.405  1.00  0.00           N  
ATOM   1146 HH21 ARG    73      67.746  55.863  37.035  1.00  0.00           H  
ATOM   1147 HH22 ARG    73      68.629  54.576  37.927  1.00  0.00           H  
ATOM   1148  C   ARG    73      61.291  50.637  36.541  1.00  0.00           C  
ATOM   1149  O   ARG    73      60.997  49.594  35.972  1.00  0.00           O  
ATOM   1150  N   LEU    74      60.354  51.334  37.146  1.00  0.00           N  
ATOM   1151  H   LEU    74      60.626  52.138  37.694  1.00  0.00           H  
ATOM   1152  CA  LEU    74      58.957  51.160  36.889  1.00  0.00           C  
ATOM   1153  HA  LEU    74      58.703  50.119  37.087  1.00  0.00           H  
ATOM   1154  CB  LEU    74      58.248  52.106  37.796  1.00  0.00           C  
ATOM   1155  HB2 LEU    74      58.386  53.149  37.510  1.00  0.00           H  
ATOM   1156  HB3 LEU    74      57.170  51.973  37.707  1.00  0.00           H  
ATOM   1157  CG  LEU    74      58.477  52.001  39.299  1.00  0.00           C  
ATOM   1158  HG  LEU    74      59.534  51.981  39.564  1.00  0.00           H  
ATOM   1159  CD1 LEU    74      57.880  53.197  40.028  1.00  0.00           C  
ATOM   1160 HD11 LEU    74      56.794  53.250  39.951  1.00  0.00           H  
ATOM   1161 HD12 LEU    74      58.088  53.105  41.094  1.00  0.00           H  
ATOM   1162 HD13 LEU    74      58.315  54.115  39.634  1.00  0.00           H  
ATOM   1163  CD2 LEU    74      58.003  50.679  39.841  1.00  0.00           C  
ATOM   1164 HD21 LEU    74      56.931  50.559  39.688  1.00  0.00           H  
ATOM   1165 HD22 LEU    74      58.588  49.851  39.441  1.00  0.00           H  
ATOM   1166 HD23 LEU    74      58.271  50.647  40.897  1.00  0.00           H  
ATOM   1167  C   LEU    74      58.627  51.516  35.459  1.00  0.00           C  
ATOM   1168  O   LEU    74      59.365  52.308  34.855  1.00  0.00           O  
ATOM   1169  N   VAL    75      57.544  51.044  34.956  1.00  0.00           N  
ATOM   1170  H   VAL    75      57.084  50.256  35.389  1.00  0.00           H  
ATOM   1171  CA  VAL    75      57.054  51.383  33.585  1.00  0.00           C  
ATOM   1172  HA  VAL    75      57.504  52.345  33.342  1.00  0.00           H  
ATOM   1173  CB  VAL    75      57.623  50.361  32.544  1.00  0.00           C  
ATOM   1174  HB  VAL    75      57.145  49.395  32.707  1.00  0.00           H  
ATOM   1175  CG1 VAL    75      57.321  50.903  31.200  1.00  0.00           C  
ATOM   1176 HG11 VAL    75      58.031  51.712  31.028  1.00  0.00           H  
ATOM   1177 HG12 VAL    75      57.360  50.089  30.476  1.00  0.00           H  
ATOM   1178 HG13 VAL    75      56.293  51.266  31.194  1.00  0.00           H  
ATOM   1179  CG2 VAL    75      59.156  50.187  32.645  1.00  0.00           C  
ATOM   1180 HG21 VAL    75      59.436  49.752  33.605  1.00  0.00           H  
ATOM   1181 HG22 VAL    75      59.506  49.508  31.868  1.00  0.00           H  
ATOM   1182 HG23 VAL    75      59.658  51.154  32.681  1.00  0.00           H  
ATOM   1183  C   VAL    75      55.525  51.544  33.690  1.00  0.00           C  
ATOM   1184  O   VAL    75      54.899  50.509  33.964  1.00  0.00           O  
ATOM   1185  N   ILE    76      55.010  52.724  33.362  1.00  0.00           N  
ATOM   1186  H   ILE    76      55.695  53.449  33.202  1.00  0.00           H  
ATOM   1187  CA  ILE    76      53.636  53.182  33.673  1.00  0.00           C  
ATOM   1188  HA  ILE    76      53.047  52.335  34.024  1.00  0.00           H  
ATOM   1189  CB  ILE    76      53.684  54.246  34.763  1.00  0.00           C  
ATOM   1190  HB  ILE    76      54.474  54.985  34.630  1.00  0.00           H  
ATOM   1191  CG2 ILE    76      52.363  55.011  34.856  1.00  0.00           C  
ATOM   1192 HG21 ILE    76      52.490  55.794  35.603  1.00  0.00           H  
ATOM   1193 HG22 ILE    76      52.085  55.527  33.937  1.00  0.00           H  
ATOM   1194 HG23 ILE    76      51.562  54.362  35.207  1.00  0.00           H  
ATOM   1195  CG1 ILE    76      54.082  53.596  36.040  1.00  0.00           C  
ATOM   1196 HG12 ILE    76      53.300  52.909  36.364  1.00  0.00           H  
ATOM   1197 HG13 ILE    76      55.037  53.080  35.944  1.00  0.00           H  
ATOM   1198  CD1 ILE    76      54.271  54.615  37.188  1.00  0.00           C  
ATOM   1199 HD11 ILE    76      54.766  54.031  37.964  1.00  0.00           H  
ATOM   1200 HD12 ILE    76      54.928  55.466  37.007  1.00  0.00           H  
ATOM   1201 HD13 ILE    76      53.270  54.961  37.447  1.00  0.00           H  
ATOM   1202  C   ILE    76      52.840  53.628  32.437  1.00  0.00           C  
ATOM   1203  O   ILE    76      53.403  54.376  31.651  1.00  0.00           O  
ATOM   1204  N   THR    77      51.589  53.328  32.348  1.00  0.00           N  
ATOM   1205  H   THR    77      51.212  52.717  33.058  1.00  0.00           H  
ATOM   1206  CA  THR    77      50.725  53.888  31.313  1.00  0.00           C  
ATOM   1207  HA  THR    77      51.305  54.497  30.620  1.00  0.00           H  
ATOM   1208  CB  THR    77      50.328  52.775  30.317  1.00  0.00           C  
ATOM   1209  HB  THR    77      49.754  52.009  30.840  1.00  0.00           H  
ATOM   1210  CG2 THR    77      49.630  53.235  29.081  1.00  0.00           C  
ATOM   1211 HG21 THR    77      48.759  53.838  29.339  1.00  0.00           H  
ATOM   1212 HG22 THR    77      50.322  53.744  28.410  1.00  0.00           H  
ATOM   1213 HG23 THR    77      49.379  52.291  28.598  1.00  0.00           H  
ATOM   1214  OG1 THR    77      51.571  52.144  29.949  1.00  0.00           O  
ATOM   1215  HG1 THR    77      51.992  51.746  30.715  1.00  0.00           H  
ATOM   1216  C   THR    77      49.625  54.638  32.051  1.00  0.00           C  
ATOM   1217  O   THR    77      49.061  54.099  33.034  1.00  0.00           O  
ATOM   1218  N   GLU    78      49.300  55.872  31.753  1.00  0.00           N  
ATOM   1219  H   GLU    78      49.741  56.370  30.993  1.00  0.00           H  
ATOM   1220  CA  GLU    78      48.208  56.619  32.340  1.00  0.00           C  
ATOM   1221  HA  GLU    78      47.537  56.040  32.974  1.00  0.00           H  
ATOM   1222  CB  GLU    78      48.609  57.859  33.135  1.00  0.00           C  
ATOM   1223  HB2 GLU    78      47.771  58.429  33.536  1.00  0.00           H  
ATOM   1224  HB3 GLU    78      48.988  57.435  34.066  1.00  0.00           H  
ATOM   1225  CG  GLU    78      49.544  58.785  32.460  1.00  0.00           C  
ATOM   1226  HG2 GLU    78      50.517  58.292  32.473  1.00  0.00           H  
ATOM   1227  HG3 GLU    78      49.128  59.009  31.478  1.00  0.00           H  
ATOM   1228  CD  GLU    78      49.756  60.100  33.248  1.00  0.00           C  
ATOM   1229  OE1 GLU    78      49.945  60.063  34.541  1.00  0.00           O  
ATOM   1230  OE2 GLU    78      49.932  61.194  32.633  1.00  0.00           O  
ATOM   1231  C   GLU    78      47.243  57.027  31.224  1.00  0.00           C  
ATOM   1232  O   GLU    78      47.702  57.245  30.108  1.00  0.00           O  
ATOM   1233  N   TYR    79      45.977  57.152  31.569  1.00  0.00           N  
ATOM   1234  H   TYR    79      45.723  57.071  32.543  1.00  0.00           H  
ATOM   1235  CA  TYR    79      44.782  57.300  30.748  1.00  0.00           C  
ATOM   1236  HA  TYR    79      45.070  57.289  29.697  1.00  0.00           H  
ATOM   1237  CB  TYR    79      43.806  56.096  31.005  1.00  0.00           C  
ATOM   1238  HB2 TYR    79      43.554  56.161  32.063  1.00  0.00           H  
ATOM   1239  HB3 TYR    79      43.004  56.326  30.303  1.00  0.00           H  
ATOM   1240  CG  TYR    79      44.524  54.719  30.874  1.00  0.00           C  
ATOM   1241  CD1 TYR    79      44.861  54.252  29.613  1.00  0.00           C  
ATOM   1242  HD1 TYR    79      44.551  54.864  28.778  1.00  0.00           H  
ATOM   1243  CE1 TYR    79      45.646  53.034  29.501  1.00  0.00           C  
ATOM   1244  HE1 TYR    79      45.935  52.644  28.537  1.00  0.00           H  
ATOM   1245  CZ  TYR    79      46.055  52.350  30.685  1.00  0.00           C  
ATOM   1246  OH  TYR    79      46.799  51.246  30.621  1.00  0.00           O  
ATOM   1247  HH  TYR    79      47.362  51.105  31.386  1.00  0.00           H  
ATOM   1248  CE2 TYR    79      45.717  52.916  31.966  1.00  0.00           C  
ATOM   1249  HE2 TYR    79      46.137  52.299  32.746  1.00  0.00           H  
ATOM   1250  CD2 TYR    79      44.978  54.088  32.068  1.00  0.00           C  
ATOM   1251  HD2 TYR    79      44.713  54.427  33.059  1.00  0.00           H  
ATOM   1252  C   TYR    79      44.081  58.645  30.960  1.00  0.00           C  
ATOM   1253  O   TYR    79      44.181  59.249  32.056  1.00  0.00           O  
ATOM   1254  N   GLU    80      43.221  59.044  29.984  1.00  0.00           N  
ATOM   1255  H   GLU    80      43.177  58.398  29.209  1.00  0.00           H  
ATOM   1256  CA  GLU    80      42.467  60.359  29.999  1.00  0.00           C  
ATOM   1257  HA  GLU    80      43.133  61.172  30.288  1.00  0.00           H  
ATOM   1258  CB  GLU    80      41.857  60.599  28.601  1.00  0.00           C  
ATOM   1259  HB2 GLU    80      41.501  59.650  28.200  1.00  0.00           H  
ATOM   1260  HB3 GLU    80      40.950  61.202  28.641  1.00  0.00           H  
ATOM   1261  CG  GLU    80      42.812  61.226  27.639  1.00  0.00           C  
ATOM   1262  HG2 GLU    80      42.457  61.470  26.637  1.00  0.00           H  
ATOM   1263  HG3 GLU    80      43.042  62.197  28.076  1.00  0.00           H  
ATOM   1264  CD  GLU    80      44.145  60.452  27.439  1.00  0.00           C  
ATOM   1265  OE1 GLU    80      45.192  60.916  27.819  1.00  0.00           O  
ATOM   1266  OE2 GLU    80      44.046  59.291  26.974  1.00  0.00           O  
ATOM   1267  C   GLU    80      41.272  60.376  31.056  1.00  0.00           C  
ATOM   1268  O   GLU    80      40.720  61.406  31.429  1.00  0.00           O  
ATOM   1269  N   ASP    81      40.878  59.219  31.564  1.00  0.00           N  
ATOM   1270  H   ASP    81      41.338  58.378  31.244  1.00  0.00           H  
ATOM   1271  CA  ASP    81      39.951  59.103  32.751  1.00  0.00           C  
ATOM   1272  HA  ASP    81      39.258  59.945  32.738  1.00  0.00           H  
ATOM   1273  CB  ASP    81      39.204  57.743  32.692  1.00  0.00           C  
ATOM   1274  HB2 ASP    81      38.369  57.710  33.391  1.00  0.00           H  
ATOM   1275  HB3 ASP    81      38.854  57.695  31.661  1.00  0.00           H  
ATOM   1276  CG  ASP    81      40.022  56.482  32.973  1.00  0.00           C  
ATOM   1277  OD1 ASP    81      41.221  56.614  32.899  1.00  0.00           O  
ATOM   1278  OD2 ASP    81      39.530  55.352  33.164  1.00  0.00           O  
ATOM   1279  C   ASP    81      40.572  59.223  34.165  1.00  0.00           C  
ATOM   1280  O   ASP    81      39.861  58.954  35.138  1.00  0.00           O  
ATOM   1281  N   ASN    82      41.817  59.721  34.267  1.00  0.00           N  
ATOM   1282  H   ASN    82      42.263  59.947  33.389  1.00  0.00           H  
ATOM   1283  CA  ASN    82      42.445  59.880  35.559  1.00  0.00           C  
ATOM   1284  HA  ASN    82      43.347  60.463  35.372  1.00  0.00           H  
ATOM   1285  CB  ASN    82      41.728  60.859  36.479  1.00  0.00           C  
ATOM   1286  HB2 ASN    82      40.670  60.603  36.518  1.00  0.00           H  
ATOM   1287  HB3 ASN    82      42.026  60.744  37.521  1.00  0.00           H  
ATOM   1288  CG  ASN    82      42.015  62.259  36.140  1.00  0.00           C  
ATOM   1289  OD1 ASN    82      42.994  62.865  36.610  1.00  0.00           O  
ATOM   1290  ND2 ASN    82      41.205  62.817  35.287  1.00  0.00           N  
ATOM   1291 HD21 ASN    82      41.428  63.795  35.168  1.00  0.00           H  
ATOM   1292 HD22 ASN    82      40.506  62.364  34.716  1.00  0.00           H  
ATOM   1293  C   ASN    82      42.837  58.521  36.252  1.00  0.00           C  
ATOM   1294  O   ASN    82      42.417  58.268  37.412  1.00  0.00           O  
ATOM   1295  N   THR    83      43.467  57.609  35.539  1.00  0.00           N  
ATOM   1296  H   THR    83      43.719  57.868  34.596  1.00  0.00           H  
ATOM   1297  CA  THR    83      43.861  56.290  36.002  1.00  0.00           C  
ATOM   1298  HA  THR    83      44.031  56.352  37.077  1.00  0.00           H  
ATOM   1299  CB  THR    83      42.738  55.270  35.705  1.00  0.00           C  
ATOM   1300  HB  THR    83      43.131  54.359  36.155  1.00  0.00           H  
ATOM   1301  CG2 THR    83      41.482  55.547  36.433  1.00  0.00           C  
ATOM   1302 HG21 THR    83      40.902  54.628  36.515  1.00  0.00           H  
ATOM   1303 HG22 THR    83      41.674  55.936  37.433  1.00  0.00           H  
ATOM   1304 HG23 THR    83      40.967  56.413  36.018  1.00  0.00           H  
ATOM   1305  OG1 THR    83      42.515  54.964  34.339  1.00  0.00           O  
ATOM   1306  HG1 THR    83      42.026  55.667  33.905  1.00  0.00           H  
ATOM   1307  C   THR    83      45.158  55.758  35.400  1.00  0.00           C  
ATOM   1308  O   THR    83      45.572  56.235  34.364  1.00  0.00           O  
ATOM   1309  N   ALA    84      45.834  54.769  36.073  1.00  0.00           N  
ATOM   1310  H   ALA    84      45.403  54.477  36.938  1.00  0.00           H  
ATOM   1311  CA  ALA    84      47.109  54.172  35.569  1.00  0.00           C  
ATOM   1312  HA  ALA    84      47.039  54.397  34.505  1.00  0.00           H  
ATOM   1313  CB  ALA    84      48.305  54.829  36.265  1.00  0.00           C  
ATOM   1314  HB1 ALA    84      49.079  54.680  35.513  1.00  0.00           H  
ATOM   1315  HB2 ALA    84      48.032  55.828  36.604  1.00  0.00           H  
ATOM   1316  HB3 ALA    84      48.420  54.271  37.195  1.00  0.00           H  
ATOM   1317  C   ALA    84      47.175  52.603  35.589  1.00  0.00           C  
ATOM   1318  O   ALA    84      46.246  52.107  36.169  1.00  0.00           O  
ATOM   1319  N   THR    85      48.093  52.000  34.888  1.00  0.00           N  
ATOM   1320  H   THR    85      48.575  52.596  34.230  1.00  0.00           H  
ATOM   1321  CA  THR    85      48.620  50.580  34.989  1.00  0.00           C  
ATOM   1322  HA  THR    85      48.177  50.066  35.842  1.00  0.00           H  
ATOM   1323  CB  THR    85      48.136  49.749  33.820  1.00  0.00           C  
ATOM   1324  HB  THR    85      48.686  48.815  33.930  1.00  0.00           H  
ATOM   1325  CG2 THR    85      46.630  49.458  33.706  1.00  0.00           C  
ATOM   1326 HG21 THR    85      45.991  50.341  33.682  1.00  0.00           H  
ATOM   1327 HG22 THR    85      46.446  48.754  32.894  1.00  0.00           H  
ATOM   1328 HG23 THR    85      46.323  48.726  34.452  1.00  0.00           H  
ATOM   1329  OG1 THR    85      48.557  50.423  32.573  1.00  0.00           O  
ATOM   1330  HG1 THR    85      49.503  50.288  32.478  1.00  0.00           H  
ATOM   1331  C   THR    85      50.201  50.554  35.071  1.00  0.00           C  
ATOM   1332  O   THR    85      50.852  51.387  34.387  1.00  0.00           O  
ATOM   1333  N   CYS    86      50.809  49.534  35.694  1.00  0.00           N  
ATOM   1334  H   CYS    86      50.151  48.803  35.926  1.00  0.00           H  
ATOM   1335  CA  CYS    86      52.195  49.524  36.091  1.00  0.00           C  
ATOM   1336  HA  CYS    86      52.771  50.014  35.306  1.00  0.00           H  
ATOM   1337  CB  CYS    86      52.406  50.396  37.309  1.00  0.00           C  
ATOM   1338  HB2 CYS    86      52.066  51.374  36.969  1.00  0.00           H  
ATOM   1339  HB3 CYS    86      51.840  50.043  38.171  1.00  0.00           H  
ATOM   1340  SG  CYS    86      54.187  50.338  37.715  1.00  0.00           S  
ATOM   1341  HG  CYS    86      54.234  50.835  38.954  1.00  0.00           H  
ATOM   1342  C   CYS    86      52.841  48.080  36.125  1.00  0.00           C  
ATOM   1343  O   CYS    86      52.213  47.028  36.464  1.00  0.00           O  
ATOM   1344  N   PHE    87      54.177  48.007  35.788  1.00  0.00           N  
ATOM   1345  H   PHE    87      54.666  48.819  35.438  1.00  0.00           H  
ATOM   1346  CA  PHE    87      55.045  46.828  35.823  1.00  0.00           C  
ATOM   1347  HA  PHE    87      54.723  46.167  36.627  1.00  0.00           H  
ATOM   1348  CB  PHE    87      54.719  46.056  34.528  1.00  0.00           C  
ATOM   1349  HB2 PHE    87      55.068  45.031  34.655  1.00  0.00           H  
ATOM   1350  HB3 PHE    87      53.655  45.868  34.379  1.00  0.00           H  
ATOM   1351  CG  PHE    87      55.250  46.605  33.241  1.00  0.00           C  
ATOM   1352  CD1 PHE    87      56.627  46.455  32.940  1.00  0.00           C  
ATOM   1353  HD1 PHE    87      57.295  46.170  33.740  1.00  0.00           H  
ATOM   1354  CE1 PHE    87      57.102  46.944  31.663  1.00  0.00           C  
ATOM   1355  HE1 PHE    87      58.152  46.818  31.445  1.00  0.00           H  
ATOM   1356  CZ  PHE    87      56.296  47.484  30.714  1.00  0.00           C  
ATOM   1357  HZ  PHE    87      56.629  47.765  29.726  1.00  0.00           H  
ATOM   1358  CE2 PHE    87      54.977  47.736  31.114  1.00  0.00           C  
ATOM   1359  HE2 PHE    87      54.330  48.137  30.347  1.00  0.00           H  
ATOM   1360  CD2 PHE    87      54.443  47.285  32.322  1.00  0.00           C  
ATOM   1361  HD2 PHE    87      53.384  47.346  32.522  1.00  0.00           H  
ATOM   1362  C   PHE    87      56.544  47.299  36.086  1.00  0.00           C  
ATOM   1363  O   PHE    87      56.847  48.427  36.353  1.00  0.00           O  
ATOM   1364  N   ILE    88      57.455  46.305  36.105  1.00  0.00           N  
ATOM   1365  H   ILE    88      57.151  45.350  35.986  1.00  0.00           H  
ATOM   1366  CA  ILE    88      58.892  46.649  36.292  1.00  0.00           C  
ATOM   1367  HA  ILE    88      59.077  47.713  36.150  1.00  0.00           H  
ATOM   1368  CB  ILE    88      59.489  46.257  37.627  1.00  0.00           C  
ATOM   1369  HB  ILE    88      59.781  45.213  37.519  1.00  0.00           H  
ATOM   1370  CG2 ILE    88      60.839  46.963  37.952  1.00  0.00           C  
ATOM   1371 HG21 ILE    88      61.302  46.492  38.819  1.00  0.00           H  
ATOM   1372 HG22 ILE    88      61.686  46.831  37.279  1.00  0.00           H  
ATOM   1373 HG23 ILE    88      60.637  48.020  38.130  1.00  0.00           H  
ATOM   1374  CG1 ILE    88      58.494  46.299  38.865  1.00  0.00           C  
ATOM   1375 HG12 ILE    88      58.204  47.296  39.199  1.00  0.00           H  
ATOM   1376 HG13 ILE    88      57.590  45.856  38.450  1.00  0.00           H  
ATOM   1377  CD1 ILE    88      58.841  45.416  40.023  1.00  0.00           C  
ATOM   1378 HD11 ILE    88      59.921  45.457  40.163  1.00  0.00           H  
ATOM   1379 HD12 ILE    88      58.310  45.742  40.917  1.00  0.00           H  
ATOM   1380 HD13 ILE    88      58.550  44.386  39.814  1.00  0.00           H  
ATOM   1381  C   ILE    88      59.666  46.002  35.190  1.00  0.00           C  
ATOM   1382  O   ILE    88      59.506  44.802  34.880  1.00  0.00           O  
ATOM   1383  N   ALA    89      60.726  46.693  34.664  1.00  0.00           N  
ATOM   1384  H   ALA    89      60.834  47.627  35.032  1.00  0.00           H  
ATOM   1385  CA  ALA    89      61.765  46.066  33.853  1.00  0.00           C  
ATOM   1386  HA  ALA    89      61.564  45.009  33.683  1.00  0.00           H  
ATOM   1387  CB  ALA    89      61.790  46.888  32.607  1.00  0.00           C  
ATOM   1388  HB1 ALA    89      60.869  46.778  32.034  1.00  0.00           H  
ATOM   1389  HB2 ALA    89      61.839  47.918  32.961  1.00  0.00           H  
ATOM   1390  HB3 ALA    89      62.612  46.556  31.972  1.00  0.00           H  
ATOM   1391  C   ALA    89      63.055  46.141  34.624  1.00  0.00           C  
ATOM   1392  O   ALA    89      63.385  47.086  35.368  1.00  0.00           O  
ATOM   1393  N   CYS    90      63.900  45.097  34.512  1.00  0.00           N  
ATOM   1394  H   CYS    90      63.493  44.287  34.068  1.00  0.00           H  
ATOM   1395  CA  CYS    90      65.257  45.047  35.011  1.00  0.00           C  
ATOM   1396  HA  CYS    90      65.351  45.631  35.927  1.00  0.00           H  
ATOM   1397  CB  CYS    90      65.510  43.592  35.383  1.00  0.00           C  
ATOM   1398  HB2 CYS    90      65.334  42.981  34.498  1.00  0.00           H  
ATOM   1399  HB3 CYS    90      66.546  43.504  35.713  1.00  0.00           H  
ATOM   1400  SG  CYS    90      64.353  43.104  36.687  1.00  0.00           S  
ATOM   1401  HG  CYS    90      64.161  41.810  36.415  1.00  0.00           H  
ATOM   1402  C   CYS    90      66.113  45.665  33.863  1.00  0.00           C  
ATOM   1403  O   CYS    90      67.006  44.965  33.349  1.00  0.00           O  
ATOM   1404  N   ASN    91      65.815  46.920  33.514  1.00  0.00           N  
ATOM   1405  H   ASN    91      65.022  47.308  34.004  1.00  0.00           H  
ATOM   1406  CA  ASN    91      66.341  47.603  32.320  1.00  0.00           C  
ATOM   1407  HA  ASN    91      66.386  46.827  31.557  1.00  0.00           H  
ATOM   1408  CB  ASN    91      65.361  48.718  31.833  1.00  0.00           C  
ATOM   1409  HB2 ASN    91      65.899  49.118  30.974  1.00  0.00           H  
ATOM   1410  HB3 ASN    91      64.375  48.318  31.598  1.00  0.00           H  
ATOM   1411  CG  ASN    91      65.108  49.882  32.741  1.00  0.00           C  
ATOM   1412  OD1 ASN    91      65.695  49.974  33.819  1.00  0.00           O  
ATOM   1413  ND2 ASN    91      64.190  50.764  32.398  1.00  0.00           N  
ATOM   1414 HD21 ASN    91      64.139  51.562  33.015  1.00  0.00           H  
ATOM   1415 HD22 ASN    91      63.984  50.927  31.423  1.00  0.00           H  
ATOM   1416  C   ASN    91      67.806  48.088  32.493  1.00  0.00           C  
ATOM   1417  O   ASN    91      68.340  48.661  31.555  1.00  0.00           O  
ATOM   1418  N   ASN    92      68.332  47.909  33.723  1.00  0.00           N  
ATOM   1419  H   ASN    92      67.734  47.530  34.443  1.00  0.00           H  
ATOM   1420  CA  ASN    92      69.660  48.450  33.972  1.00  0.00           C  
ATOM   1421  HA  ASN    92      69.742  48.217  35.034  1.00  0.00           H  
ATOM   1422  CB  ASN    92      70.693  47.597  33.375  1.00  0.00           C  
ATOM   1423  HB2 ASN    92      70.559  46.530  33.556  1.00  0.00           H  
ATOM   1424  HB3 ASN    92      70.838  47.819  32.318  1.00  0.00           H  
ATOM   1425  CG  ASN    92      72.065  47.721  34.033  1.00  0.00           C  
ATOM   1426  OD1 ASN    92      72.152  47.723  35.301  1.00  0.00           O  
ATOM   1427  ND2 ASN    92      73.095  47.557  33.301  1.00  0.00           N  
ATOM   1428 HD21 ASN    92      74.046  47.565  33.641  1.00  0.00           H  
ATOM   1429 HD22 ASN    92      72.765  47.558  32.347  1.00  0.00           H  
ATOM   1430  C   ASN    92      69.930  49.956  33.757  1.00  0.00           C  
ATOM   1431  O   ASN    92      70.971  50.376  33.327  1.00  0.00           O  
ATOM   1432  N   ALA    93      68.910  50.786  33.929  1.00  0.00           N  
ATOM   1433  H   ALA    93      67.980  50.404  33.831  1.00  0.00           H  
ATOM   1434  CA  ALA    93      69.005  52.234  34.031  1.00  0.00           C  
ATOM   1435  HA  ALA    93      69.477  52.549  33.100  1.00  0.00           H  
ATOM   1436  CB  ALA    93      67.622  52.779  34.183  1.00  0.00           C  
ATOM   1437  HB1 ALA    93      67.091  52.312  33.353  1.00  0.00           H  
ATOM   1438  HB2 ALA    93      67.246  52.394  35.131  1.00  0.00           H  
ATOM   1439  HB3 ALA    93      67.617  53.869  34.182  1.00  0.00           H  
ATOM   1440  C   ALA    93      69.928  52.785  35.116  1.00  0.00           C  
ATOM   1441  O   ALA    93      70.522  53.846  35.030  1.00  0.00           O  
ATOM   1442  N   GLY    94      70.127  51.908  36.172  1.00  0.00           N  
ATOM   1443  H   GLY    94      69.535  51.090  36.203  1.00  0.00           H  
ATOM   1444  CA  GLY    94      71.163  52.058  37.204  1.00  0.00           C  
ATOM   1445  HA2 GLY    94      71.924  51.278  37.206  1.00  0.00           H  
ATOM   1446  HA3 GLY    94      71.748  52.963  37.040  1.00  0.00           H  
ATOM   1447  C   GLY    94      70.496  52.068  38.598  1.00  0.00           C  
ATOM   1448  O   GLY    94      69.493  52.766  38.871  1.00  0.00           O  
ATOM   1449  N   ALA    95      71.060  51.360  39.546  1.00  0.00           N  
ATOM   1450  H   ALA    95      71.844  50.773  39.299  1.00  0.00           H  
ATOM   1451  CA  ALA    95      71.016  51.727  40.983  1.00  0.00           C  
ATOM   1452  HA  ALA    95      70.077  52.243  41.183  1.00  0.00           H  
ATOM   1453  CB  ALA    95      71.229  50.497  41.864  1.00  0.00           C  
ATOM   1454  HB1 ALA    95      71.313  50.702  42.931  1.00  0.00           H  
ATOM   1455  HB2 ALA    95      70.269  49.983  41.818  1.00  0.00           H  
ATOM   1456  HB3 ALA    95      72.001  49.815  41.507  1.00  0.00           H  
ATOM   1457  C   ALA    95      72.014  52.782  41.341  1.00  0.00           C  
ATOM   1458  O   ALA    95      72.828  53.087  40.492  1.00  0.00           O  
ATOM   1459  N   LEU    96      72.051  53.256  42.543  1.00  0.00           N  
ATOM   1460  H   LEU    96      71.355  52.904  43.185  1.00  0.00           H  
ATOM   1461  CA  LEU    96      73.048  54.278  42.955  1.00  0.00           C  
ATOM   1462  HA  LEU    96      73.850  54.355  42.221  1.00  0.00           H  
ATOM   1463  CB  LEU    96      72.272  55.566  42.907  1.00  0.00           C  
ATOM   1464  HB2 LEU    96      71.757  55.640  41.950  1.00  0.00           H  
ATOM   1465  HB3 LEU    96      71.534  55.646  43.705  1.00  0.00           H  
ATOM   1466  CG  LEU    96      73.084  56.903  43.047  1.00  0.00           C  
ATOM   1467  HG  LEU    96      73.498  56.880  44.055  1.00  0.00           H  
ATOM   1468  CD1 LEU    96      74.105  56.966  41.932  1.00  0.00           C  
ATOM   1469 HD11 LEU    96      74.912  56.239  42.029  1.00  0.00           H  
ATOM   1470 HD12 LEU    96      73.643  56.782  40.962  1.00  0.00           H  
ATOM   1471 HD13 LEU    96      74.332  58.028  41.844  1.00  0.00           H  
ATOM   1472  CD2 LEU    96      72.157  58.094  42.930  1.00  0.00           C  
ATOM   1473 HD21 LEU    96      71.721  58.178  41.934  1.00  0.00           H  
ATOM   1474 HD22 LEU    96      71.357  57.935  43.654  1.00  0.00           H  
ATOM   1475 HD23 LEU    96      72.734  58.976  43.206  1.00  0.00           H  
ATOM   1476  C   LEU    96      73.786  54.119  44.292  1.00  0.00           C  
ATOM   1477  O   LEU    96      73.127  53.945  45.336  1.00  0.00           O  
ATOM   1478  N   PHE    97      75.121  54.178  44.369  1.00  0.00           N  
ATOM   1479  H   PHE    97      75.600  54.581  43.576  1.00  0.00           H  
ATOM   1480  CA  PHE    97      75.859  54.035  45.605  1.00  0.00           C  
ATOM   1481  HA  PHE    97      75.209  53.798  46.447  1.00  0.00           H  
ATOM   1482  CB  PHE    97      76.861  52.850  45.362  1.00  0.00           C  
ATOM   1483  HB2 PHE    97      76.213  51.974  45.348  1.00  0.00           H  
ATOM   1484  HB3 PHE    97      77.487  52.913  44.472  1.00  0.00           H  
ATOM   1485  CG  PHE    97      77.822  52.645  46.445  1.00  0.00           C  
ATOM   1486  CD1 PHE    97      78.994  53.438  46.532  1.00  0.00           C  
ATOM   1487  HD1 PHE    97      79.167  54.286  45.885  1.00  0.00           H  
ATOM   1488  CE1 PHE    97      79.907  53.186  47.618  1.00  0.00           C  
ATOM   1489  HE1 PHE    97      80.796  53.791  47.518  1.00  0.00           H  
ATOM   1490  CZ  PHE    97      79.548  52.269  48.640  1.00  0.00           C  
ATOM   1491  HZ  PHE    97      80.227  52.079  49.458  1.00  0.00           H  
ATOM   1492  CE2 PHE    97      78.426  51.446  48.467  1.00  0.00           C  
ATOM   1493  HE2 PHE    97      78.189  50.691  49.202  1.00  0.00           H  
ATOM   1494  CD2 PHE    97      77.626  51.623  47.359  1.00  0.00           C  
ATOM   1495  HD2 PHE    97      76.713  51.050  47.290  1.00  0.00           H  
ATOM   1496  C   PHE    97      76.515  55.408  45.915  1.00  0.00           C  
ATOM   1497  O   PHE    97      77.048  55.995  44.974  1.00  0.00           O  
ATOM   1498  N   VAL    98      76.590  55.856  47.202  1.00  0.00           N  
ATOM   1499  H   VAL    98      75.931  55.366  47.791  1.00  0.00           H  
ATOM   1500  CA  VAL    98      77.112  57.170  47.521  1.00  0.00           C  
ATOM   1501  HA  VAL    98      77.709  57.512  46.676  1.00  0.00           H  
ATOM   1502  CB  VAL    98      76.019  58.158  47.777  1.00  0.00           C  
ATOM   1503  HB  VAL    98      75.522  57.933  48.721  1.00  0.00           H  
ATOM   1504  CG1 VAL    98      76.455  59.673  47.781  1.00  0.00           C  
ATOM   1505 HG11 VAL    98      77.359  59.926  48.335  1.00  0.00           H  
ATOM   1506 HG12 VAL    98      76.654  59.934  46.742  1.00  0.00           H  
ATOM   1507 HG13 VAL    98      75.697  60.351  48.173  1.00  0.00           H  
ATOM   1508  CG2 VAL    98      74.906  58.231  46.737  1.00  0.00           C  
ATOM   1509 HG21 VAL    98      74.406  57.262  46.717  1.00  0.00           H  
ATOM   1510 HG22 VAL    98      74.230  59.084  46.787  1.00  0.00           H  
ATOM   1511 HG23 VAL    98      75.345  58.317  45.743  1.00  0.00           H  
ATOM   1512  C   VAL    98      78.087  57.045  48.739  1.00  0.00           C  
ATOM   1513  O   VAL    98      77.965  56.212  49.650  1.00  0.00           O  
ATOM   1514  N   HIE    99      79.095  57.914  48.831  1.00  0.00           N  
ATOM   1515  H   HIE    99      79.307  58.574  48.096  1.00  0.00           H  
ATOM   1516  CA  HIE    99      80.075  57.970  49.987  1.00  0.00           C  
ATOM   1517  HA  HIE    99      79.801  57.234  50.743  1.00  0.00           H  
ATOM   1518  CB  HIE    99      81.498  57.679  49.570  1.00  0.00           C  
ATOM   1519  HB2 HIE    99      81.563  56.718  49.061  1.00  0.00           H  
ATOM   1520  HB3 HIE    99      81.682  58.380  48.756  1.00  0.00           H  
ATOM   1521  CG  HIE    99      82.667  57.875  50.569  1.00  0.00           C  
ATOM   1522  ND1 HIE    99      83.982  58.250  50.209  1.00  0.00           N  
ATOM   1523  CE1 HIE    99      84.644  58.367  51.383  1.00  0.00           C  
ATOM   1524  HE1 HIE    99      85.701  58.561  51.270  1.00  0.00           H  
ATOM   1525  NE2 HIE    99      83.853  58.120  52.406  1.00  0.00           N  
ATOM   1526  HE2 HIE    99      84.213  58.112  53.350  1.00  0.00           H  
ATOM   1527  CD2 HIE    99      82.692  57.670  51.962  1.00  0.00           C  
ATOM   1528  HD2 HIE    99      81.821  57.411  52.546  1.00  0.00           H  
ATOM   1529  C   HIE    99      80.091  59.381  50.629  1.00  0.00           C  
ATOM   1530  O   HIE    99      80.112  60.372  49.918  1.00  0.00           O  
ATOM   1531  N   ALA   100      80.058  59.486  51.974  1.00  0.00           N  
ATOM   1532  H   ALA   100      79.958  58.684  52.581  1.00  0.00           H  
ATOM   1533  CA  ALA   100      80.100  60.715  52.756  1.00  0.00           C  
ATOM   1534  HA  ALA   100      80.334  61.527  52.067  1.00  0.00           H  
ATOM   1535  CB  ALA   100      78.652  60.918  53.222  1.00  0.00           C  
ATOM   1536  HB1 ALA   100      77.968  61.130  52.400  1.00  0.00           H  
ATOM   1537  HB2 ALA   100      78.242  60.072  53.775  1.00  0.00           H  
ATOM   1538  HB3 ALA   100      78.697  61.790  53.875  1.00  0.00           H  
ATOM   1539  C   ALA   100      81.167  60.560  53.903  1.00  0.00           C  
ATOM   1540  O   ALA   100      81.658  59.569  54.363  1.00  0.00           O  
ATOM   1541  N   VAL   101      81.368  61.793  54.568  1.00  0.00           N  
ATOM   1542  H   VAL   101      80.765  62.543  54.264  1.00  0.00           H  
ATOM   1543  CA  VAL   101      82.005  61.756  55.906  1.00  0.00           C  
ATOM   1544  HA  VAL   101      81.959  60.754  56.331  1.00  0.00           H  
ATOM   1545  CB  VAL   101      83.472  62.298  55.866  1.00  0.00           C  
ATOM   1546  HB  VAL   101      83.444  63.384  55.775  1.00  0.00           H  
ATOM   1547  CG1 VAL   101      84.174  62.105  57.199  1.00  0.00           C  
ATOM   1548 HG11 VAL   101      85.097  62.642  57.416  1.00  0.00           H  
ATOM   1549 HG12 VAL   101      83.497  62.304  58.030  1.00  0.00           H  
ATOM   1550 HG13 VAL   101      84.452  61.061  57.344  1.00  0.00           H  
ATOM   1551  CG2 VAL   101      84.370  61.742  54.726  1.00  0.00           C  
ATOM   1552 HG21 VAL   101      83.811  61.972  53.819  1.00  0.00           H  
ATOM   1553 HG22 VAL   101      85.354  62.203  54.644  1.00  0.00           H  
ATOM   1554 HG23 VAL   101      84.547  60.667  54.778  1.00  0.00           H  
ATOM   1555  C   VAL   101      81.106  62.661  56.831  1.00  0.00           C  
ATOM   1556  O   VAL   101      80.741  63.785  56.496  1.00  0.00           O  
ATOM   1557  N   ALA   102      80.689  62.135  57.960  1.00  0.00           N  
ATOM   1558  H   ALA   102      81.028  61.213  58.195  1.00  0.00           H  
ATOM   1559  CA  ALA   102      79.837  62.847  58.985  1.00  0.00           C  
ATOM   1560  HA  ALA   102      79.238  63.604  58.478  1.00  0.00           H  
ATOM   1561  CB  ALA   102      78.871  61.940  59.731  1.00  0.00           C  
ATOM   1562  HB1 ALA   102      79.391  61.106  60.203  1.00  0.00           H  
ATOM   1563  HB2 ALA   102      78.471  62.587  60.511  1.00  0.00           H  
ATOM   1564  HB3 ALA   102      78.081  61.719  59.013  1.00  0.00           H  
ATOM   1565  C   ALA   102      80.831  63.558  59.919  1.00  0.00           C  
ATOM   1566  O   ALA   102      81.338  62.987  60.920  1.00  0.00           O  
ATOM   1567  N   GLU   103      81.304  64.740  59.562  1.00  0.00           N  
ATOM   1568  H   GLU   103      80.745  65.276  58.913  1.00  0.00           H  
ATOM   1569  CA  GLU   103      82.375  65.381  60.299  1.00  0.00           C  
ATOM   1570  HA  GLU   103      83.178  64.643  60.320  1.00  0.00           H  
ATOM   1571  CB  GLU   103      82.905  66.559  59.510  1.00  0.00           C  
ATOM   1572  HB2 GLU   103      82.024  67.171  59.318  1.00  0.00           H  
ATOM   1573  HB3 GLU   103      83.565  67.045  60.228  1.00  0.00           H  
ATOM   1574  CG  GLU   103      83.554  66.158  58.182  1.00  0.00           C  
ATOM   1575  HG2 GLU   103      83.213  65.197  57.797  1.00  0.00           H  
ATOM   1576  HG3 GLU   103      83.263  66.848  57.391  1.00  0.00           H  
ATOM   1577  CD  GLU   103      85.049  65.940  58.232  1.00  0.00           C  
ATOM   1578  OE1 GLU   103      85.640  65.976  59.347  1.00  0.00           O  
ATOM   1579  OE2 GLU   103      85.628  65.751  57.139  1.00  0.00           O  
ATOM   1580  C   GLU   103      81.989  65.731  61.747  1.00  0.00           C  
ATOM   1581  O   GLU   103      80.857  65.950  62.058  1.00  0.00           O  
ATOM   1582  N   ASN   104      82.984  65.473  62.674  1.00  0.00           N  
ATOM   1583  H   ASN   104      83.929  65.310  62.357  1.00  0.00           H  
ATOM   1584  CA  ASN   104      82.904  65.769  64.178  1.00  0.00           C  
ATOM   1585  HA  ASN   104      83.815  65.503  64.713  1.00  0.00           H  
ATOM   1586  CB  ASN   104      82.767  67.300  64.318  1.00  0.00           C  
ATOM   1587  HB2 ASN   104      81.766  67.668  64.092  1.00  0.00           H  
ATOM   1588  HB3 ASN   104      82.883  67.454  65.391  1.00  0.00           H  
ATOM   1589  CG  ASN   104      83.905  68.037  63.699  1.00  0.00           C  
ATOM   1590  OD1 ASN   104      85.090  67.819  63.928  1.00  0.00           O  
ATOM   1591  ND2 ASN   104      83.615  68.901  62.817  1.00  0.00           N  
ATOM   1592 HD21 ASN   104      84.378  69.261  62.262  1.00  0.00           H  
ATOM   1593 HD22 ASN   104      82.658  69.094  62.560  1.00  0.00           H  
ATOM   1594  C   ASN   104      81.864  64.897  64.913  1.00  0.00           C  
ATOM   1595  O   ASN   104      81.505  65.201  66.075  1.00  0.00           O  
ATOM   1596  N   THR   105      81.221  64.017  64.215  1.00  0.00           N  
ATOM   1597  H   THR   105      81.614  63.909  63.291  1.00  0.00           H  
ATOM   1598  CA  THR   105      80.076  63.180  64.650  1.00  0.00           C  
ATOM   1599  HA  THR   105      79.698  63.555  65.601  1.00  0.00           H  
ATOM   1600  CB  THR   105      78.979  63.187  63.535  1.00  0.00           C  
ATOM   1601  HB  THR   105      79.557  62.742  62.725  1.00  0.00           H  
ATOM   1602  CG2 THR   105      77.669  62.553  63.836  1.00  0.00           C  
ATOM   1603 HG21 THR   105      77.244  62.225  62.887  1.00  0.00           H  
ATOM   1604 HG22 THR   105      77.705  61.656  64.455  1.00  0.00           H  
ATOM   1605 HG23 THR   105      77.079  63.349  64.290  1.00  0.00           H  
ATOM   1606  OG1 THR   105      78.695  64.504  63.203  1.00  0.00           O  
ATOM   1607  HG1 THR   105      79.458  64.894  62.772  1.00  0.00           H  
ATOM   1608  C   THR   105      80.507  61.755  64.863  1.00  0.00           C  
ATOM   1609  O   THR   105      81.001  61.044  64.016  1.00  0.00           O  
ATOM   1610  N   THR   106      80.363  61.368  66.142  1.00  0.00           N  
ATOM   1611  H   THR   106      79.776  61.964  66.708  1.00  0.00           H  
ATOM   1612  CA  THR   106      80.739  60.006  66.601  1.00  0.00           C  
ATOM   1613  HA  THR   106      81.486  59.654  65.890  1.00  0.00           H  
ATOM   1614  CB  THR   106      81.311  60.120  68.037  1.00  0.00           C  
ATOM   1615  HB  THR   106      81.639  59.153  68.418  1.00  0.00           H  
ATOM   1616  CG2 THR   106      82.565  61.032  68.249  1.00  0.00           C  
ATOM   1617 HG21 THR   106      83.331  60.541  67.648  1.00  0.00           H  
ATOM   1618 HG22 THR   106      82.395  62.052  67.905  1.00  0.00           H  
ATOM   1619 HG23 THR   106      83.045  60.994  69.227  1.00  0.00           H  
ATOM   1620  OG1 THR   106      80.428  60.638  68.941  1.00  0.00           O  
ATOM   1621  HG1 THR   106      80.214  61.521  68.632  1.00  0.00           H  
ATOM   1622  C   THR   106      79.503  59.065  66.532  1.00  0.00           C  
ATOM   1623  O   THR   106      78.408  59.528  66.286  1.00  0.00           O  
ATOM   1624  N   ILE   107      79.621  57.773  66.676  1.00  0.00           N  
ATOM   1625  H   ILE   107      80.567  57.427  66.753  1.00  0.00           H  
ATOM   1626  CA  ILE   107      78.475  56.779  66.637  1.00  0.00           C  
ATOM   1627  HA  ILE   107      77.971  56.869  65.674  1.00  0.00           H  
ATOM   1628  CB  ILE   107      79.136  55.403  67.018  1.00  0.00           C  
ATOM   1629  HB  ILE   107      79.880  55.494  67.809  1.00  0.00           H  
ATOM   1630  CG2 ILE   107      78.044  54.363  67.429  1.00  0.00           C  
ATOM   1631 HG21 ILE   107      77.159  54.396  66.794  1.00  0.00           H  
ATOM   1632 HG22 ILE   107      78.491  53.370  67.368  1.00  0.00           H  
ATOM   1633 HG23 ILE   107      77.724  54.432  68.469  1.00  0.00           H  
ATOM   1634  CG1 ILE   107      79.892  54.928  65.765  1.00  0.00           C  
ATOM   1635 HG12 ILE   107      79.159  54.486  65.090  1.00  0.00           H  
ATOM   1636 HG13 ILE   107      80.447  55.779  65.369  1.00  0.00           H  
ATOM   1637  CD1 ILE   107      80.910  53.875  66.119  1.00  0.00           C  
ATOM   1638 HD11 ILE   107      81.847  54.317  66.457  1.00  0.00           H  
ATOM   1639 HD12 ILE   107      80.651  53.192  66.928  1.00  0.00           H  
ATOM   1640 HD13 ILE   107      81.132  53.131  65.354  1.00  0.00           H  
ATOM   1641  C   ILE   107      77.370  57.152  67.638  1.00  0.00           C  
ATOM   1642  O   ILE   107      76.200  57.182  67.251  1.00  0.00           O  
ATOM   1643  N   SER   108      77.707  57.571  68.836  1.00  0.00           N  
ATOM   1644  H   SER   108      78.675  57.499  69.117  1.00  0.00           H  
ATOM   1645  CA  SER   108      76.763  57.971  69.911  1.00  0.00           C  
ATOM   1646  HA  SER   108      75.915  57.286  69.890  1.00  0.00           H  
ATOM   1647  CB  SER   108      77.427  57.704  71.336  1.00  0.00           C  
ATOM   1648  HB2 SER   108      76.710  57.919  72.129  1.00  0.00           H  
ATOM   1649  HB3 SER   108      77.742  56.664  71.425  1.00  0.00           H  
ATOM   1650  OG  SER   108      78.560  58.482  71.611  1.00  0.00           O  
ATOM   1651  HG  SER   108      79.236  58.015  71.113  1.00  0.00           H  
ATOM   1652  C   SER   108      76.175  59.361  69.757  1.00  0.00           C  
ATOM   1653  O   SER   108      75.163  59.626  70.388  1.00  0.00           O  
ATOM   1654  N   ASP   109      76.693  60.221  68.809  1.00  0.00           N  
ATOM   1655  H   ASP   109      77.474  59.923  68.243  1.00  0.00           H  
ATOM   1656  CA  ASP   109      75.925  61.385  68.328  1.00  0.00           C  
ATOM   1657  HA  ASP   109      75.614  61.903  69.235  1.00  0.00           H  
ATOM   1658  CB  ASP   109      76.816  62.310  67.480  1.00  0.00           C  
ATOM   1659  HB2 ASP   109      77.225  61.840  66.586  1.00  0.00           H  
ATOM   1660  HB3 ASP   109      76.136  63.083  67.122  1.00  0.00           H  
ATOM   1661  CG  ASP   109      77.962  62.872  68.383  1.00  0.00           C  
ATOM   1662  OD1 ASP   109      77.716  63.206  69.577  1.00  0.00           O  
ATOM   1663  OD2 ASP   109      79.067  63.020  67.892  1.00  0.00           O  
ATOM   1664  C   ASP   109      74.634  60.972  67.543  1.00  0.00           C  
ATOM   1665  O   ASP   109      73.677  61.732  67.381  1.00  0.00           O  
ATOM   1666  N   ILE   110      74.628  59.745  66.979  1.00  0.00           N  
ATOM   1667  H   ILE   110      75.293  59.027  67.231  1.00  0.00           H  
ATOM   1668  CA  ILE   110      73.578  59.340  65.957  1.00  0.00           C  
ATOM   1669  HA  ILE   110      73.293  60.254  65.436  1.00  0.00           H  
ATOM   1670  CB  ILE   110      74.164  58.270  64.910  1.00  0.00           C  
ATOM   1671  HB  ILE   110      74.551  57.399  65.438  1.00  0.00           H  
ATOM   1672  CG2 ILE   110      73.143  57.859  63.831  1.00  0.00           C  
ATOM   1673 HG21 ILE   110      72.634  58.713  63.385  1.00  0.00           H  
ATOM   1674 HG22 ILE   110      73.657  57.243  63.093  1.00  0.00           H  
ATOM   1675 HG23 ILE   110      72.312  57.287  64.244  1.00  0.00           H  
ATOM   1676  CG1 ILE   110      75.442  58.891  64.273  1.00  0.00           C  
ATOM   1677 HG12 ILE   110      76.231  58.957  65.023  1.00  0.00           H  
ATOM   1678 HG13 ILE   110      75.889  58.163  63.596  1.00  0.00           H  
ATOM   1679  CD1 ILE   110      75.281  60.259  63.608  1.00  0.00           C  
ATOM   1680 HD11 ILE   110      75.291  61.088  64.315  1.00  0.00           H  
ATOM   1681 HD12 ILE   110      76.121  60.387  62.925  1.00  0.00           H  
ATOM   1682 HD13 ILE   110      74.342  60.291  63.056  1.00  0.00           H  
ATOM   1683  C   ILE   110      72.287  58.848  66.615  1.00  0.00           C  
ATOM   1684  O   ILE   110      72.199  57.682  67.000  1.00  0.00           O  
ATOM   1685  N   LEU   111      71.235  59.662  66.738  1.00  0.00           N  
ATOM   1686  H   LEU   111      71.369  60.637  66.513  1.00  0.00           H  
ATOM   1687  CA  LEU   111      69.907  59.271  67.323  1.00  0.00           C  
ATOM   1688  HA  LEU   111      69.278  60.160  67.376  1.00  0.00           H  
ATOM   1689  CB  LEU   111      69.092  58.357  66.330  1.00  0.00           C  
ATOM   1690  HB2 LEU   111      69.823  57.714  65.840  1.00  0.00           H  
ATOM   1691  HB3 LEU   111      68.438  57.700  66.904  1.00  0.00           H  
ATOM   1692  CG  LEU   111      68.334  59.138  65.303  1.00  0.00           C  
ATOM   1693  HG  LEU   111      68.920  59.813  64.679  1.00  0.00           H  
ATOM   1694  CD1 LEU   111      67.674  58.113  64.366  1.00  0.00           C  
ATOM   1695 HD11 LEU   111      68.511  57.529  63.984  1.00  0.00           H  
ATOM   1696 HD12 LEU   111      66.971  57.439  64.857  1.00  0.00           H  
ATOM   1697 HD13 LEU   111      67.196  58.611  63.522  1.00  0.00           H  
ATOM   1698  CD2 LEU   111      67.150  59.832  65.910  1.00  0.00           C  
ATOM   1699 HD21 LEU   111      66.624  59.072  66.487  1.00  0.00           H  
ATOM   1700 HD22 LEU   111      67.340  60.649  66.607  1.00  0.00           H  
ATOM   1701 HD23 LEU   111      66.478  60.161  65.118  1.00  0.00           H  
ATOM   1702  C   LEU   111      69.933  58.768  68.786  1.00  0.00           C  
ATOM   1703  O   LEU   111      69.672  57.565  69.095  1.00  0.00           O  
ATOM   1704  N   GLN   112      70.212  59.633  69.695  1.00  0.00           N  
ATOM   1705  H   GLN   112      70.293  60.594  69.393  1.00  0.00           H  
ATOM   1706  CA  GLN   112      70.111  59.492  71.155  1.00  0.00           C  
ATOM   1707  HA  GLN   112      70.701  58.618  71.431  1.00  0.00           H  
ATOM   1708  CB  GLN   112      70.755  60.799  71.716  1.00  0.00           C  
ATOM   1709  HB2 GLN   112      70.095  61.639  71.498  1.00  0.00           H  
ATOM   1710  HB3 GLN   112      70.660  60.679  72.795  1.00  0.00           H  
ATOM   1711  CG  GLN   112      72.203  61.002  71.312  1.00  0.00           C  
ATOM   1712  HG2 GLN   112      72.709  60.055  71.499  1.00  0.00           H  
ATOM   1713  HG3 GLN   112      72.273  61.106  70.230  1.00  0.00           H  
ATOM   1714  CD  GLN   112      72.995  62.104  71.924  1.00  0.00           C  
ATOM   1715  OE1 GLN   112      72.551  63.093  72.524  1.00  0.00           O  
ATOM   1716  NE2 GLN   112      74.324  62.141  71.805  1.00  0.00           N  
ATOM   1717 HE21 GLN   112      74.850  62.928  72.158  1.00  0.00           H  
ATOM   1718 HE22 GLN   112      74.823  61.394  71.342  1.00  0.00           H  
ATOM   1719  C   GLN   112      68.693  59.321  71.624  1.00  0.00           C  
ATOM   1720  O   GLN   112      67.732  59.878  71.105  1.00  0.00           O  
ATOM   1721  N   PRO   113      68.451  58.624  72.752  1.00  0.00           N  
ATOM   1722  CD  PRO   113      69.454  57.918  73.531  1.00  0.00           C  
ATOM   1723  HD2 PRO   113      70.335  58.543  73.674  1.00  0.00           H  
ATOM   1724  HD3 PRO   113      69.794  57.020  73.015  1.00  0.00           H  
ATOM   1725  CG  PRO   113      68.659  57.544  74.825  1.00  0.00           C  
ATOM   1726  HG2 PRO   113      68.645  58.278  75.631  1.00  0.00           H  
ATOM   1727  HG3 PRO   113      68.962  56.575  75.221  1.00  0.00           H  
ATOM   1728  CB  PRO   113      67.176  57.347  74.329  1.00  0.00           C  
ATOM   1729  HB2 PRO   113      66.481  57.408  75.167  1.00  0.00           H  
ATOM   1730  HB3 PRO   113      67.045  56.406  73.795  1.00  0.00           H  
ATOM   1731  CA  PRO   113      67.074  58.480  73.289  1.00  0.00           C  
ATOM   1732  HA  PRO   113      66.426  58.190  72.462  1.00  0.00           H  
ATOM   1733  C   PRO   113      66.509  59.805  73.838  1.00  0.00           C  
ATOM   1734  O   PRO   113      67.293  60.736  74.193  1.00  0.00           O  
ATOM   1735  N   ASN   114      65.182  59.895  74.027  1.00  0.00           N  
ATOM   1736  H   ASN   114      64.659  59.081  73.739  1.00  0.00           H  
ATOM   1737  CA  ASN   114      64.419  61.136  74.438  1.00  0.00           C  
ATOM   1738  HA  ASN   114      63.397  60.929  74.120  1.00  0.00           H  
ATOM   1739  CB  ASN   114      64.508  61.313  75.952  1.00  0.00           C  
ATOM   1740  HB2 ASN   114      64.648  60.344  76.431  1.00  0.00           H  
ATOM   1741  HB3 ASN   114      65.488  61.741  76.161  1.00  0.00           H  
ATOM   1742  CG  ASN   114      63.353  62.119  76.552  1.00  0.00           C  
ATOM   1743  OD1 ASN   114      63.408  63.313  76.535  1.00  0.00           O  
ATOM   1744  ND2 ASN   114      62.301  61.489  76.991  1.00  0.00           N  
ATOM   1745 HD21 ASN   114      61.649  62.011  77.560  1.00  0.00           H  
ATOM   1746 HD22 ASN   114      62.245  60.492  77.143  1.00  0.00           H  
ATOM   1747  C   ASN   114      64.581  62.443  73.607  1.00  0.00           C  
ATOM   1748  O   ASN   114      63.673  63.236  73.535  1.00  0.00           O  
ATOM   1749  N   LYS   115      65.598  62.628  72.842  1.00  0.00           N  
ATOM   1750  H   LYS   115      66.223  61.858  72.653  1.00  0.00           H  
ATOM   1751  CA  LYS   115      65.867  63.939  72.229  1.00  0.00           C  
ATOM   1752  HA  LYS   115      65.627  64.732  72.938  1.00  0.00           H  
ATOM   1753  CB  LYS   115      67.355  64.167  71.970  1.00  0.00           C  
ATOM   1754  HB2 LYS   115      67.747  63.339  71.380  1.00  0.00           H  
ATOM   1755  HB3 LYS   115      67.496  65.118  71.457  1.00  0.00           H  
ATOM   1756  CG  LYS   115      68.168  64.119  73.285  1.00  0.00           C  
ATOM   1757  HG2 LYS   115      67.771  64.789  74.048  1.00  0.00           H  
ATOM   1758  HG3 LYS   115      68.213  63.144  73.771  1.00  0.00           H  
ATOM   1759  CD  LYS   115      69.590  64.690  73.253  1.00  0.00           C  
ATOM   1760  HD2 LYS   115      70.162  64.033  72.597  1.00  0.00           H  
ATOM   1761  HD3 LYS   115      69.646  65.716  72.888  1.00  0.00           H  
ATOM   1762  CE  LYS   115      70.161  64.697  74.678  1.00  0.00           C  
ATOM   1763  HE2 LYS   115      69.657  65.303  75.431  1.00  0.00           H  
ATOM   1764  HE3 LYS   115      70.142  63.678  75.066  1.00  0.00           H  
ATOM   1765  NZ  LYS   115      71.571  65.137  74.560  1.00  0.00           N  
ATOM   1766  HZ1 LYS   115      71.655  66.139  74.655  1.00  0.00           H  
ATOM   1767  HZ2 LYS   115      72.093  64.677  75.292  1.00  0.00           H  
ATOM   1768  HZ3 LYS   115      71.950  64.843  73.671  1.00  0.00           H  
ATOM   1769  C   LYS   115      65.050  64.060  70.936  1.00  0.00           C  
ATOM   1770  O   LYS   115      64.696  63.129  70.217  1.00  0.00           O  
ATOM   1771  N   TYR   116      64.807  65.293  70.480  1.00  0.00           N  
ATOM   1772  H   TYR   116      64.890  66.102  71.078  1.00  0.00           H  
ATOM   1773  CA  TYR   116      64.401  65.633  69.121  1.00  0.00           C  
ATOM   1774  HA  TYR   116      63.639  64.911  68.829  1.00  0.00           H  
ATOM   1775  CB  TYR   116      63.880  67.047  68.932  1.00  0.00           C  
ATOM   1776  HB2 TYR   116      64.682  67.716  69.246  1.00  0.00           H  
ATOM   1777  HB3 TYR   116      63.815  67.280  67.869  1.00  0.00           H  
ATOM   1778  CG  TYR   116      62.622  67.458  69.702  1.00  0.00           C  
ATOM   1779  CD1 TYR   116      61.346  67.455  69.132  1.00  0.00           C  
ATOM   1780  HD1 TYR   116      61.251  67.106  68.115  1.00  0.00           H  
ATOM   1781  CE1 TYR   116      60.235  67.874  69.892  1.00  0.00           C  
ATOM   1782  HE1 TYR   116      59.235  67.905  69.485  1.00  0.00           H  
ATOM   1783  CZ  TYR   116      60.340  68.199  71.274  1.00  0.00           C  
ATOM   1784  OH  TYR   116      59.223  68.518  71.937  1.00  0.00           O  
ATOM   1785  HH  TYR   116      59.331  69.045  72.732  1.00  0.00           H  
ATOM   1786  CE2 TYR   116      61.613  68.260  71.812  1.00  0.00           C  
ATOM   1787  HE2 TYR   116      61.664  68.451  72.874  1.00  0.00           H  
ATOM   1788  CD2 TYR   116      62.727  67.878  71.078  1.00  0.00           C  
ATOM   1789  HD2 TYR   116      63.668  67.890  71.607  1.00  0.00           H  
ATOM   1790  C   TYR   116      65.486  65.359  68.089  1.00  0.00           C  
ATOM   1791  O   TYR   116      66.671  65.465  68.371  1.00  0.00           O  
ATOM   1792  N   VAL   117      65.006  64.942  66.918  1.00  0.00           N  
ATOM   1793  H   VAL   117      64.030  64.688  66.866  1.00  0.00           H  
ATOM   1794  CA  VAL   117      65.843  64.408  65.896  1.00  0.00           C  
ATOM   1795  HA  VAL   117      66.695  63.916  66.364  1.00  0.00           H  
ATOM   1796  CB  VAL   117      65.145  63.468  64.984  1.00  0.00           C  
ATOM   1797  HB  VAL   117      64.447  63.948  64.298  1.00  0.00           H  
ATOM   1798  CG1 VAL   117      66.137  62.800  63.986  1.00  0.00           C  
ATOM   1799 HG11 VAL   117      66.888  62.305  64.602  1.00  0.00           H  
ATOM   1800 HG12 VAL   117      65.563  62.047  63.446  1.00  0.00           H  
ATOM   1801 HG13 VAL   117      66.655  63.444  63.275  1.00  0.00           H  
ATOM   1802  CG2 VAL   117      64.431  62.347  65.763  1.00  0.00           C  
ATOM   1803 HG21 VAL   117      64.126  61.667  64.967  1.00  0.00           H  
ATOM   1804 HG22 VAL   117      65.144  61.798  66.380  1.00  0.00           H  
ATOM   1805 HG23 VAL   117      63.528  62.728  66.238  1.00  0.00           H  
ATOM   1806  C   VAL   117      66.444  65.554  65.075  1.00  0.00           C  
ATOM   1807  O   VAL   117      65.682  66.432  64.601  1.00  0.00           O  
ATOM   1808  N   PRO   118      67.785  65.686  64.809  1.00  0.00           N  
ATOM   1809  CD  PRO   118      68.805  64.846  65.379  1.00  0.00           C  
ATOM   1810  HD2 PRO   118      68.867  63.797  65.089  1.00  0.00           H  
ATOM   1811  HD3 PRO   118      68.681  64.943  66.458  1.00  0.00           H  
ATOM   1812  CG  PRO   118      70.070  65.468  64.835  1.00  0.00           C  
ATOM   1813  HG2 PRO   118      70.457  64.954  63.954  1.00  0.00           H  
ATOM   1814  HG3 PRO   118      70.865  65.382  65.576  1.00  0.00           H  
ATOM   1815  CB  PRO   118      69.706  66.922  64.537  1.00  0.00           C  
ATOM   1816  HB2 PRO   118      70.409  67.374  63.837  1.00  0.00           H  
ATOM   1817  HB3 PRO   118      69.592  67.518  65.443  1.00  0.00           H  
ATOM   1818  CA  PRO   118      68.315  66.765  63.939  1.00  0.00           C  
ATOM   1819  HA  PRO   118      67.803  67.710  64.120  1.00  0.00           H  
ATOM   1820  C   PRO   118      68.387  66.360  62.441  1.00  0.00           C  
ATOM   1821  O   PRO   118      68.392  65.144  62.141  1.00  0.00           O  
ATOM   1822  N   PRO   119      68.446  67.284  61.477  1.00  0.00           N  
ATOM   1823  CD  PRO   119      68.338  68.683  61.727  1.00  0.00           C  
ATOM   1824  HD2 PRO   119      69.045  69.065  62.463  1.00  0.00           H  
ATOM   1825  HD3 PRO   119      67.303  68.909  61.983  1.00  0.00           H  
ATOM   1826  CG  PRO   119      68.697  69.317  60.350  1.00  0.00           C  
ATOM   1827  HG2 PRO   119      69.766  69.469  60.204  1.00  0.00           H  
ATOM   1828  HG3 PRO   119      68.123  70.244  60.345  1.00  0.00           H  
ATOM   1829  CB  PRO   119      68.107  68.418  59.387  1.00  0.00           C  
ATOM   1830  HB2 PRO   119      68.746  68.506  58.508  1.00  0.00           H  
ATOM   1831  HB3 PRO   119      67.035  68.601  59.319  1.00  0.00           H  
ATOM   1832  CA  PRO   119      68.301  67.035  60.035  1.00  0.00           C  
ATOM   1833  HA  PRO   119      67.390  66.449  59.912  1.00  0.00           H  
ATOM   1834  C   PRO   119      69.527  66.222  59.409  1.00  0.00           C  
ATOM   1835  O   PRO   119      69.385  65.612  58.346  1.00  0.00           O  
ATOM   1836  N   ILE   120      70.672  66.124  60.120  1.00  0.00           N  
ATOM   1837  H   ILE   120      70.673  66.633  60.992  1.00  0.00           H  
ATOM   1838  CA  ILE   120      71.906  65.307  59.739  1.00  0.00           C  
ATOM   1839  HA  ILE   120      72.167  65.562  58.712  1.00  0.00           H  
ATOM   1840  CB  ILE   120      73.106  65.573  60.654  1.00  0.00           C  
ATOM   1841  HB  ILE   120      73.208  66.650  60.785  1.00  0.00           H  
ATOM   1842  CG2 ILE   120      72.740  65.062  62.122  1.00  0.00           C  
ATOM   1843 HG21 ILE   120      71.768  65.475  62.388  1.00  0.00           H  
ATOM   1844 HG22 ILE   120      72.721  63.975  62.204  1.00  0.00           H  
ATOM   1845 HG23 ILE   120      73.432  65.475  62.856  1.00  0.00           H  
ATOM   1846  CG1 ILE   120      74.371  64.788  60.251  1.00  0.00           C  
ATOM   1847 HG12 ILE   120      74.221  63.716  60.122  1.00  0.00           H  
ATOM   1848 HG13 ILE   120      74.535  65.132  59.230  1.00  0.00           H  
ATOM   1849  CD1 ILE   120      75.699  65.109  60.996  1.00  0.00           C  
ATOM   1850 HD11 ILE   120      76.098  66.103  60.792  1.00  0.00           H  
ATOM   1851 HD12 ILE   120      75.536  65.156  62.073  1.00  0.00           H  
ATOM   1852 HD13 ILE   120      76.485  64.359  60.906  1.00  0.00           H  
ATOM   1853  C   ILE   120      71.620  63.750  59.698  1.00  0.00           C  
ATOM   1854  O   ILE   120      72.268  62.990  58.951  1.00  0.00           O  
ATOM   1855  N   VAL   121      70.542  63.330  60.328  1.00  0.00           N  
ATOM   1856  H   VAL   121      69.988  64.029  60.801  1.00  0.00           H  
ATOM   1857  CA  VAL   121      70.055  61.984  60.487  1.00  0.00           C  
ATOM   1858  HA  VAL   121      70.956  61.382  60.602  1.00  0.00           H  
ATOM   1859  CB  VAL   121      69.156  61.820  61.703  1.00  0.00           C  
ATOM   1860  HB  VAL   121      68.400  62.600  61.608  1.00  0.00           H  
ATOM   1861  CG1 VAL   121      68.391  60.544  61.530  1.00  0.00           C  
ATOM   1862 HG11 VAL   121      67.948  60.266  62.487  1.00  0.00           H  
ATOM   1863 HG12 VAL   121      67.575  60.600  60.809  1.00  0.00           H  
ATOM   1864 HG13 VAL   121      68.966  59.702  61.144  1.00  0.00           H  
ATOM   1865  CG2 VAL   121      69.982  61.872  63.034  1.00  0.00           C  
ATOM   1866 HG21 VAL   121      70.627  62.747  62.963  1.00  0.00           H  
ATOM   1867 HG22 VAL   121      69.364  61.929  63.930  1.00  0.00           H  
ATOM   1868 HG23 VAL   121      70.527  60.930  63.097  1.00  0.00           H  
ATOM   1869  C   VAL   121      69.423  61.596  59.146  1.00  0.00           C  
ATOM   1870  O   VAL   121      69.606  60.537  58.538  1.00  0.00           O  
ATOM   1871  N   ASN   122      68.663  62.561  58.659  1.00  0.00           N  
ATOM   1872  H   ASN   122      68.460  63.385  59.207  1.00  0.00           H  
ATOM   1873  CA  ASN   122      68.097  62.469  57.300  1.00  0.00           C  
ATOM   1874  HA  ASN   122      67.535  61.538  57.233  1.00  0.00           H  
ATOM   1875  CB  ASN   122      67.006  63.517  56.973  1.00  0.00           C  
ATOM   1876  HB2 ASN   122      67.360  64.546  56.913  1.00  0.00           H  
ATOM   1877  HB3 ASN   122      66.577  63.163  56.035  1.00  0.00           H  
ATOM   1878  CG  ASN   122      65.946  63.644  58.038  1.00  0.00           C  
ATOM   1879  OD1 ASN   122      66.205  63.833  59.186  1.00  0.00           O  
ATOM   1880  ND2 ASN   122      64.698  63.761  57.700  1.00  0.00           N  
ATOM   1881 HD21 ASN   122      64.037  63.843  58.459  1.00  0.00           H  
ATOM   1882 HD22 ASN   122      64.362  63.567  56.767  1.00  0.00           H  
ATOM   1883  C   ASN   122      69.150  62.436  56.180  1.00  0.00           C  
ATOM   1884  O   ASN   122      68.925  61.808  55.164  1.00  0.00           O  
ATOM   1885  N   SER   123      70.282  63.099  56.373  1.00  0.00           N  
ATOM   1886  H   SER   123      70.357  63.642  57.222  1.00  0.00           H  
ATOM   1887  CA  SER   123      71.395  63.141  55.376  1.00  0.00           C  
ATOM   1888  HA  SER   123      71.050  63.393  54.373  1.00  0.00           H  
ATOM   1889  CB  SER   123      72.388  64.216  55.818  1.00  0.00           C  
ATOM   1890  HB2 SER   123      72.813  64.032  56.805  1.00  0.00           H  
ATOM   1891  HB3 SER   123      73.116  64.263  55.009  1.00  0.00           H  
ATOM   1892  OG  SER   123      71.689  65.442  55.983  1.00  0.00           O  
ATOM   1893  HG  SER   123      72.329  66.130  56.178  1.00  0.00           H  
ATOM   1894  C   SER   123      72.309  61.893  55.324  1.00  0.00           C  
ATOM   1895  O   SER   123      73.160  61.752  54.468  1.00  0.00           O  
ATOM   1896  N   LEU   124      72.008  60.880  56.187  1.00  0.00           N  
ATOM   1897  H   LEU   124      71.490  61.149  57.011  1.00  0.00           H  
ATOM   1898  CA  LEU   124      72.597  59.535  56.133  1.00  0.00           C  
ATOM   1899  HA  LEU   124      73.642  59.758  55.918  1.00  0.00           H  
ATOM   1900  CB  LEU   124      72.424  58.780  57.497  1.00  0.00           C  
ATOM   1901  HB2 LEU   124      71.389  58.440  57.465  1.00  0.00           H  
ATOM   1902  HB3 LEU   124      73.096  57.922  57.458  1.00  0.00           H  
ATOM   1903  CG  LEU   124      72.726  59.426  58.876  1.00  0.00           C  
ATOM   1904  HG  LEU   124      72.145  60.347  58.930  1.00  0.00           H  
ATOM   1905  CD1 LEU   124      72.139  58.617  60.100  1.00  0.00           C  
ATOM   1906 HD11 LEU   124      71.050  58.601  60.064  1.00  0.00           H  
ATOM   1907 HD12 LEU   124      72.459  57.585  59.958  1.00  0.00           H  
ATOM   1908 HD13 LEU   124      72.526  59.096  60.999  1.00  0.00           H  
ATOM   1909  CD2 LEU   124      74.115  59.817  59.308  1.00  0.00           C  
ATOM   1910 HD21 LEU   124      74.606  58.990  59.822  1.00  0.00           H  
ATOM   1911 HD22 LEU   124      74.645  60.248  58.459  1.00  0.00           H  
ATOM   1912 HD23 LEU   124      74.003  60.686  59.957  1.00  0.00           H  
ATOM   1913  C   LEU   124      71.911  58.723  54.969  1.00  0.00           C  
ATOM   1914  O   LEU   124      72.363  57.615  54.660  1.00  0.00           O  
ATOM   1915  N   PHE   125      70.793  59.288  54.386  1.00  0.00           N  
ATOM   1916  H   PHE   125      70.427  60.073  54.907  1.00  0.00           H  
ATOM   1917  CA  PHE   125      69.926  58.716  53.312  1.00  0.00           C  
ATOM   1918  HA  PHE   125      70.414  57.832  52.901  1.00  0.00           H  
ATOM   1919  CB  PHE   125      68.594  58.317  53.906  1.00  0.00           C  
ATOM   1920  HB2 PHE   125      68.107  59.180  54.359  1.00  0.00           H  
ATOM   1921  HB3 PHE   125      67.914  57.946  53.140  1.00  0.00           H  
ATOM   1922  CG  PHE   125      68.617  57.325  55.021  1.00  0.00           C  
ATOM   1923  CD1 PHE   125      68.611  55.944  54.790  1.00  0.00           C  
ATOM   1924  HD1 PHE   125      68.411  55.608  53.783  1.00  0.00           H  
ATOM   1925  CE1 PHE   125      68.893  55.036  55.810  1.00  0.00           C  
ATOM   1926  HE1 PHE   125      68.973  53.991  55.548  1.00  0.00           H  
ATOM   1927  CZ  PHE   125      69.099  55.413  57.147  1.00  0.00           C  
ATOM   1928  HZ  PHE   125      69.289  54.648  57.885  1.00  0.00           H  
ATOM   1929  CE2 PHE   125      69.035  56.828  57.396  1.00  0.00           C  
ATOM   1930  HE2 PHE   125      69.414  57.225  58.326  1.00  0.00           H  
ATOM   1931  CD2 PHE   125      68.868  57.711  56.357  1.00  0.00           C  
ATOM   1932  HD2 PHE   125      69.009  58.764  56.548  1.00  0.00           H  
ATOM   1933  C   PHE   125      69.687  59.681  52.109  1.00  0.00           C  
ATOM   1934  O   PHE   125      70.002  60.855  52.165  1.00  0.00           O  
ATOM   1935  N   SER   126      69.238  59.104  50.984  1.00  0.00           N  
ATOM   1936  H   SER   126      68.919  58.150  51.078  1.00  0.00           H  
ATOM   1937  CA  SER   126      68.824  59.753  49.769  1.00  0.00           C  
ATOM   1938  HA  SER   126      69.032  60.823  49.765  1.00  0.00           H  
ATOM   1939  CB  SER   126      69.704  59.171  48.695  1.00  0.00           C  
ATOM   1940  HB2 SER   126      70.761  59.153  48.961  1.00  0.00           H  
ATOM   1941  HB3 SER   126      69.464  58.108  48.657  1.00  0.00           H  
ATOM   1942  OG  SER   126      69.537  59.797  47.509  1.00  0.00           O  
ATOM   1943  HG  SER   126      70.293  60.356  47.313  1.00  0.00           H  
ATOM   1944  C   SER   126      67.286  59.488  49.388  1.00  0.00           C  
ATOM   1945  O   SER   126      66.608  58.717  50.028  1.00  0.00           O  
ATOM   1946  N   LEU   127      66.857  60.197  48.347  1.00  0.00           N  
ATOM   1947  H   LEU   127      67.558  60.778  47.911  1.00  0.00           H  
ATOM   1948  CA  LEU   127      65.401  60.278  48.061  1.00  0.00           C  
ATOM   1949  HA  LEU   127      65.368  61.083  47.327  1.00  0.00           H  
ATOM   1950  CB  LEU   127      64.947  59.113  47.141  1.00  0.00           C  
ATOM   1951  HB2 LEU   127      64.950  58.168  47.685  1.00  0.00           H  
ATOM   1952  HB3 LEU   127      63.886  59.179  46.897  1.00  0.00           H  
ATOM   1953  CG  LEU   127      65.845  58.765  45.899  1.00  0.00           C  
ATOM   1954  HG  LEU   127      66.833  58.475  46.257  1.00  0.00           H  
ATOM   1955  CD1 LEU   127      65.186  57.509  45.295  1.00  0.00           C  
ATOM   1956 HD11 LEU   127      65.694  57.199  44.382  1.00  0.00           H  
ATOM   1957 HD12 LEU   127      65.145  56.696  46.020  1.00  0.00           H  
ATOM   1958 HD13 LEU   127      64.153  57.661  44.981  1.00  0.00           H  
ATOM   1959  CD2 LEU   127      65.852  59.864  44.849  1.00  0.00           C  
ATOM   1960 HD21 LEU   127      64.811  60.034  44.576  1.00  0.00           H  
ATOM   1961 HD22 LEU   127      66.323  60.739  45.297  1.00  0.00           H  
ATOM   1962 HD23 LEU   127      66.423  59.402  44.043  1.00  0.00           H  
ATOM   1963  C   LEU   127      64.495  60.677  49.159  1.00  0.00           C  
ATOM   1964  O   LEU   127      63.360  60.147  49.319  1.00  0.00           O  
ATOM   1965  N   ASN   128      65.018  61.553  50.035  1.00  0.00           N  
ATOM   1966  H   ASN   128      65.940  61.958  49.961  1.00  0.00           H  
ATOM   1967  CA  ASN   128      64.231  61.980  51.235  1.00  0.00           C  
ATOM   1968  HA  ASN   128      64.042  61.063  51.794  1.00  0.00           H  
ATOM   1969  CB  ASN   128      65.112  62.841  52.056  1.00  0.00           C  
ATOM   1970  HB2 ASN   128      65.528  63.615  51.410  1.00  0.00           H  
ATOM   1971  HB3 ASN   128      64.488  63.281  52.833  1.00  0.00           H  
ATOM   1972  CG  ASN   128      66.186  62.129  52.834  1.00  0.00           C  
ATOM   1973  OD1 ASN   128      66.027  60.986  53.233  1.00  0.00           O  
ATOM   1974  ND2 ASN   128      67.347  62.721  52.974  1.00  0.00           N  
ATOM   1975 HD21 ASN   128      68.040  62.140  53.425  1.00  0.00           H  
ATOM   1976 HD22 ASN   128      67.584  63.619  52.579  1.00  0.00           H  
ATOM   1977  C   ASN   128      62.883  62.604  50.789  1.00  0.00           C  
ATOM   1978  O   ASN   128      62.907  63.732  50.230  1.00  0.00           O  
ATOM   1979  N   GLY   129      61.693  62.083  51.213  1.00  0.00           N  
ATOM   1980  H   GLY   129      61.784  61.225  51.739  1.00  0.00           H  
ATOM   1981  CA  GLY   129      60.392  62.725  50.867  1.00  0.00           C  
ATOM   1982  HA2 GLY   129      59.730  62.145  51.509  1.00  0.00           H  
ATOM   1983  HA3 GLY   129      60.468  63.755  51.216  1.00  0.00           H  
ATOM   1984  C   GLY   129      60.061  62.708  49.377  1.00  0.00           C  
ATOM   1985  O   GLY   129      59.365  63.592  48.948  1.00  0.00           O  
ATOM   1986  N   VAL   130      60.524  61.691  48.577  1.00  0.00           N  
ATOM   1987  H   VAL   130      61.135  60.987  48.965  1.00  0.00           H  
ATOM   1988  CA  VAL   130      60.056  61.521  47.105  1.00  0.00           C  
ATOM   1989  HA  VAL   130      59.608  62.446  46.741  1.00  0.00           H  
ATOM   1990  CB  VAL   130      61.205  61.243  46.136  1.00  0.00           C  
ATOM   1991  HB  VAL   130      61.843  60.515  46.637  1.00  0.00           H  
ATOM   1992  CG1 VAL   130      60.815  60.742  44.717  1.00  0.00           C  
ATOM   1993 HG11 VAL   130      60.151  61.474  44.257  1.00  0.00           H  
ATOM   1994 HG12 VAL   130      61.672  60.481  44.097  1.00  0.00           H  
ATOM   1995 HG13 VAL   130      60.253  59.819  44.859  1.00  0.00           H  
ATOM   1996  CG2 VAL   130      62.026  62.579  45.885  1.00  0.00           C  
ATOM   1997 HG21 VAL   130      62.000  62.741  44.808  1.00  0.00           H  
ATOM   1998 HG22 VAL   130      61.548  63.456  46.322  1.00  0.00           H  
ATOM   1999 HG23 VAL   130      62.929  62.321  46.439  1.00  0.00           H  
ATOM   2000  C   VAL   130      58.984  60.380  47.078  1.00  0.00           C  
ATOM   2001  O   VAL   130      59.266  59.318  47.747  1.00  0.00           O  
ATOM   2002  N   LYS   131      57.904  60.433  46.298  1.00  0.00           N  
ATOM   2003  H   LYS   131      57.657  61.321  45.885  1.00  0.00           H  
ATOM   2004  CA  LYS   131      56.891  59.369  46.147  1.00  0.00           C  
ATOM   2005  HA  LYS   131      56.652  58.941  47.121  1.00  0.00           H  
ATOM   2006  CB  LYS   131      55.522  59.985  45.600  1.00  0.00           C  
ATOM   2007  HB2 LYS   131      55.834  60.627  44.776  1.00  0.00           H  
ATOM   2008  HB3 LYS   131      54.903  59.142  45.292  1.00  0.00           H  
ATOM   2009  CG  LYS   131      54.684  60.740  46.634  1.00  0.00           C  
ATOM   2010  HG2 LYS   131      54.531  60.107  47.508  1.00  0.00           H  
ATOM   2011  HG3 LYS   131      55.263  61.623  46.907  1.00  0.00           H  
ATOM   2012  CD  LYS   131      53.343  61.190  46.047  1.00  0.00           C  
ATOM   2013  HD2 LYS   131      53.522  61.668  45.084  1.00  0.00           H  
ATOM   2014  HD3 LYS   131      52.728  60.324  45.801  1.00  0.00           H  
ATOM   2015  CE  LYS   131      52.527  62.023  47.054  1.00  0.00           C  
ATOM   2016  HE2 LYS   131      52.235  61.482  47.954  1.00  0.00           H  
ATOM   2017  HE3 LYS   131      53.115  62.886  47.367  1.00  0.00           H  
ATOM   2018  NZ  LYS   131      51.354  62.713  46.377  1.00  0.00           N  
ATOM   2019  HZ1 LYS   131      51.642  63.061  45.474  1.00  0.00           H  
ATOM   2020  HZ2 LYS   131      50.640  62.051  46.106  1.00  0.00           H  
ATOM   2021  HZ3 LYS   131      50.891  63.352  47.008  1.00  0.00           H  
ATOM   2022  C   LYS   131      57.332  58.218  45.224  1.00  0.00           C  
ATOM   2023  O   LYS   131      58.040  58.440  44.247  1.00  0.00           O  
ATOM   2024  N   ASN   132      57.097  56.942  45.571  1.00  0.00           N  
ATOM   2025  H   ASN   132      56.623  56.725  46.436  1.00  0.00           H  
ATOM   2026  CA  ASN   132      57.638  55.768  44.875  1.00  0.00           C  
ATOM   2027  HA  ASN   132      58.722  55.871  44.836  1.00  0.00           H  
ATOM   2028  CB  ASN   132      57.252  54.457  45.604  1.00  0.00           C  
ATOM   2029  HB2 ASN   132      56.175  54.399  45.765  1.00  0.00           H  
ATOM   2030  HB3 ASN   132      57.486  53.677  44.879  1.00  0.00           H  
ATOM   2031  CG  ASN   132      57.951  54.273  46.922  1.00  0.00           C  
ATOM   2032  OD1 ASN   132      59.162  54.148  47.030  1.00  0.00           O  
ATOM   2033  ND2 ASN   132      57.137  53.953  47.932  1.00  0.00           N  
ATOM   2034 HD21 ASN   132      57.464  54.008  48.886  1.00  0.00           H  
ATOM   2035 HD22 ASN   132      56.138  53.974  47.784  1.00  0.00           H  
ATOM   2036  C   ASN   132      57.237  55.676  43.354  1.00  0.00           C  
ATOM   2037  O   ASN   132      58.090  55.178  42.568  1.00  0.00           O  
ATOM   2038  N   ARG   133      56.110  56.318  42.892  1.00  0.00           N  
ATOM   2039  H   ARG   133      55.479  56.806  43.511  1.00  0.00           H  
ATOM   2040  CA  ARG   133      55.979  56.638  41.437  1.00  0.00           C  
ATOM   2041  HA  ARG   133      55.854  55.659  40.974  1.00  0.00           H  
ATOM   2042  CB  ARG   133      54.677  57.466  41.236  1.00  0.00           C  
ATOM   2043  HB2 ARG   133      53.856  56.868  41.632  1.00  0.00           H  
ATOM   2044  HB3 ARG   133      54.669  58.419  41.765  1.00  0.00           H  
ATOM   2045  CG  ARG   133      54.345  57.788  39.814  1.00  0.00           C  
ATOM   2046  HG2 ARG   133      54.941  58.634  39.470  1.00  0.00           H  
ATOM   2047  HG3 ARG   133      54.620  56.960  39.160  1.00  0.00           H  
ATOM   2048  CD  ARG   133      52.861  58.150  39.566  1.00  0.00           C  
ATOM   2049  HD2 ARG   133      52.253  57.283  39.823  1.00  0.00           H  
ATOM   2050  HD3 ARG   133      52.713  59.031  40.190  1.00  0.00           H  
ATOM   2051  NE  ARG   133      52.697  58.425  38.059  1.00  0.00           N  
ATOM   2052  HE  ARG   133      53.425  58.135  37.421  1.00  0.00           H  
ATOM   2053  CZ  ARG   133      51.581  58.671  37.413  1.00  0.00           C  
ATOM   2054  NH1 ARG   133      50.413  58.895  37.883  1.00  0.00           N  
ATOM   2055 HH11 ARG   133      50.238  58.843  38.877  1.00  0.00           H  
ATOM   2056 HH12 ARG   133      49.721  59.276  37.254  1.00  0.00           H  
ATOM   2057  NH2 ARG   133      51.732  58.793  36.121  1.00  0.00           N  
ATOM   2058 HH21 ARG   133      52.636  58.776  35.671  1.00  0.00           H  
ATOM   2059 HH22 ARG   133      51.044  59.193  35.500  1.00  0.00           H  
ATOM   2060  C   ARG   133      57.152  57.392  40.686  1.00  0.00           C  
ATOM   2061  O   ARG   133      57.284  57.201  39.475  1.00  0.00           O  
ATOM   2062  N   GLU   134      58.084  58.190  41.275  1.00  0.00           N  
ATOM   2063  H   GLU   134      57.962  58.244  42.276  1.00  0.00           H  
ATOM   2064  CA  GLU   134      59.204  58.733  40.595  1.00  0.00           C  
ATOM   2065  HA  GLU   134      58.907  59.202  39.657  1.00  0.00           H  
ATOM   2066  CB  GLU   134      59.713  59.832  41.588  1.00  0.00           C  
ATOM   2067  HB2 GLU   134      58.879  60.239  42.160  1.00  0.00           H  
ATOM   2068  HB3 GLU   134      60.433  59.321  42.228  1.00  0.00           H  
ATOM   2069  CG  GLU   134      60.556  61.059  41.092  1.00  0.00           C  
ATOM   2070  HG2 GLU   134      61.424  61.114  41.749  1.00  0.00           H  
ATOM   2071  HG3 GLU   134      60.943  60.804  40.105  1.00  0.00           H  
ATOM   2072  CD  GLU   134      59.812  62.433  40.927  1.00  0.00           C  
ATOM   2073  OE1 GLU   134      58.558  62.494  40.975  1.00  0.00           O  
ATOM   2074  OE2 GLU   134      60.454  63.398  40.529  1.00  0.00           O  
ATOM   2075  C   GLU   134      60.317  57.724  40.176  1.00  0.00           C  
ATOM   2076  O   GLU   134      61.323  58.103  39.604  1.00  0.00           O  
ATOM   2077  N   GLY   135      60.215  56.446  40.473  1.00  0.00           N  
ATOM   2078  H   GLY   135      59.493  56.228  41.145  1.00  0.00           H  
ATOM   2079  CA  GLY   135      61.207  55.453  40.046  1.00  0.00           C  
ATOM   2080  HA2 GLY   135      62.240  55.793  40.114  1.00  0.00           H  
ATOM   2081  HA3 GLY   135      61.164  54.570  40.684  1.00  0.00           H  
ATOM   2082  C   GLY   135      61.016  55.106  38.550  1.00  0.00           C  
ATOM   2083  O   GLY   135      61.652  54.179  38.095  1.00  0.00           O  
ATOM   2084  N   THR   136      60.128  55.734  37.740  1.00  0.00           N  
ATOM   2085  H   THR   136      59.606  56.531  38.075  1.00  0.00           H  
ATOM   2086  CA  THR   136      60.255  55.762  36.270  1.00  0.00           C  
ATOM   2087  HA  THR   136      60.164  54.757  35.859  1.00  0.00           H  
ATOM   2088  CB  THR   136      59.062  56.534  35.635  1.00  0.00           C  
ATOM   2089  HB  THR   136      59.295  56.586  34.571  1.00  0.00           H  
ATOM   2090  CG2 THR   136      57.821  55.705  35.824  1.00  0.00           C  
ATOM   2091 HG21 THR   136      57.439  55.667  36.844  1.00  0.00           H  
ATOM   2092 HG22 THR   136      57.037  56.089  35.171  1.00  0.00           H  
ATOM   2093 HG23 THR   136      58.014  54.742  35.351  1.00  0.00           H  
ATOM   2094  OG1 THR   136      58.806  57.801  36.109  1.00  0.00           O  
ATOM   2095  HG1 THR   136      58.682  58.378  35.352  1.00  0.00           H  
ATOM   2096  C   THR   136      61.630  56.491  35.851  1.00  0.00           C  
ATOM   2097  O   THR   136      62.158  56.137  34.820  1.00  0.00           O  
ATOM   2098  N   ILE   137      62.245  57.318  36.730  1.00  0.00           N  
ATOM   2099  H   ILE   137      61.831  57.429  37.645  1.00  0.00           H  
ATOM   2100  CA  ILE   137      63.586  57.869  36.354  1.00  0.00           C  
ATOM   2101  HA  ILE   137      64.038  57.239  35.589  1.00  0.00           H  
ATOM   2102  CB  ILE   137      63.367  59.401  35.936  1.00  0.00           C  
ATOM   2103  HB  ILE   137      62.532  59.427  35.236  1.00  0.00           H  
ATOM   2104  CG2 ILE   137      62.848  60.308  37.066  1.00  0.00           C  
ATOM   2105 HG21 ILE   137      61.889  59.942  37.433  1.00  0.00           H  
ATOM   2106 HG22 ILE   137      63.556  60.376  37.892  1.00  0.00           H  
ATOM   2107 HG23 ILE   137      62.709  61.336  36.732  1.00  0.00           H  
ATOM   2108  CG1 ILE   137      64.603  59.915  35.259  1.00  0.00           C  
ATOM   2109 HG12 ILE   137      64.709  60.959  35.553  1.00  0.00           H  
ATOM   2110 HG13 ILE   137      65.474  59.414  35.682  1.00  0.00           H  
ATOM   2111  CD1 ILE   137      64.565  59.829  33.714  1.00  0.00           C  
ATOM   2112 HD11 ILE   137      64.416  58.797  33.398  1.00  0.00           H  
ATOM   2113 HD12 ILE   137      63.766  60.473  33.346  1.00  0.00           H  
ATOM   2114 HD13 ILE   137      65.551  60.085  33.326  1.00  0.00           H  
ATOM   2115  C   ILE   137      64.508  57.613  37.527  1.00  0.00           C  
ATOM   2116  O   ILE   137      65.680  57.265  37.387  1.00  0.00           O  
ATOM   2117  N   GLN   138      64.149  57.784  38.778  1.00  0.00           N  
ATOM   2118  H   GLN   138      63.195  58.086  38.916  1.00  0.00           H  
ATOM   2119  CA  GLN   138      65.028  57.528  39.935  1.00  0.00           C  
ATOM   2120  HA  GLN   138      65.905  58.125  39.683  1.00  0.00           H  
ATOM   2121  CB  GLN   138      64.336  58.017  41.200  1.00  0.00           C  
ATOM   2122  HB2 GLN   138      63.422  57.436  41.326  1.00  0.00           H  
ATOM   2123  HB3 GLN   138      65.056  57.784  41.984  1.00  0.00           H  
ATOM   2124  CG  GLN   138      64.064  59.583  41.275  1.00  0.00           C  
ATOM   2125  HG2 GLN   138      63.368  60.006  40.550  1.00  0.00           H  
ATOM   2126  HG3 GLN   138      63.670  59.751  42.277  1.00  0.00           H  
ATOM   2127  CD  GLN   138      65.386  60.326  41.168  1.00  0.00           C  
ATOM   2128  OE1 GLN   138      66.503  59.949  41.355  1.00  0.00           O  
ATOM   2129  NE2 GLN   138      65.212  61.672  41.186  1.00  0.00           N  
ATOM   2130 HE21 GLN   138      65.998  62.306  41.157  1.00  0.00           H  
ATOM   2131 HE22 GLN   138      64.319  62.143  41.187  1.00  0.00           H  
ATOM   2132  C   GLN   138      65.527  56.044  40.090  1.00  0.00           C  
ATOM   2133  O   GLN   138      64.837  55.159  39.648  1.00  0.00           O  
ATOM   2134  N   PRO   139      66.610  55.878  40.829  1.00  0.00           N  
ATOM   2135  CD  PRO   139      67.569  56.946  41.153  1.00  0.00           C  
ATOM   2136  HD2 PRO   139      67.266  57.622  41.952  1.00  0.00           H  
ATOM   2137  HD3 PRO   139      67.824  57.586  40.309  1.00  0.00           H  
ATOM   2138  CG  PRO   139      68.860  56.133  41.639  1.00  0.00           C  
ATOM   2139  HG2 PRO   139      69.416  56.575  42.466  1.00  0.00           H  
ATOM   2140  HG3 PRO   139      69.524  56.112  40.775  1.00  0.00           H  
ATOM   2141  CB  PRO   139      68.377  54.774  41.981  1.00  0.00           C  
ATOM   2142  HB2 PRO   139      68.318  54.663  43.064  1.00  0.00           H  
ATOM   2143  HB3 PRO   139      69.111  54.027  41.676  1.00  0.00           H  
ATOM   2144  CA  PRO   139      67.006  54.618  41.321  1.00  0.00           C  
ATOM   2145  HA  PRO   139      67.159  54.014  40.427  1.00  0.00           H  
ATOM   2146  C   PRO   139      66.004  53.963  42.268  1.00  0.00           C  
ATOM   2147  O   PRO   139      65.445  54.602  43.205  1.00  0.00           O  
ATOM   2148  N   LEU   140      65.721  52.706  41.903  1.00  0.00           N  
ATOM   2149  H   LEU   140      65.977  52.470  40.954  1.00  0.00           H  
ATOM   2150  CA  LEU   140      64.936  51.766  42.753  1.00  0.00           C  
ATOM   2151  HA  LEU   140      64.085  52.325  43.141  1.00  0.00           H  
ATOM   2152  CB  LEU   140      64.498  50.555  41.839  1.00  0.00           C  
ATOM   2153  HB2 LEU   140      65.271  50.385  41.089  1.00  0.00           H  
ATOM   2154  HB3 LEU   140      64.432  49.680  42.485  1.00  0.00           H  
ATOM   2155  CG  LEU   140      63.114  50.738  41.121  1.00  0.00           C  
ATOM   2156  HG  LEU   140      62.304  50.794  41.849  1.00  0.00           H  
ATOM   2157  CD1 LEU   140      63.015  52.085  40.339  1.00  0.00           C  
ATOM   2158 HD11 LEU   140      62.031  52.119  39.870  1.00  0.00           H  
ATOM   2159 HD12 LEU   140      63.064  52.946  41.005  1.00  0.00           H  
ATOM   2160 HD13 LEU   140      63.830  52.060  39.616  1.00  0.00           H  
ATOM   2161  CD2 LEU   140      62.842  49.624  40.050  1.00  0.00           C  
ATOM   2162 HD21 LEU   140      61.911  49.787  39.508  1.00  0.00           H  
ATOM   2163 HD22 LEU   140      63.693  49.444  39.393  1.00  0.00           H  
ATOM   2164 HD23 LEU   140      62.682  48.644  40.499  1.00  0.00           H  
ATOM   2165  C   LEU   140      65.802  51.374  43.951  1.00  0.00           C  
ATOM   2166  O   LEU   140      65.188  50.884  44.885  1.00  0.00           O  
ATOM   2167  N   LEU   141      67.073  51.737  44.060  1.00  0.00           N  
ATOM   2168  H   LEU   141      67.549  52.141  43.266  1.00  0.00           H  
ATOM   2169  CA  LEU   141      67.924  51.555  45.260  1.00  0.00           C  
ATOM   2170  HA  LEU   141      67.283  51.686  46.133  1.00  0.00           H  
ATOM   2171  CB  LEU   141      68.535  50.121  45.330  1.00  0.00           C  
ATOM   2172  HB2 LEU   141      67.716  49.459  45.613  1.00  0.00           H  
ATOM   2173  HB3 LEU   141      68.831  49.759  44.346  1.00  0.00           H  
ATOM   2174  CG  LEU   141      69.844  49.920  46.217  1.00  0.00           C  
ATOM   2175  HG  LEU   141      70.536  50.761  46.169  1.00  0.00           H  
ATOM   2176  CD1 LEU   141      69.417  49.636  47.717  1.00  0.00           C  
ATOM   2177 HD11 LEU   141      69.171  50.628  48.097  1.00  0.00           H  
ATOM   2178 HD12 LEU   141      68.560  48.980  47.871  1.00  0.00           H  
ATOM   2179 HD13 LEU   141      70.276  49.311  48.304  1.00  0.00           H  
ATOM   2180  CD2 LEU   141      70.623  48.714  45.642  1.00  0.00           C  
ATOM   2181 HD21 LEU   141      70.708  48.756  44.557  1.00  0.00           H  
ATOM   2182 HD22 LEU   141      71.652  48.713  46.000  1.00  0.00           H  
ATOM   2183 HD23 LEU   141      70.183  47.748  45.889  1.00  0.00           H  
ATOM   2184  C   LEU   141      68.986  52.644  45.300  1.00  0.00           C  
ATOM   2185  O   LEU   141      69.689  52.675  44.320  1.00  0.00           O  
ATOM   2186  N   VAL   142      68.964  53.468  46.351  1.00  0.00           N  
ATOM   2187  H   VAL   142      68.191  53.486  47.000  1.00  0.00           H  
ATOM   2188  CA  VAL   142      70.138  54.297  46.738  1.00  0.00           C  
ATOM   2189  HA  VAL   142      70.889  54.077  45.979  1.00  0.00           H  
ATOM   2190  CB  VAL   142      69.947  55.817  46.815  1.00  0.00           C  
ATOM   2191  HB  VAL   142      69.422  56.006  47.752  1.00  0.00           H  
ATOM   2192  CG1 VAL   142      71.303  56.579  46.905  1.00  0.00           C  
ATOM   2193 HG11 VAL   142      71.178  57.660  46.965  1.00  0.00           H  
ATOM   2194 HG12 VAL   142      71.951  56.234  47.711  1.00  0.00           H  
ATOM   2195 HG13 VAL   142      71.828  56.546  45.950  1.00  0.00           H  
ATOM   2196  CG2 VAL   142      69.072  56.387  45.600  1.00  0.00           C  
ATOM   2197 HG21 VAL   142      68.024  56.103  45.695  1.00  0.00           H  
ATOM   2198 HG22 VAL   142      69.205  57.466  45.667  1.00  0.00           H  
ATOM   2199 HG23 VAL   142      69.443  56.049  44.633  1.00  0.00           H  
ATOM   2200  C   VAL   142      70.762  53.719  48.082  1.00  0.00           C  
ATOM   2201  O   VAL   142      70.102  53.796  49.094  1.00  0.00           O  
ATOM   2202  N   VAL   143      72.066  53.409  47.986  1.00  0.00           N  
ATOM   2203  H   VAL   143      72.446  53.601  47.071  1.00  0.00           H  
ATOM   2204  CA  VAL   143      72.946  53.133  49.112  1.00  0.00           C  
ATOM   2205  HA  VAL   143      72.192  52.909  49.866  1.00  0.00           H  
ATOM   2206  CB  VAL   143      73.818  51.923  48.813  1.00  0.00           C  
ATOM   2207  HB  VAL   143      74.365  52.019  47.876  1.00  0.00           H  
ATOM   2208  CG1 VAL   143      74.823  51.370  49.883  1.00  0.00           C  
ATOM   2209 HG11 VAL   143      74.272  50.948  50.723  1.00  0.00           H  
ATOM   2210 HG12 VAL   143      75.521  50.692  49.392  1.00  0.00           H  
ATOM   2211 HG13 VAL   143      75.430  52.204  50.234  1.00  0.00           H  
ATOM   2212  CG2 VAL   143      72.905  50.719  48.556  1.00  0.00           C  
ATOM   2213 HG21 VAL   143      73.546  49.844  48.449  1.00  0.00           H  
ATOM   2214 HG22 VAL   143      72.171  50.419  49.305  1.00  0.00           H  
ATOM   2215 HG23 VAL   143      72.388  50.784  47.599  1.00  0.00           H  
ATOM   2216  C   VAL   143      73.752  54.317  49.553  1.00  0.00           C  
ATOM   2217  O   VAL   143      74.304  54.973  48.709  1.00  0.00           O  
ATOM   2218  N   GLN   144      73.954  54.655  50.806  1.00  0.00           N  
ATOM   2219  H   GLN   144      73.444  54.147  51.514  1.00  0.00           H  
ATOM   2220  CA  GLN   144      75.009  55.597  51.262  1.00  0.00           C  
ATOM   2221  HA  GLN   144      75.680  55.807  50.428  1.00  0.00           H  
ATOM   2222  CB  GLN   144      74.292  56.917  51.671  1.00  0.00           C  
ATOM   2223  HB2 GLN   144      73.631  57.252  50.872  1.00  0.00           H  
ATOM   2224  HB3 GLN   144      73.722  56.739  52.583  1.00  0.00           H  
ATOM   2225  CG  GLN   144      75.337  58.004  51.912  1.00  0.00           C  
ATOM   2226  HG2 GLN   144      76.172  57.722  52.553  1.00  0.00           H  
ATOM   2227  HG3 GLN   144      75.780  58.121  50.923  1.00  0.00           H  
ATOM   2228  CD  GLN   144      74.670  59.263  52.361  1.00  0.00           C  
ATOM   2229  OE1 GLN   144      73.642  59.765  51.795  1.00  0.00           O  
ATOM   2230  NE2 GLN   144      75.143  59.885  53.392  1.00  0.00           N  
ATOM   2231 HE21 GLN   144      74.597  60.617  53.823  1.00  0.00           H  
ATOM   2232 HE22 GLN   144      75.940  59.521  53.894  1.00  0.00           H  
ATOM   2233  C   GLN   144      75.861  54.973  52.448  1.00  0.00           C  
ATOM   2234  O   GLN   144      75.341  54.570  53.526  1.00  0.00           O  
ATOM   2235  N   VAL   145      77.146  55.069  52.202  1.00  0.00           N  
ATOM   2236  H   VAL   145      77.355  55.504  51.314  1.00  0.00           H  
ATOM   2237  CA  VAL   145      78.229  54.787  53.178  1.00  0.00           C  
ATOM   2238  HA  VAL   145      77.822  54.188  53.992  1.00  0.00           H  
ATOM   2239  CB  VAL   145      79.330  53.811  52.555  1.00  0.00           C  
ATOM   2240  HB  VAL   145      79.810  54.361  51.745  1.00  0.00           H  
ATOM   2241  CG1 VAL   145      80.404  53.491  53.535  1.00  0.00           C  
ATOM   2242 HG11 VAL   145      81.190  52.815  53.199  1.00  0.00           H  
ATOM   2243 HG12 VAL   145      80.961  54.383  53.820  1.00  0.00           H  
ATOM   2244 HG13 VAL   145      79.842  53.175  54.414  1.00  0.00           H  
ATOM   2245  CG2 VAL   145      78.747  52.518  52.076  1.00  0.00           C  
ATOM   2246 HG21 VAL   145      78.528  51.890  52.939  1.00  0.00           H  
ATOM   2247 HG22 VAL   145      77.839  52.627  51.483  1.00  0.00           H  
ATOM   2248 HG23 VAL   145      79.479  51.969  51.484  1.00  0.00           H  
ATOM   2249  C   VAL   145      78.840  56.083  53.733  1.00  0.00           C  
ATOM   2250  O   VAL   145      79.423  56.809  52.910  1.00  0.00           O  
ATOM   2251  N   THR   146      78.761  56.240  55.072  1.00  0.00           N  
ATOM   2252  H   THR   146      78.300  55.577  55.679  1.00  0.00           H  
ATOM   2253  CA  THR   146      79.163  57.422  55.711  1.00  0.00           C  
ATOM   2254  HA  THR   146      79.760  58.058  55.057  1.00  0.00           H  
ATOM   2255  CB  THR   146      77.931  58.165  56.373  1.00  0.00           C  
ATOM   2256  HB  THR   146      77.528  57.387  57.021  1.00  0.00           H  
ATOM   2257  CG2 THR   146      78.225  59.363  57.316  1.00  0.00           C  
ATOM   2258 HG21 THR   146      78.926  60.005  56.782  1.00  0.00           H  
ATOM   2259 HG22 THR   146      77.291  59.896  57.495  1.00  0.00           H  
ATOM   2260 HG23 THR   146      78.745  59.069  58.227  1.00  0.00           H  
ATOM   2261  OG1 THR   146      76.988  58.503  55.418  1.00  0.00           O  
ATOM   2262  HG1 THR   146      76.281  57.859  55.333  1.00  0.00           H  
ATOM   2263  C   THR   146      80.070  56.947  56.833  1.00  0.00           C  
ATOM   2264  O   THR   146      79.629  56.408  57.824  1.00  0.00           O  
ATOM   2265  N   GLU   147      81.303  57.422  56.760  1.00  0.00           N  
ATOM   2266  H   GLU   147      81.451  57.982  55.932  1.00  0.00           H  
ATOM   2267  CA  GLU   147      82.254  57.505  57.880  1.00  0.00           C  
ATOM   2268  HA  GLU   147      82.370  56.507  58.303  1.00  0.00           H  
ATOM   2269  CB  GLU   147      83.660  57.954  57.489  1.00  0.00           C  
ATOM   2270  HB2 GLU   147      83.672  59.028  57.301  1.00  0.00           H  
ATOM   2271  HB3 GLU   147      84.304  57.514  58.250  1.00  0.00           H  
ATOM   2272  CG  GLU   147      84.100  57.391  56.126  1.00  0.00           C  
ATOM   2273  HG2 GLU   147      84.085  56.301  56.135  1.00  0.00           H  
ATOM   2274  HG3 GLU   147      83.409  57.745  55.361  1.00  0.00           H  
ATOM   2275  CD  GLU   147      85.586  57.716  55.650  1.00  0.00           C  
ATOM   2276  OE1 GLU   147      85.742  57.661  54.431  1.00  0.00           O  
ATOM   2277  OE2 GLU   147      86.437  58.044  56.433  1.00  0.00           O  
ATOM   2278  C   GLU   147      81.814  58.346  59.039  1.00  0.00           C  
ATOM   2279  O   GLU   147      81.252  59.422  58.809  1.00  0.00           O  
ATOM   2280  N   LEU   148      82.100  57.908  60.317  1.00  0.00           N  
ATOM   2281  H   LEU   148      82.570  57.017  60.382  1.00  0.00           H  
ATOM   2282  CA  LEU   148      81.849  58.564  61.641  1.00  0.00           C  
ATOM   2283  HA  LEU   148      81.396  59.555  61.610  1.00  0.00           H  
ATOM   2284  CB  LEU   148      80.860  57.734  62.457  1.00  0.00           C  
ATOM   2285  HB2 LEU   148      81.351  56.843  62.849  1.00  0.00           H  
ATOM   2286  HB3 LEU   148      80.711  58.262  63.399  1.00  0.00           H  
ATOM   2287  CG  LEU   148      79.447  57.355  61.896  1.00  0.00           C  
ATOM   2288  HG  LEU   148      79.576  56.842  60.943  1.00  0.00           H  
ATOM   2289  CD1 LEU   148      78.587  56.634  62.967  1.00  0.00           C  
ATOM   2290 HD11 LEU   148      77.549  56.596  62.636  1.00  0.00           H  
ATOM   2291 HD12 LEU   148      79.003  55.640  63.128  1.00  0.00           H  
ATOM   2292 HD13 LEU   148      78.565  57.144  63.930  1.00  0.00           H  
ATOM   2293  CD2 LEU   148      78.668  58.647  61.724  1.00  0.00           C  
ATOM   2294 HD21 LEU   148      78.704  59.324  62.577  1.00  0.00           H  
ATOM   2295 HD22 LEU   148      78.991  59.177  60.828  1.00  0.00           H  
ATOM   2296 HD23 LEU   148      77.623  58.463  61.473  1.00  0.00           H  
ATOM   2297  C   LEU   148      83.244  58.670  62.343  1.00  0.00           C  
ATOM   2298  O   LEU   148      84.212  57.928  62.082  1.00  0.00           O  
ATOM   2299  N   VAL   149      83.375  59.624  63.263  1.00  0.00           N  
ATOM   2300  H   VAL   149      82.631  60.285  63.437  1.00  0.00           H  
ATOM   2301  CA  VAL   149      84.646  59.895  63.967  1.00  0.00           C  
ATOM   2302  HA  VAL   149      85.459  60.208  63.312  1.00  0.00           H  
ATOM   2303  CB  VAL   149      84.344  61.147  64.822  1.00  0.00           C  
ATOM   2304  HB  VAL   149      83.463  60.994  65.445  1.00  0.00           H  
ATOM   2305  CG1 VAL   149      85.449  61.437  65.806  1.00  0.00           C  
ATOM   2306 HG11 VAL   149      85.170  62.252  66.473  1.00  0.00           H  
ATOM   2307 HG12 VAL   149      85.729  60.589  66.430  1.00  0.00           H  
ATOM   2308 HG13 VAL   149      86.388  61.606  65.280  1.00  0.00           H  
ATOM   2309  CG2 VAL   149      84.129  62.323  63.912  1.00  0.00           C  
ATOM   2310 HG21 VAL   149      83.121  62.317  63.496  1.00  0.00           H  
ATOM   2311 HG22 VAL   149      84.272  63.235  64.492  1.00  0.00           H  
ATOM   2312 HG23 VAL   149      84.852  62.373  63.098  1.00  0.00           H  
ATOM   2313  C   VAL   149      85.234  58.677  64.693  1.00  0.00           C  
ATOM   2314  O   VAL   149      86.420  58.721  65.014  1.00  0.00           O  
ATOM   2315  N   ASP   150      84.491  57.624  64.984  1.00  0.00           N  
ATOM   2316  H   ASP   150      83.490  57.715  64.879  1.00  0.00           H  
ATOM   2317  CA  ASP   150      84.816  56.359  65.678  1.00  0.00           C  
ATOM   2318  HA  ASP   150      85.896  56.322  65.534  1.00  0.00           H  
ATOM   2319  CB  ASP   150      84.666  56.528  67.212  1.00  0.00           C  
ATOM   2320  HB2 ASP   150      85.087  55.669  67.735  1.00  0.00           H  
ATOM   2321  HB3 ASP   150      85.177  57.467  67.425  1.00  0.00           H  
ATOM   2322  CG  ASP   150      83.134  56.715  67.573  1.00  0.00           C  
ATOM   2323  OD1 ASP   150      82.272  56.919  66.692  1.00  0.00           O  
ATOM   2324  OD2 ASP   150      82.858  56.600  68.801  1.00  0.00           O  
ATOM   2325  C   ASP   150      84.142  55.078  65.099  1.00  0.00           C  
ATOM   2326  O   ASP   150      84.126  54.033  65.727  1.00  0.00           O  
ATOM   2327  N   GLY   151      83.628  55.117  63.868  1.00  0.00           N  
ATOM   2328  H   GLY   151      83.836  55.980  63.386  1.00  0.00           H  
ATOM   2329  CA  GLY   151      82.954  53.948  63.219  1.00  0.00           C  
ATOM   2330  HA2 GLY   151      83.513  53.012  63.226  1.00  0.00           H  
ATOM   2331  HA3 GLY   151      82.110  53.654  63.842  1.00  0.00           H  
ATOM   2332  C   GLY   151      82.401  54.233  61.793  1.00  0.00           C  
ATOM   2333  O   GLY   151      83.009  55.114  61.140  1.00  0.00           O  
ATOM   2334  N   ILE   152      81.297  53.576  61.393  1.00  0.00           N  
ATOM   2335  H   ILE   152      80.959  52.826  61.978  1.00  0.00           H  
ATOM   2336  CA  ILE   152      80.795  53.601  60.026  1.00  0.00           C  
ATOM   2337  HA  ILE   152      80.911  54.655  59.775  1.00  0.00           H  
ATOM   2338  CB  ILE   152      81.717  52.856  59.085  1.00  0.00           C  
ATOM   2339  HB  ILE   152      82.721  53.260  59.215  1.00  0.00           H  
ATOM   2340  CG2 ILE   152      81.715  51.331  59.274  1.00  0.00           C  
ATOM   2341 HG21 ILE   152      82.296  50.709  58.594  1.00  0.00           H  
ATOM   2342 HG22 ILE   152      82.281  51.125  60.182  1.00  0.00           H  
ATOM   2343 HG23 ILE   152      80.742  50.840  59.259  1.00  0.00           H  
ATOM   2344  CG1 ILE   152      81.272  53.056  57.627  1.00  0.00           C  
ATOM   2345 HG12 ILE   152      80.414  52.418  57.415  1.00  0.00           H  
ATOM   2346 HG13 ILE   152      80.850  54.047  57.463  1.00  0.00           H  
ATOM   2347  CD1 ILE   152      82.443  52.930  56.583  1.00  0.00           C  
ATOM   2348 HD11 ILE   152      82.149  53.448  55.670  1.00  0.00           H  
ATOM   2349 HD12 ILE   152      83.337  53.410  56.981  1.00  0.00           H  
ATOM   2350 HD13 ILE   152      82.541  51.885  56.287  1.00  0.00           H  
ATOM   2351  C   ILE   152      79.231  53.320  59.906  1.00  0.00           C  
ATOM   2352  O   ILE   152      78.730  52.404  60.583  1.00  0.00           O  
ATOM   2353  N   PHE   153      78.493  54.098  59.134  1.00  0.00           N  
ATOM   2354  H   PHE   153      79.027  54.709  58.533  1.00  0.00           H  
ATOM   2355  CA  PHE   153      77.035  53.929  59.034  1.00  0.00           C  
ATOM   2356  HA  PHE   153      76.808  53.059  59.649  1.00  0.00           H  
ATOM   2357  CB  PHE   153      76.238  55.062  59.689  1.00  0.00           C  
ATOM   2358  HB2 PHE   153      76.460  55.150  60.752  1.00  0.00           H  
ATOM   2359  HB3 PHE   153      76.585  56.010  59.278  1.00  0.00           H  
ATOM   2360  CG  PHE   153      74.721  54.952  59.485  1.00  0.00           C  
ATOM   2361  CD1 PHE   153      74.100  55.499  58.335  1.00  0.00           C  
ATOM   2362  HD1 PHE   153      74.671  56.095  57.640  1.00  0.00           H  
ATOM   2363  CE1 PHE   153      72.717  55.267  58.139  1.00  0.00           C  
ATOM   2364  HE1 PHE   153      72.181  55.647  57.282  1.00  0.00           H  
ATOM   2365  CZ  PHE   153      71.943  54.650  59.151  1.00  0.00           C  
ATOM   2366  HZ  PHE   153      70.908  54.426  58.943  1.00  0.00           H  
ATOM   2367  CE2 PHE   153      72.624  54.044  60.225  1.00  0.00           C  
ATOM   2368  HE2 PHE   153      72.062  53.419  60.904  1.00  0.00           H  
ATOM   2369  CD2 PHE   153      73.973  54.292  60.422  1.00  0.00           C  
ATOM   2370  HD2 PHE   153      74.466  53.905  61.301  1.00  0.00           H  
ATOM   2371  C   PHE   153      76.656  53.690  57.629  1.00  0.00           C  
ATOM   2372  O   PHE   153      77.165  54.408  56.764  1.00  0.00           O  
ATOM   2373  N   ILE   154      75.856  52.607  57.412  1.00  0.00           N  
ATOM   2374  H   ILE   154      75.449  52.096  58.182  1.00  0.00           H  
ATOM   2375  CA  ILE   154      75.463  52.268  56.014  1.00  0.00           C  
ATOM   2376  HA  ILE   154      75.797  52.988  55.268  1.00  0.00           H  
ATOM   2377  CB  ILE   154      75.885  50.815  55.685  1.00  0.00           C  
ATOM   2378  HB  ILE   154      75.289  50.155  56.316  1.00  0.00           H  
ATOM   2379  CG2 ILE   154      75.443  50.486  54.248  1.00  0.00           C  
ATOM   2380 HG21 ILE   154      75.527  49.415  54.062  1.00  0.00           H  
ATOM   2381 HG22 ILE   154      74.404  50.773  54.085  1.00  0.00           H  
ATOM   2382 HG23 ILE   154      76.180  50.959  53.600  1.00  0.00           H  
ATOM   2383  CG1 ILE   154      77.389  50.501  55.891  1.00  0.00           C  
ATOM   2384 HG12 ILE   154      77.949  51.339  55.477  1.00  0.00           H  
ATOM   2385 HG13 ILE   154      77.597  50.396  56.956  1.00  0.00           H  
ATOM   2386  CD1 ILE   154      77.872  49.228  55.228  1.00  0.00           C  
ATOM   2387 HD11 ILE   154      78.019  49.248  54.148  1.00  0.00           H  
ATOM   2388 HD12 ILE   154      78.912  49.086  55.519  1.00  0.00           H  
ATOM   2389 HD13 ILE   154      77.257  48.354  55.441  1.00  0.00           H  
ATOM   2390  C   ILE   154      73.939  52.379  55.926  1.00  0.00           C  
ATOM   2391  O   ILE   154      73.269  51.592  56.548  1.00  0.00           O  
ATOM   2392  N   GLY   155      73.461  53.363  55.194  1.00  0.00           N  
ATOM   2393  H   GLY   155      74.158  53.871  54.668  1.00  0.00           H  
ATOM   2394  CA  GLY   155      72.060  53.718  54.950  1.00  0.00           C  
ATOM   2395  HA2 GLY   155      71.387  53.242  55.664  1.00  0.00           H  
ATOM   2396  HA3 GLY   155      71.949  54.802  54.931  1.00  0.00           H  
ATOM   2397  C   GLY   155      71.590  53.145  53.561  1.00  0.00           C  
ATOM   2398  O   GLY   155      72.342  53.236  52.615  1.00  0.00           O  
ATOM   2399  N   LEU   156      70.490  52.490  53.480  1.00  0.00           N  
ATOM   2400  H   LEU   156      70.029  52.294  54.356  1.00  0.00           H  
ATOM   2401  CA  LEU   156      69.871  51.977  52.258  1.00  0.00           C  
ATOM   2402  HA  LEU   156      70.495  52.205  51.394  1.00  0.00           H  
ATOM   2403  CB  LEU   156      69.790  50.428  52.314  1.00  0.00           C  
ATOM   2404  HB2 LEU   156      69.283  50.012  53.185  1.00  0.00           H  
ATOM   2405  HB3 LEU   156      69.154  50.098  51.493  1.00  0.00           H  
ATOM   2406  CG  LEU   156      71.188  49.639  52.264  1.00  0.00           C  
ATOM   2407  HG  LEU   156      71.855  50.315  51.729  1.00  0.00           H  
ATOM   2408  CD1 LEU   156      71.709  49.233  53.649  1.00  0.00           C  
ATOM   2409 HD11 LEU   156      72.735  48.879  53.548  1.00  0.00           H  
ATOM   2410 HD12 LEU   156      71.778  50.158  54.222  1.00  0.00           H  
ATOM   2411 HD13 LEU   156      71.100  48.449  54.099  1.00  0.00           H  
ATOM   2412  CD2 LEU   156      71.084  48.427  51.351  1.00  0.00           C  
ATOM   2413 HD21 LEU   156      70.648  48.724  50.397  1.00  0.00           H  
ATOM   2414 HD22 LEU   156      72.058  47.980  51.152  1.00  0.00           H  
ATOM   2415 HD23 LEU   156      70.427  47.740  51.884  1.00  0.00           H  
ATOM   2416  C   LEU   156      68.471  52.592  52.020  1.00  0.00           C  
ATOM   2417  O   LEU   156      67.733  52.654  53.019  1.00  0.00           O  
ATOM   2418  N   THR   157      68.209  53.068  50.814  1.00  0.00           N  
ATOM   2419  H   THR   157      68.952  52.962  50.138  1.00  0.00           H  
ATOM   2420  CA  THR   157      66.887  53.678  50.402  1.00  0.00           C  
ATOM   2421  HA  THR   157      66.380  53.801  51.360  1.00  0.00           H  
ATOM   2422  CB  THR   157      67.108  55.189  49.953  1.00  0.00           C  
ATOM   2423  HB  THR   157      67.762  55.166  49.081  1.00  0.00           H  
ATOM   2424  CG2 THR   157      65.771  55.819  49.474  1.00  0.00           C  
ATOM   2425 HG21 THR   157      65.915  56.569  48.696  1.00  0.00           H  
ATOM   2426 HG22 THR   157      64.958  55.205  49.088  1.00  0.00           H  
ATOM   2427 HG23 THR   157      65.293  56.391  50.270  1.00  0.00           H  
ATOM   2428  OG1 THR   157      67.670  55.984  51.014  1.00  0.00           O  
ATOM   2429  HG1 THR   157      68.562  55.643  51.108  1.00  0.00           H  
ATOM   2430  C   THR   157      66.317  52.881  49.305  1.00  0.00           C  
ATOM   2431  O   THR   157      66.979  52.729  48.261  1.00  0.00           O  
ATOM   2432  N   VAL   158      65.067  52.415  49.451  1.00  0.00           N  
ATOM   2433  H   VAL   158      64.546  52.654  50.282  1.00  0.00           H  
ATOM   2434  CA  VAL   158      64.509  51.446  48.486  1.00  0.00           C  
ATOM   2435  HA  VAL   158      65.083  51.525  47.563  1.00  0.00           H  
ATOM   2436  CB  VAL   158      64.581  50.021  49.119  1.00  0.00           C  
ATOM   2437  HB  VAL   158      64.364  50.056  50.187  1.00  0.00           H  
ATOM   2438  CG1 VAL   158      63.641  48.965  48.501  1.00  0.00           C  
ATOM   2439 HG11 VAL   158      63.621  48.914  47.412  1.00  0.00           H  
ATOM   2440 HG12 VAL   158      64.009  47.977  48.777  1.00  0.00           H  
ATOM   2441 HG13 VAL   158      62.656  49.033  48.964  1.00  0.00           H  
ATOM   2442  CG2 VAL   158      66.028  49.469  48.919  1.00  0.00           C  
ATOM   2443 HG21 VAL   158      66.223  48.480  49.333  1.00  0.00           H  
ATOM   2444 HG22 VAL   158      66.355  49.516  47.880  1.00  0.00           H  
ATOM   2445 HG23 VAL   158      66.672  50.143  49.483  1.00  0.00           H  
ATOM   2446  C   VAL   158      63.024  51.699  48.058  1.00  0.00           C  
ATOM   2447  O   VAL   158      62.193  51.672  48.888  1.00  0.00           O  
ATOM   2448  N   ASN   159      62.802  51.750  46.784  1.00  0.00           N  
ATOM   2449  H   ASN   159      63.536  51.824  46.094  1.00  0.00           H  
ATOM   2450  CA  ASN   159      61.398  51.797  46.225  1.00  0.00           C  
ATOM   2451  HA  ASN   159      60.977  52.753  46.537  1.00  0.00           H  
ATOM   2452  CB  ASN   159      61.530  51.955  44.702  1.00  0.00           C  
ATOM   2453  HB2 ASN   159      62.261  52.710  44.411  1.00  0.00           H  
ATOM   2454  HB3 ASN   159      61.786  50.993  44.258  1.00  0.00           H  
ATOM   2455  CG  ASN   159      60.244  52.361  44.094  1.00  0.00           C  
ATOM   2456  OD1 ASN   159      59.197  51.668  44.164  1.00  0.00           O  
ATOM   2457  ND2 ASN   159      60.246  53.414  43.321  1.00  0.00           N  
ATOM   2458 HD21 ASN   159      59.391  53.735  42.892  1.00  0.00           H  
ATOM   2459 HD22 ASN   159      61.132  53.864  43.137  1.00  0.00           H  
ATOM   2460  C   ASN   159      60.403  50.704  46.642  1.00  0.00           C  
ATOM   2461  O   ASN   159      60.617  49.527  46.471  1.00  0.00           O  
ATOM   2462  N   HID   160      59.406  51.065  47.441  1.00  0.00           N  
ATOM   2463  H   HID   160      59.343  52.042  47.690  1.00  0.00           H  
ATOM   2464  CA  HID   160      58.574  50.131  48.250  1.00  0.00           C  
ATOM   2465  HA  HID   160      59.240  49.473  48.809  1.00  0.00           H  
ATOM   2466  CB  HID   160      57.570  50.997  49.094  1.00  0.00           C  
ATOM   2467  HB2 HID   160      58.060  51.879  49.508  1.00  0.00           H  
ATOM   2468  HB3 HID   160      56.769  51.240  48.396  1.00  0.00           H  
ATOM   2469  CG  HID   160      56.862  50.323  50.262  1.00  0.00           C  
ATOM   2470  ND1 HID   160      56.297  49.058  50.370  1.00  0.00           N  
ATOM   2471  HD1 HID   160      56.423  48.327  49.685  1.00  0.00           H  
ATOM   2472  CE1 HID   160      55.919  48.916  51.655  1.00  0.00           C  
ATOM   2473  HE1 HID   160      55.419  48.003  51.944  1.00  0.00           H  
ATOM   2474  NE2 HID   160      56.109  49.980  52.345  1.00  0.00           N  
ATOM   2475  CD2 HID   160      56.869  50.806  51.520  1.00  0.00           C  
ATOM   2476  HD2 HID   160      57.354  51.704  51.874  1.00  0.00           H  
ATOM   2477  C   HID   160      57.722  49.191  47.413  1.00  0.00           C  
ATOM   2478  O   HID   160      57.149  48.209  47.820  1.00  0.00           O  
ATOM   2479  N   VAL   161      57.683  49.464  46.056  1.00  0.00           N  
ATOM   2480  H   VAL   161      58.154  50.259  45.647  1.00  0.00           H  
ATOM   2481  CA  VAL   161      57.029  48.625  45.069  1.00  0.00           C  
ATOM   2482  HA  VAL   161      56.053  48.455  45.523  1.00  0.00           H  
ATOM   2483  CB  VAL   161      56.803  49.499  43.754  1.00  0.00           C  
ATOM   2484  HB  VAL   161      57.795  49.782  43.403  1.00  0.00           H  
ATOM   2485  CG1 VAL   161      56.038  48.748  42.637  1.00  0.00           C  
ATOM   2486 HG11 VAL   161      55.046  48.443  42.970  1.00  0.00           H  
ATOM   2487 HG12 VAL   161      55.788  49.351  41.765  1.00  0.00           H  
ATOM   2488 HG13 VAL   161      56.521  47.825  42.314  1.00  0.00           H  
ATOM   2489  CG2 VAL   161      56.029  50.802  44.088  1.00  0.00           C  
ATOM   2490 HG21 VAL   161      55.071  50.667  44.590  1.00  0.00           H  
ATOM   2491 HG22 VAL   161      56.668  51.341  44.787  1.00  0.00           H  
ATOM   2492 HG23 VAL   161      55.905  51.421  43.200  1.00  0.00           H  
ATOM   2493  C   VAL   161      57.752  47.356  44.741  1.00  0.00           C  
ATOM   2494  O   VAL   161      57.230  46.232  44.459  1.00  0.00           O  
ATOM   2495  N   VAL   162      59.117  47.452  44.734  1.00  0.00           N  
ATOM   2496  H   VAL   162      59.414  48.237  45.296  1.00  0.00           H  
ATOM   2497  CA  VAL   162      60.015  46.290  44.611  1.00  0.00           C  
ATOM   2498  HA  VAL   162      59.683  45.720  43.743  1.00  0.00           H  
ATOM   2499  CB  VAL   162      61.402  46.828  44.338  1.00  0.00           C  
ATOM   2500  HB  VAL   162      61.721  47.441  45.181  1.00  0.00           H  
ATOM   2501  CG1 VAL   162      62.404  45.661  44.160  1.00  0.00           C  
ATOM   2502 HG11 VAL   162      63.387  46.072  43.930  1.00  0.00           H  
ATOM   2503 HG12 VAL   162      62.350  45.009  45.032  1.00  0.00           H  
ATOM   2504 HG13 VAL   162      62.130  44.969  43.363  1.00  0.00           H  
ATOM   2505  CG2 VAL   162      61.499  47.678  43.042  1.00  0.00           C  
ATOM   2506 HG21 VAL   162      62.497  48.099  42.921  1.00  0.00           H  
ATOM   2507 HG22 VAL   162      61.183  47.061  42.201  1.00  0.00           H  
ATOM   2508 HG23 VAL   162      60.916  48.584  43.210  1.00  0.00           H  
ATOM   2509  C   VAL   162      59.981  45.367  45.824  1.00  0.00           C  
ATOM   2510  O   VAL   162      59.970  44.158  45.683  1.00  0.00           O  
ATOM   2511  N   ALA   163      60.022  45.985  47.010  1.00  0.00           N  
ATOM   2512  H   ALA   163      59.997  46.995  46.988  1.00  0.00           H  
ATOM   2513  CA  ALA   163      60.125  45.351  48.299  1.00  0.00           C  
ATOM   2514  HA  ALA   163      59.864  44.299  48.178  1.00  0.00           H  
ATOM   2515  CB  ALA   163      61.602  45.450  48.860  1.00  0.00           C  
ATOM   2516  HB1 ALA   163      61.697  45.341  49.940  1.00  0.00           H  
ATOM   2517  HB2 ALA   163      62.131  44.619  48.393  1.00  0.00           H  
ATOM   2518  HB3 ALA   163      62.035  46.381  48.493  1.00  0.00           H  
ATOM   2519  C   ALA   163      59.198  45.883  49.337  1.00  0.00           C  
ATOM   2520  O   ALA   163      59.132  47.083  49.542  1.00  0.00           O  
ATOM   2521  N   ASP   164      58.676  45.005  50.260  1.00  0.00           N  
ATOM   2522  H   ASP   164      58.787  44.025  50.041  1.00  0.00           H  
ATOM   2523  CA  ASP   164      58.339  45.400  51.667  1.00  0.00           C  
ATOM   2524  HA  ASP   164      58.076  46.441  51.854  1.00  0.00           H  
ATOM   2525  CB  ASP   164      57.107  44.542  51.954  1.00  0.00           C  
ATOM   2526  HB2 ASP   164      56.621  44.959  52.836  1.00  0.00           H  
ATOM   2527  HB3 ASP   164      56.423  44.516  51.105  1.00  0.00           H  
ATOM   2528  CG  ASP   164      57.454  43.060  52.327  1.00  0.00           C  
ATOM   2529  OD1 ASP   164      58.343  42.521  51.689  1.00  0.00           O  
ATOM   2530  OD2 ASP   164      56.752  42.496  53.179  1.00  0.00           O  
ATOM   2531  C   ASP   164      59.427  45.139  52.708  1.00  0.00           C  
ATOM   2532  O   ASP   164      60.444  44.467  52.415  1.00  0.00           O  
ATOM   2533  N   GLY   165      59.185  45.580  53.890  1.00  0.00           N  
ATOM   2534  H   GLY   165      58.369  46.171  53.967  1.00  0.00           H  
ATOM   2535  CA  GLY   165      59.993  45.440  55.158  1.00  0.00           C  
ATOM   2536  HA2 GLY   165      60.812  46.151  55.259  1.00  0.00           H  
ATOM   2537  HA3 GLY   165      59.318  45.663  55.985  1.00  0.00           H  
ATOM   2538  C   GLY   165      60.576  44.059  55.306  1.00  0.00           C  
ATOM   2539  O   GLY   165      61.807  44.049  55.409  1.00  0.00           O  
ATOM   2540  N   LYS   166      59.886  42.935  55.086  1.00  0.00           N  
ATOM   2541  H   LYS   166      58.890  43.051  55.208  1.00  0.00           H  
ATOM   2542  CA  LYS   166      60.413  41.550  55.038  1.00  0.00           C  
ATOM   2543  HA  LYS   166      61.014  41.533  55.948  1.00  0.00           H  
ATOM   2544  CB  LYS   166      59.177  40.655  55.110  1.00  0.00           C  
ATOM   2545  HB2 LYS   166      58.803  40.704  56.133  1.00  0.00           H  
ATOM   2546  HB3 LYS   166      58.553  40.936  54.262  1.00  0.00           H  
ATOM   2547  CG  LYS   166      59.531  39.145  54.850  1.00  0.00           C  
ATOM   2548  HG2 LYS   166      58.667  38.565  54.525  1.00  0.00           H  
ATOM   2549  HG3 LYS   166      60.290  39.164  54.068  1.00  0.00           H  
ATOM   2550  CD  LYS   166      60.176  38.394  56.051  1.00  0.00           C  
ATOM   2551  HD2 LYS   166      61.008  38.911  56.530  1.00  0.00           H  
ATOM   2552  HD3 LYS   166      59.398  38.401  56.815  1.00  0.00           H  
ATOM   2553  CE  LYS   166      60.740  36.981  55.835  1.00  0.00           C  
ATOM   2554  HE2 LYS   166      60.030  36.375  55.273  1.00  0.00           H  
ATOM   2555  HE3 LYS   166      61.685  36.999  55.291  1.00  0.00           H  
ATOM   2556  NZ  LYS   166      61.052  36.323  57.172  1.00  0.00           N  
ATOM   2557  HZ1 LYS   166      60.183  36.238  57.680  1.00  0.00           H  
ATOM   2558  HZ2 LYS   166      61.382  35.376  57.053  1.00  0.00           H  
ATOM   2559  HZ3 LYS   166      61.739  36.863  57.679  1.00  0.00           H  
ATOM   2560  C   LYS   166      61.394  41.341  53.880  1.00  0.00           C  
ATOM   2561  O   LYS   166      62.467  40.776  54.062  1.00  0.00           O  
ATOM   2562  N   SER   167      60.963  41.677  52.668  1.00  0.00           N  
ATOM   2563  H   SER   167      60.002  41.963  52.542  1.00  0.00           H  
ATOM   2564  CA  SER   167      61.866  41.519  51.461  1.00  0.00           C  
ATOM   2565  HA  SER   167      62.107  40.458  51.510  1.00  0.00           H  
ATOM   2566  CB  SER   167      61.074  41.961  50.203  1.00  0.00           C  
ATOM   2567  HB2 SER   167      60.897  43.036  50.177  1.00  0.00           H  
ATOM   2568  HB3 SER   167      61.762  41.576  49.450  1.00  0.00           H  
ATOM   2569  OG  SER   167      59.874  41.265  49.948  1.00  0.00           O  
ATOM   2570  HG  SER   167      59.228  41.644  50.549  1.00  0.00           H  
ATOM   2571  C   SER   167      63.128  42.417  51.575  1.00  0.00           C  
ATOM   2572  O   SER   167      64.140  41.931  51.159  1.00  0.00           O  
ATOM   2573  N   PHE   168      63.146  43.627  52.190  1.00  0.00           N  
ATOM   2574  H   PHE   168      62.220  43.974  52.393  1.00  0.00           H  
ATOM   2575  CA  PHE   168      64.410  44.368  52.310  1.00  0.00           C  
ATOM   2576  HA  PHE   168      64.905  44.480  51.345  1.00  0.00           H  
ATOM   2577  CB  PHE   168      64.036  45.715  52.750  1.00  0.00           C  
ATOM   2578  HB2 PHE   168      63.206  46.042  52.122  1.00  0.00           H  
ATOM   2579  HB3 PHE   168      63.438  45.626  53.657  1.00  0.00           H  
ATOM   2580  CG  PHE   168      65.097  46.836  53.034  1.00  0.00           C  
ATOM   2581  CD1 PHE   168      65.128  47.994  52.270  1.00  0.00           C  
ATOM   2582  HD1 PHE   168      64.470  48.019  51.414  1.00  0.00           H  
ATOM   2583  CE1 PHE   168      65.948  49.125  52.664  1.00  0.00           C  
ATOM   2584  HE1 PHE   168      66.015  49.984  52.012  1.00  0.00           H  
ATOM   2585  CZ  PHE   168      66.605  49.104  53.833  1.00  0.00           C  
ATOM   2586  HZ  PHE   168      67.136  49.965  54.211  1.00  0.00           H  
ATOM   2587  CE2 PHE   168      66.551  47.952  54.667  1.00  0.00           C  
ATOM   2588  HE2 PHE   168      67.116  48.028  55.585  1.00  0.00           H  
ATOM   2589  CD2 PHE   168      65.796  46.832  54.290  1.00  0.00           C  
ATOM   2590  HD2 PHE   168      65.901  46.030  55.005  1.00  0.00           H  
ATOM   2591  C   PHE   168      65.392  43.703  53.254  1.00  0.00           C  
ATOM   2592  O   PHE   168      66.593  43.612  52.944  1.00  0.00           O  
ATOM   2593  N   TRP   169      64.912  43.034  54.335  1.00  0.00           N  
ATOM   2594  H   TRP   169      63.993  43.207  54.717  1.00  0.00           H  
ATOM   2595  CA  TRP   169      65.877  42.272  55.172  1.00  0.00           C  
ATOM   2596  HA  TRP   169      66.794  42.861  55.157  1.00  0.00           H  
ATOM   2597  CB  TRP   169      65.325  42.266  56.563  1.00  0.00           C  
ATOM   2598  HB2 TRP   169      64.358  41.777  56.681  1.00  0.00           H  
ATOM   2599  HB3 TRP   169      65.970  41.798  57.306  1.00  0.00           H  
ATOM   2600  CG  TRP   169      65.266  43.685  57.123  1.00  0.00           C  
ATOM   2601  CD1 TRP   169      64.189  44.450  57.364  1.00  0.00           C  
ATOM   2602  HD1 TRP   169      63.162  44.137  57.244  1.00  0.00           H  
ATOM   2603  NE1 TRP   169      64.552  45.746  57.701  1.00  0.00           N  
ATOM   2604  HE1 TRP   169      63.887  46.492  57.848  1.00  0.00           H  
ATOM   2605  CE2 TRP   169      65.946  45.827  57.708  1.00  0.00           C  
ATOM   2606  CZ2 TRP   169      66.827  46.935  57.883  1.00  0.00           C  
ATOM   2607  HZ2 TRP   169      66.424  47.907  58.127  1.00  0.00           H  
ATOM   2608  CH2 TRP   169      68.200  46.728  57.766  1.00  0.00           C  
ATOM   2609  HH2 TRP   169      68.825  47.525  58.140  1.00  0.00           H  
ATOM   2610  CZ3 TRP   169      68.673  45.436  57.483  1.00  0.00           C  
ATOM   2611  HZ3 TRP   169      69.743  45.288  57.478  1.00  0.00           H  
ATOM   2612  CE3 TRP   169      67.810  44.373  57.220  1.00  0.00           C  
ATOM   2613  HE3 TRP   169      68.130  43.424  56.815  1.00  0.00           H  
ATOM   2614  CD2 TRP   169      66.410  44.556  57.350  1.00  0.00           C  
ATOM   2615  C   TRP   169      66.284  40.969  54.643  1.00  0.00           C  
ATOM   2616  O   TRP   169      67.409  40.563  54.890  1.00  0.00           O  
ATOM   2617  N   LEU   170      65.437  40.221  53.933  1.00  0.00           N  
ATOM   2618  H   LEU   170      64.483  40.529  53.815  1.00  0.00           H  
ATOM   2619  CA  LEU   170      65.933  39.153  52.959  1.00  0.00           C  
ATOM   2620  HA  LEU   170      66.437  38.454  53.627  1.00  0.00           H  
ATOM   2621  CB  LEU   170      64.759  38.470  52.266  1.00  0.00           C  
ATOM   2622  HB2 LEU   170      64.302  37.888  53.065  1.00  0.00           H  
ATOM   2623  HB3 LEU   170      64.013  39.152  51.856  1.00  0.00           H  
ATOM   2624  CG  LEU   170      65.067  37.503  51.032  1.00  0.00           C  
ATOM   2625  HG  LEU   170      65.346  38.138  50.191  1.00  0.00           H  
ATOM   2626  CD1 LEU   170      66.142  36.474  51.239  1.00  0.00           C  
ATOM   2627 HD11 LEU   170      65.746  35.913  52.086  1.00  0.00           H  
ATOM   2628 HD12 LEU   170      66.390  35.769  50.446  1.00  0.00           H  
ATOM   2629 HD13 LEU   170      67.084  36.994  51.416  1.00  0.00           H  
ATOM   2630  CD2 LEU   170      63.755  36.873  50.566  1.00  0.00           C  
ATOM   2631 HD21 LEU   170      63.582  35.937  51.096  1.00  0.00           H  
ATOM   2632 HD22 LEU   170      62.918  37.569  50.620  1.00  0.00           H  
ATOM   2633 HD23 LEU   170      64.001  36.501  49.572  1.00  0.00           H  
ATOM   2634  C   LEU   170      67.003  39.695  51.921  1.00  0.00           C  
ATOM   2635  O   LEU   170      68.042  39.023  51.719  1.00  0.00           O  
ATOM   2636  N   PHE   171      66.910  40.890  51.249  1.00  0.00           N  
ATOM   2637  H   PHE   171      66.039  41.386  51.371  1.00  0.00           H  
ATOM   2638  CA  PHE   171      67.928  41.430  50.305  1.00  0.00           C  
ATOM   2639  HA  PHE   171      68.153  40.669  49.557  1.00  0.00           H  
ATOM   2640  CB  PHE   171      67.397  42.677  49.592  1.00  0.00           C  
ATOM   2641  HB2 PHE   171      66.812  42.165  48.828  1.00  0.00           H  
ATOM   2642  HB3 PHE   171      66.690  43.180  50.251  1.00  0.00           H  
ATOM   2643  CG  PHE   171      68.419  43.724  48.994  1.00  0.00           C  
ATOM   2644  CD1 PHE   171      69.398  43.335  48.067  1.00  0.00           C  
ATOM   2645  HD1 PHE   171      69.356  42.337  47.656  1.00  0.00           H  
ATOM   2646  CE1 PHE   171      70.438  44.236  47.775  1.00  0.00           C  
ATOM   2647  HE1 PHE   171      71.184  43.994  47.033  1.00  0.00           H  
ATOM   2648  CZ  PHE   171      70.530  45.444  48.426  1.00  0.00           C  
ATOM   2649  HZ  PHE   171      71.384  46.062  48.191  1.00  0.00           H  
ATOM   2650  CE2 PHE   171      69.530  45.845  49.311  1.00  0.00           C  
ATOM   2651  HE2 PHE   171      69.557  46.804  49.807  1.00  0.00           H  
ATOM   2652  CD2 PHE   171      68.560  44.903  49.735  1.00  0.00           C  
ATOM   2653  HD2 PHE   171      67.915  45.098  50.579  1.00  0.00           H  
ATOM   2654  C   PHE   171      69.267  41.761  51.028  1.00  0.00           C  
ATOM   2655  O   PHE   171      70.289  41.364  50.456  1.00  0.00           O  
ATOM   2656  N   VAL   172      69.244  42.300  52.205  1.00  0.00           N  
ATOM   2657  H   VAL   172      68.354  42.528  52.624  1.00  0.00           H  
ATOM   2658  CA  VAL   172      70.380  42.753  52.976  1.00  0.00           C  
ATOM   2659  HA  VAL   172      71.078  43.156  52.242  1.00  0.00           H  
ATOM   2660  CB  VAL   172      70.065  43.851  54.023  1.00  0.00           C  
ATOM   2661  HB  VAL   172      69.381  43.610  54.836  1.00  0.00           H  
ATOM   2662  CG1 VAL   172      71.281  44.379  54.901  1.00  0.00           C  
ATOM   2663 HG11 VAL   172      72.134  44.687  54.298  1.00  0.00           H  
ATOM   2664 HG12 VAL   172      71.033  45.174  55.605  1.00  0.00           H  
ATOM   2665 HG13 VAL   172      71.471  43.533  55.562  1.00  0.00           H  
ATOM   2666  CG2 VAL   172      69.565  45.080  53.346  1.00  0.00           C  
ATOM   2667 HG21 VAL   172      68.553  44.859  53.008  1.00  0.00           H  
ATOM   2668 HG22 VAL   172      69.562  45.916  54.045  1.00  0.00           H  
ATOM   2669 HG23 VAL   172      70.185  45.270  52.470  1.00  0.00           H  
ATOM   2670  C   VAL   172      71.093  41.562  53.653  1.00  0.00           C  
ATOM   2671  O   VAL   172      72.286  41.447  53.562  1.00  0.00           O  
ATOM   2672  N   ASN   173      70.306  40.576  54.195  1.00  0.00           N  
ATOM   2673  H   ASN   173      69.300  40.632  54.266  1.00  0.00           H  
ATOM   2674  CA  ASN   173      70.849  39.286  54.708  1.00  0.00           C  
ATOM   2675  HA  ASN   173      71.597  39.462  55.482  1.00  0.00           H  
ATOM   2676  CB  ASN   173      69.767  38.271  55.214  1.00  0.00           C  
ATOM   2677  HB2 ASN   173      69.011  38.146  54.438  1.00  0.00           H  
ATOM   2678  HB3 ASN   173      70.192  37.273  55.319  1.00  0.00           H  
ATOM   2679  CG  ASN   173      69.037  38.592  56.565  1.00  0.00           C  
ATOM   2680  OD1 ASN   173      68.088  37.895  56.837  1.00  0.00           O  
ATOM   2681  ND2 ASN   173      69.410  39.588  57.339  1.00  0.00           N  
ATOM   2682 HD21 ASN   173      68.927  39.779  58.205  1.00  0.00           H  
ATOM   2683 HD22 ASN   173      70.218  40.136  57.080  1.00  0.00           H  
ATOM   2684  C   ASN   173      71.534  38.599  53.543  1.00  0.00           C  
ATOM   2685  O   ASN   173      72.690  38.246  53.741  1.00  0.00           O  
ATOM   2686  N   SER   174      71.021  38.566  52.322  1.00  0.00           N  
ATOM   2687  H   SER   174      70.092  38.910  52.125  1.00  0.00           H  
ATOM   2688  CA  SER   174      71.752  37.992  51.182  1.00  0.00           C  
ATOM   2689  HA  SER   174      72.073  36.979  51.422  1.00  0.00           H  
ATOM   2690  CB  SER   174      70.756  37.901  50.024  1.00  0.00           C  
ATOM   2691  HB2 SER   174      70.515  38.919  49.719  1.00  0.00           H  
ATOM   2692  HB3 SER   174      71.265  37.501  49.147  1.00  0.00           H  
ATOM   2693  OG  SER   174      69.582  37.108  50.322  1.00  0.00           O  
ATOM   2694  HG  SER   174      68.872  37.665  50.649  1.00  0.00           H  
ATOM   2695  C   SER   174      73.065  38.763  50.873  1.00  0.00           C  
ATOM   2696  O   SER   174      74.123  38.157  50.744  1.00  0.00           O  
ATOM   2697  N   TRP   175      73.002  40.062  50.621  1.00  0.00           N  
ATOM   2698  H   TRP   175      72.130  40.544  50.785  1.00  0.00           H  
ATOM   2699  CA  TRP   175      74.156  40.938  50.499  1.00  0.00           C  
ATOM   2700  HA  TRP   175      74.638  40.744  49.540  1.00  0.00           H  
ATOM   2701  CB  TRP   175      73.838  42.384  50.588  1.00  0.00           C  
ATOM   2702  HB2 TRP   175      72.924  42.470  50.000  1.00  0.00           H  
ATOM   2703  HB3 TRP   175      73.580  42.659  51.610  1.00  0.00           H  
ATOM   2704  CG  TRP   175      74.914  43.315  50.097  1.00  0.00           C  
ATOM   2705  CD1 TRP   175      76.080  43.022  49.495  1.00  0.00           C  
ATOM   2706  HD1 TRP   175      76.360  42.008  49.251  1.00  0.00           H  
ATOM   2707  NE1 TRP   175      76.805  44.142  49.306  1.00  0.00           N  
ATOM   2708  HE1 TRP   175      77.678  44.197  48.801  1.00  0.00           H  
ATOM   2709  CE2 TRP   175      76.206  45.296  49.872  1.00  0.00           C  
ATOM   2710  CZ2 TRP   175      76.620  46.606  50.017  1.00  0.00           C  
ATOM   2711  HZ2 TRP   175      77.493  46.838  49.425  1.00  0.00           H  
ATOM   2712  CH2 TRP   175      75.851  47.457  50.806  1.00  0.00           C  
ATOM   2713  HH2 TRP   175      76.159  48.488  50.904  1.00  0.00           H  
ATOM   2714  CZ3 TRP   175      74.696  46.978  51.411  1.00  0.00           C  
ATOM   2715  HZ3 TRP   175      74.081  47.539  52.099  1.00  0.00           H  
ATOM   2716  CE3 TRP   175      74.257  45.626  51.176  1.00  0.00           C  
ATOM   2717  HE3 TRP   175      73.339  45.298  51.642  1.00  0.00           H  
ATOM   2718  CD2 TRP   175      75.021  44.757  50.382  1.00  0.00           C  
ATOM   2719  C   TRP   175      75.291  40.632  51.566  1.00  0.00           C  
ATOM   2720  O   TRP   175      76.488  40.555  51.276  1.00  0.00           O  
ATOM   2721  N   ALA   176      74.991  40.513  52.899  1.00  0.00           N  
ATOM   2722  H   ALA   176      74.042  40.793  53.106  1.00  0.00           H  
ATOM   2723  CA  ALA   176      76.018  40.314  53.843  1.00  0.00           C  
ATOM   2724  HA  ALA   176      76.832  41.014  53.650  1.00  0.00           H  
ATOM   2725  CB  ALA   176      75.376  40.668  55.183  1.00  0.00           C  
ATOM   2726  HB1 ALA   176      74.848  41.619  55.114  1.00  0.00           H  
ATOM   2727  HB2 ALA   176      74.706  39.832  55.385  1.00  0.00           H  
ATOM   2728  HB3 ALA   176      76.024  40.680  56.060  1.00  0.00           H  
ATOM   2729  C   ALA   176      76.600  38.878  53.700  1.00  0.00           C  
ATOM   2730  O   ALA   176      77.739  38.770  54.068  1.00  0.00           O  
ATOM   2731  N   GLU   177      75.899  37.912  53.182  1.00  0.00           N  
ATOM   2732  H   GLU   177      74.928  38.058  52.942  1.00  0.00           H  
ATOM   2733  CA  GLU   177      76.513  36.540  52.841  1.00  0.00           C  
ATOM   2734  HA  GLU   177      77.128  36.239  53.689  1.00  0.00           H  
ATOM   2735  CB  GLU   177      75.381  35.507  52.688  1.00  0.00           C  
ATOM   2736  HB2 GLU   177      74.885  35.356  53.647  1.00  0.00           H  
ATOM   2737  HB3 GLU   177      74.655  35.890  51.971  1.00  0.00           H  
ATOM   2738  CG  GLU   177      75.843  34.049  52.226  1.00  0.00           C  
ATOM   2739  HG2 GLU   177      76.062  34.097  51.160  1.00  0.00           H  
ATOM   2740  HG3 GLU   177      76.769  33.840  52.761  1.00  0.00           H  
ATOM   2741  CD  GLU   177      74.699  33.089  52.510  1.00  0.00           C  
ATOM   2742  OE1 GLU   177      73.527  33.557  52.617  1.00  0.00           O  
ATOM   2743  OE2 GLU   177      74.923  31.844  52.562  1.00  0.00           O  
ATOM   2744  C   GLU   177      77.507  36.717  51.699  1.00  0.00           C  
ATOM   2745  O   GLU   177      78.671  36.253  51.808  1.00  0.00           O  
ATOM   2746  N   ILE   178      77.075  37.431  50.627  1.00  0.00           N  
ATOM   2747  H   ILE   178      76.094  37.668  50.640  1.00  0.00           H  
ATOM   2748  CA  ILE   178      77.932  37.789  49.484  1.00  0.00           C  
ATOM   2749  HA  ILE   178      78.276  36.835  49.084  1.00  0.00           H  
ATOM   2750  CB  ILE   178      77.124  38.550  48.463  1.00  0.00           C  
ATOM   2751  HB  ILE   178      76.590  39.424  48.835  1.00  0.00           H  
ATOM   2752  CG2 ILE   178      78.004  39.139  47.333  1.00  0.00           C  
ATOM   2753 HG21 ILE   178      78.698  39.919  47.645  1.00  0.00           H  
ATOM   2754 HG22 ILE   178      78.612  38.334  46.921  1.00  0.00           H  
ATOM   2755 HG23 ILE   178      77.395  39.554  46.530  1.00  0.00           H  
ATOM   2756  CG1 ILE   178      76.033  37.655  47.884  1.00  0.00           C  
ATOM   2757 HG12 ILE   178      75.236  37.506  48.613  1.00  0.00           H  
ATOM   2758 HG13 ILE   178      75.628  38.129  46.990  1.00  0.00           H  
ATOM   2759  CD1 ILE   178      76.305  36.254  47.384  1.00  0.00           C  
ATOM   2760 HD11 ILE   178      75.566  35.925  46.654  1.00  0.00           H  
ATOM   2761 HD12 ILE   178      77.301  36.144  46.954  1.00  0.00           H  
ATOM   2762 HD13 ILE   178      76.403  35.481  48.146  1.00  0.00           H  
ATOM   2763  C   ILE   178      79.165  38.546  49.898  1.00  0.00           C  
ATOM   2764  O   ILE   178      80.268  38.301  49.438  1.00  0.00           O  
ATOM   2765  N   SER   179      78.976  39.434  50.878  1.00  0.00           N  
ATOM   2766  H   SER   179      78.015  39.688  51.058  1.00  0.00           H  
ATOM   2767  CA  SER   179      80.056  40.160  51.550  1.00  0.00           C  
ATOM   2768  HA  SER   179      80.664  40.689  50.816  1.00  0.00           H  
ATOM   2769  CB  SER   179      79.544  41.218  52.459  1.00  0.00           C  
ATOM   2770  HB2 SER   179      78.971  41.943  51.882  1.00  0.00           H  
ATOM   2771  HB3 SER   179      79.028  40.924  53.373  1.00  0.00           H  
ATOM   2772  OG  SER   179      80.687  41.977  52.810  1.00  0.00           O  
ATOM   2773  HG  SER   179      80.946  41.717  53.697  1.00  0.00           H  
ATOM   2774  C   SER   179      80.954  39.260  52.365  1.00  0.00           C  
ATOM   2775  O   SER   179      82.159  39.438  52.054  1.00  0.00           O  
ATOM   2776  N   ARG   180      80.547  38.268  53.166  1.00  0.00           N  
ATOM   2777  H   ARG   180      79.545  38.215  53.286  1.00  0.00           H  
ATOM   2778  CA  ARG   180      81.461  37.387  53.863  1.00  0.00           C  
ATOM   2779  HA  ARG   180      82.209  38.016  54.345  1.00  0.00           H  
ATOM   2780  CB  ARG   180      80.784  36.580  54.998  1.00  0.00           C  
ATOM   2781  HB2 ARG   180      80.037  35.920  54.557  1.00  0.00           H  
ATOM   2782  HB3 ARG   180      81.526  35.914  55.439  1.00  0.00           H  
ATOM   2783  CG  ARG   180      80.217  37.427  56.105  1.00  0.00           C  
ATOM   2784  HG2 ARG   180      81.044  38.014  56.506  1.00  0.00           H  
ATOM   2785  HG3 ARG   180      79.577  38.154  55.604  1.00  0.00           H  
ATOM   2786  CD  ARG   180      79.571  36.832  57.317  1.00  0.00           C  
ATOM   2787  HD2 ARG   180      80.195  36.316  58.047  1.00  0.00           H  
ATOM   2788  HD3 ARG   180      79.208  37.679  57.899  1.00  0.00           H  
ATOM   2789  NE  ARG   180      78.479  35.894  56.913  1.00  0.00           N  
ATOM   2790  HE  ARG   180      78.581  34.898  57.051  1.00  0.00           H  
ATOM   2791  CZ  ARG   180      77.202  36.205  56.639  1.00  0.00           C  
ATOM   2792  NH1 ARG   180      76.856  37.423  56.909  1.00  0.00           N  
ATOM   2793 HH11 ARG   180      77.545  38.149  57.044  1.00  0.00           H  
ATOM   2794 HH12 ARG   180      75.894  37.695  56.767  1.00  0.00           H  
ATOM   2795  NH2 ARG   180      76.217  35.370  56.343  1.00  0.00           N  
ATOM   2796 HH21 ARG   180      76.319  34.374  56.474  1.00  0.00           H  
ATOM   2797 HH22 ARG   180      75.264  35.703  56.310  1.00  0.00           H  
ATOM   2798  C   ARG   180      82.264  36.487  53.027  1.00  0.00           C  
ATOM   2799  O   ARG   180      83.132  35.684  53.580  1.00  0.00           O  
ATOM   2800  N   GLY   181      82.137  36.464  51.663  1.00  0.00           N  
ATOM   2801  H   GLY   181      81.461  37.120  51.298  1.00  0.00           H  
ATOM   2802  CA  GLY   181      83.006  35.752  50.735  1.00  0.00           C  
ATOM   2803  HA2 GLY   181      83.133  36.407  49.873  1.00  0.00           H  
ATOM   2804  HA3 GLY   181      83.971  35.472  51.155  1.00  0.00           H  
ATOM   2805  C   GLY   181      82.333  34.546  50.105  1.00  0.00           C  
ATOM   2806  O   GLY   181      83.000  33.841  49.369  1.00  0.00           O  
ATOM   2807  N   PHE   182      80.979  34.359  50.336  1.00  0.00           N  
ATOM   2808  H   PHE   182      80.516  35.025  50.938  1.00  0.00           H  
ATOM   2809  CA  PHE   182      80.196  33.239  49.692  1.00  0.00           C  
ATOM   2810  HA  PHE   182      80.700  32.279  49.804  1.00  0.00           H  
ATOM   2811  CB  PHE   182      78.801  33.017  50.437  1.00  0.00           C  
ATOM   2812  HB2 PHE   182      78.332  33.998  50.518  1.00  0.00           H  
ATOM   2813  HB3 PHE   182      78.036  32.535  49.829  1.00  0.00           H  
ATOM   2814  CG  PHE   182      78.963  32.364  51.776  1.00  0.00           C  
ATOM   2815  CD1 PHE   182      79.068  30.955  51.814  1.00  0.00           C  
ATOM   2816  HD1 PHE   182      78.892  30.365  50.927  1.00  0.00           H  
ATOM   2817  CE1 PHE   182      79.326  30.298  53.060  1.00  0.00           C  
ATOM   2818  HE1 PHE   182      79.377  29.220  53.017  1.00  0.00           H  
ATOM   2819  CZ  PHE   182      79.511  31.020  54.211  1.00  0.00           C  
ATOM   2820  HZ  PHE   182      79.562  30.542  55.178  1.00  0.00           H  
ATOM   2821  CE2 PHE   182      79.359  32.420  54.156  1.00  0.00           C  
ATOM   2822  HE2 PHE   182      79.403  33.093  54.999  1.00  0.00           H  
ATOM   2823  CD2 PHE   182      79.153  33.084  52.953  1.00  0.00           C  
ATOM   2824  HD2 PHE   182      79.142  34.159  52.849  1.00  0.00           H  
ATOM   2825  C   PHE   182      79.959  33.524  48.221  1.00  0.00           C  
ATOM   2826  O   PHE   182      79.598  34.644  47.933  1.00  0.00           O  
ATOM   2827  N   GLN   183      79.966  32.533  47.382  1.00  0.00           N  
ATOM   2828  H   GLN   183      80.186  31.601  47.702  1.00  0.00           H  
ATOM   2829  CA  GLN   183      79.575  32.728  45.971  1.00  0.00           C  
ATOM   2830  HA  GLN   183      80.162  33.619  45.751  1.00  0.00           H  
ATOM   2831  CB  GLN   183      80.131  31.520  45.228  1.00  0.00           C  
ATOM   2832  HB2 GLN   183      81.213  31.508  45.355  1.00  0.00           H  
ATOM   2833  HB3 GLN   183      79.709  30.605  45.643  1.00  0.00           H  
ATOM   2834  CG  GLN   183      79.926  31.591  43.742  1.00  0.00           C  
ATOM   2835  HG2 GLN   183      80.024  32.625  43.410  1.00  0.00           H  
ATOM   2836  HG3 GLN   183      80.704  31.020  43.237  1.00  0.00           H  
ATOM   2837  CD  GLN   183      78.732  30.928  43.273  1.00  0.00           C  
ATOM   2838  OE1 GLN   183      78.510  29.759  43.528  1.00  0.00           O  
ATOM   2839  NE2 GLN   183      77.833  31.648  42.658  1.00  0.00           N  
ATOM   2840 HE21 GLN   183      77.077  31.075  42.312  1.00  0.00           H  
ATOM   2841 HE22 GLN   183      77.948  32.639  42.499  1.00  0.00           H  
ATOM   2842  C   GLN   183      78.063  33.015  45.683  1.00  0.00           C  
ATOM   2843  O   GLN   183      77.743  33.865  44.883  1.00  0.00           O  
ATOM   2844  N   LYS   184      77.242  32.334  46.438  1.00  0.00           N  
ATOM   2845  H   LYS   184      77.562  31.633  47.091  1.00  0.00           H  
ATOM   2846  CA  LYS   184      75.750  32.544  46.343  1.00  0.00           C  
ATOM   2847  HA  LYS   184      75.712  33.562  45.956  1.00  0.00           H  
ATOM   2848  CB  LYS   184      75.183  31.558  45.281  1.00  0.00           C  
ATOM   2849  HB2 LYS   184      74.182  31.821  44.940  1.00  0.00           H  
ATOM   2850  HB3 LYS   184      75.886  31.481  44.451  1.00  0.00           H  
ATOM   2851  CG  LYS   184      75.168  30.054  45.815  1.00  0.00           C  
ATOM   2852  HG2 LYS   184      76.133  29.712  46.188  1.00  0.00           H  
ATOM   2853  HG3 LYS   184      74.428  29.935  46.606  1.00  0.00           H  
ATOM   2854  CD  LYS   184      74.765  29.152  44.549  1.00  0.00           C  
ATOM   2855  HD2 LYS   184      73.746  29.439  44.288  1.00  0.00           H  
ATOM   2856  HD3 LYS   184      75.585  29.240  43.837  1.00  0.00           H  
ATOM   2857  CE  LYS   184      74.809  27.754  45.035  1.00  0.00           C  
ATOM   2858  HE2 LYS   184      75.855  27.448  45.033  1.00  0.00           H  
ATOM   2859  HE3 LYS   184      74.470  27.720  46.070  1.00  0.00           H  
ATOM   2860  NZ  LYS   184      74.035  26.907  44.145  1.00  0.00           N  
ATOM   2861  HZ1 LYS   184      74.222  25.942  44.379  1.00  0.00           H  
ATOM   2862  HZ2 LYS   184      73.035  26.951  44.280  1.00  0.00           H  
ATOM   2863  HZ3 LYS   184      74.309  27.027  43.180  1.00  0.00           H  
ATOM   2864  C   LYS   184      74.992  32.458  47.702  1.00  0.00           C  
ATOM   2865  O   LYS   184      75.415  31.694  48.552  1.00  0.00           O  
ATOM   2866  N   PRO   185      73.919  33.181  47.948  1.00  0.00           N  
ATOM   2867  CD  PRO   185      73.161  34.071  47.016  1.00  0.00           C  
ATOM   2868  HD2 PRO   185      72.339  33.499  46.586  1.00  0.00           H  
ATOM   2869  HD3 PRO   185      73.799  34.514  46.251  1.00  0.00           H  
ATOM   2870  CG  PRO   185      72.659  35.194  47.937  1.00  0.00           C  
ATOM   2871  HG2 PRO   185      71.728  35.574  47.517  1.00  0.00           H  
ATOM   2872  HG3 PRO   185      73.417  35.976  47.991  1.00  0.00           H  
ATOM   2873  CB  PRO   185      72.471  34.482  49.257  1.00  0.00           C  
ATOM   2874  HB2 PRO   185      71.407  34.253  49.331  1.00  0.00           H  
ATOM   2875  HB3 PRO   185      72.679  35.215  50.036  1.00  0.00           H  
ATOM   2876  CA  PRO   185      73.307  33.234  49.281  1.00  0.00           C  
ATOM   2877  HA  PRO   185      74.031  33.426  50.073  1.00  0.00           H  
ATOM   2878  C   PRO   185      72.406  31.979  49.580  1.00  0.00           C  
ATOM   2879  O   PRO   185      71.859  31.317  48.690  1.00  0.00           O  
ATOM   2880  N   SER   186      72.267  31.653  50.876  1.00  0.00           N  
ATOM   2881  H   SER   186      72.758  32.224  51.550  1.00  0.00           H  
ATOM   2882  CA  SER   186      71.543  30.432  51.242  1.00  0.00           C  
ATOM   2883  HA  SER   186      71.926  29.617  50.627  1.00  0.00           H  
ATOM   2884  CB  SER   186      71.773  30.090  52.676  1.00  0.00           C  
ATOM   2885  HB2 SER   186      71.318  30.927  53.205  1.00  0.00           H  
ATOM   2886  HB3 SER   186      71.265  29.167  52.957  1.00  0.00           H  
ATOM   2887  OG  SER   186      73.191  29.945  52.882  1.00  0.00           O  
ATOM   2888  HG  SER   186      73.636  30.792  52.803  1.00  0.00           H  
ATOM   2889  C   SER   186      70.044  30.401  51.001  1.00  0.00           C  
ATOM   2890  O   SER   186      69.343  29.457  51.345  1.00  0.00           O  
ATOM   2891  N   LYS   187      69.474  31.482  50.432  1.00  0.00           N  
ATOM   2892  H   LYS   187      70.092  32.181  50.046  1.00  0.00           H  
ATOM   2893  CA  LYS   187      68.007  31.661  50.023  1.00  0.00           C  
ATOM   2894  HA  LYS   187      67.542  30.731  49.695  1.00  0.00           H  
ATOM   2895  CB  LYS   187      67.145  31.987  51.233  1.00  0.00           C  
ATOM   2896  HB2 LYS   187      67.316  31.106  51.852  1.00  0.00           H  
ATOM   2897  HB3 LYS   187      67.495  32.867  51.773  1.00  0.00           H  
ATOM   2898  CG  LYS   187      65.623  32.260  51.018  1.00  0.00           C  
ATOM   2899  HG2 LYS   187      65.529  33.096  50.325  1.00  0.00           H  
ATOM   2900  HG3 LYS   187      65.233  31.365  50.532  1.00  0.00           H  
ATOM   2901  CD  LYS   187      64.924  32.550  52.367  1.00  0.00           C  
ATOM   2902  HD2 LYS   187      65.143  33.579  52.653  1.00  0.00           H  
ATOM   2903  HD3 LYS   187      63.889  32.515  52.025  1.00  0.00           H  
ATOM   2904  CE  LYS   187      65.063  31.516  53.496  1.00  0.00           C  
ATOM   2905  HE2 LYS   187      65.032  30.521  53.052  1.00  0.00           H  
ATOM   2906  HE3 LYS   187      66.061  31.635  53.917  1.00  0.00           H  
ATOM   2907  NZ  LYS   187      64.051  31.790  54.556  1.00  0.00           N  
ATOM   2908  HZ1 LYS   187      64.007  31.169  55.351  1.00  0.00           H  
ATOM   2909  HZ2 LYS   187      64.140  32.767  54.797  1.00  0.00           H  
ATOM   2910  HZ3 LYS   187      63.132  31.745  54.137  1.00  0.00           H  
ATOM   2911  C   LYS   187      67.997  32.657  48.953  1.00  0.00           C  
ATOM   2912  O   LYS   187      68.756  33.632  49.042  1.00  0.00           O  
ATOM   2913  N   LEU   188      67.220  32.520  47.874  1.00  0.00           N  
ATOM   2914  H   LEU   188      66.519  31.798  47.957  1.00  0.00           H  
ATOM   2915  CA  LEU   188      67.142  33.393  46.706  1.00  0.00           C  
ATOM   2916  HA  LEU   188      67.626  34.338  46.957  1.00  0.00           H  
ATOM   2917  CB  LEU   188      67.858  32.754  45.466  1.00  0.00           C  
ATOM   2918  HB2 LEU   188      67.530  31.720  45.356  1.00  0.00           H  
ATOM   2919  HB3 LEU   188      67.601  33.335  44.580  1.00  0.00           H  
ATOM   2920  CG  LEU   188      69.442  32.781  45.577  1.00  0.00           C  
ATOM   2921  HG  LEU   188      69.866  32.158  46.364  1.00  0.00           H  
ATOM   2922  CD1 LEU   188      69.991  32.168  44.315  1.00  0.00           C  
ATOM   2923 HD11 LEU   188      71.054  31.937  44.383  1.00  0.00           H  
ATOM   2924 HD12 LEU   188      69.489  31.222  44.111  1.00  0.00           H  
ATOM   2925 HD13 LEU   188      69.853  32.846  43.473  1.00  0.00           H  
ATOM   2926  CD2 LEU   188      69.794  34.261  45.659  1.00  0.00           C  
ATOM   2927 HD21 LEU   188      70.844  34.309  45.368  1.00  0.00           H  
ATOM   2928 HD22 LEU   188      69.196  34.722  44.873  1.00  0.00           H  
ATOM   2929 HD23 LEU   188      69.665  34.802  46.596  1.00  0.00           H  
ATOM   2930  C   LEU   188      65.676  33.757  46.452  1.00  0.00           C  
ATOM   2931  O   LEU   188      64.807  32.859  46.668  1.00  0.00           O  
ATOM   2932  N   PRO   189      65.413  34.931  45.893  1.00  0.00           N  
ATOM   2933  CD  PRO   189      66.324  35.859  45.214  1.00  0.00           C  
ATOM   2934  HD2 PRO   189      66.968  35.518  44.403  1.00  0.00           H  
ATOM   2935  HD3 PRO   189      66.904  36.346  45.998  1.00  0.00           H  
ATOM   2936  CG  PRO   189      65.347  36.827  44.591  1.00  0.00           C  
ATOM   2937  HG2 PRO   189      64.972  36.483  43.627  1.00  0.00           H  
ATOM   2938  HG3 PRO   189      65.776  37.828  44.549  1.00  0.00           H  
ATOM   2939  CB  PRO   189      64.223  36.846  45.637  1.00  0.00           C  
ATOM   2940  HB2 PRO   189      63.380  37.228  45.062  1.00  0.00           H  
ATOM   2941  HB3 PRO   189      64.447  37.417  46.538  1.00  0.00           H  
ATOM   2942  CA  PRO   189      64.037  35.380  45.924  1.00  0.00           C  
ATOM   2943  HA  PRO   189      63.764  35.168  46.958  1.00  0.00           H  
ATOM   2944  C   PRO   189      63.051  34.656  44.907  1.00  0.00           C  
ATOM   2945  O   PRO   189      63.391  34.093  43.871  1.00  0.00           O  
ATOM   2946  N   THR   190      61.731  34.704  45.253  1.00  0.00           N  
ATOM   2947  H   THR   190      61.606  34.990  46.214  1.00  0.00           H  
ATOM   2948  CA  THR   190      60.648  34.669  44.361  1.00  0.00           C  
ATOM   2949  HA  THR   190      60.865  34.228  43.388  1.00  0.00           H  
ATOM   2950  CB  THR   190      59.580  33.648  44.904  1.00  0.00           C  
ATOM   2951  HB  THR   190      59.397  33.967  45.930  1.00  0.00           H  
ATOM   2952  CG2 THR   190      58.248  33.648  44.220  1.00  0.00           C  
ATOM   2953 HG21 THR   190      57.745  32.812  44.707  1.00  0.00           H  
ATOM   2954 HG22 THR   190      57.835  34.656  44.247  1.00  0.00           H  
ATOM   2955 HG23 THR   190      58.422  33.346  43.187  1.00  0.00           H  
ATOM   2956  OG1 THR   190      59.915  32.289  44.886  1.00  0.00           O  
ATOM   2957  HG1 THR   190      60.279  32.108  45.756  1.00  0.00           H  
ATOM   2958  C   THR   190      60.035  36.035  44.192  1.00  0.00           C  
ATOM   2959  O   THR   190      59.391  36.634  45.041  1.00  0.00           O  
ATOM   2960  N   LEU   191      60.181  36.593  42.979  1.00  0.00           N  
ATOM   2961  H   LEU   191      60.700  36.080  42.281  1.00  0.00           H  
ATOM   2962  CA  LEU   191      59.742  37.994  42.681  1.00  0.00           C  
ATOM   2963  HA  LEU   191      59.812  38.490  43.650  1.00  0.00           H  
ATOM   2964  CB  LEU   191      60.774  38.670  41.698  1.00  0.00           C  
ATOM   2965  HB2 LEU   191      60.467  38.125  40.805  1.00  0.00           H  
ATOM   2966  HB3 LEU   191      60.439  39.695  41.542  1.00  0.00           H  
ATOM   2967  CG  LEU   191      62.291  38.473  42.004  1.00  0.00           C  
ATOM   2968  HG  LEU   191      62.542  37.446  42.266  1.00  0.00           H  
ATOM   2969  CD1 LEU   191      63.070  38.848  40.788  1.00  0.00           C  
ATOM   2970 HD11 LEU   191      64.145  38.679  40.844  1.00  0.00           H  
ATOM   2971 HD12 LEU   191      62.764  38.311  39.891  1.00  0.00           H  
ATOM   2972 HD13 LEU   191      62.841  39.876  40.506  1.00  0.00           H  
ATOM   2973  CD2 LEU   191      62.710  39.409  43.061  1.00  0.00           C  
ATOM   2974 HD21 LEU   191      63.798  39.407  43.122  1.00  0.00           H  
ATOM   2975 HD22 LEU   191      62.339  40.424  42.917  1.00  0.00           H  
ATOM   2976 HD23 LEU   191      62.257  39.090  44.000  1.00  0.00           H  
ATOM   2977  C   LEU   191      58.353  38.110  42.118  1.00  0.00           C  
ATOM   2978  O   LEU   191      57.832  39.235  42.055  1.00  0.00           O  
ATOM   2979  N   GLU   192      57.802  36.963  41.761  1.00  0.00           N  
ATOM   2980  H   GLU   192      58.372  36.163  41.998  1.00  0.00           H  
ATOM   2981  CA  GLU   192      56.517  36.830  41.010  1.00  0.00           C  
ATOM   2982  HA  GLU   192      56.484  37.584  40.223  1.00  0.00           H  
ATOM   2983  CB  GLU   192      56.302  35.560  40.202  1.00  0.00           C  
ATOM   2984  HB2 GLU   192      56.517  34.653  40.768  1.00  0.00           H  
ATOM   2985  HB3 GLU   192      55.246  35.450  39.957  1.00  0.00           H  
ATOM   2986  CG  GLU   192      57.038  35.533  38.856  1.00  0.00           C  
ATOM   2987  HG2 GLU   192      56.747  36.431  38.310  1.00  0.00           H  
ATOM   2988  HG3 GLU   192      58.116  35.636  38.984  1.00  0.00           H  
ATOM   2989  CD  GLU   192      56.689  34.331  37.948  1.00  0.00           C  
ATOM   2990  OE1 GLU   192      56.125  34.427  36.816  1.00  0.00           O  
ATOM   2991  OE2 GLU   192      57.067  33.170  38.382  1.00  0.00           O  
ATOM   2992  C   GLU   192      55.325  36.885  41.997  1.00  0.00           C  
ATOM   2993  O   GLU   192      55.234  36.114  42.974  1.00  0.00           O  
ATOM   2994  N   ARG   193      54.483  37.954  41.829  1.00  0.00           N  
ATOM   2995  H   ARG   193      54.702  38.654  41.133  1.00  0.00           H  
ATOM   2996  CA  ARG   193      53.402  38.451  42.727  1.00  0.00           C  
ATOM   2997  HA  ARG   193      53.759  38.403  43.756  1.00  0.00           H  
ATOM   2998  CB  ARG   193      53.155  39.886  42.402  1.00  0.00           C  
ATOM   2999  HB2 ARG   193      52.713  39.850  41.407  1.00  0.00           H  
ATOM   3000  HB3 ARG   193      52.442  40.217  43.157  1.00  0.00           H  
ATOM   3001  CG  ARG   193      54.395  40.766  42.340  1.00  0.00           C  
ATOM   3002  HG2 ARG   193      55.068  40.454  41.541  1.00  0.00           H  
ATOM   3003  HG3 ARG   193      54.113  41.772  42.028  1.00  0.00           H  
ATOM   3004  CD  ARG   193      55.201  40.865  43.683  1.00  0.00           C  
ATOM   3005  HD2 ARG   193      54.679  41.598  44.298  1.00  0.00           H  
ATOM   3006  HD3 ARG   193      55.166  39.962  44.293  1.00  0.00           H  
ATOM   3007  NE  ARG   193      56.561  41.318  43.455  1.00  0.00           N  
ATOM   3008  HE  ARG   193      57.164  40.521  43.307  1.00  0.00           H  
ATOM   3009  CZ  ARG   193      57.035  42.470  43.698  1.00  0.00           C  
ATOM   3010  NH1 ARG   193      56.335  43.481  43.788  1.00  0.00           N  
ATOM   3011 HH11 ARG   193      55.337  43.360  43.887  1.00  0.00           H  
ATOM   3012 HH12 ARG   193      56.693  44.422  43.860  1.00  0.00           H  
ATOM   3013  NH2 ARG   193      58.332  42.679  43.717  1.00  0.00           N  
ATOM   3014 HH21 ARG   193      58.943  41.883  43.832  1.00  0.00           H  
ATOM   3015 HH22 ARG   193      58.688  43.570  44.031  1.00  0.00           H  
ATOM   3016  C   ARG   193      52.164  37.597  42.866  1.00  0.00           C  
ATOM   3017  O   ARG   193      51.889  36.659  42.139  1.00  0.00           O  
ATOM   3018  N   TRP   194      51.564  37.686  44.057  1.00  0.00           N  
ATOM   3019  H   TRP   194      51.857  38.433  44.671  1.00  0.00           H  
ATOM   3020  CA  TRP   194      50.485  36.888  44.486  1.00  0.00           C  
ATOM   3021  HA  TRP   194      50.517  35.953  43.927  1.00  0.00           H  
ATOM   3022  CB  TRP   194      50.341  36.501  45.974  1.00  0.00           C  
ATOM   3023  HB2 TRP   194      51.131  35.829  46.310  1.00  0.00           H  
ATOM   3024  HB3 TRP   194      50.536  37.378  46.591  1.00  0.00           H  
ATOM   3025  CG  TRP   194      48.995  35.928  46.374  1.00  0.00           C  
ATOM   3026  CD1 TRP   194      48.850  34.568  46.459  1.00  0.00           C  
ATOM   3027  HD1 TRP   194      49.662  33.863  46.356  1.00  0.00           H  
ATOM   3028  NE1 TRP   194      47.617  34.288  47.051  1.00  0.00           N  
ATOM   3029  HE1 TRP   194      47.492  33.374  47.462  1.00  0.00           H  
ATOM   3030  CE2 TRP   194      46.851  35.453  47.207  1.00  0.00           C  
ATOM   3031  CZ2 TRP   194      45.537  35.718  47.639  1.00  0.00           C  
ATOM   3032  HZ2 TRP   194      44.921  34.962  48.103  1.00  0.00           H  
ATOM   3033  CH2 TRP   194      45.070  37.080  47.746  1.00  0.00           C  
ATOM   3034  HH2 TRP   194      44.089  37.309  48.134  1.00  0.00           H  
ATOM   3035  CZ3 TRP   194      45.916  38.112  47.201  1.00  0.00           C  
ATOM   3036  HZ3 TRP   194      45.465  39.087  47.318  1.00  0.00           H  
ATOM   3037  CE3 TRP   194      47.222  37.828  46.683  1.00  0.00           C  
ATOM   3038  HE3 TRP   194      47.827  38.590  46.215  1.00  0.00           H  
ATOM   3039  CD2 TRP   194      47.715  36.475  46.710  1.00  0.00           C  
ATOM   3040  C   TRP   194      49.179  37.580  44.010  1.00  0.00           C  
ATOM   3041  O   TRP   194      49.123  38.808  44.111  1.00  0.00           O  
ATOM   3042  N   PHE   195      48.162  36.908  43.476  1.00  0.00           N  
ATOM   3043  H   PHE   195      48.424  35.976  43.188  1.00  0.00           H  
ATOM   3044  CA  PHE   195      46.760  37.335  43.228  1.00  0.00           C  
ATOM   3045  HA  PHE   195      46.576  38.257  43.779  1.00  0.00           H  
ATOM   3046  CB  PHE   195      46.630  37.823  41.743  1.00  0.00           C  
ATOM   3047  HB2 PHE   195      46.418  36.949  41.128  1.00  0.00           H  
ATOM   3048  HB3 PHE   195      45.717  38.420  41.760  1.00  0.00           H  
ATOM   3049  CG  PHE   195      47.791  38.614  41.077  1.00  0.00           C  
ATOM   3050  CD1 PHE   195      47.413  39.836  40.512  1.00  0.00           C  
ATOM   3051  HD1 PHE   195      46.377  40.140  40.497  1.00  0.00           H  
ATOM   3052  CE1 PHE   195      48.339  40.579  39.825  1.00  0.00           C  
ATOM   3053  HE1 PHE   195      48.103  41.554  39.423  1.00  0.00           H  
ATOM   3054  CZ  PHE   195      49.668  40.240  39.715  1.00  0.00           C  
ATOM   3055  HZ  PHE   195      50.467  40.811  39.266  1.00  0.00           H  
ATOM   3056  CE2 PHE   195      50.055  38.912  40.227  1.00  0.00           C  
ATOM   3057  HE2 PHE   195      51.041  38.517  40.031  1.00  0.00           H  
ATOM   3058  CD2 PHE   195      49.079  38.099  40.769  1.00  0.00           C  
ATOM   3059  HD2 PHE   195      49.272  37.042  40.878  1.00  0.00           H  
ATOM   3060  C   PHE   195      45.725  36.298  43.762  1.00  0.00           C  
ATOM   3061  O   PHE   195      46.043  35.085  43.838  1.00  0.00           O  
ATOM   3062  N   LEU   196      44.473  36.757  44.007  1.00  0.00           N  
ATOM   3063  H   LEU   196      44.323  37.754  43.956  1.00  0.00           H  
ATOM   3064  CA  LEU   196      43.405  35.805  44.355  1.00  0.00           C  
ATOM   3065  HA  LEU   196      43.798  35.186  45.161  1.00  0.00           H  
ATOM   3066  CB  LEU   196      42.287  36.543  45.165  1.00  0.00           C  
ATOM   3067  HB2 LEU   196      42.793  37.191  45.881  1.00  0.00           H  
ATOM   3068  HB3 LEU   196      41.845  37.238  44.450  1.00  0.00           H  
ATOM   3069  CG  LEU   196      41.243  35.713  45.853  1.00  0.00           C  
ATOM   3070  HG  LEU   196      40.687  35.220  45.055  1.00  0.00           H  
ATOM   3071  CD1 LEU   196      41.827  34.683  46.877  1.00  0.00           C  
ATOM   3072 HD11 LEU   196      41.057  34.466  47.618  1.00  0.00           H  
ATOM   3073 HD12 LEU   196      42.196  33.812  46.336  1.00  0.00           H  
ATOM   3074 HD13 LEU   196      42.645  35.174  47.404  1.00  0.00           H  
ATOM   3075  CD2 LEU   196      40.242  36.721  46.638  1.00  0.00           C  
ATOM   3076 HD21 LEU   196      39.969  37.550  45.986  1.00  0.00           H  
ATOM   3077 HD22 LEU   196      39.383  36.190  47.049  1.00  0.00           H  
ATOM   3078 HD23 LEU   196      40.844  37.088  47.469  1.00  0.00           H  
ATOM   3079  C   LEU   196      42.983  34.932  43.160  1.00  0.00           C  
ATOM   3080  O   LEU   196      42.724  33.750  43.325  1.00  0.00           O  
ATOM   3081  N   ASN   197      42.878  35.558  41.987  1.00  0.00           N  
ATOM   3082  H   ASN   197      43.018  36.558  42.001  1.00  0.00           H  
ATOM   3083  CA  ASN   197      42.461  34.965  40.709  1.00  0.00           C  
ATOM   3084  HA  ASN   197      42.772  33.920  40.714  1.00  0.00           H  
ATOM   3085  CB  ASN   197      40.956  34.936  40.501  1.00  0.00           C  
ATOM   3086  HB2 ASN   197      40.674  35.986  40.429  1.00  0.00           H  
ATOM   3087  HB3 ASN   197      40.792  34.478  39.525  1.00  0.00           H  
ATOM   3088  CG  ASN   197      40.202  34.176  41.496  1.00  0.00           C  
ATOM   3089  OD1 ASN   197      40.134  32.972  41.496  1.00  0.00           O  
ATOM   3090  ND2 ASN   197      39.507  34.789  42.401  1.00  0.00           N  
ATOM   3091 HD21 ASN   197      39.103  34.227  43.137  1.00  0.00           H  
ATOM   3092 HD22 ASN   197      39.530  35.796  42.474  1.00  0.00           H  
ATOM   3093  C   ASN   197      43.243  35.579  39.505  1.00  0.00           C  
ATOM   3094  O   ASN   197      43.578  36.752  39.445  1.00  0.00           O  
ATOM   3095  N   ASP   198      43.406  34.833  38.370  1.00  0.00           N  
ATOM   3096  H   ASP   198      43.001  33.908  38.375  1.00  0.00           H  
ATOM   3097  CA  ASP   198      44.012  35.358  37.155  1.00  0.00           C  
ATOM   3098  HA  ASP   198      44.934  35.777  37.559  1.00  0.00           H  
ATOM   3099  CB  ASP   198      44.352  34.238  36.207  1.00  0.00           C  
ATOM   3100  HB2 ASP   198      43.394  33.962  35.767  1.00  0.00           H  
ATOM   3101  HB3 ASP   198      44.965  34.570  35.368  1.00  0.00           H  
ATOM   3102  CG  ASP   198      44.951  32.962  36.834  1.00  0.00           C  
ATOM   3103  OD1 ASP   198      45.931  33.058  37.582  1.00  0.00           O  
ATOM   3104  OD2 ASP   198      44.305  31.910  36.737  1.00  0.00           O  
ATOM   3105  C   ASP   198      43.297  36.551  36.485  1.00  0.00           C  
ATOM   3106  O   ASP   198      44.020  37.333  35.848  1.00  0.00           O  
ATOM   3107  N   THR   199      42.000  36.767  36.694  1.00  0.00           N  
ATOM   3108  H   THR   199      41.620  36.046  37.290  1.00  0.00           H  
ATOM   3109  CA  THR   199      41.123  37.915  36.375  1.00  0.00           C  
ATOM   3110  HA  THR   199      41.488  38.234  35.398  1.00  0.00           H  
ATOM   3111  CB  THR   199      39.642  37.629  36.157  1.00  0.00           C  
ATOM   3112  HB  THR   199      39.104  38.491  35.762  1.00  0.00           H  
ATOM   3113  CG2 THR   199      39.460  36.504  35.139  1.00  0.00           C  
ATOM   3114 HG21 THR   199      40.034  36.691  34.231  1.00  0.00           H  
ATOM   3115 HG22 THR   199      39.956  35.621  35.541  1.00  0.00           H  
ATOM   3116 HG23 THR   199      38.395  36.427  34.923  1.00  0.00           H  
ATOM   3117  OG1 THR   199      39.119  37.288  37.385  1.00  0.00           O  
ATOM   3118  HG1 THR   199      39.218  38.004  38.017  1.00  0.00           H  
ATOM   3119  C   THR   199      41.411  39.147  37.197  1.00  0.00           C  
ATOM   3120  O   THR   199      41.008  40.182  36.695  1.00  0.00           O  
ATOM   3121  N   ASP   200      42.086  39.061  38.329  1.00  0.00           N  
ATOM   3122  H   ASP   200      42.293  38.154  38.722  1.00  0.00           H  
ATOM   3123  CA  ASP   200      42.490  40.324  39.003  1.00  0.00           C  
ATOM   3124  HA  ASP   200      41.640  40.939  39.298  1.00  0.00           H  
ATOM   3125  CB  ASP   200      43.172  39.953  40.332  1.00  0.00           C  
ATOM   3126  HB2 ASP   200      44.065  39.352  40.161  1.00  0.00           H  
ATOM   3127  HB3 ASP   200      43.403  40.906  40.809  1.00  0.00           H  
ATOM   3128  CG  ASP   200      42.258  39.193  41.325  1.00  0.00           C  
ATOM   3129  OD1 ASP   200      41.049  39.178  41.151  1.00  0.00           O  
ATOM   3130  OD2 ASP   200      42.755  38.577  42.276  1.00  0.00           O  
ATOM   3131  C   ASP   200      43.406  41.155  38.150  1.00  0.00           C  
ATOM   3132  O   ASP   200      43.522  42.394  38.285  1.00  0.00           O  
ATOM   3133  N   HIE   201      44.099  40.473  37.189  1.00  0.00           N  
ATOM   3134  H   HIE   201      43.870  39.500  37.045  1.00  0.00           H  
ATOM   3135  CA  HIE   201      45.212  41.071  36.450  1.00  0.00           C  
ATOM   3136  HA  HIE   201      45.665  41.923  36.958  1.00  0.00           H  
ATOM   3137  CB  HIE   201      46.232  39.960  36.303  1.00  0.00           C  
ATOM   3138  HB2 HIE   201      46.736  39.743  37.245  1.00  0.00           H  
ATOM   3139  HB3 HIE   201      45.808  38.976  36.103  1.00  0.00           H  
ATOM   3140  CG  HIE   201      47.236  40.151  35.196  1.00  0.00           C  
ATOM   3141  ND1 HIE   201      46.922  40.063  33.768  1.00  0.00           N  
ATOM   3142  CE1 HIE   201      48.022  40.439  33.136  1.00  0.00           C  
ATOM   3143  HE1 HIE   201      48.264  40.323  32.089  1.00  0.00           H  
ATOM   3144  NE2 HIE   201      49.032  40.723  34.001  1.00  0.00           N  
ATOM   3145  HE2 HIE   201      49.905  41.153  33.732  1.00  0.00           H  
ATOM   3146  CD2 HIE   201      48.541  40.602  35.311  1.00  0.00           C  
ATOM   3147  HD2 HIE   201      49.114  40.707  36.220  1.00  0.00           H  
ATOM   3148  C   HIE   201      44.664  41.539  35.117  1.00  0.00           C  
ATOM   3149  O   HIE   201      43.780  40.841  34.619  1.00  0.00           O  
ATOM   3150  N   PRO   202      45.035  42.678  34.519  1.00  0.00           N  
ATOM   3151  CD  PRO   202      44.517  43.063  33.226  1.00  0.00           C  
ATOM   3152  HD2 PRO   202      43.455  43.305  33.228  1.00  0.00           H  
ATOM   3153  HD3 PRO   202      44.636  42.193  32.581  1.00  0.00           H  
ATOM   3154  CG  PRO   202      45.372  44.223  32.803  1.00  0.00           C  
ATOM   3155  HG2 PRO   202      44.954  45.203  33.033  1.00  0.00           H  
ATOM   3156  HG3 PRO   202      45.633  44.228  31.745  1.00  0.00           H  
ATOM   3157  CB  PRO   202      46.646  44.070  33.615  1.00  0.00           C  
ATOM   3158  HB2 PRO   202      47.131  45.046  33.597  1.00  0.00           H  
ATOM   3159  HB3 PRO   202      47.277  43.275  33.218  1.00  0.00           H  
ATOM   3160  CA  PRO   202      46.090  43.595  34.951  1.00  0.00           C  
ATOM   3161  HA  PRO   202      46.865  43.103  35.539  1.00  0.00           H  
ATOM   3162  C   PRO   202      45.359  44.593  35.890  1.00  0.00           C  
ATOM   3163  O   PRO   202      44.261  44.981  35.576  1.00  0.00           O  
ATOM   3164  N   ILE   203      45.937  45.064  37.015  1.00  0.00           N  
ATOM   3165  H   ILE   203      46.850  44.674  37.199  1.00  0.00           H  
ATOM   3166  CA  ILE   203      45.289  46.052  37.910  1.00  0.00           C  
ATOM   3167  HA  ILE   203      44.256  45.707  37.926  1.00  0.00           H  
ATOM   3168  CB  ILE   203      45.748  45.884  39.383  1.00  0.00           C  
ATOM   3169  HB  ILE   203      46.835  45.816  39.432  1.00  0.00           H  
ATOM   3170  CG2 ILE   203      45.127  46.992  40.309  1.00  0.00           C  
ATOM   3171 HG21 ILE   203      45.656  47.943  40.257  1.00  0.00           H  
ATOM   3172 HG22 ILE   203      44.092  47.142  40.004  1.00  0.00           H  
ATOM   3173 HG23 ILE   203      45.087  46.630  41.337  1.00  0.00           H  
ATOM   3174  CG1 ILE   203      45.344  44.464  39.879  1.00  0.00           C  
ATOM   3175 HG12 ILE   203      44.277  44.349  40.070  1.00  0.00           H  
ATOM   3176 HG13 ILE   203      45.627  43.741  39.114  1.00  0.00           H  
ATOM   3177  CD1 ILE   203      46.142  43.945  41.060  1.00  0.00           C  
ATOM   3178 HD11 ILE   203      46.038  42.883  41.283  1.00  0.00           H  
ATOM   3179 HD12 ILE   203      47.195  44.168  40.893  1.00  0.00           H  
ATOM   3180 HD13 ILE   203      45.748  44.507  41.907  1.00  0.00           H  
ATOM   3181  C   ILE   203      45.429  47.458  37.314  1.00  0.00           C  
ATOM   3182  O   ILE   203      46.477  47.955  36.915  1.00  0.00           O  
ATOM   3183  N   ARG   204      44.315  48.182  37.191  1.00  0.00           N  
ATOM   3184  H   ARG   204      43.414  47.728  37.245  1.00  0.00           H  
ATOM   3185  CA  ARG   204      44.251  49.642  36.824  1.00  0.00           C  
ATOM   3186  HA  ARG   204      45.226  50.110  36.688  1.00  0.00           H  
ATOM   3187  CB  ARG   204      43.393  49.703  35.539  1.00  0.00           C  
ATOM   3188  HB2 ARG   204      43.984  49.172  34.792  1.00  0.00           H  
ATOM   3189  HB3 ARG   204      42.502  49.205  35.921  1.00  0.00           H  
ATOM   3190  CG  ARG   204      43.116  51.168  34.966  1.00  0.00           C  
ATOM   3191  HG2 ARG   204      42.567  51.750  35.707  1.00  0.00           H  
ATOM   3192  HG3 ARG   204      44.049  51.708  34.807  1.00  0.00           H  
ATOM   3193  CD  ARG   204      42.421  51.082  33.620  1.00  0.00           C  
ATOM   3194  HD2 ARG   204      42.978  50.439  32.939  1.00  0.00           H  
ATOM   3195  HD3 ARG   204      41.465  50.628  33.879  1.00  0.00           H  
ATOM   3196  NE  ARG   204      42.062  52.444  33.071  1.00  0.00           N  
ATOM   3197  HE  ARG   204      42.288  53.274  33.600  1.00  0.00           H  
ATOM   3198  CZ  ARG   204      41.572  52.690  31.853  1.00  0.00           C  
ATOM   3199  NH1 ARG   204      41.388  51.700  31.029  1.00  0.00           N  
ATOM   3200 HH11 ARG   204      41.775  50.801  31.279  1.00  0.00           H  
ATOM   3201 HH12 ARG   204      40.804  51.813  30.213  1.00  0.00           H  
ATOM   3202  NH2 ARG   204      41.335  53.933  31.519  1.00  0.00           N  
ATOM   3203 HH21 ARG   204      41.446  54.538  32.320  1.00  0.00           H  
ATOM   3204 HH22 ARG   204      41.055  54.182  30.581  1.00  0.00           H  
ATOM   3205  C   ARG   204      43.631  50.427  37.971  1.00  0.00           C  
ATOM   3206  O   ARG   204      42.752  49.899  38.662  1.00  0.00           O  
ATOM   3207  N   PHE   205      44.191  51.607  38.309  1.00  0.00           N  
ATOM   3208  H   PHE   205      44.896  52.033  37.725  1.00  0.00           H  
ATOM   3209  CA  PHE   205      43.970  52.288  39.633  1.00  0.00           C  
ATOM   3210  HA  PHE   205      42.964  52.044  39.974  1.00  0.00           H  
ATOM   3211  CB  PHE   205      44.923  51.690  40.658  1.00  0.00           C  
ATOM   3212  HB2 PHE   205      44.874  52.146  41.647  1.00  0.00           H  
ATOM   3213  HB3 PHE   205      44.648  50.636  40.688  1.00  0.00           H  
ATOM   3214  CG  PHE   205      46.378  51.698  40.156  1.00  0.00           C  
ATOM   3215  CD1 PHE   205      47.144  52.827  40.352  1.00  0.00           C  
ATOM   3216  HD1 PHE   205      46.676  53.716  40.747  1.00  0.00           H  
ATOM   3217  CE1 PHE   205      48.481  52.857  39.845  1.00  0.00           C  
ATOM   3218  HE1 PHE   205      49.047  53.755  40.046  1.00  0.00           H  
ATOM   3219  CZ  PHE   205      49.000  51.861  39.062  1.00  0.00           C  
ATOM   3220  HZ  PHE   205      49.993  51.901  38.640  1.00  0.00           H  
ATOM   3221  CE2 PHE   205      48.193  50.719  38.797  1.00  0.00           C  
ATOM   3222  HE2 PHE   205      48.532  49.890  38.193  1.00  0.00           H  
ATOM   3223  CD2 PHE   205      46.950  50.631  39.382  1.00  0.00           C  
ATOM   3224  HD2 PHE   205      46.361  49.767  39.112  1.00  0.00           H  
ATOM   3225  C   PHE   205      43.873  53.780  39.455  1.00  0.00           C  
ATOM   3226  O   PHE   205      44.668  54.388  38.733  1.00  0.00           O  
ATOM   3227  N   SER   206      42.956  54.501  40.133  1.00  0.00           N  
ATOM   3228  H   SER   206      42.141  54.028  40.496  1.00  0.00           H  
ATOM   3229  CA  SER   206      42.853  55.930  40.122  1.00  0.00           C  
ATOM   3230  HA  SER   206      43.154  56.291  39.138  1.00  0.00           H  
ATOM   3231  CB  SER   206      41.378  56.409  40.185  1.00  0.00           C  
ATOM   3232  HB2 SER   206      40.717  55.758  39.613  1.00  0.00           H  
ATOM   3233  HB3 SER   206      41.037  56.261  41.210  1.00  0.00           H  
ATOM   3234  OG  SER   206      41.118  57.754  39.746  1.00  0.00           O  
ATOM   3235  HG  SER   206      41.121  57.766  38.787  1.00  0.00           H  
ATOM   3236  C   SER   206      43.853  56.675  41.034  1.00  0.00           C  
ATOM   3237  O   SER   206      44.310  56.183  42.065  1.00  0.00           O  
ATOM   3238  N   PHE   207      44.136  57.942  40.594  1.00  0.00           N  
ATOM   3239  H   PHE   207      43.780  58.243  39.698  1.00  0.00           H  
ATOM   3240  CA  PHE   207      44.927  58.966  41.297  1.00  0.00           C  
ATOM   3241  HA  PHE   207      45.882  58.469  41.471  1.00  0.00           H  
ATOM   3242  CB  PHE   207      45.089  60.216  40.392  1.00  0.00           C  
ATOM   3243  HB2 PHE   207      44.092  60.646  40.296  1.00  0.00           H  
ATOM   3244  HB3 PHE   207      45.689  60.892  41.002  1.00  0.00           H  
ATOM   3245  CG  PHE   207      45.734  60.077  39.018  1.00  0.00           C  
ATOM   3246  CD1 PHE   207      45.623  61.173  38.174  1.00  0.00           C  
ATOM   3247  HD1 PHE   207      45.171  62.074  38.560  1.00  0.00           H  
ATOM   3248  CE1 PHE   207      45.848  61.116  36.796  1.00  0.00           C  
ATOM   3249  HE1 PHE   207      45.571  61.923  36.135  1.00  0.00           H  
ATOM   3250  CZ  PHE   207      46.220  59.920  36.253  1.00  0.00           C  
ATOM   3251  HZ  PHE   207      46.304  59.787  35.184  1.00  0.00           H  
ATOM   3252  CE2 PHE   207      46.358  58.781  37.083  1.00  0.00           C  
ATOM   3253  HE2 PHE   207      46.639  57.863  36.589  1.00  0.00           H  
ATOM   3254  CD2 PHE   207      46.217  58.862  38.463  1.00  0.00           C  
ATOM   3255  HD2 PHE   207      46.349  58.043  39.154  1.00  0.00           H  
ATOM   3256  C   PHE   207      44.268  59.281  42.666  1.00  0.00           C  
ATOM   3257  O   PHE   207      43.062  59.512  42.794  1.00  0.00           O  
ATOM   3258  N   SER   208      45.137  59.330  43.708  1.00  0.00           N  
ATOM   3259  H   SER   208      46.105  59.106  43.526  1.00  0.00           H  
ATOM   3260  CA  SER   208      44.791  59.733  45.139  1.00  0.00           C  
ATOM   3261  HA  SER   208      44.034  59.014  45.455  1.00  0.00           H  
ATOM   3262  CB  SER   208      46.036  59.639  46.053  1.00  0.00           C  
ATOM   3263  HB2 SER   208      46.531  58.667  46.047  1.00  0.00           H  
ATOM   3264  HB3 SER   208      46.658  60.433  45.640  1.00  0.00           H  
ATOM   3265  OG  SER   208      45.678  60.133  47.282  1.00  0.00           O  
ATOM   3266  HG  SER   208      46.183  59.695  47.971  1.00  0.00           H  
ATOM   3267  C   SER   208      44.172  61.122  45.176  1.00  0.00           C  
ATOM   3268  O   SER   208      44.680  62.029  44.577  1.00  0.00           O  
ATOM   3269  N   MET   209      43.029  61.295  45.861  1.00  0.00           N  
ATOM   3270  H   MET   209      42.670  60.495  46.362  1.00  0.00           H  
ATOM   3271  CA  MET   209      42.542  62.641  46.110  1.00  0.00           C  
ATOM   3272  HA  MET   209      42.918  63.353  45.376  1.00  0.00           H  
ATOM   3273  CB  MET   209      41.065  62.592  45.924  1.00  0.00           C  
ATOM   3274  HB2 MET   209      40.580  61.894  46.607  1.00  0.00           H  
ATOM   3275  HB3 MET   209      40.751  63.620  46.103  1.00  0.00           H  
ATOM   3276  CG  MET   209      40.584  62.176  44.520  1.00  0.00           C  
ATOM   3277  HG2 MET   209      40.955  62.912  43.807  1.00  0.00           H  
ATOM   3278  HG3 MET   209      41.045  61.206  44.334  1.00  0.00           H  
ATOM   3279  SD  MET   209      38.808  61.907  44.247  1.00  0.00           S  
ATOM   3280  CE  MET   209      38.386  60.750  45.513  1.00  0.00           C  
ATOM   3281  HE1 MET   209      37.965  61.250  46.385  1.00  0.00           H  
ATOM   3282  HE2 MET   209      37.668  60.033  45.113  1.00  0.00           H  
ATOM   3283  HE3 MET   209      39.266  60.146  45.737  1.00  0.00           H  
ATOM   3284  C   MET   209      42.932  63.326  47.449  1.00  0.00           C  
ATOM   3285  O   MET   209      42.444  62.886  48.500  1.00  0.00           O  
ATOM   3286  N   LYS   210      43.582  64.490  47.367  1.00  0.00           N  
ATOM   3287  H   LYS   210      43.711  64.803  46.416  1.00  0.00           H  
ATOM   3288  CA  LYS   210      44.096  65.350  48.496  1.00  0.00           C  
ATOM   3289  HA  LYS   210      44.298  64.600  49.260  1.00  0.00           H  
ATOM   3290  CB  LYS   210      42.863  66.176  48.913  1.00  0.00           C  
ATOM   3291  HB2 LYS   210      42.073  65.548  49.324  1.00  0.00           H  
ATOM   3292  HB3 LYS   210      43.230  66.872  49.667  1.00  0.00           H  
ATOM   3293  CG  LYS   210      42.281  67.104  47.866  1.00  0.00           C  
ATOM   3294  HG2 LYS   210      43.042  67.835  47.592  1.00  0.00           H  
ATOM   3295  HG3 LYS   210      41.727  66.685  47.027  1.00  0.00           H  
ATOM   3296  CD  LYS   210      41.133  67.894  48.628  1.00  0.00           C  
ATOM   3297  HD2 LYS   210      40.485  67.199  49.164  1.00  0.00           H  
ATOM   3298  HD3 LYS   210      41.509  68.680  49.282  1.00  0.00           H  
ATOM   3299  CE  LYS   210      40.210  68.597  47.617  1.00  0.00           C  
ATOM   3300  HE2 LYS   210      40.846  69.300  47.079  1.00  0.00           H  
ATOM   3301  HE3 LYS   210      40.024  67.791  46.907  1.00  0.00           H  
ATOM   3302  NZ  LYS   210      38.999  69.258  48.206  1.00  0.00           N  
ATOM   3303  HZ1 LYS   210      38.422  69.792  47.572  1.00  0.00           H  
ATOM   3304  HZ2 LYS   210      38.373  68.654  48.718  1.00  0.00           H  
ATOM   3305  HZ3 LYS   210      39.307  69.935  48.890  1.00  0.00           H  
ATOM   3306  C   LYS   210      45.417  66.141  48.310  1.00  0.00           C  
ATOM   3307  O   LYS   210      45.871  66.385  47.188  1.00  0.00           O  
ATOM   3308  N   PHE   211      45.934  66.568  49.469  1.00  0.00           N  
ATOM   3309  H   PHE   211      45.442  66.243  50.289  1.00  0.00           H  
ATOM   3310  CA  PHE   211      47.232  67.350  49.483  1.00  0.00           C  
ATOM   3311  HA  PHE   211      47.852  66.952  48.679  1.00  0.00           H  
ATOM   3312  CB  PHE   211      46.958  68.815  49.149  1.00  0.00           C  
ATOM   3313  HB2 PHE   211      46.387  68.766  48.221  1.00  0.00           H  
ATOM   3314  HB3 PHE   211      46.331  69.367  49.850  1.00  0.00           H  
ATOM   3315  CG  PHE   211      48.188  69.636  48.872  1.00  0.00           C  
ATOM   3316  CD1 PHE   211      48.486  69.932  47.517  1.00  0.00           C  
ATOM   3317  HD1 PHE   211      47.986  69.373  46.740  1.00  0.00           H  
ATOM   3318  CE1 PHE   211      49.538  70.779  47.143  1.00  0.00           C  
ATOM   3319  HE1 PHE   211      49.882  70.939  46.132  1.00  0.00           H  
ATOM   3320  CZ  PHE   211      50.290  71.377  48.196  1.00  0.00           C  
ATOM   3321  HZ  PHE   211      51.115  72.037  47.972  1.00  0.00           H  
ATOM   3322  CE2 PHE   211      49.996  71.124  49.558  1.00  0.00           C  
ATOM   3323  HE2 PHE   211      50.655  71.552  50.300  1.00  0.00           H  
ATOM   3324  CD2 PHE   211      48.941  70.285  49.868  1.00  0.00           C  
ATOM   3325  HD2 PHE   211      48.555  70.066  50.853  1.00  0.00           H  
ATOM   3326  C   PHE   211      47.981  67.141  50.822  1.00  0.00           C  
ATOM   3327  O   PHE   211      47.444  67.222  51.941  1.00  0.00           O  
ATOM   3328  N   GLN   212      49.260  66.735  50.738  1.00  0.00           N  
ATOM   3329  H   GLN   212      49.616  66.725  49.793  1.00  0.00           H  
ATOM   3330  CA  GLN   212      50.186  66.618  51.869  1.00  0.00           C  
ATOM   3331  HA  GLN   212      49.757  67.075  52.761  1.00  0.00           H  
ATOM   3332  CB  GLN   212      50.180  65.128  52.301  1.00  0.00           C  
ATOM   3333  HB2 GLN   212      50.675  64.545  51.524  1.00  0.00           H  
ATOM   3334  HB3 GLN   212      50.882  65.051  53.132  1.00  0.00           H  
ATOM   3335  CG  GLN   212      48.871  64.506  52.850  1.00  0.00           C  
ATOM   3336  HG2 GLN   212      48.517  65.204  53.608  1.00  0.00           H  
ATOM   3337  HG3 GLN   212      48.113  64.394  52.075  1.00  0.00           H  
ATOM   3338  CD  GLN   212      49.319  63.136  53.345  1.00  0.00           C  
ATOM   3339  OE1 GLN   212      49.394  62.232  52.572  1.00  0.00           O  
ATOM   3340  NE2 GLN   212      49.730  62.979  54.520  1.00  0.00           N  
ATOM   3341 HE21 GLN   212      49.998  62.049  54.807  1.00  0.00           H  
ATOM   3342 HE22 GLN   212      49.632  63.738  55.180  1.00  0.00           H  
ATOM   3343  C   GLN   212      51.593  67.141  51.669  1.00  0.00           C  
ATOM   3344  O   GLN   212      52.176  66.947  50.576  1.00  0.00           O  
ATOM   3345  N   SER   213      52.222  67.680  52.721  1.00  0.00           N  
ATOM   3346  H   SER   213      51.686  67.766  53.572  1.00  0.00           H  
ATOM   3347  CA  SER   213      53.594  68.275  52.763  1.00  0.00           C  
ATOM   3348  HA  SER   213      54.217  67.886  51.958  1.00  0.00           H  
ATOM   3349  CB  SER   213      53.495  69.767  52.586  1.00  0.00           C  
ATOM   3350  HB2 SER   213      52.908  70.027  51.706  1.00  0.00           H  
ATOM   3351  HB3 SER   213      52.885  70.286  53.325  1.00  0.00           H  
ATOM   3352  OG  SER   213      54.716  70.410  52.556  1.00  0.00           O  
ATOM   3353  HG  SER   213      54.963  70.612  51.651  1.00  0.00           H  
ATOM   3354  C   SER   213      54.330  68.009  54.077  1.00  0.00           C  
ATOM   3355  O   SER   213      53.681  67.749  55.097  1.00  0.00           O  
ATOM   3356  N   GLY   214      55.647  68.108  54.128  1.00  0.00           N  
ATOM   3357  H   GLY   214      56.042  68.425  53.254  1.00  0.00           H  
ATOM   3358  CA  GLY   214      56.285  67.801  55.435  1.00  0.00           C  
ATOM   3359  HA2 GLY   214      55.875  66.918  55.925  1.00  0.00           H  
ATOM   3360  HA3 GLY   214      57.355  67.673  55.277  1.00  0.00           H  
ATOM   3361  C   GLY   214      56.090  68.971  56.467  1.00  0.00           C  
ATOM   3362  O   GLY   214      56.639  70.043  56.237  1.00  0.00           O  
ATOM   3363  N   GLN   215      55.234  68.785  57.507  1.00  0.00           N  
ATOM   3364  H   GLN   215      54.639  67.993  57.310  1.00  0.00           H  
ATOM   3365  CA  GLN   215      54.833  69.801  58.462  1.00  0.00           C  
ATOM   3366  HA  GLN   215      55.504  70.658  58.408  1.00  0.00           H  
ATOM   3367  CB  GLN   215      53.479  70.359  58.021  1.00  0.00           C  
ATOM   3368  HB2 GLN   215      52.783  69.521  58.072  1.00  0.00           H  
ATOM   3369  HB3 GLN   215      53.198  71.184  58.674  1.00  0.00           H  
ATOM   3370  CG  GLN   215      53.415  70.874  56.597  1.00  0.00           C  
ATOM   3371  HG2 GLN   215      54.060  71.746  56.496  1.00  0.00           H  
ATOM   3372  HG3 GLN   215      53.719  70.125  55.865  1.00  0.00           H  
ATOM   3373  CD  GLN   215      52.014  71.503  56.193  1.00  0.00           C  
ATOM   3374  OE1 GLN   215      51.383  71.012  55.290  1.00  0.00           O  
ATOM   3375  NE2 GLN   215      51.230  72.187  57.088  1.00  0.00           N  
ATOM   3376 HE21 GLN   215      50.251  72.332  56.884  1.00  0.00           H  
ATOM   3377 HE22 GLN   215      51.528  72.645  57.937  1.00  0.00           H  
ATOM   3378  C   GLN   215      54.748  69.336  59.925  1.00  0.00           C  
ATOM   3379  O   GLN   215      54.793  70.153  60.836  1.00  0.00           O  
ATOM   3380  N   LEU   216      54.764  68.024  60.256  1.00  0.00           N  
ATOM   3381  H   LEU   216      54.719  67.359  59.497  1.00  0.00           H  
ATOM   3382  CA  LEU   216      54.997  67.463  61.590  1.00  0.00           C  
ATOM   3383  HA  LEU   216      54.513  68.051  62.371  1.00  0.00           H  
ATOM   3384  CB  LEU   216      54.486  66.050  61.746  1.00  0.00           C  
ATOM   3385  HB2 LEU   216      55.101  65.451  61.075  1.00  0.00           H  
ATOM   3386  HB3 LEU   216      54.638  65.768  62.788  1.00  0.00           H  
ATOM   3387  CG  LEU   216      53.044  65.602  61.321  1.00  0.00           C  
ATOM   3388  HG  LEU   216      52.940  65.762  60.248  1.00  0.00           H  
ATOM   3389  CD1 LEU   216      52.954  64.094  61.596  1.00  0.00           C  
ATOM   3390 HD11 LEU   216      53.690  63.452  61.112  1.00  0.00           H  
ATOM   3391 HD12 LEU   216      52.979  63.966  62.678  1.00  0.00           H  
ATOM   3392 HD13 LEU   216      51.920  63.855  61.347  1.00  0.00           H  
ATOM   3393  CD2 LEU   216      51.961  66.471  62.004  1.00  0.00           C  
ATOM   3394 HD21 LEU   216      50.975  66.066  61.778  1.00  0.00           H  
ATOM   3395 HD22 LEU   216      52.212  66.545  63.062  1.00  0.00           H  
ATOM   3396 HD23 LEU   216      52.020  67.501  61.651  1.00  0.00           H  
ATOM   3397  C   LEU   216      56.479  67.513  62.067  1.00  0.00           C  
ATOM   3398  O   LEU   216      57.333  67.954  61.303  1.00  0.00           O  
ATOM   3399  N   THR   217      56.797  67.028  63.257  1.00  0.00           N  
ATOM   3400  H   THR   217      56.073  66.568  63.791  1.00  0.00           H  
ATOM   3401  CA  THR   217      58.121  66.876  63.836  1.00  0.00           C  
ATOM   3402  HA  THR   217      58.933  67.016  63.122  1.00  0.00           H  
ATOM   3403  CB  THR   217      58.366  67.881  64.986  1.00  0.00           C  
ATOM   3404  HB  THR   217      57.454  67.993  65.573  1.00  0.00           H  
ATOM   3405  CG2 THR   217      59.511  67.761  65.917  1.00  0.00           C  
ATOM   3406 HG21 THR   217      59.383  66.802  66.418  1.00  0.00           H  
ATOM   3407 HG22 THR   217      60.457  67.747  65.376  1.00  0.00           H  
ATOM   3408 HG23 THR   217      59.347  68.451  66.746  1.00  0.00           H  
ATOM   3409  OG1 THR   217      58.452  69.207  64.445  1.00  0.00           O  
ATOM   3410  HG1 THR   217      57.650  69.253  63.920  1.00  0.00           H  
ATOM   3411  C   THR   217      58.295  65.461  64.408  1.00  0.00           C  
ATOM   3412  O   THR   217      57.316  64.800  64.572  1.00  0.00           O  
ATOM   3413  N   THR   218      59.539  64.990  64.663  1.00  0.00           N  
ATOM   3414  H   THR   218      60.398  65.522  64.659  1.00  0.00           H  
ATOM   3415  CA  THR   218      59.806  63.741  65.396  1.00  0.00           C  
ATOM   3416  HA  THR   218      58.842  63.280  65.607  1.00  0.00           H  
ATOM   3417  CB  THR   218      60.653  62.880  64.449  1.00  0.00           C  
ATOM   3418  HB  THR   218      61.593  63.429  64.389  1.00  0.00           H  
ATOM   3419  CG2 THR   218      61.052  61.531  64.938  1.00  0.00           C  
ATOM   3420 HG21 THR   218      60.177  60.976  65.277  1.00  0.00           H  
ATOM   3421 HG22 THR   218      61.562  61.040  64.110  1.00  0.00           H  
ATOM   3422 HG23 THR   218      61.690  61.574  65.821  1.00  0.00           H  
ATOM   3423  OG1 THR   218      60.220  62.722  63.099  1.00  0.00           O  
ATOM   3424  HG1 THR   218      59.302  63.003  63.100  1.00  0.00           H  
ATOM   3425  C   THR   218      60.535  63.854  66.715  1.00  0.00           C  
ATOM   3426  O   THR   218      61.326  64.856  66.876  1.00  0.00           O  
ATOM   3427  N   ARG   219      60.442  62.882  67.623  1.00  0.00           N  
ATOM   3428  H   ARG   219      59.737  62.177  67.460  1.00  0.00           H  
ATOM   3429  CA  ARG   219      61.156  62.656  68.927  1.00  0.00           C  
ATOM   3430  HA  ARG   219      62.114  63.168  68.837  1.00  0.00           H  
ATOM   3431  CB  ARG   219      60.463  63.397  70.122  1.00  0.00           C  
ATOM   3432  HB2 ARG   219      60.086  64.370  69.809  1.00  0.00           H  
ATOM   3433  HB3 ARG   219      59.648  62.751  70.450  1.00  0.00           H  
ATOM   3434  CG  ARG   219      61.250  63.686  71.401  1.00  0.00           C  
ATOM   3435  HG2 ARG   219      61.462  62.740  71.897  1.00  0.00           H  
ATOM   3436  HG3 ARG   219      62.188  64.206  71.207  1.00  0.00           H  
ATOM   3437  CD  ARG   219      60.616  64.549  72.427  1.00  0.00           C  
ATOM   3438  HD2 ARG   219      60.394  65.538  72.025  1.00  0.00           H  
ATOM   3439  HD3 ARG   219      59.689  64.070  72.742  1.00  0.00           H  
ATOM   3440  NE  ARG   219      61.417  64.793  73.627  1.00  0.00           N  
ATOM   3441  HE  ARG   219      62.290  64.290  73.696  1.00  0.00           H  
ATOM   3442  CZ  ARG   219      61.181  65.602  74.609  1.00  0.00           C  
ATOM   3443  NH1 ARG   219      60.293  66.597  74.538  1.00  0.00           N  
ATOM   3444 HH11 ARG   219      59.604  66.490  73.808  1.00  0.00           H  
ATOM   3445 HH12 ARG   219      60.232  67.289  75.271  1.00  0.00           H  
ATOM   3446  NH2 ARG   219      61.880  65.589  75.775  1.00  0.00           N  
ATOM   3447 HH21 ARG   219      62.614  64.921  75.964  1.00  0.00           H  
ATOM   3448 HH22 ARG   219      61.629  66.360  76.376  1.00  0.00           H  
ATOM   3449  C   ARG   219      61.387  61.091  69.006  1.00  0.00           C  
ATOM   3450  O   ARG   219      60.458  60.314  68.604  1.00  0.00           O  
ATOM   3451  N   PHE   220      62.524  60.748  69.574  1.00  0.00           N  
ATOM   3452  H   PHE   220      63.178  61.433  69.925  1.00  0.00           H  
ATOM   3453  CA  PHE   220      63.019  59.370  69.455  1.00  0.00           C  
ATOM   3454  HA  PHE   220      62.259  58.814  68.905  1.00  0.00           H  
ATOM   3455  CB  PHE   220      64.294  59.266  68.653  1.00  0.00           C  
ATOM   3456  HB2 PHE   220      63.979  59.682  67.696  1.00  0.00           H  
ATOM   3457  HB3 PHE   220      65.056  59.974  68.981  1.00  0.00           H  
ATOM   3458  CG  PHE   220      64.798  57.890  68.324  1.00  0.00           C  
ATOM   3459  CD1 PHE   220      65.848  57.321  69.034  1.00  0.00           C  
ATOM   3460  HD1 PHE   220      66.330  57.874  69.826  1.00  0.00           H  
ATOM   3461  CE1 PHE   220      66.400  56.082  68.699  1.00  0.00           C  
ATOM   3462  HE1 PHE   220      67.168  55.656  69.327  1.00  0.00           H  
ATOM   3463  CZ  PHE   220      65.827  55.396  67.611  1.00  0.00           C  
ATOM   3464  HZ  PHE   220      66.105  54.376  67.388  1.00  0.00           H  
ATOM   3465  CE2 PHE   220      64.734  55.917  66.899  1.00  0.00           C  
ATOM   3466  HE2 PHE   220      64.352  55.337  66.073  1.00  0.00           H  
ATOM   3467  CD2 PHE   220      64.211  57.206  67.200  1.00  0.00           C  
ATOM   3468  HD2 PHE   220      63.455  57.751  66.653  1.00  0.00           H  
ATOM   3469  C   PHE   220      63.062  58.767  70.888  1.00  0.00           C  
ATOM   3470  O   PHE   220      63.423  59.434  71.820  1.00  0.00           O  
ATOM   3471  N   PHE   221      62.711  57.480  71.134  1.00  0.00           N  
ATOM   3472  H   PHE   221      62.467  56.803  70.425  1.00  0.00           H  
ATOM   3473  CA  PHE   221      62.509  56.926  72.521  1.00  0.00           C  
ATOM   3474  HA  PHE   221      63.185  57.461  73.188  1.00  0.00           H  
ATOM   3475  CB  PHE   221      61.005  57.026  72.886  1.00  0.00           C  
ATOM   3476  HB2 PHE   221      60.451  56.499  72.110  1.00  0.00           H  
ATOM   3477  HB3 PHE   221      60.752  56.515  73.815  1.00  0.00           H  
ATOM   3478  CG  PHE   221      60.500  58.427  73.063  1.00  0.00           C  
ATOM   3479  CD1 PHE   221      61.070  59.355  74.006  1.00  0.00           C  
ATOM   3480  HD1 PHE   221      61.914  59.076  74.620  1.00  0.00           H  
ATOM   3481  CE1 PHE   221      60.550  60.645  74.202  1.00  0.00           C  
ATOM   3482  HE1 PHE   221      60.967  61.253  74.991  1.00  0.00           H  
ATOM   3483  CZ  PHE   221      59.422  61.058  73.472  1.00  0.00           C  
ATOM   3484  HZ  PHE   221      59.075  62.078  73.555  1.00  0.00           H  
ATOM   3485  CE2 PHE   221      58.855  60.166  72.521  1.00  0.00           C  
ATOM   3486  HE2 PHE   221      58.124  60.545  71.821  1.00  0.00           H  
ATOM   3487  CD2 PHE   221      59.384  58.884  72.312  1.00  0.00           C  
ATOM   3488  HD2 PHE   221      58.958  58.180  71.613  1.00  0.00           H  
ATOM   3489  C   PHE   221      62.852  55.457  72.620  1.00  0.00           C  
ATOM   3490  O   PHE   221      62.850  54.708  71.710  1.00  0.00           O  
ATOM   3491  N   HID   222      63.255  55.035  73.830  1.00  0.00           N  
ATOM   3492  H   HID   222      63.358  55.723  74.563  1.00  0.00           H  
ATOM   3493  CA  HID   222      63.689  53.648  74.106  1.00  0.00           C  
ATOM   3494  HA  HID   222      63.505  53.033  73.225  1.00  0.00           H  
ATOM   3495  CB  HID   222      65.222  53.632  74.329  1.00  0.00           C  
ATOM   3496  HB2 HID   222      65.766  54.019  73.468  1.00  0.00           H  
ATOM   3497  HB3 HID   222      65.555  54.301  75.122  1.00  0.00           H  
ATOM   3498  CG  HID   222      65.788  52.273  74.548  1.00  0.00           C  
ATOM   3499  ND1 HID   222      65.783  51.284  73.635  1.00  0.00           N  
ATOM   3500  HD1 HID   222      65.464  51.318  72.678  1.00  0.00           H  
ATOM   3501  CE1 HID   222      66.301  50.211  74.191  1.00  0.00           C  
ATOM   3502  HE1 HID   222      66.506  49.249  73.745  1.00  0.00           H  
ATOM   3503  NE2 HID   222      66.735  50.457  75.410  1.00  0.00           N  
ATOM   3504  CD2 HID   222      66.372  51.791  75.657  1.00  0.00           C  
ATOM   3505  HD2 HID   222      66.480  52.342  76.579  1.00  0.00           H  
ATOM   3506  C   HID   222      62.985  52.996  75.212  1.00  0.00           C  
ATOM   3507  O   HID   222      62.831  53.486  76.348  1.00  0.00           O  
ATOM   3508  N   PHE   223      62.479  51.825  74.848  1.00  0.00           N  
ATOM   3509  H   PHE   223      62.451  51.487  73.897  1.00  0.00           H  
ATOM   3510  CA  PHE   223      61.820  50.926  75.856  1.00  0.00           C  
ATOM   3511  HA  PHE   223      61.748  51.477  76.794  1.00  0.00           H  
ATOM   3512  CB  PHE   223      60.377  50.562  75.460  1.00  0.00           C  
ATOM   3513  HB2 PHE   223      60.365  49.912  74.585  1.00  0.00           H  
ATOM   3514  HB3 PHE   223      59.920  49.942  76.230  1.00  0.00           H  
ATOM   3515  CG  PHE   223      59.524  51.773  75.094  1.00  0.00           C  
ATOM   3516  CD1 PHE   223      58.501  52.094  75.979  1.00  0.00           C  
ATOM   3517  HD1 PHE   223      58.185  51.495  76.820  1.00  0.00           H  
ATOM   3518  CE1 PHE   223      57.668  53.216  75.747  1.00  0.00           C  
ATOM   3519  HE1 PHE   223      56.841  53.439  76.405  1.00  0.00           H  
ATOM   3520  CZ  PHE   223      57.868  53.979  74.562  1.00  0.00           C  
ATOM   3521  HZ  PHE   223      57.141  54.744  74.331  1.00  0.00           H  
ATOM   3522  CE2 PHE   223      58.936  53.690  73.744  1.00  0.00           C  
ATOM   3523  HE2 PHE   223      59.169  54.316  72.896  1.00  0.00           H  
ATOM   3524  CD2 PHE   223      59.711  52.528  73.904  1.00  0.00           C  
ATOM   3525  HD2 PHE   223      60.433  52.312  73.130  1.00  0.00           H  
ATOM   3526  C   PHE   223      62.651  49.696  76.163  1.00  0.00           C  
ATOM   3527  O   PHE   223      63.088  48.948  75.266  1.00  0.00           O  
ATOM   3528  N   THR   224      62.876  49.455  77.483  1.00  0.00           N  
ATOM   3529  H   THR   224      62.727  50.232  78.112  1.00  0.00           H  
ATOM   3530  CA  THR   224      63.688  48.318  77.978  1.00  0.00           C  
ATOM   3531  HA  THR   224      64.445  48.135  77.216  1.00  0.00           H  
ATOM   3532  CB  THR   224      64.639  48.718  79.190  1.00  0.00           C  
ATOM   3533  HB  THR   224      65.445  47.986  79.218  1.00  0.00           H  
ATOM   3534  CG2 THR   224      65.177  50.243  79.135  1.00  0.00           C  
ATOM   3535 HG21 THR   224      65.995  50.330  79.850  1.00  0.00           H  
ATOM   3536 HG22 THR   224      65.538  50.585  78.165  1.00  0.00           H  
ATOM   3537 HG23 THR   224      64.386  50.925  79.448  1.00  0.00           H  
ATOM   3538  OG1 THR   224      63.951  48.608  80.399  1.00  0.00           O  
ATOM   3539  HG1 THR   224      64.451  47.927  80.855  1.00  0.00           H  
ATOM   3540  C   THR   224      63.020  46.997  78.152  1.00  0.00           C  
ATOM   3541  O   THR   224      61.821  46.959  78.565  1.00  0.00           O  
ATOM   3542  N   ARG   225      63.826  45.896  78.122  1.00  0.00           N  
ATOM   3543  H   ARG   225      64.831  45.917  78.020  1.00  0.00           H  
ATOM   3544  CA  ARG   225      63.170  44.584  78.298  1.00  0.00           C  
ATOM   3545  HA  ARG   225      62.474  44.463  77.468  1.00  0.00           H  
ATOM   3546  CB  ARG   225      64.246  43.427  78.138  1.00  0.00           C  
ATOM   3547  HB2 ARG   225      64.612  43.428  77.112  1.00  0.00           H  
ATOM   3548  HB3 ARG   225      65.117  43.737  78.715  1.00  0.00           H  
ATOM   3549  CG  ARG   225      63.770  41.997  78.448  1.00  0.00           C  
ATOM   3550  HG2 ARG   225      63.324  41.980  79.442  1.00  0.00           H  
ATOM   3551  HG3 ARG   225      62.913  41.740  77.826  1.00  0.00           H  
ATOM   3552  CD  ARG   225      64.875  40.864  78.220  1.00  0.00           C  
ATOM   3553  HD2 ARG   225      64.329  39.934  78.062  1.00  0.00           H  
ATOM   3554  HD3 ARG   225      65.382  40.847  77.255  1.00  0.00           H  
ATOM   3555  NE  ARG   225      65.863  40.826  79.327  1.00  0.00           N  
ATOM   3556  HE  ARG   225      65.645  40.339  80.185  1.00  0.00           H  
ATOM   3557  CZ  ARG   225      67.021  41.521  79.287  1.00  0.00           C  
ATOM   3558  NH1 ARG   225      67.419  41.974  78.132  1.00  0.00           N  
ATOM   3559 HH11 ARG   225      66.878  41.580  77.376  1.00  0.00           H  
ATOM   3560 HH12 ARG   225      68.263  42.528  78.103  1.00  0.00           H  
ATOM   3561  NH2 ARG   225      67.803  41.652  80.328  1.00  0.00           N  
ATOM   3562 HH21 ARG   225      67.427  41.351  81.216  1.00  0.00           H  
ATOM   3563 HH22 ARG   225      68.720  42.074  80.342  1.00  0.00           H  
ATOM   3564  C   ARG   225      62.398  44.517  79.630  1.00  0.00           C  
ATOM   3565  O   ARG   225      61.299  43.923  79.689  1.00  0.00           O  
ATOM   3566  N   GLU   226      62.851  45.189  80.739  1.00  0.00           N  
ATOM   3567  H   GLU   226      63.729  45.663  80.587  1.00  0.00           H  
ATOM   3568  CA  GLU   226      62.210  45.166  82.072  1.00  0.00           C  
ATOM   3569  HA  GLU   226      61.932  44.180  82.445  1.00  0.00           H  
ATOM   3570  CB  GLU   226      63.219  45.711  83.138  1.00  0.00           C  
ATOM   3571  HB2 GLU   226      63.421  46.776  83.029  1.00  0.00           H  
ATOM   3572  HB3 GLU   226      62.759  45.554  84.113  1.00  0.00           H  
ATOM   3573  CG  GLU   226      64.662  45.080  83.199  1.00  0.00           C  
ATOM   3574  HG2 GLU   226      65.006  45.296  84.211  1.00  0.00           H  
ATOM   3575  HG3 GLU   226      64.463  44.008  83.177  1.00  0.00           H  
ATOM   3576  CD  GLU   226      65.619  45.556  82.192  1.00  0.00           C  
ATOM   3577  OE1 GLU   226      65.335  46.482  81.438  1.00  0.00           O  
ATOM   3578  OE2 GLU   226      66.761  45.012  82.194  1.00  0.00           O  
ATOM   3579  C   GLU   226      60.975  46.054  81.991  1.00  0.00           C  
ATOM   3580  O   GLU   226      59.927  45.714  82.544  1.00  0.00           O  
ATOM   3581  N   ASN   227      61.049  47.284  81.375  1.00  0.00           N  
ATOM   3582  H   ASN   227      61.950  47.604  81.049  1.00  0.00           H  
ATOM   3583  CA  ASN   227      59.928  48.204  81.293  1.00  0.00           C  
ATOM   3584  HA  ASN   227      59.558  48.258  82.317  1.00  0.00           H  
ATOM   3585  CB  ASN   227      60.381  49.559  80.847  1.00  0.00           C  
ATOM   3586  HB2 ASN   227      61.062  49.611  79.997  1.00  0.00           H  
ATOM   3587  HB3 ASN   227      59.479  50.123  80.610  1.00  0.00           H  
ATOM   3588  CG  ASN   227      61.062  50.297  82.018  1.00  0.00           C  
ATOM   3589  OD1 ASN   227      61.059  49.896  83.116  1.00  0.00           O  
ATOM   3590  ND2 ASN   227      61.740  51.410  81.786  1.00  0.00           N  
ATOM   3591 HD21 ASN   227      62.124  51.771  82.647  1.00  0.00           H  
ATOM   3592 HD22 ASN   227      61.753  51.794  80.852  1.00  0.00           H  
ATOM   3593  C   ASN   227      58.777  47.607  80.472  1.00  0.00           C  
ATOM   3594  O   ASN   227      57.585  47.845  80.745  1.00  0.00           O  
ATOM   3595  N   ILE   228      59.063  46.861  79.448  1.00  0.00           N  
ATOM   3596  H   ILE   228      60.037  46.821  79.185  1.00  0.00           H  
ATOM   3597  CA  ILE   228      58.012  46.189  78.648  1.00  0.00           C  
ATOM   3598  HA  ILE   228      57.213  46.901  78.443  1.00  0.00           H  
ATOM   3599  CB  ILE   228      58.723  45.776  77.275  1.00  0.00           C  
ATOM   3600  HB  ILE   228      59.650  45.248  77.502  1.00  0.00           H  
ATOM   3601  CG2 ILE   228      57.854  44.748  76.491  1.00  0.00           C  
ATOM   3602 HG21 ILE   228      58.218  44.754  75.464  1.00  0.00           H  
ATOM   3603 HG22 ILE   228      57.987  43.718  76.821  1.00  0.00           H  
ATOM   3604 HG23 ILE   228      56.834  45.128  76.558  1.00  0.00           H  
ATOM   3605  CG1 ILE   228      59.020  47.033  76.401  1.00  0.00           C  
ATOM   3606 HG12 ILE   228      58.151  47.206  75.766  1.00  0.00           H  
ATOM   3607 HG13 ILE   228      59.211  47.904  77.028  1.00  0.00           H  
ATOM   3608  CD1 ILE   228      60.227  46.889  75.473  1.00  0.00           C  
ATOM   3609 HD11 ILE   228      60.207  47.698  74.742  1.00  0.00           H  
ATOM   3610 HD12 ILE   228      61.147  46.770  76.045  1.00  0.00           H  
ATOM   3611 HD13 ILE   228      60.183  45.940  74.938  1.00  0.00           H  
ATOM   3612  C   ILE   228      57.539  44.964  79.398  1.00  0.00           C  
ATOM   3613  O   ILE   228      56.369  44.574  79.165  1.00  0.00           O  
ATOM   3614  N   ALA   229      58.283  44.268  80.276  1.00  0.00           N  
ATOM   3615  H   ALA   229      59.204  44.575  80.555  1.00  0.00           H  
ATOM   3616  CA  ALA   229      57.768  43.051  80.882  1.00  0.00           C  
ATOM   3617  HA  ALA   229      57.351  42.455  80.070  1.00  0.00           H  
ATOM   3618  CB  ALA   229      58.960  42.258  81.429  1.00  0.00           C  
ATOM   3619  HB1 ALA   229      59.504  42.847  82.168  1.00  0.00           H  
ATOM   3620  HB2 ALA   229      58.579  41.304  81.791  1.00  0.00           H  
ATOM   3621  HB3 ALA   229      59.569  42.130  80.534  1.00  0.00           H  
ATOM   3622  C   ALA   229      56.738  43.368  81.958  1.00  0.00           C  
ATOM   3623  O   ALA   229      55.803  42.617  82.059  1.00  0.00           O  
ATOM   3624  N   HID   230      56.878  44.435  82.663  1.00  0.00           N  
ATOM   3625  H   HID   230      57.787  44.858  82.542  1.00  0.00           H  
ATOM   3626  CA  HID   230      55.816  45.122  83.457  1.00  0.00           C  
ATOM   3627  HA  HID   230      55.532  44.445  84.264  1.00  0.00           H  
ATOM   3628  CB  HID   230      56.495  46.282  84.224  1.00  0.00           C  
ATOM   3629  HB2 HID   230      57.300  45.862  84.828  1.00  0.00           H  
ATOM   3630  HB3 HID   230      56.977  46.858  83.434  1.00  0.00           H  
ATOM   3631  CG  HID   230      55.563  47.248  84.947  1.00  0.00           C  
ATOM   3632  ND1 HID   230      54.665  46.843  85.892  1.00  0.00           N  
ATOM   3633  HD1 HID   230      54.519  45.972  86.382  1.00  0.00           H  
ATOM   3634  CE1 HID   230      53.957  47.926  86.247  1.00  0.00           C  
ATOM   3635  HE1 HID   230      53.137  47.986  86.948  1.00  0.00           H  
ATOM   3636  NE2 HID   230      54.234  48.952  85.365  1.00  0.00           N  
ATOM   3637  CD2 HID   230      55.138  48.502  84.494  1.00  0.00           C  
ATOM   3638  HD2 HID   230      55.513  49.067  83.654  1.00  0.00           H  
ATOM   3639  C   HID   230      54.568  45.448  82.657  1.00  0.00           C  
ATOM   3640  O   HID   230      53.477  45.019  83.082  1.00  0.00           O  
ATOM   3641  N   LEU   231      54.626  46.120  81.471  1.00  0.00           N  
ATOM   3642  H   LEU   231      55.528  46.464  81.175  1.00  0.00           H  
ATOM   3643  CA  LEU   231      53.406  46.366  80.682  1.00  0.00           C  
ATOM   3644  HA  LEU   231      52.651  46.785  81.347  1.00  0.00           H  
ATOM   3645  CB  LEU   231      53.636  47.343  79.581  1.00  0.00           C  
ATOM   3646  HB2 LEU   231      54.234  46.887  78.791  1.00  0.00           H  
ATOM   3647  HB3 LEU   231      52.664  47.516  79.120  1.00  0.00           H  
ATOM   3648  CG  LEU   231      54.335  48.711  79.969  1.00  0.00           C  
ATOM   3649  HG  LEU   231      55.194  48.559  80.623  1.00  0.00           H  
ATOM   3650  CD1 LEU   231      54.804  49.485  78.765  1.00  0.00           C  
ATOM   3651 HD11 LEU   231      55.635  48.971  78.282  1.00  0.00           H  
ATOM   3652 HD12 LEU   231      53.976  49.665  78.079  1.00  0.00           H  
ATOM   3653 HD13 LEU   231      55.167  50.465  79.072  1.00  0.00           H  
ATOM   3654  CD2 LEU   231      53.283  49.594  80.660  1.00  0.00           C  
ATOM   3655 HD21 LEU   231      52.620  50.162  80.008  1.00  0.00           H  
ATOM   3656 HD22 LEU   231      52.531  49.151  81.314  1.00  0.00           H  
ATOM   3657 HD23 LEU   231      53.918  50.335  81.145  1.00  0.00           H  
ATOM   3658  C   LEU   231      52.784  45.115  80.209  1.00  0.00           C  
ATOM   3659  O   LEU   231      51.574  44.983  80.215  1.00  0.00           O  
ATOM   3660  N   LYS   232      53.517  44.002  80.002  1.00  0.00           N  
ATOM   3661  H   LYS   232      54.505  44.189  79.906  1.00  0.00           H  
ATOM   3662  CA  LYS   232      52.875  42.667  79.694  1.00  0.00           C  
ATOM   3663  HA  LYS   232      52.039  42.772  79.002  1.00  0.00           H  
ATOM   3664  CB  LYS   232      53.847  41.577  79.138  1.00  0.00           C  
ATOM   3665  HB2 LYS   232      54.458  41.978  78.329  1.00  0.00           H  
ATOM   3666  HB3 LYS   232      54.522  41.309  79.952  1.00  0.00           H  
ATOM   3667  CG  LYS   232      53.074  40.281  78.779  1.00  0.00           C  
ATOM   3668  HG2 LYS   232      52.786  39.674  79.637  1.00  0.00           H  
ATOM   3669  HG3 LYS   232      52.165  40.688  78.336  1.00  0.00           H  
ATOM   3670  CD  LYS   232      54.032  39.472  77.885  1.00  0.00           C  
ATOM   3671  HD2 LYS   232      54.393  40.100  77.070  1.00  0.00           H  
ATOM   3672  HD3 LYS   232      54.874  38.976  78.368  1.00  0.00           H  
ATOM   3673  CE  LYS   232      53.236  38.432  77.053  1.00  0.00           C  
ATOM   3674  HE2 LYS   232      52.471  38.014  77.708  1.00  0.00           H  
ATOM   3675  HE3 LYS   232      52.719  38.953  76.247  1.00  0.00           H  
ATOM   3676  NZ  LYS   232      54.211  37.458  76.432  1.00  0.00           N  
ATOM   3677  HZ1 LYS   232      53.786  36.708  75.905  1.00  0.00           H  
ATOM   3678  HZ2 LYS   232      54.777  37.897  75.719  1.00  0.00           H  
ATOM   3679  HZ3 LYS   232      54.722  37.136  77.241  1.00  0.00           H  
ATOM   3680  C   LYS   232      51.994  42.239  80.950  1.00  0.00           C  
ATOM   3681  O   LYS   232      50.914  41.724  80.784  1.00  0.00           O  
ATOM   3682  N   SER   233      52.485  42.370  82.143  1.00  0.00           N  
ATOM   3683  H   SER   233      53.467  42.604  82.194  1.00  0.00           H  
ATOM   3684  CA  SER   233      51.844  41.953  83.395  1.00  0.00           C  
ATOM   3685  HA  SER   233      51.482  40.926  83.344  1.00  0.00           H  
ATOM   3686  CB  SER   233      52.904  42.007  84.527  1.00  0.00           C  
ATOM   3687  HB2 SER   233      53.809  41.509  84.181  1.00  0.00           H  
ATOM   3688  HB3 SER   233      52.943  43.070  84.767  1.00  0.00           H  
ATOM   3689  OG  SER   233      52.411  41.305  85.641  1.00  0.00           O  
ATOM   3690  HG  SER   233      53.212  40.898  85.977  1.00  0.00           H  
ATOM   3691  C   SER   233      50.676  42.805  83.774  1.00  0.00           C  
ATOM   3692  O   SER   233      49.649  42.357  84.311  1.00  0.00           O  
ATOM   3693  N   LYS   234      50.847  44.177  83.479  1.00  0.00           N  
ATOM   3694  H   LYS   234      51.831  44.400  83.433  1.00  0.00           H  
ATOM   3695  CA  LYS   234      49.899  45.205  83.794  1.00  0.00           C  
ATOM   3696  HA  LYS   234      49.501  45.041  84.796  1.00  0.00           H  
ATOM   3697  CB  LYS   234      50.673  46.479  83.831  1.00  0.00           C  
ATOM   3698  HB2 LYS   234      51.371  46.368  84.661  1.00  0.00           H  
ATOM   3699  HB3 LYS   234      51.179  46.660  82.883  1.00  0.00           H  
ATOM   3700  CG  LYS   234      49.892  47.753  84.282  1.00  0.00           C  
ATOM   3701  HG2 LYS   234      50.623  48.556  84.374  1.00  0.00           H  
ATOM   3702  HG3 LYS   234      49.275  48.012  83.422  1.00  0.00           H  
ATOM   3703  CD  LYS   234      49.044  47.548  85.576  1.00  0.00           C  
ATOM   3704  HD2 LYS   234      48.241  46.859  85.314  1.00  0.00           H  
ATOM   3705  HD3 LYS   234      49.667  47.059  86.325  1.00  0.00           H  
ATOM   3706  CE  LYS   234      48.407  48.878  85.960  1.00  0.00           C  
ATOM   3707  HE2 LYS   234      49.067  49.697  85.675  1.00  0.00           H  
ATOM   3708  HE3 LYS   234      47.418  49.047  85.535  1.00  0.00           H  
ATOM   3709  NZ  LYS   234      48.192  48.779  87.437  1.00  0.00           N  
ATOM   3710  HZ1 LYS   234      47.605  48.008  87.721  1.00  0.00           H  
ATOM   3711  HZ2 LYS   234      49.025  48.823  88.006  1.00  0.00           H  
ATOM   3712  HZ3 LYS   234      47.779  49.668  87.680  1.00  0.00           H  
ATOM   3713  C   LYS   234      48.743  45.316  82.859  1.00  0.00           C  
ATOM   3714  O   LYS   234      47.630  45.652  83.321  1.00  0.00           O  
ATOM   3715  N   ALA   235      48.922  44.922  81.615  1.00  0.00           N  
ATOM   3716  H   ALA   235      49.887  44.730  81.387  1.00  0.00           H  
ATOM   3717  CA  ALA   235      47.856  44.594  80.692  1.00  0.00           C  
ATOM   3718  HA  ALA   235      47.177  45.438  80.814  1.00  0.00           H  
ATOM   3719  CB  ALA   235      48.204  44.519  79.206  1.00  0.00           C  
ATOM   3720  HB1 ALA   235      48.594  45.427  78.747  1.00  0.00           H  
ATOM   3721  HB2 ALA   235      49.022  43.829  79.002  1.00  0.00           H  
ATOM   3722  HB3 ALA   235      47.384  44.189  78.567  1.00  0.00           H  
ATOM   3723  C   ALA   235      47.169  43.302  81.219  1.00  0.00           C  
ATOM   3724  O   ALA   235      46.000  43.337  81.370  1.00  0.00           O  
ATOM   3725  N   ASN   236      47.848  42.176  81.384  1.00  0.00           N  
ATOM   3726  H   ASN   236      48.823  42.060  81.145  1.00  0.00           H  
ATOM   3727  CA  ASN   236      47.141  40.891  81.570  1.00  0.00           C  
ATOM   3728  HA  ASN   236      46.290  40.859  80.889  1.00  0.00           H  
ATOM   3729  CB  ASN   236      48.048  39.700  81.265  1.00  0.00           C  
ATOM   3730  HB2 ASN   236      48.963  39.802  81.848  1.00  0.00           H  
ATOM   3731  HB3 ASN   236      47.579  38.801  81.664  1.00  0.00           H  
ATOM   3732  CG  ASN   236      48.241  39.370  79.801  1.00  0.00           C  
ATOM   3733  OD1 ASN   236      47.384  39.025  79.052  1.00  0.00           O  
ATOM   3734  ND2 ASN   236      49.427  39.560  79.359  1.00  0.00           N  
ATOM   3735 HD21 ASN   236      49.486  39.490  78.353  1.00  0.00           H  
ATOM   3736 HD22 ASN   236      50.216  39.845  79.920  1.00  0.00           H  
ATOM   3737  C   ASN   236      46.436  40.677  82.881  1.00  0.00           C  
ATOM   3738  O   ASN   236      45.483  39.950  82.877  1.00  0.00           O  
ATOM   3739  N   GLY   237      46.868  41.390  83.932  1.00  0.00           N  
ATOM   3740  H   GLY   237      47.666  41.952  83.673  1.00  0.00           H  
ATOM   3741  CA  GLY   237      46.506  41.418  85.346  1.00  0.00           C  
ATOM   3742  HA2 GLY   237      46.450  40.406  85.749  1.00  0.00           H  
ATOM   3743  HA3 GLY   237      47.284  41.996  85.843  1.00  0.00           H  
ATOM   3744  C   GLY   237      45.246  42.109  85.623  1.00  0.00           C  
ATOM   3745  O   GLY   237      44.526  41.762  86.589  1.00  0.00           O  
ATOM   3746  N   GLU   238      44.815  43.057  84.751  1.00  0.00           N  
ATOM   3747  H   GLU   238      45.381  43.248  83.937  1.00  0.00           H  
ATOM   3748  CA  GLU   238      43.739  43.996  85.042  1.00  0.00           C  
ATOM   3749  HA  GLU   238      43.203  43.602  85.905  1.00  0.00           H  
ATOM   3750  CB  GLU   238      44.230  45.442  85.380  1.00  0.00           C  
ATOM   3751  HB2 GLU   238      44.698  45.874  84.495  1.00  0.00           H  
ATOM   3752  HB3 GLU   238      43.406  46.075  85.710  1.00  0.00           H  
ATOM   3753  CG  GLU   238      45.167  45.401  86.611  1.00  0.00           C  
ATOM   3754  HG2 GLU   238      44.602  45.027  87.465  1.00  0.00           H  
ATOM   3755  HG3 GLU   238      46.029  44.781  86.363  1.00  0.00           H  
ATOM   3756  CD  GLU   238      45.731  46.724  87.102  1.00  0.00           C  
ATOM   3757  OE1 GLU   238      45.338  47.804  86.575  1.00  0.00           O  
ATOM   3758  OE2 GLU   238      46.531  46.705  88.045  1.00  0.00           O  
ATOM   3759  C   GLU   238      42.718  44.181  83.845  1.00  0.00           C  
ATOM   3760  O   GLU   238      42.195  45.272  83.671  1.00  0.00           O  
ATOM   3761  N   VAL   239      42.497  43.119  83.099  1.00  0.00           N  
ATOM   3762  H   VAL   239      42.677  42.178  83.417  1.00  0.00           H  
ATOM   3763  CA  VAL   239      41.528  43.231  81.990  1.00  0.00           C  
ATOM   3764  HA  VAL   239      41.692  44.197  81.512  1.00  0.00           H  
ATOM   3765  CB  VAL   239      41.675  42.096  80.921  1.00  0.00           C  
ATOM   3766  HB  VAL   239      41.609  41.174  81.499  1.00  0.00           H  
ATOM   3767  CG1 VAL   239      40.488  42.097  79.854  1.00  0.00           C  
ATOM   3768 HG11 VAL   239      40.759  41.471  79.004  1.00  0.00           H  
ATOM   3769 HG12 VAL   239      39.577  41.799  80.374  1.00  0.00           H  
ATOM   3770 HG13 VAL   239      40.311  43.123  79.532  1.00  0.00           H  
ATOM   3771  CG2 VAL   239      43.017  42.015  80.281  1.00  0.00           C  
ATOM   3772 HG21 VAL   239      43.150  42.982  79.797  1.00  0.00           H  
ATOM   3773 HG22 VAL   239      43.816  41.779  80.984  1.00  0.00           H  
ATOM   3774 HG23 VAL   239      42.945  41.278  79.481  1.00  0.00           H  
ATOM   3775  C   VAL   239      40.156  43.126  82.604  1.00  0.00           C  
ATOM   3776  O   VAL   239      39.914  42.364  83.496  1.00  0.00           O  
ATOM   3777  N   THR   240      39.255  43.966  82.182  1.00  0.00           N  
ATOM   3778  H   THR   240      39.608  44.671  81.551  1.00  0.00           H  
ATOM   3779  CA  THR   240      37.857  43.939  82.622  1.00  0.00           C  
ATOM   3780  HA  THR   240      37.779  43.712  83.685  1.00  0.00           H  
ATOM   3781  CB  THR   240      37.202  45.257  82.185  1.00  0.00           C  
ATOM   3782  HB  THR   240      37.393  45.608  81.171  1.00  0.00           H  
ATOM   3783  CG2 THR   240      35.695  45.218  82.254  1.00  0.00           C  
ATOM   3784 HG21 THR   240      35.275  46.224  82.288  1.00  0.00           H  
ATOM   3785 HG22 THR   240      35.311  44.659  81.401  1.00  0.00           H  
ATOM   3786 HG23 THR   240      35.306  44.644  83.095  1.00  0.00           H  
ATOM   3787  OG1 THR   240      37.484  46.304  83.133  1.00  0.00           O  
ATOM   3788  HG1 THR   240      38.402  46.195  83.394  1.00  0.00           H  
ATOM   3789  C   THR   240      37.183  42.719  81.970  1.00  0.00           C  
ATOM   3790  O   THR   240      37.082  42.633  80.738  1.00  0.00           O  
ATOM   3791  N   GLY   241      36.731  41.787  82.797  1.00  0.00           N  
ATOM   3792  H   GLY   241      36.911  41.923  83.781  1.00  0.00           H  
ATOM   3793  CA  GLY   241      35.759  40.674  82.426  1.00  0.00           C  
ATOM   3794  HA2 GLY   241      35.320  40.258  83.333  1.00  0.00           H  
ATOM   3795  HA3 GLY   241      35.033  41.069  81.715  1.00  0.00           H  
ATOM   3796  C   GLY   241      36.367  39.537  81.570  1.00  0.00           C  
ATOM   3797  O   GLY   241      37.504  39.148  81.783  1.00  0.00           O  
ATOM   3798  N   ASN   242      35.605  38.957  80.648  1.00  0.00           N  
ATOM   3799  H   ASN   242      34.737  39.354  80.317  1.00  0.00           H  
ATOM   3800  CA  ASN   242      36.070  37.823  79.809  1.00  0.00           C  
ATOM   3801  HA  ASN   242      36.335  36.996  80.469  1.00  0.00           H  
ATOM   3802  CB  ASN   242      34.827  37.359  79.076  1.00  0.00           C  
ATOM   3803  HB2 ASN   242      34.372  38.179  78.520  1.00  0.00           H  
ATOM   3804  HB3 ASN   242      34.979  36.555  78.356  1.00  0.00           H  
ATOM   3805  CG  ASN   242      33.816  36.752  80.021  1.00  0.00           C  
ATOM   3806  OD1 ASN   242      34.107  36.208  81.036  1.00  0.00           O  
ATOM   3807  ND2 ASN   242      32.642  36.908  79.593  1.00  0.00           N  
ATOM   3808 HD21 ASN   242      31.857  36.601  80.150  1.00  0.00           H  
ATOM   3809 HD22 ASN   242      32.528  37.284  78.663  1.00  0.00           H  
ATOM   3810  C   ASN   242      37.302  38.071  78.897  1.00  0.00           C  
ATOM   3811  O   ASN   242      37.440  39.177  78.355  1.00  0.00           O  
ATOM   3812  N   THR   243      38.243  37.125  78.786  1.00  0.00           N  
ATOM   3813  H   THR   243      38.241  36.310  79.383  1.00  0.00           H  
ATOM   3814  CA  THR   243      39.472  37.412  78.102  1.00  0.00           C  
ATOM   3815  HA  THR   243      39.288  37.817  77.107  1.00  0.00           H  
ATOM   3816  CB  THR   243      40.306  38.522  78.696  1.00  0.00           C  
ATOM   3817  HB  THR   243      39.824  39.478  78.496  1.00  0.00           H  
ATOM   3818  CG2 THR   243      40.516  38.378  80.193  1.00  0.00           C  
ATOM   3819 HG21 THR   243      41.006  39.328  80.406  1.00  0.00           H  
ATOM   3820 HG22 THR   243      39.593  38.302  80.767  1.00  0.00           H  
ATOM   3821 HG23 THR   243      41.092  37.471  80.374  1.00  0.00           H  
ATOM   3822  OG1 THR   243      41.587  38.527  78.008  1.00  0.00           O  
ATOM   3823  HG1 THR   243      41.406  39.208  77.356  1.00  0.00           H  
ATOM   3824  C   THR   243      40.292  36.150  77.982  1.00  0.00           C  
ATOM   3825  O   THR   243      40.281  35.327  78.911  1.00  0.00           O  
ATOM   3826  N   GLU   244      41.011  35.987  76.864  1.00  0.00           N  
ATOM   3827  H   GLU   244      41.104  36.720  76.175  1.00  0.00           H  
ATOM   3828  CA  GLU   244      41.917  34.844  76.787  1.00  0.00           C  
ATOM   3829  HA  GLU   244      41.382  33.963  77.141  1.00  0.00           H  
ATOM   3830  CB  GLU   244      42.397  34.544  75.375  1.00  0.00           C  
ATOM   3831  HB2 GLU   244      43.237  35.183  75.103  1.00  0.00           H  
ATOM   3832  HB3 GLU   244      42.619  33.486  75.237  1.00  0.00           H  
ATOM   3833  CG  GLU   244      41.366  34.732  74.267  1.00  0.00           C  
ATOM   3834  HG2 GLU   244      41.366  35.776  73.953  1.00  0.00           H  
ATOM   3835  HG3 GLU   244      41.778  34.133  73.455  1.00  0.00           H  
ATOM   3836  CD  GLU   244      39.928  34.290  74.581  1.00  0.00           C  
ATOM   3837  OE1 GLU   244      39.795  33.324  75.358  1.00  0.00           O  
ATOM   3838  OE2 GLU   244      38.964  34.970  74.139  1.00  0.00           O  
ATOM   3839  C   GLU   244      43.229  34.918  77.646  1.00  0.00           C  
ATOM   3840  O   GLU   244      43.948  33.928  77.878  1.00  0.00           O  
ATOM   3841  N   ARG   245      43.574  36.159  78.091  1.00  0.00           N  
ATOM   3842  H   ARG   245      42.861  36.853  77.918  1.00  0.00           H  
ATOM   3843  CA  ARG   245      44.642  36.539  78.954  1.00  0.00           C  
ATOM   3844  HA  ARG   245      44.705  37.627  78.965  1.00  0.00           H  
ATOM   3845  CB  ARG   245      44.287  36.190  80.415  1.00  0.00           C  
ATOM   3846  HB2 ARG   245      43.236  36.411  80.600  1.00  0.00           H  
ATOM   3847  HB3 ARG   245      44.494  35.129  80.554  1.00  0.00           H  
ATOM   3848  CG  ARG   245      45.165  36.964  81.434  1.00  0.00           C  
ATOM   3849  HG2 ARG   245      46.250  36.951  81.331  1.00  0.00           H  
ATOM   3850  HG3 ARG   245      44.896  38.019  81.366  1.00  0.00           H  
ATOM   3851  CD  ARG   245      44.896  36.592  82.906  1.00  0.00           C  
ATOM   3852  HD2 ARG   245      45.300  35.592  83.064  1.00  0.00           H  
ATOM   3853  HD3 ARG   245      45.422  37.208  83.635  1.00  0.00           H  
ATOM   3854  NE  ARG   245      43.414  36.606  83.289  1.00  0.00           N  
ATOM   3855  HE  ARG   245      42.999  35.688  83.349  1.00  0.00           H  
ATOM   3856  CZ  ARG   245      42.672  37.625  83.663  1.00  0.00           C  
ATOM   3857  NH1 ARG   245      43.126  38.833  83.669  1.00  0.00           N  
ATOM   3858 HH11 ARG   245      44.120  38.968  83.555  1.00  0.00           H  
ATOM   3859 HH12 ARG   245      42.591  39.524  84.176  1.00  0.00           H  
ATOM   3860  NH2 ARG   245      41.410  37.463  83.759  1.00  0.00           N  
ATOM   3861 HH21 ARG   245      41.076  36.560  83.456  1.00  0.00           H  
ATOM   3862 HH22 ARG   245      40.857  38.307  83.712  1.00  0.00           H  
ATOM   3863  C   ARG   245      46.049  35.995  78.566  1.00  0.00           C  
ATOM   3864  O   ARG   245      46.745  35.403  79.404  1.00  0.00           O  
ATOM   3865  N   ARG   246      46.481  36.226  77.272  1.00  0.00           N  
ATOM   3866  H   ARG   246      45.760  36.624  76.687  1.00  0.00           H  
ATOM   3867  CA  ARG   246      47.808  36.009  76.680  1.00  0.00           C  
ATOM   3868  HA  ARG   246      48.492  35.681  77.462  1.00  0.00           H  
ATOM   3869  CB  ARG   246      47.751  34.743  75.845  1.00  0.00           C  
ATOM   3870  HB2 ARG   246      46.896  34.905  75.188  1.00  0.00           H  
ATOM   3871  HB3 ARG   246      48.731  34.566  75.401  1.00  0.00           H  
ATOM   3872  CG  ARG   246      47.464  33.353  76.568  1.00  0.00           C  
ATOM   3873  HG2 ARG   246      48.190  33.318  77.381  1.00  0.00           H  
ATOM   3874  HG3 ARG   246      46.505  33.368  77.086  1.00  0.00           H  
ATOM   3875  CD  ARG   246      47.528  32.142  75.713  1.00  0.00           C  
ATOM   3876  HD2 ARG   246      48.547  32.108  75.328  1.00  0.00           H  
ATOM   3877  HD3 ARG   246      47.430  31.179  76.215  1.00  0.00           H  
ATOM   3878  NE  ARG   246      46.834  32.267  74.497  1.00  0.00           N  
ATOM   3879  HE  ARG   246      46.267  33.077  74.290  1.00  0.00           H  
ATOM   3880  CZ  ARG   246      46.747  31.325  73.526  1.00  0.00           C  
ATOM   3881  NH1 ARG   246      47.172  30.070  73.653  1.00  0.00           N  
ATOM   3882 HH11 ARG   246      47.558  29.761  74.534  1.00  0.00           H  
ATOM   3883 HH12 ARG   246      47.405  29.581  72.801  1.00  0.00           H  
ATOM   3884  NH2 ARG   246      46.160  31.559  72.365  1.00  0.00           N  
ATOM   3885 HH21 ARG   246      45.649  32.417  72.215  1.00  0.00           H  
ATOM   3886 HH22 ARG   246      46.104  30.839  71.659  1.00  0.00           H  
ATOM   3887  C   ARG   246      48.377  37.215  75.901  1.00  0.00           C  
ATOM   3888  O   ARG   246      49.135  37.014  74.887  1.00  0.00           O  
ATOM   3889  N   ILE   247      48.029  38.459  76.356  1.00  0.00           N  
ATOM   3890  H   ILE   247      47.491  38.571  77.203  1.00  0.00           H  
ATOM   3891  CA  ILE   247      48.371  39.681  75.609  1.00  0.00           C  
ATOM   3892  HA  ILE   247      47.925  39.501  74.631  1.00  0.00           H  
ATOM   3893  CB  ILE   247      47.778  40.928  76.292  1.00  0.00           C  
ATOM   3894  HB  ILE   247      48.102  40.872  77.331  1.00  0.00           H  
ATOM   3895  CG2 ILE   247      48.208  42.274  75.751  1.00  0.00           C  
ATOM   3896 HG21 ILE   247      49.290  42.326  75.872  1.00  0.00           H  
ATOM   3897 HG22 ILE   247      47.922  42.413  74.709  1.00  0.00           H  
ATOM   3898 HG23 ILE   247      47.694  43.035  76.338  1.00  0.00           H  
ATOM   3899  CG1 ILE   247      46.237  40.743  76.297  1.00  0.00           C  
ATOM   3900 HG12 ILE   247      45.931  40.863  75.258  1.00  0.00           H  
ATOM   3901 HG13 ILE   247      45.865  39.764  76.602  1.00  0.00           H  
ATOM   3902  CD1 ILE   247      45.423  41.705  77.245  1.00  0.00           C  
ATOM   3903 HD11 ILE   247      45.073  42.604  76.739  1.00  0.00           H  
ATOM   3904 HD12 ILE   247      44.572  41.173  77.669  1.00  0.00           H  
ATOM   3905 HD13 ILE   247      45.966  42.081  78.112  1.00  0.00           H  
ATOM   3906  C   ILE   247      49.836  39.823  75.400  1.00  0.00           C  
ATOM   3907  O   ILE   247      50.646  39.709  76.303  1.00  0.00           O  
ATOM   3908  N   SER   248      50.222  40.121  74.172  1.00  0.00           N  
ATOM   3909  H   SER   248      49.509  40.470  73.548  1.00  0.00           H  
ATOM   3910  CA  SER   248      51.627  40.273  73.852  1.00  0.00           C  
ATOM   3911  HA  SER   248      52.142  39.421  74.296  1.00  0.00           H  
ATOM   3912  CB  SER   248      51.800  40.004  72.309  1.00  0.00           C  
ATOM   3913  HB2 SER   248      52.597  39.278  72.151  1.00  0.00           H  
ATOM   3914  HB3 SER   248      50.907  39.518  71.915  1.00  0.00           H  
ATOM   3915  OG  SER   248      52.008  41.212  71.589  1.00  0.00           O  
ATOM   3916  HG  SER   248      52.330  40.951  70.723  1.00  0.00           H  
ATOM   3917  C   SER   248      52.189  41.531  74.487  1.00  0.00           C  
ATOM   3918  O   SER   248      51.556  42.617  74.557  1.00  0.00           O  
ATOM   3919  N   SER   249      53.461  41.496  74.884  1.00  0.00           N  
ATOM   3920  H   SER   249      53.952  40.622  74.766  1.00  0.00           H  
ATOM   3921  CA  SER   249      54.367  42.629  75.190  1.00  0.00           C  
ATOM   3922  HA  SER   249      54.075  43.050  76.152  1.00  0.00           H  
ATOM   3923  CB  SER   249      55.846  42.203  75.297  1.00  0.00           C  
ATOM   3924  HB2 SER   249      56.481  43.082  75.401  1.00  0.00           H  
ATOM   3925  HB3 SER   249      55.901  41.581  76.191  1.00  0.00           H  
ATOM   3926  OG  SER   249      56.439  41.538  74.144  1.00  0.00           O  
ATOM   3927  HG  SER   249      56.135  40.628  74.179  1.00  0.00           H  
ATOM   3928  C   SER   249      54.297  43.763  74.174  1.00  0.00           C  
ATOM   3929  O   SER   249      54.372  44.900  74.599  1.00  0.00           O  
ATOM   3930  N   LEU   250      54.230  43.555  72.858  1.00  0.00           N  
ATOM   3931  H   LEU   250      54.427  42.629  72.506  1.00  0.00           H  
ATOM   3932  CA  LEU   250      54.158  44.595  71.837  1.00  0.00           C  
ATOM   3933  HA  LEU   250      54.809  45.434  72.079  1.00  0.00           H  
ATOM   3934  CB  LEU   250      54.445  43.969  70.481  1.00  0.00           C  
ATOM   3935  HB2 LEU   250      55.466  43.588  70.488  1.00  0.00           H  
ATOM   3936  HB3 LEU   250      53.817  43.080  70.424  1.00  0.00           H  
ATOM   3937  CG  LEU   250      54.113  44.832  69.248  1.00  0.00           C  
ATOM   3938  HG  LEU   250      53.058  45.038  69.069  1.00  0.00           H  
ATOM   3939  CD1 LEU   250      55.034  46.049  69.216  1.00  0.00           C  
ATOM   3940 HD11 LEU   250      56.105  45.854  69.161  1.00  0.00           H  
ATOM   3941 HD12 LEU   250      54.708  46.729  68.429  1.00  0.00           H  
ATOM   3942 HD13 LEU   250      54.892  46.599  70.146  1.00  0.00           H  
ATOM   3943  CD2 LEU   250      54.497  44.078  68.014  1.00  0.00           C  
ATOM   3944 HD21 LEU   250      53.890  43.185  67.867  1.00  0.00           H  
ATOM   3945 HD22 LEU   250      54.374  44.673  67.109  1.00  0.00           H  
ATOM   3946 HD23 LEU   250      55.545  43.794  68.116  1.00  0.00           H  
ATOM   3947  C   LEU   250      52.759  45.265  71.902  1.00  0.00           C  
ATOM   3948  O   LEU   250      52.621  46.466  71.648  1.00  0.00           O  
ATOM   3949  N   GLN   251      51.648  44.518  72.082  1.00  0.00           N  
ATOM   3950  H   GLN   251      51.770  43.525  72.222  1.00  0.00           H  
ATOM   3951  CA  GLN   251      50.308  45.073  72.067  1.00  0.00           C  
ATOM   3952  HA  GLN   251      50.229  45.765  71.229  1.00  0.00           H  
ATOM   3953  CB  GLN   251      49.189  43.990  71.953  1.00  0.00           C  
ATOM   3954  HB2 GLN   251      49.255  43.348  72.832  1.00  0.00           H  
ATOM   3955  HB3 GLN   251      48.270  44.574  71.916  1.00  0.00           H  
ATOM   3956  CG  GLN   251      49.338  43.129  70.722  1.00  0.00           C  
ATOM   3957  HG2 GLN   251      48.748  43.653  69.969  1.00  0.00           H  
ATOM   3958  HG3 GLN   251      50.344  43.111  70.303  1.00  0.00           H  
ATOM   3959  CD  GLN   251      48.814  41.729  70.875  1.00  0.00           C  
ATOM   3960  OE1 GLN   251      48.269  41.384  71.922  1.00  0.00           O  
ATOM   3961  NE2 GLN   251      48.967  40.857  69.941  1.00  0.00           N  
ATOM   3962 HE21 GLN   251      48.523  39.964  70.103  1.00  0.00           H  
ATOM   3963 HE22 GLN   251      49.448  41.047  69.074  1.00  0.00           H  
ATOM   3964  C   GLN   251      50.202  45.814  73.432  1.00  0.00           C  
ATOM   3965  O   GLN   251      49.413  46.773  73.513  1.00  0.00           O  
ATOM   3966  N   ALA   252      50.861  45.388  74.486  1.00  0.00           N  
ATOM   3967  H   ALA   252      51.403  44.552  74.323  1.00  0.00           H  
ATOM   3968  CA  ALA   252      51.012  46.148  75.713  1.00  0.00           C  
ATOM   3969  HA  ALA   252      50.015  46.341  76.110  1.00  0.00           H  
ATOM   3970  CB  ALA   252      51.771  45.345  76.789  1.00  0.00           C  
ATOM   3971  HB1 ALA   252      52.006  45.898  77.698  1.00  0.00           H  
ATOM   3972  HB2 ALA   252      51.206  44.497  77.177  1.00  0.00           H  
ATOM   3973  HB3 ALA   252      52.645  44.853  76.362  1.00  0.00           H  
ATOM   3974  C   ALA   252      51.668  47.523  75.486  1.00  0.00           C  
ATOM   3975  O   ALA   252      51.177  48.510  75.894  1.00  0.00           O  
ATOM   3976  N   LEU   253      52.879  47.554  74.837  1.00  0.00           N  
ATOM   3977  H   LEU   253      53.405  46.700  74.718  1.00  0.00           H  
ATOM   3978  CA  LEU   253      53.704  48.719  74.566  1.00  0.00           C  
ATOM   3979  HA  LEU   253      53.913  49.194  75.524  1.00  0.00           H  
ATOM   3980  CB  LEU   253      55.114  48.210  73.978  1.00  0.00           C  
ATOM   3981  HB2 LEU   253      55.636  47.725  74.804  1.00  0.00           H  
ATOM   3982  HB3 LEU   253      54.806  47.472  73.237  1.00  0.00           H  
ATOM   3983  CG  LEU   253      55.943  49.292  73.295  1.00  0.00           C  
ATOM   3984  HG  LEU   253      55.299  49.774  72.559  1.00  0.00           H  
ATOM   3985  CD1 LEU   253      56.335  50.315  74.308  1.00  0.00           C  
ATOM   3986 HD11 LEU   253      55.548  50.736  74.934  1.00  0.00           H  
ATOM   3987 HD12 LEU   253      57.107  49.947  74.984  1.00  0.00           H  
ATOM   3988 HD13 LEU   253      56.671  51.158  73.704  1.00  0.00           H  
ATOM   3989  CD2 LEU   253      57.169  48.656  72.610  1.00  0.00           C  
ATOM   3990 HD21 LEU   253      56.804  47.971  71.844  1.00  0.00           H  
ATOM   3991 HD22 LEU   253      57.824  49.310  72.035  1.00  0.00           H  
ATOM   3992 HD23 LEU   253      57.712  48.034  73.321  1.00  0.00           H  
ATOM   3993  C   LEU   253      52.871  49.683  73.651  1.00  0.00           C  
ATOM   3994  O   LEU   253      52.896  50.857  73.926  1.00  0.00           O  
ATOM   3995  N   LEU   254      52.208  49.125  72.695  1.00  0.00           N  
ATOM   3996  H   LEU   254      52.445  48.148  72.593  1.00  0.00           H  
ATOM   3997  CA  LEU   254      51.347  49.780  71.731  1.00  0.00           C  
ATOM   3998  HA  LEU   254      52.037  50.472  71.249  1.00  0.00           H  
ATOM   3999  CB  LEU   254      50.964  48.932  70.479  1.00  0.00           C  
ATOM   4000  HB2 LEU   254      50.545  47.971  70.779  1.00  0.00           H  
ATOM   4001  HB3 LEU   254      50.142  49.466  70.003  1.00  0.00           H  
ATOM   4002  CG  LEU   254      52.043  48.745  69.386  1.00  0.00           C  
ATOM   4003  HG  LEU   254      52.928  48.376  69.903  1.00  0.00           H  
ATOM   4004  CD1 LEU   254      51.501  47.862  68.256  1.00  0.00           C  
ATOM   4005 HD11 LEU   254      51.482  46.850  68.661  1.00  0.00           H  
ATOM   4006 HD12 LEU   254      50.442  48.008  68.044  1.00  0.00           H  
ATOM   4007 HD13 LEU   254      52.130  48.000  67.377  1.00  0.00           H  
ATOM   4008  CD2 LEU   254      52.365  50.087  68.658  1.00  0.00           C  
ATOM   4009 HD21 LEU   254      53.255  50.053  68.030  1.00  0.00           H  
ATOM   4010 HD22 LEU   254      51.515  50.429  68.068  1.00  0.00           H  
ATOM   4011 HD23 LEU   254      52.620  50.904  69.332  1.00  0.00           H  
ATOM   4012  C   LEU   254      50.125  50.522  72.417  1.00  0.00           C  
ATOM   4013  O   LEU   254      49.949  51.737  72.204  1.00  0.00           O  
ATOM   4014  N   ALA   255      49.374  49.782  73.201  1.00  0.00           N  
ATOM   4015  H   ALA   255      49.611  48.839  73.474  1.00  0.00           H  
ATOM   4016  CA  ALA   255      48.401  50.394  74.079  1.00  0.00           C  
ATOM   4017  HA  ALA   255      47.663  50.806  73.391  1.00  0.00           H  
ATOM   4018  CB  ALA   255      47.717  49.337  74.940  1.00  0.00           C  
ATOM   4019  HB1 ALA   255      47.170  49.787  75.768  1.00  0.00           H  
ATOM   4020  HB2 ALA   255      47.014  48.750  74.349  1.00  0.00           H  
ATOM   4021  HB3 ALA   255      48.468  48.838  75.553  1.00  0.00           H  
ATOM   4022  C   ALA   255      49.041  51.507  74.944  1.00  0.00           C  
ATOM   4023  O   ALA   255      48.529  52.651  75.199  1.00  0.00           O  
ATOM   4024  N   HID   256      50.220  51.260  75.539  1.00  0.00           N  
ATOM   4025  H   HID   256      50.586  50.333  75.374  1.00  0.00           H  
ATOM   4026  CA  HID   256      50.856  52.183  76.519  1.00  0.00           C  
ATOM   4027  HA  HID   256      50.200  52.390  77.364  1.00  0.00           H  
ATOM   4028  CB  HID   256      52.097  51.581  77.000  1.00  0.00           C  
ATOM   4029  HB2 HID   256      51.776  50.765  77.647  1.00  0.00           H  
ATOM   4030  HB3 HID   256      52.722  51.180  76.202  1.00  0.00           H  
ATOM   4031  CG  HID   256      52.875  52.512  77.831  1.00  0.00           C  
ATOM   4032  ND1 HID   256      52.584  53.068  79.063  1.00  0.00           N  
ATOM   4033  HD1 HID   256      51.728  52.820  79.538  1.00  0.00           H  
ATOM   4034  CE1 HID   256      53.508  53.949  79.470  1.00  0.00           C  
ATOM   4035  HE1 HID   256      53.483  54.499  80.399  1.00  0.00           H  
ATOM   4036  NE2 HID   256      54.423  54.001  78.521  1.00  0.00           N  
ATOM   4037  CD2 HID   256      54.069  53.089  77.501  1.00  0.00           C  
ATOM   4038  HD2 HID   256      54.698  52.744  76.694  1.00  0.00           H  
ATOM   4039  C   HID   256      51.161  53.499  75.825  1.00  0.00           C  
ATOM   4040  O   HID   256      50.861  54.560  76.426  1.00  0.00           O  
ATOM   4041  N   VAL   257      51.775  53.514  74.657  1.00  0.00           N  
ATOM   4042  H   VAL   257      52.086  52.634  74.271  1.00  0.00           H  
ATOM   4043  CA  VAL   257      52.094  54.742  73.921  1.00  0.00           C  
ATOM   4044  HA  VAL   257      52.486  55.457  74.644  1.00  0.00           H  
ATOM   4045  CB  VAL   257      53.130  54.475  72.874  1.00  0.00           C  
ATOM   4046  HB  VAL   257      52.966  53.478  72.466  1.00  0.00           H  
ATOM   4047  CG1 VAL   257      53.284  55.459  71.784  1.00  0.00           C  
ATOM   4048 HG11 VAL   257      52.333  55.394  71.255  1.00  0.00           H  
ATOM   4049 HG12 VAL   257      53.420  56.472  72.162  1.00  0.00           H  
ATOM   4050 HG13 VAL   257      54.054  55.244  71.043  1.00  0.00           H  
ATOM   4051  CG2 VAL   257      54.535  54.281  73.560  1.00  0.00           C  
ATOM   4052 HG21 VAL   257      54.768  55.213  74.074  1.00  0.00           H  
ATOM   4053 HG22 VAL   257      54.627  53.459  74.270  1.00  0.00           H  
ATOM   4054 HG23 VAL   257      55.266  53.990  72.805  1.00  0.00           H  
ATOM   4055  C   VAL   257      50.793  55.443  73.508  1.00  0.00           C  
ATOM   4056  O   VAL   257      50.746  56.681  73.394  1.00  0.00           O  
ATOM   4057  N   TRP   258      49.834  54.708  73.087  1.00  0.00           N  
ATOM   4058  H   TRP   258      49.874  53.701  73.145  1.00  0.00           H  
ATOM   4059  CA  TRP   258      48.540  55.331  72.693  1.00  0.00           C  
ATOM   4060  HA  TRP   258      48.669  55.984  71.830  1.00  0.00           H  
ATOM   4061  CB  TRP   258      47.589  54.184  72.143  1.00  0.00           C  
ATOM   4062  HB2 TRP   258      48.241  53.496  71.606  1.00  0.00           H  
ATOM   4063  HB3 TRP   258      47.165  53.606  72.964  1.00  0.00           H  
ATOM   4064  CG  TRP   258      46.462  54.671  71.295  1.00  0.00           C  
ATOM   4065  CD1 TRP   258      46.255  55.941  70.905  1.00  0.00           C  
ATOM   4066  HD1 TRP   258      46.835  56.838  71.058  1.00  0.00           H  
ATOM   4067  NE1 TRP   258      45.046  56.062  70.214  1.00  0.00           N  
ATOM   4068  HE1 TRP   258      44.841  56.873  69.648  1.00  0.00           H  
ATOM   4069  CE2 TRP   258      44.464  54.904  70.038  1.00  0.00           C  
ATOM   4070  CZ2 TRP   258      43.278  54.477  69.432  1.00  0.00           C  
ATOM   4071  HZ2 TRP   258      42.814  55.170  68.745  1.00  0.00           H  
ATOM   4072  CH2 TRP   258      42.830  53.184  69.526  1.00  0.00           C  
ATOM   4073  HH2 TRP   258      41.973  52.884  68.942  1.00  0.00           H  
ATOM   4074  CZ3 TRP   258      43.548  52.267  70.338  1.00  0.00           C  
ATOM   4075  HZ3 TRP   258      43.206  51.243  70.369  1.00  0.00           H  
ATOM   4076  CE3 TRP   258      44.740  52.673  70.957  1.00  0.00           C  
ATOM   4077  HE3 TRP   258      45.249  51.924  71.544  1.00  0.00           H  
ATOM   4078  CD2 TRP   258      45.279  53.989  70.763  1.00  0.00           C  
ATOM   4079  C   TRP   258      47.737  56.009  73.858  1.00  0.00           C  
ATOM   4080  O   TRP   258      47.266  57.134  73.714  1.00  0.00           O  
ATOM   4081  N   ARG   259      47.719  55.465  75.121  1.00  0.00           N  
ATOM   4082  H   ARG   259      48.143  54.550  75.179  1.00  0.00           H  
ATOM   4083  CA  ARG   259      47.213  56.171  76.317  1.00  0.00           C  
ATOM   4084  HA  ARG   259      46.247  56.662  76.198  1.00  0.00           H  
ATOM   4085  CB  ARG   259      47.239  55.307  77.564  1.00  0.00           C  
ATOM   4086  HB2 ARG   259      48.192  54.783  77.499  1.00  0.00           H  
ATOM   4087  HB3 ARG   259      47.297  55.943  78.447  1.00  0.00           H  
ATOM   4088  CG  ARG   259      46.137  54.261  77.784  1.00  0.00           C  
ATOM   4089  HG2 ARG   259      45.158  54.694  77.986  1.00  0.00           H  
ATOM   4090  HG3 ARG   259      45.987  53.726  76.846  1.00  0.00           H  
ATOM   4091  CD  ARG   259      46.528  53.142  78.891  1.00  0.00           C  
ATOM   4092  HD2 ARG   259      45.723  52.407  78.895  1.00  0.00           H  
ATOM   4093  HD3 ARG   259      47.475  52.608  78.815  1.00  0.00           H  
ATOM   4094  NE  ARG   259      46.706  53.803  80.254  1.00  0.00           N  
ATOM   4095  HE  ARG   259      47.569  54.269  80.495  1.00  0.00           H  
ATOM   4096  CZ  ARG   259      45.774  54.114  81.061  1.00  0.00           C  
ATOM   4097  NH1 ARG   259      44.554  53.641  80.986  1.00  0.00           N  
ATOM   4098 HH11 ARG   259      44.230  53.217  80.129  1.00  0.00           H  
ATOM   4099 HH12 ARG   259      43.905  54.079  81.624  1.00  0.00           H  
ATOM   4100  NH2 ARG   259      46.025  54.901  82.066  1.00  0.00           N  
ATOM   4101 HH21 ARG   259      46.934  55.341  82.077  1.00  0.00           H  
ATOM   4102 HH22 ARG   259      45.297  55.154  82.719  1.00  0.00           H  
ATOM   4103  C   ARG   259      48.070  57.348  76.551  1.00  0.00           C  
ATOM   4104  O   ARG   259      47.542  58.397  76.912  1.00  0.00           O  
ATOM   4105  N   SER   260      49.380  57.241  76.383  1.00  0.00           N  
ATOM   4106  H   SER   260      49.806  56.386  76.054  1.00  0.00           H  
ATOM   4107  CA  SER   260      50.258  58.441  76.749  1.00  0.00           C  
ATOM   4108  HA  SER   260      49.958  58.875  77.703  1.00  0.00           H  
ATOM   4109  CB  SER   260      51.660  57.890  76.818  1.00  0.00           C  
ATOM   4110  HB2 SER   260      51.864  57.269  75.946  1.00  0.00           H  
ATOM   4111  HB3 SER   260      52.382  58.694  76.962  1.00  0.00           H  
ATOM   4112  OG  SER   260      51.738  56.933  77.851  1.00  0.00           O  
ATOM   4113  HG  SER   260      51.504  56.093  77.450  1.00  0.00           H  
ATOM   4114  C   SER   260      50.019  59.569  75.822  1.00  0.00           C  
ATOM   4115  O   SER   260      49.771  60.696  76.198  1.00  0.00           O  
ATOM   4116  N   VAL   261      49.959  59.215  74.551  1.00  0.00           N  
ATOM   4117  H   VAL   261      49.988  58.211  74.445  1.00  0.00           H  
ATOM   4118  CA  VAL   261      49.609  60.110  73.405  1.00  0.00           C  
ATOM   4119  HA  VAL   261      50.297  60.954  73.446  1.00  0.00           H  
ATOM   4120  CB  VAL   261      49.865  59.525  71.976  1.00  0.00           C  
ATOM   4121  HB  VAL   261      49.561  58.480  71.915  1.00  0.00           H  
ATOM   4122  CG1 VAL   261      48.987  60.209  70.887  1.00  0.00           C  
ATOM   4123 HG11 VAL   261      47.939  59.943  71.018  1.00  0.00           H  
ATOM   4124 HG12 VAL   261      49.070  61.290  71.004  1.00  0.00           H  
ATOM   4125 HG13 VAL   261      49.374  59.849  69.934  1.00  0.00           H  
ATOM   4126  CG2 VAL   261      51.391  59.539  71.713  1.00  0.00           C  
ATOM   4127 HG21 VAL   261      51.591  59.346  70.659  1.00  0.00           H  
ATOM   4128 HG22 VAL   261      51.773  60.534  71.943  1.00  0.00           H  
ATOM   4129 HG23 VAL   261      51.973  58.804  72.268  1.00  0.00           H  
ATOM   4130  C   VAL   261      48.176  60.756  73.585  1.00  0.00           C  
ATOM   4131  O   VAL   261      48.064  61.984  73.564  1.00  0.00           O  
ATOM   4132  N   VAL   262      47.096  59.985  73.786  1.00  0.00           N  
ATOM   4133  H   VAL   262      47.371  59.045  74.032  1.00  0.00           H  
ATOM   4134  CA  VAL   262      45.766  60.533  74.152  1.00  0.00           C  
ATOM   4135  HA  VAL   262      45.399  61.043  73.261  1.00  0.00           H  
ATOM   4136  CB  VAL   262      44.799  59.375  74.514  1.00  0.00           C  
ATOM   4137  HB  VAL   262      45.353  58.706  75.172  1.00  0.00           H  
ATOM   4138  CG1 VAL   262      43.493  59.707  75.265  1.00  0.00           C  
ATOM   4139 HG11 VAL   262      42.977  60.352  74.554  1.00  0.00           H  
ATOM   4140 HG12 VAL   262      43.017  58.750  75.482  1.00  0.00           H  
ATOM   4141 HG13 VAL   262      43.558  60.200  76.235  1.00  0.00           H  
ATOM   4142  CG2 VAL   262      44.343  58.618  73.209  1.00  0.00           C  
ATOM   4143 HG21 VAL   262      43.971  59.354  72.496  1.00  0.00           H  
ATOM   4144 HG22 VAL   262      45.083  58.003  72.695  1.00  0.00           H  
ATOM   4145 HG23 VAL   262      43.469  57.992  73.384  1.00  0.00           H  
ATOM   4146  C   VAL   262      45.754  61.523  75.318  1.00  0.00           C  
ATOM   4147  O   VAL   262      44.924  62.458  75.359  1.00  0.00           O  
ATOM   4148  N   ARG   263      46.563  61.274  76.365  1.00  0.00           N  
ATOM   4149  H   ARG   263      47.107  60.423  76.351  1.00  0.00           H  
ATOM   4150  CA  ARG   263      46.838  62.081  77.536  1.00  0.00           C  
ATOM   4151  HA  ARG   263      45.873  62.551  77.728  1.00  0.00           H  
ATOM   4152  CB  ARG   263      47.238  61.055  78.665  1.00  0.00           C  
ATOM   4153  HB2 ARG   263      46.559  60.206  78.586  1.00  0.00           H  
ATOM   4154  HB3 ARG   263      48.262  60.788  78.401  1.00  0.00           H  
ATOM   4155  CG  ARG   263      47.239  61.647  80.044  1.00  0.00           C  
ATOM   4156  HG2 ARG   263      47.866  62.537  80.102  1.00  0.00           H  
ATOM   4157  HG3 ARG   263      46.224  62.030  80.143  1.00  0.00           H  
ATOM   4158  CD  ARG   263      47.466  60.582  81.166  1.00  0.00           C  
ATOM   4159  HD2 ARG   263      47.470  61.082  82.135  1.00  0.00           H  
ATOM   4160  HD3 ARG   263      46.552  59.992  81.235  1.00  0.00           H  
ATOM   4161  NE  ARG   263      48.797  59.916  81.026  1.00  0.00           N  
ATOM   4162  HE  ARG   263      49.654  60.363  81.321  1.00  0.00           H  
ATOM   4163  CZ  ARG   263      49.033  58.769  80.367  1.00  0.00           C  
ATOM   4164  NH1 ARG   263      48.108  57.905  79.976  1.00  0.00           N  
ATOM   4165 HH11 ARG   263      47.147  58.190  80.100  1.00  0.00           H  
ATOM   4166 HH12 ARG   263      48.194  56.909  79.834  1.00  0.00           H  
ATOM   4167  NH2 ARG   263      50.263  58.460  80.040  1.00  0.00           N  
ATOM   4168 HH21 ARG   263      50.985  59.142  80.222  1.00  0.00           H  
ATOM   4169 HH22 ARG   263      50.492  57.526  79.730  1.00  0.00           H  
ATOM   4170  C   ARG   263      47.804  63.280  77.345  1.00  0.00           C  
ATOM   4171  O   ARG   263      47.900  64.205  78.110  1.00  0.00           O  
ATOM   4172  N   CYS   264      48.430  63.358  76.153  1.00  0.00           N  
ATOM   4173  H   CYS   264      48.538  62.572  75.528  1.00  0.00           H  
ATOM   4174  CA  CYS   264      49.249  64.472  75.632  1.00  0.00           C  
ATOM   4175  HA  CYS   264      49.628  65.158  76.389  1.00  0.00           H  
ATOM   4176  CB  CYS   264      50.499  63.850  74.934  1.00  0.00           C  
ATOM   4177  HB2 CYS   264      50.141  63.100  74.229  1.00  0.00           H  
ATOM   4178  HB3 CYS   264      51.076  64.640  74.454  1.00  0.00           H  
ATOM   4179  SG  CYS   264      51.575  63.037  76.129  1.00  0.00           S  
ATOM   4180  HG  CYS   264      50.747  62.025  76.402  1.00  0.00           H  
ATOM   4181  C   CYS   264      48.489  65.355  74.678  1.00  0.00           C  
ATOM   4182  O   CYS   264      48.453  66.567  74.751  1.00  0.00           O  
ATOM   4183  N   GLU   265      47.705  64.760  73.776  1.00  0.00           N  
ATOM   4184  H   GLU   265      47.850  63.811  73.464  1.00  0.00           H  
ATOM   4185  CA  GLU   265      46.654  65.379  72.988  1.00  0.00           C  
ATOM   4186  HA  GLU   265      47.220  66.192  72.535  1.00  0.00           H  
ATOM   4187  CB  GLU   265      45.949  64.396  71.978  1.00  0.00           C  
ATOM   4188  HB2 GLU   265      46.745  63.830  71.493  1.00  0.00           H  
ATOM   4189  HB3 GLU   265      45.317  63.622  72.413  1.00  0.00           H  
ATOM   4190  CG  GLU   265      45.144  65.169  70.867  1.00  0.00           C  
ATOM   4191  HG2 GLU   265      44.623  64.390  70.311  1.00  0.00           H  
ATOM   4192  HG3 GLU   265      44.388  65.737  71.409  1.00  0.00           H  
ATOM   4193  CD  GLU   265      45.877  66.064  69.908  1.00  0.00           C  
ATOM   4194  OE1 GLU   265      45.708  67.318  69.988  1.00  0.00           O  
ATOM   4195  OE2 GLU   265      46.528  65.632  68.973  1.00  0.00           O  
ATOM   4196  C   GLU   265      45.547  65.976  73.944  1.00  0.00           C  
ATOM   4197  O   GLU   265      44.900  66.948  73.576  1.00  0.00           O  
ATOM   4198  N   ARG   266      45.203  65.378  75.103  1.00  0.00           N  
ATOM   4199  H   ARG   266      45.743  64.563  75.355  1.00  0.00           H  
ATOM   4200  CA  ARG   266      44.022  65.744  75.907  1.00  0.00           C  
ATOM   4201  HA  ARG   266      43.783  64.836  76.460  1.00  0.00           H  
ATOM   4202  CB  ARG   266      44.196  67.029  76.748  1.00  0.00           C  
ATOM   4203  HB2 ARG   266      44.345  67.861  76.059  1.00  0.00           H  
ATOM   4204  HB3 ARG   266      43.253  67.262  77.241  1.00  0.00           H  
ATOM   4205  CG  ARG   266      45.411  66.923  77.728  1.00  0.00           C  
ATOM   4206  HG2 ARG   266      45.240  66.068  78.382  1.00  0.00           H  
ATOM   4207  HG3 ARG   266      46.268  66.643  77.115  1.00  0.00           H  
ATOM   4208  CD  ARG   266      45.718  68.177  78.540  1.00  0.00           C  
ATOM   4209  HD2 ARG   266      44.784  68.433  79.040  1.00  0.00           H  
ATOM   4210  HD3 ARG   266      46.417  67.906  79.331  1.00  0.00           H  
ATOM   4211  NE  ARG   266      46.169  69.338  77.741  1.00  0.00           N  
ATOM   4212  HE  ARG   266      45.432  69.914  77.358  1.00  0.00           H  
ATOM   4213  CZ  ARG   266      47.374  69.715  77.507  1.00  0.00           C  
ATOM   4214  NH1 ARG   266      48.420  68.882  77.675  1.00  0.00           N  
ATOM   4215 HH11 ARG   266      48.363  68.001  78.166  1.00  0.00           H  
ATOM   4216 HH12 ARG   266      49.296  69.227  77.310  1.00  0.00           H  
ATOM   4217  NH2 ARG   266      47.587  70.861  76.952  1.00  0.00           N  
ATOM   4218 HH21 ARG   266      46.859  71.532  76.753  1.00  0.00           H  
ATOM   4219 HH22 ARG   266      48.508  71.089  76.604  1.00  0.00           H  
ATOM   4220  C   ARG   266      42.666  65.672  75.122  1.00  0.00           C  
ATOM   4221  O   ARG   266      41.798  66.539  75.292  1.00  0.00           O  
ATOM   4222  N   ILE   267      42.442  64.630  74.328  1.00  0.00           N  
ATOM   4223  H   ILE   267      43.280  64.067  74.336  1.00  0.00           H  
ATOM   4224  CA  ILE   267      41.231  64.360  73.573  1.00  0.00           C  
ATOM   4225  HA  ILE   267      41.036  65.202  72.910  1.00  0.00           H  
ATOM   4226  CB  ILE   267      41.281  63.095  72.635  1.00  0.00           C  
ATOM   4227  HB  ILE   267      41.392  62.228  73.287  1.00  0.00           H  
ATOM   4228  CG2 ILE   267      39.932  62.852  71.932  1.00  0.00           C  
ATOM   4229 HG21 ILE   267      39.576  63.703  71.350  1.00  0.00           H  
ATOM   4230 HG22 ILE   267      39.988  62.007  71.246  1.00  0.00           H  
ATOM   4231 HG23 ILE   267      39.161  62.537  72.634  1.00  0.00           H  
ATOM   4232  CG1 ILE   267      42.387  63.219  71.588  1.00  0.00           C  
ATOM   4233 HG12 ILE   267      42.171  64.158  71.077  1.00  0.00           H  
ATOM   4234 HG13 ILE   267      43.309  63.204  72.170  1.00  0.00           H  
ATOM   4235  CD1 ILE   267      42.516  62.049  70.578  1.00  0.00           C  
ATOM   4236 HD11 ILE   267      43.417  62.256  70.002  1.00  0.00           H  
ATOM   4237 HD12 ILE   267      42.493  61.115  71.139  1.00  0.00           H  
ATOM   4238 HD13 ILE   267      41.615  62.142  69.972  1.00  0.00           H  
ATOM   4239  C   ILE   267      39.939  64.447  74.500  1.00  0.00           C  
ATOM   4240  O   ILE   267      39.987  63.884  75.615  1.00  0.00           O  
ATOM   4241  N   ASP   268      38.830  65.074  74.068  1.00  0.00           N  
ATOM   4242  H   ASP   268      38.869  65.281  73.080  1.00  0.00           H  
ATOM   4243  CA  ASP   268      37.619  64.923  74.828  1.00  0.00           C  
ATOM   4244  HA  ASP   268      37.836  65.381  75.793  1.00  0.00           H  
ATOM   4245  CB  ASP   268      36.394  65.727  74.188  1.00  0.00           C  
ATOM   4246  HB2 ASP   268      36.476  65.631  73.106  1.00  0.00           H  
ATOM   4247  HB3 ASP   268      35.487  65.262  74.574  1.00  0.00           H  
ATOM   4248  CG  ASP   268      36.319  67.201  74.572  1.00  0.00           C  
ATOM   4249  OD1 ASP   268      35.374  67.964  74.172  1.00  0.00           O  
ATOM   4250  OD2 ASP   268      37.096  67.648  75.460  1.00  0.00           O  
ATOM   4251  C   ASP   268      37.220  63.489  74.860  1.00  0.00           C  
ATOM   4252  O   ASP   268      37.112  62.743  73.908  1.00  0.00           O  
ATOM   4253  N   PRO   269      36.830  62.970  76.074  1.00  0.00           N  
ATOM   4254  CD  PRO   269      36.687  63.842  77.278  1.00  0.00           C  
ATOM   4255  HD2 PRO   269      36.062  64.727  77.163  1.00  0.00           H  
ATOM   4256  HD3 PRO   269      37.679  64.082  77.661  1.00  0.00           H  
ATOM   4257  CG  PRO   269      36.098  62.911  78.289  1.00  0.00           C  
ATOM   4258  HG2 PRO   269      35.023  63.024  78.150  1.00  0.00           H  
ATOM   4259  HG3 PRO   269      36.373  63.140  79.318  1.00  0.00           H  
ATOM   4260  CB  PRO   269      36.470  61.467  77.896  1.00  0.00           C  
ATOM   4261  HB2 PRO   269      35.687  60.771  78.200  1.00  0.00           H  
ATOM   4262  HB3 PRO   269      37.427  61.345  78.404  1.00  0.00           H  
ATOM   4263  CA  PRO   269      36.612  61.564  76.382  1.00  0.00           C  
ATOM   4264  HA  PRO   269      37.556  61.057  76.179  1.00  0.00           H  
ATOM   4265  C   PRO   269      35.495  60.912  75.589  1.00  0.00           C  
ATOM   4266  O   PRO   269      35.474  59.676  75.658  1.00  0.00           O  
ATOM   4267  N   GLN   270      34.575  61.650  74.983  1.00  0.00           N  
ATOM   4268  H   GLN   270      34.586  62.651  75.116  1.00  0.00           H  
ATOM   4269  CA  GLN   270      33.451  61.036  74.204  1.00  0.00           C  
ATOM   4270  HA  GLN   270      33.297  60.039  74.617  1.00  0.00           H  
ATOM   4271  CB  GLN   270      32.076  61.859  74.253  1.00  0.00           C  
ATOM   4272  HB2 GLN   270      32.292  62.719  73.619  1.00  0.00           H  
ATOM   4273  HB3 GLN   270      31.304  61.312  73.711  1.00  0.00           H  
ATOM   4274  CG  GLN   270      31.557  62.336  75.661  1.00  0.00           C  
ATOM   4275  HG2 GLN   270      30.549  62.724  75.519  1.00  0.00           H  
ATOM   4276  HG3 GLN   270      31.492  61.549  76.413  1.00  0.00           H  
ATOM   4277  CD  GLN   270      32.399  63.373  76.472  1.00  0.00           C  
ATOM   4278  OE1 GLN   270      32.412  63.400  77.721  1.00  0.00           O  
ATOM   4279  NE2 GLN   270      33.117  64.251  75.839  1.00  0.00           N  
ATOM   4280 HE21 GLN   270      33.621  64.925  76.398  1.00  0.00           H  
ATOM   4281 HE22 GLN   270      33.039  64.359  74.838  1.00  0.00           H  
ATOM   4282  C   GLN   270      33.853  60.821  72.709  1.00  0.00           C  
ATOM   4283  O   GLN   270      32.997  60.417  71.891  1.00  0.00           O  
ATOM   4284  N   GLU   271      35.049  61.038  72.259  1.00  0.00           N  
ATOM   4285  H   GLU   271      35.744  61.436  72.874  1.00  0.00           H  
ATOM   4286  CA  GLU   271      35.469  60.769  70.887  1.00  0.00           C  
ATOM   4287  HA  GLU   271      34.593  60.956  70.266  1.00  0.00           H  
ATOM   4288  CB  GLU   271      36.516  61.777  70.443  1.00  0.00           C  
ATOM   4289  HB2 GLU   271      37.322  61.658  71.168  1.00  0.00           H  
ATOM   4290  HB3 GLU   271      36.883  61.546  69.443  1.00  0.00           H  
ATOM   4291  CG  GLU   271      36.008  63.255  70.413  1.00  0.00           C  
ATOM   4292  HG2 GLU   271      35.766  63.574  71.426  1.00  0.00           H  
ATOM   4293  HG3 GLU   271      36.782  63.878  69.964  1.00  0.00           H  
ATOM   4294  CD  GLU   271      34.678  63.476  69.602  1.00  0.00           C  
ATOM   4295  OE1 GLU   271      33.654  64.042  70.097  1.00  0.00           O  
ATOM   4296  OE2 GLU   271      34.679  63.041  68.436  1.00  0.00           O  
ATOM   4297  C   GLU   271      35.912  59.394  70.564  1.00  0.00           C  
ATOM   4298  O   GLU   271      36.451  58.645  71.382  1.00  0.00           O  
ATOM   4299  N   VAL   272      35.580  58.927  69.356  1.00  0.00           N  
ATOM   4300  H   VAL   272      34.928  59.465  68.805  1.00  0.00           H  
ATOM   4301  CA  VAL   272      36.147  57.725  68.761  1.00  0.00           C  
ATOM   4302  HA  VAL   272      36.200  57.013  69.584  1.00  0.00           H  
ATOM   4303  CB  VAL   272      35.144  57.114  67.755  1.00  0.00           C  
ATOM   4304  HB  VAL   272      34.171  57.057  68.242  1.00  0.00           H  
ATOM   4305  CG1 VAL   272      34.941  58.096  66.625  1.00  0.00           C  
ATOM   4306 HG11 VAL   272      34.456  58.975  67.051  1.00  0.00           H  
ATOM   4307 HG12 VAL   272      35.858  58.339  66.088  1.00  0.00           H  
ATOM   4308 HG13 VAL   272      34.298  57.584  65.909  1.00  0.00           H  
ATOM   4309  CG2 VAL   272      35.602  55.713  67.292  1.00  0.00           C  
ATOM   4310 HG21 VAL   272      36.373  55.778  66.524  1.00  0.00           H  
ATOM   4311 HG22 VAL   272      35.925  55.108  68.140  1.00  0.00           H  
ATOM   4312 HG23 VAL   272      34.777  55.214  66.785  1.00  0.00           H  
ATOM   4313  C   VAL   272      37.570  57.981  68.234  1.00  0.00           C  
ATOM   4314  O   VAL   272      37.864  59.062  67.647  1.00  0.00           O  
ATOM   4315  N   LEU   273      38.397  56.952  68.273  1.00  0.00           N  
ATOM   4316  H   LEU   273      37.946  56.108  68.598  1.00  0.00           H  
ATOM   4317  CA  LEU   273      39.755  56.957  67.833  1.00  0.00           C  
ATOM   4318  HA  LEU   273      39.994  57.894  67.330  1.00  0.00           H  
ATOM   4319  CB  LEU   273      40.593  56.787  69.111  1.00  0.00           C  
ATOM   4320  HB2 LEU   273      40.479  55.794  69.546  1.00  0.00           H  
ATOM   4321  HB3 LEU   273      41.617  56.977  68.788  1.00  0.00           H  
ATOM   4322  CG  LEU   273      40.359  57.797  70.261  1.00  0.00           C  
ATOM   4323  HG  LEU   273      39.358  57.645  70.666  1.00  0.00           H  
ATOM   4324  CD1 LEU   273      41.337  57.482  71.401  1.00  0.00           C  
ATOM   4325 HD11 LEU   273      41.209  56.417  71.597  1.00  0.00           H  
ATOM   4326 HD12 LEU   273      42.367  57.603  71.065  1.00  0.00           H  
ATOM   4327 HD13 LEU   273      41.030  58.092  72.250  1.00  0.00           H  
ATOM   4328  CD2 LEU   273      40.602  59.290  69.933  1.00  0.00           C  
ATOM   4329 HD21 LEU   273      39.682  59.410  69.361  1.00  0.00           H  
ATOM   4330 HD22 LEU   273      40.596  59.912  70.828  1.00  0.00           H  
ATOM   4331 HD23 LEU   273      41.553  59.398  69.412  1.00  0.00           H  
ATOM   4332  C   LEU   273      39.993  55.881  66.803  1.00  0.00           C  
ATOM   4333  O   LEU   273      39.323  54.781  66.848  1.00  0.00           O  
ATOM   4334  N   TYR   274      41.078  55.959  66.025  1.00  0.00           N  
ATOM   4335  H   TYR   274      41.712  56.745  66.026  1.00  0.00           H  
ATOM   4336  CA  TYR   274      41.368  54.965  64.956  1.00  0.00           C  
ATOM   4337  HA  TYR   274      40.845  54.042  65.203  1.00  0.00           H  
ATOM   4338  CB  TYR   274      40.975  55.427  63.572  1.00  0.00           C  
ATOM   4339  HB2 TYR   274      41.712  56.184  63.304  1.00  0.00           H  
ATOM   4340  HB3 TYR   274      41.053  54.531  62.957  1.00  0.00           H  
ATOM   4341  CG  TYR   274      39.578  56.020  63.348  1.00  0.00           C  
ATOM   4342  CD1 TYR   274      38.530  55.265  62.843  1.00  0.00           C  
ATOM   4343  HD1 TYR   274      38.760  54.240  62.590  1.00  0.00           H  
ATOM   4344  CE1 TYR   274      37.218  55.736  62.870  1.00  0.00           C  
ATOM   4345  HE1 TYR   274      36.339  55.125  62.721  1.00  0.00           H  
ATOM   4346  CZ  TYR   274      36.881  57.022  63.388  1.00  0.00           C  
ATOM   4347  OH  TYR   274      35.603  57.283  63.736  1.00  0.00           O  
ATOM   4348  HH  TYR   274      35.475  58.205  63.972  1.00  0.00           H  
ATOM   4349  CE2 TYR   274      37.962  57.842  63.663  1.00  0.00           C  
ATOM   4350  HE2 TYR   274      37.774  58.766  64.190  1.00  0.00           H  
ATOM   4351  CD2 TYR   274      39.283  57.286  63.752  1.00  0.00           C  
ATOM   4352  HD2 TYR   274      40.046  57.956  64.119  1.00  0.00           H  
ATOM   4353  C   TYR   274      42.914  54.731  65.007  1.00  0.00           C  
ATOM   4354  O   TYR   274      43.742  55.664  64.852  1.00  0.00           O  
ATOM   4355  N   TYR   275      43.294  53.496  65.074  1.00  0.00           N  
ATOM   4356  H   TYR   275      42.548  52.829  65.207  1.00  0.00           H  
ATOM   4357  CA  TYR   275      44.743  53.134  65.192  1.00  0.00           C  
ATOM   4358  HA  TYR   275      45.409  53.943  64.890  1.00  0.00           H  
ATOM   4359  CB  TYR   275      44.922  52.803  66.690  1.00  0.00           C  
ATOM   4360  HB2 TYR   275      44.581  53.726  67.158  1.00  0.00           H  
ATOM   4361  HB3 TYR   275      44.264  51.998  67.016  1.00  0.00           H  
ATOM   4362  CG  TYR   275      46.367  52.640  67.244  1.00  0.00           C  
ATOM   4363  CD1 TYR   275      46.497  51.787  68.343  1.00  0.00           C  
ATOM   4364  HD1 TYR   275      45.625  51.329  68.788  1.00  0.00           H  
ATOM   4365  CE1 TYR   275      47.713  51.879  69.070  1.00  0.00           C  
ATOM   4366  HE1 TYR   275      47.770  51.260  69.953  1.00  0.00           H  
ATOM   4367  CZ  TYR   275      48.861  52.602  68.651  1.00  0.00           C  
ATOM   4368  OH  TYR   275      49.966  52.643  69.436  1.00  0.00           O  
ATOM   4369  HH  TYR   275      49.768  52.222  70.275  1.00  0.00           H  
ATOM   4370  CE2 TYR   275      48.720  53.300  67.426  1.00  0.00           C  
ATOM   4371  HE2 TYR   275      49.572  53.864  67.077  1.00  0.00           H  
ATOM   4372  CD2 TYR   275      47.554  53.315  66.699  1.00  0.00           C  
ATOM   4373  HD2 TYR   275      47.519  53.941  65.820  1.00  0.00           H  
ATOM   4374  C   TYR   275      44.997  51.970  64.208  1.00  0.00           C  
ATOM   4375  O   TYR   275      44.416  50.879  64.309  1.00  0.00           O  
ATOM   4376  N   ILE   276      45.886  52.212  63.250  1.00  0.00           N  
ATOM   4377  H   ILE   276      46.429  53.052  63.396  1.00  0.00           H  
ATOM   4378  CA  ILE   276      46.174  51.388  62.104  1.00  0.00           C  
ATOM   4379  HA  ILE   276      45.438  50.596  61.963  1.00  0.00           H  
ATOM   4380  CB  ILE   276      46.293  52.270  60.870  1.00  0.00           C  
ATOM   4381  HB  ILE   276      47.010  53.077  61.023  1.00  0.00           H  
ATOM   4382  CG2 ILE   276      46.711  51.502  59.595  1.00  0.00           C  
ATOM   4383 HG21 ILE   276      46.335  51.956  58.678  1.00  0.00           H  
ATOM   4384 HG22 ILE   276      47.799  51.541  59.533  1.00  0.00           H  
ATOM   4385 HG23 ILE   276      46.483  50.438  59.668  1.00  0.00           H  
ATOM   4386  CG1 ILE   276      44.928  52.909  60.480  1.00  0.00           C  
ATOM   4387 HG12 ILE   276      45.057  53.518  59.586  1.00  0.00           H  
ATOM   4388 HG13 ILE   276      44.263  52.109  60.156  1.00  0.00           H  
ATOM   4389  CD1 ILE   276      44.106  53.724  61.443  1.00  0.00           C  
ATOM   4390 HD11 ILE   276      43.325  54.263  60.907  1.00  0.00           H  
ATOM   4391 HD12 ILE   276      43.617  53.068  62.164  1.00  0.00           H  
ATOM   4392 HD13 ILE   276      44.749  54.451  61.940  1.00  0.00           H  
ATOM   4393  C   ILE   276      47.577  50.663  62.193  1.00  0.00           C  
ATOM   4394  O   ILE   276      48.547  51.342  62.605  1.00  0.00           O  
ATOM   4395  N   LEU   277      47.672  49.425  61.761  1.00  0.00           N  
ATOM   4396  H   LEU   277      46.838  48.899  61.542  1.00  0.00           H  
ATOM   4397  CA  LEU   277      48.900  48.629  61.712  1.00  0.00           C  
ATOM   4398  HA  LEU   277      49.733  49.303  61.512  1.00  0.00           H  
ATOM   4399  CB  LEU   277      49.204  47.994  63.096  1.00  0.00           C  
ATOM   4400  HB2 LEU   277      50.216  47.595  63.152  1.00  0.00           H  
ATOM   4401  HB3 LEU   277      49.124  48.744  63.883  1.00  0.00           H  
ATOM   4402  CG  LEU   277      48.334  46.815  63.615  1.00  0.00           C  
ATOM   4403  HG  LEU   277      48.353  46.026  62.862  1.00  0.00           H  
ATOM   4404  CD1 LEU   277      48.853  46.201  64.897  1.00  0.00           C  
ATOM   4405 HD11 LEU   277      48.255  45.374  65.278  1.00  0.00           H  
ATOM   4406 HD12 LEU   277      49.886  45.926  64.683  1.00  0.00           H  
ATOM   4407 HD13 LEU   277      48.886  46.960  65.678  1.00  0.00           H  
ATOM   4408  CD2 LEU   277      46.802  47.089  63.743  1.00  0.00           C  
ATOM   4409 HD21 LEU   277      46.705  47.995  64.342  1.00  0.00           H  
ATOM   4410 HD22 LEU   277      46.433  47.160  62.720  1.00  0.00           H  
ATOM   4411 HD23 LEU   277      46.356  46.217  64.222  1.00  0.00           H  
ATOM   4412  C   LEU   277      48.616  47.647  60.571  1.00  0.00           C  
ATOM   4413  O   LEU   277      47.509  47.054  60.449  1.00  0.00           O  
ATOM   4414  N   LEU   278      49.600  47.373  59.759  1.00  0.00           N  
ATOM   4415  H   LEU   278      50.502  47.825  59.784  1.00  0.00           H  
ATOM   4416  CA  LEU   278      49.572  46.267  58.799  1.00  0.00           C  
ATOM   4417  HA  LEU   278      48.596  46.250  58.315  1.00  0.00           H  
ATOM   4418  CB  LEU   278      50.627  46.403  57.684  1.00  0.00           C  
ATOM   4419  HB2 LEU   278      51.578  46.728  58.106  1.00  0.00           H  
ATOM   4420  HB3 LEU   278      50.832  45.405  57.296  1.00  0.00           H  
ATOM   4421  CG  LEU   278      50.383  47.300  56.474  1.00  0.00           C  
ATOM   4422  HG  LEU   278      49.603  46.819  55.885  1.00  0.00           H  
ATOM   4423  CD1 LEU   278      50.069  48.695  56.834  1.00  0.00           C  
ATOM   4424 HD11 LEU   278      49.184  48.732  57.468  1.00  0.00           H  
ATOM   4425 HD12 LEU   278      50.853  49.134  57.451  1.00  0.00           H  
ATOM   4426 HD13 LEU   278      49.906  49.334  55.966  1.00  0.00           H  
ATOM   4427  CD2 LEU   278      51.612  47.357  55.618  1.00  0.00           C  
ATOM   4428 HD21 LEU   278      51.331  47.803  54.663  1.00  0.00           H  
ATOM   4429 HD22 LEU   278      52.437  47.849  56.134  1.00  0.00           H  
ATOM   4430 HD23 LEU   278      51.851  46.336  55.321  1.00  0.00           H  
ATOM   4431  C   LEU   278      49.721  44.888  59.456  1.00  0.00           C  
ATOM   4432  O   LEU   278      50.588  44.686  60.378  1.00  0.00           O  
ATOM   4433  N   ILE   279      48.889  43.956  59.082  1.00  0.00           N  
ATOM   4434  H   ILE   279      48.226  44.203  58.361  1.00  0.00           H  
ATOM   4435  CA  ILE   279      48.824  42.580  59.572  1.00  0.00           C  
ATOM   4436  HA  ILE   279      49.421  42.447  60.475  1.00  0.00           H  
ATOM   4437  CB  ILE   279      47.332  42.164  59.842  1.00  0.00           C  
ATOM   4438  HB  ILE   279      46.783  42.192  58.901  1.00  0.00           H  
ATOM   4439  CG2 ILE   279      47.217  40.780  60.423  1.00  0.00           C  
ATOM   4440 HG21 ILE   279      47.118  40.038  59.631  1.00  0.00           H  
ATOM   4441 HG22 ILE   279      48.112  40.605  61.020  1.00  0.00           H  
ATOM   4442 HG23 ILE   279      46.317  40.491  60.965  1.00  0.00           H  
ATOM   4443  CG1 ILE   279      46.605  43.129  60.883  1.00  0.00           C  
ATOM   4444 HG12 ILE   279      46.670  44.083  60.361  1.00  0.00           H  
ATOM   4445 HG13 ILE   279      45.536  42.986  61.040  1.00  0.00           H  
ATOM   4446  CD1 ILE   279      47.291  43.208  62.295  1.00  0.00           C  
ATOM   4447 HD11 ILE   279      47.124  42.357  62.956  1.00  0.00           H  
ATOM   4448 HD12 ILE   279      48.372  43.325  62.228  1.00  0.00           H  
ATOM   4449 HD13 ILE   279      46.997  44.142  62.774  1.00  0.00           H  
ATOM   4450  C   ILE   279      49.349  41.713  58.447  1.00  0.00           C  
ATOM   4451  O   ILE   279      49.038  41.820  57.260  1.00  0.00           O  
ATOM   4452  N   ASP   280      50.292  40.875  58.744  1.00  0.00           N  
ATOM   4453  H   ASP   280      50.649  40.825  59.688  1.00  0.00           H  
ATOM   4454  CA  ASP   280      50.980  40.001  57.786  1.00  0.00           C  
ATOM   4455  HA  ASP   280      51.267  40.672  56.975  1.00  0.00           H  
ATOM   4456  CB  ASP   280      52.270  39.339  58.280  1.00  0.00           C  
ATOM   4457  HB2 ASP   280      53.100  40.037  58.388  1.00  0.00           H  
ATOM   4458  HB3 ASP   280      52.084  38.943  59.278  1.00  0.00           H  
ATOM   4459  CG  ASP   280      52.860  38.240  57.362  1.00  0.00           C  
ATOM   4460  OD1 ASP   280      52.580  38.318  56.119  1.00  0.00           O  
ATOM   4461  OD2 ASP   280      53.336  37.240  57.890  1.00  0.00           O  
ATOM   4462  C   ASP   280      50.060  38.924  57.269  1.00  0.00           C  
ATOM   4463  O   ASP   280      49.644  37.946  57.947  1.00  0.00           O  
ATOM   4464  N   ALA   281      49.830  38.909  55.947  1.00  0.00           N  
ATOM   4465  H   ALA   281      50.315  39.571  55.358  1.00  0.00           H  
ATOM   4466  CA  ALA   281      48.920  38.031  55.164  1.00  0.00           C  
ATOM   4467  HA  ALA   281      48.136  37.651  55.819  1.00  0.00           H  
ATOM   4468  CB  ALA   281      48.244  38.864  54.067  1.00  0.00           C  
ATOM   4469  HB1 ALA   281      47.554  39.612  54.457  1.00  0.00           H  
ATOM   4470  HB2 ALA   281      49.004  39.320  53.432  1.00  0.00           H  
ATOM   4471  HB3 ALA   281      47.759  38.169  53.382  1.00  0.00           H  
ATOM   4472  C   ALA   281      49.664  36.831  54.590  1.00  0.00           C  
ATOM   4473  O   ALA   281      49.020  35.830  54.310  1.00  0.00           O  
ATOM   4474  N   ARG   282      51.011  36.907  54.353  1.00  0.00           N  
ATOM   4475  H   ARG   282      51.424  37.773  54.667  1.00  0.00           H  
ATOM   4476  CA  ARG   282      51.813  35.830  53.728  1.00  0.00           C  
ATOM   4477  HA  ARG   282      51.648  35.602  52.675  1.00  0.00           H  
ATOM   4478  CB  ARG   282      53.350  36.025  53.905  1.00  0.00           C  
ATOM   4479  HB2 ARG   282      53.615  36.142  54.956  1.00  0.00           H  
ATOM   4480  HB3 ARG   282      53.823  35.080  53.639  1.00  0.00           H  
ATOM   4481  CG  ARG   282      54.099  37.104  53.088  1.00  0.00           C  
ATOM   4482  HG2 ARG   282      53.776  37.031  52.050  1.00  0.00           H  
ATOM   4483  HG3 ARG   282      53.839  38.096  53.458  1.00  0.00           H  
ATOM   4484  CD  ARG   282      55.639  36.877  53.076  1.00  0.00           C  
ATOM   4485  HD2 ARG   282      55.979  37.131  54.080  1.00  0.00           H  
ATOM   4486  HD3 ARG   282      55.916  35.851  52.837  1.00  0.00           H  
ATOM   4487  NE  ARG   282      56.460  37.814  52.219  1.00  0.00           N  
ATOM   4488  HE  ARG   282      57.095  37.369  51.571  1.00  0.00           H  
ATOM   4489  CZ  ARG   282      56.700  39.050  52.438  1.00  0.00           C  
ATOM   4490  NH1 ARG   282      56.164  39.818  53.340  1.00  0.00           N  
ATOM   4491 HH11 ARG   282      55.463  39.577  54.025  1.00  0.00           H  
ATOM   4492 HH12 ARG   282      56.377  40.806  53.349  1.00  0.00           H  
ATOM   4493  NH2 ARG   282      57.468  39.716  51.611  1.00  0.00           N  
ATOM   4494 HH21 ARG   282      58.061  39.175  50.998  1.00  0.00           H  
ATOM   4495 HH22 ARG   282      57.573  40.718  51.681  1.00  0.00           H  
ATOM   4496  C   ARG   282      51.482  34.462  54.433  1.00  0.00           C  
ATOM   4497  O   ARG   282      51.190  33.475  53.819  1.00  0.00           O  
ATOM   4498  N   THR   283      51.402  34.410  55.766  1.00  0.00           N  
ATOM   4499  H   THR   283      51.580  35.231  56.327  1.00  0.00           H  
ATOM   4500  CA  THR   283      51.212  33.184  56.518  1.00  0.00           C  
ATOM   4501  HA  THR   283      51.612  32.316  55.994  1.00  0.00           H  
ATOM   4502  CB  THR   283      51.923  33.308  57.900  1.00  0.00           C  
ATOM   4503  HB  THR   283      51.716  32.352  58.381  1.00  0.00           H  
ATOM   4504  CG2 THR   283      53.413  33.505  57.800  1.00  0.00           C  
ATOM   4505 HG21 THR   283      53.550  34.472  57.315  1.00  0.00           H  
ATOM   4506 HG22 THR   283      53.926  33.608  58.756  1.00  0.00           H  
ATOM   4507 HG23 THR   283      53.918  32.801  57.138  1.00  0.00           H  
ATOM   4508  OG1 THR   283      51.273  34.293  58.648  1.00  0.00           O  
ATOM   4509  HG1 THR   283      51.954  34.756  59.141  1.00  0.00           H  
ATOM   4510  C   THR   283      49.705  32.832  56.766  1.00  0.00           C  
ATOM   4511  O   THR   283      49.367  31.704  56.917  1.00  0.00           O  
ATOM   4512  N   ARG   284      48.859  33.876  56.887  1.00  0.00           N  
ATOM   4513  H   ARG   284      49.202  34.804  56.684  1.00  0.00           H  
ATOM   4514  CA  ARG   284      47.422  33.818  57.129  1.00  0.00           C  
ATOM   4515  HA  ARG   284      47.275  33.039  57.877  1.00  0.00           H  
ATOM   4516  CB  ARG   284      46.904  35.164  57.741  1.00  0.00           C  
ATOM   4517  HB2 ARG   284      47.113  35.984  57.053  1.00  0.00           H  
ATOM   4518  HB3 ARG   284      45.817  35.120  57.795  1.00  0.00           H  
ATOM   4519  CG  ARG   284      47.624  35.523  59.014  1.00  0.00           C  
ATOM   4520  HG2 ARG   284      47.436  34.770  59.779  1.00  0.00           H  
ATOM   4521  HG3 ARG   284      48.683  35.639  58.780  1.00  0.00           H  
ATOM   4522  CD  ARG   284      47.115  36.904  59.544  1.00  0.00           C  
ATOM   4523  HD2 ARG   284      47.472  37.700  58.890  1.00  0.00           H  
ATOM   4524  HD3 ARG   284      46.029  36.863  59.635  1.00  0.00           H  
ATOM   4525  NE  ARG   284      47.504  37.144  60.994  1.00  0.00           N  
ATOM   4526  HE  ARG   284      46.911  36.807  61.739  1.00  0.00           H  
ATOM   4527  CZ  ARG   284      48.675  37.710  61.416  1.00  0.00           C  
ATOM   4528  NH1 ARG   284      49.624  38.140  60.620  1.00  0.00           N  
ATOM   4529 HH11 ARG   284      49.431  38.055  59.632  1.00  0.00           H  
ATOM   4530 HH12 ARG   284      50.423  38.659  60.954  1.00  0.00           H  
ATOM   4531  NH2 ARG   284      48.803  37.901  62.699  1.00  0.00           N  
ATOM   4532 HH21 ARG   284      48.023  37.743  63.321  1.00  0.00           H  
ATOM   4533 HH22 ARG   284      49.581  38.455  63.030  1.00  0.00           H  
ATOM   4534  C   ARG   284      46.628  33.332  55.879  1.00  0.00           C  
ATOM   4535  O   ARG   284      45.614  32.631  55.998  1.00  0.00           O  
ATOM   4536  N   LEU   285      47.213  33.581  54.702  1.00  0.00           N  
ATOM   4537  H   LEU   285      48.058  34.135  54.730  1.00  0.00           H  
ATOM   4538  CA  LEU   285      46.606  33.229  53.390  1.00  0.00           C  
ATOM   4539  HA  LEU   285      45.565  33.548  53.430  1.00  0.00           H  
ATOM   4540  CB  LEU   285      47.322  33.916  52.143  1.00  0.00           C  
ATOM   4541  HB2 LEU   285      48.388  34.006  52.348  1.00  0.00           H  
ATOM   4542  HB3 LEU   285      47.170  33.260  51.286  1.00  0.00           H  
ATOM   4543  CG  LEU   285      46.733  35.331  51.773  1.00  0.00           C  
ATOM   4544  HG  LEU   285      46.593  35.823  52.736  1.00  0.00           H  
ATOM   4545  CD1 LEU   285      47.669  36.239  50.844  1.00  0.00           C  
ATOM   4546 HD11 LEU   285      47.928  35.764  49.898  1.00  0.00           H  
ATOM   4547 HD12 LEU   285      47.110  37.153  50.643  1.00  0.00           H  
ATOM   4548 HD13 LEU   285      48.659  36.426  51.261  1.00  0.00           H  
ATOM   4549  CD2 LEU   285      45.336  35.264  51.225  1.00  0.00           C  
ATOM   4550 HD21 LEU   285      45.219  34.630  50.347  1.00  0.00           H  
ATOM   4551 HD22 LEU   285      44.634  34.818  51.930  1.00  0.00           H  
ATOM   4552 HD23 LEU   285      44.924  36.231  50.933  1.00  0.00           H  
ATOM   4553  C   LEU   285      46.663  31.697  53.215  1.00  0.00           C  
ATOM   4554  O   LEU   285      47.577  31.010  53.703  1.00  0.00           O  
ATOM   4555  N   ILE   286      45.611  31.094  52.654  1.00  0.00           N  
ATOM   4556  H   ILE   286      44.836  31.726  52.513  1.00  0.00           H  
ATOM   4557  CA  ILE   286      45.577  29.740  52.237  1.00  0.00           C  
ATOM   4558  HA  ILE   286      46.452  29.192  52.585  1.00  0.00           H  
ATOM   4559  CB  ILE   286      44.397  28.984  52.828  1.00  0.00           C  
ATOM   4560  HB  ILE   286      43.507  29.604  52.719  1.00  0.00           H  
ATOM   4561  CG2 ILE   286      44.072  27.627  52.190  1.00  0.00           C  
ATOM   4562 HG21 ILE   286      43.668  26.982  52.970  1.00  0.00           H  
ATOM   4563 HG22 ILE   286      43.303  27.713  51.422  1.00  0.00           H  
ATOM   4564 HG23 ILE   286      44.936  27.168  51.709  1.00  0.00           H  
ATOM   4565  CG1 ILE   286      44.607  28.941  54.341  1.00  0.00           C  
ATOM   4566 HG12 ILE   286      45.348  28.145  54.426  1.00  0.00           H  
ATOM   4567 HG13 ILE   286      45.078  29.854  54.704  1.00  0.00           H  
ATOM   4568  CD1 ILE   286      43.460  28.608  55.223  1.00  0.00           C  
ATOM   4569 HD11 ILE   286      43.821  28.282  56.198  1.00  0.00           H  
ATOM   4570 HD12 ILE   286      42.991  29.589  55.305  1.00  0.00           H  
ATOM   4571 HD13 ILE   286      42.847  27.764  54.908  1.00  0.00           H  
ATOM   4572  C   ILE   286      45.571  29.693  50.715  1.00  0.00           C  
ATOM   4573  O   ILE   286      44.802  30.371  50.045  1.00  0.00           O  
ATOM   4574  N   PRO   287      46.531  28.976  50.007  1.00  0.00           N  
ATOM   4575  CD  PRO   287      46.578  28.760  48.533  1.00  0.00           C  
ATOM   4576  HD2 PRO   287      47.131  29.548  48.019  1.00  0.00           H  
ATOM   4577  HD3 PRO   287      45.608  28.503  48.108  1.00  0.00           H  
ATOM   4578  CG  PRO   287      47.288  27.379  48.486  1.00  0.00           C  
ATOM   4579  HG2 PRO   287      47.682  27.167  47.492  1.00  0.00           H  
ATOM   4580  HG3 PRO   287      46.505  26.707  48.837  1.00  0.00           H  
ATOM   4581  CB  PRO   287      48.429  27.531  49.463  1.00  0.00           C  
ATOM   4582  HB2 PRO   287      49.289  27.977  48.964  1.00  0.00           H  
ATOM   4583  HB3 PRO   287      48.683  26.537  49.830  1.00  0.00           H  
ATOM   4584  CA  PRO   287      47.784  28.404  50.582  1.00  0.00           C  
ATOM   4585  HA  PRO   287      47.417  27.636  51.263  1.00  0.00           H  
ATOM   4586  C   PRO   287      48.731  29.462  51.079  1.00  0.00           C  
ATOM   4587  O   PRO   287      48.492  30.663  50.723  1.00  0.00           O  
ATOM   4588  N   PRO   288      49.756  29.216  51.972  1.00  0.00           N  
ATOM   4589  CD  PRO   288      50.050  27.957  52.653  1.00  0.00           C  
ATOM   4590  HD2 PRO   288      50.085  27.083  52.002  1.00  0.00           H  
ATOM   4591  HD3 PRO   288      49.243  27.759  53.359  1.00  0.00           H  
ATOM   4592  CG  PRO   288      51.460  28.147  53.199  1.00  0.00           C  
ATOM   4593  HG2 PRO   288      52.240  27.626  52.644  1.00  0.00           H  
ATOM   4594  HG3 PRO   288      51.462  27.823  54.240  1.00  0.00           H  
ATOM   4595  CB  PRO   288      51.702  29.665  53.258  1.00  0.00           C  
ATOM   4596  HB2 PRO   288      52.759  29.923  53.200  1.00  0.00           H  
ATOM   4597  HB3 PRO   288      51.361  29.849  54.277  1.00  0.00           H  
ATOM   4598  CA  PRO   288      50.717  30.258  52.257  1.00  0.00           C  
ATOM   4599  HA  PRO   288      50.186  31.028  52.816  1.00  0.00           H  
ATOM   4600  C   PRO   288      51.558  30.806  51.125  1.00  0.00           C  
ATOM   4601  O   PRO   288      51.716  30.092  50.138  1.00  0.00           O  
ATOM   4602  N   LEU   289      52.094  31.977  51.213  1.00  0.00           N  
ATOM   4603  H   LEU   289      51.850  32.519  52.029  1.00  0.00           H  
ATOM   4604  CA  LEU   289      53.096  32.589  50.229  1.00  0.00           C  
ATOM   4605  HA  LEU   289      52.939  32.206  49.221  1.00  0.00           H  
ATOM   4606  CB  LEU   289      52.947  34.098  50.282  1.00  0.00           C  
ATOM   4607  HB2 LEU   289      52.703  34.543  51.247  1.00  0.00           H  
ATOM   4608  HB3 LEU   289      53.846  34.637  49.985  1.00  0.00           H  
ATOM   4609  CG  LEU   289      51.894  34.613  49.241  1.00  0.00           C  
ATOM   4610  HG  LEU   289      52.337  34.556  48.247  1.00  0.00           H  
ATOM   4611  CD1 LEU   289      50.520  33.917  49.416  1.00  0.00           C  
ATOM   4612 HD11 LEU   289      50.480  32.996  48.834  1.00  0.00           H  
ATOM   4613 HD12 LEU   289      50.217  33.805  50.457  1.00  0.00           H  
ATOM   4614 HD13 LEU   289      49.786  34.559  48.930  1.00  0.00           H  
ATOM   4615  CD2 LEU   289      51.773  36.057  49.528  1.00  0.00           C  
ATOM   4616 HD21 LEU   289      51.126  36.553  48.805  1.00  0.00           H  
ATOM   4617 HD22 LEU   289      51.239  36.162  50.473  1.00  0.00           H  
ATOM   4618 HD23 LEU   289      52.750  36.516  49.376  1.00  0.00           H  
ATOM   4619  C   LEU   289      54.526  32.047  50.643  1.00  0.00           C  
ATOM   4620  O   LEU   289      54.785  31.361  51.670  1.00  0.00           O  
ATOM   4621  N   GLU   290      55.469  32.226  49.729  1.00  0.00           N  
ATOM   4622  H   GLU   290      55.371  33.024  49.118  1.00  0.00           H  
ATOM   4623  CA  GLU   290      56.801  31.566  49.810  1.00  0.00           C  
ATOM   4624  HA  GLU   290      56.828  30.567  50.244  1.00  0.00           H  
ATOM   4625  CB  GLU   290      57.618  31.633  48.551  1.00  0.00           C  
ATOM   4626  HB2 GLU   290      57.861  32.664  48.293  1.00  0.00           H  
ATOM   4627  HB3 GLU   290      58.592  31.203  48.782  1.00  0.00           H  
ATOM   4628  CG  GLU   290      57.107  30.985  47.297  1.00  0.00           C  
ATOM   4629  HG2 GLU   290      56.082  31.202  46.994  1.00  0.00           H  
ATOM   4630  HG3 GLU   290      57.771  31.270  46.481  1.00  0.00           H  
ATOM   4631  CD  GLU   290      57.118  29.484  47.488  1.00  0.00           C  
ATOM   4632  OE1 GLU   290      58.227  28.908  47.407  1.00  0.00           O  
ATOM   4633  OE2 GLU   290      56.079  28.890  47.966  1.00  0.00           O  
ATOM   4634  C   GLU   290      57.585  32.294  50.934  1.00  0.00           C  
ATOM   4635  O   GLU   290      57.392  33.444  51.320  1.00  0.00           O  
ATOM   4636  N   ASP   291      58.454  31.540  51.580  1.00  0.00           N  
ATOM   4637  H   ASP   291      58.647  30.580  51.334  1.00  0.00           H  
ATOM   4638  CA  ASP   291      59.346  32.066  52.685  1.00  0.00           C  
ATOM   4639  HA  ASP   291      58.658  32.748  53.184  1.00  0.00           H  
ATOM   4640  CB  ASP   291      59.917  30.947  53.511  1.00  0.00           C  
ATOM   4641  HB2 ASP   291      59.097  30.263  53.731  1.00  0.00           H  
ATOM   4642  HB3 ASP   291      60.711  30.444  52.960  1.00  0.00           H  
ATOM   4643  CG  ASP   291      60.510  31.330  54.877  1.00  0.00           C  
ATOM   4644  OD1 ASP   291      61.471  30.694  55.274  1.00  0.00           O  
ATOM   4645  OD2 ASP   291      59.945  32.250  55.538  1.00  0.00           O  
ATOM   4646  C   ASP   291      60.554  32.888  52.129  1.00  0.00           C  
ATOM   4647  O   ASP   291      61.524  33.240  52.757  1.00  0.00           O  
ATOM   4648  N   ASP   292      60.547  33.013  50.781  1.00  0.00           N  
ATOM   4649  H   ASP   292      59.765  32.544  50.347  1.00  0.00           H  
ATOM   4650  CA  ASP   292      61.453  33.762  49.883  1.00  0.00           C  
ATOM   4651  HA  ASP   292      62.190  34.294  50.485  1.00  0.00           H  
ATOM   4652  CB  ASP   292      62.281  32.766  49.145  1.00  0.00           C  
ATOM   4653  HB2 ASP   292      62.816  33.292  48.354  1.00  0.00           H  
ATOM   4654  HB3 ASP   292      62.905  32.218  49.851  1.00  0.00           H  
ATOM   4655  CG  ASP   292      61.422  31.662  48.486  1.00  0.00           C  
ATOM   4656  OD1 ASP   292      61.388  30.552  49.068  1.00  0.00           O  
ATOM   4657  OD2 ASP   292      61.044  31.867  47.326  1.00  0.00           O  
ATOM   4658  C   ASP   292      60.512  34.679  48.909  1.00  0.00           C  
ATOM   4659  O   ASP   292      61.007  35.331  47.992  1.00  0.00           O  
ATOM   4660  N   TYR   293      59.237  34.873  49.183  1.00  0.00           N  
ATOM   4661  H   TYR   293      58.924  34.257  49.920  1.00  0.00           H  
ATOM   4662  CA  TYR   293      58.336  35.754  48.510  1.00  0.00           C  
ATOM   4663  HA  TYR   293      58.412  35.549  47.442  1.00  0.00           H  
ATOM   4664  CB  TYR   293      56.813  35.640  48.859  1.00  0.00           C  
ATOM   4665  HB2 TYR   293      56.471  34.647  48.565  1.00  0.00           H  
ATOM   4666  HB3 TYR   293      56.781  35.825  49.933  1.00  0.00           H  
ATOM   4667  CG  TYR   293      56.010  36.648  48.126  1.00  0.00           C  
ATOM   4668  CD1 TYR   293      55.543  37.847  48.788  1.00  0.00           C  
ATOM   4669  HD1 TYR   293      55.839  38.066  49.804  1.00  0.00           H  
ATOM   4670  CE1 TYR   293      54.588  38.693  48.178  1.00  0.00           C  
ATOM   4671  HE1 TYR   293      54.184  39.434  48.851  1.00  0.00           H  
ATOM   4672  CZ  TYR   293      54.195  38.423  46.888  1.00  0.00           C  
ATOM   4673  OH  TYR   293      53.330  39.255  46.355  1.00  0.00           O  
ATOM   4674  HH  TYR   293      53.400  40.144  46.712  1.00  0.00           H  
ATOM   4675  CE2 TYR   293      54.675  37.306  46.158  1.00  0.00           C  
ATOM   4676  HE2 TYR   293      54.357  37.184  45.134  1.00  0.00           H  
ATOM   4677  CD2 TYR   293      55.578  36.413  46.745  1.00  0.00           C  
ATOM   4678  HD2 TYR   293      55.918  35.525  46.234  1.00  0.00           H  
ATOM   4679  C   TYR   293      58.769  37.266  48.650  1.00  0.00           C  
ATOM   4680  O   TYR   293      58.633  37.865  49.672  1.00  0.00           O  
ATOM   4681  N   PHE   294      59.150  37.884  47.507  1.00  0.00           N  
ATOM   4682  H   PHE   294      59.166  37.332  46.661  1.00  0.00           H  
ATOM   4683  CA  PHE   294      59.818  39.204  47.404  1.00  0.00           C  
ATOM   4684  HA  PHE   294      60.005  39.518  48.431  1.00  0.00           H  
ATOM   4685  CB  PHE   294      61.127  38.974  46.640  1.00  0.00           C  
ATOM   4686  HB2 PHE   294      61.582  38.053  47.005  1.00  0.00           H  
ATOM   4687  HB3 PHE   294      60.896  38.698  45.611  1.00  0.00           H  
ATOM   4688  CG  PHE   294      62.242  39.885  46.848  1.00  0.00           C  
ATOM   4689  CD1 PHE   294      63.082  39.728  47.947  1.00  0.00           C  
ATOM   4690  HD1 PHE   294      62.965  38.890  48.618  1.00  0.00           H  
ATOM   4691  CE1 PHE   294      64.054  40.626  48.284  1.00  0.00           C  
ATOM   4692  HE1 PHE   294      64.745  40.527  49.108  1.00  0.00           H  
ATOM   4693  CZ  PHE   294      64.170  41.765  47.488  1.00  0.00           C  
ATOM   4694  HZ  PHE   294      64.866  42.529  47.803  1.00  0.00           H  
ATOM   4695  CE2 PHE   294      63.328  42.014  46.399  1.00  0.00           C  
ATOM   4696  HE2 PHE   294      63.381  42.903  45.787  1.00  0.00           H  
ATOM   4697  CD2 PHE   294      62.324  41.060  46.028  1.00  0.00           C  
ATOM   4698  HD2 PHE   294      61.618  41.190  45.221  1.00  0.00           H  
ATOM   4699  C   PHE   294      58.927  40.227  46.771  1.00  0.00           C  
ATOM   4700  O   PHE   294      59.036  40.512  45.558  1.00  0.00           O  
ATOM   4701  N   GLY   295      57.949  40.704  47.536  1.00  0.00           N  
ATOM   4702  H   GLY   295      58.007  40.492  48.521  1.00  0.00           H  
ATOM   4703  CA  GLY   295      56.845  41.649  47.088  1.00  0.00           C  
ATOM   4704  HA2 GLY   295      57.198  42.595  46.678  1.00  0.00           H  
ATOM   4705  HA3 GLY   295      56.114  41.200  46.415  1.00  0.00           H  
ATOM   4706  C   GLY   295      56.000  41.996  48.321  1.00  0.00           C  
ATOM   4707  O   GLY   295      56.142  41.344  49.348  1.00  0.00           O  
ATOM   4708  N   ASN   296      55.021  42.930  48.254  1.00  0.00           N  
ATOM   4709  H   ASN   296      54.798  43.340  47.359  1.00  0.00           H  
ATOM   4710  CA  ASN   296      54.174  43.256  49.400  1.00  0.00           C  
ATOM   4711  HA  ASN   296      54.882  43.297  50.228  1.00  0.00           H  
ATOM   4712  CB  ASN   296      53.533  44.648  49.190  1.00  0.00           C  
ATOM   4713  HB2 ASN   296      52.857  44.675  48.335  1.00  0.00           H  
ATOM   4714  HB3 ASN   296      52.925  44.791  50.083  1.00  0.00           H  
ATOM   4715  CG  ASN   296      54.522  45.769  49.022  1.00  0.00           C  
ATOM   4716  OD1 ASN   296      54.654  46.539  49.951  1.00  0.00           O  
ATOM   4717  ND2 ASN   296      55.185  45.953  47.908  1.00  0.00           N  
ATOM   4718 HD21 ASN   296      55.777  46.769  47.847  1.00  0.00           H  
ATOM   4719 HD22 ASN   296      54.997  45.437  47.061  1.00  0.00           H  
ATOM   4720  C   ASN   296      53.000  42.217  49.610  1.00  0.00           C  
ATOM   4721  O   ASN   296      52.321  41.831  48.631  1.00  0.00           O  
ATOM   4722  N   ALA   297      52.735  41.828  50.831  1.00  0.00           N  
ATOM   4723  H   ALA   297      53.300  42.238  51.561  1.00  0.00           H  
ATOM   4724  CA  ALA   297      51.743  40.895  51.275  1.00  0.00           C  
ATOM   4725  HA  ALA   297      50.842  41.144  50.715  1.00  0.00           H  
ATOM   4726  CB  ALA   297      52.294  39.481  50.901  1.00  0.00           C  
ATOM   4727  HB1 ALA   297      53.285  39.295  51.315  1.00  0.00           H  
ATOM   4728  HB2 ALA   297      51.660  38.728  51.369  1.00  0.00           H  
ATOM   4729  HB3 ALA   297      52.147  39.209  49.856  1.00  0.00           H  
ATOM   4730  C   ALA   297      51.415  41.073  52.699  1.00  0.00           C  
ATOM   4731  O   ALA   297      51.628  40.150  53.463  1.00  0.00           O  
ATOM   4732  N   ALA   298      50.710  42.167  53.106  1.00  0.00           N  
ATOM   4733  H   ALA   298      50.475  42.823  52.375  1.00  0.00           H  
ATOM   4734  CA  ALA   298      50.327  42.575  54.420  1.00  0.00           C  
ATOM   4735  HA  ALA   298      49.961  41.670  54.905  1.00  0.00           H  
ATOM   4736  CB  ALA   298      51.514  43.155  55.204  1.00  0.00           C  
ATOM   4737  HB1 ALA   298      52.262  42.363  55.159  1.00  0.00           H  
ATOM   4738  HB2 ALA   298      51.807  44.085  54.718  1.00  0.00           H  
ATOM   4739  HB3 ALA   298      51.216  43.301  56.243  1.00  0.00           H  
ATOM   4740  C   ALA   298      49.137  43.532  54.340  1.00  0.00           C  
ATOM   4741  O   ALA   298      49.030  44.336  53.399  1.00  0.00           O  
ATOM   4742  N   ASP   299      48.209  43.601  55.253  1.00  0.00           N  
ATOM   4743  H   ASP   299      48.292  43.039  56.088  1.00  0.00           H  
ATOM   4744  CA  ASP   299      47.056  44.465  55.072  1.00  0.00           C  
ATOM   4745  HA  ASP   299      47.197  45.251  54.331  1.00  0.00           H  
ATOM   4746  CB  ASP   299      45.928  43.549  54.600  1.00  0.00           C  
ATOM   4747  HB2 ASP   299      46.197  42.976  53.714  1.00  0.00           H  
ATOM   4748  HB3 ASP   299      45.745  42.725  55.290  1.00  0.00           H  
ATOM   4749  CG  ASP   299      44.683  44.241  54.217  1.00  0.00           C  
ATOM   4750  OD1 ASP   299      43.668  43.553  54.322  1.00  0.00           O  
ATOM   4751  OD2 ASP   299      44.637  45.402  53.840  1.00  0.00           O  
ATOM   4752  C   ASP   299      46.662  45.220  56.277  1.00  0.00           C  
ATOM   4753  O   ASP   299      46.534  44.609  57.353  1.00  0.00           O  
ATOM   4754  N   ALA   300      46.371  46.531  56.189  1.00  0.00           N  
ATOM   4755  H   ALA   300      46.328  46.996  55.293  1.00  0.00           H  
ATOM   4756  CA  ALA   300      46.099  47.371  57.350  1.00  0.00           C  
ATOM   4757  HA  ALA   300      46.956  47.291  58.019  1.00  0.00           H  
ATOM   4758  CB  ALA   300      45.885  48.808  56.895  1.00  0.00           C  
ATOM   4759  HB1 ALA   300      45.068  48.665  56.188  1.00  0.00           H  
ATOM   4760  HB2 ALA   300      45.532  49.524  57.637  1.00  0.00           H  
ATOM   4761  HB3 ALA   300      46.827  49.243  56.560  1.00  0.00           H  
ATOM   4762  C   ALA   300      44.853  46.827  58.088  1.00  0.00           C  
ATOM   4763  O   ALA   300      43.707  46.843  57.573  1.00  0.00           O  
ATOM   4764  N   GLY   301      44.975  46.448  59.295  1.00  0.00           N  
ATOM   4765  H   GLY   301      45.888  46.545  59.715  1.00  0.00           H  
ATOM   4766  CA  GLY   301      43.924  46.087  60.237  1.00  0.00           C  
ATOM   4767  HA2 GLY   301      43.000  46.018  59.662  1.00  0.00           H  
ATOM   4768  HA3 GLY   301      44.088  45.132  60.735  1.00  0.00           H  
ATOM   4769  C   GLY   301      43.668  47.325  61.268  1.00  0.00           C  
ATOM   4770  O   GLY   301      44.614  48.139  61.477  1.00  0.00           O  
ATOM   4771  N   VAL   302      42.419  47.532  61.708  1.00  0.00           N  
ATOM   4772  H   VAL   302      41.698  46.955  61.300  1.00  0.00           H  
ATOM   4773  CA  VAL   302      42.186  48.795  62.458  1.00  0.00           C  
ATOM   4774  HA  VAL   302      43.132  49.299  62.655  1.00  0.00           H  
ATOM   4775  CB  VAL   302      41.268  49.788  61.628  1.00  0.00           C  
ATOM   4776  HB  VAL   302      40.351  49.247  61.395  1.00  0.00           H  
ATOM   4777  CG1 VAL   302      41.033  51.162  62.298  1.00  0.00           C  
ATOM   4778 HG11 VAL   302      41.988  51.663  62.457  1.00  0.00           H  
ATOM   4779 HG12 VAL   302      40.507  51.830  61.616  1.00  0.00           H  
ATOM   4780 HG13 VAL   302      40.605  51.005  63.288  1.00  0.00           H  
ATOM   4781  CG2 VAL   302      41.976  50.104  60.290  1.00  0.00           C  
ATOM   4782 HG21 VAL   302      41.399  50.839  59.729  1.00  0.00           H  
ATOM   4783 HG22 VAL   302      42.998  50.437  60.472  1.00  0.00           H  
ATOM   4784 HG23 VAL   302      41.913  49.254  59.611  1.00  0.00           H  
ATOM   4785  C   VAL   302      41.546  48.554  63.769  1.00  0.00           C  
ATOM   4786  O   VAL   302      40.471  47.979  63.857  1.00  0.00           O  
ATOM   4787  N   VAL   303      42.118  49.068  64.878  1.00  0.00           N  
ATOM   4788  H   VAL   303      42.939  49.612  64.656  1.00  0.00           H  
ATOM   4789  CA  VAL   303      41.583  49.117  66.286  1.00  0.00           C  
ATOM   4790  HA  VAL   303      40.840  48.341  66.469  1.00  0.00           H  
ATOM   4791  CB  VAL   303      42.798  49.050  67.362  1.00  0.00           C  
ATOM   4792  HB  VAL   303      43.295  50.017  67.437  1.00  0.00           H  
ATOM   4793  CG1 VAL   303      42.249  48.509  68.733  1.00  0.00           C  
ATOM   4794 HG11 VAL   303      41.308  48.973  69.030  1.00  0.00           H  
ATOM   4795 HG12 VAL   303      42.083  47.433  68.690  1.00  0.00           H  
ATOM   4796 HG13 VAL   303      43.103  48.645  69.396  1.00  0.00           H  
ATOM   4797  CG2 VAL   303      43.975  48.148  66.869  1.00  0.00           C  
ATOM   4798 HG21 VAL   303      44.672  47.882  67.663  1.00  0.00           H  
ATOM   4799 HG22 VAL   303      43.663  47.170  66.502  1.00  0.00           H  
ATOM   4800 HG23 VAL   303      44.523  48.614  66.049  1.00  0.00           H  
ATOM   4801  C   VAL   303      40.744  50.435  66.546  1.00  0.00           C  
ATOM   4802  O   VAL   303      41.200  51.505  66.255  1.00  0.00           O  
ATOM   4803  N   ILE   304      39.606  50.290  67.181  1.00  0.00           N  
ATOM   4804  H   ILE   304      39.356  49.407  67.602  1.00  0.00           H  
ATOM   4805  CA  ILE   304      38.584  51.414  67.306  1.00  0.00           C  
ATOM   4806  HA  ILE   304      39.095  52.352  67.091  1.00  0.00           H  
ATOM   4807  CB  ILE   304      37.501  51.348  66.273  1.00  0.00           C  
ATOM   4808  HB  ILE   304      36.822  50.546  66.564  1.00  0.00           H  
ATOM   4809  CG2 ILE   304      36.657  52.691  66.365  1.00  0.00           C  
ATOM   4810 HG21 ILE   304      37.337  53.531  66.219  1.00  0.00           H  
ATOM   4811 HG22 ILE   304      35.914  52.736  65.569  1.00  0.00           H  
ATOM   4812 HG23 ILE   304      36.179  52.873  67.327  1.00  0.00           H  
ATOM   4813  CG1 ILE   304      38.006  51.038  64.809  1.00  0.00           C  
ATOM   4814 HG12 ILE   304      38.773  51.767  64.546  1.00  0.00           H  
ATOM   4815 HG13 ILE   304      38.486  50.067  64.925  1.00  0.00           H  
ATOM   4816  CD1 ILE   304      36.830  51.053  63.808  1.00  0.00           C  
ATOM   4817 HD11 ILE   304      36.160  51.912  63.761  1.00  0.00           H  
ATOM   4818 HD12 ILE   304      37.239  50.929  62.806  1.00  0.00           H  
ATOM   4819 HD13 ILE   304      36.172  50.230  64.087  1.00  0.00           H  
ATOM   4820  C   ILE   304      38.105  51.468  68.786  1.00  0.00           C  
ATOM   4821  O   ILE   304      37.380  50.609  69.320  1.00  0.00           O  
ATOM   4822  N   MET   305      38.422  52.549  69.478  1.00  0.00           N  
ATOM   4823  H   MET   305      38.877  53.321  69.012  1.00  0.00           H  
ATOM   4824  CA  MET   305      38.085  52.730  70.932  1.00  0.00           C  
ATOM   4825  HA  MET   305      37.353  52.014  71.304  1.00  0.00           H  
ATOM   4826  CB  MET   305      39.357  52.496  71.735  1.00  0.00           C  
ATOM   4827  HB2 MET   305      40.245  53.091  71.520  1.00  0.00           H  
ATOM   4828  HB3 MET   305      39.179  52.788  72.770  1.00  0.00           H  
ATOM   4829  CG  MET   305      39.891  51.030  71.619  1.00  0.00           C  
ATOM   4830  HG2 MET   305      39.009  50.392  71.677  1.00  0.00           H  
ATOM   4831  HG3 MET   305      40.465  50.975  70.694  1.00  0.00           H  
ATOM   4832  SD  MET   305      40.976  50.583  73.024  1.00  0.00           S  
ATOM   4833  CE  MET   305      39.624  50.035  74.146  1.00  0.00           C  
ATOM   4834  HE1 MET   305      40.128  49.485  74.941  1.00  0.00           H  
ATOM   4835  HE2 MET   305      39.125  50.927  74.525  1.00  0.00           H  
ATOM   4836  HE3 MET   305      38.977  49.255  73.745  1.00  0.00           H  
ATOM   4837  C   MET   305      37.537  54.131  71.209  1.00  0.00           C  
ATOM   4838  O   MET   305      37.866  55.037  70.412  1.00  0.00           O  
ATOM   4839  N   LYS   306      36.777  54.308  72.266  1.00  0.00           N  
ATOM   4840  H   LYS   306      36.477  53.462  72.730  1.00  0.00           H  
ATOM   4841  CA  LYS   306      36.371  55.643  72.751  1.00  0.00           C  
ATOM   4842  HA  LYS   306      36.269  56.284  71.875  1.00  0.00           H  
ATOM   4843  CB  LYS   306      35.053  55.496  73.556  1.00  0.00           C  
ATOM   4844  HB2 LYS   306      35.204  54.794  74.376  1.00  0.00           H  
ATOM   4845  HB3 LYS   306      34.753  56.463  73.961  1.00  0.00           H  
ATOM   4846  CG  LYS   306      33.857  54.888  72.740  1.00  0.00           C  
ATOM   4847  HG2 LYS   306      33.845  55.259  71.715  1.00  0.00           H  
ATOM   4848  HG3 LYS   306      33.836  53.798  72.714  1.00  0.00           H  
ATOM   4849  CD  LYS   306      32.511  55.317  73.366  1.00  0.00           C  
ATOM   4850  HD2 LYS   306      32.518  56.407  73.339  1.00  0.00           H  
ATOM   4851  HD3 LYS   306      31.680  54.926  72.779  1.00  0.00           H  
ATOM   4852  CE  LYS   306      32.358  54.688  74.768  1.00  0.00           C  
ATOM   4853  HE2 LYS   306      32.333  53.601  74.691  1.00  0.00           H  
ATOM   4854  HE3 LYS   306      33.205  54.998  75.380  1.00  0.00           H  
ATOM   4855  NZ  LYS   306      31.115  55.210  75.379  1.00  0.00           N  
ATOM   4856  HZ1 LYS   306      31.031  56.212  75.290  1.00  0.00           H  
ATOM   4857  HZ2 LYS   306      30.396  54.777  74.816  1.00  0.00           H  
ATOM   4858  HZ3 LYS   306      31.054  54.941  76.351  1.00  0.00           H  
ATOM   4859  C   LYS   306      37.517  56.225  73.623  1.00  0.00           C  
ATOM   4860  O   LYS   306      38.179  55.504  74.384  1.00  0.00           O  
ATOM   4861  N   ALA   307      37.742  57.556  73.493  1.00  0.00           N  
ATOM   4862  H   ALA   307      37.131  58.069  72.875  1.00  0.00           H  
ATOM   4863  CA  ALA   307      38.772  58.288  74.186  1.00  0.00           C  
ATOM   4864  HA  ALA   307      39.753  57.947  73.853  1.00  0.00           H  
ATOM   4865  CB  ALA   307      38.723  59.778  73.896  1.00  0.00           C  
ATOM   4866  HB1 ALA   307      38.825  59.949  72.824  1.00  0.00           H  
ATOM   4867  HB2 ALA   307      37.771  60.169  74.254  1.00  0.00           H  
ATOM   4868  HB3 ALA   307      39.541  60.284  74.409  1.00  0.00           H  
ATOM   4869  C   ALA   307      38.788  58.003  75.737  1.00  0.00           C  
ATOM   4870  O   ALA   307      39.867  57.982  76.408  1.00  0.00           O  
ATOM   4871  N   GLY   308      37.605  57.822  76.341  1.00  0.00           N  
ATOM   4872  H   GLY   308      36.819  57.946  75.719  1.00  0.00           H  
ATOM   4873  CA  GLY   308      37.355  57.813  77.794  1.00  0.00           C  
ATOM   4874  HA2 GLY   308      37.701  58.707  78.312  1.00  0.00           H  
ATOM   4875  HA3 GLY   308      36.278  57.791  77.963  1.00  0.00           H  
ATOM   4876  C   GLY   308      37.954  56.589  78.458  1.00  0.00           C  
ATOM   4877  O   GLY   308      38.577  56.760  79.519  1.00  0.00           O  
ATOM   4878  N   GLU   309      38.143  55.499  77.736  1.00  0.00           N  
ATOM   4879  H   GLU   309      37.615  55.494  76.876  1.00  0.00           H  
ATOM   4880  CA  GLU   309      38.807  54.304  78.203  1.00  0.00           C  
ATOM   4881  HA  GLU   309      38.379  53.978  79.151  1.00  0.00           H  
ATOM   4882  CB  GLU   309      38.555  53.189  77.159  1.00  0.00           C  
ATOM   4883  HB2 GLU   309      37.471  53.126  77.070  1.00  0.00           H  
ATOM   4884  HB3 GLU   309      39.003  53.289  76.171  1.00  0.00           H  
ATOM   4885  CG  GLU   309      39.186  51.882  77.648  1.00  0.00           C  
ATOM   4886  HG2 GLU   309      39.084  51.143  76.853  1.00  0.00           H  
ATOM   4887  HG3 GLU   309      40.259  52.045  77.748  1.00  0.00           H  
ATOM   4888  CD  GLU   309      38.613  51.367  79.018  1.00  0.00           C  
ATOM   4889  OE1 GLU   309      37.368  51.398  79.269  1.00  0.00           O  
ATOM   4890  OE2 GLU   309      39.345  50.979  79.914  1.00  0.00           O  
ATOM   4891  C   GLU   309      40.278  54.530  78.316  1.00  0.00           C  
ATOM   4892  O   GLU   309      40.836  54.080  79.311  1.00  0.00           O  
ATOM   4893  N   LEU   310      40.955  55.220  77.396  1.00  0.00           N  
ATOM   4894  H   LEU   310      40.379  55.679  76.706  1.00  0.00           H  
ATOM   4895  CA  LEU   310      42.347  55.678  77.461  1.00  0.00           C  
ATOM   4896  HA  LEU   310      42.973  54.855  77.806  1.00  0.00           H  
ATOM   4897  CB  LEU   310      42.682  55.984  76.066  1.00  0.00           C  
ATOM   4898  HB2 LEU   310      41.974  56.663  75.591  1.00  0.00           H  
ATOM   4899  HB3 LEU   310      43.626  56.528  76.098  1.00  0.00           H  
ATOM   4900  CG  LEU   310      42.998  54.686  75.216  1.00  0.00           C  
ATOM   4901  HG  LEU   310      43.383  53.957  75.929  1.00  0.00           H  
ATOM   4902  CD1 LEU   310      41.628  54.239  74.534  1.00  0.00           C  
ATOM   4903 HD11 LEU   310      41.055  53.602  75.207  1.00  0.00           H  
ATOM   4904 HD12 LEU   310      40.952  54.992  74.128  1.00  0.00           H  
ATOM   4905 HD13 LEU   310      41.850  53.650  73.644  1.00  0.00           H  
ATOM   4906  CD2 LEU   310      43.961  55.059  74.056  1.00  0.00           C  
ATOM   4907 HD21 LEU   310      44.381  54.094  73.773  1.00  0.00           H  
ATOM   4908 HD22 LEU   310      43.310  55.483  73.292  1.00  0.00           H  
ATOM   4909 HD23 LEU   310      44.708  55.732  74.476  1.00  0.00           H  
ATOM   4910  C   LEU   310      42.583  56.850  78.378  1.00  0.00           C  
ATOM   4911  O   LEU   310      43.739  57.078  78.697  1.00  0.00           O  
ATOM   4912  N   LEU   311      41.573  57.437  79.048  1.00  0.00           N  
ATOM   4913  H   LEU   311      40.660  57.157  78.719  1.00  0.00           H  
ATOM   4914  CA  LEU   311      41.682  58.622  80.014  1.00  0.00           C  
ATOM   4915  HA  LEU   311      42.690  59.036  80.002  1.00  0.00           H  
ATOM   4916  CB  LEU   311      40.759  59.809  79.439  1.00  0.00           C  
ATOM   4917  HB2 LEU   311      39.851  59.302  79.111  1.00  0.00           H  
ATOM   4918  HB3 LEU   311      40.509  60.442  80.291  1.00  0.00           H  
ATOM   4919  CG  LEU   311      41.405  60.621  78.355  1.00  0.00           C  
ATOM   4920  HG  LEU   311      41.999  59.922  77.766  1.00  0.00           H  
ATOM   4921  CD1 LEU   311      40.359  61.351  77.551  1.00  0.00           C  
ATOM   4922 HD11 LEU   311      40.852  62.001  76.828  1.00  0.00           H  
ATOM   4923 HD12 LEU   311      39.738  60.618  77.036  1.00  0.00           H  
ATOM   4924 HD13 LEU   311      39.761  62.060  78.124  1.00  0.00           H  
ATOM   4925  CD2 LEU   311      42.413  61.660  78.798  1.00  0.00           C  
ATOM   4926 HD21 LEU   311      42.971  62.006  77.928  1.00  0.00           H  
ATOM   4927 HD22 LEU   311      41.904  62.564  79.132  1.00  0.00           H  
ATOM   4928 HD23 LEU   311      43.114  61.299  79.551  1.00  0.00           H  
ATOM   4929  C   LEU   311      41.394  58.324  81.495  1.00  0.00           C  
ATOM   4930  O   LEU   311      42.054  58.906  82.301  1.00  0.00           O  
ATOM   4931  N   GLU   312      40.544  57.364  81.755  1.00  0.00           N  
ATOM   4932  H   GLU   312      39.934  57.106  80.992  1.00  0.00           H  
ATOM   4933  CA  GLU   312      40.096  56.991  83.094  1.00  0.00           C  
ATOM   4934  HA  GLU   312      40.700  57.420  83.894  1.00  0.00           H  
ATOM   4935  CB  GLU   312      38.732  57.614  83.368  1.00  0.00           C  
ATOM   4936  HB2 GLU   312      38.526  57.701  84.435  1.00  0.00           H  
ATOM   4937  HB3 GLU   312      38.769  58.658  83.057  1.00  0.00           H
[truncated: 11,842,560 more chars]
