# Supplementary material for: Characterization and structure-based protein engineering of a regiospecific saponin acetyltransferase from Astragalus membranaceus
Source: Nat Commun. 2023 Sep 25;14:5969. doi: 10.1038/s41467-023-41599-7 (PMC10519980; doi:10.1038/s41467-023-41599-7)
Supplement: Supplementary file 7 — Source Data [file 41467_2023_41599_MOESM7_ESM.zip › Source Data/Optimized Cartesian coordinates of stationary points.txt]

Cartesian coordinates (Å) of QM region from QM/MM optimized stationary points:
Wild-type(a most reactive snapshot of conformation 1)

RC
c        60.356193       53.149510       49.122151 
h        61.012751       53.773143       49.749658 
h        59.884259       53.830884       48.390964 
c        59.337120       52.557976       50.049056 
n        58.480498       51.515879       49.765703 
h        58.457732       50.973696       48.899487 
c        57.656271       51.338302       50.835714 
h        56.887739       50.565728       50.870828 
n        57.927679       52.213651       51.788794 
c        58.969219       52.975943       51.317076 
h        59.396049       53.783818       51.910706 
c        55.448632       58.553838       62.496732 
h        55.492288       59.469976       61.883264 
h        56.340114       58.576731       63.146357 
c        55.536412       57.344041       61.553984 
h        55.451939       56.391644       62.104765 
h        54.692962       57.357794       60.839285 
c        56.855143       57.346574       60.766535 
h        56.963965       58.319924       60.256219 
h        57.698523       57.245676       61.471712 
c        56.918437       56.242753       59.721534 
h        56.922139       55.239848       60.169314 
h        56.051064       56.297559       59.047276 
n        58.124499       56.307582       58.844502 
h        57.970904       55.625189       58.059937 
h        58.241213       57.249848       58.420812 
h        59.005785       56.075857       59.336330 
c        51.240597       54.603794       51.444093 
c        52.022119       57.150462       54.272770 
c        51.221662       56.014521       52.078025 
c        51.945928       56.968462       51.106285 
c        52.043932       55.900339       53.398957 
c        54.179533       55.089768       54.130050 
c        55.345633       54.216403       53.635080 
c        56.243291       53.791580       54.809017 
c        56.625775       54.985809       55.686233 
c        55.400861       55.839747       55.997790 
o        53.412381       55.534581       53.084994 
o        54.886246       53.046149       52.991490 
o        57.430508       53.166658       54.389602 
o        57.148335       54.597477       56.943908 
o        54.726588       56.211257       54.826548 
h        52.264049       54.199590       51.458643 
h        50.592046       53.886268       51.972304 
h        50.910406       54.614271       50.394049 
h        52.556808       56.995452       55.217111 
h        52.518324       57.982170       53.753244 
h        52.147269       57.962136       51.534673 
h        52.917212       56.546402       50.803962 
h        51.358312       57.124426       50.186755 
h        51.626463       55.054494       53.984383 
h        53.563297       54.496312       54.845909 
h        55.941448       54.842425       52.945425 
h        55.638659       53.101705       55.439683 
h        57.362012       55.586000       55.118136 
h        55.699758       56.762783       56.517217 
h        54.741413       55.263891       56.681068 
h        54.853220       53.247725       52.024275 
h        57.321812       52.693073       53.529152 
h        57.874144       53.948482       56.902536 
s        57.608919       49.739465       55.069232 
c        55.932898       49.439829       55.707441 
h        55.258671       50.234418       55.362379 
h        55.972845       49.429015       56.804666 
c        59.572635       51.399027       56.041798 
h        60.220963       50.665628       55.542231 
h        59.367073       52.229113       55.345862 
h        60.042119       51.805863       56.945066 
c        58.238599       50.797433       56.375337 
o        57.618776       51.011015       57.396852 
o        58.904873       53.445994       58.537451 
h        58.874266       52.514974       58.791112 
h        59.695261       53.839635       58.976502 
h        61.002972       52.468248       48.569318 
h        54.561109       58.633509       63.124444 
h        55.570166       48.480443       55.338565 

TS1
c        60.345062       53.145256       49.148756 
h        61.009450       53.790890       49.743742 
h        59.833536       53.808523       48.428961 
c        59.361486       52.578033       50.134079 
n        58.400034       51.603439       49.908970 
h        58.247023       51.076822       49.043080 
c        57.652986       51.444761       51.019859 
h        56.828193       50.743874       51.128404 
n        58.092995       52.279485       51.953467 
c        59.145683       52.994255       51.430531 
h        59.664304       53.750406       52.015270 
c        55.448124       58.530234       62.448792 
h        55.492090       59.445150       61.833055 
h        56.347889       58.548076       63.087615 
c        55.513246       57.313390       61.507659 
h        55.424833       56.364815       62.064408 
h        54.658818       57.332428       60.806047 
c        56.820196       57.287163       60.696931 
h        56.936844       58.252400       60.172993 
h        57.673316       57.185129       61.390148 
c        56.858920       56.160951       59.669358 
h        56.844621       55.166118       60.132143 
h        55.996753       56.227612       58.988240 
n        58.075789       56.179307       58.801637 
h        57.968463       55.446616       58.052834 
h        58.199606       57.102411       58.340570 
h        58.943977       55.968007       59.327222 
c        51.310847       54.419768       51.368999 
c        52.167678       56.929045       54.205705 
c        51.340280       55.832477       52.003137 
c        52.079199       56.782998       51.039189 
c        52.169351       55.688693       53.317905 
c        54.323599       54.876358       54.020743 
c        55.485420       53.975892       53.538212 
c        56.318074       53.529642       54.755599 
c        56.768768       54.762784       55.562625 
c        55.567168       55.661031       55.856993 
o        53.531190       55.302863       52.978035 
o        55.035350       52.834086       52.843313 
o        57.407169       52.730354       54.383760 
o        57.386756       54.413709       56.784881 
o        54.883406       56.008104       54.675946 
h        52.287444       53.928208       51.494663 
h        50.568840       53.747876       51.828254 
h        51.077140       54.446823       50.293230 
h        52.693652       56.753167       55.151799 
h        52.687269       57.754142       53.699679 
h        52.312750       57.760614       51.488204 
h        53.040259       56.349606       50.715975 
h        51.485553       56.979291       50.132098 
h        51.747088       54.841448       53.896392 
h        53.715645       54.302158       54.757357 
h        56.114264       54.607845       52.881641 
h        55.648273       52.938600       55.411607 
h        57.492565       55.323589       54.941295 
h        55.892195       56.596355       56.336813 
h        54.897787       55.129058       56.566220 
h        54.848681       53.128235       51.915546 
h        57.696261       52.413736       52.999482 
h        57.308218       53.431410       56.927482 
s        57.516440       49.913592       54.732284 
c        55.853236       49.606282       55.406151 
h        55.129758       50.299892       54.960375 
h        55.880451       49.752538       56.494591 
c        59.364343       51.800557       55.615154 
h        59.836213       51.103133       56.325311 
h        59.789083       51.630685       54.618735 
h        59.559445       52.835431       55.931325 
c        57.868029       51.559503       55.619905 
o        57.207153       51.781160       56.668068 
o        58.431080       53.252301       59.346553 
h        58.554073       52.692944       58.565569 
h        59.303374       53.681042       59.487042 
h        60.990462       52.472372       48.584175 
h        54.570388       58.622160       63.088476 
h        55.545623       48.587515       55.170455 

TS1’-O4’
c        60.383266       53.049289       49.205663 
h        61.035766       53.679614       49.828482 
h        59.827257       53.731648       48.539399 
c        59.454124       52.341457       50.144943 
n        58.658309       51.254143       49.829100 
h        58.620669       50.789511       48.914957 
c        57.901051       50.925757       50.886398 
h        57.148179       50.142986       50.903323 
n        58.182011       51.762849       51.884522 
c        59.136401       52.654857       51.446036 
h        59.503328       53.458495       52.077809 
c        55.442760       58.542168       62.471098 
h        55.481336       59.455172       61.853228 
h        56.340761       58.566948       63.112039 
c        55.519708       57.325216       61.533893 
h        55.438500       56.377502       62.093865 
h        54.670236       57.335245       60.826508 
c        56.833909       57.312571       60.737103 
h        56.933913       58.263075       60.185130 
h        57.679120       57.250624       61.445279 
c        56.918320       56.153148       59.752659 
h        56.876442       55.183672       60.265607 
h        56.083040       56.182418       59.035770 
n        58.171755       56.138346       58.938452 
h        58.217048       55.223979       58.403227 
h        58.213810       56.960192       58.302848 
h        59.029921       56.180363       59.518433 
c        50.799560       55.097406       51.799709 
c        51.467927       57.738065       54.596679 
c        50.735559       56.515245       52.413979 
c        51.396711       57.476059       51.400701 
c        51.586724       56.493048       53.733570 
c        53.651677       55.191550       53.581176 
c        54.638441       55.101379       52.417703 
c        55.334295       53.751612       52.480503 
c        56.072998       53.585522       53.819278 
c        55.084688       53.898327       54.971951 
o        53.005104       56.388728       53.489514 
o        53.963429       55.373899       51.225101 
o        56.216017       53.659279       51.357745 
o        56.612289       52.261623       53.872875 
o        54.404177       55.124285       54.789288 
h        51.840025       54.771172       51.684567 
h        50.251233       54.345553       52.392855 
h        50.381855       55.073812       50.780315 
h        52.024960       57.613031       55.535044 
h        51.902921       58.598837       54.065755 
h        51.544676       58.495556       51.790404 
h        52.383638       57.094928       51.106566 
h        50.791183       57.556005       50.481680 
h        51.282965       55.608147       54.328301 
h        52.942540       54.335703       53.551975 
h        55.395174       55.882506       52.625183 
h        54.570227       52.952455       52.407519 
h        56.887482       54.336809       53.845027 
h        55.626968       53.970861       55.918155 
h        54.378642       53.052197       55.066002 
h        54.230254       54.793944       50.472059 
h        56.492421       52.740055       51.300618 
h        57.540810       51.906914       52.798444 
s        57.541250       49.860269       54.815239 
c        56.094875       49.341738       55.792102 
h        55.349551       50.147821       55.771289 
h        56.367297       49.151562       56.841217 
c        58.815690       52.359883       55.128617 
h        59.435741       52.021811       55.970846 
h        59.298998       52.036474       54.199781 
h        58.762648       53.458082       55.167990 
c        57.423339       51.765449       55.281647 
o        56.758492       52.014063       56.307343 
o        58.116411       53.573341       58.086394 
h        57.581905       53.018245       57.463650 
h        58.973986       53.106339       58.183360 
h        61.028916       52.417785       48.595414 
h        54.562802       58.627706       63.108611 
h        55.666864       48.429920       55.375614 

IM1
c        60.366258       53.098432       49.188263 
h        61.016844       53.689647       49.834894 
h        59.872420       53.796519       48.506444 
c        59.366492       52.430070       50.080231 
n        58.530884       51.403415       49.687246 
h        58.522913       50.967276       48.768036 
c        57.740605       51.044650       50.697961 
h        57.004285       50.262963       50.680772 
n        58.024010       51.816038       51.732051 
c        59.031376       52.689031       51.381330 
h        59.418278       53.414240       52.074057 
c        55.450635       58.568810       62.554798 
h        55.514596       59.485320       61.961207 
h        56.319494       58.566200       63.218554 
c        55.548316       57.373940       61.601680 
h        55.450942       56.424379       62.133973 
h        54.731149       57.403656       60.872549 
c        56.884268       57.388270       60.853413 
h        56.992479       58.349738       60.341436 
h        57.698840       57.297250       61.578442 
c        56.967679       56.272970       59.832875 
h        56.964096       55.288706       60.294529 
h        56.130349       56.317481       59.138541 
n        58.200337       56.331409       58.985524 
h        58.106119       55.597969       58.260552 
h        58.280756       57.242354       58.506845 
h        59.068776       56.171780       59.513075 
c        51.341652       54.491419       51.360675 
c        52.100070       56.987603       54.228271 
c        51.339391       55.898785       51.999583 
c        52.073627       56.859998       51.047018 
c        52.148986       55.765762       53.322847 
c        54.300612       55.055529       54.095661 
c        55.537663       54.213874       53.705126 
c        56.256406       53.826181       55.002658 
c        56.550678       55.038265       55.878947 
c        55.308530       55.902238       56.030972 
o        53.546057       55.432164       53.010882 
o        55.210528       53.028222       53.027959 
o        57.513894       53.176880       54.681556 
o        56.997072       54.691556       57.181787 
o        54.779789       56.224049       54.767986 
h        52.307029       54.006602       51.505732 
h        50.604182       53.812137       51.790375 
h        51.139617       54.527918       50.289585 
h        52.595736       56.810451       55.178122 
h        52.602936       57.828783       53.753677 
h        52.290544       57.830748       51.495433 
h        53.028233       56.435584       50.726283 
h        51.485503       57.044311       50.145560 
h        51.759418       54.897161       53.871219 
h        53.684653       54.474772       54.804408 
h        56.188489       54.855139       53.097911 
h        55.631500       53.106563       55.535403 
h        57.332610       55.623775       55.381573 
h        55.557420       56.836375       56.534310 
h        54.571144       55.366146       56.646335 
h        55.013663       53.256018       52.084758 
h        57.597192       51.605953       52.667653 
h        57.147812       53.733463       57.263436 
s        57.297765       49.778183       53.879348 
c        56.010444       49.500619       55.170142 
h        55.203493       50.225260       55.073901 
h        56.431000       49.572014       56.173932 
c        59.410666       51.887378       55.266852 
h        59.544446       51.774806       54.199486 
h        60.077438       52.666617       55.651709 
h        59.621683       50.940418       55.752737 
c        58.013684       52.305418       55.585470 
o        57.449570       52.037057       56.630814 
o        58.684258       53.322370       59.269085 
h        59.005859       52.612639       58.702107 
h        59.487757       53.837355       59.509596 
h        61.009219       52.447269       48.596103 
h        54.551299       58.641749       63.166306 
h        55.605775       48.500558       55.014623 

TS2
c        60.359757       53.072947       49.206461 
h        61.018786       53.664924       49.860248 
h        59.858757       53.788664       48.531251 
c        59.360966       52.401111       50.107740 
n        58.501130       51.381696       49.732189 
h        58.463656       50.945305       48.805648 
c        57.720522       51.037629       50.765123 
h        56.965340       50.255854       50.779887 
n        58.032989       51.814411       51.792114 
c        59.045994       52.670441       51.423365 
h        59.461695       53.392976       52.119445 
c        55.444440       58.557363       62.529451 
h        55.492735       59.474048       61.916551 
h        56.330209       58.580850       63.186575 
c        55.543876       57.348831       61.588738 
h        55.449390       56.395664       62.135971 
h        54.712107       57.363435       60.860163 
c        56.875218       57.350190       60.824933 
h        56.990807       58.321024       60.310589 
h        57.704908       57.254784       61.547198 
c        56.953705       56.236774       59.794112 
h        56.942494       55.237276       60.246690 
h        56.106216       56.289959       59.095693 
n        58.181837       56.283414       58.947636 
h        58.061551       55.557794       58.202501 
h        58.294981       57.205306       58.482518 
h        59.053182       56.077616       59.468832 
c        51.373689       54.427217       51.301508 
c        52.155830       56.880436       54.209534 
c        51.382827       55.825265       51.964630 
c        52.130221       56.800425       51.032847 
c        52.188593       55.661827       53.291265 
c        54.338462       54.940926       54.061966 
c        55.566203       54.071102       53.686617 
c        56.301568       53.717259       54.988443 
c        56.601884       54.962369       55.829322 
c        55.363335       55.842909       55.959356 
o        53.568756       55.291976       52.978227 
o        55.220200       52.880995       53.030695 
o        57.542202       53.055442       54.690696 
o        57.063644       54.647776       57.126425 
o        54.825945       56.119452       54.693589 
h        52.362345       53.953645       51.396740 
h        50.656444       53.728581       51.759477 
h        51.123846       54.471194       50.230914 
h        52.640505       56.681194       55.171984 
h        52.694242       57.719540       53.748363 
h        52.359149       57.766197       51.509198 
h        53.093700       56.374681       50.706386 
h        51.546173       57.019988       50.125086 
h        51.766032       54.797244       53.841571 
h        53.724162       54.372842       54.798676 
h        56.223657       54.703514       53.059582 
h        55.663188       53.024943       55.560492 
h        57.383321       55.532660       55.292721 
h        55.624025       56.799104       56.436548 
h        54.625460       55.327609       56.609809 
h        55.060924       53.112786       52.079342 
h        57.625491       51.620102       52.743835 
h        57.146022       53.677203       57.245968 
s        57.480349       49.831947       54.164334 
c        55.902550       49.619907       55.067732 
h        55.124442       50.310664       54.707403 
h        56.043678       49.803634       56.147481 
c        59.484479       51.883529       55.421046 
h        59.729764       50.939857       55.919026 
h        59.713461       51.800260       54.356862 
h        60.063071       52.712977       55.869738 
c        58.031842       52.184781       55.628637 
o        57.459221       52.017248       56.705355 
o        58.511854       53.318255       59.297964 
h        58.691638       52.677355       58.594036 
h        59.377788       53.749336       59.471833 
h        61.004446       52.434314       48.602648 
h        54.551904       58.634763       63.150301 
h        55.540219       48.601042       54.931001 

PC
c        60.367309       53.151749       49.116542      
h        61.020908       53.792204       49.730222      
h        59.862247       53.815283       48.391326      
c        59.399536       52.511476       50.060173      
n        58.566778       51.460321       49.751606      
h        58.516532       50.975214       48.854016      
c        57.835103       51.167489       50.857193      
h        57.097445       50.368441       50.860412      
n        58.140042       51.965232       51.863177      
c        59.108654       52.812106       51.379074      
h        59.554452       53.590289       51.999253      
c        55.452963       58.579629       62.565633      
h        55.505925       59.503407       61.964229      
h        56.327603       58.600854       63.237224      
c        55.584089       57.387643       61.610637      
h        55.484557       56.423995       62.138332      
h        54.774322       57.408247       60.857805      
c        56.938694       57.426970       60.891640      
h        57.052416       58.414164       60.408646      
h        57.742908       57.322874       61.640470      
c        57.068296       56.348167       59.833314      
h        57.077648       55.334953       60.254466      
h        56.236888       56.400362       59.117293      
n        58.311163       56.459582       59.013044      
h        58.223343       55.775292       58.233288      
h        58.407422       57.395730       58.573363      
h        59.180119       56.254075       59.536783      
c        51.233536       54.520224       51.399437      
c        51.995120       56.987330       54.302386      
c        51.227051       55.912150       52.072035      
c        51.999264       56.878478       51.149291      
c        51.999835       55.744235       53.416311      
c        54.124721       55.004707       54.242812      
c        55.302300       54.048768       53.912025      
c        56.164381       53.889070       55.175284      
c        56.502079       55.193743       55.883053      
c        55.237870       56.026918       56.042450      
o        53.366437       55.304573       53.143631      
o        54.881829       52.756420       53.573466      
o        57.404161       53.241043       54.826653      
o        57.112918       54.971982       57.139159      
o        54.657713       56.214596       54.781529      
h        52.250996       54.102984       51.411560      
h        50.567740       53.798385       51.900578      
h        50.915894       54.565860       50.347068      
h        52.468741       56.801930       55.273126      
h        52.554066       57.803016       53.823772      
h        52.207083       57.856508       51.610766      
h        52.970728       56.445074       50.862429      
h        51.441726       57.071004       50.217938      
h        51.527513       54.912855       53.978934      
h        53.503432       54.515399       55.030576      
h        55.904105       54.518206       53.112321      
h        55.608082       53.233089       55.864922      
h        57.208081       55.755533       55.246134      
h        55.475918       57.012456       56.467382      
h        54.542819       55.514005       56.741437      
h        54.587699       52.700163       52.627496      
h        57.010800       51.131287       53.722002      
h        57.115790       54.032040       57.396373      
s        57.224664       49.829411       54.042572      
c        55.862613       49.563667       55.250504      
h        55.048034       50.257464       55.015260      
h        56.205331       49.715302       56.283226      
c        59.393282       52.079720       55.285002      
h        59.726274       51.204821       55.855419      
h        59.369736       51.865905       54.210474      
h        60.076648       52.924126       55.476194      
c        58.030889       52.495069       55.741565      
o        57.551734       52.236651       56.837074      
o        58.510666       53.492557       59.278689      
h        58.686912       52.822193       58.602206      
h        59.386986       53.902917       59.462242      
h        61.013663       52.470508       48.563185      
h        54.550543       58.644554       63.173489      
h        55.522395       48.539233       55.099336      
h        50.226165       56.266195       52.318906      
h        50.976127       57.316961       54.505029 
     
Wild-type(a most reactive snapshot of conformation 2)
RC
c        62.969822       46.586251       51.369879 
h        63.670588       47.291907       51.844457 
h        62.916815       46.854801       50.299369 
c        61.643409       46.782377       52.029765 
n        60.519442       46.005018       51.828311 
h        60.508452       45.104239       51.345808 
c        59.485715       46.591339       52.485064 
h        58.472058       46.193936       52.470840 
n        59.876309       47.698797       53.092553 
c        61.217483       47.826411       52.822539 
h        61.783966       48.696796       53.147372 
c        57.455518       57.829477       54.579541 
h        57.385546       57.744016       55.677222 
h        56.462021       57.574191       54.178740 
c        58.479972       56.796899       54.069499 
h        58.061046       55.790375       54.242729 
h        58.627584       56.885929       52.979452 
c        59.838994       56.857464       54.767961 
h        60.423379       57.730343       54.445961 
h        59.726371       56.896448       55.861932 
n        60.650913       55.636682       54.478744 
h        61.549558       55.630210       54.996715 
h        60.145908       54.758252       54.770998 
h        60.902513       55.505773       53.477350 
c        55.524228       51.048533       47.346758 
c        56.241060       54.670470       48.558912 
c        55.755839       52.558524       47.110362 
c        56.957694       52.671184       46.146913 
c        56.144570       53.152732       48.496056 
c        57.497419       51.787845       49.958841 
c        58.930487       51.271103       50.043604 
c        59.145367       50.415362       51.288209 
c        58.583699       51.006671       52.569930 
c        57.183773       51.564476       52.276988 
o        57.434413       52.667629       48.915038 
o        59.371927       50.547984       48.917223 
o        60.548655       50.198044       51.420726 
o        58.464608       50.048241       53.595129 
o        57.181802       52.452616       51.181951 
h        55.368549       50.496015       46.411414 
h        56.413639       50.592562       47.808722 
h        54.659112       50.841045       47.999471 
h        56.431804       54.988037       49.593841 
h        57.087459       55.018977       47.944878 
h        57.797236       52.065912       46.522331 
h        56.697973       52.289859       45.145581 
h        57.333615       53.700398       46.026630 
h        55.398242       52.821366       49.241353 
h        56.786767       50.940332       49.839680 
h        59.559660       52.174141       50.125471 
h        58.641761       49.445220       51.121860 
h        59.235890       51.841506       52.896424 
h        56.801119       52.106432       53.153698 
h        56.514802       50.699086       52.092256 
h        58.868530       49.699191       48.876767 
h        60.854492       49.942791       50.535201 
h        58.956396       49.209314       53.394208 
s        57.653297       48.530192       56.162718 
c        55.999648       49.043806       55.606937 
h        56.048961       49.307725       54.541846 
h        55.658127       49.914065       56.174986 
c        59.946828       50.075615       56.234366 
h        60.344412       51.016483       55.832020 
h        60.292846       49.957078       57.274941 
h        60.302973       49.227258       55.637850 
c        58.444197       50.139159       56.212042 
o        57.798265       51.167358       56.275789 
o        59.638631       53.340873       55.554005 
h        58.885524       52.754053       55.757202 
h        60.072562       53.533809       56.431495 
o        58.226555       48.137916       49.128785 
h        58.819496       47.394655       48.850800 
h        57.344226       47.779966       48.876077 
o        62.313009       51.721749       52.833301 
h        63.075408       51.251400       52.440410 
h        61.565339       51.252169       52.401911 
h        54.862569       53.078742       46.764666 
h        55.321374       55.129649       48.196424 
h        55.305875       48.220333       55.776158 
h        63.408292       45.590805       51.439854 
h        57.650262       58.868695       54.314651 

TS1
c        62.968472       46.586150       51.411814 
h        63.659908       47.270955       51.927428 
h        62.942733       46.896442       50.352541 
c        61.623697       46.791010       52.031978 
n        60.486543       46.025208       51.824020 
h        60.466018       45.106408       51.371383 
c        59.433095       46.649321       52.379705 
h        58.407262       46.293506       52.353150 
n        59.845874       47.778445       52.943433 
c        61.201198       47.884688       52.746040 
h        61.751389       48.766281       53.057245 
c        57.446068       57.826445       54.558556 
h        57.362314       57.732070       55.654387 
h        56.457485       57.573994       54.143970 
c        58.479274       56.799546       54.056558 
h        58.065491       55.789755       54.219792 
h        58.642728       56.896517       52.969196 
c        59.826817       56.864870       54.776056 
h        60.397543       57.759243       54.489295 
h        59.693617       56.872728       55.868398 
n        60.661631       55.668371       54.468348 
h        61.549387       55.661450       55.001948 
h        60.157601       54.764239       54.727908 
h        60.926454       55.569382       53.468668 
c        55.520188       51.025180       47.387527 
c        56.224146       54.642985       48.616505 
c        55.752702       52.536484       47.162142 
c        56.969468       52.654049       46.217802 
c        56.117700       53.125803       48.557806 
c        57.465568       51.740147       50.032707 
c        58.909287       51.253704       50.099126 
c        59.162945       50.406962       51.336953 
c        58.585449       50.931044       52.642452 
c        57.169498       51.467924       52.361470 
o        57.398409       52.638109       49.002409 
o        59.361465       50.523980       48.975055 
o        60.577191       50.225570       51.438959 
o        58.542977       49.852436       53.560447 
o        57.153674       52.371118       51.270959 
h        55.383456       50.475282       46.447420 
h        56.404208       50.572383       47.862935 
h        54.645514       50.811981       48.025232 
h        56.405121       54.962038       49.652424 
h        57.081735       54.981395       48.012389 
h        57.802780       52.046690       46.603560 
h        56.726483       52.277389       45.210366 
h        57.346531       53.683874       46.107955 
h        55.355745       52.798941       49.289070 
h        56.765974       50.885239       49.897414 
h        59.514788       52.173946       50.159096 
h        58.689065       49.426643       51.153779 
h        59.208395       51.757310       53.032857 
h        56.789314       51.992995       53.245413 
h        56.512211       50.597198       52.164622 
h        58.932665       49.635482       48.980225 
h        60.867873       50.053305       50.527159 
h        59.198620       48.687285       53.282760 
s        57.708609       48.657825       55.842456 
c        56.023762       49.057773       55.285857 
h        55.972654       49.090754       54.187985 
h        55.726390       50.042623       55.669233 
c        60.007955       50.208443       55.580501 
h        60.545458       50.973982       55.005785 
h        60.138517       50.428089       56.651491 
h        60.431497       49.219413       55.363836 
c        58.524610       50.267885       55.243610 
o        57.881192       51.326465       55.411422 
o        59.609289       53.405174       55.377763 
h        58.895535       52.714410       55.412884 
h        59.990322       53.493099       56.286587 
o        58.432422       47.968407       49.292608 
h        58.986268       47.234474       48.923545 
h        57.530597       47.668293       49.030089 
o        62.332059       51.735614       52.872197 
h        63.091193       51.250429       52.494516 
h        61.579346       51.297607       52.418439 
h        54.866238       53.059477       46.803358 
h        55.313869       55.109010       48.239301 
h        55.345045       48.289309       55.655821 
h        63.406152       45.588698       51.451712 
h        57.645555       58.866993       54.302565 

TS1’-O3’
c        63.086687       46.657393       51.108707
h        63.763753       47.373912       51.598630
h        63.184887       46.819482       50.022940
c        61.698934       47.016143       51.520545
n        60.583613       46.192650       51.469991
h        60.607228       45.196527       51.227147
c        59.488158       46.898431       51.783663
h        58.459074       46.554536       51.856513
n        59.873817       48.144063       52.029260
c        61.234317       48.258332       51.880909
h        61.758078       49.201007       52.031329
c        57.538325       57.840300       54.682289
h        57.474565       57.799490       55.782891
h        56.555878       57.524866       54.296530
c        58.610496       56.833022       54.217692
h        58.256984       55.816062       54.459541
h        58.737635       56.871440       53.121221
c        59.971695       57.033085       54.882152
h        60.411616       58.000532       54.601536
h        59.894444       56.994974       55.979211
n        60.946930       55.975601       54.487584
h        61.866427       56.112693       54.937206
h        60.675792       54.985899       54.777992
h        61.110647       55.920192       53.463599
c        55.515668       51.004563       47.560202
c        56.598204       54.644024       48.345682
c        55.860164       52.461398       47.168786
c        57.042661       52.406259       46.181824
c        56.287013       53.159460       48.488444
c        57.267329       52.336498       50.466849
c        58.493410       51.681884       51.143863
c        58.139370       51.605706       52.655031
c        58.080440       53.064702       53.132595
c        56.889790       53.703576       52.425550
o        57.425554       52.494639       49.110467
o        58.960163       50.480016       50.607665
o        59.074681       50.812035       53.387041
o        58.007435       53.230455       54.523620
o        57.068527       53.629808       51.032181
h        55.362336       50.352389       46.688978
h        56.345298       50.558707       48.132453
h        54.606376       50.936203       48.181990
h        56.897246       55.071416       49.308584
h        57.415081       54.812645       47.625468
h        57.862999       51.799177       46.598432
h        56.741882       51.930075       45.235022
h        57.456471       53.397429       45.933251
h        55.446291       53.050412       49.199293
h        56.371520       51.710104       50.681405
h        59.313170       52.407794       51.028697
h        57.152015       51.126548       52.772537
h        58.998127       53.574653       52.787015
h        56.818562       54.769368       52.683445
h        55.952738       53.208742       52.752377
h        58.277265       49.881376       50.228110
h        59.220872       48.899649       52.268268
h        57.719683       52.350613       54.918317
s        57.520341       48.237244       53.949447
c        55.842841       48.844850       54.288483
h        55.282539       49.049194       53.361706
h        55.931031       49.782788       54.865891
c        59.822790       49.668527       55.329041
h        60.454184       50.509892       55.667272
h        59.484339       49.094306       56.198706
h        60.408181       49.020817       54.664096
c        58.624444       50.264166       54.629151
o        57.737165       50.868253       55.271033
o        60.525080       53.414349       55.295980
h        59.555038       53.282257       55.123283
h        60.604438       53.619833       56.271729
o        57.780218       48.325872       49.531338
h        58.423870       47.759533       49.049034
h        56.931759       47.910276       49.273441
o        61.452268       51.763909       52.240773
h        61.163562       51.323741       51.427791
h        60.753386       51.495097       52.869792
h        55.007086       53.018987       46.782238
h        55.695028       55.149188       48.003412
h        55.263468       48.129794       54.872511
h        63.454686       45.651602       51.311260
h        57.690746       58.874467       54.373530

IM1
c        62.965359       46.583913       51.416258 
h        63.650069       47.266555       51.943050 
h        62.945154       46.902764       50.359735 
c        61.614831       46.774567       52.028032 
n        60.485873       45.998202       51.807429 
h        60.477803       45.084230       51.342760 
c        59.422103       46.594258       52.363952 
h        58.399389       46.230919       52.336670 
n        59.828736       47.718682       52.943577 
c        61.182260       47.854854       52.754458 
h        61.714985       48.739584       53.084839 
c        57.448079       57.824467       54.567740 
h        57.368298       57.734566       55.664227 
h        56.458346       57.570543       54.156947 
c        58.478155       56.793644       54.067651 
h        58.063778       55.785547       54.239301 
h        58.637490       56.884008       52.979124 
c        59.828746       56.860099       54.781237 
h        60.402201       57.750050       54.485566 
h        59.699121       56.877715       55.873901 
n        60.657722       55.657624       54.479945 
h        61.546208       55.652799       55.012081 
h        60.149807       54.754314       54.745371 
h        60.921515       55.553947       53.480463 
c        55.527526       51.020900       47.387978 
c        56.231229       54.636441       48.622014 
c        55.759319       52.532384       47.163715 
c        56.975464       52.652043       46.218983 
c        56.122921       53.119536       48.559760 
c        57.459792       51.739175       50.045887 
c        58.903202       51.252966       50.131652 
c        59.141405       50.422420       51.383625 
c        58.573165       50.991163       52.671822 
c        57.152202       51.504999       52.381200 
o        57.401660       52.625279       49.004999 
o        59.369349       50.510653       49.021343 
o        60.551511       50.211085       51.485977 
o        58.555741       49.918826       53.609728 
o        57.136206       52.385930       51.272144 
h        55.392126       50.471881       46.447225 
h        56.411514       50.569135       47.864779 
h        54.652044       50.807269       48.024370 
h        56.409982       54.952206       49.659313 
h        57.089953       54.976073       48.020266 
h        57.809336       52.044043       46.602689 
h        56.731749       52.276220       45.211488 
h        57.351549       53.682386       46.110395 
h        55.359467       52.793042       49.289346 
h        56.761886       50.881855       49.913149 
h        59.508575       52.173382       50.187270 
h        58.646574       49.448048       51.220114 
h        59.194085       51.825614       53.041731 
h        56.766268       52.040126       53.255521 
h        56.504761       50.624084       52.197391 
h        58.939570       49.622519       49.025673 
h        60.836222       50.050179       50.569287 
h        59.211688       48.518058       53.316145 
s        57.725955       48.603897       55.775467 
c        56.030874       49.027385       55.266908 
h        55.937290       49.070235       54.171241 
h        55.761889       50.015653       55.665159 
c        60.007704       50.219298       55.554441 
h        60.587087       50.987395       55.023369 
h        60.063116       50.425880       56.632862 
h        60.448436       49.231777       55.357311 
c        58.548274       50.287317       55.101302 
o        57.886518       51.337421       55.350357 
o        59.586929       53.403647       55.384000 
h        58.879848       52.696956       55.410223 
h        59.971828       53.481579       56.290857 
o        58.448560       47.945138       49.333693 
h        58.997171       47.217147       48.945363 
h        57.546223       47.660663       49.055113 
o        62.334832       51.746635       52.868162 
h        63.092499       51.261392       52.487895 
h        61.576781       51.300130       52.433167 
h        54.872633       53.055993       46.806381 
h        55.321904       55.104065       48.244492 
h        55.347142       48.268698       55.647658 
h        63.405547       45.587407       51.451992 
h        57.647029       58.863981       54.307170 

TS2
c        62.932776       46.591193       51.452486      
h        63.603162       47.269282       52.002482      
h        62.924294       46.932113       50.402977      
c        61.566847       46.746856       52.050959      
n        60.477690       45.923646       51.809587      
h        60.515575       45.026428       51.314766      
c        59.392030       46.427092       52.406676      
h        58.393846       46.001035       52.395503      
n        59.744431       47.547103       53.026904      
c        61.084297       47.779160       52.821701      
h        61.565367       48.683774       53.177760      
c        57.448009       57.827884       54.565211      
h        57.369789       57.737352       55.661749      
h        56.457659       57.572869       54.156406      
c        58.479523       56.799821       54.062680      
h        58.069220       55.790666       54.237759      
h        58.634117       56.889060       52.973322      
c        59.832484       56.872695       54.771233      
h        60.401310       57.764114       54.471907      
h        59.707301       56.889751       55.864387      
n        60.664033       55.672320       54.468359      
h        61.554269       55.666862       54.998085      
h        60.155257       54.775494       54.740064      
h        60.922884       55.564078       53.468238      
c        55.524485       51.025864       47.384115      
c        56.242914       54.642959       48.600924      
c        55.759199       52.535381       47.149134      
c        56.967144       52.647777       46.193063      
c        56.140411       53.125354       48.539585      
c        57.502475       51.770877       50.025327      
c        58.941961       51.263251       50.089762      
c        59.187667       50.461416       51.358018      
c        58.676484       51.097381       52.638250      
c        57.249129       51.612863       52.378053      
o        57.427035       52.631343       48.964078      
o        59.368222       50.488015       48.986593      
o        60.589629       50.192755       51.437526      
o        58.718090       50.046199       53.590806      
o        57.212783       52.455627       51.239662      
h        55.384048       50.470092       46.448013      
h        56.408856       50.575729       47.862035      
h        54.650679       50.818725       48.024955      
h        56.429456       54.961264       49.636255      
h        57.094521       54.986017       47.990970      
h        57.802452       52.038105       46.570702      
h        56.713381       52.271310       45.188293      
h        57.346151       53.676521       46.079199      
h        55.388251       52.795634       49.279498      
h        56.791477       50.918730       49.931460      
h        59.564482       52.173982       50.110513      
h        58.651203       49.501368       51.252049      
h        59.318609       51.942883       52.946649      
h        56.891386       52.184533       53.240795      
h        56.584661       50.735191       52.246790      
h        58.929023       49.604885       49.025150      
h        60.853479       50.022887       50.516519      
h        59.083906       48.160402       53.579941      
s        57.837520       48.420329       55.532775      
c        56.125098       48.914669       55.131186      
h        55.954458       48.974081       54.044861      
h        55.945153       49.915506       55.553965      
c        60.047789       50.270497       55.600012      
h        60.644933       51.090613       55.175276      
h        60.000614       50.391697       56.690479      
h        60.534740       49.315191       55.363454      
c        58.645201       50.353424       55.010593      
o        57.896778       51.309091       55.338871      
o        59.564724       53.452669       55.422256      
h        58.871631       52.743100       55.454116      
h        59.964881       53.529860       56.324664      
o        58.436950       47.938367       49.358783      
h        58.986474       47.216165       48.961985      
h        57.535121       47.656145       49.077609      
o        62.341293       51.722561       52.868179      
h        63.107863       51.244911       52.496844      
h        61.597576       51.263912       52.420086      
h        54.870801       53.058811       46.795811      
h        55.328211       55.106436       48.231364      
h        55.424236       48.195127       55.554410      
h        63.385757       45.600030       51.474159      
h        57.645578       58.867660       54.304638      

PC
c        62.954192       46.593607       51.361739      
h        63.627170       47.292340       51.883591      
h        62.965498       46.878198       50.294867      
c        61.585376       46.783153       51.941086      
n        60.499019       45.965374       51.706564      
h        60.545864       45.056732       51.241012      
c        59.419708       46.514564       52.317533      
h        58.429935       46.063584       52.298161      
n        59.740217       47.642487       52.923910      
c        61.086611       47.822203       52.704500      
h        61.613521       48.698107       53.075436      
c        57.356633       57.834461       54.442675      
h        57.187474       57.696153       55.523242      
h        56.405803       57.597826       53.942368      
c        58.442215       56.841888       53.989248      
h        58.053899       55.816026       54.115079      
h        58.674381       56.959118       52.916755      
c        59.726375       56.972342       54.804090      
h        60.270994       57.893079       54.553411      
h        59.506918       56.983971       55.882274      
n        60.663296       55.834465       54.587217      
h        61.464170       55.899107       55.244510      
h        60.209390       54.918358       54.769868      
h        61.044057       55.767968       53.621235      
c        55.509600       51.009442       47.395751      
c        56.362420       54.634280       48.472023      
c        55.778628       52.501183       47.087899      
c        56.953345       52.550778       46.087364      
c        56.226094       53.118262       48.442064      
c        57.624161       51.931156       50.012043      
c        59.070259       51.433051       50.136320      
c        59.376303       50.902191       51.541396      
c        58.944654       51.902417       52.591726      
c        57.483647       52.293663       52.354971      
o        57.513540       52.581697       48.818399      
o        59.457866       50.489235       49.177703      
o        60.775487       50.673692       51.642514      
o        59.104907       51.295156       53.886802      
o        57.346832       52.852732       51.074678      
h        55.343849       50.409100       46.492040      
h        56.385674       50.563087       47.894483      
h        54.635972       50.857786       48.052419      
h        56.594752       54.972585       49.492126      
h        57.191221       54.951666       47.818486      
h        57.790837       51.938004       46.455045      
h        56.655806       52.143171       45.107615      
h        57.346419       53.567408       45.921047      
h        55.496133       52.819198       49.215993      
h        56.906537       51.082499       50.101138      
h        59.690051       52.334069       49.983246      
h        58.839809       49.948698       51.704392      
h        59.571640       52.803942       52.541473      
h        57.170888       53.053497       53.084759      
h        56.841268       51.398067       52.484851      
h        58.890278       49.679349       49.253030      
h        61.025072       50.135157       50.874492      
h        58.564982       48.110629       54.323642      
s        57.860725       47.961608       55.508864      
c        56.208943       48.609501       55.012285      
h        56.121119       48.682671       53.919570      
h        56.023031       49.602255       55.447777      
c        59.726698       51.307946       56.156685      
h        59.515835       51.907457       57.050815      
h        59.203466       50.340718       56.169422      
h        60.810682       51.108722       56.134159      
c        59.392421       52.087201       54.920411      
o        59.403126       53.303757       54.830712      
o        62.277782       53.556963       55.597358      
h        61.954900       53.009642       54.853884      
h        61.592624       53.650178       56.300915      
o        58.160411       48.186740       49.502200      
h        58.744160       47.475980       49.135483      
h        57.288140       47.904665       49.146179      
o        62.309986       52.039380       53.380262      
h        63.147572       51.582766       53.562720      
h        61.819676       51.470125       52.742490      
h        54.894207       53.038624       46.745815      
h        55.437883       55.101540       48.132956      
h        55.451084       47.915622       55.375944      
h        63.395810       45.599966       51.437355      
h        57.580186       58.881704       54.239271 
     
A310W
RC
c        58.261173       60.230045       50.954817      
h        59.054363       59.621721       51.418454      
c        57.470578       60.990762       52.039455      
h        57.916398       61.981098       52.226187      
h        56.436506       61.192728       51.704022      
c        57.436915       60.333570       53.377867      
n        57.221421       58.991546       53.612410      
h        57.100744       58.262770       52.895981      
c        57.259832       58.793679       54.951031      
h        57.103409       57.819641       55.407504      
n        57.485222       59.930156       55.592866      
c        57.597933       60.899297       54.621505      
h        57.774112       61.946921       54.862558      
c        53.918790       54.677152       57.844639      
c        54.976798       54.841019       56.975245      
h        55.894001       54.259960       56.905620      
n        54.725021       55.891543       56.118975      
h        55.277171       56.136154       55.293260      
c        53.467414       56.393274       56.380489      
c        52.745039       57.395072       55.718107      
h        53.173543       57.924139       54.865675      
c        51.468289       57.687430       56.190437      
h        50.874313       58.457600       55.692756      
c        50.929892       57.014474       57.314322      
h        49.932748       57.279880       57.674039      
c        51.655506       56.026974       57.969556      
h        51.234336       55.529639       58.844756      
c        52.934432       55.671506       57.491781      
c        57.086446       65.395318       63.297963      
h        57.674698       66.239715       62.908097      
h        57.667725       64.471410       63.147705      
c        55.740486       65.272477       62.597469      
h        55.089872       64.555022       63.117835      
h        55.211297       66.234725       62.543215      
n        55.890474       64.777295       61.205757      
h        54.956768       64.673267       60.768245      
h        56.415734       65.447431       60.609797      
h        56.436511       63.868069       61.141180      
c        50.376401       62.152782       59.155398      
c        52.671901       62.150102       58.435048      
c        53.039249       60.836369       57.744830      
c        54.539575       60.589437       57.797288      
c        55.310822       61.802573       57.277519      
c        54.841657       63.034612       58.046236      
o        51.334694       62.497881       58.180341      
o        52.327892       59.809844       58.389546      
o        54.782391       59.404868       57.073433      
o        56.690918       61.670014       57.492611      
o        53.433117       63.229417       57.948341      
h        52.839867       62.031952       59.528813      
h        52.736376       60.934764       56.683858      
h        54.835459       60.463747       58.857106      
h        55.078035       61.933857       56.200837      
h        55.316576       63.945361       57.657663      
h        55.154333       62.913627       59.101660      
h        52.422794       59.000266       57.862761      
h        55.715722       59.158243       57.175547      
h        57.022078       60.942441       56.902534      
s        57.576624       58.073832       58.339416      
c        56.460048       57.244037       59.523816      
c        57.006107       55.860517       59.934258      
n        56.726266       55.545252       61.319379      
c        57.494225       56.081562       62.297281      
o        58.483081       56.766426       62.037589      
c        57.060308       55.831397       63.733021      
h        55.460565       57.183464       59.068999      
h        56.416122       57.922409       60.387668      
h        58.097344       55.861719       59.808852      
h        56.584658       55.070645       59.299264      
h        56.021742       56.160115       63.885412      
h        57.717286       56.418932       64.387701      
h        55.858100       55.066788       61.573531      
c        59.119977       60.355915       58.611631      
h        58.903540       61.428108       58.703510      
h        60.039388       60.120531       59.174143      
h        59.258628       60.092745       57.555574      
c        57.982525       59.590082       59.226160      
o        57.404287       59.926740       60.238132      
o        57.561337       62.689473       61.028840      
h        57.542086       61.741095       60.788144      
h        58.468256       63.029157       60.821255      
h        57.108985       54.799443       64.080536      
h        50.221651       62.966764       59.863600      
h        49.447374       61.841896       58.677564      
h        50.665731       61.270744       59.726681      
h        58.746964       60.909908       50.254918      
h        57.608644       59.493222       50.486454      
h        56.948026       65.519722       64.371941      
h        53.861237       53.878702       58.584390   

TS1
c        58.238825       60.240164       50.923209      
h        59.023510       59.636385       51.406655      
c        57.429145       61.020565       51.972643      
h        57.870661       62.012466       52.157880      
h        56.400117       61.215510       51.619994      
c        57.367633       60.386007       53.315818      
n        57.152037       59.043446       53.576350      
h        57.047396       58.298151       52.868733      
c        57.141189       58.858350       54.905372      
h        56.968371       57.908696       55.400989      
n        57.355142       60.024523       55.502566      
c        57.493581       60.990482       54.538541      
h        57.661157       62.037303       54.780234      
c        53.876392       54.685717       57.811152      
c        54.938429       54.868113       56.951935      
h        55.875543       54.317464       56.905385      
n        54.661053       55.892985       56.070828      
h        55.210847       56.133051       55.243583      
c        53.383435       56.355864       56.307427      
c        52.637192       57.322533       55.620167      
h        53.054353       57.845788       54.758678      
c        51.350613       57.590860       56.080418      
h        50.741531       58.338539       55.567036      
c        50.826402       56.929335       57.217482      
h        49.825717       57.183431       57.575399      
c        51.575806       55.975495       57.895387      
h        51.169345       55.493261       58.785253      
c        52.864399       55.641694       57.429057      
c        57.104826       65.495877       63.342434      
h        57.673160       66.358029       62.961913      
h        57.701286       64.585075       63.177360      
c        55.758274       65.352811       62.646802      
h        55.130876       64.610683       63.161301      
h        55.203252       66.301474       62.613415      
n        55.915855       64.877051       61.252069      
h        54.985230       64.729579       60.822378      
h        56.405186       65.566811       60.651512      
h        56.511406       63.983791       61.194806      
c        50.491179       62.052319       59.204930      
c        52.806719       61.891034       58.583299      
c        53.103442       60.615404       57.797024      
c        54.573311       60.220973       57.858262      
c        55.481177       61.419830       57.591080      
c        55.060247       62.576606       58.505320      
o        51.514041       62.366197       58.285167      
o        52.291780       59.602574       58.337306      
o        54.756445       59.170943       56.932638      
o        56.856515       61.115760       57.677792      
o        53.695366       62.927838       58.249810      
h        52.890141       61.664889       59.667804      
h        52.845984       60.826935       56.740049      
h        54.793307       59.872466       58.878405      
h        55.295919       61.750038       56.548870      
h        55.665849       63.470917       58.303543      
h        55.196392       62.289176       59.562670      
h        52.324678       58.834730       57.745199      
h        55.536324       58.668536       57.242844      
h        57.179522       60.386829       56.575788      
s        57.408645       58.402845       58.396299      
c        56.520129       57.617476       59.781402      
c        56.971870       56.158934       59.956655      
n        56.711171       55.685016       61.302189      
c        57.562042       56.014780       62.301546      
o        58.648069       56.548543       62.077754      
c        57.090419       55.757033       63.723454      
h        55.431380       57.678687       59.627743      
h        56.774620       58.217950       60.665930      
h        58.055149       56.103360       59.782739      
h        56.464270       55.501339       59.238052      
h        56.069854       56.143089       63.864819      
h        57.774086       56.289274       64.399079      
h        55.804229       55.273426       61.536728      
c        58.961105       60.698219       58.860612      
h        59.006999       61.787766       58.993542      
h        59.583693       60.206085       59.622368      
h        59.350113       60.439220       57.866685      
c        57.526732       60.240251       59.053415      
o        56.902209       60.482861       60.097992      
o        57.563320       62.822918       61.230589      
h        57.389906       61.915787       60.863637      
h        58.481740       63.093224       60.988179      
h        57.078239       54.717425       64.050765      
h        50.344892       62.865862       59.915432      
h        49.563319       61.788003       58.697702      
h        50.719259       61.151672       59.774913      
h        58.735597       60.918119       50.229191      
h        57.587059       59.502781       50.454664      
h        56.968088       65.601068       64.418679      
h        53.836629       53.893646       58.558887   

TS1’-O3’
c        58.265708       60.198734       50.955861      
h        59.059288       59.588596       51.417302      
c        57.458377       60.949979       52.030386      
h        57.955780       61.895301       52.303748      
h        56.470360       61.243256       51.634127      
c        57.229504       60.245577       53.331235      
n        57.025269       58.886619       53.508744      
h        57.057897       58.168965       52.763859      
c        56.771789       58.635815       54.798750      
h        56.569458       57.670160       55.254940      
n        56.807013       59.791426       55.454262      
c        57.096001       60.808223       54.575920      
h        57.186366       61.847154       54.883724      
c        53.978073       54.185619       57.795533      
c        55.038575       54.260314       56.920216      
h        55.922057       53.628458       56.860644      
n        54.842252       55.305736       56.047455      
h        55.447100       55.572340       55.273364      
c        53.640427       55.916804       56.325098      
c        53.011637       56.995256       55.689980      
h        53.475610       57.493671       54.835561      
c        51.770399       57.392910       56.175177      
h        51.247685       58.222316       55.694666      
c        51.175379       56.741385       57.279311      
h        50.194939       57.066420       57.635048      
c        51.813964       55.685566       57.917941      
h        51.350660       55.209159       58.783833      
c        53.060426       55.238055       57.438233      
c        57.092681       65.751014       63.472542      
h        57.579122       66.656855       63.081597      
h        57.736051       64.886809       63.246605      
c        55.712333       65.547997       62.868981      
h        55.209411       64.684199       63.327581      
h        55.064333       66.425844       63.004465      
n        55.796507       65.275084       61.421269      
h        54.852435       65.094541       61.037567      
h        56.168244       66.076431       60.876591      
h        56.470195       64.462509       61.219063      
c        50.844772       61.789175       59.066983      
c        53.155382       62.119400       58.517152      
c        54.024280       60.996799       57.901527      
c        55.465785       61.266788       58.381501      
c        55.883169       62.660196       57.917598      
c        54.952587       63.665306       58.566786      
o        51.828841       62.057694       58.086910      
o        53.481377       59.792780       58.339477      
o        56.481007       60.388261       57.950260      
o        57.234147       62.903902       58.273066      
o        53.612639       63.418310       58.174901      
h        53.215518       61.986387       59.618925      
h        53.971863       61.102371       56.794954      
h        55.472597       61.216508       59.486108      
h        55.767454       62.737332       56.817852      
h        55.195109       64.697080       58.288383      
h        55.056223       63.557222       59.660250      
h        54.123068       59.057602       58.178777      
h        56.624136       59.940351       56.483404      
h        57.661590       62.035665       58.137081      
s        55.913479       57.680139       58.017050      
c        55.701143       56.722212       59.542747      
c        56.770951       55.649972       59.774939      
n        56.832177       55.289098       61.182571      
c        57.851589       55.675243       61.982508      
o        58.929012       56.096024       61.554789      
c        57.570531       55.616404       63.479289      
h        54.698529       56.271517       59.523180      
h        55.744914       57.470685       60.353583      
h        57.759804       56.039174       59.503501      
h        56.573957       54.760729       59.158159      
h        56.608398       56.104749       63.703044      
h        58.379724       56.154083       63.988550      
h        55.965965       54.976083       61.630399      
c        58.438790       59.100121       58.605450      
h        59.022244       59.983683       58.922968      
h        58.802954       58.233299       59.175153      
h        58.592412       58.920780       57.532580      
c        56.980080       59.332301       58.969860      
o        56.636015       59.513256       60.130886      
o        57.515204       63.276080       60.986690      
h        57.417385       63.059032       60.033255      
h        58.477641       63.502110       61.051413      
h        57.525880       54.627707       63.935962      
h        50.669993       62.630751       59.737257      
h        49.925159       61.471027       58.575902      
h        51.130534       60.926222       59.668414      
h        58.749372       60.891250       50.266980      
h        57.618405       59.469356       50.468960      
h        57.009648       65.821548       64.557068      
h        53.876130       53.404793       58.549182   
  
IM1
c        58.258853       60.218736       50.948956      
h        59.054651       59.587248       51.377550      
c        57.503185       60.949628       52.082838      
h        57.980903       61.914364       52.316359      
h        56.470626       61.195841       51.778169      
c        57.458534       60.204760       53.378403      
n        57.215858       58.845829       53.483387      
h        57.065600       58.191257       52.697031      
c        57.258525       58.479200       54.761298      
h        57.084771       57.493028       55.180504      
n        57.523237       59.559673       55.485850      
c        57.642612       60.655069       54.663326      
h        57.845870       61.651627       55.042173      
c        53.831865       54.697339       57.803161      
c        54.882789       54.887556       56.930942      
h        55.835927       54.367334       56.887453      
n        54.581854       55.896244       56.046988      
h        55.157955       56.188178       55.259026      
c        53.320701       56.373462       56.312156      
c        52.573010       57.358329       55.651342      
h        52.981674       57.886375       54.788230      
c        51.293274       57.629306       56.132194      
h        50.682564       58.387700       55.636756      
c        50.778271       56.952168       57.263306      
h        49.780522       57.200614       57.633111      
c        51.530844       55.984250       57.918713      
h        51.130860       55.491109       58.805945      
c        52.813569       55.651399       57.437606      
c        57.112765       65.644378       63.402326      
h        57.624151       66.540747       63.021305      
h        57.752907       64.768694       63.220213      
c        55.763216       65.432944       62.729349      
h        55.177226       64.668329       63.259553      
h        55.165077       66.354401       62.688657      
n        55.933414       64.944925       61.338711      
h        55.015826       64.728930       60.908702      
h        56.377124       65.652413       60.722365      
h        56.596247       64.108709       61.316240      
c        50.492635       62.063320       59.097502      
c        52.788854       62.034911       58.384166      
c        53.168754       60.753342       57.643254      
c        54.671042       60.444736       57.719871      
c        55.472481       61.712431       57.399532      
c        54.961007       62.918087       58.200701      
o        51.459004       62.398885       58.123085      
o        52.422313       59.709987       58.206921      
o        54.928401       59.394289       56.832165      
o        56.902364       61.520278       57.548365      
o        53.576742       63.122711       57.946608      
h        52.943066       61.879020       59.474039      
h        52.908028       60.915109       56.578101      
h        54.902901       60.155602       58.756148      
h        55.362411       61.926385       56.326152      
h        55.484046       63.837416       57.900812      
h        55.130934       62.749884       59.276164      
h        52.492872       58.931702       57.629274      
h        55.628717       58.783739       57.206385      
h        57.516093       59.493156       56.520930      
s        57.374284       57.693095       57.820118      
c        56.664263       57.270859       59.458525      
c        57.125526       55.874074       59.889076      
n        56.802809       55.566536       61.273937      
c        57.610691       55.972710       62.275678      
o        58.696636       56.515988       62.068462      
c        57.106447       55.754005       63.696390      
h        55.561777       57.303657       59.421948      
h        56.998639       58.004488       60.209516      
h        58.218621       55.838441       59.780217      
h        56.682605       55.107853       59.238089      
h        56.070199       56.104322       63.810131      
h        57.757313       56.327134       64.370663      
h        55.895945       55.154934       61.508109      
c        58.919942       60.919404       58.623482      
h        59.440595       61.180082       59.553642      
h        58.970533       59.821193       58.478422      
h        59.385799       61.422170       57.766308      
c        57.461913       61.240963       58.738620      
o        56.833981       61.230388       59.781358      
o        57.793946       63.041130       61.533008      
h        57.575513       62.195630       61.090811      
h        58.662323       63.336158       61.149942      
h        57.127918       54.723331       64.050392      
h        50.349065       62.874876       59.810825      
h        49.557024       61.771008       58.620791      
h        50.772187       61.170969       59.657527      
h        58.748212       60.906456       50.259292      
h        57.598992       59.502029       50.460099      
h        56.990290       65.725994       64.482328      
h        53.807527       53.904931       58.551202  
    
A310G
RC
c        70.217776       60.529548       57.690843
h        70.058695       61.354891       58.509513
h        70.486697       61.074984       56.763371
c        68.998275       59.679210       57.542720
n        68.974996       58.397568       56.971505
h        69.840042       57.857072       56.746861
c        67.685407       57.924887       57.056849
h        67.367835       57.059693       56.473791
n        66.890058       58.797787       57.659966
c        67.692769       59.850537       57.999566
h        67.304947       60.709650       58.547492
c        59.382345       65.468584       58.168413
h        59.756030       65.772919       57.158129
h        59.611044       66.281731       58.917917
c        59.949504       64.119399       58.576078
h        59.402374       63.762727       59.482043
h        59.735130       63.383351       57.783032
n        61.425287       64.085080       58.869346
h        61.782546       63.174699       59.265193
h        61.982861       64.295414       58.022151
h        61.683136       64.816637       59.590768
c        63.128759       60.784034       53.520317
o        61.818981       61.081033       54.012422
c        64.107700       60.694862       54.702917
o        61.458520       59.220703       57.088549
c        63.537714       59.910757       55.929127
o        64.246800       60.288304       57.086575
c        62.015472       60.119513       56.175246
o        65.390802       60.199350       54.296645
c        61.255282       60.077447       54.850652
o        63.514670       61.792941       52.638593
c        62.758589       61.935295       51.403305
h        63.093419       59.800830       52.963415
h        64.304564       61.724028       55.056505
h        61.865062       59.365809       57.980098
h        63.703071       58.830451       55.756304
h        65.005065       59.680969       57.216256
h        61.881673       61.156488       56.551597
h        65.277889       59.444915       53.681584
h        61.280122       59.083996       54.337809
h        60.177694       60.330123       54.996393
h        61.765462       61.333972       51.447357
s        64.053334       57.205668       59.342492
c        62.486307       56.264010       58.726060
c        62.869026       54.905254       58.328772
n        61.786178       54.026803       57.788045
c        61.861978       52.781567       57.203123
o        63.056589       52.253747       56.936210
c        60.698625       52.472609       56.239774
h        62.168244       56.936249       57.909536
h        61.717065       56.237038       59.538314
h        63.314472       54.377831       59.227210
h        63.692620       54.887963       57.581968
h        61.062461       51.957558       55.199459
h        60.089384       53.429309       55.928892
h        60.856273       54.455351       57.866274
c        64.611596       59.649423       60.468268
h        65.381398       58.926115       60.770862
h        65.096731       60.333392       59.735605
h        64.313953       60.276914       61.360269
c        63.518383       58.787924       59.732291
o        62.350005       59.267742       59.747199
o        64.248613       63.228987       61.690279
h        64.698606       63.623194       60.897545
h        63.990322       64.072682       62.221446
o        62.022991       61.775123       60.730545
h        62.896341       62.233012       60.815328
h        62.343312       60.883690       60.437291
o        64.048974       62.530894       58.654198
h        64.377963       61.840967       58.053239
h        64.844868       63.030873       58.869345
h        62.453728       62.973427       51.271365
h        63.303180       61.577145       50.529683
h        60.031891       51.791048       56.767984
h        71.113532       59.979931       57.979995
h        58.297331       65.378693       58.116176

TS1
c        70.137741       60.424445       57.615667   
h        69.897165       61.209744       58.348655   
h        70.386820       60.925222       56.664850   
c        68.903690       59.603764       57.430322   
n        68.808942       58.390595       56.768679   
h        69.614610       57.828464       56.472572   
c        67.517617       58.058667       56.618420   
h        67.134926       57.165641       56.133955   
n        66.784122       59.015706       57.171628   
c        67.611079       59.974516       57.693860   
h        67.214583       60.855583       58.183160   
c        59.738903       65.291011       57.731197   
h        59.977223       65.321784       56.654665   
h        60.073457       66.236060       58.188144   
c        60.410773       64.101218       58.404063   
h        60.326051       64.155323       59.498397   
h        59.957694       63.154503       58.081720   
n        61.860766       63.982209       58.093831   
h        62.239437       63.157820       58.654685   
h        62.020428       63.766466       57.092102   
h        62.398038       64.840544       58.325274   
c        63.369612       60.401265       53.608032   
o        62.092107       60.914871       53.977151   
c        64.250347       60.296160       54.871617   
o        61.308417       58.820060       56.798340   
c        63.532505       59.488861       56.004584   
o        64.236176       59.738280       57.234327   
c        62.027558       59.819130       56.127342   
o        65.533365       59.784019       54.592112   
c        61.372289       59.984393       54.764702   
o        63.930734       61.250768       52.671836   
c        63.154873       61.418329       51.468861   
h        63.212543       59.381423       53.182946   
h        64.398747       61.326084       55.228649   
h        61.642414       58.870610       57.731755   
h        63.616148       58.412914       55.759280   
h        65.727847       59.165037       57.111331   
h        61.960892       60.791549       56.656166   
h        65.479813       58.921737       54.089199   
h        61.323529       59.001458       54.260081   
h        60.345057       60.355377       54.884025   
h        62.182292       60.912602       51.601566   
s        64.322843       57.219259       58.484105   
c        62.719182       56.362261       58.383513   
c        62.981709       54.865802       58.215823   
n        61.825211       54.211360       57.626151   
c        61.893112       53.025106       57.000544   
o        62.903538       52.305833       57.049386   
c        60.679123       52.648470       56.180617   
h        62.150207       56.765444       57.535168   
h        62.145420       56.574129       59.297422   
h        63.261843       54.409202       59.179933   
h        63.838979       54.702583       57.542720   
h        60.997150       52.052279       55.314602   
h        60.186811       53.567684       55.835296   
h        60.946370       54.741349       57.581275   
c        64.776295       59.695429       59.644951   
h        65.805210       59.371028       59.463384   
h        64.698785       60.784726       59.553440   
h        64.503113       59.409036       60.670234   
c        63.770709       59.035410       58.712223   
o        62.546414       59.235710       58.980287   
o        64.512944       62.884660       61.077535   
h        65.201709       62.912680       60.369795   
h        64.384449       63.839282       61.311231   
o        62.232876       61.955821       59.799448   
h        63.012654       62.176775       60.353732   
h        62.317643       61.005837       59.555565   
o        64.280570       62.494724       57.461517   
h        64.267623       61.509546       57.433168   
h        64.976020       62.716453       58.115955   
h        62.908212       62.473170       51.348302   
h        63.612154       61.014361       50.565661   
h        59.930691       52.068971       56.721077   
h        71.029503       59.908055       57.970868   
h        58.656239       65.211917       57.829425   

TS1’-O4’
c        70.084660       60.304139       57.714477 
h        69.841497       61.073287       58.463826 
h        70.237922       60.813283       56.747623 
c        68.911132       59.383700       57.627994 
n        68.843395       58.236384       56.856443 
h        69.652458       57.772287       56.432504 
c        67.581781       57.778149       56.855791 
h        67.227957       56.906767       56.311532 
n        66.836110       58.573216       57.613366 
c        67.640479       59.573805       58.103417 
h        67.240716       60.388416       58.697941 
c        59.491337       65.390745       57.697560 
h        59.732515       65.464815       56.623864 
h        59.813604       66.321343       58.191186 
c        60.162063       64.183899       58.330619 
h        60.037645       64.183933       59.422870 
h        59.732581       63.245805       57.952158 
n        61.618881       64.101497       58.072794 
h        61.971534       63.267235       58.630460 
h        61.844659       63.904322       57.078949 
h        62.149883       64.949854       58.351596 
c        63.860016       60.655567       53.307927 
o        62.874809       60.856220       54.322062 
c        65.251945       60.794142       53.920004 
o        64.404204       59.059549       57.162561 
c        65.454201       60.140548       55.291738 
o        66.540951       60.803190       55.933455 
c        64.237414       60.113341       56.227628 
o        66.270404       60.374393       53.025847 
c        62.972888       59.896870       55.378213 
o        63.782376       61.650109       52.356706 
c        62.922573       61.560363       51.218445 
h        63.707989       59.640030       52.878499 
h        65.376874       61.878338       54.057713 
h        65.710047       58.699684       57.480813 
h        65.715159       59.080568       55.105927 
h        67.359733       60.672510       55.383988 
h        64.156264       61.096381       56.731143 
h        66.175633       59.396755       52.874049 
h        62.989387       58.869448       54.967880 
h        62.082143       59.999006       56.009580 
h        62.043303       60.926596       51.445378 
s        63.927429       57.322977       59.266532 
c        62.595583       56.470405       58.371944 
c        62.913295       54.983377       58.234764 
n        61.831606       54.309259       57.533248 
c        61.931060       53.105324       56.947035 
o        62.942943       52.392790       57.038429 
c        60.732224       52.692851       56.118818 
h        62.499500       56.953940       57.389759 
h        61.636299       56.605075       58.895528 
h        63.080841       54.534710       59.229929 
h        63.848942       54.840530       57.672266 
h        61.066099       52.082331       55.268931 
h        60.232999       53.598139       55.749846 
h        60.932432       54.802776       57.479045 
c        64.478153       60.013060       59.533386 
h        65.463081       59.554318       59.670706 
h        64.581736       60.982035       59.030028 
h        64.039866       60.170828       60.529937 
c        63.544966       59.124376       58.729317 
o        62.360256       59.453685       58.545609 
o        64.212115       62.823262       61.115767 
h        65.120926       62.652149       60.749455 
h        64.216961       63.784802       61.364666 
o        61.954557       61.996273       59.679301 
h        62.703027       62.128310       60.291305 
h        62.072358       61.101868       59.273073 
o        64.202696       63.310183       58.139327 
h        65.140800       63.260195       57.855132 
h        64.239120       63.185457       59.101891 
h        62.554258       62.576694       51.078867 
h        63.406732       61.183280       50.317632 
h        59.985286       52.117353       56.665584 
h        71.024403       59.843059       58.018376 
h        58.410494       65.287792       57.793715 

IM1
c        70.130002       60.394982       57.623140 
h        69.877938       61.166126       58.352375 
h        70.369804       60.893911       56.680600 
c        68.916673       59.551236       57.437658 
n        68.853467       58.336869       56.779342 
h        69.668405       57.793682       56.499784 
c        67.579215       57.970598       56.627511 
h        67.222912       57.077395       56.149517 
n        66.826482       58.908908       57.176505 
c        67.626150       59.889912       57.698250 
h        67.212747       60.753209       58.180536 
c        59.690474       65.278999       57.744893 
h        59.931626       65.269902       56.678939 
h        60.026545       66.226653       58.168906 
c        60.346483       64.110227       58.462516 
h        60.279328       64.216315       59.543516 
h        59.886296       63.165317       58.184016 
n        61.796620       63.967653       58.137223 
h        62.178565       63.164702       58.694447 
h        61.932917       63.740608       57.140346 
h        62.335822       64.822570       58.348246 
c        63.322739       60.310624       53.663448 
o        62.049826       60.856658       54.017400 
c        64.188279       60.213560       54.930803 
o        61.231517       58.796579       56.859414 
c        63.459680       59.428868       56.061159 
o        64.184519       59.689072       57.287301 
c        61.964466       59.786119       56.177695 
o        65.472315       59.676362       54.664215 
c        61.313873       59.938269       54.817125 
o        63.911691       61.142782       52.724838 
c        63.135596       61.313195       51.514071 
h        63.148370       59.304691       53.242549 
h        64.360615       61.237024       55.265519 
h        61.609224       58.828296       57.780810 
h        63.533990       58.357964       55.842120 
h        65.795669       59.011715       57.107422 
h        61.899978       60.751152       56.698037 
h        65.419655       58.830223       54.137614 
h        61.256870       58.964572       54.318905 
h        60.302399       60.325727       54.924798 
h        62.170945       60.815014       51.646889 
s        64.294543       57.141048       58.394473 
c        62.697386       56.282611       58.416517 
c        62.965608       54.791315       58.237370 
n        61.799274       54.138110       57.659148 
c        61.860741       52.969550       57.019408 
o        62.874640       52.250302       57.054509 
c        60.655051       52.600726       56.196045 
h        62.071767       56.663884       57.612375 
h        62.198211       56.491334       59.361666 
h        63.251302       54.331858       59.184664 
h        63.801192       54.635580       57.553395 
h        60.968890       52.010721       55.337327 
h        60.170773       53.515127       55.857824 
h        60.930998       54.671615       57.610677 
c        64.803741       59.557199       59.630332 
h        65.807584       59.189489       59.445103 
h        64.797749       60.645445       59.592943 
h        64.508610       59.238917       60.628121 
c        63.776134       58.990803       58.659270 
o        62.553259       59.178149       58.992025 
o        64.600817       62.880112       61.152414 
h        65.271566       62.889975       60.434754 
h        64.454224       63.830752       61.377808 
o        62.234900       61.877314       59.873654 
h        63.019663       62.101721       60.405598 
h        62.329162       60.936378       59.606734 
o        64.293355       62.524681       57.516559 
h        64.254972       61.547536       57.486569 
h        65.008297       62.738747       58.149031 
h        62.904537       62.372433       51.401405 
h        63.599023       60.905071       50.615887 
h        59.904917       52.023216       56.736274 
h        71.029120       59.890896       57.977473 
h        58.607155       65.206821       57.841211 
