# Supplementary material for: Characterization and structure-based protein engineering of a regiospecific saponin acetyltransferase from Astragalus membranaceus
Source: Nat Commun. 2023 Sep 25;14:5969. doi: 10.1038/s41467-023-41599-7 (PMC10519980; doi:10.1038/s41467-023-41599-7)
Supplement: Supplementary file 7 — Source Data [file 41467_2023_41599_MOESM7_ESM.zip › Source Data/QMMM_optimized_RC/QMMM_optimized_RC_A310G.txt]

CRYST1  125.920  118.479  122.446  90.00  90.00  90.00               1
ATOM      1  N   MET     1      60.242  80.814  83.072  1.00  0.00          
ATOM      2  H1  MET     1      61.170  81.019  83.414  1.00  0.00          
ATOM      3  H2  MET     1      59.715  80.350  83.798  1.00  0.00          
ATOM      4  H3  MET     1      59.792  81.708  82.936  1.00  0.00          
ATOM      5  CA  MET     1      60.285  79.993  81.844  1.00  0.00          
ATOM      6  HA  MET     1      59.290  79.562  81.728  1.00  0.00          
ATOM      7  CB  MET     1      60.514  80.975  80.784  1.00  0.00          
ATOM      8  HB2 MET     1      59.611  81.508  80.487  1.00  0.00          
ATOM      9  HB3 MET     1      61.288  81.687  81.070  1.00  0.00          
ATOM     10  CG  MET     1      61.068  80.487  79.389  1.00  0.00          
ATOM     11  HG2 MET     1      61.446  81.351  78.842  1.00  0.00          
ATOM     12  HG3 MET     1      61.990  79.927  79.548  1.00  0.00          
ATOM     13  SD  MET     1      59.860  79.474  78.518  1.00  0.00          
ATOM     14  CE  MET     1      58.694  80.813  78.051  1.00  0.00          
ATOM     15  HE1 MET     1      58.041  80.503  77.235  1.00  0.00          
ATOM     16  HE2 MET     1      57.933  80.946  78.820  1.00  0.00          
ATOM     17  HE3 MET     1      59.229  81.759  77.966  1.00  0.00          
ATOM     18  C   MET     1      61.331  78.866  81.876  1.00  0.00          
ATOM     19  O   MET     1      62.513  79.147  82.112  1.00  0.00          
ATOM     20  N   SER     2      60.837  77.641  81.597  1.00  0.00          
ATOM     21  H   SER     2      59.829  77.583  81.554  1.00  0.00          
ATOM     22  CA  SER     2      61.623  76.387  81.453  1.00  0.00          
ATOM     23  HA  SER     2      61.989  76.075  82.432  1.00  0.00          
ATOM     24  CB  SER     2      60.692  75.356  80.835  1.00  0.00          
ATOM     25  HB2 SER     2      60.293  75.786  79.916  1.00  0.00          
ATOM     26  HB3 SER     2      61.253  74.438  80.662  1.00  0.00          
ATOM     27  OG  SER     2      59.728  75.035  81.790  1.00  0.00          
ATOM     28  HG  SER     2      59.139  74.369  81.427  1.00  0.00          
ATOM     29  C   SER     2      62.844  76.640  80.582  1.00  0.00          
ATOM     30  O   SER     2      62.707  77.037  79.401  1.00  0.00          
ATOM     31  N   SER     3      64.039  76.383  81.039  1.00  0.00          
ATOM     32  H   SER     3      64.073  75.882  81.916  1.00  0.00          
ATOM     33  CA  SER     3      65.274  76.622  80.353  1.00  0.00          
ATOM     34  HA  SER     3      65.142  76.767  79.281  1.00  0.00          
ATOM     35  CB  SER     3      65.886  77.880  80.944  1.00  0.00          
ATOM     36  HB2 SER     3      65.181  78.710  80.992  1.00  0.00          
ATOM     37  HB3 SER     3      66.130  77.678  81.987  1.00  0.00          
ATOM     38  OG  SER     3      67.010  78.406  80.319  1.00  0.00          
ATOM     39  HG  SER     3      67.055  79.363  80.387  1.00  0.00          
ATOM     40  C   SER     3      66.307  75.466  80.551  1.00  0.00          
ATOM     41  O   SER     3      65.984  74.506  81.298  1.00  0.00          
ATOM     42  N   LEU     4      67.515  75.502  79.948  1.00  0.00          
ATOM     43  H   LEU     4      67.684  76.379  79.477  1.00  0.00          
ATOM     44  CA  LEU     4      68.598  74.487  80.003  1.00  0.00          
ATOM     45  HA  LEU     4      68.526  74.067  81.006  1.00  0.00          
ATOM     46  CB  LEU     4      68.199  73.401  78.967  1.00  0.00          
ATOM     47  HB2 LEU     4      67.170  73.089  79.148  1.00  0.00          
ATOM     48  HB3 LEU     4      68.093  73.845  77.978  1.00  0.00          
ATOM     49  CG  LEU     4      69.068  72.145  78.747  1.00  0.00          
ATOM     50  HG  LEU     4      69.629  71.888  79.645  1.00  0.00          
ATOM     51  CD1 LEU     4      68.174  70.946  78.397  1.00  0.00          
ATOM     52 HD11 LEU     4      67.640  71.173  77.475  1.00  0.00          
ATOM     53 HD12 LEU     4      68.839  70.104  78.204  1.00  0.00          
ATOM     54 HD13 LEU     4      67.499  70.660  79.204  1.00  0.00          
ATOM     55  CD2 LEU     4      70.010  72.242  77.564  1.00  0.00          
ATOM     56 HD21 LEU     4      70.742  71.436  77.511  1.00  0.00          
ATOM     57 HD22 LEU     4      69.409  72.431  76.675  1.00  0.00          
ATOM     58 HD23 LEU     4      70.584  73.165  77.648  1.00  0.00          
ATOM     59  C   LEU     4      69.977  75.022  79.846  1.00  0.00          
ATOM     60  O   LEU     4      70.204  75.855  78.917  1.00  0.00          
ATOM     61  N   ARG     5      70.865  74.496  80.745  1.00  0.00          
ATOM     62  H   ARG     5      70.575  73.634  81.184  1.00  0.00          
ATOM     63  CA  ARG     5      72.275  74.911  80.783  1.00  0.00          
ATOM     64  HA  ARG     5      72.530  75.303  79.798  1.00  0.00          
ATOM     65  CB  ARG     5      72.442  75.832  81.957  1.00  0.00          
ATOM     66  HB2 ARG     5      73.509  76.052  81.937  1.00  0.00          
ATOM     67  HB3 ARG     5      71.823  76.709  81.765  1.00  0.00          
ATOM     68  CG  ARG     5      72.031  75.167  83.289  1.00  0.00          
ATOM     69  HG2 ARG     5      70.989  74.848  83.272  1.00  0.00          
ATOM     70  HG3 ARG     5      72.567  74.223  83.381  1.00  0.00          
ATOM     71  CD  ARG     5      72.236  76.118  84.521  1.00  0.00          
ATOM     72  HD2 ARG     5      73.246  76.527  84.546  1.00  0.00          
ATOM     73  HD3 ARG     5      71.717  77.074  84.447  1.00  0.00          
ATOM     74  NE  ARG     5      71.819  75.438  85.766  1.00  0.00          
ATOM     75  HE  ARG     5      70.989  75.716  86.270  1.00  0.00          
ATOM     76  CZ  ARG     5      72.416  74.390  86.369  1.00  0.00          
ATOM     77  NH1 ARG     5      73.519  73.863  86.009  1.00  0.00          
ATOM     78 HH11 ARG     5      74.058  74.347  85.306  1.00  0.00          
ATOM     79 HH12 ARG     5      73.935  73.073  86.483  1.00  0.00          
ATOM     80  NH2 ARG     5      71.743  73.779  87.343  1.00  0.00          
ATOM     81 HH21 ARG     5      70.827  74.054  87.666  1.00  0.00          
ATOM     82 HH22 ARG     5      72.137  72.929  87.720  1.00  0.00          
ATOM     83  C   ARG     5      73.170  73.679  80.840  1.00  0.00          
ATOM     84  O   ARG     5      72.784  72.622  81.305  1.00  0.00          
ATOM     85  N   LEU     6      74.324  73.823  80.275  1.00  0.00          
ATOM     86  H   LEU     6      74.513  74.750  79.922  1.00  0.00          
ATOM     87  CA  LEU     6      75.324  72.716  80.123  1.00  0.00          
ATOM     88  HA  LEU     6      74.882  71.720  80.133  1.00  0.00          
ATOM     89  CB  LEU     6      76.120  72.799  78.761  1.00  0.00          
ATOM     90  HB2 LEU     6      76.422  73.833  78.593  1.00  0.00          
ATOM     91  HB3 LEU     6      76.898  72.037  78.815  1.00  0.00          
ATOM     92  CG  LEU     6      75.117  72.443  77.623  1.00  0.00          
ATOM     93  HG  LEU     6      74.750  71.420  77.704  1.00  0.00          
ATOM     94  CD1 LEU     6      73.870  73.361  77.509  1.00  0.00          
ATOM     95 HD11 LEU     6      73.461  73.300  76.501  1.00  0.00          
ATOM     96 HD12 LEU     6      73.133  73.100  78.269  1.00  0.00          
ATOM     97 HD13 LEU     6      74.285  74.350  77.708  1.00  0.00          
ATOM     98  CD2 LEU     6      75.792  72.559  76.295  1.00  0.00          
ATOM     99 HD21 LEU     6      75.080  72.329  75.502  1.00  0.00          
ATOM    100 HD22 LEU     6      76.100  73.605  76.301  1.00  0.00          
ATOM    101 HD23 LEU     6      76.661  71.916  76.160  1.00  0.00          
ATOM    102  C   LEU     6      76.241  72.664  81.331  1.00  0.00          
ATOM    103  O   LEU     6      76.517  73.662  81.987  1.00  0.00          
ATOM    104  N   VAL     7      76.707  71.477  81.599  1.00  0.00          
ATOM    105  H   VAL     7      76.486  70.705  80.987  1.00  0.00          
ATOM    106  CA  VAL     7      77.625  71.161  82.717  1.00  0.00          
ATOM    107  HA  VAL     7      77.896  72.128  83.142  1.00  0.00          
ATOM    108  CB  VAL     7      76.965  70.237  83.775  1.00  0.00          
ATOM    109  HB  VAL     7      76.683  69.317  83.264  1.00  0.00          
ATOM    110  CG1 VAL     7      77.919  69.794  84.956  1.00  0.00          
ATOM    111 HG11 VAL     7      78.639  69.142  84.461  1.00  0.00          
ATOM    112 HG12 VAL     7      78.326  70.685  85.433  1.00  0.00          
ATOM    113 HG13 VAL     7      77.243  69.280  85.639  1.00  0.00          
ATOM    114  CG2 VAL     7      75.671  70.751  84.496  1.00  0.00          
ATOM    115 HG21 VAL     7      75.125  69.965  85.017  1.00  0.00          
ATOM    116 HG22 VAL     7      75.909  71.542  85.208  1.00  0.00          
ATOM    117 HG23 VAL     7      74.959  71.226  83.821  1.00  0.00          
ATOM    118  C   VAL     7      78.995  70.667  82.190  1.00  0.00          
ATOM    119  O   VAL     7      80.036  71.085  82.631  1.00  0.00          
ATOM    120  N   SER     8      78.984  69.792  81.227  1.00  0.00          
ATOM    121  H   SER     8      78.069  69.542  80.881  1.00  0.00          
ATOM    122  CA  SER     8      80.184  69.012  80.914  1.00  0.00          
ATOM    123  HA  SER     8      81.028  69.701  80.879  1.00  0.00          
ATOM    124  CB  SER     8      80.389  67.963  82.019  1.00  0.00          
ATOM    125  HB2 SER     8      80.422  68.560  82.930  1.00  0.00          
ATOM    126  HB3 SER     8      79.550  67.271  82.091  1.00  0.00          
ATOM    127  OG  SER     8      81.635  67.327  81.975  1.00  0.00          
ATOM    128  HG  SER     8      82.031  67.283  82.848  1.00  0.00          
ATOM    129  C   SER     8      80.070  68.240  79.582  1.00  0.00          
ATOM    130  O   SER     8      78.984  67.996  79.124  1.00  0.00          
ATOM    131  N   SER     9      81.201  67.759  78.995  1.00  0.00          
ATOM    132  H   SER     9      82.072  68.037  79.423  1.00  0.00          
ATOM    133  CA  SER     9      81.290  67.103  77.679  1.00  0.00          
ATOM    134  HA  SER     9      80.438  66.438  77.542  1.00  0.00          
ATOM    135  CB  SER     9      81.029  68.026  76.488  1.00  0.00          
ATOM    136  HB2 SER     9      81.167  67.310  75.678  1.00  0.00          
ATOM    137  HB3 SER     9      80.024  68.446  76.460  1.00  0.00          
ATOM    138  OG  SER     9      82.068  68.967  76.370  1.00  0.00          
ATOM    139  HG  SER     9      81.841  69.693  76.955  1.00  0.00          
ATOM    140  C   SER     9      82.542  66.212  77.491  1.00  0.00          
ATOM    141  O   SER     9      83.451  66.309  78.312  1.00  0.00          
ATOM    142  N   SER    10      82.572  65.313  76.475  1.00  0.00          
ATOM    143  H   SER    10      81.763  65.280  75.872  1.00  0.00          
ATOM    144  CA  SER    10      83.673  64.373  76.214  1.00  0.00          
ATOM    145  HA  SER    10      84.603  64.894  76.443  1.00  0.00          
ATOM    146  CB  SER    10      83.518  63.196  77.207  1.00  0.00          
ATOM    147  HB2 SER    10      83.328  63.434  78.254  1.00  0.00          
ATOM    148  HB3 SER    10      82.649  62.600  76.928  1.00  0.00          
ATOM    149  OG  SER    10      84.650  62.351  77.096  1.00  0.00          
ATOM    150  HG  SER    10      85.396  62.951  77.158  1.00  0.00          
ATOM    151  C   SER    10      83.717  63.903  74.777  1.00  0.00          
ATOM    152  O   SER    10      82.683  63.575  74.293  1.00  0.00          
ATOM    153  N   THR    11      84.894  63.679  74.145  1.00  0.00          
ATOM    154  H   THR    11      85.733  63.927  74.649  1.00  0.00          
ATOM    155  CA  THR    11      84.991  63.058  72.849  1.00  0.00          
ATOM    156  HA  THR    11      84.114  63.417  72.310  1.00  0.00          
ATOM    157  CB  THR    11      86.200  63.620  72.055  1.00  0.00          
ATOM    158  HB  THR    11      87.097  63.463  72.654  1.00  0.00          
ATOM    159  CG2 THR    11      86.444  63.135  70.668  1.00  0.00          
ATOM    160 HG21 THR    11      85.898  63.695  69.909  1.00  0.00          
ATOM    161 HG22 THR    11      87.499  63.258  70.424  1.00  0.00          
ATOM    162 HG23 THR    11      86.075  62.109  70.654  1.00  0.00          
ATOM    163  OG1 THR    11      86.070  64.993  71.868  1.00  0.00          
ATOM    164  HG1 THR    11      86.591  65.376  72.577  1.00  0.00          
ATOM    165  C   THR    11      85.137  61.508  72.946  1.00  0.00          
ATOM    166  O   THR    11      86.275  61.042  73.228  1.00  0.00          
ATOM    167  N   ILE    12      84.067  60.715  72.700  1.00  0.00          
ATOM    168  H   ILE    12      83.162  61.142  72.562  1.00  0.00          
ATOM    169  CA  ILE    12      84.200  59.199  72.753  1.00  0.00          
ATOM    170  HA  ILE    12      84.906  59.005  73.561  1.00  0.00          
ATOM    171  CB  ILE    12      82.874  58.472  72.910  1.00  0.00          
ATOM    172  HB  ILE    12      82.281  58.582  72.002  1.00  0.00          
ATOM    173  CG2 ILE    12      83.140  56.978  73.056  1.00  0.00          
ATOM    174 HG21 ILE    12      82.347  56.374  73.497  1.00  0.00          
ATOM    175 HG22 ILE    12      83.290  56.421  72.131  1.00  0.00          
ATOM    176 HG23 ILE    12      83.985  56.785  73.716  1.00  0.00          
ATOM    177  CG1 ILE    12      82.054  58.984  74.119  1.00  0.00          
ATOM    178 HG12 ILE    12      81.811  60.026  73.908  1.00  0.00          
ATOM    179 HG13 ILE    12      81.082  58.494  74.175  1.00  0.00          
ATOM    180  CD1 ILE    12      82.748  58.813  75.540  1.00  0.00          
ATOM    181 HD11 ILE    12      83.221  57.831  75.557  1.00  0.00          
ATOM    182 HD12 ILE    12      83.465  59.624  75.666  1.00  0.00          
ATOM    183 HD13 ILE    12      81.901  58.903  76.221  1.00  0.00          
ATOM    184  C   ILE    12      84.971  58.730  71.471  1.00  0.00          
ATOM    185  O   ILE    12      84.690  59.242  70.373  1.00  0.00          
ATOM    186  N   GLN    13      86.025  57.980  71.659  1.00  0.00          
ATOM    187  H   GLN    13      86.262  57.607  72.567  1.00  0.00          
ATOM    188  CA  GLN    13      86.896  57.458  70.593  1.00  0.00          
ATOM    189  HA  GLN    13      86.531  57.816  69.630  1.00  0.00          
ATOM    190  CB  GLN    13      88.305  58.077  70.849  1.00  0.00          
ATOM    191  HB2 GLN    13      88.389  57.977  71.931  1.00  0.00          
ATOM    192  HB3 GLN    13      89.039  57.356  70.489  1.00  0.00          
ATOM    193  CG  GLN    13      88.484  59.446  70.223  1.00  0.00          
ATOM    194  HG2 GLN    13      88.185  59.503  69.176  1.00  0.00          
ATOM    195  HG3 GLN    13      87.857  60.139  70.784  1.00  0.00          
ATOM    196  CD  GLN    13      89.879  59.999  70.348  1.00  0.00          
ATOM    197  OE1 GLN    13      90.538  59.870  71.345  1.00  0.00          
ATOM    198  NE2 GLN    13      90.485  60.517  69.291  1.00  0.00          
ATOM    199 HE21 GLN    13      91.462  60.752  69.388  1.00  0.00          
ATOM    200 HE22 GLN    13      90.028  60.459  68.392  1.00  0.00          
ATOM    201  C   GLN    13      86.919  55.953  70.384  1.00  0.00          
ATOM    202  O   GLN    13      87.023  55.279  71.404  1.00  0.00          
ATOM    203  N   ALA    14      86.942  55.405  69.147  1.00  0.00          
ATOM    204  H   ALA    14      86.931  55.962  68.305  1.00  0.00          
ATOM    205  CA  ALA    14      87.245  53.973  68.835  1.00  0.00          
ATOM    206  HA  ALA    14      87.849  53.458  69.582  1.00  0.00          
ATOM    207  CB  ALA    14      85.933  53.259  68.852  1.00  0.00          
ATOM    208  HB1 ALA    14      85.472  53.339  69.837  1.00  0.00          
ATOM    209  HB2 ALA    14      85.264  53.706  68.118  1.00  0.00          
ATOM    210  HB3 ALA    14      86.020  52.202  68.597  1.00  0.00          
ATOM    211  C   ALA    14      87.945  53.802  67.457  1.00  0.00          
ATOM    212  O   ALA    14      87.608  54.537  66.490  1.00  0.00          
ATOM    213  N   ALA    15      88.898  52.892  67.356  1.00  0.00          
ATOM    214  H   ALA    15      89.058  52.270  68.136  1.00  0.00          
ATOM    215  CA  ALA    15      89.680  52.829  66.102  1.00  0.00          
ATOM    216  HA  ALA    15      89.516  53.722  65.499  1.00  0.00          
ATOM    217  CB  ALA    15      91.197  52.743  66.502  1.00  0.00          
ATOM    218  HB1 ALA    15      91.203  51.885  67.174  1.00  0.00          
ATOM    219  HB2 ALA    15      91.867  52.532  65.668  1.00  0.00          
ATOM    220  HB3 ALA    15      91.507  53.566  67.145  1.00  0.00          
ATOM    221  C   ALA    15      89.347  51.633  65.177  1.00  0.00          
ATOM    222  O   ALA    15      89.230  50.485  65.576  1.00  0.00          
ATOM    223  N   ASN    16      89.330  51.790  63.893  1.00  0.00          
ATOM    224  H   ASN    16      89.294  52.724  63.511  1.00  0.00          
ATOM    225  CA  ASN    16      89.472  50.689  62.981  1.00  0.00          
ATOM    226  HA  ASN    16      90.081  49.989  63.555  1.00  0.00          
ATOM    227  CB  ASN    16      88.122  50.036  62.658  1.00  0.00          
ATOM    228  HB2 ASN    16      87.661  49.867  63.631  1.00  0.00          
ATOM    229  HB3 ASN    16      87.430  50.675  62.109  1.00  0.00          
ATOM    230  CG  ASN    16      88.253  48.666  62.012  1.00  0.00          
ATOM    231  OD1 ASN    16      88.451  48.524  60.820  1.00  0.00          
ATOM    232  ND2 ASN    16      88.379  47.670  62.885  1.00  0.00          
ATOM    233 HD21 ASN    16      88.422  46.713  62.564  1.00  0.00          
ATOM    234 HD22 ASN    16      88.199  47.886  63.855  1.00  0.00          
ATOM    235  C   ASN    16      90.199  51.141  61.656  1.00  0.00          
ATOM    236  O   ASN    16      89.851  52.236  61.198  1.00  0.00          
ATOM    237  N   SER    17      91.010  50.305  60.996  1.00  0.00          
ATOM    238  H   SER    17      91.104  49.388  61.410  1.00  0.00          
ATOM    239  CA  SER    17      91.598  50.406  59.629  1.00  0.00          
ATOM    240  HA  SER    17      92.090  49.464  59.391  1.00  0.00          
ATOM    241  CB  SER    17      92.642  51.577  59.584  1.00  0.00          
ATOM    242  HB2 SER    17      93.166  51.739  58.642  1.00  0.00          
ATOM    243  HB3 SER    17      92.184  52.502  59.936  1.00  0.00          
ATOM    244  OG  SER    17      93.671  51.173  60.568  1.00  0.00          
ATOM    245  HG  SER    17      93.321  51.366  61.441  1.00  0.00          
ATOM    246  C   SER    17      90.612  50.565  58.419  1.00  0.00          
ATOM    247  O   SER    17      90.835  51.261  57.409  1.00  0.00          
ATOM    248  N   GLN    18      89.284  50.085  58.486  1.00  0.00          
ATOM    249  H   GLN    18      88.968  49.697  59.364  1.00  0.00          
ATOM    250  CA  GLN    18      88.381  50.054  57.322  1.00  0.00          
ATOM    251  HA  GLN    18      88.881  49.575  56.480  1.00  0.00          
ATOM    252  CB  GLN    18      87.053  49.221  57.643  1.00  0.00          
ATOM    253  HB2 GLN    18      86.403  49.138  56.772  1.00  0.00          
ATOM    254  HB3 GLN    18      87.302  48.181  57.856  1.00  0.00          
ATOM    255  CG  GLN    18      86.308  49.766  58.898  1.00  0.00          
ATOM    256  HG2 GLN    18      86.959  50.335  59.561  1.00  0.00          
ATOM    257  HG3 GLN    18      85.497  50.425  58.588  1.00  0.00          
ATOM    258  CD  GLN    18      85.651  48.683  59.760  1.00  0.00          
ATOM    259  OE1 GLN    18      85.180  49.046  60.867  1.00  0.00          
ATOM    260  NE2 GLN    18      85.565  47.401  59.420  1.00  0.00          
ATOM    261 HE21 GLN    18      85.184  46.832  60.163  1.00  0.00          
ATOM    262 HE22 GLN    18      85.958  47.048  58.559  1.00  0.00          
ATOM    263  C   GLN    18      87.990  51.430  56.805  1.00  0.00          
ATOM    264  O   GLN    18      87.545  52.243  57.602  1.00  0.00          
ATOM    265  N   LEU    19      88.000  51.618  55.491  1.00  0.00          
ATOM    266  H   LEU    19      88.326  50.892  54.870  1.00  0.00          
ATOM    267  CA  LEU    19      87.263  52.690  54.805  1.00  0.00          
ATOM    268  HA  LEU    19      86.937  53.478  55.484  1.00  0.00          
ATOM    269  CB  LEU    19      88.125  53.299  53.672  1.00  0.00          
ATOM    270  HB2 LEU    19      88.220  52.389  53.079  1.00  0.00          
ATOM    271  HB3 LEU    19      87.611  54.030  53.048  1.00  0.00          
ATOM    272  CG  LEU    19      89.634  53.836  53.944  1.00  0.00          
ATOM    273  HG  LEU    19      90.282  53.024  54.275  1.00  0.00          
ATOM    274  CD1 LEU    19      90.186  54.269  52.601  1.00  0.00          
ATOM    275 HD11 LEU    19      89.521  54.769  51.896  1.00  0.00          
ATOM    276 HD12 LEU    19      91.072  54.872  52.798  1.00  0.00          
ATOM    277 HD13 LEU    19      90.452  53.338  52.099  1.00  0.00          
ATOM    278  CD2 LEU    19      89.509  55.077  54.832  1.00  0.00          
ATOM    279 HD21 LEU    19      90.282  55.832  54.686  1.00  0.00          
ATOM    280 HD22 LEU    19      88.568  55.570  54.586  1.00  0.00          
ATOM    281 HD23 LEU    19      89.663  54.724  55.851  1.00  0.00          
ATOM    282  C   LEU    19      85.993  52.076  54.229  1.00  0.00          
ATOM    283  O   LEU    19      85.952  50.998  53.725  1.00  0.00          
ATOM    284  N   ILE    20      84.781  52.817  54.256  1.00  0.00          
ATOM    285  H   ILE    20      84.781  53.719  54.710  1.00  0.00          
ATOM    286  CA  ILE    20      83.366  52.313  54.052  1.00  0.00          
ATOM    287  HA  ILE    20      83.440  51.312  53.627  1.00  0.00          
ATOM    288  CB  ILE    20      82.624  52.242  55.413  1.00  0.00          
ATOM    289  HB  ILE    20      82.612  53.261  55.800  1.00  0.00          
ATOM    290  CG2 ILE    20      81.171  51.895  55.335  1.00  0.00          
ATOM    291 HG21 ILE    20      80.878  51.176  56.100  1.00  0.00          
ATOM    292 HG22 ILE    20      80.539  52.783  55.330  1.00  0.00          
ATOM    293 HG23 ILE    20      80.996  51.354  54.405  1.00  0.00          
ATOM    294  CG1 ILE    20      83.268  51.214  56.418  1.00  0.00          
ATOM    295 HG12 ILE    20      84.286  51.550  56.616  1.00  0.00          
ATOM    296 HG13 ILE    20      82.828  51.333  57.408  1.00  0.00          
ATOM    297  CD1 ILE    20      83.221  49.668  56.048  1.00  0.00          
ATOM    298 HD11 ILE    20      83.970  49.090  56.589  1.00  0.00          
ATOM    299 HD12 ILE    20      82.303  49.268  56.479  1.00  0.00          
ATOM    300 HD13 ILE    20      83.227  49.472  54.976  1.00  0.00          
ATOM    301  C   ILE    20      82.717  53.132  53.000  1.00  0.00          
ATOM    302  O   ILE    20      82.562  54.325  53.128  1.00  0.00          
ATOM    303  N   ASP    21      82.451  52.367  51.935  1.00  0.00          
ATOM    304  H   ASP    21      82.579  51.365  51.924  1.00  0.00          
ATOM    305  CA  ASP    21      81.745  52.878  50.720  1.00  0.00          
ATOM    306  HA  ASP    21      81.972  53.933  50.564  1.00  0.00          
ATOM    307  CB  ASP    21      82.208  52.078  49.483  1.00  0.00          
ATOM    308  HB2 ASP    21      81.587  52.309  48.618  1.00  0.00          
ATOM    309  HB3 ASP    21      83.199  52.420  49.182  1.00  0.00          
ATOM    310  CG  ASP    21      82.279  50.526  49.501  1.00  0.00          
ATOM    311  OD1 ASP    21      82.249  49.910  50.581  1.00  0.00          
ATOM    312  OD2 ASP    21      82.128  49.958  48.367  1.00  0.00          
ATOM    313  C   ASP    21      80.232  52.878  50.853  1.00  0.00          
ATOM    314  O   ASP    21      79.611  51.945  51.517  1.00  0.00          
ATOM    315  N   LEU    22      79.608  53.767  50.080  1.00  0.00          
ATOM    316  H   LEU    22      80.201  54.380  49.539  1.00  0.00          
ATOM    317  CA  LEU    22      78.261  54.295  50.352  1.00  0.00          
ATOM    318  HA  LEU    22      77.764  53.642  51.070  1.00  0.00          
ATOM    319  CB  LEU    22      78.304  55.756  50.908  1.00  0.00          
ATOM    320  HB2 LEU    22      78.518  56.442  50.089  1.00  0.00          
ATOM    321  HB3 LEU    22      77.307  56.031  51.252  1.00  0.00          
ATOM    322  CG  LEU    22      79.282  56.213  52.018  1.00  0.00          
ATOM    323  HG  LEU    22      80.268  55.897  51.676  1.00  0.00          
ATOM    324  CD1 LEU    22      79.326  57.772  52.217  1.00  0.00          
ATOM    325 HD11 LEU    22      78.314  58.130  52.410  1.00  0.00          
ATOM    326 HD12 LEU    22      79.986  58.028  53.046  1.00  0.00          
ATOM    327 HD13 LEU    22      79.610  58.448  51.410  1.00  0.00          
ATOM    328  CD2 LEU    22      78.957  55.488  53.268  1.00  0.00          
ATOM    329 HD21 LEU    22      78.062  55.894  53.740  1.00  0.00          
ATOM    330 HD22 LEU    22      78.795  54.440  53.012  1.00  0.00          
ATOM    331 HD23 LEU    22      79.894  55.462  53.823  1.00  0.00          
ATOM    332  C   LEU    22      77.300  54.246  49.131  1.00  0.00          
ATOM    333  O   LEU    22      77.677  54.841  48.115  1.00  0.00          
ATOM    334  N   THR    23      76.151  53.525  49.270  1.00  0.00          
ATOM    335  H   THR    23      75.872  53.277  50.208  1.00  0.00          
ATOM    336  CA  THR    23      75.116  53.252  48.243  1.00  0.00          
ATOM    337  HA  THR    23      75.659  53.060  47.317  1.00  0.00          
ATOM    338  CB  THR    23      74.262  52.066  48.678  1.00  0.00          
ATOM    339  HB  THR    23      74.929  51.293  49.059  1.00  0.00          
ATOM    340  CG2 THR    23      73.283  52.433  49.860  1.00  0.00          
ATOM    341 HG21 THR    23      72.702  53.339  49.684  1.00  0.00          
ATOM    342 HG22 THR    23      72.476  51.701  49.866  1.00  0.00          
ATOM    343 HG23 THR    23      73.794  52.401  50.822  1.00  0.00          
ATOM    344  OG1 THR    23      73.486  51.572  47.665  1.00  0.00          
ATOM    345  HG1 THR    23      73.773  50.656  47.661  1.00  0.00          
ATOM    346  C   THR    23      74.291  54.483  47.803  1.00  0.00          
ATOM    347  O   THR    23      74.244  55.523  48.500  1.00  0.00          
ATOM    348  N   VAL    24      73.516  54.375  46.718  1.00  0.00          
ATOM    349  H   VAL    24      73.497  53.478  46.250  1.00  0.00          
ATOM    350  CA  VAL    24      72.618  55.454  46.240  1.00  0.00          
ATOM    351  HA  VAL    24      73.232  56.298  45.925  1.00  0.00          
ATOM    352  CB  VAL    24      71.811  54.968  45.017  1.00  0.00          
ATOM    353  HB  VAL    24      71.377  53.995  45.248  1.00  0.00          
ATOM    354  CG1 VAL    24      70.669  55.909  44.618  1.00  0.00          
ATOM    355 HG11 VAL    24      70.223  55.580  43.678  1.00  0.00          
ATOM    356 HG12 VAL    24      69.890  55.898  45.380  1.00  0.00          
ATOM    357 HG13 VAL    24      71.047  56.924  44.502  1.00  0.00          
ATOM    358  CG2 VAL    24      72.736  54.822  43.803  1.00  0.00          
ATOM    359 HG21 VAL    24      73.177  55.786  43.552  1.00  0.00          
ATOM    360 HG22 VAL    24      73.532  54.107  44.013  1.00  0.00          
ATOM    361 HG23 VAL    24      72.167  54.455  42.948  1.00  0.00          
ATOM    362  C   VAL    24      71.691  55.988  47.346  1.00  0.00          
ATOM    363  O   VAL    24      71.576  57.201  47.518  1.00  0.00          
ATOM    364  N   TRP    25      71.082  55.106  48.145  1.00  0.00          
ATOM    365  H   TRP    25      71.200  54.122  47.953  1.00  0.00          
ATOM    366  CA  TRP    25      70.161  55.490  49.227  1.00  0.00          
ATOM    367  HA  TRP    25      69.455  56.219  48.826  1.00  0.00          
ATOM    368  CB  TRP    25      69.356  54.252  49.653  1.00  0.00          
ATOM    369  HB2 TRP    25      70.009  53.595  50.229  1.00  0.00          
ATOM    370  HB3 TRP    25      68.544  54.571  50.309  1.00  0.00          
ATOM    371  CG  TRP    25      68.765  53.450  48.526  1.00  0.00          
ATOM    372  CD1 TRP    25      67.990  53.941  47.529  1.00  0.00          
ATOM    373  HD1 TRP    25      67.681  54.976  47.439  1.00  0.00          
ATOM    374  NE1 TRP    25      67.676  52.931  46.640  1.00  0.00          
ATOM    375  HE1 TRP    25      67.103  53.061  45.804  1.00  0.00          
ATOM    376  CE2 TRP    25      68.213  51.727  47.036  1.00  0.00          
ATOM    377  CZ2 TRP    25      68.179  50.441  46.480  1.00  0.00          
ATOM    378  HZ2 TRP    25      67.671  50.272  45.545  1.00  0.00          
ATOM    379  CH2 TRP    25      68.817  49.386  47.155  1.00  0.00          
ATOM    380  HH2 TRP    25      68.802  48.386  46.742  1.00  0.00          
ATOM    381  CZ3 TRP    25      69.497  49.638  48.360  1.00  0.00          
ATOM    382  HZ3 TRP    25      70.000  48.826  48.869  1.00  0.00          
ATOM    383  CE3 TRP    25      69.547  50.940  48.894  1.00  0.00          
ATOM    384  HE3 TRP    25      70.091  51.121  49.809  1.00  0.00          
ATOM    385  CD2 TRP    25      68.902  52.020  48.251  1.00  0.00          
ATOM    386  C   TRP    25      70.852  56.160  50.433  1.00  0.00          
ATOM    387  O   TRP    25      70.212  56.927  51.159  1.00  0.00          
ATOM    388  N   ASP    26      72.154  55.922  50.634  1.00  0.00          
ATOM    389  H   ASP    26      72.639  55.345  49.960  1.00  0.00          
ATOM    390  CA  ASP    26      72.980  56.679  51.584  1.00  0.00          
ATOM    391  HA  ASP    26      72.441  56.797  52.522  1.00  0.00          
ATOM    392  CB  ASP    26      74.315  55.966  51.877  1.00  0.00          
ATOM    393  HB2 ASP    26      74.893  55.900  50.955  1.00  0.00          
ATOM    394  HB3 ASP    26      74.885  56.587  52.566  1.00  0.00          
ATOM    395  CG  ASP    26      74.234  54.571  52.493  1.00  0.00          
ATOM    396  OD1 ASP    26      73.278  54.245  53.234  1.00  0.00          
ATOM    397  OD2 ASP    26      75.192  53.792  52.299  1.00  0.00          
ATOM    398  C   ASP    26      73.275  58.083  51.041  1.00  0.00          
ATOM    399  O   ASP    26      72.993  59.079  51.706  1.00  0.00          
ATOM    400  N   LEU    27      73.803  58.169  49.814  1.00  0.00          
ATOM    401  H   LEU    27      73.974  57.300  49.314  1.00  0.00          
ATOM    402  CA  LEU    27      74.269  59.418  49.203  1.00  0.00          
ATOM    403  HA  LEU    27      74.944  59.911  49.902  1.00  0.00          
ATOM    404  CB  LEU    27      75.044  59.095  47.914  1.00  0.00          
ATOM    405  HB2 LEU    27      74.395  58.506  47.263  1.00  0.00          
ATOM    406  HB3 LEU    27      75.275  60.029  47.397  1.00  0.00          
ATOM    407  CG  LEU    27      76.360  58.325  48.144  1.00  0.00          
ATOM    408  HG  LEU    27      76.175  57.438  48.748  1.00  0.00          
ATOM    409  CD1 LEU    27      76.914  57.881  46.795  1.00  0.00          
ATOM    410 HD11 LEU    27      77.825  57.305  46.956  1.00  0.00          
ATOM    411 HD12 LEU    27      76.185  57.243  46.297  1.00  0.00          
ATOM    412 HD13 LEU    27      77.135  58.750  46.174  1.00  0.00          
ATOM    413  CD2 LEU    27      77.428  59.179  48.832  1.00  0.00          
ATOM    414 HD21 LEU    27      78.364  58.621  48.887  1.00  0.00          
ATOM    415 HD22 LEU    27      77.597  60.092  48.262  1.00  0.00          
ATOM    416 HD23 LEU    27      77.116  59.426  49.845  1.00  0.00          
ATOM    417  C   LEU    27      73.132  60.413  48.933  1.00  0.00          
ATOM    418  O   LEU    27      73.305  61.607  49.169  1.00  0.00          
ATOM    419  N   ILE    28      71.939  59.947  48.543  1.00  0.00          
ATOM    420  H   ILE    28      71.856  58.957  48.327  1.00  0.00          
ATOM    421  CA  ILE    28      70.738  60.799  48.437  1.00  0.00          
ATOM    422  HA  ILE    28      70.974  61.628  47.775  1.00  0.00          
ATOM    423  CB  ILE    28      69.588  60.000  47.767  1.00  0.00          
ATOM    424  HB  ILE    28      69.531  59.015  48.235  1.00  0.00          
ATOM    425  CG2 ILE    28      68.215  60.676  47.930  1.00  0.00          
ATOM    426 HG21 ILE    28      67.971  60.772  48.987  1.00  0.00          
ATOM    427 HG22 ILE    28      68.222  61.659  47.461  1.00  0.00          
ATOM    428 HG23 ILE    28      67.435  60.062  47.483  1.00  0.00          
ATOM    429  CG1 ILE    28      69.912  59.823  46.261  1.00  0.00          
ATOM    430 HG12 ILE    28      69.959  60.803  45.782  1.00  0.00          
ATOM    431 HG13 ILE    28      70.895  59.363  46.156  1.00  0.00          
ATOM    432  CD1 ILE    28      68.914  58.954  45.486  1.00  0.00          
ATOM    433 HD11 ILE    28      68.751  58.013  46.013  1.00  0.00          
ATOM    434 HD12 ILE    28      67.968  59.477  45.363  1.00  0.00          
ATOM    435 HD13 ILE    28      69.315  58.743  44.495  1.00  0.00          
ATOM    436  C   ILE    28      70.374  61.450  49.793  1.00  0.00          
ATOM    437  O   ILE    28      69.782  62.535  49.821  1.00  0.00          
ATOM    438  N   GLY    29      70.812  60.867  50.915  1.00  0.00          
ATOM    439  H   GLY    29      71.354  60.015  50.827  1.00  0.00          
ATOM    440  CA  GLY    29      70.688  61.429  52.261  1.00  0.00          
ATOM    441  HA2 GLY    29      69.656  61.736  52.430  1.00  0.00          
ATOM    442  HA3 GLY    29      70.928  60.645  52.979  1.00  0.00          
ATOM    443  C   GLY    29      71.609  62.621  52.566  1.00  0.00          
ATOM    444  O   GLY    29      71.358  63.320  53.547  1.00  0.00          
ATOM    445  N   LEU    30      72.636  62.908  51.750  1.00  0.00          
ATOM    446  H   LEU    30      72.793  62.303  50.948  1.00  0.00          
ATOM    447  CA  LEU    30      73.584  64.018  51.972  1.00  0.00          
ATOM    448  HA  LEU    30      74.056  63.885  52.944  1.00  0.00          
ATOM    449  CB  LEU    30      74.672  63.996  50.876  1.00  0.00          
ATOM    450  HB2 LEU    30      74.183  63.899  49.905  1.00  0.00          
ATOM    451  HB3 LEU    30      75.195  64.950  50.864  1.00  0.00          
ATOM    452  CG  LEU    30      75.725  62.883  51.032  1.00  0.00          
ATOM    453  HG  LEU    30      75.235  61.934  51.243  1.00  0.00          
ATOM    454  CD1 LEU    30      76.537  62.745  49.743  1.00  0.00          
ATOM    455 HD11 LEU    30      77.014  63.692  49.490  1.00  0.00          
ATOM    456 HD12 LEU    30      77.305  61.983  49.872  1.00  0.00          
ATOM    457 HD13 LEU    30      75.882  62.446  48.924  1.00  0.00          
ATOM    458  CD2 LEU    30      76.714  63.203  52.157  1.00  0.00          
ATOM    459 HD21 LEU    30      77.402  62.365  52.280  1.00  0.00          
ATOM    460 HD22 LEU    30      77.289  64.095  51.911  1.00  0.00          
ATOM    461 HD23 LEU    30      76.192  63.361  53.097  1.00  0.00          
ATOM    462  C   LEU    30      72.897  65.396  51.995  1.00  0.00          
ATOM    463  O   LEU    30      73.216  66.240  52.832  1.00  0.00          
ATOM    464  N   GLU    31      71.940  65.614  51.092  1.00  0.00          
ATOM    465  H   GLU    31      71.734  64.866  50.445  1.00  0.00          
ATOM    466  CA  GLU    31      71.137  66.846  51.001  1.00  0.00          
ATOM    467  HA  GLU    31      71.802  67.701  51.124  1.00  0.00          
ATOM    468  CB  GLU    31      70.543  66.901  49.576  1.00  0.00          
ATOM    469  HB2 GLU    31      71.372  66.995  48.873  1.00  0.00          
ATOM    470  HB3 GLU    31      70.057  65.946  49.371  1.00  0.00          
ATOM    471  CG  GLU    31      69.523  68.008  49.252  1.00  0.00          
ATOM    472  HG2 GLU    31      69.306  67.963  48.183  1.00  0.00          
ATOM    473  HG3 GLU    31      68.595  67.781  49.778  1.00  0.00          
ATOM    474  CD  GLU    31      69.949  69.441  49.603  1.00  0.00          
ATOM    475  OE1 GLU    31      69.063  70.326  49.650  1.00  0.00          
ATOM    476  OE2 GLU    31      71.150  69.731  49.829  1.00  0.00          
ATOM    477  C   GLU    31      70.070  66.956  52.113  1.00  0.00          
ATOM    478  O   GLU    31      69.496  68.028  52.323  1.00  0.00          
ATOM    479  N   ARG    32      69.810  65.870  52.851  1.00  0.00          
ATOM    480  H   ARG    32      70.394  65.055  52.701  1.00  0.00          
ATOM    481  CA  ARG    32      68.874  65.821  53.984  1.00  0.00          
ATOM    482  HA  ARG    32      68.107  66.586  53.847  1.00  0.00          
ATOM    483  CB  ARG    32      68.180  64.447  54.029  1.00  0.00          
ATOM    484  HB2 ARG    32      68.898  63.694  54.353  1.00  0.00          
ATOM    485  HB3 ARG    32      67.407  64.505  54.789  1.00  0.00          
ATOM    486  CG  ARG    32      67.522  63.952  52.726  1.00  0.00          
ATOM    487  HG2 ARG    32      68.303  63.683  52.015  1.00  0.00          
ATOM    488  HG3 ARG    32      66.955  63.047  52.949  1.00  0.00          
ATOM    489  CD  ARG    32      66.586  64.961  52.049  1.00  0.00          
ATOM    490  HD2 ARG    32      67.183  65.798  51.681  1.00  0.00          
ATOM    491  HD3 ARG    32      66.113  64.474  51.195  1.00  0.00          
ATOM    492  NE  ARG    32      65.538  65.458  52.955  1.00  0.00          
ATOM    493  HE  ARG    32      65.341  64.903  53.782  1.00  0.00          
ATOM    494  CZ  ARG    32      64.837  66.566  52.806  1.00  0.00          
ATOM    495  NH1 ARG    32      64.882  67.284  51.722  1.00  0.00          
ATOM    496 HH11 ARG    32      65.419  66.968  50.917  1.00  0.00          
ATOM    497 HH12 ARG    32      64.410  68.184  51.711  1.00  0.00          
ATOM    498  NH2 ARG    32      64.069  66.971  53.774  1.00  0.00          
ATOM    499 HH21 ARG    32      64.154  66.532  54.681  1.00  0.00          
ATOM    500 HH22 ARG    32      63.491  67.799  53.681  1.00  0.00          
ATOM    501  C   ARG    32      69.563  66.131  55.320  1.00  0.00          
ATOM    502  O   ARG    32      70.787  66.204  55.416  1.00  0.00          
ATOM    503  N   GLU    33      68.768  66.310  56.371  1.00  0.00          
ATOM    504  H   GLU    33      67.770  66.298  56.212  1.00  0.00          
ATOM    505  CA  GLU    33      69.230  66.556  57.744  1.00  0.00          
ATOM    506  HA  GLU    33      70.209  67.024  57.713  1.00  0.00          
ATOM    507  CB  GLU    33      68.290  67.558  58.442  1.00  0.00          
ATOM    508  HB2 GLU    33      67.264  67.187  58.424  1.00  0.00          
ATOM    509  HB3 GLU    33      68.591  67.651  59.485  1.00  0.00          
ATOM    510  CG  GLU    33      68.365  68.971  57.833  1.00  0.00          
ATOM    511  HG2 GLU    33      67.871  69.660  58.519  1.00  0.00          
ATOM    512  HG3 GLU    33      69.414  69.268  57.761  1.00  0.00          
ATOM    513  CD  GLU    33      67.695  69.117  56.462  1.00  0.00          
ATOM    514  OE1 GLU    33      68.108  69.998  55.672  1.00  0.00          
ATOM    515  OE2 GLU    33      66.700  68.416  56.170  1.00  0.00          
ATOM    516  C   GLU    33      69.435  65.269  58.569  1.00  0.00          
ATOM    517  O   GLU    33      69.108  64.156  58.135  1.00  0.00          
ATOM    518  N   SER    34      70.010  65.441  59.762  1.00  0.00          
ATOM    519  H   SER    34      70.219  66.389  60.051  1.00  0.00          
ATOM    520  CA  SER    34      70.256  64.412  60.780  1.00  0.00          
ATOM    521  HA  SER    34      70.911  63.648  60.362  1.00  0.00          
ATOM    522  CB  SER    34      70.978  65.075  61.962  1.00  0.00          
ATOM    523  HB2 SER    34      71.173  64.345  62.749  1.00  0.00          
ATOM    524  HB3 SER    34      71.930  65.477  61.617  1.00  0.00          
ATOM    525  OG  SER    34      70.190  66.130  62.482  1.00  0.00          
ATOM    526  HG  SER    34      70.796  66.828  62.815  1.00  0.00          
ATOM    527  C   SER    34      68.979  63.726  61.289  1.00  0.00          
ATOM    528  O   SER    34      67.860  64.208  61.091  1.00  0.00          
ATOM    529  N   ILE    35      69.146  62.585  61.958  1.00  0.00          
ATOM    530  H   ILE    35      70.101  62.261  62.072  1.00  0.00          
ATOM    531  CA  ILE    35      68.137  61.941  62.808  1.00  0.00          
ATOM    532  HA  ILE    35      67.142  62.158  62.419  1.00  0.00          
ATOM    533  CB  ILE    35      68.336  60.402  62.821  1.00  0.00          
ATOM    534  HB  ILE    35      69.315  60.183  63.251  1.00  0.00          
ATOM    535  CG2 ILE    35      67.270  59.730  63.712  1.00  0.00          
ATOM    536 HG21 ILE    35      66.272  59.906  63.309  1.00  0.00          
ATOM    537 HG22 ILE    35      67.449  58.657  63.774  1.00  0.00          
ATOM    538 HG23 ILE    35      67.323  60.109  64.732  1.00  0.00          
ATOM    539  CG1 ILE    35      68.317  59.841  61.378  1.00  0.00          
ATOM    540 HG12 ILE    35      67.413  60.183  60.878  1.00  0.00          
ATOM    541 HG13 ILE    35      69.170  60.244  60.831  1.00  0.00          
ATOM    542  CD1 ILE    35      68.399  58.312  61.259  1.00  0.00          
ATOM    543 HD11 ILE    35      68.497  58.038  60.209  1.00  0.00          
ATOM    544 HD12 ILE    35      69.267  57.941  61.804  1.00  0.00          
ATOM    545 HD13 ILE    35      67.493  57.847  61.648  1.00  0.00          
ATOM    546  C   ILE    35      68.256  62.530  64.222  1.00  0.00          
ATOM    547  O   ILE    35      69.363  62.583  64.761  1.00  0.00          
ATOM    548  N   GLN    36      67.136  62.936  64.832  1.00  0.00          
ATOM    549  H   GLN    36      66.263  62.868  64.329  1.00  0.00          
ATOM    550  CA  GLN    36      67.087  63.468  66.203  1.00  0.00          
ATOM    551  HA  GLN    36      68.016  63.223  66.714  1.00  0.00          
ATOM    552  CB  GLN    36      66.965  65.002  66.189  1.00  0.00          
ATOM    553  HB2 GLN    36      66.099  65.308  65.599  1.00  0.00          
ATOM    554  HB3 GLN    36      66.805  65.326  67.219  1.00  0.00          
ATOM    555  CG  GLN    36      68.225  65.702  65.656  1.00  0.00          
ATOM    556  HG2 GLN    36      69.103  65.124  65.939  1.00  0.00          
ATOM    557  HG3 GLN    36      68.189  65.758  64.568  1.00  0.00          
ATOM    558  CD  GLN    36      68.363  67.106  66.234  1.00  0.00          
ATOM    559  OE1 GLN    36      67.533  67.979  66.027  1.00  0.00          
ATOM    560  NE2 GLN    36      69.389  67.362  67.008  1.00  0.00          
ATOM    561 HE21 GLN    36      69.472  68.262  67.467  1.00  0.00          
ATOM    562 HE22 GLN    36      70.093  66.658  67.201  1.00  0.00          
ATOM    563  C   GLN    36      65.951  62.825  67.010  1.00  0.00          
ATOM    564  O   GLN    36      64.786  63.211  66.876  1.00  0.00          
ATOM    565  N   GLN    37      66.287  61.830  67.840  1.00  0.00          
ATOM    566  H   GLN    37      67.272  61.612  67.945  1.00  0.00          
ATOM    567  CA  GLN    37      65.341  61.053  68.659  1.00  0.00          
ATOM    568  HA  GLN    37      64.469  61.678  68.862  1.00  0.00          
ATOM    569  CB  GLN    37      64.852  59.797  67.903  1.00  0.00          
ATOM    570  HB2 GLN    37      65.697  59.134  67.718  1.00  0.00          
ATOM    571  HB3 GLN    37      64.137  59.273  68.538  1.00  0.00          
ATOM    572  CG  GLN    37      64.169  60.126  66.562  1.00  0.00          
ATOM    573  HG2 GLN    37      63.391  60.871  66.730  1.00  0.00          
ATOM    574  HG3 GLN    37      64.906  60.551  65.883  1.00  0.00          
ATOM    575  CD  GLN    37      63.526  58.938  65.852  1.00  0.00          
ATOM    576  OE1 GLN    37      63.263  57.875  66.403  1.00  0.00          
ATOM    577  NE2 GLN    37      63.202  59.099  64.592  1.00  0.00          
ATOM    578 HE21 GLN    37      62.751  58.321  64.123  1.00  0.00          
ATOM    579 HE22 GLN    37      63.334  60.006  64.146  1.00  0.00          
ATOM    580  C   GLN    37      65.948  60.681  70.026  1.00  0.00          
ATOM    581  O   GLN    37      67.171  60.634  70.185  1.00  0.00          
ATOM    582  N   GLY    38      65.082  60.458  71.018  1.00  0.00          
ATOM    583  H   GLY    38      64.116  60.624  70.774  1.00  0.00          
ATOM    584  CA  GLY    38      65.534  60.388  72.445  1.00  0.00          
ATOM    585  HA2 GLY    38      66.487  59.871  72.551  1.00  0.00          
ATOM    586  HA3 GLY    38      65.666  61.396  72.837  1.00  0.00          
ATOM    587  C   GLY    38      64.640  59.638  73.427  1.00  0.00          
ATOM    588  O   GLY    38      63.475  59.457  73.096  1.00  0.00          
ATOM    589  N   LEU    39      65.143  59.359  74.608  1.00  0.00          
ATOM    590  H   LEU    39      66.031  59.745  74.896  1.00  0.00          
ATOM    591  CA  LEU    39      64.438  58.498  75.546  1.00  0.00          
ATOM    592  HA  LEU    39      63.476  58.142  75.179  1.00  0.00          
ATOM    593  CB  LEU    39      65.347  57.288  75.765  1.00  0.00          
ATOM    594  HB2 LEU    39      66.259  57.494  76.325  1.00  0.00          
ATOM    595  HB3 LEU    39      64.808  56.591  76.408  1.00  0.00          
ATOM    596  CG  LEU    39      65.735  56.487  74.537  1.00  0.00          
ATOM    597  HG  LEU    39      66.059  57.185  73.765  1.00  0.00          
ATOM    598  CD1 LEU    39      66.821  55.412  74.775  1.00  0.00          
ATOM    599 HD11 LEU    39      67.784  55.819  75.085  1.00  0.00          
ATOM    600 HD12 LEU    39      66.545  54.633  75.486  1.00  0.00          
ATOM    601 HD13 LEU    39      66.950  54.944  73.799  1.00  0.00          
ATOM    602  CD2 LEU    39      64.570  55.724  73.943  1.00  0.00          
ATOM    603 HD21 LEU    39      64.134  55.182  74.783  1.00  0.00          
ATOM    604 HD22 LEU    39      63.886  56.451  73.505  1.00  0.00          
ATOM    605 HD23 LEU    39      64.985  55.122  73.135  1.00  0.00          
ATOM    606  C   LEU    39      64.210  59.122  76.947  1.00  0.00          
ATOM    607  O   LEU    39      65.138  59.826  77.430  1.00  0.00          
ATOM    608  N   LEU    40      63.007  58.791  77.610  1.00  0.00          
ATOM    609  H   LEU    40      62.429  58.168  77.064  1.00  0.00          
ATOM    610  CA  LEU    40      62.598  59.409  78.825  1.00  0.00          
ATOM    611  HA  LEU    40      63.316  60.195  79.060  1.00  0.00          
ATOM    612  CB  LEU    40      61.332  60.161  78.577  1.00  0.00          
ATOM    613  HB2 LEU    40      61.489  60.952  77.844  1.00  0.00          
ATOM    614  HB3 LEU    40      60.689  59.494  78.003  1.00  0.00          
ATOM    615  CG  LEU    40      60.604  60.821  79.833  1.00  0.00          
ATOM    616  HG  LEU    40      60.458  60.065  80.604  1.00  0.00          
ATOM    617  CD1 LEU    40      61.294  61.995  80.434  1.00  0.00          
ATOM    618 HD11 LEU    40      60.731  62.359  81.293  1.00  0.00          
ATOM    619 HD12 LEU    40      62.215  61.682  80.926  1.00  0.00          
ATOM    620 HD13 LEU    40      61.581  62.770  79.723  1.00  0.00          
ATOM    621  CD2 LEU    40      59.098  61.083  79.557  1.00  0.00          
ATOM    622 HD21 LEU    40      58.430  60.246  79.759  1.00  0.00          
ATOM    623 HD22 LEU    40      58.726  61.852  80.234  1.00  0.00          
ATOM    624 HD23 LEU    40      58.884  61.412  78.541  1.00  0.00          
ATOM    625  C   LEU    40      62.484  58.490  80.123  1.00  0.00          
ATOM    626  O   LEU    40      61.825  57.435  79.981  1.00  0.00          
ATOM    627  N   TYR    41      63.054  58.821  81.324  1.00  0.00          
ATOM    628  H   TYR    41      63.756  59.547  81.330  1.00  0.00          
ATOM    629  CA  TYR    41      63.235  57.879  82.460  1.00  0.00          
ATOM    630  HA  TYR    41      62.463  57.112  82.394  1.00  0.00          
ATOM    631  CB  TYR    41      64.602  57.328  82.464  1.00  0.00          
ATOM    632  HB2 TYR    41      65.256  58.160  82.725  1.00  0.00          
ATOM    633  HB3 TYR    41      64.644  56.629  83.300  1.00  0.00          
ATOM    634  CG  TYR    41      65.127  56.625  81.219  1.00  0.00          
ATOM    635  CD1 TYR    41      65.782  57.333  80.219  1.00  0.00          
ATOM    636  HD1 TYR    41      65.955  58.398  80.251  1.00  0.00          
ATOM    637  CE1 TYR    41      66.231  56.614  79.085  1.00  0.00          
ATOM    638  HE1 TYR    41      66.814  57.139  78.342  1.00  0.00          
ATOM    639  CZ  TYR    41      66.038  55.205  79.016  1.00  0.00          
ATOM    640  OH  TYR    41      66.331  54.546  77.898  1.00  0.00          
ATOM    641  HH  TYR    41      66.425  53.610  78.088  1.00  0.00          
ATOM    642  CE2 TYR    41      65.414  54.517  79.999  1.00  0.00          
ATOM    643  HE2 TYR    41      65.290  53.444  79.977  1.00  0.00          
ATOM    644  CD2 TYR    41      65.039  55.225  81.170  1.00  0.00          
ATOM    645  HD2 TYR    41      64.812  54.683  82.076  1.00  0.00          
ATOM    646  C   TYR    41      62.989  58.571  83.860  1.00  0.00          
ATOM    647  O   TYR    41      63.332  59.702  83.914  1.00  0.00          
ATOM    648  N   HID    42      62.443  57.850  84.849  1.00  0.00          
ATOM    649  H   HID    42      62.148  56.908  84.635  1.00  0.00          
ATOM    650  CA  HID    42      62.445  58.323  86.243  1.00  0.00          
ATOM    651  HA  HID    42      62.584  59.402  86.312  1.00  0.00          
ATOM    652  CB  HID    42      61.142  57.864  86.978  1.00  0.00          
ATOM    653  HB2 HID    42      60.349  58.395  86.450  1.00  0.00          
ATOM    654  HB3 HID    42      60.972  56.810  86.758  1.00  0.00          
ATOM    655  CG  HID    42      61.244  58.254  88.449  1.00  0.00          
ATOM    656  ND1 HID    42      61.234  59.473  88.993  1.00  0.00          
ATOM    657  HD1 HID    42      61.320  60.344  88.488  1.00  0.00          
ATOM    658  CE1 HID    42      61.533  59.356  90.295  1.00  0.00          
ATOM    659  HE1 HID    42      61.844  60.069  91.044  1.00  0.00          
ATOM    660  NE2 HID    42      61.673  58.089  90.628  1.00  0.00          
ATOM    661  CD2 HID    42      61.384  57.359  89.486  1.00  0.00          
ATOM    662  HD2 HID    42      61.295  56.286  89.402  1.00  0.00          
ATOM    663  C   HID    42      63.748  57.757  86.851  1.00  0.00          
ATOM    664  O   HID    42      64.330  56.794  86.326  1.00  0.00          
ATOM    665  N   HID    43      64.283  58.445  87.872  1.00  0.00          
ATOM    666  H   HID    43      63.612  58.999  88.385  1.00  0.00          
ATOM    667  CA  HID    43      65.600  58.146  88.479  1.00  0.00          
ATOM    668  HA  HID    43      66.282  58.295  87.642  1.00  0.00          
ATOM    669  CB  HID    43      65.827  59.102  89.640  1.00  0.00          
ATOM    670  HB2 HID    43      65.006  58.888  90.324  1.00  0.00          
ATOM    671  HB3 HID    43      66.707  58.831  90.223  1.00  0.00          
ATOM    672  CG  HID    43      65.791  60.576  89.331  1.00  0.00          
ATOM    673  ND1 HID    43      66.500  61.273  88.393  1.00  0.00          
ATOM    674  HD1 HID    43      67.299  60.958  87.861  1.00  0.00          
ATOM    675  CE1 HID    43      66.057  62.499  88.396  1.00  0.00          
ATOM    676  HE1 HID    43      66.398  63.237  87.686  1.00  0.00          
ATOM    677  NE2 HID    43      65.117  62.722  89.321  1.00  0.00          
ATOM    678  CD2 HID    43      64.909  61.463  89.945  1.00  0.00          
ATOM    679  HD2 HID    43      64.219  61.133  90.708  1.00  0.00          
ATOM    680  C   HID    43      65.696  56.702  88.889  1.00  0.00          
ATOM    681  O   HID    43      64.671  56.158  89.263  1.00  0.00          
ATOM    682  N   PRO    44      66.884  56.034  88.764  1.00  0.00          
ATOM    683  CD  PRO    44      68.063  56.547  88.051  1.00  0.00          
ATOM    684  HD2 PRO    44      68.505  57.319  88.682  1.00  0.00          
ATOM    685  HD3 PRO    44      67.762  56.875  87.056  1.00  0.00          
ATOM    686  CG  PRO    44      68.928  55.317  88.037  1.00  0.00          
ATOM    687  HG2 PRO    44      69.977  55.556  88.208  1.00  0.00          
ATOM    688  HG3 PRO    44      68.891  54.826  87.065  1.00  0.00          
ATOM    689  CB  PRO    44      68.453  54.298  89.041  1.00  0.00          
ATOM    690  HB2 PRO    44      69.116  54.407  89.900  1.00  0.00          
ATOM    691  HB3 PRO    44      68.601  53.284  88.668  1.00  0.00          
ATOM    692  CA  PRO    44      67.010  54.678  89.257  1.00  0.00          
ATOM    693  HA  PRO    44      66.289  54.015  88.779  1.00  0.00          
ATOM    694  C   PRO    44      66.647  54.514  90.689  1.00  0.00          
ATOM    695  O   PRO    44      66.676  55.452  91.477  1.00  0.00          
ATOM    696  N   ASN    45      66.365  53.256  91.146  1.00  0.00          
ATOM    697  H   ASN    45      66.423  52.565  90.412  1.00  0.00          
ATOM    698  CA  ASN    45      65.953  52.942  92.540  1.00  0.00          
ATOM    699  HA  ASN    45      65.276  53.730  92.868  1.00  0.00          
ATOM    700  CB  ASN    45      65.269  51.571  92.594  1.00  0.00          
ATOM    701  HB2 ASN    45      64.612  51.478  91.729  1.00  0.00          
ATOM    702  HB3 ASN    45      65.995  50.782  92.397  1.00  0.00          
ATOM    703  CG  ASN    45      64.504  51.208  93.872  1.00  0.00          
ATOM    704  OD1 ASN    45      64.692  51.731  94.971  1.00  0.00          
ATOM    705  ND2 ASN    45      63.429  50.498  93.719  1.00  0.00          
ATOM    706 HD21 ASN    45      62.899  50.246  94.541  1.00  0.00          
ATOM    707 HD22 ASN    45      63.061  50.185  92.832  1.00  0.00          
ATOM    708  C   ASN    45      67.172  53.185  93.526  1.00  0.00          
ATOM    709  O   ASN    45      67.043  53.605  94.717  1.00  0.00          
ATOM    710  N   GLN    46      68.351  52.845  92.980  1.00  0.00          
ATOM    711  H   GLN    46      68.285  52.407  92.072  1.00  0.00          
ATOM    712  CA  GLN    46      69.529  52.518  93.847  1.00  0.00          
ATOM    713  HA  GLN    46      69.420  53.002  94.817  1.00  0.00          
ATOM    714  CB  GLN    46      69.486  51.069  94.200  1.00  0.00          
ATOM    715  HB2 GLN    46      68.545  51.012  94.747  1.00  0.00          
ATOM    716  HB3 GLN    46      69.340  50.457  93.309  1.00  0.00          
ATOM    717  CG  GLN    46      70.567  50.482  95.069  1.00  0.00          
ATOM    718  HG2 GLN    46      71.438  50.332  94.431  1.00  0.00          
ATOM    719  HG3 GLN    46      70.922  51.179  95.829  1.00  0.00          
ATOM    720  CD  GLN    46      70.171  49.196  95.727  1.00  0.00          
ATOM    721  OE1 GLN    46      69.705  48.273  95.078  1.00  0.00          
ATOM    722  NE2 GLN    46      70.306  49.108  97.001  1.00  0.00          
ATOM    723 HE21 GLN    46      70.067  48.303  97.561  1.00  0.00          
ATOM    724 HE22 GLN    46      70.726  49.866  97.520  1.00  0.00          
ATOM    725  C   GLN    46      70.883  53.011  93.307  1.00  0.00          
ATOM    726  O   GLN    46      71.906  52.933  93.998  1.00  0.00          
ATOM    727  N   VAL    47      70.874  53.688  92.206  1.00  0.00          
ATOM    728  H   VAL    47      69.995  53.698  91.709  1.00  0.00          
ATOM    729  CA  VAL    47      72.002  54.439  91.546  1.00  0.00          
ATOM    730  HA  VAL    47      72.762  54.353  92.323  1.00  0.00          
ATOM    731  CB  VAL    47      72.369  53.813  90.161  1.00  0.00          
ATOM    732  HB  VAL    47      71.482  53.748  89.531  1.00  0.00          
ATOM    733  CG1 VAL    47      73.552  54.464  89.401  1.00  0.00          
ATOM    734 HG11 VAL    47      74.423  54.580  90.046  1.00  0.00          
ATOM    735 HG12 VAL    47      73.732  53.947  88.459  1.00  0.00          
ATOM    736 HG13 VAL    47      73.295  55.492  89.147  1.00  0.00          
ATOM    737  CG2 VAL    47      72.649  52.365  90.393  1.00  0.00          
ATOM    738 HG21 VAL    47      73.126  51.921  89.519  1.00  0.00          
ATOM    739 HG22 VAL    47      73.367  52.285  91.210  1.00  0.00          
ATOM    740 HG23 VAL    47      71.786  51.761  90.674  1.00  0.00          
ATOM    741  C   VAL    47      71.688  55.883  91.429  1.00  0.00          
ATOM    742  O   VAL    47      70.626  56.283  90.896  1.00  0.00          
ATOM    743  N   ASP    48      72.553  56.810  91.866  1.00  0.00          
ATOM    744  H   ASP    48      73.460  56.546  92.222  1.00  0.00          
ATOM    745  CA  ASP    48      72.394  58.254  91.639  1.00  0.00          
ATOM    746  HA  ASP    48      71.328  58.379  91.828  1.00  0.00          
ATOM    747  CB  ASP    48      73.223  59.033  92.699  1.00  0.00          
ATOM    748  HB2 ASP    48      74.272  58.937  92.417  1.00  0.00          
ATOM    749  HB3 ASP    48      73.038  60.107  92.697  1.00  0.00          
ATOM    750  CG  ASP    48      73.053  58.426  94.047  1.00  0.00          
ATOM    751  OD1 ASP    48      74.020  57.987  94.625  1.00  0.00          
ATOM    752  OD2 ASP    48      71.909  58.460  94.573  1.00  0.00          
ATOM    753  C   ASP    48      72.784  58.660  90.212  1.00  0.00          
ATOM    754  O   ASP    48      73.635  58.101  89.514  1.00  0.00          
ATOM    755  N   THR    49      72.153  59.704  89.749  1.00  0.00          
ATOM    756  H   THR    49      71.416  59.930  90.402  1.00  0.00          
ATOM    757  CA  THR    49      72.378  60.275  88.448  1.00  0.00          
ATOM    758  HA  THR    49      71.942  59.605  87.706  1.00  0.00          
ATOM    759  CB  THR    49      71.563  61.615  88.427  1.00  0.00          
ATOM    760  HB  THR    49      71.993  62.278  89.177  1.00  0.00          
ATOM    761  CG2 THR    49      71.657  62.344  87.102  1.00  0.00          
ATOM    762 HG21 THR    49      71.859  61.629  86.305  1.00  0.00          
ATOM    763 HG22 THR    49      70.808  62.994  86.890  1.00  0.00          
ATOM    764 HG23 THR    49      72.590  62.907  87.124  1.00  0.00          
ATOM    765  OG1 THR    49      70.185  61.397  88.654  1.00  0.00          
ATOM    766  HG1 THR    49      70.058  61.287  89.600  1.00  0.00          
ATOM    767  C   THR    49      73.835  60.457  88.028  1.00  0.00          
ATOM    768  O   THR    49      74.139  59.953  86.934  1.00  0.00          
ATOM    769  N   PRO    50      74.744  61.104  88.851  1.00  0.00          
ATOM    770  CD  PRO    50      74.562  61.598  90.220  1.00  0.00          
ATOM    771  HD2 PRO    50      74.276  60.721  90.802  1.00  0.00          
ATOM    772  HD3 PRO    50      73.949  62.498  90.272  1.00  0.00          
ATOM    773  CG  PRO    50      75.905  61.856  90.810  1.00  0.00          
ATOM    774  HG2 PRO    50      76.137  61.107  91.566  1.00  0.00          
ATOM    775  HG3 PRO    50      75.815  62.830  91.291  1.00  0.00          
ATOM    776  CB  PRO    50      76.809  61.921  89.560  1.00  0.00          
ATOM    777  HB2 PRO    50      77.776  61.472  89.783  1.00  0.00          
ATOM    778  HB3 PRO    50      76.805  62.968  89.254  1.00  0.00          
ATOM    779  CA  PRO    50      76.176  61.129  88.399  1.00  0.00          
ATOM    780  HA  PRO    50      76.214  61.718  87.482  1.00  0.00          
ATOM    781  C   PRO    50      76.826  59.757  88.062  1.00  0.00          
ATOM    782  O   PRO    50      77.657  59.725  87.198  1.00  0.00          
ATOM    783  N   ASN    51      76.421  58.723  88.758  1.00  0.00          
ATOM    784  H   ASN    51      75.802  58.820  89.550  1.00  0.00          
ATOM    785  CA  ASN    51      76.932  57.355  88.573  1.00  0.00          
ATOM    786  HA  ASN    51      77.961  57.479  88.234  1.00  0.00          
ATOM    787  CB  ASN    51      76.829  56.608  89.942  1.00  0.00          
ATOM    788  HB2 ASN    51      75.814  56.652  90.338  1.00  0.00          
ATOM    789  HB3 ASN    51      77.007  55.558  89.711  1.00  0.00          
ATOM    790  CG  ASN    51      77.674  57.179  91.015  1.00  0.00          
ATOM    791  OD1 ASN    51      78.879  57.441  90.875  1.00  0.00          
ATOM    792  ND2 ASN    51      77.174  57.300  92.238  1.00  0.00          
ATOM    793 HD21 ASN    51      77.686  57.803  92.948  1.00  0.00          
ATOM    794 HD22 ASN    51      76.197  57.094  92.393  1.00  0.00          
ATOM    795  C   ASN    51      76.196  56.778  87.373  1.00  0.00          
ATOM    796  O   ASN    51      76.835  56.136  86.628  1.00  0.00          
ATOM    797  N   GLN    52      74.918  57.070  87.113  1.00  0.00          
ATOM    798  H   GLN    52      74.294  57.611  87.694  1.00  0.00          
ATOM    799  CA  GLN    52      74.272  56.589  85.854  1.00  0.00          
ATOM    800  HA  GLN    52      74.395  55.521  85.672  1.00  0.00          
ATOM    801  CB  GLN    52      72.784  56.891  85.974  1.00  0.00          
ATOM    802  HB2 GLN    52      72.201  56.241  86.627  1.00  0.00          
ATOM    803  HB3 GLN    52      72.721  57.867  86.453  1.00  0.00          
ATOM    804  CG  GLN    52      71.907  56.949  84.711  1.00  0.00          
ATOM    805  HG2 GLN    52      72.297  57.705  84.029  1.00  0.00          
ATOM    806  HG3 GLN    52      71.985  55.989  84.199  1.00  0.00          
ATOM    807  CD  GLN    52      70.459  57.285  85.159  1.00  0.00          
ATOM    808  OE1 GLN    52      70.223  58.211  85.957  1.00  0.00          
ATOM    809  NE2 GLN    52      69.551  56.564  84.531  1.00  0.00          
ATOM    810 HE21 GLN    52      68.563  56.607  84.737  1.00  0.00          
ATOM    811 HE22 GLN    52      69.852  55.817  83.921  1.00  0.00          
ATOM    812  C   GLN    52      74.915  57.328  84.586  1.00  0.00          
ATOM    813  O   GLN    52      75.156  56.709  83.512  1.00  0.00          
ATOM    814  N   ILE    53      75.253  58.629  84.585  1.00  0.00          
ATOM    815  H   ILE    53      74.951  59.130  85.408  1.00  0.00          
ATOM    816  CA  ILE    53      75.968  59.426  83.551  1.00  0.00          
ATOM    817  HA  ILE    53      75.380  59.443  82.633  1.00  0.00          
ATOM    818  CB  ILE    53      76.015  60.890  83.944  1.00  0.00          
ATOM    819  HB  ILE    53      76.488  60.951  84.925  1.00  0.00          
ATOM    820  CG2 ILE    53      76.824  61.751  82.928  1.00  0.00          
ATOM    821 HG21 ILE    53      76.322  61.986  81.989  1.00  0.00          
ATOM    822 HG22 ILE    53      77.184  62.629  83.463  1.00  0.00          
ATOM    823 HG23 ILE    53      77.789  61.290  82.719  1.00  0.00          
ATOM    824  CG1 ILE    53      74.558  61.438  83.991  1.00  0.00          
ATOM    825 HG12 ILE    53      74.111  61.435  82.997  1.00  0.00          
ATOM    826 HG13 ILE    53      73.934  60.686  84.476  1.00  0.00          
ATOM    827  CD1 ILE    53      74.298  62.788  84.677  1.00  0.00          
ATOM    828 HD11 ILE    53      73.243  63.024  84.533  1.00  0.00          
ATOM    829 HD12 ILE    53      74.432  62.613  85.745  1.00  0.00          
ATOM    830 HD13 ILE    53      74.919  63.550  84.207  1.00  0.00          
ATOM    831  C   ILE    53      77.351  58.819  83.247  1.00  0.00          
ATOM    832  O   ILE    53      77.788  58.771  82.111  1.00  0.00          
ATOM    833  N   GLN    54      78.049  58.346  84.295  1.00  0.00          
ATOM    834  H   GLN    54      77.599  58.416  85.196  1.00  0.00          
ATOM    835  CA  GLN    54      79.269  57.506  84.130  1.00  0.00          
ATOM    836  HA  GLN    54      80.029  58.020  83.541  1.00  0.00          
ATOM    837  CB  GLN    54      79.960  57.354  85.473  1.00  0.00          
ATOM    838  HB2 GLN    54      80.351  58.313  85.815  1.00  0.00          
ATOM    839  HB3 GLN    54      79.330  56.985  86.282  1.00  0.00          
ATOM    840  CG  GLN    54      81.263  56.464  85.367  1.00  0.00          
ATOM    841  HG2 GLN    54      81.667  56.575  84.360  1.00  0.00          
ATOM    842  HG3 GLN    54      82.009  56.808  86.084  1.00  0.00          
ATOM    843  CD  GLN    54      81.023  55.002  85.747  1.00  0.00          
ATOM    844  OE1 GLN    54      79.961  54.576  86.184  1.00  0.00          
ATOM    845  NE2 GLN    54      82.047  54.129  85.575  1.00  0.00          
ATOM    846 HE21 GLN    54      81.706  53.179  85.607  1.00  0.00          
ATOM    847 HE22 GLN    54      82.907  54.408  85.125  1.00  0.00          
ATOM    848  C   GLN    54      79.014  56.116  83.535  1.00  0.00          
ATOM    849  O   GLN    54      79.777  55.702  82.642  1.00  0.00          
ATOM    850  N   HIE    55      78.038  55.374  83.971  1.00  0.00          
ATOM    851  H   HIE    55      77.637  55.601  84.870  1.00  0.00          
ATOM    852  CA  HIE    55      77.527  54.141  83.347  1.00  0.00          
ATOM    853  HA  HIE    55      78.345  53.421  83.379  1.00  0.00          
ATOM    854  CB  HIE    55      76.340  53.622  84.196  1.00  0.00          
ATOM    855  HB2 HIE    55      76.737  53.589  85.211  1.00  0.00          
ATOM    856  HB3 HIE    55      75.506  54.322  84.143  1.00  0.00          
ATOM    857  CG  HIE    55      75.835  52.235  83.879  1.00  0.00          
ATOM    858  ND1 HIE    55      75.987  51.158  84.736  1.00  0.00          
ATOM    859  CE1 HIE    55      75.676  50.028  83.992  1.00  0.00          
ATOM    860  HE1 HIE    55      75.700  49.009  84.348  1.00  0.00          
ATOM    861  NE2 HIE    55      75.043  50.361  82.863  1.00  0.00          
ATOM    862  HE2 HIE    55      74.451  49.770  82.296  1.00  0.00          
ATOM    863  CD2 HIE    55      75.233  51.776  82.701  1.00  0.00          
ATOM    864  HD2 HIE    55      74.993  52.234  81.753  1.00  0.00          
ATOM    865  C   HIE    55      77.180  54.370  81.843  1.00  0.00          
ATOM    866  O   HIE    55      77.404  53.427  81.092  1.00  0.00          
ATOM    867  N   LEU    56      76.685  55.538  81.469  1.00  0.00          
ATOM    868  H   LEU    56      76.444  56.198  82.194  1.00  0.00          
ATOM    869  CA  LEU    56      76.350  55.867  80.081  1.00  0.00          
ATOM    870  HA  LEU    56      75.998  54.931  79.647  1.00  0.00          
ATOM    871  CB  LEU    56      75.330  56.901  79.916  1.00  0.00          
ATOM    872  HB2 LEU    56      75.612  57.824  80.422  1.00  0.00          
ATOM    873  HB3 LEU    56      75.147  57.113  78.863  1.00  0.00          
ATOM    874  CG  LEU    56      73.938  56.339  80.448  1.00  0.00          
ATOM    875  HG  LEU    56      74.148  55.766  81.351  1.00  0.00          
ATOM    876  CD1 LEU    56      73.057  57.536  80.763  1.00  0.00          
ATOM    877 HD11 LEU    56      72.195  57.303  81.387  1.00  0.00          
ATOM    878 HD12 LEU    56      73.675  58.249  81.308  1.00  0.00          
ATOM    879 HD13 LEU    56      72.799  58.222  79.956  1.00  0.00          
ATOM    880  CD2 LEU    56      73.162  55.529  79.357  1.00  0.00          
ATOM    881 HD21 LEU    56      73.439  54.475  79.337  1.00  0.00          
ATOM    882 HD22 LEU    56      72.094  55.463  79.566  1.00  0.00          
ATOM    883 HD23 LEU    56      73.255  56.019  78.387  1.00  0.00          
ATOM    884  C   LEU    56      77.666  56.124  79.355  1.00  0.00          
ATOM    885  O   LEU    56      77.826  55.542  78.311  1.00  0.00          
ATOM    886  N   LYS    57      78.613  56.961  79.844  1.00  0.00          
ATOM    887  H   LYS    57      78.449  57.464  80.704  1.00  0.00          
ATOM    888  CA  LYS    57      79.861  57.208  79.196  1.00  0.00          
ATOM    889  HA  LYS    57      79.716  57.619  78.197  1.00  0.00          
ATOM    890  CB  LYS    57      80.504  58.269  80.157  1.00  0.00          
ATOM    891  HB2 LYS    57      79.958  59.194  80.340  1.00  0.00          
ATOM    892  HB3 LYS    57      80.702  57.701  81.066  1.00  0.00          
ATOM    893  CG  LYS    57      81.945  58.700  79.592  1.00  0.00          
ATOM    894  HG2 LYS    57      82.685  57.913  79.737  1.00  0.00          
ATOM    895  HG3 LYS    57      81.782  58.931  78.540  1.00  0.00          
ATOM    896  CD  LYS    57      82.500  59.841  80.410  1.00  0.00          
ATOM    897  HD2 LYS    57      83.519  60.080  80.105  1.00  0.00          
ATOM    898  HD3 LYS    57      81.920  60.748  80.242  1.00  0.00          
ATOM    899  CE  LYS    57      82.557  59.584  81.945  1.00  0.00          
ATOM    900  HE2 LYS    57      81.582  59.162  82.189  1.00  0.00          
ATOM    901  HE3 LYS    57      83.246  58.748  82.067  1.00  0.00          
ATOM    902  NZ  LYS    57      83.014  60.683  82.773  1.00  0.00          
ATOM    903  HZ1 LYS    57      83.976  60.950  82.624  1.00  0.00          
ATOM    904  HZ2 LYS    57      82.509  61.545  82.625  1.00  0.00          
ATOM    905  HZ3 LYS    57      83.012  60.398  83.742  1.00  0.00          
ATOM    906  C   LYS    57      80.686  55.945  78.949  1.00  0.00          
ATOM    907  O   LYS    57      81.191  55.732  77.844  1.00  0.00          
ATOM    908  N   HID    58      80.923  55.140  79.983  1.00  0.00          
ATOM    909  H   HID    58      80.467  55.376  80.853  1.00  0.00          
ATOM    910  CA  HID    58      81.606  53.814  80.017  1.00  0.00          
ATOM    911  HA  HID    58      82.624  53.901  79.635  1.00  0.00          
ATOM    912  CB  HID    58      81.637  53.257  81.463  1.00  0.00          
ATOM    913  HB2 HID    58      81.817  54.118  82.106  1.00  0.00          
ATOM    914  HB3 HID    58      80.640  52.911  81.737  1.00  0.00          
ATOM    915  CG  HID    58      82.714  52.345  81.874  1.00  0.00          
ATOM    916  ND1 HID    58      82.665  51.504  83.010  1.00  0.00          
ATOM    917  HD1 HID    58      81.998  51.414  83.763  1.00  0.00          
ATOM    918  CE1 HID    58      83.806  50.899  83.107  1.00  0.00          
ATOM    919  HE1 HID    58      84.016  50.158  83.864  1.00  0.00          
ATOM    920  NE2 HID    58      84.650  51.223  82.067  1.00  0.00          
ATOM    921  CD2 HID    58      83.957  52.254  81.377  1.00  0.00          
ATOM    922  HD2 HID    58      84.304  52.786  80.503  1.00  0.00          
ATOM    923  C   HID    58      81.057  52.790  78.997  1.00  0.00          
ATOM    924  O   HID    58      81.899  52.148  78.290  1.00  0.00          
ATOM    925  N   SER    59      79.718  52.637  78.945  1.00  0.00          
ATOM    926  H   SER    59      79.107  53.212  79.508  1.00  0.00          
ATOM    927  CA  SER    59      79.028  51.780  77.967  1.00  0.00          
ATOM    928  HA  SER    59      79.491  50.814  77.765  1.00  0.00          
ATOM    929  CB  SER    59      77.613  51.413  78.421  1.00  0.00          
ATOM    930  HB2 SER    59      77.093  50.690  77.793  1.00  0.00          
ATOM    931  HB3 SER    59      77.668  50.871  79.365  1.00  0.00          
ATOM    932  OG  SER    59      76.762  52.560  78.619  1.00  0.00          
ATOM    933  HG  SER    59      76.847  52.771  79.551  1.00  0.00          
ATOM    934  C   SER    59      79.009  52.295  76.581  1.00  0.00          
ATOM    935  O   SER    59      79.133  51.401  75.701  1.00  0.00          
ATOM    936  N   LEU    60      78.761  53.569  76.373  1.00  0.00          
ATOM    937  H   LEU    60      78.610  54.238  77.115  1.00  0.00          
ATOM    938  CA  LEU    60      78.791  54.102  75.015  1.00  0.00          
ATOM    939  HA  LEU    60      77.997  53.628  74.438  1.00  0.00          
ATOM    940  CB  LEU    60      78.559  55.630  75.228  1.00  0.00          
ATOM    941  HB2 LEU    60      77.507  55.809  75.452  1.00  0.00          
ATOM    942  HB3 LEU    60      79.155  56.004  76.060  1.00  0.00          
ATOM    943  CG  LEU    60      78.835  56.585  74.136  1.00  0.00          
ATOM    944  HG  LEU    60      79.919  56.516  74.040  1.00  0.00          
ATOM    945  CD1 LEU    60      78.075  56.142  72.884  1.00  0.00          
ATOM    946 HD11 LEU    60      78.508  56.765  72.101  1.00  0.00          
ATOM    947 HD12 LEU    60      78.381  55.123  72.648  1.00  0.00          
ATOM    948 HD13 LEU    60      77.028  56.436  72.814  1.00  0.00          
ATOM    949  CD2 LEU    60      78.319  57.958  74.536  1.00  0.00          
ATOM    950 HD21 LEU    60      78.575  58.753  73.836  1.00  0.00          
ATOM    951 HD22 LEU    60      77.243  58.063  74.678  1.00  0.00          
ATOM    952 HD23 LEU    60      78.685  58.084  75.555  1.00  0.00          
ATOM    953  C   LEU    60      80.179  53.761  74.379  1.00  0.00          
ATOM    954  O   LEU    60      80.371  53.293  73.245  1.00  0.00          
ATOM    955  N   SER    61      81.270  53.792  75.207  1.00  0.00          
ATOM    956  H   SER    61      81.073  54.109  76.146  1.00  0.00          
ATOM    957  CA  SER    61      82.747  53.628  74.749  1.00  0.00          
ATOM    958  HA  SER    61      82.948  54.249  73.876  1.00  0.00          
ATOM    959  CB  SER    61      83.731  53.962  75.821  1.00  0.00          
ATOM    960  HB2 SER    61      83.524  54.980  76.151  1.00  0.00          
ATOM    961  HB3 SER    61      83.562  53.333  76.695  1.00  0.00          
ATOM    962  OG  SER    61      85.079  53.904  75.383  1.00  0.00          
ATOM    963  HG  SER    61      85.313  54.817  75.199  1.00  0.00          
ATOM    964  C   SER    61      83.040  52.168  74.257  1.00  0.00          
ATOM    965  O   SER    61      83.629  52.025  73.215  1.00  0.00          
ATOM    966  N   SER    62      82.494  51.169  75.012  1.00  0.00          
ATOM    967  H   SER    62      81.934  51.429  75.811  1.00  0.00          
ATOM    968  CA  SER    62      82.520  49.777  74.598  1.00  0.00          
ATOM    969  HA  SER    62      83.569  49.554  74.402  1.00  0.00          
ATOM    970  CB  SER    62      82.157  48.869  75.761  1.00  0.00          
ATOM    971  HB2 SER    62      82.914  48.898  76.545  1.00  0.00          
ATOM    972  HB3 SER    62      81.206  49.214  76.166  1.00  0.00          
ATOM    973  OG  SER    62      81.912  47.598  75.235  1.00  0.00          
ATOM    974  HG  SER    62      81.678  46.990  75.941  1.00  0.00          
ATOM    975  C   SER    62      81.609  49.525  73.370  1.00  0.00          
ATOM    976  O   SER    62      81.966  48.791  72.424  1.00  0.00          
ATOM    977  N   THR    63      80.480  50.231  73.293  1.00  0.00          
ATOM    978  H   THR    63      80.212  50.878  74.021  1.00  0.00          
ATOM    979  CA  THR    63      79.479  50.071  72.241  1.00  0.00          
ATOM    980  HA  THR    63      79.386  48.995  72.094  1.00  0.00          
ATOM    981  CB  THR    63      78.127  50.688  72.597  1.00  0.00          
ATOM    982  HB  THR    63      78.310  51.740  72.816  1.00  0.00          
ATOM    983  CG2 THR    63      77.078  50.572  71.421  1.00  0.00          
ATOM    984 HG21 THR    63      76.728  49.551  71.267  1.00  0.00          
ATOM    985 HG22 THR    63      76.175  51.125  71.679  1.00  0.00          
ATOM    986 HG23 THR    63      77.512  50.962  70.500  1.00  0.00          
ATOM    987  OG1 THR    63      77.632  50.207  73.816  1.00  0.00          
ATOM    988  HG1 THR    63      78.143  50.518  74.567  1.00  0.00          
ATOM    989  C   THR    63      80.055  50.571  70.914  1.00  0.00          
ATOM    990  O   THR    63      79.984  49.913  69.870  1.00  0.00          
ATOM    991  N   LEU    64      80.796  51.659  70.852  1.00  0.00          
ATOM    992  H   LEU    64      80.944  52.103  71.747  1.00  0.00          
ATOM    993  CA  LEU    64      81.490  52.200  69.662  1.00  0.00          
ATOM    994  HA  LEU    64      80.753  52.238  68.860  1.00  0.00          
ATOM    995  CB  LEU    64      81.893  53.637  69.932  1.00  0.00          
ATOM    996  HB2 LEU    64      82.197  53.675  70.978  1.00  0.00          
ATOM    997  HB3 LEU    64      82.709  53.928  69.270  1.00  0.00          
ATOM    998  CG  LEU    64      80.678  54.638  69.848  1.00  0.00          
ATOM    999  HG  LEU    64      79.874  54.301  70.503  1.00  0.00          
ATOM   1000  CD1 LEU    64      81.094  56.003  70.282  1.00  0.00          
ATOM   1001 HD11 LEU    64      80.270  56.686  70.075  1.00  0.00          
ATOM   1002 HD12 LEU    64      81.168  55.927  71.367  1.00  0.00          
ATOM   1003 HD13 LEU    64      82.089  56.202  69.884  1.00  0.00          
ATOM   1004  CD2 LEU    64      80.121  54.914  68.418  1.00  0.00          
ATOM   1005 HD21 LEU    64      79.707  54.021  67.951  1.00  0.00          
ATOM   1006 HD22 LEU    64      79.372  55.703  68.344  1.00  0.00          
ATOM   1007 HD23 LEU    64      81.028  55.081  67.836  1.00  0.00          
ATOM   1008  C   LEU    64      82.657  51.262  69.217  1.00  0.00          
ATOM   1009  O   LEU    64      83.151  51.435  68.114  1.00  0.00          
ATOM   1010  N   SER    65      83.066  50.234  70.022  1.00  0.00          
ATOM   1011  H   SER    65      82.663  50.124  70.942  1.00  0.00          
ATOM   1012  CA  SER    65      84.027  49.199  69.561  1.00  0.00          
ATOM   1013  HA  SER    65      84.920  49.696  69.183  1.00  0.00          
ATOM   1014  CB  SER    65      84.558  48.269  70.693  1.00  0.00          
ATOM   1015  HB2 SER    65      85.507  47.855  70.353  1.00  0.00          
ATOM   1016  HB3 SER    65      84.679  48.750  71.664  1.00  0.00          
ATOM   1017  OG  SER    65      83.588  47.255  70.973  1.00  0.00          
ATOM   1018  HG  SER    65      82.868  47.659  71.463  1.00  0.00          
ATOM   1019  C   SER    65      83.423  48.446  68.341  1.00  0.00          
ATOM   1020  O   SER    65      84.167  48.011  67.426  1.00  0.00          
ATOM   1021  N   PHE    66      82.069  48.258  68.358  1.00  0.00          
ATOM   1022  H   PHE    66      81.572  48.673  69.133  1.00  0.00          
ATOM   1023  CA  PHE    66      81.243  47.465  67.382  1.00  0.00          
ATOM   1024  HA  PHE    66      81.858  46.688  66.929  1.00  0.00          
ATOM   1025  CB  PHE    66      80.181  46.662  68.188  1.00  0.00          
ATOM   1026  HB2 PHE    66      79.571  47.439  68.649  1.00  0.00          
ATOM   1027  HB3 PHE    66      79.528  46.161  67.473  1.00  0.00          
ATOM   1028  CG  PHE    66      80.644  45.707  69.235  1.00  0.00          
ATOM   1029  CD1 PHE    66      81.201  44.482  68.734  1.00  0.00          
ATOM   1030  HD1 PHE    66      81.279  44.414  67.659  1.00  0.00          
ATOM   1031  CE1 PHE    66      81.554  43.408  69.592  1.00  0.00          
ATOM   1032  HE1 PHE    66      81.897  42.458  69.210  1.00  0.00          
ATOM   1033  CZ  PHE    66      81.526  43.607  71.012  1.00  0.00          
ATOM   1034  HZ  PHE    66      81.786  42.790  71.669  1.00  0.00          
ATOM   1035  CE2 PHE    66      81.020  44.812  71.502  1.00  0.00          
ATOM   1036  HE2 PHE    66      80.952  44.991  72.565  1.00  0.00          
ATOM   1037  CD2 PHE    66      80.603  45.877  70.623  1.00  0.00          
ATOM   1038  HD2 PHE    66      80.279  46.844  70.980  1.00  0.00          
ATOM   1039  C   PHE    66      80.581  48.344  66.324  1.00  0.00          
ATOM   1040  O   PHE    66      80.134  47.869  65.251  1.00  0.00          
ATOM   1041  N   PHE    67      80.513  49.678  66.652  1.00  0.00          
ATOM   1042  H   PHE    67      80.646  49.914  67.626  1.00  0.00          
ATOM   1043  CA  PHE    67      80.240  50.756  65.635  1.00  0.00          
ATOM   1044  HA  PHE    67      79.989  50.292  64.682  1.00  0.00          
ATOM   1045  CB  PHE    67      78.861  51.395  66.143  1.00  0.00          
ATOM   1046  HB2 PHE    67      78.980  51.686  67.187  1.00  0.00          
ATOM   1047  HB3 PHE    67      78.598  52.260  65.535  1.00  0.00          
ATOM   1048  CG  PHE    67      77.750  50.338  66.238  1.00  0.00          
ATOM   1049  CD1 PHE    67      77.601  49.511  67.379  1.00  0.00          
ATOM   1050  HD1 PHE    67      78.274  49.685  68.206  1.00  0.00          
ATOM   1051  CE1 PHE    67      76.457  48.737  67.560  1.00  0.00          
ATOM   1052  HE1 PHE    67      76.325  48.170  68.469  1.00  0.00          
ATOM   1053  CZ  PHE    67      75.429  48.723  66.623  1.00  0.00          
ATOM   1054  HZ  PHE    67      74.528  48.130  66.695  1.00  0.00          
ATOM   1055  CE2 PHE    67      75.608  49.421  65.446  1.00  0.00          
ATOM   1056  HE2 PHE    67      74.831  49.358  64.699  1.00  0.00          
ATOM   1057  CD2 PHE    67      76.718  50.282  65.284  1.00  0.00          
ATOM   1058  HD2 PHE    67      76.752  50.910  64.406  1.00  0.00          
ATOM   1059  C   PHE    67      81.394  51.752  65.491  1.00  0.00          
ATOM   1060  O   PHE    67      81.150  52.934  65.772  1.00  0.00          
ATOM   1061  N   PRO    68      82.552  51.396  64.958  1.00  0.00          
ATOM   1062  CD  PRO    68      82.999  50.008  64.821  1.00  0.00          
ATOM   1063  HD2 PRO    68      82.609  49.532  63.921  1.00  0.00          
ATOM   1064  HD3 PRO    68      82.620  49.410  65.650  1.00  0.00          
ATOM   1065  CG  PRO    68      84.508  50.048  64.893  1.00  0.00          
ATOM   1066  HG2 PRO    68      84.927  49.191  64.366  1.00  0.00          
ATOM   1067  HG3 PRO    68      84.953  50.076  65.888  1.00  0.00          
ATOM   1068  CB  PRO    68      84.810  51.301  64.196  1.00  0.00          
ATOM   1069  HB2 PRO    68      84.774  51.061  63.134  1.00  0.00          
ATOM   1070  HB3 PRO    68      85.795  51.630  64.528  1.00  0.00          
ATOM   1071  CA  PRO    68      83.681  52.284  64.576  1.00  0.00          
ATOM   1072  HA  PRO    68      83.948  52.737  65.530  1.00  0.00          
ATOM   1073  C   PRO    68      83.417  53.406  63.514  1.00  0.00          
ATOM   1074  O   PRO    68      83.832  54.499  63.705  1.00  0.00          
ATOM   1075  N   PRO    69      82.492  53.155  62.571  1.00  0.00          
ATOM   1076  CD  PRO    69      81.956  51.890  62.132  1.00  0.00          
ATOM   1077  HD2 PRO    69      81.041  51.594  62.646  1.00  0.00          
ATOM   1078  HD3 PRO    69      82.770  51.183  61.971  1.00  0.00          
ATOM   1079  CG  PRO    69      81.429  52.106  60.784  1.00  0.00          
ATOM   1080  HG2 PRO    69      80.653  51.425  60.433  1.00  0.00          
ATOM   1081  HG3 PRO    69      82.328  52.097  60.169  1.00  0.00          
ATOM   1082  CB  PRO    69      80.928  53.545  60.830  1.00  0.00          
ATOM   1083  HB2 PRO    69      79.949  53.601  61.305  1.00  0.00          
ATOM   1084  HB3 PRO    69      80.800  53.901  59.808  1.00  0.00          
ATOM   1085  CA  PRO    69      81.990  54.218  61.671  1.00  0.00          
ATOM   1086  HA  PRO    69      82.891  54.459  61.106  1.00  0.00          
ATOM   1087  C   PRO    69      81.539  55.550  62.270  1.00  0.00          
ATOM   1088  O   PRO    69      81.832  56.560  61.642  1.00  0.00          
ATOM   1089  N   PHE    70      80.858  55.564  63.408  1.00  0.00          
ATOM   1090  H   PHE    70      80.572  54.642  63.706  1.00  0.00          
ATOM   1091  CA  PHE    70      80.387  56.703  64.160  1.00  0.00          
ATOM   1092  HA  PHE    70      79.842  57.378  63.500  1.00  0.00          
ATOM   1093  CB  PHE    70      79.303  56.337  65.173  1.00  0.00          
ATOM   1094  HB2 PHE    70      79.570  55.360  65.576  1.00  0.00          
ATOM   1095  HB3 PHE    70      79.183  57.114  65.927  1.00  0.00          
ATOM   1096  CG  PHE    70      77.836  56.195  64.813  1.00  0.00          
ATOM   1097  CD1 PHE    70      77.235  57.259  64.139  1.00  0.00          
ATOM   1098  HD1 PHE    70      77.773  58.186  64.001  1.00  0.00          
ATOM   1099  CE1 PHE    70      75.896  57.180  63.658  1.00  0.00          
ATOM   1100  HE1 PHE    70      75.519  57.972  63.029  1.00  0.00          
ATOM   1101  CZ  PHE    70      75.140  56.014  63.987  1.00  0.00          
ATOM   1102  HZ  PHE    70      74.095  56.001  63.714  1.00  0.00          
ATOM   1103  CE2 PHE    70      75.742  54.992  64.816  1.00  0.00          
ATOM   1104  HE2 PHE    70      75.165  54.130  65.116  1.00  0.00          
ATOM   1105  CD2 PHE    70      77.077  55.067  65.128  1.00  0.00          
ATOM   1106  HD2 PHE    70      77.559  54.392  65.821  1.00  0.00          
ATOM   1107  C   PHE    70      81.500  57.471  64.836  1.00  0.00          
ATOM   1108  O   PHE    70      81.402  58.627  65.173  1.00  0.00          
ATOM   1109  N   ALA    71      82.597  56.830  65.144  1.00  0.00          
ATOM   1110  H   ALA    71      82.736  55.935  64.695  1.00  0.00          
ATOM   1111  CA  ALA    71      83.854  57.549  65.519  1.00  0.00          
ATOM   1112  HA  ALA    71      83.605  58.380  66.178  1.00  0.00          
ATOM   1113  CB  ALA    71      84.742  56.535  66.185  1.00  0.00          
ATOM   1114  HB1 ALA    71      84.487  56.291  67.216  1.00  0.00          
ATOM   1115  HB2 ALA    71      84.822  55.629  65.584  1.00  0.00          
ATOM   1116  HB3 ALA    71      85.749  56.944  66.265  1.00  0.00          
ATOM   1117  C   ALA    71      84.594  58.157  64.247  1.00  0.00          
ATOM   1118  O   ALA    71      85.697  58.785  64.397  1.00  0.00          
ATOM   1119  N   GLY    72      84.138  57.799  63.054  1.00  0.00          
ATOM   1120  H   GLY    72      83.229  57.362  63.103  1.00  0.00          
ATOM   1121  CA  GLY    72      84.660  58.312  61.826  1.00  0.00          
ATOM   1122  HA2 GLY    72      85.745  58.234  61.899  1.00  0.00          
ATOM   1123  HA3 GLY    72      84.320  57.708  60.984  1.00  0.00          
ATOM   1124  C   GLY    72      84.397  59.736  61.424  1.00  0.00          
ATOM   1125  O   GLY    72      83.879  60.581  62.187  1.00  0.00          
ATOM   1126  N   ARG    73      84.575  59.997  60.116  1.00  0.00          
ATOM   1127  H   ARG    73      84.996  59.243  59.592  1.00  0.00          
ATOM   1128  CA  ARG    73      84.018  61.124  59.295  1.00  0.00          
ATOM   1129  HA  ARG    73      83.105  61.423  59.810  1.00  0.00          
ATOM   1130  CB  ARG    73      85.025  62.302  59.199  1.00  0.00          
ATOM   1131  HB2 ARG    73      85.956  61.955  58.750  1.00  0.00          
ATOM   1132  HB3 ARG    73      84.612  63.080  58.556  1.00  0.00          
ATOM   1133  CG  ARG    73      85.325  62.990  60.506  1.00  0.00          
ATOM   1134  HG2 ARG    73      85.695  62.243  61.208  1.00  0.00          
ATOM   1135  HG3 ARG    73      86.039  63.804  60.381  1.00  0.00          
ATOM   1136  CD  ARG    73      84.069  63.631  61.087  1.00  0.00          
ATOM   1137  HD2 ARG    73      83.570  64.253  60.344  1.00  0.00          
ATOM   1138  HD3 ARG    73      83.456  62.793  61.420  1.00  0.00          
ATOM   1139  NE  ARG    73      84.415  64.496  62.231  1.00  0.00          
ATOM   1140  HE  ARG    73      84.472  65.479  62.009  1.00  0.00          
ATOM   1141  CZ  ARG    73      84.301  64.159  63.519  1.00  0.00          
ATOM   1142  NH1 ARG    73      83.981  62.912  63.857  1.00  0.00          
ATOM   1143 HH11 ARG    73      83.749  62.277  63.106  1.00  0.00          
ATOM   1144 HH12 ARG    73      83.902  62.627  64.822  1.00  0.00          
ATOM   1145  NH2 ARG    73      84.365  65.010  64.454  1.00  0.00          
ATOM   1146 HH21 ARG    73      84.940  65.815  64.247  1.00  0.00          
ATOM   1147 HH22 ARG    73      84.335  64.679  65.407  1.00  0.00          
ATOM   1148  C   ARG    73      83.664  60.719  57.867  1.00  0.00          
ATOM   1149  O   ARG    73      84.135  59.704  57.455  1.00  0.00          
ATOM   1150  N   LEU    74      82.924  61.551  57.126  1.00  0.00          
ATOM   1151  H   LEU    74      82.589  62.414  57.531  1.00  0.00          
ATOM   1152  CA  LEU    74      82.948  61.537  55.669  1.00  0.00          
ATOM   1153  HA  LEU    74      83.010  60.480  55.413  1.00  0.00          
ATOM   1154  CB  LEU    74      81.767  62.228  55.111  1.00  0.00          
ATOM   1155  HB2 LEU    74      81.975  63.295  55.199  1.00  0.00          
ATOM   1156  HB3 LEU    74      81.631  62.111  54.036  1.00  0.00          
ATOM   1157  CG  LEU    74      80.335  61.949  55.618  1.00  0.00          
ATOM   1158  HG  LEU    74      80.382  62.330  56.639  1.00  0.00          
ATOM   1159  CD1 LEU    74      79.304  62.787  54.933  1.00  0.00          
ATOM   1160 HD11 LEU    74      79.396  62.772  53.847  1.00  0.00          
ATOM   1161 HD12 LEU    74      78.286  62.453  55.132  1.00  0.00          
ATOM   1162 HD13 LEU    74      79.241  63.828  55.250  1.00  0.00          
ATOM   1163  CD2 LEU    74      79.848  60.462  55.593  1.00  0.00          
ATOM   1164 HD21 LEU    74      79.726  60.163  54.552  1.00  0.00          
ATOM   1165 HD22 LEU    74      80.616  59.793  55.981  1.00  0.00          
ATOM   1166 HD23 LEU    74      78.912  60.177  56.075  1.00  0.00          
ATOM   1167  C   LEU    74      84.277  62.125  55.123  1.00  0.00          
ATOM   1168  O   LEU    74      84.871  62.960  55.775  1.00  0.00          
ATOM   1169  N   VAL    75      84.529  61.822  53.850  1.00  0.00          
ATOM   1170  H   VAL    75      84.004  61.086  53.400  1.00  0.00          
ATOM   1171  CA  VAL    75      85.634  62.320  53.043  1.00  0.00          
ATOM   1172  HA  VAL    75      86.053  63.257  53.411  1.00  0.00          
ATOM   1173  CB  VAL    75      86.749  61.294  52.958  1.00  0.00          
ATOM   1174  HB  VAL    75      86.383  60.354  52.544  1.00  0.00          
ATOM   1175  CG1 VAL    75      87.949  61.701  52.054  1.00  0.00          
ATOM   1176 HG11 VAL    75      88.301  62.666  52.419  1.00  0.00          
ATOM   1177 HG12 VAL    75      88.728  60.958  52.222  1.00  0.00          
ATOM   1178 HG13 VAL    75      87.602  61.579  51.028  1.00  0.00          
ATOM   1179  CG2 VAL    75      87.233  60.882  54.327  1.00  0.00          
ATOM   1180 HG21 VAL    75      86.457  60.292  54.814  1.00  0.00          
ATOM   1181 HG22 VAL    75      88.055  60.176  54.212  1.00  0.00          
ATOM   1182 HG23 VAL    75      87.549  61.735  54.928  1.00  0.00          
ATOM   1183  C   VAL    75      85.027  62.568  51.663  1.00  0.00          
ATOM   1184  O   VAL    75      84.146  61.777  51.266  1.00  0.00          
ATOM   1185  N   ILE    76      85.430  63.633  50.986  1.00  0.00          
ATOM   1186  H   ILE    76      86.126  64.223  51.419  1.00  0.00          
ATOM   1187  CA  ILE    76      84.900  64.091  49.664  1.00  0.00          
ATOM   1188  HA  ILE    76      84.330  63.270  49.228  1.00  0.00          
ATOM   1189  CB  ILE    76      83.817  65.100  50.015  1.00  0.00          
ATOM   1190  HB  ILE    76      83.218  64.656  50.811  1.00  0.00          
ATOM   1191  CG2 ILE    76      84.286  66.436  50.546  1.00  0.00          
ATOM   1192 HG21 ILE    76      84.806  67.004  49.774  1.00  0.00          
ATOM   1193 HG22 ILE    76      83.506  67.098  50.921  1.00  0.00          
ATOM   1194 HG23 ILE    76      84.930  66.201  51.393  1.00  0.00          
ATOM   1195  CG1 ILE    76      82.897  65.365  48.777  1.00  0.00          
ATOM   1196 HG12 ILE    76      83.562  65.718  47.988  1.00  0.00          
ATOM   1197 HG13 ILE    76      82.492  64.369  48.602  1.00  0.00          
ATOM   1198  CD1 ILE    76      81.643  66.205  49.027  1.00  0.00          
ATOM   1199 HD11 ILE    76      81.894  67.143  49.523  1.00  0.00          
ATOM   1200 HD12 ILE    76      81.020  66.386  48.150  1.00  0.00          
ATOM   1201 HD13 ILE    76      81.065  65.680  49.788  1.00  0.00          
ATOM   1202  C   ILE    76      86.079  64.545  48.666  1.00  0.00          
ATOM   1203  O   ILE    76      87.088  65.171  49.057  1.00  0.00          
ATOM   1204  N   THR    77      85.804  64.332  47.428  1.00  0.00          
ATOM   1205  H   THR    77      84.951  63.820  47.254  1.00  0.00          
ATOM   1206  CA  THR    77      86.563  64.917  46.294  1.00  0.00          
ATOM   1207  HA  THR    77      87.178  65.789  46.518  1.00  0.00          
ATOM   1208  CB  THR    77      87.407  63.953  45.618  1.00  0.00          
ATOM   1209  HB  THR    77      86.867  63.038  45.375  1.00  0.00          
ATOM   1210  CG2 THR    77      88.098  64.520  44.363  1.00  0.00          
ATOM   1211 HG21 THR    77      89.023  64.044  44.036  1.00  0.00          
ATOM   1212 HG22 THR    77      87.328  64.402  43.601  1.00  0.00          
ATOM   1213 HG23 THR    77      88.388  65.571  44.388  1.00  0.00          
ATOM   1214  OG1 THR    77      88.482  63.537  46.379  1.00  0.00          
ATOM   1215  HG1 THR    77      88.270  62.657  46.698  1.00  0.00          
ATOM   1216  C   THR    77      85.595  65.503  45.250  1.00  0.00          
ATOM   1217  O   THR    77      84.671  64.865  44.843  1.00  0.00          
ATOM   1218  N   GLU    78      85.881  66.734  44.866  1.00  0.00          
ATOM   1219  H   GLU    78      86.669  67.232  45.253  1.00  0.00          
ATOM   1220  CA  GLU    78      85.129  67.471  43.846  1.00  0.00          
ATOM   1221  HA  GLU    78      84.112  67.102  43.712  1.00  0.00          
ATOM   1222  CB  GLU    78      84.942  68.896  44.391  1.00  0.00          
ATOM   1223  HB2 GLU    78      84.376  69.528  43.706  1.00  0.00          
ATOM   1224  HB3 GLU    78      84.323  68.952  45.287  1.00  0.00          
ATOM   1225  CG  GLU    78      86.218  69.663  44.801  1.00  0.00          
ATOM   1226  HG2 GLU    78      86.537  69.126  45.694  1.00  0.00          
ATOM   1227  HG3 GLU    78      86.941  69.472  44.008  1.00  0.00          
ATOM   1228  CD  GLU    78      86.068  71.151  45.079  1.00  0.00          
ATOM   1229  OE1 GLU    78      85.739  71.469  46.233  1.00  0.00          
ATOM   1230  OE2 GLU    78      86.376  71.959  44.175  1.00  0.00          
ATOM   1231  C   GLU    78      85.854  67.480  42.508  1.00  0.00          
ATOM   1232  O   GLU    78      87.100  67.261  42.544  1.00  0.00          
ATOM   1233  N   TYR    79      85.182  67.798  41.340  1.00  0.00          
ATOM   1234  H   TYR    79      84.339  68.355  41.334  1.00  0.00          
ATOM   1235  CA  TYR    79      85.748  67.636  39.944  1.00  0.00          
ATOM   1236  HA  TYR    79      86.837  67.651  39.996  1.00  0.00          
ATOM   1237  CB  TYR    79      85.289  66.328  39.348  1.00  0.00          
ATOM   1238  HB2 TYR    79      84.211  66.309  39.189  1.00  0.00          
ATOM   1239  HB3 TYR    79      85.714  66.156  38.359  1.00  0.00          
ATOM   1240  CG  TYR    79      85.649  65.066  40.140  1.00  0.00          
ATOM   1241  CD1 TYR    79      86.740  64.316  39.802  1.00  0.00          
ATOM   1242  HD1 TYR    79      87.435  64.638  39.041  1.00  0.00          
ATOM   1243  CE1 TYR    79      86.951  63.055  40.396  1.00  0.00          
ATOM   1244  HE1 TYR    79      87.797  62.423  40.167  1.00  0.00          
ATOM   1245  CZ  TYR    79      86.089  62.678  41.458  1.00  0.00          
ATOM   1246  OH  TYR    79      86.400  61.507  42.082  1.00  0.00          
ATOM   1247  HH  TYR    79      85.907  61.326  42.885  1.00  0.00          
ATOM   1248  CE2 TYR    79      85.001  63.411  41.874  1.00  0.00          
ATOM   1249  HE2 TYR    79      84.359  63.052  42.664  1.00  0.00          
ATOM   1250  CD2 TYR    79      84.773  64.660  41.162  1.00  0.00          
ATOM   1251  HD2 TYR    79      83.961  65.340  41.373  1.00  0.00          
ATOM   1252  C   TYR    79      85.270  68.764  39.044  1.00  0.00          
ATOM   1253  O   TYR    79      84.263  69.413  39.205  1.00  0.00          
ATOM   1254  N   GLU    80      86.000  68.906  37.926  1.00  0.00          
ATOM   1255  H   GLU    80      86.816  68.313  37.877  1.00  0.00          
ATOM   1256  CA  GLU    80      85.792  70.001  37.026  1.00  0.00          
ATOM   1257  HA  GLU    80      85.999  70.892  37.620  1.00  0.00          
ATOM   1258  CB  GLU    80      86.800  69.929  35.834  1.00  0.00          
ATOM   1259  HB2 GLU    80      86.793  70.897  35.332  1.00  0.00          
ATOM   1260  HB3 GLU    80      87.804  69.736  36.212  1.00  0.00          
ATOM   1261  CG  GLU    80      86.466  68.764  34.859  1.00  0.00          
ATOM   1262  HG2 GLU    80      85.431  68.639  34.541  1.00  0.00          
ATOM   1263  HG3 GLU    80      86.989  68.886  33.910  1.00  0.00          
ATOM   1264  CD  GLU    80      87.002  67.380  35.357  1.00  0.00          
ATOM   1265  OE1 GLU    80      86.178  66.424  35.468  1.00  0.00          
ATOM   1266  OE2 GLU    80      88.199  67.110  35.497  1.00  0.00          
ATOM   1267  C   GLU    80      84.340  70.271  36.485  1.00  0.00          
ATOM   1268  O   GLU    80      84.039  71.425  36.228  1.00  0.00          
ATOM   1269  N   ASP    81      83.425  69.282  36.463  1.00  0.00          
ATOM   1270  H   ASP    81      83.679  68.492  37.039  1.00  0.00          
ATOM   1271  CA  ASP    81      82.024  69.528  36.045  1.00  0.00          
ATOM   1272  HA  ASP    81      82.059  70.363  35.346  1.00  0.00          
ATOM   1273  CB  ASP    81      81.584  68.227  35.304  1.00  0.00          
ATOM   1274  HB2 ASP    81      80.547  68.337  34.986  1.00  0.00          
ATOM   1275  HB3 ASP    81      82.214  68.130  34.420  1.00  0.00          
ATOM   1276  CG  ASP    81      81.697  67.010  36.172  1.00  0.00          
ATOM   1277  OD1 ASP    81      81.631  65.889  35.608  1.00  0.00          
ATOM   1278  OD2 ASP    81      82.071  67.035  37.356  1.00  0.00          
ATOM   1279  C   ASP    81      81.061  69.817  37.267  1.00  0.00          
ATOM   1280  O   ASP    81      79.888  69.559  37.055  1.00  0.00          
ATOM   1281  N   ASN    82      81.631  70.451  38.285  1.00  0.00          
ATOM   1282  H   ASN    82      82.639  70.513  38.260  1.00  0.00          
ATOM   1283  CA  ASN    82      80.968  70.725  39.516  1.00  0.00          
ATOM   1284  HA  ASN    82      81.806  71.132  40.081  1.00  0.00          
ATOM   1285  CB  ASN    82      79.911  71.900  39.595  1.00  0.00          
ATOM   1286  HB2 ASN    82      78.978  71.397  39.341  1.00  0.00          
ATOM   1287  HB3 ASN    82      79.893  72.195  40.644  1.00  0.00          
ATOM   1288  CG  ASN    82      80.185  72.978  38.584  1.00  0.00          
ATOM   1289  OD1 ASN    82      79.918  72.970  37.400  1.00  0.00          
ATOM   1290  ND2 ASN    82      80.837  73.931  39.125  1.00  0.00          
ATOM   1291 HD21 ASN    82      81.405  74.580  38.599  1.00  0.00          
ATOM   1292 HD22 ASN    82      81.141  73.846  40.085  1.00  0.00          
ATOM   1293  C   ASN    82      80.646  69.484  40.364  1.00  0.00          
ATOM   1294  O   ASN    82      80.062  69.716  41.508  1.00  0.00          
ATOM   1295  N   THR    83      80.862  68.225  40.013  1.00  0.00          
ATOM   1296  H   THR    83      81.394  68.073  39.168  1.00  0.00          
ATOM   1297  CA  THR    83      80.335  67.041  40.766  1.00  0.00          
ATOM   1298  HA  THR    83      79.331  67.247  41.137  1.00  0.00          
ATOM   1299  CB  THR    83      80.173  65.870  39.804  1.00  0.00          
ATOM   1300  HB  THR    83      79.879  64.938  40.286  1.00  0.00          
ATOM   1301  CG2 THR    83      79.215  66.261  38.665  1.00  0.00          
ATOM   1302 HG21 THR    83      78.262  66.588  39.080  1.00  0.00          
ATOM   1303 HG22 THR    83      79.554  66.969  37.909  1.00  0.00          
ATOM   1304 HG23 THR    83      79.000  65.328  38.145  1.00  0.00          
ATOM   1305  OG1 THR    83      81.476  65.545  39.294  1.00  0.00          
ATOM   1306  HG1 THR    83      81.757  66.219  38.670  1.00  0.00          
ATOM   1307  C   THR    83      81.151  66.767  42.066  1.00  0.00          
ATOM   1308  O   THR    83      81.878  67.592  42.504  1.00  0.00          
ATOM   1309  N   ALA    84      81.008  65.555  42.592  1.00  0.00          
ATOM   1310  H   ALA    84      80.548  64.899  41.977  1.00  0.00          
ATOM   1311  CA  ALA    84      81.649  65.086  43.802  1.00  0.00          
ATOM   1312  HA  ALA    84      82.686  65.424  43.786  1.00  0.00          
ATOM   1313  CB  ALA    84      81.016  65.629  45.052  1.00  0.00          
ATOM   1314  HB1 ALA    84      81.584  65.490  45.971  1.00  0.00          
ATOM   1315  HB2 ALA    84      80.912  66.712  45.114  1.00  0.00          
ATOM   1316  HB3 ALA    84      80.036  65.181  45.217  1.00  0.00          
ATOM   1317  C   ALA    84      81.597  63.525  43.908  1.00  0.00          
ATOM   1318  O   ALA    84      80.662  62.916  43.324  1.00  0.00          
ATOM   1319  N   THR    85      82.495  62.948  44.658  1.00  0.00          
ATOM   1320  H   THR    85      83.239  63.555  44.972  1.00  0.00          
ATOM   1321  CA  THR    85      82.546  61.571  45.175  1.00  0.00          
ATOM   1322  HA  THR    85      81.574  61.132  44.949  1.00  0.00          
ATOM   1323  CB  THR    85      83.609  60.657  44.502  1.00  0.00          
ATOM   1324  HB  THR    85      83.596  59.676  44.977  1.00  0.00          
ATOM   1325  CG2 THR    85      83.271  60.437  43.006  1.00  0.00          
ATOM   1326 HG21 THR    85      84.170  60.039  42.534  1.00  0.00          
ATOM   1327 HG22 THR    85      82.373  59.852  42.808  1.00  0.00          
ATOM   1328 HG23 THR    85      83.031  61.370  42.496  1.00  0.00          
ATOM   1329  OG1 THR    85      84.880  61.179  44.486  1.00  0.00          
ATOM   1330  HG1 THR    85      85.382  61.050  45.294  1.00  0.00          
ATOM   1331  C   THR    85      82.710  61.596  46.703  1.00  0.00          
ATOM   1332  O   THR    85      83.472  62.425  47.176  1.00  0.00          
ATOM   1333  N   CYS    86      81.850  60.809  47.402  1.00  0.00          
ATOM   1334  H   CYS    86      81.349  60.044  46.972  1.00  0.00          
ATOM   1335  CA  CYS    86      81.894  60.756  48.913  1.00  0.00          
ATOM   1336  HA  CYS    86      82.806  61.270  49.215  1.00  0.00          
ATOM   1337  CB  CYS    86      80.752  61.566  49.445  1.00  0.00          
ATOM   1338  HB2 CYS    86      80.733  62.558  48.992  1.00  0.00          
ATOM   1339  HB3 CYS    86      79.794  61.136  49.152  1.00  0.00          
ATOM   1340  SG  CYS    86      80.727  61.874  51.127  1.00  0.00          
ATOM   1341  HG  CYS    86      82.032  61.982  51.393  1.00  0.00          
ATOM   1342  C   CYS    86      81.957  59.302  49.432  1.00  0.00          
ATOM   1343  O   CYS    86      81.433  58.353  48.938  1.00  0.00          
ATOM   1344  N   PHE    87      82.621  59.086  50.620  1.00  0.00          
ATOM   1345  H   PHE    87      83.015  59.865  51.128  1.00  0.00          
ATOM   1346  CA  PHE    87      82.631  57.885  51.393  1.00  0.00          
ATOM   1347  HA  PHE    87      81.620  57.480  51.345  1.00  0.00          
ATOM   1348  CB  PHE    87      83.591  56.996  50.749  1.00  0.00          
ATOM   1349  HB2 PHE    87      83.375  56.009  51.158  1.00  0.00          
ATOM   1350  HB3 PHE    87      83.432  56.934  49.673  1.00  0.00          
ATOM   1351  CG  PHE    87      85.069  57.298  50.889  1.00  0.00          
ATOM   1352  CD1 PHE    87      85.710  58.334  50.173  1.00  0.00          
ATOM   1353  HD1 PHE    87      85.232  58.865  49.363  1.00  0.00          
ATOM   1354  CE1 PHE    87      87.070  58.568  50.234  1.00  0.00          
ATOM   1355  HE1 PHE    87      87.466  59.334  49.583  1.00  0.00          
ATOM   1356  CZ  PHE    87      87.862  57.786  50.997  1.00  0.00          
ATOM   1357  HZ  PHE    87      88.914  57.932  51.194  1.00  0.00          
ATOM   1358  CE2 PHE    87      87.341  56.758  51.746  1.00  0.00          
ATOM   1359  HE2 PHE    87      87.967  56.193  52.421  1.00  0.00          
ATOM   1360  CD2 PHE    87      85.942  56.491  51.717  1.00  0.00          
ATOM   1361  HD2 PHE    87      85.532  55.622  52.211  1.00  0.00          
ATOM   1362  C   PHE    87      82.901  58.049  52.880  1.00  0.00          
ATOM   1363  O   PHE    87      83.074  59.181  53.310  1.00  0.00          
ATOM   1364  N   ILE    88      82.829  57.054  53.785  1.00  0.00          
ATOM   1365  H   ILE    88      82.796  56.119  53.403  1.00  0.00          
ATOM   1366  CA  ILE    88      83.265  57.157  55.203  1.00  0.00          
ATOM   1367  HA  ILE    88      83.293  58.183  55.569  1.00  0.00          
ATOM   1368  CB  ILE    88      82.303  56.326  56.165  1.00  0.00          
ATOM   1369  HB  ILE    88      82.298  55.292  55.819  1.00  0.00          
ATOM   1370  CG2 ILE    88      82.897  56.196  57.608  1.00  0.00          
ATOM   1371 HG21 ILE    88      82.919  57.144  58.146  1.00  0.00          
ATOM   1372 HG22 ILE    88      82.283  55.495  58.174  1.00  0.00          
ATOM   1373 HG23 ILE    88      83.888  55.743  57.570  1.00  0.00          
ATOM   1374  CG1 ILE    88      80.814  56.924  56.284  1.00  0.00          
ATOM   1375 HG12 ILE    88      80.878  57.827  56.890  1.00  0.00          
ATOM   1376 HG13 ILE    88      80.547  57.222  55.270  1.00  0.00          
ATOM   1377  CD1 ILE    88      79.745  56.047  56.935  1.00  0.00          
ATOM   1378 HD11 ILE    88      79.667  55.034  56.539  1.00  0.00          
ATOM   1379 HD12 ILE    88      79.941  56.119  58.005  1.00  0.00          
ATOM   1380 HD13 ILE    88      78.789  56.543  56.767  1.00  0.00          
ATOM   1381  C   ILE    88      84.762  56.694  55.455  1.00  0.00          
ATOM   1382  O   ILE    88      85.232  55.593  55.051  1.00  0.00          
ATOM   1383  N   ALA    89      85.492  57.486  56.270  1.00  0.00          
ATOM   1384  H   ALA    89      85.024  58.302  56.636  1.00  0.00          
ATOM   1385  CA  ALA    89      86.696  57.004  56.886  1.00  0.00          
ATOM   1386  HA  ALA    89      87.017  56.073  56.420  1.00  0.00          
ATOM   1387  CB  ALA    89      87.764  58.095  56.653  1.00  0.00          
ATOM   1388  HB1 ALA    89      88.658  57.683  57.119  1.00  0.00          
ATOM   1389  HB2 ALA    89      87.830  58.340  55.593  1.00  0.00          
ATOM   1390  HB3 ALA    89      87.510  59.050  57.112  1.00  0.00          
ATOM   1391  C   ALA    89      86.544  56.782  58.359  1.00  0.00          
ATOM   1392  O   ALA    89      85.995  57.681  58.987  1.00  0.00          
ATOM   1393  N   CYS    90      86.901  55.576  58.907  1.00  0.00          
ATOM   1394  H   CYS    90      87.287  54.870  58.296  1.00  0.00          
ATOM   1395  CA  CYS    90      86.978  55.304  60.376  1.00  0.00          
ATOM   1396  HA  CYS    90      86.074  55.658  60.872  1.00  0.00          
ATOM   1397  CB  CYS    90      87.085  53.783  60.541  1.00  0.00          
ATOM   1398  HB2 CYS    90      87.771  53.522  59.736  1.00  0.00          
ATOM   1399  HB3 CYS    90      87.447  53.649  61.561  1.00  0.00          
ATOM   1400  SG  CYS    90      85.456  53.075  60.358  1.00  0.00          
ATOM   1401  HG  CYS    90      85.785  52.330  59.299  1.00  0.00          
ATOM   1402  C   CYS    90      88.239  56.023  60.974  1.00  0.00          
ATOM   1403  O   CYS    90      89.201  55.410  61.406  1.00  0.00          
ATOM   1404  N   ASN    91      88.163  57.355  60.801  1.00  0.00          
ATOM   1405  H   ASN    91      87.383  57.760  60.303  1.00  0.00          
ATOM   1406  CA  ASN    91      89.208  58.304  61.160  1.00  0.00          
ATOM   1407  HA  ASN    91      90.126  57.798  60.862  1.00  0.00          
ATOM   1408  CB  ASN    91      88.960  59.629  60.357  1.00  0.00          
ATOM   1409  HB2 ASN    91      89.890  60.184  60.480  1.00  0.00          
ATOM   1410  HB3 ASN    91      88.713  59.463  59.308  1.00  0.00          
ATOM   1411  CG  ASN    91      88.126  60.617  61.049  1.00  0.00          
ATOM   1412  OD1 ASN    91      87.369  60.299  61.960  1.00  0.00          
ATOM   1413  ND2 ASN    91      88.317  61.896  60.786  1.00  0.00          
ATOM   1414 HD21 ASN    91      88.032  62.612  61.439  1.00  0.00          
ATOM   1415 HD22 ASN    91      89.040  62.037  60.095  1.00  0.00          
ATOM   1416  C   ASN    91      89.431  58.514  62.704  1.00  0.00          
ATOM   1417  O   ASN    91      90.413  59.142  63.092  1.00  0.00          
ATOM   1418  N   ASN    92      88.580  57.924  63.575  1.00  0.00          
ATOM   1419  H   ASN    92      87.727  57.548  63.187  1.00  0.00          
ATOM   1420  CA  ASN    92      88.719  57.960  65.071  1.00  0.00          
ATOM   1421  HA  ASN    92      87.741  57.580  65.369  1.00  0.00          
ATOM   1422  CB  ASN    92      89.764  56.973  65.467  1.00  0.00          
ATOM   1423  HB2 ASN    92      89.415  56.011  65.090  1.00  0.00          
ATOM   1424  HB3 ASN    92      90.686  57.212  64.936  1.00  0.00          
ATOM   1425  CG  ASN    92      89.881  56.823  66.975  1.00  0.00          
ATOM   1426  OD1 ASN    92      88.980  56.930  67.770  1.00  0.00          
ATOM   1427  ND2 ASN    92      91.056  56.425  67.452  1.00  0.00          
ATOM   1428 HD21 ASN    92      91.023  56.104  68.409  1.00  0.00          
ATOM   1429 HD22 ASN    92      91.822  56.285  66.808  1.00  0.00          
ATOM   1430  C   ASN    92      88.863  59.508  65.590  1.00  0.00          
ATOM   1431  O   ASN    92      89.486  59.805  66.673  1.00  0.00          
ATOM   1432  N   ALA    93      88.331  60.470  64.898  1.00  0.00          
ATOM   1433  H   ALA    93      87.990  60.177  63.994  1.00  0.00          
ATOM   1434  CA  ALA    93      88.158  61.838  65.358  1.00  0.00          
ATOM   1435  HA  ALA    93      88.996  62.354  65.826  1.00  0.00          
ATOM   1436  CB  ALA    93      87.838  62.678  64.114  1.00  0.00          
ATOM   1437  HB1 ALA    93      87.649  63.701  64.440  1.00  0.00          
ATOM   1438  HB2 ALA    93      88.675  62.595  63.420  1.00  0.00          
ATOM   1439  HB3 ALA    93      86.888  62.332  63.707  1.00  0.00          
ATOM   1440  C   ALA    93      87.025  61.923  66.439  1.00  0.00          
ATOM   1441  O   ALA    93      86.999  62.862  67.292  1.00  0.00          
ATOM   1442  N   GLY    94      86.268  60.869  66.610  1.00  0.00          
ATOM   1443  H   GLY    94      86.301  60.137  65.916  1.00  0.00          
ATOM   1444  CA  GLY    94      85.382  60.575  67.716  1.00  0.00          
ATOM   1445  HA2 GLY    94      85.048  59.537  67.698  1.00  0.00          
ATOM   1446  HA3 GLY    94      85.900  60.899  68.619  1.00  0.00          
ATOM   1447  C   GLY    94      84.131  61.431  67.638  1.00  0.00          
ATOM   1448  O   GLY    94      83.723  61.984  66.605  1.00  0.00          
ATOM   1449  N   ALA    95      83.393  61.278  68.747  1.00  0.00          
ATOM   1450  H   ALA    95      83.852  60.722  69.455  1.00  0.00          
ATOM   1451  CA  ALA    95      82.057  61.730  68.856  1.00  0.00          
ATOM   1452  HA  ALA    95      81.894  62.524  68.128  1.00  0.00          
ATOM   1453  CB  ALA    95      81.176  60.498  68.618  1.00  0.00          
ATOM   1454  HB1 ALA    95      81.325  60.211  67.577  1.00  0.00          
ATOM   1455  HB2 ALA    95      81.321  59.761  69.408  1.00  0.00          
ATOM   1456  HB3 ALA    95      80.155  60.842  68.785  1.00  0.00          
ATOM   1457  C   ALA    95      81.819  62.430  70.228  1.00  0.00          
ATOM   1458  O   ALA    95      82.154  61.913  71.268  1.00  0.00          
ATOM   1459  N   LEU    96      81.017  63.450  70.227  1.00  0.00          
ATOM   1460  H   LEU    96      80.704  63.718  69.305  1.00  0.00          
ATOM   1461  CA  LEU    96      80.813  64.332  71.395  1.00  0.00          
ATOM   1462  HA  LEU    96      81.716  64.280  72.004  1.00  0.00          
ATOM   1463  CB  LEU    96      80.468  65.756  70.808  1.00  0.00          
ATOM   1464  HB2 LEU    96      81.263  65.984  70.098  1.00  0.00          
ATOM   1465  HB3 LEU    96      79.592  65.763  70.159  1.00  0.00          
ATOM   1466  CG  LEU    96      80.594  66.879  71.788  1.00  0.00          
ATOM   1467  HG  LEU    96      80.046  66.533  72.665  1.00  0.00          
ATOM   1468  CD1 LEU    96      82.040  67.240  72.122  1.00  0.00          
ATOM   1469 HD11 LEU    96      82.581  67.661  71.274  1.00  0.00          
ATOM   1470 HD12 LEU    96      81.964  67.917  72.972  1.00  0.00          
ATOM   1471 HD13 LEU    96      82.567  66.354  72.477  1.00  0.00          
ATOM   1472  CD2 LEU    96      79.897  68.110  71.264  1.00  0.00          
ATOM   1473 HD21 LEU    96      79.956  68.935  71.974  1.00  0.00          
ATOM   1474 HD22 LEU    96      80.283  68.438  70.298  1.00  0.00          
ATOM   1475 HD23 LEU    96      78.848  67.821  71.204  1.00  0.00          
ATOM   1476  C   LEU    96      79.692  63.795  72.250  1.00  0.00          
ATOM   1477  O   LEU    96      78.532  63.857  71.846  1.00  0.00          
ATOM   1478  N   PHE    97      79.963  63.249  73.380  1.00  0.00          
ATOM   1479  H   PHE    97      80.919  63.060  73.643  1.00  0.00          
ATOM   1480  CA  PHE    97      78.948  63.151  74.524  1.00  0.00          
ATOM   1481  HA  PHE    97      77.941  62.929  74.172  1.00  0.00          
ATOM   1482  CB  PHE    97      79.344  61.952  75.488  1.00  0.00          
ATOM   1483  HB2 PHE    97      79.176  61.076  74.860  1.00  0.00          
ATOM   1484  HB3 PHE    97      80.426  62.007  75.605  1.00  0.00          
ATOM   1485  CG  PHE    97      78.497  61.735  76.736  1.00  0.00          
ATOM   1486  CD1 PHE    97      78.897  62.396  77.917  1.00  0.00          
ATOM   1487  HD1 PHE    97      79.647  63.170  77.858  1.00  0.00          
ATOM   1488  CE1 PHE    97      78.221  62.137  79.152  1.00  0.00          
ATOM   1489  HE1 PHE    97      78.543  62.686  80.025  1.00  0.00          
ATOM   1490  CZ  PHE    97      77.294  61.118  79.184  1.00  0.00          
ATOM   1491  HZ  PHE    97      76.727  60.837  80.059  1.00  0.00          
ATOM   1492  CE2 PHE    97      76.887  60.396  77.999  1.00  0.00          
ATOM   1493  HE2 PHE    97      76.141  59.615  77.998  1.00  0.00          
ATOM   1494  CD2 PHE    97      77.498  60.755  76.766  1.00  0.00          
ATOM   1495  HD2 PHE    97      77.221  60.365  75.798  1.00  0.00          
ATOM   1496  C   PHE    97      78.907  64.436  75.291  1.00  0.00          
ATOM   1497  O   PHE    97      79.886  65.082  75.447  1.00  0.00          
ATOM   1498  N   VAL    98      77.654  64.892  75.683  1.00  0.00          
ATOM   1499  H   VAL    98      76.819  64.427  75.358  1.00  0.00          
ATOM   1500  CA  VAL    98      77.372  66.203  76.342  1.00  0.00          
ATOM   1501  HA  VAL    98      78.273  66.611  76.799  1.00  0.00          
ATOM   1502  CB  VAL    98      76.816  67.216  75.305  1.00  0.00          
ATOM   1503  HB  VAL    98      75.946  66.809  74.788  1.00  0.00          
ATOM   1504  CG1 VAL    98      76.537  68.572  76.026  1.00  0.00          
ATOM   1505 HG11 VAL    98      77.340  68.936  76.667  1.00  0.00          
ATOM   1506 HG12 VAL    98      76.365  69.405  75.345  1.00  0.00          
ATOM   1507 HG13 VAL    98      75.646  68.437  76.640  1.00  0.00          
ATOM   1508  CG2 VAL    98      77.845  67.520  74.147  1.00  0.00          
ATOM   1509 HG21 VAL    98      77.580  68.436  73.619  1.00  0.00          
ATOM   1510 HG22 VAL    98      78.864  67.686  74.494  1.00  0.00          
ATOM   1511 HG23 VAL    98      77.865  66.719  73.408  1.00  0.00          
ATOM   1512  C   VAL    98      76.417  65.888  77.470  1.00  0.00          
ATOM   1513  O   VAL    98      75.578  65.041  77.279  1.00  0.00          
ATOM   1514  N   HIE    99      76.564  66.531  78.594  1.00  0.00          
ATOM   1515  H   HIE    99      77.369  67.124  78.739  1.00  0.00          
ATOM   1516  CA  HIE    99      75.757  66.368  79.770  1.00  0.00          
ATOM   1517  HA  HIE    99      74.947  65.675  79.538  1.00  0.00          
ATOM   1518  CB  HIE    99      76.596  65.682  80.927  1.00  0.00          
ATOM   1519  HB2 HIE    99      76.630  64.605  80.763  1.00  0.00          
ATOM   1520  HB3 HIE    99      77.634  66.014  80.946  1.00  0.00          
ATOM   1521  CG  HIE    99      76.065  65.721  82.302  1.00  0.00          
ATOM   1522  ND1 HIE    99      76.797  65.800  83.490  1.00  0.00          
ATOM   1523  CE1 HIE    99      75.955  66.049  84.476  1.00  0.00          
ATOM   1524  HE1 HIE    99      76.294  66.186  85.492  1.00  0.00          
ATOM   1525  NE2 HIE    99      74.707  66.077  84.062  1.00  0.00          
ATOM   1526  HE2 HIE    99      73.962  66.439  84.640  1.00  0.00          
ATOM   1527  CD2 HIE    99      74.746  65.848  82.699  1.00  0.00          
ATOM   1528  HD2 HIE    99      73.898  65.910  82.033  1.00  0.00          
ATOM   1529  C   HIE    99      75.176  67.806  80.256  1.00  0.00          
ATOM   1530  O   HIE    99      75.956  68.794  80.308  1.00  0.00          
ATOM   1531  N   ALA   100      73.815  67.836  80.374  1.00  0.00          
ATOM   1532  H   ALA   100      73.325  66.999  80.091  1.00  0.00          
ATOM   1533  CA  ALA   100      73.153  69.115  80.593  1.00  0.00          
ATOM   1534  HA  ALA   100      73.884  69.849  80.931  1.00  0.00          
ATOM   1535  CB  ALA   100      72.571  69.626  79.278  1.00  0.00          
ATOM   1536  HB1 ALA   100      71.886  68.842  78.954  1.00  0.00          
ATOM   1537  HB2 ALA   100      72.018  70.562  79.363  1.00  0.00          
ATOM   1538  HB3 ALA   100      73.226  69.699  78.410  1.00  0.00          
ATOM   1539  C   ALA   100      72.110  69.020  81.705  1.00  0.00          
ATOM   1540  O   ALA   100      71.817  67.884  82.160  1.00  0.00          
ATOM   1541  N   VAL   101      71.466  70.091  82.068  1.00  0.00          
ATOM   1542  H   VAL   101      71.844  70.942  81.678  1.00  0.00          
ATOM   1543  CA  VAL   101      70.324  70.246  83.054  1.00  0.00          
ATOM   1544  HA  VAL   101      69.924  69.260  83.287  1.00  0.00          
ATOM   1545  CB  VAL   101      70.854  70.799  84.408  1.00  0.00          
ATOM   1546  HB  VAL   101      71.416  71.712  84.211  1.00  0.00          
ATOM   1547  CG1 VAL   101      69.833  71.112  85.470  1.00  0.00          
ATOM   1548 HG11 VAL   101      69.049  71.808  85.171  1.00  0.00          
ATOM   1549 HG12 VAL   101      69.329  70.230  85.864  1.00  0.00          
ATOM   1550 HG13 VAL   101      70.413  71.544  86.286  1.00  0.00          
ATOM   1551  CG2 VAL   101      71.829  69.788  85.036  1.00  0.00          
ATOM   1552 HG21 VAL   101      71.382  68.845  85.350  1.00  0.00          
ATOM   1553 HG22 VAL   101      72.766  69.641  84.499  1.00  0.00          
ATOM   1554 HG23 VAL   101      72.158  70.203  85.989  1.00  0.00          
ATOM   1555  C   VAL   101      69.254  71.191  82.548  1.00  0.00          
ATOM   1556  O   VAL   101      69.505  72.169  81.895  1.00  0.00          
ATOM   1557  N   ALA   102      67.982  70.799  82.904  1.00  0.00          
ATOM   1558  H   ALA   102      67.860  70.001  83.511  1.00  0.00          
ATOM   1559  CA  ALA   102      66.766  71.526  82.602  1.00  0.00          
ATOM   1560  HA  ALA   102      66.987  72.351  81.925  1.00  0.00          
ATOM   1561  CB  ALA   102      65.827  70.502  81.905  1.00  0.00          
ATOM   1562  HB1 ALA   102      65.851  70.562  80.817  1.00  0.00          
ATOM   1563  HB2 ALA   102      66.090  69.469  82.129  1.00  0.00          
ATOM   1564  HB3 ALA   102      64.811  70.756  82.209  1.00  0.00          
ATOM   1565  C   ALA   102      66.110  72.146  83.825  1.00  0.00          
ATOM   1566  O   ALA   102      66.093  71.644  84.999  1.00  0.00          
ATOM   1567  N   GLU   103      65.180  73.126  83.588  1.00  0.00          
ATOM   1568  H   GLU   103      65.186  73.418  82.621  1.00  0.00          
ATOM   1569  CA  GLU   103      64.503  73.835  84.589  1.00  0.00          
ATOM   1570  HA  GLU   103      64.831  73.530  85.582  1.00  0.00          
ATOM   1571  CB  GLU   103      64.961  75.296  84.479  1.00  0.00          
ATOM   1572  HB2 GLU   103      64.874  75.511  83.414  1.00  0.00          
ATOM   1573  HB3 GLU   103      64.263  75.888  85.069  1.00  0.00          
ATOM   1574  CG  GLU   103      66.425  75.565  84.812  1.00  0.00          
ATOM   1575  HG2 GLU   103      67.016  74.706  84.495  1.00  0.00          
ATOM   1576  HG3 GLU   103      66.656  76.430  84.189  1.00  0.00          
ATOM   1577  CD  GLU   103      66.649  75.841  86.265  1.00  0.00          
ATOM   1578  OE1 GLU   103      67.270  76.895  86.613  1.00  0.00          
ATOM   1579  OE2 GLU   103      66.261  75.065  87.110  1.00  0.00          
ATOM   1580  C   GLU   103      62.984  73.596  84.574  1.00  0.00          
ATOM   1581  O   GLU   103      62.477  73.383  83.448  1.00  0.00          
ATOM   1582  N   ASN   104      62.247  73.699  85.695  1.00  0.00          
ATOM   1583  H   ASN   104      62.760  73.949  86.528  1.00  0.00          
ATOM   1584  CA  ASN   104      60.824  73.529  85.796  1.00  0.00          
ATOM   1585  HA  ASN   104      60.677  73.429  86.871  1.00  0.00          
ATOM   1586  CB  ASN   104      60.080  74.803  85.349  1.00  0.00          
ATOM   1587  HB2 ASN   104      60.320  75.143  84.342  1.00  0.00          
ATOM   1588  HB3 ASN   104      59.009  74.676  85.507  1.00  0.00          
ATOM   1589  CG  ASN   104      60.350  75.977  86.230  1.00  0.00          
ATOM   1590  OD1 ASN   104      61.261  76.663  85.894  1.00  0.00          
ATOM   1591  ND2 ASN   104      59.770  76.126  87.391  1.00  0.00          
ATOM   1592 HD21 ASN   104      59.915  77.048  87.777  1.00  0.00          
ATOM   1593 HD22 ASN   104      58.950  75.572  87.594  1.00  0.00          
ATOM   1594  C   ASN   104      60.297  72.290  85.144  1.00  0.00          
ATOM   1595  O   ASN   104      59.081  72.164  85.091  1.00  0.00          
ATOM   1596  N   THR   105      61.069  71.358  84.567  1.00  0.00          
ATOM   1597  H   THR   105      62.071  71.483  84.574  1.00  0.00          
ATOM   1598  CA  THR   105      60.577  70.338  83.590  1.00  0.00          
ATOM   1599  HA  THR   105      59.601  70.646  83.216  1.00  0.00          
ATOM   1600  CB  THR   105      61.551  70.289  82.437  1.00  0.00          
ATOM   1601  HB  THR   105      62.571  70.362  82.814  1.00  0.00          
ATOM   1602  CG2 THR   105      61.223  69.071  81.580  1.00  0.00          
ATOM   1603 HG21 THR   105      60.161  68.826  81.572  1.00  0.00          
ATOM   1604 HG22 THR   105      61.586  69.171  80.556  1.00  0.00          
ATOM   1605 HG23 THR   105      61.652  68.142  81.956  1.00  0.00          
ATOM   1606  OG1 THR   105      61.182  71.403  81.658  1.00  0.00          
ATOM   1607  HG1 THR   105      61.457  72.206  82.106  1.00  0.00          
ATOM   1608  C   THR   105      60.466  68.996  84.192  1.00  0.00          
ATOM   1609  O   THR   105      61.394  68.531  84.761  1.00  0.00          
ATOM   1610  N   THR   106      59.376  68.309  84.039  1.00  0.00          
ATOM   1611  H   THR   106      58.678  68.751  83.458  1.00  0.00          
ATOM   1612  CA  THR   106      59.117  67.024  84.694  1.00  0.00          
ATOM   1613  HA  THR   106      60.019  66.743  85.238  1.00  0.00          
ATOM   1614  CB  THR   106      58.070  67.207  85.761  1.00  0.00          
ATOM   1615  HB  THR   106      57.794  66.222  86.139  1.00  0.00          
ATOM   1616  CG2 THR   106      58.486  68.084  86.923  1.00  0.00          
ATOM   1617 HG21 THR   106      58.694  69.081  86.534  1.00  0.00          
ATOM   1618 HG22 THR   106      57.620  68.053  87.583  1.00  0.00          
ATOM   1619 HG23 THR   106      59.273  67.675  87.556  1.00  0.00          
ATOM   1620  OG1 THR   106      56.873  67.718  85.224  1.00  0.00          
ATOM   1621  HG1 THR   106      57.102  68.494  84.706  1.00  0.00          
ATOM   1622  C   THR   106      58.685  65.968  83.641  1.00  0.00          
ATOM   1623  O   THR   106      58.299  66.247  82.523  1.00  0.00          
ATOM   1624  N   ILE   107      58.624  64.672  84.033  1.00  0.00          
ATOM   1625  H   ILE   107      58.986  64.447  84.949  1.00  0.00          
ATOM   1626  CA  ILE   107      57.926  63.616  83.279  1.00  0.00          
ATOM   1627  HA  ILE   107      58.493  63.384  82.377  1.00  0.00          
ATOM   1628  CB  ILE   107      57.956  62.259  84.028  1.00  0.00          
ATOM   1629  HB  ILE   107      57.746  62.667  85.017  1.00  0.00          
ATOM   1630  CG2 ILE   107      56.840  61.289  83.645  1.00  0.00          
ATOM   1631 HG21 ILE   107      56.887  60.308  84.118  1.00  0.00          
ATOM   1632 HG22 ILE   107      55.843  61.693  83.820  1.00  0.00          
ATOM   1633 HG23 ILE   107      56.869  61.090  82.573  1.00  0.00          
ATOM   1634  CG1 ILE   107      59.414  61.650  84.015  1.00  0.00          
ATOM   1635 HG12 ILE   107      59.722  61.235  83.055  1.00  0.00          
ATOM   1636 HG13 ILE   107      60.122  62.457  84.205  1.00  0.00          
ATOM   1637  CD1 ILE   107      59.700  60.553  85.087  1.00  0.00          
ATOM   1638 HD11 ILE   107      60.696  60.130  84.956  1.00  0.00          
ATOM   1639 HD12 ILE   107      59.549  60.893  86.111  1.00  0.00          
ATOM   1640 HD13 ILE   107      59.067  59.687  84.891  1.00  0.00          
ATOM   1641  C   ILE   107      56.571  63.928  82.811  1.00  0.00          
ATOM   1642  O   ILE   107      56.285  63.759  81.638  1.00  0.00          
ATOM   1643  N   SER   108      55.742  64.376  83.749  1.00  0.00          
ATOM   1644  H   SER   108      56.060  64.581  84.686  1.00  0.00          
ATOM   1645  CA  SER   108      54.353  64.705  83.501  1.00  0.00          
ATOM   1646  HA  SER   108      53.869  63.887  82.969  1.00  0.00          
ATOM   1647  CB  SER   108      53.676  65.067  84.830  1.00  0.00          
ATOM   1648  HB2 SER   108      54.118  65.943  85.304  1.00  0.00          
ATOM   1649  HB3 SER   108      52.601  65.159  84.669  1.00  0.00          
ATOM   1650  OG  SER   108      53.840  63.938  85.631  1.00  0.00          
ATOM   1651  HG  SER   108      54.717  63.945  86.021  1.00  0.00          
ATOM   1652  C   SER   108      54.125  65.873  82.582  1.00  0.00          
ATOM   1653  O   SER   108      53.121  65.915  81.900  1.00  0.00          
ATOM   1654  N   ASP   109      55.110  66.795  82.338  1.00  0.00          
ATOM   1655  H   ASP   109      55.984  66.669  82.828  1.00  0.00          
ATOM   1656  CA  ASP   109      55.114  67.775  81.281  1.00  0.00          
ATOM   1657  HA  ASP   109      54.131  68.227  81.150  1.00  0.00          
ATOM   1658  CB  ASP   109      56.057  68.903  81.593  1.00  0.00          
ATOM   1659  HB2 ASP   109      57.079  68.527  81.562  1.00  0.00          
ATOM   1660  HB3 ASP   109      55.904  69.621  80.787  1.00  0.00          
ATOM   1661  CG  ASP   109      55.838  69.659  82.915  1.00  0.00          
ATOM   1662  OD1 ASP   109      56.864  69.815  83.663  1.00  0.00          
ATOM   1663  OD2 ASP   109      54.693  69.942  83.307  1.00  0.00          
ATOM   1664  C   ASP   109      55.484  67.182  79.881  1.00  0.00          
ATOM   1665  O   ASP   109      54.795  67.577  78.910  1.00  0.00          
ATOM   1666  N   ILE   110      56.496  66.280  79.831  1.00  0.00          
ATOM   1667  H   ILE   110      56.756  65.905  80.732  1.00  0.00          
ATOM   1668  CA  ILE   110      57.053  65.708  78.535  1.00  0.00          
ATOM   1669  HA  ILE   110      57.157  66.612  77.935  1.00  0.00          
ATOM   1670  CB  ILE   110      58.455  65.148  78.788  1.00  0.00          
ATOM   1671  HB  ILE   110      58.343  64.395  79.568  1.00  0.00          
ATOM   1672  CG2 ILE   110      59.077  64.341  77.541  1.00  0.00          
ATOM   1673 HG21 ILE   110      58.493  63.492  77.185  1.00  0.00          
ATOM   1674 HG22 ILE   110      59.177  65.005  76.682  1.00  0.00          
ATOM   1675 HG23 ILE   110      60.113  64.049  77.713  1.00  0.00          
ATOM   1676  CG1 ILE   110      59.485  66.260  79.229  1.00  0.00          
ATOM   1677 HG12 ILE   110      59.711  66.732  78.273  1.00  0.00          
ATOM   1678 HG13 ILE   110      59.033  66.964  79.927  1.00  0.00          
ATOM   1679  CD1 ILE   110      60.727  65.684  79.910  1.00  0.00          
ATOM   1680 HD11 ILE   110      61.404  66.499  80.167  1.00  0.00          
ATOM   1681 HD12 ILE   110      60.420  65.127  80.796  1.00  0.00          
ATOM   1682 HD13 ILE   110      61.247  64.980  79.259  1.00  0.00          
ATOM   1683  C   ILE   110      56.053  64.802  77.753  1.00  0.00          
ATOM   1684  O   ILE   110      56.023  64.749  76.558  1.00  0.00          
ATOM   1685  N   LEU   111      55.233  64.120  78.550  1.00  0.00          
ATOM   1686  H   LEU   111      55.403  64.322  79.525  1.00  0.00          
ATOM   1687  CA  LEU   111      54.093  63.261  78.080  1.00  0.00          
ATOM   1688  HA  LEU   111      54.443  62.646  77.250  1.00  0.00          
ATOM   1689  CB  LEU   111      53.796  62.295  79.309  1.00  0.00          
ATOM   1690  HB2 LEU   111      53.669  62.966  80.159  1.00  0.00          
ATOM   1691  HB3 LEU   111      52.858  61.757  79.176  1.00  0.00          
ATOM   1692  CG  LEU   111      54.887  61.218  79.627  1.00  0.00          
ATOM   1693  HG  LEU   111      55.813  61.748  79.847  1.00  0.00          
ATOM   1694  CD1 LEU   111      54.359  60.388  80.825  1.00  0.00          
ATOM   1695 HD11 LEU   111      55.011  59.562  81.109  1.00  0.00          
ATOM   1696 HD12 LEU   111      54.132  60.893  81.764  1.00  0.00          
ATOM   1697 HD13 LEU   111      53.449  59.939  80.427  1.00  0.00          
ATOM   1698  CD2 LEU   111      55.206  60.246  78.484  1.00  0.00          
ATOM   1699 HD21 LEU   111      55.743  60.717  77.660  1.00  0.00          
ATOM   1700 HD22 LEU   111      55.838  59.436  78.850  1.00  0.00          
ATOM   1701 HD23 LEU   111      54.233  59.973  78.075  1.00  0.00          
ATOM   1702  C   LEU   111      52.749  64.055  77.668  1.00  0.00          
ATOM   1703  O   LEU   111      51.823  63.353  77.188  1.00  0.00          
ATOM   1704  N   GLN   112      52.649  65.362  77.661  1.00  0.00          
ATOM   1705  H   GLN   112      53.396  65.931  78.033  1.00  0.00          
ATOM   1706  CA  GLN   112      51.351  66.033  77.527  1.00  0.00          
ATOM   1707  HA  GLN   112      50.680  65.491  78.193  1.00  0.00          
ATOM   1708  CB  GLN   112      51.450  67.478  77.951  1.00  0.00          
ATOM   1709  HB2 GLN   112      52.245  68.029  77.450  1.00  0.00          
ATOM   1710  HB3 GLN   112      50.536  67.961  77.604  1.00  0.00          
ATOM   1711  CG  GLN   112      51.378  67.543  79.483  1.00  0.00          
ATOM   1712  HG2 GLN   112      50.549  66.940  79.855  1.00  0.00          
ATOM   1713  HG3 GLN   112      52.234  67.183  80.053  1.00  0.00          
ATOM   1714  CD  GLN   112      51.210  69.005  79.953  1.00  0.00          
ATOM   1715  OE1 GLN   112      52.181  69.716  80.203  1.00  0.00          
ATOM   1716  NE2 GLN   112      49.984  69.584  80.185  1.00  0.00          
ATOM   1717 HE21 GLN   112      49.803  70.522  80.513  1.00  0.00          
ATOM   1718 HE22 GLN   112      49.211  68.954  80.027  1.00  0.00          
ATOM   1719  C   GLN   112      50.754  65.967  76.080  1.00  0.00          
ATOM   1720  O   GLN   112      51.433  66.218  75.071  1.00  0.00          
ATOM   1721  N   PRO   113      49.502  65.498  75.945  1.00  0.00          
ATOM   1722  CD  PRO   113      48.657  65.168  77.087  1.00  0.00          
ATOM   1723  HD2 PRO   113      48.431  66.078  77.642  1.00  0.00          
ATOM   1724  HD3 PRO   113      49.076  64.412  77.752  1.00  0.00          
ATOM   1725  CG  PRO   113      47.382  64.713  76.437  1.00  0.00          
ATOM   1726  HG2 PRO   113      46.754  65.596  76.312  1.00  0.00          
ATOM   1727  HG3 PRO   113      46.876  64.016  77.104  1.00  0.00          
ATOM   1728  CB  PRO   113      47.762  64.206  75.058  1.00  0.00          
ATOM   1729  HB2 PRO   113      46.913  64.259  74.376  1.00  0.00          
ATOM   1730  HB3 PRO   113      48.198  63.247  75.340  1.00  0.00          
ATOM   1731  CA  PRO   113      48.866  65.168  74.675  1.00  0.00          
ATOM   1732  HA  PRO   113      49.582  64.744  73.970  1.00  0.00          
ATOM   1733  C   PRO   113      48.343  66.405  73.921  1.00  0.00          
ATOM   1734  O   PRO   113      48.077  67.401  74.589  1.00  0.00          
ATOM   1735  N   ASN   114      48.100  66.406  72.586  1.00  0.00          
ATOM   1736  H   ASN   114      48.341  65.544  72.119  1.00  0.00          
ATOM   1737  CA  ASN   114      47.295  67.390  71.770  1.00  0.00          
ATOM   1738  HA  ASN   114      47.463  67.009  70.763  1.00  0.00          
ATOM   1739  CB  ASN   114      45.827  67.262  72.152  1.00  0.00          
ATOM   1740  HB2 ASN   114      45.475  66.249  71.959  1.00  0.00          
ATOM   1741  HB3 ASN   114      45.695  67.372  73.228  1.00  0.00          
ATOM   1742  CG  ASN   114      44.843  68.229  71.522  1.00  0.00          
ATOM   1743  OD1 ASN   114      44.879  69.435  71.664  1.00  0.00          
ATOM   1744  ND2 ASN   114      43.834  67.675  70.808  1.00  0.00          
ATOM   1745 HD21 ASN   114      43.336  68.335  70.227  1.00  0.00          
ATOM   1746 HD22 ASN   114      43.752  66.687  70.618  1.00  0.00          
ATOM   1747  C   ASN   114      47.901  68.752  71.532  1.00  0.00          
ATOM   1748  O   ASN   114      47.535  69.484  70.645  1.00  0.00          
ATOM   1749  N   LYS   115      48.830  69.142  72.405  1.00  0.00          
ATOM   1750  H   LYS   115      48.976  68.501  73.172  1.00  0.00          
ATOM   1751  CA  LYS   115      49.398  70.473  72.551  1.00  0.00          
ATOM   1752  HA  LYS   115      48.511  71.102  72.473  1.00  0.00          
ATOM   1753  CB  LYS   115      49.898  70.755  73.955  1.00  0.00          
ATOM   1754  HB2 LYS   115      50.085  71.805  74.183  1.00  0.00          
ATOM   1755  HB3 LYS   115      49.133  70.382  74.635  1.00  0.00          
ATOM   1756  CG  LYS   115      51.245  69.949  74.278  1.00  0.00          
ATOM   1757  HG2 LYS   115      51.055  68.908  74.536  1.00  0.00          
ATOM   1758  HG3 LYS   115      51.831  69.810  73.369  1.00  0.00          
ATOM   1759  CD  LYS   115      52.020  70.684  75.369  1.00  0.00          
ATOM   1760  HD2 LYS   115      52.978  70.289  75.708  1.00  0.00          
ATOM   1761  HD3 LYS   115      52.330  71.637  74.940  1.00  0.00          
ATOM   1762  CE  LYS   115      51.239  70.904  76.653  1.00  0.00          
ATOM   1763  HE2 LYS   115      50.411  71.609  76.572  1.00  0.00          
ATOM   1764  HE3 LYS   115      50.845  69.951  77.007  1.00  0.00          
ATOM   1765  NZ  LYS   115      52.047  71.544  77.713  1.00  0.00          
ATOM   1766  HZ1 LYS   115      52.470  72.387  77.352  1.00  0.00          
ATOM   1767  HZ2 LYS   115      51.499  71.959  78.453  1.00  0.00          
ATOM   1768  HZ3 LYS   115      52.807  71.013  78.114  1.00  0.00          
ATOM   1769  C   LYS   115      50.235  70.952  71.423  1.00  0.00          
ATOM   1770  O   LYS   115      50.805  70.127  70.715  1.00  0.00          
ATOM   1771  N   TYR   116      50.579  72.221  71.208  1.00  0.00          
ATOM   1772  H   TYR   116      49.987  72.779  71.806  1.00  0.00          
ATOM   1773  CA  TYR   116      51.775  72.688  70.560  1.00  0.00          
ATOM   1774  HA  TYR   116      51.864  72.121  69.633  1.00  0.00          
ATOM   1775  CB  TYR   116      51.621  74.193  70.224  1.00  0.00          
ATOM   1776  HB2 TYR   116      51.525  74.743  71.161  1.00  0.00          
ATOM   1777  HB3 TYR   116      52.476  74.501  69.622  1.00  0.00          
ATOM   1778  CG  TYR   116      50.438  74.475  69.359  1.00  0.00          
ATOM   1779  CD1 TYR   116      49.218  74.839  69.930  1.00  0.00          
ATOM   1780  HD1 TYR   116      49.144  75.125  70.969  1.00  0.00          
ATOM   1781  CE1 TYR   116      48.033  74.914  69.097  1.00  0.00          
ATOM   1782  HE1 TYR   116      47.024  75.125  69.418  1.00  0.00          
ATOM   1783  CZ  TYR   116      48.160  74.751  67.726  1.00  0.00          
ATOM   1784  OH  TYR   116      47.057  74.989  67.036  1.00  0.00          
ATOM   1785  HH  TYR   116      46.847  75.907  67.223  1.00  0.00          
ATOM   1786  CE2 TYR   116      49.365  74.297  67.175  1.00  0.00          
ATOM   1787  HE2 TYR   116      49.463  74.266  66.100  1.00  0.00          
ATOM   1788  CD2 TYR   116      50.459  74.083  68.005  1.00  0.00          
ATOM   1789  HD2 TYR   116      51.394  73.710  67.615  1.00  0.00          
ATOM   1790  C   TYR   116      53.093  72.361  71.334  1.00  0.00          
ATOM   1791  O   TYR   116      53.066  71.978  72.488  1.00  0.00          
ATOM   1792  N   VAL   117      54.242  72.584  70.710  1.00  0.00          
ATOM   1793  H   VAL   117      54.343  72.954  69.775  1.00  0.00          
ATOM   1794  CA  VAL   117      55.548  72.127  71.190  1.00  0.00          
ATOM   1795  HA  VAL   117      55.509  71.161  71.693  1.00  0.00          
ATOM   1796  CB  VAL   117      56.547  71.981  70.019  1.00  0.00          
ATOM   1797  HB  VAL   117      56.812  72.956  69.610  1.00  0.00          
ATOM   1798  CG1 VAL   117      57.934  71.407  70.552  1.00  0.00          
ATOM   1799 HG11 VAL   117      58.264  72.176  71.250  1.00  0.00          
ATOM   1800 HG12 VAL   117      57.691  70.538  71.163  1.00  0.00          
ATOM   1801 HG13 VAL   117      58.643  71.248  69.740  1.00  0.00          
ATOM   1802  CG2 VAL   117      56.143  70.997  68.981  1.00  0.00          
ATOM   1803 HG21 VAL   117      55.358  71.469  68.391  1.00  0.00          
ATOM   1804 HG22 VAL   117      56.973  70.791  68.305  1.00  0.00          
ATOM   1805 HG23 VAL   117      55.887  70.010  69.366  1.00  0.00          
ATOM   1806  C   VAL   117      56.070  73.084  72.235  1.00  0.00          
ATOM   1807  O   VAL   117      56.302  74.297  71.919  1.00  0.00          
ATOM   1808  N   PRO   118      56.249  72.646  73.543  1.00  0.00          
ATOM   1809  CD  PRO   118      55.784  71.401  74.185  1.00  0.00          
ATOM   1810  HD2 PRO   118      56.329  70.526  73.829  1.00  0.00          
ATOM   1811  HD3 PRO   118      54.800  71.125  73.806  1.00  0.00          
ATOM   1812  CG  PRO   118      55.747  71.580  75.658  1.00  0.00          
ATOM   1813  HG2 PRO   118      55.645  70.626  76.175  1.00  0.00          
ATOM   1814  HG3 PRO   118      54.857  72.149  75.923  1.00  0.00          
ATOM   1815  CB  PRO   118      57.025  72.404  75.779  1.00  0.00          
ATOM   1816  HB2 PRO   118      57.943  71.823  75.691  1.00  0.00          
ATOM   1817  HB3 PRO   118      56.909  73.018  76.673  1.00  0.00          
ATOM   1818  CA  PRO   118      56.858  73.397  74.595  1.00  0.00          
ATOM   1819  HA  PRO   118      56.185  74.234  74.783  1.00  0.00          
ATOM   1820  C   PRO   118      58.248  73.968  74.270  1.00  0.00          
ATOM   1821  O   PRO   118      59.066  73.320  73.627  1.00  0.00          
ATOM   1822  N   PRO   119      58.599  75.166  74.799  1.00  0.00          
ATOM   1823  CD  PRO   119      57.785  76.021  75.583  1.00  0.00          
ATOM   1824  HD2 PRO   119      57.337  75.453  76.398  1.00  0.00          
ATOM   1825  HD3 PRO   119      57.104  76.513  74.889  1.00  0.00          
ATOM   1826  CG  PRO   119      58.664  77.075  76.283  1.00  0.00          
ATOM   1827  HG2 PRO   119      59.109  76.675  77.194  1.00  0.00          
ATOM   1828  HG3 PRO   119      58.189  78.024  76.528  1.00  0.00          
ATOM   1829  CB  PRO   119      59.708  77.311  75.256  1.00  0.00          
ATOM   1830  HB2 PRO   119      60.626  77.665  75.725  1.00  0.00          
ATOM   1831  HB3 PRO   119      59.400  77.929  74.412  1.00  0.00          
ATOM   1832  CA  PRO   119      59.893  75.914  74.629  1.00  0.00          
ATOM   1833  HA  PRO   119      60.089  76.269  73.617  1.00  0.00          
ATOM   1834  C   PRO   119      61.155  75.227  75.126  1.00  0.00          
ATOM   1835  O   PRO   119      62.192  75.840  75.065  1.00  0.00          
ATOM   1836  N   ILE   120      61.106  73.974  75.607  1.00  0.00          
ATOM   1837  H   ILE   120      60.212  73.581  75.351  1.00  0.00          
ATOM   1838  CA  ILE   120      62.212  73.203  76.152  1.00  0.00          
ATOM   1839  HA  ILE   120      63.144  73.763  76.232  1.00  0.00          
ATOM   1840  CB  ILE   120      61.759  72.770  77.507  1.00  0.00          
ATOM   1841  HB  ILE   120      61.590  73.690  78.067  1.00  0.00          
ATOM   1842  CG2 ILE   120      60.416  72.064  77.407  1.00  0.00          
ATOM   1843 HG21 ILE   120      59.622  72.796  77.257  1.00  0.00          
ATOM   1844 HG22 ILE   120      60.347  71.251  76.684  1.00  0.00          
ATOM   1845 HG23 ILE   120      60.149  71.616  78.365  1.00  0.00          
ATOM   1846  CG1 ILE   120      62.779  72.062  78.462  1.00  0.00          
ATOM   1847 HG12 ILE   120      62.336  71.987  79.455  1.00  0.00          
ATOM   1848 HG13 ILE   120      63.131  71.074  78.165  1.00  0.00          
ATOM   1849  CD1 ILE   120      64.048  72.908  78.657  1.00  0.00          
ATOM   1850 HD11 ILE   120      64.672  72.506  79.455  1.00  0.00          
ATOM   1851 HD12 ILE   120      64.559  72.739  77.709  1.00  0.00          
ATOM   1852 HD13 ILE   120      63.882  73.978  78.782  1.00  0.00          
ATOM   1853  C   ILE   120      62.612  71.945  75.289  1.00  0.00          
ATOM   1854  O   ILE   120      63.719  71.495  75.524  1.00  0.00          
ATOM   1855  N   VAL   121      61.802  71.443  74.306  1.00  0.00          
ATOM   1856  H   VAL   121      60.931  71.937  74.176  1.00  0.00          
ATOM   1857  CA  VAL   121      61.956  70.134  73.652  1.00  0.00          
ATOM   1858  HA  VAL   121      62.175  69.409  74.436  1.00  0.00          
ATOM   1859  CB  VAL   121      60.562  69.781  73.009  1.00  0.00          
ATOM   1860  HB  VAL   121      59.855  70.594  72.846  1.00  0.00          
ATOM   1861  CG1 VAL   121      60.653  68.942  71.732  1.00  0.00          
ATOM   1862 HG11 VAL   121      61.267  68.065  71.939  1.00  0.00          
ATOM   1863 HG12 VAL   121      59.685  68.581  71.387  1.00  0.00          
ATOM   1864 HG13 VAL   121      61.052  69.493  70.880  1.00  0.00          
ATOM   1865  CG2 VAL   121      59.725  68.900  73.918  1.00  0.00          
ATOM   1866 HG21 VAL   121      60.339  68.026  74.140  1.00  0.00          
ATOM   1867 HG22 VAL   121      59.584  69.326  74.912  1.00  0.00          
ATOM   1868 HG23 VAL   121      58.737  68.732  73.491  1.00  0.00          
ATOM   1869  C   VAL   121      63.078  69.973  72.691  1.00  0.00          
ATOM   1870  O   VAL   121      63.752  68.969  72.588  1.00  0.00          
ATOM   1871  N   ASN   122      63.379  71.106  72.038  1.00  0.00          
ATOM   1872  H   ASN   122      62.697  71.850  72.023  1.00  0.00          
ATOM   1873  CA  ASN   122      64.581  71.315  71.177  1.00  0.00          
ATOM   1874  HA  ASN   122      64.711  70.454  70.521  1.00  0.00          
ATOM   1875  CB  ASN   122      64.310  72.525  70.181  1.00  0.00          
ATOM   1876  HB2 ASN   122      63.387  72.425  69.610  1.00  0.00          
ATOM   1877  HB3 ASN   122      64.295  73.437  70.778  1.00  0.00          
ATOM   1878  CG  ASN   122      65.328  72.600  69.077  1.00  0.00          
ATOM   1879  OD1 ASN   122      66.301  73.331  69.095  1.00  0.00          
ATOM   1880  ND2 ASN   122      65.095  71.924  67.980  1.00  0.00          
ATOM   1881 HD21 ASN   122      65.794  72.036  67.259  1.00  0.00          
ATOM   1882 HD22 ASN   122      64.231  71.412  67.880  1.00  0.00          
ATOM   1883  C   ASN   122      65.843  71.537  71.986  1.00  0.00          
ATOM   1884  O   ASN   122      66.913  71.284  71.459  1.00  0.00          
ATOM   1885  N   SER   123      65.801  71.982  73.234  1.00  0.00          
ATOM   1886  H   SER   123      64.889  72.191  73.613  1.00  0.00          
ATOM   1887  CA  SER   123      66.937  72.237  74.085  1.00  0.00          
ATOM   1888  HA  SER   123      67.682  72.823  73.548  1.00  0.00          
ATOM   1889  CB  SER   123      66.524  73.037  75.322  1.00  0.00          
ATOM   1890  HB2 SER   123      65.772  72.476  75.877  1.00  0.00          
ATOM   1891  HB3 SER   123      67.357  73.083  76.024  1.00  0.00          
ATOM   1892  OG  SER   123      66.134  74.346  75.133  1.00  0.00          
ATOM   1893  HG  SER   123      65.404  74.433  74.516  1.00  0.00          
ATOM   1894  C   SER   123      67.610  70.924  74.456  1.00  0.00          
ATOM   1895  O   SER   123      68.833  70.907  74.636  1.00  0.00          
ATOM   1896  N   LEU   124      66.778  69.825  74.491  1.00  0.00          
ATOM   1897  H   LEU   124      65.788  70.022  74.451  1.00  0.00          
ATOM   1898  CA  LEU   124      67.171  68.528  74.831  1.00  0.00          
ATOM   1899  HA  LEU   124      67.509  68.552  75.867  1.00  0.00          
ATOM   1900  CB  LEU   124      65.914  67.616  74.981  1.00  0.00          
ATOM   1901  HB2 LEU   124      65.528  67.547  73.964  1.00  0.00          
ATOM   1902  HB3 LEU   124      66.368  66.685  75.321  1.00  0.00          
ATOM   1903  CG  LEU   124      64.772  68.103  75.984  1.00  0.00          
ATOM   1904  HG  LEU   124      64.459  69.099  75.671  1.00  0.00          
ATOM   1905  CD1 LEU   124      63.480  67.277  75.821  1.00  0.00          
ATOM   1906 HD11 LEU   124      63.591  66.281  76.250  1.00  0.00          
ATOM   1907 HD12 LEU   124      62.600  67.693  76.311  1.00  0.00          
ATOM   1908 HD13 LEU   124      63.275  67.187  74.754  1.00  0.00          
ATOM   1909  CD2 LEU   124      65.254  68.195  77.356  1.00  0.00          
ATOM   1910 HD21 LEU   124      64.464  68.289  78.101  1.00  0.00          
ATOM   1911 HD22 LEU   124      65.839  67.304  77.586  1.00  0.00          
ATOM   1912 HD23 LEU   124      66.023  68.943  77.553  1.00  0.00          
ATOM   1913  C   LEU   124      68.224  67.861  73.941  1.00  0.00          
ATOM   1914  O   LEU   124      68.645  66.726  74.179  1.00  0.00          
ATOM   1915  N   PHE   125      68.591  68.522  72.865  1.00  0.00          
ATOM   1916  H   PHE   125      68.211  69.449  72.739  1.00  0.00          
ATOM   1917  CA  PHE   125      69.348  68.117  71.716  1.00  0.00          
ATOM   1918  HA  PHE   125      69.875  67.193  71.954  1.00  0.00          
ATOM   1919  CB  PHE   125      68.524  67.918  70.449  1.00  0.00          
ATOM   1920  HB2 PHE   125      68.000  68.865  70.318  1.00  0.00          
ATOM   1921  HB3 PHE   125      69.228  67.647  69.662  1.00  0.00          
ATOM   1922  CG  PHE   125      67.449  66.814  70.524  1.00  0.00          
ATOM   1923  CD1 PHE   125      66.234  66.996  71.232  1.00  0.00          
ATOM   1924  HD1 PHE   125      66.059  67.984  71.632  1.00  0.00          
ATOM   1925  CE1 PHE   125      65.311  65.998  71.493  1.00  0.00          
ATOM   1926  HE1 PHE   125      64.343  66.252  71.898  1.00  0.00          
ATOM   1927  CZ  PHE   125      65.616  64.706  71.134  1.00  0.00          
ATOM   1928  HZ  PHE   125      64.921  63.888  71.254  1.00  0.00          
ATOM   1929  CE2 PHE   125      66.758  64.428  70.340  1.00  0.00          
ATOM   1930  HE2 PHE   125      66.944  63.450  69.921  1.00  0.00          
ATOM   1931  CD2 PHE   125      67.715  65.488  70.085  1.00  0.00          
ATOM   1932  HD2 PHE   125      68.667  65.244  69.637  1.00  0.00          
ATOM   1933  C   PHE   125      70.416  69.200  71.367  1.00  0.00          
ATOM   1934  O   PHE   125      70.182  70.403  71.447  1.00  0.00          
ATOM   1935  N   SER   126      71.572  68.803  70.911  1.00  0.00          
ATOM   1936  H   SER   126      71.609  67.797  70.987  1.00  0.00          
ATOM   1937  CA  SER   126      72.759  69.550  70.393  1.00  0.00          
ATOM   1938  HA  SER   126      72.516  70.589  70.618  1.00  0.00          
ATOM   1939  CB  SER   126      74.019  69.156  71.114  1.00  0.00          
ATOM   1940  HB2 SER   126      74.263  68.098  71.010  1.00  0.00          
ATOM   1941  HB3 SER   126      74.838  69.731  70.682  1.00  0.00          
ATOM   1942  OG  SER   126      74.008  69.493  72.487  1.00  0.00          
ATOM   1943  HG  SER   126      73.294  69.012  72.912  1.00  0.00          
ATOM   1944  C   SER   126      72.899  69.398  68.906  1.00  0.00          
ATOM   1945  O   SER   126      72.437  68.505  68.232  1.00  0.00          
ATOM   1946  N   LEU   127      73.695  70.364  68.348  1.00  0.00          
ATOM   1947  H   LEU   127      73.927  70.992  69.105  1.00  0.00          
ATOM   1948  CA  LEU   127      73.938  70.735  66.944  1.00  0.00          
ATOM   1949  HA  LEU   127      74.075  71.803  66.774  1.00  0.00          
ATOM   1950  CB  LEU   127      75.182  70.029  66.363  1.00  0.00          
ATOM   1951  HB2 LEU   127      74.972  68.972  66.527  1.00  0.00          
ATOM   1952  HB3 LEU   127      75.199  70.187  65.285  1.00  0.00          
ATOM   1953  CG  LEU   127      76.536  70.293  66.897  1.00  0.00          
ATOM   1954  HG  LEU   127      76.669  70.071  67.956  1.00  0.00          
ATOM   1955  CD1 LEU   127      77.541  69.527  66.072  1.00  0.00          
ATOM   1956 HD11 LEU   127      78.515  69.629  66.552  1.00  0.00          
ATOM   1957 HD12 LEU   127      77.268  68.477  66.179  1.00  0.00          
ATOM   1958 HD13 LEU   127      77.453  69.946  65.070  1.00  0.00          
ATOM   1959  CD2 LEU   127      76.902  71.809  66.722  1.00  0.00          
ATOM   1960 HD21 LEU   127      77.136  72.019  65.678  1.00  0.00          
ATOM   1961 HD22 LEU   127      76.118  72.446  67.131  1.00  0.00          
ATOM   1962 HD23 LEU   127      77.801  72.090  67.270  1.00  0.00          
ATOM   1963  C   LEU   127      72.690  70.446  66.079  1.00  0.00          
ATOM   1964  O   LEU   127      72.679  69.580  65.182  1.00  0.00          
ATOM   1965  N   ASN   128      71.559  71.092  66.356  1.00  0.00          
ATOM   1966  H   ASN   128      71.573  71.562  67.250  1.00  0.00          
ATOM   1967  CA  ASN   128      70.295  70.570  65.722  1.00  0.00          
ATOM   1968  HA  ASN   128      70.185  69.486  65.766  1.00  0.00          
ATOM   1969  CB  ASN   128      69.136  71.132  66.580  1.00  0.00          
ATOM   1970  HB2 ASN   128      69.080  72.219  66.644  1.00  0.00          
ATOM   1971  HB3 ASN   128      68.184  70.801  66.167  1.00  0.00          
ATOM   1972  CG  ASN   128      69.108  70.575  67.996  1.00  0.00          
ATOM   1973  OD1 ASN   128      69.879  69.769  68.465  1.00  0.00          
ATOM   1974  ND2 ASN   128      68.096  70.949  68.705  1.00  0.00          
ATOM   1975 HD21 ASN   128      68.084  70.740  69.693  1.00  0.00          
ATOM   1976 HD22 ASN   128      67.372  71.583  68.400  1.00  0.00          
ATOM   1977  C   ASN   128      70.296  71.022  64.252  1.00  0.00          
ATOM   1978  O   ASN   128      70.758  72.136  64.040  1.00  0.00          
ATOM   1979  N   GLY   129      69.725  70.295  63.285  1.00  0.00          
ATOM   1980  H   GLY   129      69.651  69.298  63.427  1.00  0.00          
ATOM   1981  CA  GLY   129      69.180  70.883  62.064  1.00  0.00          
ATOM   1982  HA2 GLY   129      68.352  70.260  61.726  1.00  0.00          
ATOM   1983  HA3 GLY   129      68.783  71.884  62.232  1.00  0.00          
ATOM   1984  C   GLY   129      70.208  70.897  60.966  1.00  0.00          
ATOM   1985  O   GLY   129      69.894  71.205  59.784  1.00  0.00          
ATOM   1986  N   VAL   130      71.481  70.377  61.243  1.00  0.00          
ATOM   1987  H   VAL   130      71.708  69.955  62.131  1.00  0.00          
ATOM   1988  CA  VAL   130      72.592  70.325  60.281  1.00  0.00          
ATOM   1989  HA  VAL   130      72.483  71.230  59.682  1.00  0.00          
ATOM   1990  CB  VAL   130      73.982  70.473  60.995  1.00  0.00          
ATOM   1991  HB  VAL   130      74.151  69.483  61.418  1.00  0.00          
ATOM   1992  CG1 VAL   130      75.074  70.896  60.120  1.00  0.00          
ATOM   1993 HG11 VAL   130      75.208  70.298  59.219  1.00  0.00          
ATOM   1994 HG12 VAL   130      74.917  71.914  59.763  1.00  0.00          
ATOM   1995 HG13 VAL   130      76.054  70.909  60.598  1.00  0.00          
ATOM   1996  CG2 VAL   130      73.925  71.488  62.150  1.00  0.00          
ATOM   1997 HG21 VAL   130      73.442  72.403  61.807  1.00  0.00          
ATOM   1998 HG22 VAL   130      73.390  71.058  62.997  1.00  0.00          
ATOM   1999 HG23 VAL   130      74.941  71.598  62.531  1.00  0.00          
ATOM   2000  C   VAL   130      72.482  69.158  59.226  1.00  0.00          
ATOM   2001  O   VAL   130      72.173  67.993  59.524  1.00  0.00          
ATOM   2002  N   LYS   131      72.697  69.559  57.991  1.00  0.00          
ATOM   2003  H   LYS   131      72.745  70.530  57.714  1.00  0.00          
ATOM   2004  CA  LYS   131      72.656  68.614  56.817  1.00  0.00          
ATOM   2005  HA  LYS   131      71.702  68.090  56.876  1.00  0.00          
ATOM   2006  CB  LYS   131      72.791  69.325  55.468  1.00  0.00          
ATOM   2007  HB2 LYS   131      73.557  70.087  55.609  1.00  0.00          
ATOM   2008  HB3 LYS   131      73.075  68.532  54.776  1.00  0.00          
ATOM   2009  CG  LYS   131      71.461  69.877  55.010  1.00  0.00          
ATOM   2010  HG2 LYS   131      70.670  69.129  55.063  1.00  0.00          
ATOM   2011  HG3 LYS   131      71.210  70.698  55.681  1.00  0.00          
ATOM   2012  CD  LYS   131      71.619  70.317  53.570  1.00  0.00          
ATOM   2013  HD2 LYS   131      72.522  70.913  53.443  1.00  0.00          
ATOM   2014  HD3 LYS   131      71.641  69.423  52.946  1.00  0.00          
ATOM   2015  CE  LYS   131      70.402  71.158  53.263  1.00  0.00          
ATOM   2016  HE2 LYS   131      69.454  70.695  53.536  1.00  0.00          
ATOM   2017  HE3 LYS   131      70.549  72.067  53.846  1.00  0.00          
ATOM   2018  NZ  LYS   131      70.354  71.576  51.876  1.00  0.00          
ATOM   2019  HZ1 LYS   131      70.555  70.824  51.233  1.00  0.00          
ATOM   2020  HZ2 LYS   131      69.488  72.060  51.688  1.00  0.00          
ATOM   2021  HZ3 LYS   131      71.128  72.180  51.640  1.00  0.00          
ATOM   2022  C   LYS   131      73.767  67.574  56.919  1.00  0.00          
ATOM   2023  O   LYS   131      74.904  67.847  57.329  1.00  0.00          
ATOM   2024  N   ASN   132      73.432  66.356  56.509  1.00  0.00          
ATOM   2025  H   ASN   132      72.494  66.214  56.144  1.00  0.00          
ATOM   2026  CA  ASN   132      74.355  65.225  56.515  1.00  0.00          
ATOM   2027  HA  ASN   132      74.708  65.046  57.532  1.00  0.00          
ATOM   2028  CB  ASN   132      73.592  63.989  56.036  1.00  0.00          
ATOM   2029  HB2 ASN   132      73.189  64.192  55.048  1.00  0.00          
ATOM   2030  HB3 ASN   132      74.273  63.149  55.954  1.00  0.00          
ATOM   2031  CG  ASN   132      72.460  63.618  56.979  1.00  0.00          
ATOM   2032  OD1 ASN   132      72.583  63.616  58.198  1.00  0.00          
ATOM   2033  ND2 ASN   132      71.298  63.346  56.445  1.00  0.00          
ATOM   2034 HD21 ASN   132      70.504  63.321  57.069  1.00  0.00          
ATOM   2035 HD22 ASN   132      71.192  63.405  55.435  1.00  0.00          
ATOM   2036  C   ASN   132      75.601  65.514  55.675  1.00  0.00          
ATOM   2037  O   ASN   132      76.680  65.005  55.984  1.00  0.00          
ATOM   2038  N   ARG   133      75.492  66.403  54.674  1.00  0.00          
ATOM   2039  H   ARG   133      74.593  66.588  54.254  1.00  0.00          
ATOM   2040  CA  ARG   133      76.639  66.838  53.839  1.00  0.00          
ATOM   2041  HA  ARG   133      77.124  65.917  53.514  1.00  0.00          
ATOM   2042  CB  ARG   133      76.227  67.491  52.526  1.00  0.00          
ATOM   2043  HB2 ARG   133      77.141  67.613  51.945  1.00  0.00          
ATOM   2044  HB3 ARG   133      75.543  66.805  52.025  1.00  0.00          
ATOM   2045  CG  ARG   133      75.600  68.908  52.703  1.00  0.00          
ATOM   2046  HG2 ARG   133      74.611  68.894  53.161  1.00  0.00          
ATOM   2047  HG3 ARG   133      76.139  69.601  53.350  1.00  0.00          
ATOM   2048  CD  ARG   133      75.413  69.583  51.348  1.00  0.00          
ATOM   2049  HD2 ARG   133      74.820  68.844  50.809  1.00  0.00          
ATOM   2050  HD3 ARG   133      74.853  70.505  51.502  1.00  0.00          
ATOM   2051  NE  ARG   133      76.657  69.950  50.644  1.00  0.00          
ATOM   2052  HE  ARG   133      77.526  69.527  50.938  1.00  0.00          
ATOM   2053  CZ  ARG   133      76.736  70.693  49.550  1.00  0.00          
ATOM   2054  NH1 ARG   133      75.689  71.298  49.012  1.00  0.00          
ATOM   2055 HH11 ARG   133      74.750  71.075  49.309  1.00  0.00          
ATOM   2056 HH12 ARG   133      75.816  71.800  48.145  1.00  0.00          
ATOM   2057  NH2 ARG   133      77.889  70.928  48.972  1.00  0.00          
ATOM   2058 HH21 ARG   133      78.697  70.477  49.378  1.00  0.00          
ATOM   2059 HH22 ARG   133      77.986  71.798  48.468  1.00  0.00          
ATOM   2060  C   ARG   133      77.776  67.510  54.642  1.00  0.00          
ATOM   2061  O   ARG   133      78.948  67.353  54.264  1.00  0.00          
ATOM   2062  N   GLU   134      77.485  68.132  55.807  1.00  0.00          
ATOM   2063  H   GLU   134      76.588  67.952  56.233  1.00  0.00          
ATOM   2064  CA  GLU   134      78.523  68.813  56.590  1.00  0.00          
ATOM   2065  HA  GLU   134      79.215  69.165  55.825  1.00  0.00          
ATOM   2066  CB  GLU   134      77.884  69.946  57.382  1.00  0.00          
ATOM   2067  HB2 GLU   134      77.271  69.538  58.185  1.00  0.00          
ATOM   2068  HB3 GLU   134      78.706  70.311  57.997  1.00  0.00          
ATOM   2069  CG  GLU   134      77.069  70.990  56.680  1.00  0.00          
ATOM   2070  HG2 GLU   134      76.282  70.541  56.074  1.00  0.00          
ATOM   2071  HG3 GLU   134      76.610  71.598  57.459  1.00  0.00          
ATOM   2072  CD  GLU   134      78.017  71.897  55.741  1.00  0.00          
ATOM   2073  OE1 GLU   134      79.246  71.660  55.855  1.00  0.00          
ATOM   2074  OE2 GLU   134      77.583  72.867  55.096  1.00  0.00          
ATOM   2075  C   GLU   134      79.354  67.848  57.480  1.00  0.00          
ATOM   2076  O   GLU   134      80.436  68.203  57.997  1.00  0.00          
ATOM   2077  N   GLY   135      78.976  66.592  57.466  1.00  0.00          
ATOM   2078  H   GLY   135      78.221  66.328  56.850  1.00  0.00          
ATOM   2079  CA  GLY   135      79.692  65.559  58.163  1.00  0.00          
ATOM   2080  HA2 GLY   135      79.761  65.936  59.184  1.00  0.00          
ATOM   2081  HA3 GLY   135      79.203  64.588  58.088  1.00  0.00          
ATOM   2082  C   GLY   135      81.085  65.170  57.491  1.00  0.00          
ATOM   2083  O   GLY   135      81.804  64.269  57.975  1.00  0.00          
ATOM   2084  N   THR   136      81.492  65.908  56.439  1.00  0.00          
ATOM   2085  H   THR   136      80.852  66.560  56.007  1.00  0.00          
ATOM   2086  CA  THR   136      82.938  66.215  56.085  1.00  0.00          
ATOM   2087  HA  THR   136      83.459  65.297  55.813  1.00  0.00          
ATOM   2088  CB  THR   136      83.056  67.317  55.002  1.00  0.00          
ATOM   2089  HB  THR   136      84.097  67.587  54.826  1.00  0.00          
ATOM   2090  CG2 THR   136      82.556  66.709  53.717  1.00  0.00          
ATOM   2091 HG21 THR   136      81.476  66.582  53.650  1.00  0.00          
ATOM   2092 HG22 THR   136      82.810  67.349  52.872  1.00  0.00          
ATOM   2093 HG23 THR   136      83.072  65.820  53.354  1.00  0.00          
ATOM   2094  OG1 THR   136      82.401  68.575  55.274  1.00  0.00          
ATOM   2095  HG1 THR   136      82.122  68.952  54.436  1.00  0.00          
ATOM   2096  C   THR   136      83.839  66.672  57.269  1.00  0.00          
ATOM   2097  O   THR   136      85.057  66.408  57.214  1.00  0.00          
ATOM   2098  N   ILE   137      83.315  67.346  58.364  1.00  0.00          
ATOM   2099  H   ILE   137      82.403  67.772  58.287  1.00  0.00          
ATOM   2100  CA  ILE   137      84.050  67.783  59.625  1.00  0.00          
ATOM   2101  HA  ILE   137      84.815  67.040  59.850  1.00  0.00          
ATOM   2102  CB  ILE   137      84.755  69.087  59.410  1.00  0.00          
ATOM   2103  HB  ILE   137      84.000  69.860  59.264  1.00  0.00          
ATOM   2104  CG2 ILE   137      85.605  69.501  60.690  1.00  0.00          
ATOM   2105 HG21 ILE   137      85.646  70.590  60.731  1.00  0.00          
ATOM   2106 HG22 ILE   137      85.025  69.205  61.564  1.00  0.00          
ATOM   2107 HG23 ILE   137      86.605  69.066  60.670  1.00  0.00          
ATOM   2108  CG1 ILE   137      85.675  69.252  58.168  1.00  0.00          
ATOM   2109 HG12 ILE   137      86.544  68.597  58.236  1.00  0.00          
ATOM   2110 HG13 ILE   137      85.068  69.119  57.272  1.00  0.00          
ATOM   2111  CD1 ILE   137      86.223  70.673  58.053  1.00  0.00          
ATOM   2112 HD11 ILE   137      86.526  70.774  57.011  1.00  0.00          
ATOM   2113 HD12 ILE   137      85.466  71.447  58.179  1.00  0.00          
ATOM   2114 HD13 ILE   137      87.112  70.826  58.665  1.00  0.00          
ATOM   2115  C   ILE   137      83.160  67.733  60.852  1.00  0.00          
ATOM   2116  O   ILE   137      83.572  67.330  61.922  1.00  0.00          
ATOM   2117  N   GLN   138      81.842  67.975  60.667  1.00  0.00          
ATOM   2118  H   GLN   138      81.495  68.142  59.734  1.00  0.00          
ATOM   2119  CA  GLN   138      80.884  67.771  61.762  1.00  0.00          
ATOM   2120  HA  GLN   138      81.128  68.360  62.646  1.00  0.00          
ATOM   2121  CB  GLN   138      79.482  68.266  61.295  1.00  0.00          
ATOM   2122  HB2 GLN   138      79.187  67.543  60.534  1.00  0.00          
ATOM   2123  HB3 GLN   138      78.756  68.234  62.107  1.00  0.00          
ATOM   2124  CG  GLN   138      79.436  69.711  60.965  1.00  0.00          
ATOM   2125  HG2 GLN   138      80.114  69.866  60.126  1.00  0.00          
ATOM   2126  HG3 GLN   138      78.422  69.897  60.612  1.00  0.00          
ATOM   2127  CD  GLN   138      79.710  70.668  62.072  1.00  0.00          
ATOM   2128  OE1 GLN   138      79.174  70.687  63.153  1.00  0.00          
ATOM   2129  NE2 GLN   138      80.664  71.540  61.960  1.00  0.00          
ATOM   2130 HE21 GLN   138      80.907  72.215  62.672  1.00  0.00          
ATOM   2131 HE22 GLN   138      81.227  71.484  61.123  1.00  0.00          
ATOM   2132  C   GLN   138      80.722  66.333  62.203  1.00  0.00          
ATOM   2133  O   GLN   138      80.809  65.436  61.394  1.00  0.00          
ATOM   2134  N   PRO   139      80.403  66.079  63.520  1.00  0.00          
ATOM   2135  CD  PRO   139      80.049  67.016  64.522  1.00  0.00          
ATOM   2136  HD2 PRO   139      78.960  67.016  64.559  1.00  0.00          
ATOM   2137  HD3 PRO   139      80.546  67.980  64.409  1.00  0.00          
ATOM   2138  CG  PRO   139      80.571  66.346  65.839  1.00  0.00          
ATOM   2139  HG2 PRO   139      79.880  66.690  66.608  1.00  0.00          
ATOM   2140  HG3 PRO   139      81.573  66.773  65.880  1.00  0.00          
ATOM   2141  CB  PRO   139      80.422  64.818  65.646  1.00  0.00          
ATOM   2142  HB2 PRO   139      79.409  64.624  66.001  1.00  0.00          
ATOM   2143  HB3 PRO   139      81.259  64.235  66.030  1.00  0.00          
ATOM   2144  CA  PRO   139      80.476  64.722  64.086  1.00  0.00          
ATOM   2145  HA  PRO   139      81.440  64.257  63.880  1.00  0.00          
ATOM   2146  C   PRO   139      79.312  63.903  63.525  1.00  0.00          
ATOM   2147  O   PRO   139      78.254  64.410  63.266  1.00  0.00          
ATOM   2148  N   LEU   140      79.522  62.670  63.266  1.00  0.00          
ATOM   2149  H   LEU   140      80.392  62.300  63.624  1.00  0.00          
ATOM   2150  CA  LEU   140      78.581  61.692  62.775  1.00  0.00          
ATOM   2151  HA  LEU   140      77.993  62.253  62.049  1.00  0.00          
ATOM   2152  CB  LEU   140      79.306  60.492  62.198  1.00  0.00          
ATOM   2153  HB2 LEU   140      79.875  60.003  62.990  1.00  0.00          
ATOM   2154  HB3 LEU   140      78.498  59.838  61.870  1.00  0.00          
ATOM   2155  CG  LEU   140      80.311  60.800  61.002  1.00  0.00          
ATOM   2156  HG  LEU   140      81.092  61.512  61.268  1.00  0.00          
ATOM   2157  CD1 LEU   140      80.960  59.461  60.604  1.00  0.00          
ATOM   2158 HD11 LEU   140      81.528  59.104  61.463  1.00  0.00          
ATOM   2159 HD12 LEU   140      80.197  58.714  60.384  1.00  0.00          
ATOM   2160 HD13 LEU   140      81.591  59.516  59.717  1.00  0.00          
ATOM   2161  CD2 LEU   140      79.606  61.372  59.787  1.00  0.00          
ATOM   2162 HD21 LEU   140      78.677  60.863  59.528  1.00  0.00          
ATOM   2163 HD22 LEU   140      79.417  62.433  59.954  1.00  0.00          
ATOM   2164 HD23 LEU   140      80.230  61.343  58.894  1.00  0.00          
ATOM   2165  C   LEU   140      77.527  61.283  63.866  1.00  0.00          
ATOM   2166  O   LEU   140      76.396  60.949  63.592  1.00  0.00          
ATOM   2167  N   LEU   141      78.011  61.431  65.127  1.00  0.00          
ATOM   2168  H   LEU   141      79.010  61.538  65.226  1.00  0.00          
ATOM   2169  CA  LEU   141      77.183  61.313  66.325  1.00  0.00          
ATOM   2170  HA  LEU   141      76.154  61.324  65.966  1.00  0.00          
ATOM   2171  CB  LEU   141      77.551  59.953  66.910  1.00  0.00          
ATOM   2172  HB2 LEU   141      77.212  59.227  66.171  1.00  0.00          
ATOM   2173  HB3 LEU   141      78.638  59.890  66.966  1.00  0.00          
ATOM   2174  CG  LEU   141      76.934  59.587  68.281  1.00  0.00          
ATOM   2175  HG  LEU   141      77.240  60.330  69.018  1.00  0.00          
ATOM   2176  CD1 LEU   141      75.426  59.481  68.286  1.00  0.00          
ATOM   2177 HD11 LEU   141      75.167  58.663  67.613  1.00  0.00          
ATOM   2178 HD12 LEU   141      75.048  59.342  69.299  1.00  0.00          
ATOM   2179 HD13 LEU   141      75.121  60.477  67.965  1.00  0.00          
ATOM   2180  CD2 LEU   141      77.391  58.153  68.770  1.00  0.00          
ATOM   2181 HD21 LEU   141      76.927  57.461  68.068  1.00  0.00          
ATOM   2182 HD22 LEU   141      78.481  58.133  68.777  1.00  0.00          
ATOM   2183 HD23 LEU   141      77.073  58.047  69.807  1.00  0.00          
ATOM   2184  C   LEU   141      77.395  62.475  67.299  1.00  0.00          
ATOM   2185  O   LEU   141      78.522  62.999  67.472  1.00  0.00          
ATOM   2186  N   VAL   142      76.368  62.977  67.949  1.00  0.00          
ATOM   2187  H   VAL   142      75.521  62.929  67.402  1.00  0.00          
ATOM   2188  CA  VAL   142      76.258  63.819  69.162  1.00  0.00          
ATOM   2189  HA  VAL   142      77.245  63.795  69.623  1.00  0.00          
ATOM   2190  CB  VAL   142      75.941  65.327  68.806  1.00  0.00          
ATOM   2191  HB  VAL   142      74.894  65.362  68.505  1.00  0.00          
ATOM   2192  CG1 VAL   142      76.085  66.160  70.102  1.00  0.00          
ATOM   2193 HG11 VAL   142      75.305  65.795  70.769  1.00  0.00          
ATOM   2194 HG12 VAL   142      77.025  65.976  70.623  1.00  0.00          
ATOM   2195 HG13 VAL   142      76.077  67.224  69.867  1.00  0.00          
ATOM   2196  CG2 VAL   142      76.735  65.929  67.583  1.00  0.00          
ATOM   2197 HG21 VAL   142      76.432  65.344  66.714  1.00  0.00          
ATOM   2198 HG22 VAL   142      76.371  66.944  67.422  1.00  0.00          
ATOM   2199 HG23 VAL   142      77.814  65.813  67.683  1.00  0.00          
ATOM   2200  C   VAL   142      75.287  63.101  70.142  1.00  0.00          
ATOM   2201  O   VAL   142      74.167  62.890  69.821  1.00  0.00          
ATOM   2202  N   VAL   143      75.742  62.682  71.352  1.00  0.00          
ATOM   2203  H   VAL   143      76.669  62.956  71.646  1.00  0.00          
ATOM   2204  CA  VAL   143      74.842  62.163  72.375  1.00  0.00          
ATOM   2205  HA  VAL   143      73.857  61.947  71.960  1.00  0.00          
ATOM   2206  CB  VAL   143      75.383  60.848  73.022  1.00  0.00          
ATOM   2207  HB  VAL   143      76.295  61.038  73.588  1.00  0.00          
ATOM   2208  CG1 VAL   143      74.332  60.342  74.026  1.00  0.00          
ATOM   2209 HG11 VAL   143      74.300  61.056  74.849  1.00  0.00          
ATOM   2210 HG12 VAL   143      73.302  60.172  73.711  1.00  0.00          
ATOM   2211 HG13 VAL   143      74.724  59.385  74.370  1.00  0.00          
ATOM   2212  CG2 VAL   143      75.583  59.730  72.040  1.00  0.00          
ATOM   2213 HG21 VAL   143      76.023  58.799  72.398  1.00  0.00          
ATOM   2214 HG22 VAL   143      74.633  59.346  71.670  1.00  0.00          
ATOM   2215 HG23 VAL   143      76.185  59.980  71.167  1.00  0.00          
ATOM   2216  C   VAL   143      74.663  63.280  73.490  1.00  0.00          
ATOM   2217  O   VAL   143      75.627  63.717  74.144  1.00  0.00          
ATOM   2218  N   GLN   144      73.429  63.688  73.764  1.00  0.00          
ATOM   2219  H   GLN   144      72.589  63.313  73.348  1.00  0.00          
ATOM   2220  CA  GLN   144      73.162  64.656  74.870  1.00  0.00          
ATOM   2221  HA  GLN   144      74.085  64.934  75.378  1.00  0.00          
ATOM   2222  CB  GLN   144      72.632  66.009  74.397  1.00  0.00          
ATOM   2223  HB2 GLN   144      73.270  66.576  73.719  1.00  0.00          
ATOM   2224  HB3 GLN   144      71.612  65.890  74.030  1.00  0.00          
ATOM   2225  CG  GLN   144      72.471  67.030  75.551  1.00  0.00          
ATOM   2226  HG2 GLN   144      71.888  66.588  76.360  1.00  0.00          
ATOM   2227  HG3 GLN   144      73.419  67.375  75.963  1.00  0.00          
ATOM   2228  CD  GLN   144      71.636  68.277  75.230  1.00  0.00          
ATOM   2229  OE1 GLN   144      71.846  68.880  74.188  1.00  0.00          
ATOM   2230  NE2 GLN   144      70.744  68.757  75.961  1.00  0.00          
ATOM   2231 HE21 GLN   144      70.332  69.623  75.643  1.00  0.00          
ATOM   2232 HE22 GLN   144      70.360  68.300  76.775  1.00  0.00          
ATOM   2233  C   GLN   144      72.308  63.958  75.962  1.00  0.00          
ATOM   2234  O   GLN   144      71.182  63.501  75.719  1.00  0.00          
ATOM   2235  N   VAL   145      72.769  64.067  77.210  1.00  0.00          
ATOM   2236  H   VAL   145      73.651  64.503  77.435  1.00  0.00          
ATOM   2237  CA  VAL   145      72.139  63.505  78.363  1.00  0.00          
ATOM   2238  HA  VAL   145      71.266  62.917  78.081  1.00  0.00          
ATOM   2239  CB  VAL   145      73.116  62.653  79.160  1.00  0.00          
ATOM   2240  HB  VAL   145      74.041  63.187  79.378  1.00  0.00          
ATOM   2241  CG1 VAL   145      72.574  62.346  80.564  1.00  0.00          
ATOM   2242 HG11 VAL   145      72.811  63.133  81.280  1.00  0.00          
ATOM   2243 HG12 VAL   145      71.512  62.137  80.437  1.00  0.00          
ATOM   2244 HG13 VAL   145      73.178  61.525  80.950  1.00  0.00          
ATOM   2245  CG2 VAL   145      73.512  61.329  78.409  1.00  0.00          
ATOM   2246 HG21 VAL   145      72.650  60.698  78.192  1.00  0.00          
ATOM   2247 HG22 VAL   145      74.010  61.622  77.485  1.00  0.00          
ATOM   2248 HG23 VAL   145      74.213  60.720  78.979  1.00  0.00          
ATOM   2249  C   VAL   145      71.665  64.727  79.143  1.00  0.00          
ATOM   2250  O   VAL   145      72.431  65.681  79.252  1.00  0.00          
ATOM   2251  N   THR   146      70.438  64.736  79.698  1.00  0.00          
ATOM   2252  H   THR   146      69.790  64.000  79.457  1.00  0.00          
ATOM   2253  CA  THR   146      69.824  65.879  80.370  1.00  0.00          
ATOM   2254  HA  THR   146      70.566  66.663  80.524  1.00  0.00          
ATOM   2255  CB  THR   146      68.862  66.657  79.457  1.00  0.00          
ATOM   2256  HB  THR   146      68.128  65.983  79.016  1.00  0.00          
ATOM   2257  CG2 THR   146      68.141  67.771  80.221  1.00  0.00          
ATOM   2258 HG21 THR   146      68.758  68.306  80.943  1.00  0.00          
ATOM   2259 HG22 THR   146      67.850  68.539  79.504  1.00  0.00          
ATOM   2260 HG23 THR   146      67.218  67.334  80.604  1.00  0.00          
ATOM   2261  OG1 THR   146      69.586  67.193  78.410  1.00  0.00          
ATOM   2262  HG1 THR   146      69.727  66.446  77.825  1.00  0.00          
ATOM   2263  C   THR   146      69.151  65.465  81.641  1.00  0.00          
ATOM   2264  O   THR   146      68.130  64.768  81.569  1.00  0.00          
ATOM   2265  N   GLU   147      69.530  66.011  82.786  1.00  0.00          
ATOM   2266  H   GLU   147      70.293  66.660  82.655  1.00  0.00          
ATOM   2267  CA  GLU   147      68.808  65.775  84.043  1.00  0.00          
ATOM   2268  HA  GLU   147      68.581  64.710  84.001  1.00  0.00          
ATOM   2269  CB  GLU   147      69.692  65.953  85.270  1.00  0.00          
ATOM   2270  HB2 GLU   147      69.776  67.037  85.358  1.00  0.00          
ATOM   2271  HB3 GLU   147      69.190  65.609  86.175  1.00  0.00          
ATOM   2272  CG  GLU   147      71.125  65.561  85.324  1.00  0.00          
ATOM   2273  HG2 GLU   147      71.243  64.497  85.123  1.00  0.00          
ATOM   2274  HG3 GLU   147      71.598  66.083  84.492  1.00  0.00          
ATOM   2275  CD  GLU   147      71.895  65.850  86.655  1.00  0.00          
ATOM   2276  OE1 GLU   147      71.264  65.844  87.730  1.00  0.00          
ATOM   2277  OE2 GLU   147      73.136  66.181  86.628  1.00  0.00          
ATOM   2278  C   GLU   147      67.597  66.654  84.125  1.00  0.00          
ATOM   2279  O   GLU   147      67.667  67.862  84.051  1.00  0.00          
ATOM   2280  N   LEU   148      66.417  66.052  84.376  1.00  0.00          
ATOM   2281  H   LEU   148      66.450  65.138  84.804  1.00  0.00          
ATOM   2282  CA  LEU   148      65.084  66.620  84.556  1.00  0.00          
ATOM   2283  HA  LEU   148      65.074  67.530  83.955  1.00  0.00          
ATOM   2284  CB  LEU   148      63.942  65.761  83.933  1.00  0.00          
ATOM   2285  HB2 LEU   148      63.671  64.921  84.573  1.00  0.00          
ATOM   2286  HB3 LEU   148      63.015  66.330  83.869  1.00  0.00          
ATOM   2287  CG  LEU   148      64.145  65.112  82.553  1.00  0.00          
ATOM   2288  HG  LEU   148      65.016  64.459  82.507  1.00  0.00          
ATOM   2289  CD1 LEU   148      62.853  64.310  82.418  1.00  0.00          
ATOM   2290 HD11 LEU   148      62.701  63.902  81.419  1.00  0.00          
ATOM   2291 HD12 LEU   148      62.996  63.379  82.966  1.00  0.00          
ATOM   2292 HD13 LEU   148      61.967  64.858  82.739  1.00  0.00          
ATOM   2293  CD2 LEU   148      64.423  66.164  81.478  1.00  0.00          
ATOM   2294 HD21 LEU   148      63.488  66.669  81.235  1.00  0.00          
ATOM   2295 HD22 LEU   148      65.102  66.962  81.778  1.00  0.00          
ATOM   2296 HD23 LEU   148      64.852  65.639  80.624  1.00  0.00          
ATOM   2297  C   LEU   148      64.895  66.960  86.045  1.00  0.00          
ATOM   2298  O   LEU   148      65.651  66.599  86.977  1.00  0.00          
ATOM   2299  N   VAL   149      63.797  67.689  86.308  1.00  0.00          
ATOM   2300  H   VAL   149      63.178  67.956  85.556  1.00  0.00          
ATOM   2301  CA  VAL   149      63.277  67.789  87.663  1.00  0.00          
ATOM   2302  HA  VAL   149      64.161  68.131  88.200  1.00  0.00          
ATOM   2303  CB  VAL   149      62.243  68.890  87.934  1.00  0.00          
ATOM   2304  HB  VAL   149      61.435  68.473  87.333  1.00  0.00          
ATOM   2305  CG1 VAL   149      61.741  69.034  89.397  1.00  0.00          
ATOM   2306 HG11 VAL   149      62.300  69.711  90.042  1.00  0.00          
ATOM   2307 HG12 VAL   149      60.758  69.467  89.211  1.00  0.00          
ATOM   2308 HG13 VAL   149      61.580  68.076  89.890  1.00  0.00          
ATOM   2309  CG2 VAL   149      62.765  70.238  87.362  1.00  0.00          
ATOM   2310 HG21 VAL   149      62.029  70.977  87.681  1.00  0.00          
ATOM   2311 HG22 VAL   149      63.740  70.407  87.820  1.00  0.00          
ATOM   2312 HG23 VAL   149      62.886  70.227  86.279  1.00  0.00          
ATOM   2313  C   VAL   149      62.971  66.500  88.363  1.00  0.00          
ATOM   2314  O   VAL   149      63.227  66.429  89.620  1.00  0.00          
ATOM   2315  N   ASP   150      62.535  65.513  87.685  1.00  0.00          
ATOM   2316  H   ASP   150      62.252  65.616  86.721  1.00  0.00          
ATOM   2317  CA  ASP   150      62.268  64.153  88.311  1.00  0.00          
ATOM   2318  HA  ASP   150      62.843  64.042  89.231  1.00  0.00          
ATOM   2319  CB  ASP   150      60.743  64.028  88.676  1.00  0.00          
ATOM   2320  HB2 ASP   150      60.579  63.050  89.128  1.00  0.00          
ATOM   2321  HB3 ASP   150      60.406  64.768  89.402  1.00  0.00          
ATOM   2322  CG  ASP   150      59.867  64.140  87.423  1.00  0.00          
ATOM   2323  OD1 ASP   150      60.260  64.570  86.340  1.00  0.00          
ATOM   2324  OD2 ASP   150      58.681  63.850  87.587  1.00  0.00          
ATOM   2325  C   ASP   150      62.694  62.952  87.408  1.00  0.00          
ATOM   2326  O   ASP   150      62.153  61.813  87.626  1.00  0.00          
ATOM   2327  N   GLY   151      63.661  63.164  86.537  1.00  0.00          
ATOM   2328  H   GLY   151      63.964  64.115  86.384  1.00  0.00          
ATOM   2329  CA  GLY   151      64.296  62.113  85.727  1.00  0.00          
ATOM   2330  HA2 GLY   151      64.444  61.231  86.351  1.00  0.00          
ATOM   2331  HA3 GLY   151      63.476  61.827  85.069  1.00  0.00          
ATOM   2332  C   GLY   151      65.551  62.433  84.979  1.00  0.00          
ATOM   2333  O   GLY   151      66.213  63.422  85.289  1.00  0.00          
ATOM   2334  N   ILE   152      65.762  61.590  83.903  1.00  0.00          
ATOM   2335  H   ILE   152      65.183  60.767  83.813  1.00  0.00          
ATOM   2336  CA  ILE   152      66.762  61.870  82.898  1.00  0.00          
ATOM   2337  HA  ILE   152      66.956  62.941  82.966  1.00  0.00          
ATOM   2338  CB  ILE   152      68.118  61.184  83.305  1.00  0.00          
ATOM   2339  HB  ILE   152      68.236  61.275  84.385  1.00  0.00          
ATOM   2340  CG2 ILE   152      68.278  59.652  83.246  1.00  0.00          
ATOM   2341 HG21 ILE   152      69.169  59.305  83.769  1.00  0.00          
ATOM   2342 HG22 ILE   152      67.516  59.039  83.729  1.00  0.00          
ATOM   2343 HG23 ILE   152      68.312  59.213  82.249  1.00  0.00          
ATOM   2344  CG1 ILE   152      69.382  61.875  82.671  1.00  0.00          
ATOM   2345 HG12 ILE   152      69.259  61.771  81.593  1.00  0.00          
ATOM   2346 HG13 ILE   152      69.324  62.953  82.827  1.00  0.00          
ATOM   2347  CD1 ILE   152      70.742  61.515  83.214  1.00  0.00          
ATOM   2348 HD11 ILE   152      70.681  61.344  84.289  1.00  0.00          
ATOM   2349 HD12 ILE   152      71.179  60.726  82.601  1.00  0.00          
ATOM   2350 HD13 ILE   152      71.345  62.402  83.023  1.00  0.00          
ATOM   2351  C   ILE   152      66.268  61.530  81.545  1.00  0.00          
ATOM   2352  O   ILE   152      65.604  60.550  81.305  1.00  0.00          
ATOM   2353  N   PHE   153      66.541  62.430  80.630  1.00  0.00          
ATOM   2354  H   PHE   153      66.991  63.262  80.985  1.00  0.00          
ATOM   2355  CA  PHE   153      66.399  62.264  79.211  1.00  0.00          
ATOM   2356  HA  PHE   153      65.665  61.473  79.057  1.00  0.00          
ATOM   2357  CB  PHE   153      65.720  63.484  78.629  1.00  0.00          
ATOM   2358  HB2 PHE   153      64.846  63.846  79.169  1.00  0.00          
ATOM   2359  HB3 PHE   153      66.418  64.313  78.748  1.00  0.00          
ATOM   2360  CG  PHE   153      65.442  63.453  77.204  1.00  0.00          
ATOM   2361  CD1 PHE   153      64.313  62.793  76.763  1.00  0.00          
ATOM   2362  HD1 PHE   153      63.714  62.201  77.439  1.00  0.00          
ATOM   2363  CE1 PHE   153      64.064  62.700  75.388  1.00  0.00          
ATOM   2364  HE1 PHE   153      63.200  62.138  75.067  1.00  0.00          
ATOM   2365  CZ  PHE   153      64.929  63.366  74.462  1.00  0.00          
ATOM   2366  HZ  PHE   153      64.646  63.329  73.420  1.00  0.00          
ATOM   2367  CE2 PHE   153      65.982  64.169  74.925  1.00  0.00          
ATOM   2368  HE2 PHE   153      66.702  64.581  74.233  1.00  0.00          
ATOM   2369  CD2 PHE   153      66.236  64.206  76.309  1.00  0.00          
ATOM   2370  HD2 PHE   153      67.062  64.797  76.676  1.00  0.00          
ATOM   2371  C   PHE   153      67.724  61.993  78.520  1.00  0.00          
ATOM   2372  O   PHE   153      68.691  62.652  78.798  1.00  0.00          
ATOM   2373  N   ILE   154      67.742  61.121  77.492  1.00  0.00          
ATOM   2374  H   ILE   154      66.844  60.703  77.296  1.00  0.00          
ATOM   2375  CA  ILE   154      68.832  60.654  76.638  1.00  0.00          
ATOM   2376  HA  ILE   154      69.739  61.214  76.864  1.00  0.00          
ATOM   2377  CB  ILE   154      69.354  59.252  77.020  1.00  0.00          
ATOM   2378  HB  ILE   154      68.585  58.517  76.784  1.00  0.00          
ATOM   2379  CG2 ILE   154      70.659  58.960  76.247  1.00  0.00          
ATOM   2380 HG21 ILE   154      70.428  59.098  75.190  1.00  0.00          
ATOM   2381 HG22 ILE   154      71.514  59.560  76.556  1.00  0.00          
ATOM   2382 HG23 ILE   154      70.943  57.916  76.375  1.00  0.00          
ATOM   2383  CG1 ILE   154      69.658  59.120  78.519  1.00  0.00          
ATOM   2384 HG12 ILE   154      70.441  59.812  78.829  1.00  0.00          
ATOM   2385 HG13 ILE   154      68.754  59.518  78.981  1.00  0.00          
ATOM   2386  CD1 ILE   154      69.973  57.678  79.055  1.00  0.00          
ATOM   2387 HD11 ILE   154      70.173  57.718  80.126  1.00  0.00          
ATOM   2388 HD12 ILE   154      69.112  57.022  78.922  1.00  0.00          
ATOM   2389 HD13 ILE   154      70.872  57.304  78.566  1.00  0.00          
ATOM   2390  C   ILE   154      68.612  60.748  75.179  1.00  0.00          
ATOM   2391  O   ILE   154      67.921  59.906  74.602  1.00  0.00          
ATOM   2392  N   GLY   155      69.142  61.756  74.472  1.00  0.00          
ATOM   2393  H   GLY   155      69.722  62.386  75.007  1.00  0.00          
ATOM   2394  CA  GLY   155      68.815  62.232  73.126  1.00  0.00          
ATOM   2395  HA2 GLY   155      68.052  61.589  72.685  1.00  0.00          
ATOM   2396  HA3 GLY   155      68.405  63.229  73.287  1.00  0.00          
ATOM   2397  C   GLY   155      70.011  62.302  72.209  1.00  0.00          
ATOM   2398  O   GLY   155      70.980  62.898  72.566  1.00  0.00          
ATOM   2399  N   LEU   156      69.960  61.777  70.971  1.00  0.00          
ATOM   2400  H   LEU   156      69.146  61.180  70.939  1.00  0.00          
ATOM   2401  CA  LEU   156      71.014  61.493  70.023  1.00  0.00          
ATOM   2402  HA  LEU   156      72.005  61.621  70.457  1.00  0.00          
ATOM   2403  CB  LEU   156      70.906  59.974  69.693  1.00  0.00          
ATOM   2404  HB2 LEU   156      69.841  59.790  69.551  1.00  0.00          
ATOM   2405  HB3 LEU   156      71.471  59.764  68.785  1.00  0.00          
ATOM   2406  CG  LEU   156      71.370  59.064  70.815  1.00  0.00          
ATOM   2407  HG  LEU   156      72.145  59.653  71.305  1.00  0.00          
ATOM   2408  CD1 LEU   156      70.272  58.787  71.974  1.00  0.00          
ATOM   2409 HD11 LEU   156      69.911  59.687  72.472  1.00  0.00          
ATOM   2410 HD12 LEU   156      69.340  58.384  71.578  1.00  0.00          
ATOM   2411 HD13 LEU   156      70.547  58.133  72.801  1.00  0.00          
ATOM   2412  CD2 LEU   156      71.932  57.777  70.321  1.00  0.00          
ATOM   2413 HD21 LEU   156      72.855  58.031  69.801  1.00  0.00          
ATOM   2414 HD22 LEU   156      72.152  57.123  71.164  1.00  0.00          
ATOM   2415 HD23 LEU   156      71.246  57.309  69.615  1.00  0.00          
ATOM   2416  C   LEU   156      70.803  62.385  68.796  1.00  0.00          
ATOM   2417  O   LEU   156      69.722  62.548  68.244  1.00  0.00          
ATOM   2418  N   THR   157      71.888  63.011  68.194  1.00  0.00          
ATOM   2419  H   THR   157      72.748  63.140  68.707  1.00  0.00          
ATOM   2420  CA  THR   157      71.908  63.565  66.778  1.00  0.00          
ATOM   2421  HA  THR   157      70.902  63.706  66.383  1.00  0.00          
ATOM   2422  CB  THR   157      72.400  65.009  66.851  1.00  0.00          
ATOM   2423  HB  THR   157      73.430  64.933  67.200  1.00  0.00          
ATOM   2424  CG2 THR   157      72.374  65.850  65.610  1.00  0.00          
ATOM   2425 HG21 THR   157      71.334  66.073  65.371  1.00  0.00          
ATOM   2426 HG22 THR   157      73.002  66.729  65.752  1.00  0.00          
ATOM   2427 HG23 THR   157      72.585  65.230  64.738  1.00  0.00          
ATOM   2428  OG1 THR   157      71.635  65.826  67.760  1.00  0.00          
ATOM   2429  HG1 THR   157      72.220  66.562  67.952  1.00  0.00          
ATOM   2430  C   THR   157      72.802  62.779  65.940  1.00  0.00          
ATOM   2431  O   THR   157      74.006  62.773  66.183  1.00  0.00          
ATOM   2432  N   VAL   158      72.248  62.052  64.971  1.00  0.00          
ATOM   2433  H   VAL   158      71.245  62.146  64.833  1.00  0.00          
ATOM   2434  CA  VAL   158      72.964  61.075  64.131  1.00  0.00          
ATOM   2435  HA  VAL   158      74.019  61.071  64.405  1.00  0.00          
ATOM   2436  CB  VAL   158      72.402  59.655  64.376  1.00  0.00          
ATOM   2437  HB  VAL   158      71.343  59.734  64.624  1.00  0.00          
ATOM   2438  CG1 VAL   158      72.512  58.694  63.181  1.00  0.00          
ATOM   2439 HG11 VAL   158      71.816  58.996  62.397  1.00  0.00          
ATOM   2440 HG12 VAL   158      73.520  58.697  62.778  1.00  0.00          
ATOM   2441 HG13 VAL   158      72.261  57.679  63.479  1.00  0.00          
ATOM   2442  CG2 VAL   158      73.131  59.040  65.576  1.00  0.00          
ATOM   2443 HG21 VAL   158      74.194  58.940  65.354  1.00  0.00          
ATOM   2444 HG22 VAL   158      73.006  59.680  66.449  1.00  0.00          
ATOM   2445 HG23 VAL   158      72.726  58.055  65.806  1.00  0.00          
ATOM   2446  C   VAL   158      72.904  61.471  62.663  1.00  0.00          
ATOM   2447  O   VAL   158      71.861  61.910  62.179  1.00  0.00          
ATOM   2448  N   ASN   159      73.986  61.255  61.914  1.00  0.00          
ATOM   2449  H   ASN   159      74.803  60.786  62.278  1.00  0.00          
ATOM   2450  CA  ASN   159      73.972  61.373  60.449  1.00  0.00          
ATOM   2451  HA  ASN   159      73.348  62.255  60.298  1.00  0.00          
ATOM   2452  CB  ASN   159      75.408  61.709  60.016  1.00  0.00          
ATOM   2453  HB2 ASN   159      75.704  62.522  60.679  1.00  0.00          
ATOM   2454  HB3 ASN   159      76.041  60.835  60.167  1.00  0.00          
ATOM   2455  CG  ASN   159      75.613  62.128  58.557  1.00  0.00          
ATOM   2456  OD1 ASN   159      75.009  61.580  57.687  1.00  0.00          
ATOM   2457  ND2 ASN   159      76.628  62.896  58.238  1.00  0.00          
ATOM   2458 HD21 ASN   159      76.791  63.077  57.257  1.00  0.00          
ATOM   2459 HD22 ASN   159      77.187  63.357  58.942  1.00  0.00          
ATOM   2460  C   ASN   159      73.214  60.264  59.681  1.00  0.00          
ATOM   2461  O   ASN   159      73.628  59.103  59.720  1.00  0.00          
ATOM   2462  N   HID   160      72.229  60.638  58.859  1.00  0.00          
ATOM   2463  H   HID   160      72.031  61.628  58.769  1.00  0.00          
ATOM   2464  CA  HID   160      71.390  59.685  58.123  1.00  0.00          
ATOM   2465  HA  HID   160      71.090  58.927  58.846  1.00  0.00          
ATOM   2466  CB  HID   160      70.108  60.387  57.642  1.00  0.00          
ATOM   2467  HB2 HID   160      69.874  61.173  58.377  1.00  0.00          
ATOM   2468  HB3 HID   160      70.334  60.888  56.684  1.00  0.00          
ATOM   2469  CG  HID   160      68.889  59.528  57.503  1.00  0.00          
ATOM   2470  ND1 HID   160      68.834  58.317  56.847  1.00  0.00          
ATOM   2471  HD1 HID   160      69.652  57.797  56.520  1.00  0.00          
ATOM   2472  CE1 HID   160      67.540  57.917  56.797  1.00  0.00          
ATOM   2473  HE1 HID   160      67.217  56.993  56.321  1.00  0.00          
ATOM   2474  NE2 HID   160      66.755  58.802  57.385  1.00  0.00          
ATOM   2475  CD2 HID   160      67.580  59.806  57.834  1.00  0.00          
ATOM   2476  HD2 HID   160      67.184  60.681  58.345  1.00  0.00          
ATOM   2477  C   HID   160      72.098  58.949  56.953  1.00  0.00          
ATOM   2478  O   HID   160      71.583  57.943  56.463  1.00  0.00          
ATOM   2479  N   VAL   161      73.272  59.407  56.491  1.00  0.00          
ATOM   2480  H   VAL   161      73.634  60.255  56.904  1.00  0.00          
ATOM   2481  CA  VAL   161      74.123  58.674  55.491  1.00  0.00          
ATOM   2482  HA  VAL   161      73.476  58.230  54.735  1.00  0.00          
ATOM   2483  CB  VAL   161      75.225  59.627  54.984  1.00  0.00          
ATOM   2484  HB  VAL   161      75.705  59.983  55.895  1.00  0.00          
ATOM   2485  CG1 VAL   161      76.242  58.847  54.158  1.00  0.00          
ATOM   2486 HG11 VAL   161      75.704  58.573  53.251  1.00  0.00          
ATOM   2487 HG12 VAL   161      77.072  59.463  53.813  1.00  0.00          
ATOM   2488 HG13 VAL   161      76.714  57.990  54.638  1.00  0.00          
ATOM   2489  CG2 VAL   161      74.675  60.825  54.263  1.00  0.00          
ATOM   2490 HG21 VAL   161      73.767  61.236  54.703  1.00  0.00          
ATOM   2491 HG22 VAL   161      75.484  61.550  54.360  1.00  0.00          
ATOM   2492 HG23 VAL   161      74.427  60.584  53.230  1.00  0.00          
ATOM   2493  C   VAL   161      74.766  57.496  56.188  1.00  0.00          
ATOM   2494  O   VAL   161      74.947  56.492  55.535  1.00  0.00          
ATOM   2495  N   VAL   162      75.107  57.620  57.503  1.00  0.00          
ATOM   2496  H   VAL   162      75.068  58.554  57.885  1.00  0.00          
ATOM   2497  CA  VAL   162      75.669  56.557  58.359  1.00  0.00          
ATOM   2498  HA  VAL   162      76.471  56.113  57.769  1.00  0.00          
ATOM   2499  CB  VAL   162      76.325  57.051  59.677  1.00  0.00          
ATOM   2500  HB  VAL   162      75.647  57.519  60.391  1.00  0.00          
ATOM   2501  CG1 VAL   162      76.979  55.860  60.386  1.00  0.00          
ATOM   2502 HG11 VAL   162      76.278  55.177  60.866  1.00  0.00          
ATOM   2503 HG12 VAL   162      77.672  55.389  59.689  1.00  0.00          
ATOM   2504 HG13 VAL   162      77.557  56.234  61.231  1.00  0.00          
ATOM   2505  CG2 VAL   162      77.372  58.098  59.301  1.00  0.00          
ATOM   2506 HG21 VAL   162      76.957  58.850  58.629  1.00  0.00          
ATOM   2507 HG22 VAL   162      77.666  58.709  60.155  1.00  0.00          
ATOM   2508 HG23 VAL   162      78.328  57.674  58.994  1.00  0.00          
ATOM   2509  C   VAL   162      74.643  55.503  58.747  1.00  0.00          
ATOM   2510  O   VAL   162      74.913  54.308  58.727  1.00  0.00          
ATOM   2511  N   ALA   163      73.414  55.921  59.062  1.00  0.00          
ATOM   2512  H   ALA   163      73.225  56.916  59.060  1.00  0.00          
ATOM   2513  CA  ALA   163      72.348  55.033  59.532  1.00  0.00          
ATOM   2514  HA  ALA   163      72.515  54.024  59.151  1.00  0.00          
ATOM   2515  CB  ALA   163      72.419  54.988  61.066  1.00  0.00          
ATOM   2516  HB1 ALA   163      73.377  54.573  61.381  1.00  0.00          
ATOM   2517  HB2 ALA   163      72.311  55.996  61.469  1.00  0.00          
ATOM   2518  HB3 ALA   163      71.615  54.370  61.461  1.00  0.00          
ATOM   2519  C   ALA   163      70.959  55.488  59.057  1.00  0.00          
ATOM   2520  O   ALA   163      70.634  56.669  59.145  1.00  0.00          
ATOM   2521  N   ASP   164      70.113  54.555  58.612  1.00  0.00          
ATOM   2522  H   ASP   164      70.411  53.591  58.593  1.00  0.00          
ATOM   2523  CA  ASP   164      68.665  54.791  58.552  1.00  0.00          
ATOM   2524  HA  ASP   164      68.495  55.828  58.265  1.00  0.00          
ATOM   2525  CB  ASP   164      68.018  53.918  57.465  1.00  0.00          
ATOM   2526  HB2 ASP   164      66.998  54.272  57.313  1.00  0.00          
ATOM   2527  HB3 ASP   164      68.552  54.095  56.533  1.00  0.00          
ATOM   2528  CG  ASP   164      67.976  52.405  57.721  1.00  0.00          
ATOM   2529  OD1 ASP   164      68.642  51.886  58.640  1.00  0.00          
ATOM   2530  OD2 ASP   164      67.212  51.721  57.000  1.00  0.00          
ATOM   2531  C   ASP   164      68.015  54.605  59.940  1.00  0.00          
ATOM   2532  O   ASP   164      68.687  54.231  60.901  1.00  0.00          
ATOM   2533  N   GLY   165      66.709  54.862  60.068  1.00  0.00          
ATOM   2534  H   GLY   165      66.185  55.128  59.248  1.00  0.00          
ATOM   2535  CA  GLY   165      65.990  54.749  61.347  1.00  0.00          
ATOM   2536  HA2 GLY   165      66.382  55.488  62.047  1.00  0.00          
ATOM   2537  HA3 GLY   165      64.934  54.956  61.181  1.00  0.00          
ATOM   2538  C   GLY   165      66.103  53.362  61.993  1.00  0.00          
ATOM   2539  O   GLY   165      66.367  53.259  63.191  1.00  0.00          
ATOM   2540  N   LYS   166      65.994  52.294  61.196  1.00  0.00          
ATOM   2541  H   LYS   166      65.770  52.458  60.218  1.00  0.00          
ATOM   2542  CA  LYS   166      66.189  50.906  61.638  1.00  0.00          
ATOM   2543  HA  LYS   166      65.522  50.715  62.481  1.00  0.00          
ATOM   2544  CB  LYS   166      65.811  49.965  60.482  1.00  0.00          
ATOM   2545  HB2 LYS   166      64.848  50.275  60.072  1.00  0.00          
ATOM   2546  HB3 LYS   166      66.559  50.036  59.689  1.00  0.00          
ATOM   2547  CG  LYS   166      65.687  48.509  60.947  1.00  0.00          
ATOM   2548  HG2 LYS   166      66.640  48.182  61.365  1.00  0.00          
ATOM   2549  HG3 LYS   166      64.919  48.449  61.719  1.00  0.00          
ATOM   2550  CD  LYS   166      65.301  47.595  59.776  1.00  0.00          
ATOM   2551  HD2 LYS   166      64.386  47.969  59.314  1.00  0.00          
ATOM   2552  HD3 LYS   166      66.093  47.619  59.030  1.00  0.00          
ATOM   2553  CE  LYS   166      65.058  46.142  60.196  1.00  0.00          
ATOM   2554  HE2 LYS   166      64.192  46.095  60.863  1.00  0.00          
ATOM   2555  HE3 LYS   166      64.815  45.564  59.298  1.00  0.00          
ATOM   2556  NZ  LYS   166      66.239  45.545  60.861  1.00  0.00          
ATOM   2557  HZ1 LYS   166      66.192  44.529  60.794  1.00  0.00          
ATOM   2558  HZ2 LYS   166      67.105  45.830  60.412  1.00  0.00          
ATOM   2559  HZ3 LYS   166      66.286  45.805  61.846  1.00  0.00          
ATOM   2560  C   LYS   166      67.618  50.667  62.139  1.00  0.00          
ATOM   2561  O   LYS   166      67.800  50.120  63.224  1.00  0.00          
ATOM   2562  N   SER   167      68.629  51.133  61.404  1.00  0.00          
ATOM   2563  H   SER   167      68.413  51.565  60.510  1.00  0.00          
ATOM   2564  CA  SER   167      70.041  51.048  61.811  1.00  0.00          
ATOM   2565  HA  SER   167      70.285  50.006  62.017  1.00  0.00          
ATOM   2566  CB  SER   167      70.954  51.535  60.682  1.00  0.00          
ATOM   2567  HB2 SER   167      70.733  52.578  60.464  1.00  0.00          
ATOM   2568  HB3 SER   167      71.993  51.457  60.989  1.00  0.00          
ATOM   2569  OG  SER   167      70.756  50.775  59.509  1.00  0.00          
ATOM   2570  HG  SER   167      69.914  51.120  59.114  1.00  0.00          
ATOM   2571  C   SER   167      70.333  51.857  63.081  1.00  0.00          
ATOM   2572  O   SER   167      71.050  51.372  63.951  1.00  0.00          
ATOM   2573  N   PHE   168      69.752  53.054  63.220  1.00  0.00          
ATOM   2574  H   PHE   168      69.188  53.393  62.445  1.00  0.00          
ATOM   2575  CA  PHE   168      69.841  53.915  64.407  1.00  0.00          
ATOM   2576  HA  PHE   168      70.889  54.129  64.616  1.00  0.00          
ATOM   2577  CB  PHE   168      69.122  55.244  64.100  1.00  0.00          
ATOM   2578  HB2 PHE   168      69.695  55.777  63.340  1.00  0.00          
ATOM   2579  HB3 PHE   168      68.150  55.027  63.662  1.00  0.00          
ATOM   2580  CG  PHE   168      68.888  56.170  65.284  1.00  0.00          
ATOM   2581  CD1 PHE   168      67.743  56.022  66.091  1.00  0.00          
ATOM   2582  HD1 PHE   168      67.033  55.235  65.883  1.00  0.00          
ATOM   2583  CE1 PHE   168      67.521  56.889  67.175  1.00  0.00          
ATOM   2584  HE1 PHE   168      66.652  56.756  67.801  1.00  0.00          
ATOM   2585  CZ  PHE   168      68.428  57.928  67.446  1.00  0.00          
ATOM   2586  HZ  PHE   168      68.249  58.597  68.276  1.00  0.00          
ATOM   2587  CE2 PHE   168      69.564  58.091  66.635  1.00  0.00          
ATOM   2588  HE2 PHE   168      70.259  58.893  66.835  1.00  0.00          
ATOM   2589  CD2 PHE   168      69.794  57.208  65.564  1.00  0.00          
ATOM   2590  HD2 PHE   168      70.665  57.329  64.945  1.00  0.00          
ATOM   2591  C   PHE   168      69.262  53.229  65.652  1.00  0.00          
ATOM   2592  O   PHE   168      69.915  53.189  66.697  1.00  0.00          
ATOM   2593  N   TRP   169      68.069  52.638  65.539  1.00  0.00          
ATOM   2594  H   TRP   169      67.550  52.727  64.670  1.00  0.00          
ATOM   2595  CA  TRP   169      67.457  51.913  66.651  1.00  0.00          
ATOM   2596  HA  TRP   169      67.588  52.519  67.548  1.00  0.00          
ATOM   2597  CB  TRP   169      65.946  51.769  66.432  1.00  0.00          
ATOM   2598  HB2 TRP   169      65.744  51.438  65.412  1.00  0.00          
ATOM   2599  HB3 TRP   169      65.561  51.012  67.117  1.00  0.00          
ATOM   2600  CG  TRP   169      65.225  53.053  66.718  1.00  0.00          
ATOM   2601  CD1 TRP   169      64.616  53.863  65.822  1.00  0.00          
ATOM   2602  HD1 TRP   169      64.542  53.661  64.760  1.00  0.00          
ATOM   2603  NE1 TRP   169      64.172  55.008  66.458  1.00  0.00          
ATOM   2604  HE1 TRP   169      63.782  55.809  65.967  1.00  0.00          
ATOM   2605  CE2 TRP   169      64.450  54.978  67.807  1.00  0.00          
ATOM   2606  CZ2 TRP   169      64.231  55.886  68.854  1.00  0.00          
ATOM   2607  HZ2 TRP   169      63.742  56.828  68.667  1.00  0.00          
ATOM   2608  CH2 TRP   169      64.698  55.572  70.141  1.00  0.00          
ATOM   2609  HH2 TRP   169      64.555  56.271  70.955  1.00  0.00          
ATOM   2610  CZ3 TRP   169      65.371  54.357  70.362  1.00  0.00          
ATOM   2611  HZ3 TRP   169      65.758  54.123  71.341  1.00  0.00          
ATOM   2612  CE3 TRP   169      65.569  53.445  69.309  1.00  0.00          
ATOM   2613  HE3 TRP   169      66.093  52.517  69.489  1.00  0.00          
ATOM   2614  CD2 TRP   169      65.118  53.735  68.004  1.00  0.00          
ATOM   2615  C   TRP   169      68.167  50.596  66.966  1.00  0.00          
ATOM   2616  O   TRP   169      68.362  50.317  68.148  1.00  0.00          
ATOM   2617  N   LEU   170      68.676  49.857  65.965  1.00  0.00          
ATOM   2618  H   LEU   170      68.503  50.177  65.023  1.00  0.00          
ATOM   2619  CA  LEU   170      69.492  48.667  66.252  1.00  0.00          
ATOM   2620  HA  LEU   170      68.893  47.995  66.867  1.00  0.00          
ATOM   2621  CB  LEU   170      69.949  48.014  64.913  1.00  0.00          
ATOM   2622  HB2 LEU   170      69.055  47.602  64.444  1.00  0.00          
ATOM   2623  HB3 LEU   170      70.253  48.744  64.162  1.00  0.00          
ATOM   2624  CG  LEU   170      70.946  46.839  64.984  1.00  0.00          
ATOM   2625  HG  LEU   170      70.773  46.252  65.887  1.00  0.00          
ATOM   2626  CD1 LEU   170      70.578  45.772  63.942  1.00  0.00          
ATOM   2627 HD11 LEU   170      70.710  46.274  62.983  1.00  0.00          
ATOM   2628 HD12 LEU   170      71.250  44.927  64.093  1.00  0.00          
ATOM   2629 HD13 LEU   170      69.523  45.548  64.097  1.00  0.00          
ATOM   2630  CD2 LEU   170      72.456  47.119  64.834  1.00  0.00          
ATOM   2631 HD21 LEU   170      72.755  48.069  65.277  1.00  0.00          
ATOM   2632 HD22 LEU   170      73.110  46.351  65.247  1.00  0.00          
ATOM   2633 HD23 LEU   170      72.760  47.309  63.805  1.00  0.00          
ATOM   2634  C   LEU   170      70.733  49.086  67.034  1.00  0.00          
ATOM   2635  O   LEU   170      71.090  48.429  68.039  1.00  0.00          
ATOM   2636  N   PHE   171      71.334  50.191  66.639  1.00  0.00          
ATOM   2637  H   PHE   171      70.917  50.726  65.891  1.00  0.00          
ATOM   2638  CA  PHE   171      72.602  50.702  67.299  1.00  0.00          
ATOM   2639  HA  PHE   171      73.308  49.874  67.242  1.00  0.00          
ATOM   2640  CB  PHE   171      73.043  51.952  66.446  1.00  0.00          
ATOM   2641  HB2 PHE   171      73.654  51.591  65.619  1.00  0.00          
ATOM   2642  HB3 PHE   171      72.189  52.382  65.922  1.00  0.00          
ATOM   2643  CG  PHE   171      73.793  53.021  67.217  1.00  0.00          
ATOM   2644  CD1 PHE   171      75.003  52.678  67.725  1.00  0.00          
ATOM   2645  HD1 PHE   171      75.374  51.699  67.461  1.00  0.00          
ATOM   2646  CE1 PHE   171      75.729  53.549  68.601  1.00  0.00          
ATOM   2647  HE1 PHE   171      76.643  53.231  69.082  1.00  0.00          
ATOM   2648  CZ  PHE   171      75.138  54.842  68.930  1.00  0.00          
ATOM   2649  HZ  PHE   171      75.696  55.407  69.663  1.00  0.00          
ATOM   2650  CE2 PHE   171      73.812  55.153  68.523  1.00  0.00          
ATOM   2651  HE2 PHE   171      73.321  56.089  68.746  1.00  0.00          
ATOM   2652  CD2 PHE   171      73.258  54.305  67.536  1.00  0.00          
ATOM   2653  HD2 PHE   171      72.249  54.446  67.178  1.00  0.00          
ATOM   2654  C   PHE   171      72.318  51.021  68.764  1.00  0.00          
ATOM   2655  O   PHE   171      73.163  50.774  69.608  1.00  0.00          
ATOM   2656  N   VAL   172      71.201  51.654  69.044  1.00  0.00          
ATOM   2657  H   VAL   172      70.712  52.186  68.338  1.00  0.00          
ATOM   2658  CA  VAL   172      70.780  51.959  70.447  1.00  0.00          
ATOM   2659  HA  VAL   172      71.623  52.336  71.025  1.00  0.00          
ATOM   2660  CB  VAL   172      69.774  53.103  70.471  1.00  0.00          
ATOM   2661  HB  VAL   172      68.973  52.889  69.763  1.00  0.00          
ATOM   2662  CG1 VAL   172      69.102  53.290  71.816  1.00  0.00          
ATOM   2663 HG11 VAL   172      69.816  53.593  72.583  1.00  0.00          
ATOM   2664 HG12 VAL   172      68.283  54.005  71.739  1.00  0.00          
ATOM   2665 HG13 VAL   172      68.703  52.379  72.261  1.00  0.00          
ATOM   2666  CG2 VAL   172      70.283  54.551  70.094  1.00  0.00          
ATOM   2667 HG21 VAL   172      69.395  55.181  70.045  1.00  0.00          
ATOM   2668 HG22 VAL   172      70.885  54.946  70.912  1.00  0.00          
ATOM   2669 HG23 VAL   172      70.724  54.553  69.097  1.00  0.00          
ATOM   2670  C   VAL   172      70.364  50.769  71.277  1.00  0.00          
ATOM   2671  O   VAL   172      70.798  50.624  72.413  1.00  0.00          
ATOM   2672  N   ASN   173      69.672  49.789  70.693  1.00  0.00          
ATOM   2673  H   ASN   173      69.396  49.857  69.723  1.00  0.00          
ATOM   2674  CA  ASN   173      69.285  48.514  71.278  1.00  0.00          
ATOM   2675  HA  ASN   173      68.695  48.734  72.167  1.00  0.00          
ATOM   2676  CB  ASN   173      68.358  47.675  70.343  1.00  0.00          
ATOM   2677  HB2 ASN   173      68.954  47.525  69.442  1.00  0.00          
ATOM   2678  HB3 ASN   173      68.168  46.750  70.887  1.00  0.00          
ATOM   2679  CG  ASN   173      67.073  48.285  69.864  1.00  0.00          
ATOM   2680  OD1 ASN   173      66.588  47.974  68.787  1.00  0.00          
ATOM   2681  ND2 ASN   173      66.461  49.135  70.657  1.00  0.00          
ATOM   2682 HD21 ASN   173      65.612  49.602  70.372  1.00  0.00          
ATOM   2683 HD22 ASN   173      66.969  49.444  71.473  1.00  0.00          
ATOM   2684  C   ASN   173      70.404  47.634  71.698  1.00  0.00          
ATOM   2685  O   ASN   173      70.268  46.997  72.724  1.00  0.00          
ATOM   2686  N   SER   174      71.517  47.649  70.934  1.00  0.00          
ATOM   2687  H   SER   174      71.523  48.215  70.098  1.00  0.00          
ATOM   2688  CA  SER   174      72.816  47.091  71.258  1.00  0.00          
ATOM   2689  HA  SER   174      72.784  46.039  71.543  1.00  0.00          
ATOM   2690  CB  SER   174      73.690  47.188  69.978  1.00  0.00          
ATOM   2691  HB2 SER   174      74.111  48.180  69.816  1.00  0.00          
ATOM   2692  HB3 SER   174      74.510  46.487  70.133  1.00  0.00          
ATOM   2693  OG  SER   174      73.034  46.825  68.785  1.00  0.00          
ATOM   2694  HG  SER   174      72.253  47.359  68.623  1.00  0.00          
ATOM   2695  C   SER   174      73.607  47.874  72.379  1.00  0.00          
ATOM   2696  O   SER   174      74.217  47.302  73.255  1.00  0.00          
ATOM   2697  N   TRP   175      73.541  49.202  72.455  1.00  0.00          
ATOM   2698  H   TRP   175      73.094  49.717  71.710  1.00  0.00          
ATOM   2699  CA  TRP   175      74.161  50.029  73.502  1.00  0.00          
ATOM   2700  HA  TRP   175      75.218  49.807  73.652  1.00  0.00          
ATOM   2701  CB  TRP   175      73.909  51.547  73.288  1.00  0.00          
ATOM   2702  HB2 TRP   175      74.123  51.884  72.273  1.00  0.00          
ATOM   2703  HB3 TRP   175      72.827  51.674  73.289  1.00  0.00          
ATOM   2704  CG  TRP   175      74.412  52.564  74.279  1.00  0.00          
ATOM   2705  CD1 TRP   175      75.254  52.332  75.287  1.00  0.00          
ATOM   2706  HD1 TRP   175      75.656  51.345  75.461  1.00  0.00          
ATOM   2707  NE1 TRP   175      75.546  53.425  76.099  1.00  0.00          
ATOM   2708  HE1 TRP   175      76.022  53.409  76.990  1.00  0.00          
ATOM   2709  CE2 TRP   175      74.845  54.491  75.569  1.00  0.00          
ATOM   2710  CZ2 TRP   175      74.718  55.826  75.979  1.00  0.00          
ATOM   2711  HZ2 TRP   175      75.216  56.068  76.907  1.00  0.00          
ATOM   2712  CH2 TRP   175      73.880  56.697  75.304  1.00  0.00          
ATOM   2713  HH2 TRP   175      73.708  57.721  75.599  1.00  0.00          
ATOM   2714  CZ3 TRP   175      73.325  56.285  74.122  1.00  0.00          
ATOM   2715  HZ3 TRP   175      72.700  56.957  73.552  1.00  0.00          
ATOM   2716  CE3 TRP   175      73.461  54.955  73.677  1.00  0.00          
ATOM   2717  HE3 TRP   175      72.797  54.649  72.881  1.00  0.00          
ATOM   2718  CD2 TRP   175      74.205  53.966  74.402  1.00  0.00          
ATOM   2719  C   TRP   175      73.509  49.683  74.835  1.00  0.00          
ATOM   2720  O   TRP   175      74.114  49.525  75.905  1.00  0.00          
ATOM   2721  N   ALA   176      72.188  49.672  74.732  1.00  0.00          
ATOM   2722  H   ALA   176      71.800  49.799  73.808  1.00  0.00          
ATOM   2723  CA  ALA   176      71.296  49.373  75.896  1.00  0.00          
ATOM   2724  HA  ALA   176      71.564  50.062  76.697  1.00  0.00          
ATOM   2725  CB  ALA   176      69.810  49.529  75.575  1.00  0.00          
ATOM   2726  HB1 ALA   176      69.411  50.499  75.278  1.00  0.00          
ATOM   2727  HB2 ALA   176      69.584  48.848  74.755  1.00  0.00          
ATOM   2728  HB3 ALA   176      69.209  49.054  76.351  1.00  0.00          
ATOM   2729  C   ALA   176      71.625  47.975  76.406  1.00  0.00          
ATOM   2730  O   ALA   176      71.805  47.844  77.591  1.00  0.00          
ATOM   2731  N   GLU   177      71.740  46.957  75.502  1.00  0.00          
ATOM   2732  H   GLU   177      71.386  47.158  74.578  1.00  0.00          
ATOM   2733  CA  GLU   177      72.138  45.571  75.871  1.00  0.00          
ATOM   2734  HA  GLU   177      71.422  45.132  76.566  1.00  0.00          
ATOM   2735  CB  GLU   177      72.147  44.767  74.579  1.00  0.00          
ATOM   2736  HB2 GLU   177      71.100  44.873  74.293  1.00  0.00          
ATOM   2737  HB3 GLU   177      72.719  45.288  73.812  1.00  0.00          
ATOM   2738  CG  GLU   177      72.720  43.367  74.695  1.00  0.00          
ATOM   2739  HG2 GLU   177      73.780  43.440  74.454  1.00  0.00          
ATOM   2740  HG3 GLU   177      72.647  42.985  75.714  1.00  0.00          
ATOM   2741  CD  GLU   177      72.076  42.254  73.786  1.00  0.00          
ATOM   2742  OE1 GLU   177      72.339  41.031  74.046  1.00  0.00          
ATOM   2743  OE2 GLU   177      71.324  42.507  72.830  1.00  0.00          
ATOM   2744  C   GLU   177      73.572  45.630  76.564  1.00  0.00          
ATOM   2745  O   GLU   177      73.750  44.966  77.580  1.00  0.00          
ATOM   2746  N   ILE   178      74.560  46.393  76.035  1.00  0.00          
ATOM   2747  H   ILE   178      74.296  46.809  75.154  1.00  0.00          
ATOM   2748  CA  ILE   178      75.902  46.352  76.591  1.00  0.00          
ATOM   2749  HA  ILE   178      76.211  45.331  76.817  1.00  0.00          
ATOM   2750  CB  ILE   178      76.942  47.036  75.602  1.00  0.00          
ATOM   2751  HB  ILE   178      76.457  47.866  75.089  1.00  0.00          
ATOM   2752  CG2 ILE   178      78.338  47.516  76.174  1.00  0.00          
ATOM   2753 HG21 ILE   178      78.913  48.032  75.406  1.00  0.00          
ATOM   2754 HG22 ILE   178      78.021  48.233  76.931  1.00  0.00          
ATOM   2755 HG23 ILE   178      78.862  46.673  76.626  1.00  0.00          
ATOM   2756  CG1 ILE   178      77.279  46.035  74.468  1.00  0.00          
ATOM   2757 HG12 ILE   178      77.832  45.186  74.870  1.00  0.00          
ATOM   2758 HG13 ILE   178      76.400  45.470  74.158  1.00  0.00          
ATOM   2759  CD1 ILE   178      78.113  46.617  73.291  1.00  0.00          
ATOM   2760 HD11 ILE   178      79.105  46.887  73.652  1.00  0.00          
ATOM   2761 HD12 ILE   178      78.298  45.961  72.440  1.00  0.00          
ATOM   2762 HD13 ILE   178      77.648  47.512  72.877  1.00  0.00          
ATOM   2763  C   ILE   178      75.939  47.044  77.900  1.00  0.00          
ATOM   2764  O   ILE   178      76.720  46.785  78.796  1.00  0.00          
ATOM   2765  N   SER   179      74.957  47.961  78.152  1.00  0.00          
ATOM   2766  H   SER   179      74.395  48.172  77.340  1.00  0.00          
ATOM   2767  CA  SER   179      74.712  48.706  79.374  1.00  0.00          
ATOM   2768  HA  SER   179      75.582  49.108  79.894  1.00  0.00          
ATOM   2769  CB  SER   179      73.999  49.945  78.941  1.00  0.00          
ATOM   2770  HB2 SER   179      74.563  50.264  78.064  1.00  0.00          
ATOM   2771  HB3 SER   179      72.985  49.717  78.613  1.00  0.00          
ATOM   2772  OG  SER   179      74.036  50.784  80.047  1.00  0.00          
ATOM   2773  HG  SER   179      73.346  50.400  80.593  1.00  0.00          
ATOM   2774  C   SER   179      73.913  47.825  80.371  1.00  0.00          
ATOM   2775  O   SER   179      73.942  48.068  81.571  1.00  0.00          
ATOM   2776  N   ARG   180      73.303  46.734  79.898  1.00  0.00          
ATOM   2777  H   ARG   180      73.283  46.583  78.900  1.00  0.00          
ATOM   2778  CA  ARG   180      72.766  45.591  80.760  1.00  0.00          
ATOM   2779  HA  ARG   180      72.491  45.944  81.754  1.00  0.00          
ATOM   2780  CB  ARG   180      71.423  45.149  80.192  1.00  0.00          
ATOM   2781  HB2 ARG   180      71.471  44.903  79.131  1.00  0.00          
ATOM   2782  HB3 ARG   180      71.081  44.303  80.788  1.00  0.00          
ATOM   2783  CG  ARG   180      70.316  46.191  80.266  1.00  0.00          
ATOM   2784  HG2 ARG   180      70.479  46.778  81.170  1.00  0.00          
ATOM   2785  HG3 ARG   180      70.412  46.821  79.382  1.00  0.00          
ATOM   2786  CD  ARG   180      68.855  45.612  80.276  1.00  0.00          
ATOM   2787  HD2 ARG   180      68.807  44.830  81.033  1.00  0.00          
ATOM   2788  HD3 ARG   180      68.124  46.407  80.421  1.00  0.00          
ATOM   2789  NE  ARG   180      68.629  44.819  79.033  1.00  0.00          
ATOM   2790  HE  ARG   180      68.586  43.815  79.137  1.00  0.00          
ATOM   2791  CZ  ARG   180      68.388  45.316  77.845  1.00  0.00          
ATOM   2792  NH1 ARG   180      68.191  46.594  77.587  1.00  0.00          
ATOM   2793 HH11 ARG   180      68.373  47.296  78.290  1.00  0.00          
ATOM   2794 HH12 ARG   180      67.760  46.888  76.722  1.00  0.00          
ATOM   2795  NH2 ARG   180      68.329  44.458  76.843  1.00  0.00          
ATOM   2796 HH21 ARG   180      68.454  43.476  77.042  1.00  0.00          
ATOM   2797 HH22 ARG   180      68.356  44.774  75.884  1.00  0.00          
ATOM   2798  C   ARG   180      73.834  44.503  80.994  1.00  0.00          
ATOM   2799  O   ARG   180      73.564  43.304  80.889  1.00  0.00          
ATOM   2800  N   GLY   181      75.090  44.840  81.323  1.00  0.00          
ATOM   2801  H   GLY   181      75.213  45.830  81.480  1.00  0.00          
ATOM   2802  CA  GLY   181      76.126  43.861  81.828  1.00  0.00          
ATOM   2803  HA2 GLY   181      76.840  44.473  82.379  1.00  0.00          
ATOM   2804  HA3 GLY   181      75.715  43.131  82.526  1.00  0.00          
ATOM   2805  C   GLY   181      76.827  43.058  80.746  1.00  0.00          
ATOM   2806  O   GLY   181      77.870  42.524  81.061  1.00  0.00          
ATOM   2807  N   PHE   182      76.327  42.906  79.502  1.00  0.00          
ATOM   2808  H   PHE   182      75.486  43.432  79.314  1.00  0.00          
ATOM   2809  CA  PHE   182      76.744  41.886  78.541  1.00  0.00          
ATOM   2810  HA  PHE   182      76.819  40.942  79.081  1.00  0.00          
ATOM   2811  CB  PHE   182      75.584  41.505  77.548  1.00  0.00          
ATOM   2812  HB2 PHE   182      75.089  42.343  77.058  1.00  0.00          
ATOM   2813  HB3 PHE   182      75.907  40.955  76.665  1.00  0.00          
ATOM   2814  CG  PHE   182      74.401  40.745  78.039  1.00  0.00          
ATOM   2815  CD1 PHE   182      73.393  41.403  78.767  1.00  0.00          
ATOM   2816  HD1 PHE   182      73.366  42.482  78.821  1.00  0.00          
ATOM   2817  CE1 PHE   182      72.344  40.638  79.397  1.00  0.00          
ATOM   2818  HE1 PHE   182      71.606  41.177  79.973  1.00  0.00          
ATOM   2819  CZ  PHE   182      72.280  39.240  79.214  1.00  0.00          
ATOM   2820  HZ  PHE   182      71.492  38.716  79.734  1.00  0.00          
ATOM   2821  CE2 PHE   182      73.208  38.659  78.360  1.00  0.00          
ATOM   2822  HE2 PHE   182      73.059  37.604  78.185  1.00  0.00          
ATOM   2823  CD2 PHE   182      74.310  39.377  77.781  1.00  0.00          
ATOM   2824  HD2 PHE   182      75.103  38.860  77.263  1.00  0.00          
ATOM   2825  C   PHE   182      77.963  42.355  77.770  1.00  0.00          
ATOM   2826  O   PHE   182      78.007  43.409  77.134  1.00  0.00          
ATOM   2827  N   GLN   183      78.932  41.492  77.617  1.00  0.00          
ATOM   2828  H   GLN   183      78.876  40.595  78.078  1.00  0.00          
ATOM   2829  CA  GLN   183      80.187  41.928  76.979  1.00  0.00          
ATOM   2830  HA  GLN   183      80.442  42.938  77.300  1.00  0.00          
ATOM   2831  CB  GLN   183      81.427  41.048  77.354  1.00  0.00          
ATOM   2832  HB2 GLN   183      82.254  41.473  76.786  1.00  0.00          
ATOM   2833  HB3 GLN   183      81.600  41.257  78.409  1.00  0.00          
ATOM   2834  CG  GLN   183      81.360  39.489  77.049  1.00  0.00          
ATOM   2835  HG2 GLN   183      80.678  38.938  77.697  1.00  0.00          
ATOM   2836  HG3 GLN   183      80.921  39.417  76.054  1.00  0.00          
ATOM   2837  CD  GLN   183      82.714  38.799  76.992  1.00  0.00          
ATOM   2838  OE1 GLN   183      83.762  39.396  77.067  1.00  0.00          
ATOM   2839  NE2 GLN   183      82.769  37.506  76.937  1.00  0.00          
ATOM   2840 HE21 GLN   183      83.662  37.046  77.044  1.00  0.00          
ATOM   2841 HE22 GLN   183      81.905  36.985  76.894  1.00  0.00          
ATOM   2842  C   GLN   183      80.040  41.959  75.424  1.00  0.00          
ATOM   2843  O   GLN   183      80.912  42.549  74.799  1.00  0.00          
ATOM   2844  N   LYS   184      78.937  41.418  74.822  1.00  0.00          
ATOM   2845  H   LYS   184      78.274  41.046  75.486  1.00  0.00          
ATOM   2846  CA  LYS   184      78.606  41.472  73.353  1.00  0.00          
ATOM   2847  HA  LYS   184      79.210  42.306  72.998  1.00  0.00          
ATOM   2848  CB  LYS   184      79.150  40.196  72.680  1.00  0.00          
ATOM   2849  HB2 LYS   184      79.037  40.358  71.608  1.00  0.00          
ATOM   2850  HB3 LYS   184      80.222  40.251  72.870  1.00  0.00          
ATOM   2851  CG  LYS   184      78.490  38.934  73.133  1.00  0.00          
ATOM   2852  HG2 LYS   184      78.614  38.814  74.209  1.00  0.00          
ATOM   2853  HG3 LYS   184      77.416  38.935  72.948  1.00  0.00          
ATOM   2854  CD  LYS   184      79.084  37.757  72.454  1.00  0.00          
ATOM   2855  HD2 LYS   184      78.864  37.850  71.390  1.00  0.00          
ATOM   2856  HD3 LYS   184      80.149  37.727  72.684  1.00  0.00          
ATOM   2857  CE  LYS   184      78.448  36.506  73.024  1.00  0.00          
ATOM   2858  HE2 LYS   184      78.844  36.541  74.039  1.00  0.00          
ATOM   2859  HE3 LYS   184      77.364  36.610  72.974  1.00  0.00          
ATOM   2860  NZ  LYS   184      79.021  35.275  72.333  1.00  0.00          
ATOM   2861  HZ1 LYS   184      79.993  35.132  72.566  1.00  0.00          
ATOM   2862  HZ2 LYS   184      78.451  34.498  72.637  1.00  0.00          
ATOM   2863  HZ3 LYS   184      78.873  35.178  71.339  1.00  0.00          
ATOM   2864  C   LYS   184      77.161  41.694  73.135  1.00  0.00          
ATOM   2865  O   LYS   184      76.396  41.104  73.913  1.00  0.00          
ATOM   2866  N   PRO   185      76.747  42.423  72.080  1.00  0.00          
ATOM   2867  CD  PRO   185      77.687  43.243  71.341  1.00  0.00          
ATOM   2868  HD2 PRO   185      78.331  42.704  70.646  1.00  0.00          
ATOM   2869  HD3 PRO   185      78.323  43.806  72.025  1.00  0.00          
ATOM   2870  CG  PRO   185      76.774  44.191  70.574  1.00  0.00          
ATOM   2871  HG2 PRO   185      77.230  44.451  69.618  1.00  0.00          
ATOM   2872  HG3 PRO   185      76.451  45.092  71.095  1.00  0.00          
ATOM   2873  CB  PRO   185      75.486  43.471  70.358  1.00  0.00          
ATOM   2874  HB2 PRO   185      75.676  42.796  69.523  1.00  0.00          
ATOM   2875  HB3 PRO   185      74.724  44.235  70.204  1.00  0.00          
ATOM   2876  CA  PRO   185      75.314  42.618  71.586  1.00  0.00          
ATOM   2877  HA  PRO   185      74.610  43.046  72.299  1.00  0.00          
ATOM   2878  C   PRO   185      74.707  41.247  71.160  1.00  0.00          
ATOM   2879  O   PRO   185      75.436  40.314  70.826  1.00  0.00          
ATOM   2880  N   SER   186      73.350  41.200  71.081  1.00  0.00          
ATOM   2881  H   SER   186      72.813  42.027  71.302  1.00  0.00          
ATOM   2882  CA  SER   186      72.652  39.992  70.578  1.00  0.00          
ATOM   2883  HA  SER   186      72.931  39.051  71.051  1.00  0.00          
ATOM   2884  CB  SER   186      71.183  39.954  70.862  1.00  0.00          
ATOM   2885  HB2 SER   186      70.635  40.803  70.453  1.00  0.00          
ATOM   2886  HB3 SER   186      70.735  39.080  70.389  1.00  0.00          
ATOM   2887  OG  SER   186      70.757  39.668  72.167  1.00  0.00          
ATOM   2888  HG  SER   186      70.909  40.533  72.553  1.00  0.00          
ATOM   2889  C   SER   186      72.914  39.716  69.094  1.00  0.00          
ATOM   2890  O   SER   186      72.967  38.545  68.668  1.00  0.00          
ATOM   2891  N   LYS   187      73.188  40.741  68.305  1.00  0.00          
ATOM   2892  H   LYS   187      73.075  41.667  68.691  1.00  0.00          
ATOM   2893  CA  LYS   187      73.748  40.724  66.946  1.00  0.00          
ATOM   2894  HA  LYS   187      74.352  39.822  66.849  1.00  0.00          
ATOM   2895  CB  LYS   187      72.532  40.601  65.941  1.00  0.00          
ATOM   2896  HB2 LYS   187      71.815  39.904  66.375  1.00  0.00          
ATOM   2897  HB3 LYS   187      72.078  41.586  65.826  1.00  0.00          
ATOM   2898  CG  LYS   187      72.925  40.045  64.551  1.00  0.00          
ATOM   2899  HG2 LYS   187      72.149  40.190  63.800  1.00  0.00          
ATOM   2900  HG3 LYS   187      73.895  40.439  64.248  1.00  0.00          
ATOM   2901  CD  LYS   187      73.100  38.568  64.713  1.00  0.00          
ATOM   2902  HD2 LYS   187      73.821  38.261  65.470  1.00  0.00          
ATOM   2903  HD3 LYS   187      72.134  38.173  65.029  1.00  0.00          
ATOM   2904  CE  LYS   187      73.515  37.941  63.333  1.00  0.00          
ATOM   2905  HE2 LYS   187      74.322  38.461  62.817  1.00  0.00          
ATOM   2906  HE3 LYS   187      73.899  36.945  63.555  1.00  0.00          
ATOM   2907  NZ  LYS   187      72.377  37.826  62.331  1.00  0.00          
ATOM   2908  HZ1 LYS   187      72.140  38.753  62.009  1.00  0.00          
ATOM   2909  HZ2 LYS   187      72.693  37.294  61.533  1.00  0.00          
ATOM   2910  HZ3 LYS   187      71.595  37.268  62.643  1.00  0.00          
ATOM   2911  C   LYS   187      74.568  41.900  66.682  1.00  0.00          
ATOM   2912  O   LYS   187      74.267  43.008  67.093  1.00  0.00          
ATOM   2913  N   LEU   188      75.740  41.710  66.065  1.00  0.00          
ATOM   2914  H   LEU   188      75.894  40.787  65.685  1.00  0.00          
ATOM   2915  CA  LEU   188      76.662  42.817  65.601  1.00  0.00          
ATOM   2916  HA  LEU   188      76.765  43.571  66.382  1.00  0.00          
ATOM   2917  CB  LEU   188      78.082  42.222  65.350  1.00  0.00          
ATOM   2918  HB2 LEU   188      77.998  41.208  64.961  1.00  0.00          
ATOM   2919  HB3 LEU   188      78.530  42.882  64.607  1.00  0.00          
ATOM   2920  CG  LEU   188      79.015  42.336  66.557  1.00  0.00          
ATOM   2921  HG  LEU   188      79.013  43.357  66.939  1.00  0.00          
ATOM   2922  CD1 LEU   188      78.659  41.299  67.602  1.00  0.00          
ATOM   2923 HD11 LEU   188      77.853  41.634  68.256  1.00  0.00          
ATOM   2924 HD12 LEU   188      78.372  40.350  67.149  1.00  0.00          
ATOM   2925 HD13 LEU   188      79.522  41.165  68.254  1.00  0.00          
ATOM   2926  CD2 LEU   188      80.459  41.816  66.060  1.00  0.00          
ATOM   2927 HD21 LEU   188      81.054  41.890  66.971  1.00  0.00          
ATOM   2928 HD22 LEU   188      80.417  40.763  65.781  1.00  0.00          
ATOM   2929 HD23 LEU   188      80.829  42.355  65.188  1.00  0.00          
ATOM   2930  C   LEU   188      76.071  43.370  64.310  1.00  0.00          
ATOM   2931  O   LEU   188      75.691  42.597  63.448  1.00  0.00          
ATOM   2932  N   PRO   189      76.205  44.647  64.034  1.00  0.00          
ATOM   2933  CD  PRO   189      76.905  45.676  64.767  1.00  0.00          
ATOM   2934  HD2 PRO   189      77.780  45.297  65.295  1.00  0.00          
ATOM   2935  HD3 PRO   189      76.266  46.106  65.538  1.00  0.00          
ATOM   2936  CG  PRO   189      77.419  46.752  63.721  1.00  0.00          
ATOM   2937  HG2 PRO   189      78.308  46.359  63.228  1.00  0.00          
ATOM   2938  HG3 PRO   189      77.458  47.722  64.218  1.00  0.00          
ATOM   2939  CB  PRO   189      76.172  46.679  62.749  1.00  0.00          
ATOM   2940  HB2 PRO   189      76.494  47.121  61.806  1.00  0.00          
ATOM   2941  HB3 PRO   189      75.298  47.209  63.128  1.00  0.00          
ATOM   2942  CA  PRO   189      75.850  45.167  62.680  1.00  0.00          
ATOM   2943  HA  PRO   189      74.781  45.028  62.518  1.00  0.00          
ATOM   2944  C   PRO   189      76.527  44.567  61.486  1.00  0.00          
ATOM   2945  O   PRO   189      77.711  44.278  61.456  1.00  0.00          
ATOM   2946  N   THR   190      75.720  44.268  60.436  1.00  0.00          
ATOM   2947  H   THR   190      74.787  44.655  60.415  1.00  0.00          
ATOM   2948  CA  THR   190      76.384  43.911  59.172  1.00  0.00          
ATOM   2949  HA  THR   190      77.276  43.291  59.269  1.00  0.00          
ATOM   2950  CB  THR   190      75.426  43.039  58.340  1.00  0.00          
ATOM   2951  HB  THR   190      74.414  43.435  58.416  1.00  0.00          
ATOM   2952  CG2 THR   190      75.914  42.939  56.829  1.00  0.00          
ATOM   2953 HG21 THR   190      76.947  42.596  56.769  1.00  0.00          
ATOM   2954 HG22 THR   190      75.258  42.285  56.254  1.00  0.00          
ATOM   2955 HG23 THR   190      75.867  43.873  56.270  1.00  0.00          
ATOM   2956  OG1 THR   190      75.395  41.667  58.760  1.00  0.00          
ATOM   2957  HG1 THR   190      74.971  41.602  59.619  1.00  0.00          
ATOM   2958  C   THR   190      76.710  45.174  58.475  1.00  0.00          
ATOM   2959  O   THR   190      75.886  46.045  58.312  1.00  0.00          
ATOM   2960  N   LEU   191      78.002  45.336  58.105  1.00  0.00          
ATOM   2961  H   LEU   191      78.656  44.592  58.299  1.00  0.00          
ATOM   2962  CA  LEU   191      78.636  46.595  57.532  1.00  0.00          
ATOM   2963  HA  LEU   191      78.111  47.401  58.044  1.00  0.00          
ATOM   2964  CB  LEU   191      80.060  46.615  58.144  1.00  0.00          
ATOM   2965  HB2 LEU   191      80.596  45.749  57.755  1.00  0.00          
ATOM   2966  HB3 LEU   191      80.540  47.508  57.742  1.00  0.00          
ATOM   2967  CG  LEU   191      80.135  46.680  59.738  1.00  0.00          
ATOM   2968  HG  LEU   191      79.613  45.848  60.210  1.00  0.00          
ATOM   2969  CD1 LEU   191      81.557  46.433  60.265  1.00  0.00          
ATOM   2970 HD11 LEU   191      81.506  46.492  61.352  1.00  0.00          
ATOM   2971 HD12 LEU   191      81.924  45.462  59.930  1.00  0.00          
ATOM   2972 HD13 LEU   191      82.283  47.066  59.754  1.00  0.00          
ATOM   2973  CD2 LEU   191      79.592  47.948  60.397  1.00  0.00          
ATOM   2974 HD21 LEU   191      78.542  48.085  60.137  1.00  0.00          
ATOM   2975 HD22 LEU   191      79.651  47.909  61.484  1.00  0.00          
ATOM   2976 HD23 LEU   191      80.088  48.865  60.081  1.00  0.00          
ATOM   2977  C   LEU   191      78.659  46.850  55.999  1.00  0.00          
ATOM   2978  O   LEU   191      78.270  47.912  55.552  1.00  0.00          
ATOM   2979  N   GLU   192      78.985  45.814  55.249  1.00  0.00          
ATOM   2980  H   GLU   192      79.193  44.939  55.708  1.00  0.00          
ATOM   2981  CA  GLU   192      79.309  45.964  53.836  1.00  0.00          
ATOM   2982  HA  GLU   192      79.961  46.837  53.865  1.00  0.00          
ATOM   2983  CB  GLU   192      80.163  44.667  53.440  1.00  0.00          
ATOM   2984  HB2 GLU   192      81.147  44.743  53.902  1.00  0.00          
ATOM   2985  HB3 GLU   192      79.662  43.797  53.865  1.00  0.00          
ATOM   2986  CG  GLU   192      80.188  44.388  51.917  1.00  0.00          
ATOM   2987  HG2 GLU   192      80.663  43.418  51.771  1.00  0.00          
ATOM   2988  HG3 GLU   192      79.214  44.263  51.445  1.00  0.00          
ATOM   2989  CD  GLU   192      81.091  45.244  51.050  1.00  0.00          
ATOM   2990  OE1 GLU   192      81.541  46.266  51.595  1.00  0.00          
ATOM   2991  OE2 GLU   192      81.480  44.853  49.875  1.00  0.00          
ATOM   2992  C   GLU   192      78.104  46.264  52.928  1.00  0.00          
ATOM   2993  O   GLU   192      77.189  45.487  52.763  1.00  0.00          
ATOM   2994  N   ARG   193      78.155  47.357  52.241  1.00  0.00          
ATOM   2995  H   ARG   193      78.905  47.965  52.538  1.00  0.00          
ATOM   2996  CA  ARG   193      77.053  48.056  51.561  1.00  0.00          
ATOM   2997  HA  ARG   193      76.204  47.650  52.111  1.00  0.00          
ATOM   2998  CB  ARG   193      77.144  49.568  51.814  1.00  0.00          
ATOM   2999  HB2 ARG   193      78.000  50.039  51.332  1.00  0.00          
ATOM   3000  HB3 ARG   193      76.285  50.050  51.348  1.00  0.00          
ATOM   3001  CG  ARG   193      77.264  49.925  53.275  1.00  0.00          
ATOM   3002  HG2 ARG   193      76.673  49.224  53.865  1.00  0.00          
ATOM   3003  HG3 ARG   193      78.311  49.835  53.562  1.00  0.00          
ATOM   3004  CD  ARG   193      76.699  51.337  53.608  1.00  0.00          
ATOM   3005  HD2 ARG   193      77.150  52.084  52.955  1.00  0.00          
ATOM   3006  HD3 ARG   193      75.624  51.298  53.430  1.00  0.00          
ATOM   3007  NE  ARG   193      76.865  51.692  55.013  1.00  0.00          
ATOM   3008  HE  ARG   193      77.136  50.937  55.627  1.00  0.00          
ATOM   3009  CZ  ARG   193      76.472  52.767  55.612  1.00  0.00          
ATOM   3010  NH1 ARG   193      75.926  53.785  54.980  1.00  0.00          
ATOM   3011 HH11 ARG   193      75.677  53.647  54.011  1.00  0.00          
ATOM   3012 HH12 ARG   193      75.560  54.541  55.541  1.00  0.00          
ATOM   3013  NH2 ARG   193      76.587  52.787  56.923  1.00  0.00          
ATOM   3014 HH21 ARG   193      76.803  51.917  57.388  1.00  0.00          
ATOM   3015 HH22 ARG   193      76.122  53.493  57.474  1.00  0.00          
ATOM   3016  C   ARG   193      76.727  47.594  50.127  1.00  0.00          
ATOM   3017  O   ARG   193      77.600  46.984  49.469  1.00  0.00          
ATOM   3018  N   TRP   194      75.445  47.616  49.734  1.00  0.00          
ATOM   3019  H   TRP   194      74.773  47.796  50.465  1.00  0.00          
ATOM   3020  CA  TRP   194      74.900  47.023  48.470  1.00  0.00          
ATOM   3021  HA  TRP   194      75.572  46.212  48.188  1.00  0.00          
ATOM   3022  CB  TRP   194      73.441  46.515  48.591  1.00  0.00          
ATOM   3023  HB2 TRP   194      73.394  45.754  49.370  1.00  0.00          
ATOM   3024  HB3 TRP   194      72.829  47.372  48.872  1.00  0.00          
ATOM   3025  CG  TRP   194      72.760  45.879  47.380  1.00  0.00          
ATOM   3026  CD1 TRP   194      72.794  44.619  46.894  1.00  0.00          
ATOM   3027  HD1 TRP   194      73.432  43.880  47.357  1.00  0.00          
ATOM   3028  NE1 TRP   194      72.135  44.440  45.669  1.00  0.00          
ATOM   3029  HE1 TRP   194      72.310  43.673  45.036  1.00  0.00          
ATOM   3030  CE2 TRP   194      71.771  45.661  45.233  1.00  0.00          
ATOM   3031  CZ2 TRP   194      71.182  46.046  44.034  1.00  0.00          
ATOM   3032  HZ2 TRP   194      70.958  45.374  43.218  1.00  0.00          
ATOM   3033  CH2 TRP   194      70.877  47.399  43.847  1.00  0.00          
ATOM   3034  HH2 TRP   194      70.374  47.842  43.000  1.00  0.00          
ATOM   3035  CZ3 TRP   194      71.139  48.307  44.895  1.00  0.00          
ATOM   3036  HZ3 TRP   194      70.867  49.344  44.762  1.00  0.00          
ATOM   3037  CE3 TRP   194      71.660  47.920  46.113  1.00  0.00          
ATOM   3038  HE3 TRP   194      71.919  48.617  46.897  1.00  0.00          
ATOM   3039  CD2 TRP   194      72.079  46.574  46.307  1.00  0.00          
ATOM   3040  C   TRP   194      74.901  47.991  47.263  1.00  0.00          
ATOM   3041  O   TRP   194      74.733  49.171  47.470  1.00  0.00          
ATOM   3042  N   PHE   195      75.145  47.471  46.026  1.00  0.00          
ATOM   3043  H   PHE   195      75.188  46.462  45.987  1.00  0.00          
ATOM   3044  CA  PHE   195      75.282  48.176  44.790  1.00  0.00          
ATOM   3045  HA  PHE   195      74.712  49.103  44.726  1.00  0.00          
ATOM   3046  CB  PHE   195      76.702  48.491  44.410  1.00  0.00          
ATOM   3047  HB2 PHE   195      77.366  47.627  44.424  1.00  0.00          
ATOM   3048  HB3 PHE   195      76.721  48.813  43.369  1.00  0.00          
ATOM   3049  CG  PHE   195      77.483  49.434  45.346  1.00  0.00          
ATOM   3050  CD1 PHE   195      78.242  49.032  46.460  1.00  0.00          
ATOM   3051  HD1 PHE   195      78.265  47.979  46.699  1.00  0.00          
ATOM   3052  CE1 PHE   195      78.922  49.965  47.264  1.00  0.00          
ATOM   3053  HE1 PHE   195      79.493  49.519  48.065  1.00  0.00          
ATOM   3054  CZ  PHE   195      78.865  51.326  46.892  1.00  0.00          
ATOM   3055  HZ  PHE   195      79.374  52.133  47.397  1.00  0.00          
ATOM   3056  CE2 PHE   195      78.274  51.685  45.668  1.00  0.00          
ATOM   3057  HE2 PHE   195      78.218  52.701  45.306  1.00  0.00          
ATOM   3058  CD2 PHE   195      77.520  50.752  44.947  1.00  0.00          
ATOM   3059  HD2 PHE   195      77.145  51.142  44.013  1.00  0.00          
ATOM   3060  C   PHE   195      74.802  47.157  43.739  1.00  0.00          
ATOM   3061  O   PHE   195      75.177  45.973  43.794  1.00  0.00          
ATOM   3062  N   LEU   196      74.067  47.574  42.728  1.00  0.00          
ATOM   3063  H   LEU   196      73.931  48.570  42.636  1.00  0.00          
ATOM   3064  CA  LEU   196      73.681  46.681  41.624  1.00  0.00          
ATOM   3065  HA  LEU   196      73.288  45.758  42.050  1.00  0.00          
ATOM   3066  CB  LEU   196      72.681  47.403  40.755  1.00  0.00          
ATOM   3067  HB2 LEU   196      71.812  47.674  41.355  1.00  0.00          
ATOM   3068  HB3 LEU   196      73.155  48.321  40.407  1.00  0.00          
ATOM   3069  CG  LEU   196      72.367  46.731  39.375  1.00  0.00          
ATOM   3070  HG  LEU   196      73.182  46.497  38.690  1.00  0.00          
ATOM   3071  CD1 LEU   196      71.681  45.373  39.687  1.00  0.00          
ATOM   3072 HD11 LEU   196      71.100  45.498  40.600  1.00  0.00          
ATOM   3073 HD12 LEU   196      71.009  45.151  38.858  1.00  0.00          
ATOM   3074 HD13 LEU   196      72.447  44.600  39.744  1.00  0.00          
ATOM   3075  CD2 LEU   196      71.384  47.601  38.558  1.00  0.00          
ATOM   3076 HD21 LEU   196      70.445  47.711  39.101  1.00  0.00          
ATOM   3077 HD22 LEU   196      71.812  48.579  38.338  1.00  0.00          
ATOM   3078 HD23 LEU   196      71.215  47.173  37.570  1.00  0.00          
ATOM   3079  C   LEU   196      74.924  46.131  40.942  1.00  0.00          
ATOM   3080  O   LEU   196      74.812  44.975  40.423  1.00  0.00          
ATOM   3081  N   ASN   197      76.006  46.890  40.749  1.00  0.00          
ATOM   3082  H   ASN   197      76.052  47.855  41.045  1.00  0.00          
ATOM   3083  CA  ASN   197      77.259  46.408  40.113  1.00  0.00          
ATOM   3084  HA  ASN   197      77.158  45.364  39.817  1.00  0.00          
ATOM   3085  CB  ASN   197      77.492  47.112  38.790  1.00  0.00          
ATOM   3086  HB2 ASN   197      77.656  48.164  39.024  1.00  0.00          
ATOM   3087  HB3 ASN   197      78.326  46.682  38.234  1.00  0.00          
ATOM   3088  CG  ASN   197      76.309  47.041  37.834  1.00  0.00          
ATOM   3089  OD1 ASN   197      76.109  46.087  37.138  1.00  0.00          
ATOM   3090  ND2 ASN   197      75.542  48.165  37.752  1.00  0.00          
ATOM   3091 HD21 ASN   197      74.854  48.249  37.018  1.00  0.00          
ATOM   3092 HD22 ASN   197      75.807  48.967  38.305  1.00  0.00          
ATOM   3093  C   ASN   197      78.449  46.633  41.033  1.00  0.00          
ATOM   3094  O   ASN   197      78.421  47.605  41.781  1.00  0.00          
ATOM   3095  N   ASP   198      79.479  45.806  40.926  1.00  0.00          
ATOM   3096  H   ASP   198      79.591  45.075  40.238  1.00  0.00          
ATOM   3097  CA  ASP   198      80.739  46.020  41.624  1.00  0.00          
ATOM   3098  HA  ASP   198      80.395  46.284  42.624  1.00  0.00          
ATOM   3099  CB  ASP   198      81.674  44.728  41.775  1.00  0.00          
ATOM   3100  HB2 ASP   198      82.721  44.929  42.004  1.00  0.00          
ATOM   3101  HB3 ASP   198      81.288  44.048  42.534  1.00  0.00          
ATOM   3102  CG  ASP   198      81.898  43.951  40.449  1.00  0.00          
ATOM   3103  OD1 ASP   198      81.899  44.638  39.402  1.00  0.00          
ATOM   3104  OD2 ASP   198      81.971  42.670  40.461  1.00  0.00          
ATOM   3105  C   ASP   198      81.513  47.278  41.073  1.00  0.00          
ATOM   3106  O   ASP   198      82.388  47.810  41.797  1.00  0.00          
ATOM   3107  N   THR   199      81.125  47.751  39.900  1.00  0.00          
ATOM   3108  H   THR   199      80.533  47.122  39.378  1.00  0.00          
ATOM   3109  CA  THR   199      81.661  48.908  39.191  1.00  0.00          
ATOM   3110  HA  THR   199      82.647  49.163  39.581  1.00  0.00          
ATOM   3111  CB  THR   199      81.952  48.450  37.750  1.00  0.00          
ATOM   3112  HB  THR   199      82.280  49.347  37.224  1.00  0.00          
ATOM   3113  CG2 THR   199      83.009  47.362  37.714  1.00  0.00          
ATOM   3114 HG21 THR   199      83.585  47.356  36.788  1.00  0.00          
ATOM   3115 HG22 THR   199      83.679  47.655  38.522  1.00  0.00          
ATOM   3116 HG23 THR   199      82.626  46.358  37.899  1.00  0.00          
ATOM   3117  OG1 THR   199      80.730  47.961  37.166  1.00  0.00          
ATOM   3118  HG1 THR   199      80.189  48.732  36.979  1.00  0.00          
ATOM   3119  C   THR   199      80.834  50.185  39.213  1.00  0.00          
ATOM   3120  O   THR   199      81.170  51.153  38.528  1.00  0.00          
ATOM   3121  N   ASP   200      79.732  50.115  39.973  1.00  0.00          
ATOM   3122  H   ASP   200      79.453  49.258  40.430  1.00  0.00          
ATOM   3123  CA  ASP   200      79.016  51.332  40.358  1.00  0.00          
ATOM   3124  HA  ASP   200      78.770  51.878  39.448  1.00  0.00          
ATOM   3125  CB  ASP   200      77.722  51.003  41.209  1.00  0.00          
ATOM   3126  HB2 ASP   200      78.034  50.140  41.797  1.00  0.00          
ATOM   3127  HB3 ASP   200      77.312  51.743  41.896  1.00  0.00          
ATOM   3128  CG  ASP   200      76.628  50.452  40.318  1.00  0.00          
ATOM   3129  OD1 ASP   200      75.749  49.769  40.836  1.00  0.00          
ATOM   3130  OD2 ASP   200      76.725  50.495  39.084  1.00  0.00          
ATOM   3131  C   ASP   200      79.822  52.355  41.171  1.00  0.00          
ATOM   3132  O   ASP   200      79.756  53.525  40.871  1.00  0.00          
ATOM   3133  N   HID   201      80.529  51.905  42.197  1.00  0.00          
ATOM   3134  H   HID   201      80.440  50.916  42.382  1.00  0.00          
ATOM   3135  CA  HID   201      81.256  52.736  43.127  1.00  0.00          
ATOM   3136  HA  HID   201      80.647  53.617  43.332  1.00  0.00          
ATOM   3137  CB  HID   201      81.475  52.020  44.480  1.00  0.00          
ATOM   3138  HB2 HID   201      81.590  52.746  45.285  1.00  0.00          
ATOM   3139  HB3 HID   201      80.585  51.409  44.630  1.00  0.00          
ATOM   3140  CG  HID   201      82.714  51.158  44.449  1.00  0.00          
ATOM   3141  ND1 HID   201      82.834  49.941  43.861  1.00  0.00          
ATOM   3142  HD1 HID   201      82.067  49.402  43.485  1.00  0.00          
ATOM   3143  CE1 HID   201      84.095  49.515  43.944  1.00  0.00          
ATOM   3144  HE1 HID   201      84.484  48.574  43.584  1.00  0.00          
ATOM   3145  NE2 HID   201      84.831  50.388  44.686  1.00  0.00          
ATOM   3146  CD2 HID   201      84.011  51.521  44.753  1.00  0.00          
ATOM   3147  HD2 HID   201      84.394  52.455  45.137  1.00  0.00          
ATOM   3148  C   HID   201      82.621  53.160  42.495  1.00  0.00          
ATOM   3149  O   HID   201      83.197  52.370  41.755  1.00  0.00          
ATOM   3150  N   PRO   202      83.230  54.318  42.757  1.00  0.00          
ATOM   3151  CD  PRO   202      84.662  54.624  42.535  1.00  0.00          
ATOM   3152  HD2 PRO   202      84.883  55.199  41.635  1.00  0.00          
ATOM   3153  HD3 PRO   202      85.265  53.741  42.324  1.00  0.00          
ATOM   3154  CG  PRO   202      85.110  55.277  43.825  1.00  0.00          
ATOM   3155  HG2 PRO   202      86.116  55.638  43.611  1.00  0.00          
ATOM   3156  HG3 PRO   202      85.114  54.582  44.665  1.00  0.00          
ATOM   3157  CB  PRO   202      83.950  56.255  43.933  1.00  0.00          
ATOM   3158  HB2 PRO   202      84.171  57.085  43.262  1.00  0.00          
ATOM   3159  HB3 PRO   202      83.785  56.623  44.945  1.00  0.00          
ATOM   3160  CA  PRO   202      82.686  55.424  43.530  1.00  0.00          
ATOM   3161  HA  PRO   202      82.193  55.061  44.432  1.00  0.00          
ATOM   3162  C   PRO   202      81.671  56.239  42.766  1.00  0.00          
ATOM   3163  O   PRO   202      81.936  56.626  41.633  1.00  0.00          
ATOM   3164  N   ILE   203      80.494  56.512  43.372  1.00  0.00          
ATOM   3165  H   ILE   203      80.216  56.037  44.219  1.00  0.00          
ATOM   3166  CA  ILE   203      79.388  57.236  42.726  1.00  0.00          
ATOM   3167  HA  ILE   203      79.252  56.840  41.720  1.00  0.00          
ATOM   3168  CB  ILE   203      77.993  56.966  43.388  1.00  0.00          
ATOM   3169  HB  ILE   203      78.034  57.187  44.454  1.00  0.00          
ATOM   3170  CG2 ILE   203      76.897  57.900  42.870  1.00  0.00          
ATOM   3171 HG21 ILE   203      75.997  57.840  43.483  1.00  0.00          
ATOM   3172 HG22 ILE   203      77.142  58.961  42.918  1.00  0.00          
ATOM   3173 HG23 ILE   203      76.673  57.608  41.844  1.00  0.00          
ATOM   3174  CG1 ILE   203      77.542  55.441  43.160  1.00  0.00          
ATOM   3175 HG12 ILE   203      76.961  55.392  42.238  1.00  0.00          
ATOM   3176 HG13 ILE   203      78.440  54.859  42.954  1.00  0.00          
ATOM   3177  CD1 ILE   203      76.629  54.927  44.312  1.00  0.00          
ATOM   3178 HD11 ILE   203      75.766  55.593  44.331  1.00  0.00          
ATOM   3179 HD12 ILE   203      76.545  53.847  44.189  1.00  0.00          
ATOM   3180 HD13 ILE   203      77.199  55.098  45.225  1.00  0.00          
ATOM   3181  C   ILE   203      79.752  58.741  42.622  1.00  0.00          
ATOM   3182  O   ILE   203      79.867  59.432  43.644  1.00  0.00          
ATOM   3183  N   ARG   204      79.675  59.235  41.401  1.00  0.00          
ATOM   3184  H   ARG   204      79.373  58.606  40.670  1.00  0.00          
ATOM   3185  CA  ARG   204      79.858  60.672  41.012  1.00  0.00          
ATOM   3186  HA  ARG   204      80.290  61.290  41.798  1.00  0.00          
ATOM   3187  CB  ARG   204      80.869  60.763  39.832  1.00  0.00          
ATOM   3188  HB2 ARG   204      81.734  60.198  40.181  1.00  0.00          
ATOM   3189  HB3 ARG   204      80.422  60.239  38.988  1.00  0.00          
ATOM   3190  CG  ARG   204      81.309  62.216  39.546  1.00  0.00          
ATOM   3191  HG2 ARG   204      80.456  62.848  39.300  1.00  0.00          
ATOM   3192  HG3 ARG   204      81.879  62.647  40.369  1.00  0.00          
ATOM   3193  CD  ARG   204      82.114  62.079  38.228  1.00  0.00          
ATOM   3194  HD2 ARG   204      82.841  61.271  38.323  1.00  0.00          
ATOM   3195  HD3 ARG   204      81.379  61.857  37.454  1.00  0.00          
ATOM   3196  NE  ARG   204      82.657  63.356  37.741  1.00  0.00          
ATOM   3197  HE  ARG   204      82.038  64.153  37.773  1.00  0.00          
ATOM   3198  CZ  ARG   204      83.832  63.640  37.228  1.00  0.00          
ATOM   3199  NH1 ARG   204      84.858  62.766  37.321  1.00  0.00          
ATOM   3200 HH11 ARG   204      84.690  61.916  37.839  1.00  0.00          
ATOM   3201 HH12 ARG   204      85.779  63.046  37.014  1.00  0.00          
ATOM   3202  NH2 ARG   204      84.089  64.833  36.729  1.00  0.00          
ATOM   3203 HH21 ARG   204      83.336  65.496  36.606  1.00  0.00          
ATOM   3204 HH22 ARG   204      85.020  65.029  36.389  1.00  0.00          
ATOM   3205  C   ARG   204      78.527  61.348  40.687  1.00  0.00          
ATOM   3206  O   ARG   204      77.739  60.895  39.863  1.00  0.00          
ATOM   3207  N   PHE   205      78.222  62.428  41.359  1.00  0.00          
ATOM   3208  H   PHE   205      78.931  62.833  41.953  1.00  0.00          
ATOM   3209  CA  PHE   205      76.872  63.011  41.532  1.00  0.00          
ATOM   3210  HA  PHE   205      76.301  62.786  40.631  1.00  0.00          
ATOM   3211  CB  PHE   205      76.102  62.367  42.729  1.00  0.00          
ATOM   3212  HB2 PHE   205      75.123  62.844  42.765  1.00  0.00          
ATOM   3213  HB3 PHE   205      75.877  61.317  42.541  1.00  0.00          
ATOM   3214  CG  PHE   205      76.830  62.645  44.030  1.00  0.00          
ATOM   3215  CD1 PHE   205      77.707  61.689  44.536  1.00  0.00          
ATOM   3216  HD1 PHE   205      77.995  60.849  43.921  1.00  0.00          
ATOM   3217  CE1 PHE   205      78.359  62.016  45.706  1.00  0.00          
ATOM   3218  HE1 PHE   205      79.097  61.335  46.102  1.00  0.00          
ATOM   3219  CZ  PHE   205      78.153  63.208  46.449  1.00  0.00          
ATOM   3220  HZ  PHE   205      78.790  63.429  47.292  1.00  0.00          
ATOM   3221  CE2 PHE   205      77.257  64.170  45.986  1.00  0.00          
ATOM   3222  HE2 PHE   205      77.068  65.148  46.404  1.00  0.00          
ATOM   3223  CD2 PHE   205      76.618  63.863  44.734  1.00  0.00          
ATOM   3224  HD2 PHE   205      75.955  64.571  44.260  1.00  0.00          
ATOM   3225  C   PHE   205      76.899  64.534  41.542  1.00  0.00          
ATOM   3226  O   PHE   205      77.986  65.084  41.694  1.00  0.00          
ATOM   3227  N   SER   206      75.785  65.276  41.269  1.00  0.00          
ATOM   3228  H   SER   206      74.905  64.787  41.189  1.00  0.00          
ATOM   3229  CA  SER   206      75.707  66.748  41.338  1.00  0.00          
ATOM   3230  HA  SER   206      76.717  67.148  41.435  1.00  0.00          
ATOM   3231  CB  SER   206      75.131  67.308  39.975  1.00  0.00          
ATOM   3232  HB2 SER   206      75.901  67.153  39.219  1.00  0.00          
ATOM   3233  HB3 SER   206      74.346  66.648  39.606  1.00  0.00          
ATOM   3234  OG  SER   206      74.606  68.634  40.175  1.00  0.00          
ATOM   3235  HG  SER   206      75.301  69.261  40.385  1.00  0.00          
ATOM   3236  C   SER   206      74.896  67.145  42.622  1.00  0.00          
ATOM   3237  O   SER   206      73.979  66.524  43.162  1.00  0.00          
ATOM   3238  N   PHE   207      75.172  68.388  43.108  1.00  0.00          
ATOM   3239  H   PHE   207      75.773  69.050  42.637  1.00  0.00          
ATOM   3240  CA  PHE   207      74.333  68.958  44.147  1.00  0.00          
ATOM   3241  HA  PHE   207      73.917  68.155  44.757  1.00  0.00          
ATOM   3242  CB  PHE   207      75.248  69.890  44.960  1.00  0.00          
ATOM   3243  HB2 PHE   207      75.659  70.650  44.295  1.00  0.00          
ATOM   3244  HB3 PHE   207      74.696  70.535  45.645  1.00  0.00          
ATOM   3245  CG  PHE   207      76.274  69.172  45.845  1.00  0.00          
ATOM   3246  CD1 PHE   207      77.646  69.334  45.522  1.00  0.00          
ATOM   3247  HD1 PHE   207      77.922  70.074  44.786  1.00  0.00          
ATOM   3248  CE1 PHE   207      78.622  68.765  46.338  1.00  0.00          
ATOM   3249  HE1 PHE   207      79.660  69.010  46.174  1.00  0.00          
ATOM   3250  CZ  PHE   207      78.227  67.968  47.389  1.00  0.00          
ATOM   3251  HZ  PHE   207      78.891  67.467  48.077  1.00  0.00          
ATOM   3252  CE2 PHE   207      76.836  67.896  47.780  1.00  0.00          
ATOM   3253  HE2 PHE   207      76.522  67.387  48.679  1.00  0.00          
ATOM   3254  CD2 PHE   207      75.826  68.399  46.917  1.00  0.00          
ATOM   3255  HD2 PHE   207      74.792  68.281  47.206  1.00  0.00          
ATOM   3256  C   PHE   207      73.170  69.792  43.528  1.00  0.00          
ATOM   3257  O   PHE   207      73.142  69.953  42.284  1.00  0.00          
ATOM   3258  N   SER   208      72.192  70.196  44.323  1.00  0.00          
ATOM   3259  H   SER   208      72.273  69.965  45.305  1.00  0.00          
ATOM   3260  CA  SER   208      71.020  70.983  43.939  1.00  0.00          
ATOM   3261  HA  SER   208      71.193  71.443  42.966  1.00  0.00          
ATOM   3262  CB  SER   208      69.768  70.104  43.832  1.00  0.00          
ATOM   3263  HB2 SER   208      68.944  70.694  43.429  1.00  0.00          
ATOM   3264  HB3 SER   208      69.967  69.281  43.145  1.00  0.00          
ATOM   3265  OG  SER   208      69.385  69.588  45.096  1.00  0.00          
ATOM   3266  HG  SER   208      69.319  68.618  44.965  1.00  0.00          
ATOM   3267  C   SER   208      70.786  72.100  44.951  1.00  0.00          
ATOM   3268  O   SER   208      71.341  72.119  46.045  1.00  0.00          
ATOM   3269  N   MET   209      69.957  73.057  44.591  1.00  0.00          
ATOM   3270  H   MET   209      69.590  72.986  43.653  1.00  0.00          
ATOM   3271  CA  MET   209      69.668  74.271  45.375  1.00  0.00          
ATOM   3272  HA  MET   209      70.041  74.056  46.376  1.00  0.00          
ATOM   3273  CB  MET   209      70.446  75.478  44.793  1.00  0.00          
ATOM   3274  HB2 MET   209      71.498  75.200  44.731  1.00  0.00          
ATOM   3275  HB3 MET   209      70.279  75.541  43.717  1.00  0.00          
ATOM   3276  CG  MET   209      70.065  76.836  45.427  1.00  0.00          
ATOM   3277  HG2 MET   209      70.746  77.619  45.095  1.00  0.00          
ATOM   3278  HG3 MET   209      69.052  77.015  45.065  1.00  0.00          
ATOM   3279  SD  MET   209      70.062  76.912  47.288  1.00  0.00          
ATOM   3280  CE  MET   209      71.799  76.506  47.609  1.00  0.00          
ATOM   3281  HE1 MET   209      72.435  77.234  47.106  1.00  0.00          
ATOM   3282  HE2 MET   209      71.926  76.660  48.681  1.00  0.00          
ATOM   3283  HE3 MET   209      72.045  75.469  47.379  1.00  0.00          
ATOM   3284  C   MET   209      68.212  74.550  45.448  1.00  0.00          
ATOM   3285  O   MET   209      67.545  74.626  44.431  1.00  0.00          
ATOM   3286  N   LYS   210      67.646  74.788  46.640  1.00  0.00          
ATOM   3287  H   LYS   210      68.217  74.676  47.473  1.00  0.00          
ATOM   3288  CA  LYS   210      66.254  75.250  46.836  1.00  0.00          
ATOM   3289  HA  LYS   210      65.867  75.621  45.885  1.00  0.00          
ATOM   3290  CB  LYS   210      65.374  74.073  47.286  1.00  0.00          
ATOM   3291  HB2 LYS   210      65.513  73.239  46.597  1.00  0.00          
ATOM   3292  HB3 LYS   210      65.693  73.751  48.279  1.00  0.00          
ATOM   3293  CG  LYS   210      63.882  74.443  47.322  1.00  0.00          
ATOM   3294  HG2 LYS   210      63.734  75.317  47.957  1.00  0.00          
ATOM   3295  HG3 LYS   210      63.542  74.680  46.312  1.00  0.00          
ATOM   3296  CD  LYS   210      63.041  73.297  47.888  1.00  0.00          
ATOM   3297  HD2 LYS   210      63.112  72.430  47.230  1.00  0.00          
ATOM   3298  HD3 LYS   210      63.426  73.025  48.872  1.00  0.00          
ATOM   3299  CE  LYS   210      61.581  73.739  48.020  1.00  0.00          
ATOM   3300  HE2 LYS   210      61.533  74.680  48.577  1.00  0.00          
ATOM   3301  HE3 LYS   210      61.164  73.913  47.022  1.00  0.00          
ATOM   3302  NZ  LYS   210      60.785  72.714  48.724  1.00  0.00          
ATOM   3303  HZ1 LYS   210      59.803  72.984  48.771  1.00  0.00          
ATOM   3304  HZ2 LYS   210      60.831  71.829  48.228  1.00  0.00          
ATOM   3305  HZ3 LYS   210      61.101  72.587  49.681  1.00  0.00          
ATOM   3306  C   LYS   210      66.201  76.412  47.828  1.00  0.00          
ATOM   3307  O   LYS   210      66.820  76.353  48.888  1.00  0.00          
ATOM   3308  N   PHE   211      65.425  77.447  47.523  1.00  0.00          
ATOM   3309  H   PHE   211      64.728  77.318  46.804  1.00  0.00          
ATOM   3310  CA  PHE   211      65.396  78.713  48.314  1.00  0.00          
ATOM   3311  HA  PHE   211      66.339  78.855  48.841  1.00  0.00          
ATOM   3312  CB  PHE   211      65.303  79.929  47.398  1.00  0.00          
ATOM   3313  HB2 PHE   211      64.413  79.908  46.767  1.00  0.00          
ATOM   3314  HB3 PHE   211      65.367  80.814  48.030  1.00  0.00          
ATOM   3315  CG  PHE   211      66.466  80.115  46.406  1.00  0.00          
ATOM   3316  CD1 PHE   211      66.617  79.356  45.258  1.00  0.00          
ATOM   3317  HD1 PHE   211      65.889  78.599  45.009  1.00  0.00          
ATOM   3318  CE1 PHE   211      67.760  79.472  44.407  1.00  0.00          
ATOM   3319  HE1 PHE   211      67.869  78.857  43.526  1.00  0.00          
ATOM   3320  CZ  PHE   211      68.833  80.405  44.697  1.00  0.00          
ATOM   3321  HZ  PHE   211      69.736  80.502  44.112  1.00  0.00          
ATOM   3322  CE2 PHE   211      68.534  81.260  45.801  1.00  0.00          
ATOM   3323  HE2 PHE   211      69.201  82.034  46.150  1.00  0.00          
ATOM   3324  CD2 PHE   211      67.420  81.098  46.663  1.00  0.00          
ATOM   3325  HD2 PHE   211      67.307  81.679  47.566  1.00  0.00          
ATOM   3326  C   PHE   211      64.347  78.649  49.457  1.00  0.00          
ATOM   3327  O   PHE   211      63.380  77.893  49.409  1.00  0.00          
ATOM   3328  N   GLN   212      64.499  79.493  50.456  1.00  0.00          
ATOM   3329  H   GLN   212      65.134  80.261  50.287  1.00  0.00          
ATOM   3330  CA  GLN   212      63.544  79.700  51.593  1.00  0.00          
ATOM   3331  HA  GLN   212      64.104  80.432  52.176  1.00  0.00          
ATOM   3332  CB  GLN   212      62.292  80.547  51.121  1.00  0.00          
ATOM   3333  HB2 GLN   212      61.672  79.850  50.557  1.00  0.00          
ATOM   3334  HB3 GLN   212      61.679  80.864  51.964  1.00  0.00          
ATOM   3335  CG  GLN   212      62.627  81.796  50.285  1.00  0.00          
ATOM   3336  HG2 GLN   212      63.114  81.518  49.351  1.00  0.00          
ATOM   3337  HG3 GLN   212      61.689  82.181  49.884  1.00  0.00          
ATOM   3338  CD  GLN   212      63.324  82.899  50.987  1.00  0.00          
ATOM   3339  OE1 GLN   212      62.935  83.256  52.102  1.00  0.00          
ATOM   3340  NE2 GLN   212      64.349  83.493  50.425  1.00  0.00          
ATOM   3341 HE21 GLN   212      64.603  84.257  51.034  1.00  0.00          
ATOM   3342 HE22 GLN   212      64.582  83.357  49.452  1.00  0.00          
ATOM   3343  C   GLN   212      63.202  78.598  52.584  1.00  0.00          
ATOM   3344  O   GLN   212      63.053  77.396  52.207  1.00  0.00          
ATOM   3345  N   SER   213      63.012  78.993  53.851  1.00  0.00          
ATOM   3346  H   SER   213      63.155  79.968  54.073  1.00  0.00          
ATOM   3347  CA  SER   213      62.811  78.123  55.082  1.00  0.00          
ATOM   3348  HA  SER   213      62.369  77.192  54.728  1.00  0.00          
ATOM   3349  CB  SER   213      64.137  77.650  55.615  1.00  0.00          
ATOM   3350  HB2 SER   213      64.731  77.294  54.773  1.00  0.00          
ATOM   3351  HB3 SER   213      64.626  78.496  56.098  1.00  0.00          
ATOM   3352  OG  SER   213      64.052  76.616  56.585  1.00  0.00          
ATOM   3353  HG  SER   213      64.930  76.227  56.567  1.00  0.00          
ATOM   3354  C   SER   213      62.025  78.759  56.190  1.00  0.00          
ATOM   3355  O   SER   213      61.611  79.937  56.161  1.00  0.00          
ATOM   3356  N   GLY   214      61.711  77.933  57.227  1.00  0.00          
ATOM   3357  H   GLY   214      62.082  76.998  57.138  1.00  0.00          
ATOM   3358  CA  GLY   214      60.890  78.325  58.367  1.00  0.00          
ATOM   3359  HA2 GLY   214      60.912  77.521  59.102  1.00  0.00          
ATOM   3360  HA3 GLY   214      61.473  79.087  58.885  1.00  0.00          
ATOM   3361  C   GLY   214      59.458  78.832  58.147  1.00  0.00          
ATOM   3362  O   GLY   214      59.041  79.628  58.946  1.00  0.00          
ATOM   3363  N   GLN   215      58.797  78.222  57.204  1.00  0.00          
ATOM   3364  H   GLN   215      59.270  77.529  56.641  1.00  0.00          
ATOM   3365  CA  GLN   215      57.378  78.488  56.820  1.00  0.00          
ATOM   3366  HA  GLN   215      57.113  79.542  56.738  1.00  0.00          
ATOM   3367  CB  GLN   215      57.149  77.657  55.463  1.00  0.00          
ATOM   3368  HB2 GLN   215      57.526  76.644  55.597  1.00  0.00          
ATOM   3369  HB3 GLN   215      56.094  77.553  55.208  1.00  0.00          
ATOM   3370  CG  GLN   215      57.839  78.055  54.197  1.00  0.00          
ATOM   3371  HG2 GLN   215      57.224  77.715  53.364  1.00  0.00          
ATOM   3372  HG3 GLN   215      57.784  79.143  54.220  1.00  0.00          
ATOM   3373  CD  GLN   215      59.285  77.617  54.040  1.00  0.00          
ATOM   3374  OE1 GLN   215      59.902  77.060  54.947  1.00  0.00          
ATOM   3375  NE2 GLN   215      59.798  77.901  52.893  1.00  0.00          
ATOM   3376 HE21 GLN   215      60.782  77.682  52.832  1.00  0.00          
ATOM   3377 HE22 GLN   215      59.199  78.095  52.104  1.00  0.00          
ATOM   3378  C   GLN   215      56.376  78.000  57.868  1.00  0.00          
ATOM   3379  O   GLN   215      55.294  78.529  57.909  1.00  0.00          
ATOM   3380  N   LEU   216      56.771  77.000  58.649  1.00  0.00          
ATOM   3381  H   LEU   216      57.742  76.729  58.592  1.00  0.00          
ATOM   3382  CA  LEU   216      55.841  76.158  59.364  1.00  0.00          
ATOM   3383  HA  LEU   216      54.811  76.479  59.211  1.00  0.00          
ATOM   3384  CB  LEU   216      56.039  74.674  58.946  1.00  0.00          
ATOM   3385  HB2 LEU   216      56.880  74.234  59.481  1.00  0.00          
ATOM   3386  HB3 LEU   216      55.135  74.144  59.246  1.00  0.00          
ATOM   3387  CG  LEU   216      56.216  74.557  57.434  1.00  0.00          
ATOM   3388  HG  LEU   216      57.044  75.194  57.122  1.00  0.00          
ATOM   3389  CD1 LEU   216      56.509  73.136  56.987  1.00  0.00          
ATOM   3390 HD11 LEU   216      56.689  73.138  55.912  1.00  0.00          
ATOM   3391 HD12 LEU   216      57.418  72.791  57.478  1.00  0.00          
ATOM   3392 HD13 LEU   216      55.631  72.519  57.178  1.00  0.00          
ATOM   3393  CD2 LEU   216      54.931  75.073  56.647  1.00  0.00          
ATOM   3394 HD21 LEU   216      53.976  74.618  56.910  1.00  0.00          
ATOM   3395 HD22 LEU   216      54.701  76.079  57.000  1.00  0.00          
ATOM   3396 HD23 LEU   216      55.137  75.106  55.578  1.00  0.00          
ATOM   3397  C   LEU   216      55.985  76.302  60.939  1.00  0.00          
ATOM   3398  O   LEU   216      56.885  76.960  61.444  1.00  0.00          
ATOM   3399  N   THR   217      55.128  75.600  61.682  1.00  0.00          
ATOM   3400  H   THR   217      54.430  75.020  61.239  1.00  0.00          
ATOM   3401  CA  THR   217      55.145  75.341  63.100  1.00  0.00          
ATOM   3402  HA  THR   217      56.169  75.385  63.471  1.00  0.00          
ATOM   3403  CB  THR   217      54.502  76.397  63.972  1.00  0.00          
ATOM   3404  HB  THR   217      55.013  77.354  63.872  1.00  0.00          
ATOM   3405  CG2 THR   217      53.017  76.430  63.588  1.00  0.00          
ATOM   3406 HG21 THR   217      52.419  76.004  64.393  1.00  0.00          
ATOM   3407 HG22 THR   217      52.697  77.405  63.221  1.00  0.00          
ATOM   3408 HG23 THR   217      52.869  75.706  62.787  1.00  0.00          
ATOM   3409  OG1 THR   217      54.556  76.093  65.248  1.00  0.00          
ATOM   3410  HG1 THR   217      55.369  76.460  65.604  1.00  0.00          
ATOM   3411  C   THR   217      54.697  73.932  63.304  1.00  0.00          
ATOM   3412  O   THR   217      54.390  73.160  62.370  1.00  0.00          
ATOM   3413  N   THR   218      54.656  73.412  64.484  1.00  0.00          
ATOM   3414  H   THR   218      54.781  74.058  65.250  1.00  0.00          
ATOM   3415  CA  THR   218      54.546  71.985  64.905  1.00  0.00          
ATOM   3416  HA  THR   218      54.130  71.493  64.026  1.00  0.00          
ATOM   3417  CB  THR   218      55.884  71.366  65.139  1.00  0.00          
ATOM   3418  HB  THR   218      56.412  71.950  65.893  1.00  0.00          
ATOM   3419  CG2 THR   218      55.918  69.843  65.561  1.00  0.00          
ATOM   3420 HG21 THR   218      55.656  69.186  64.732  1.00  0.00          
ATOM   3421 HG22 THR   218      56.910  69.628  65.960  1.00  0.00          
ATOM   3422 HG23 THR   218      55.190  69.613  66.338  1.00  0.00          
ATOM   3423  OG1 THR   218      56.652  71.403  63.973  1.00  0.00          
ATOM   3424  HG1 THR   218      57.172  72.208  64.032  1.00  0.00          
ATOM   3425  C   THR   218      53.554  71.758  66.049  1.00  0.00          
ATOM   3426  O   THR   218      53.437  72.581  66.946  1.00  0.00          
ATOM   3427  N   ARG   219      52.846  70.623  66.016  1.00  0.00          
ATOM   3428  H   ARG   219      53.006  70.002  65.236  1.00  0.00          
ATOM   3429  CA  ARG   219      51.789  70.228  67.031  1.00  0.00          
ATOM   3430  HA  ARG   219      51.974  70.772  67.957  1.00  0.00          
ATOM   3431  CB  ARG   219      50.400  70.605  66.456  1.00  0.00          
ATOM   3432  HB2 ARG   219      50.443  71.520  65.864  1.00  0.00          
ATOM   3433  HB3 ARG   219      50.168  69.814  65.743  1.00  0.00          
ATOM   3434  CG  ARG   219      49.345  70.744  67.525  1.00  0.00          
ATOM   3435  HG2 ARG   219      49.200  69.726  67.887  1.00  0.00          
ATOM   3436  HG3 ARG   219      49.759  71.291  68.372  1.00  0.00          
ATOM   3437  CD  ARG   219      47.908  71.212  67.157  1.00  0.00          
ATOM   3438  HD2 ARG   219      47.938  72.262  66.867  1.00  0.00          
ATOM   3439  HD3 ARG   219      47.602  70.556  66.341  1.00  0.00          
ATOM   3440  NE  ARG   219      47.021  71.018  68.369  1.00  0.00          
ATOM   3441  HE  ARG   219      47.272  70.387  69.117  1.00  0.00          
ATOM   3442  CZ  ARG   219      45.928  71.704  68.552  1.00  0.00          
ATOM   3443  NH1 ARG   219      45.441  72.556  67.706  1.00  0.00          
ATOM   3444 HH11 ARG   219      46.034  72.838  66.939  1.00  0.00          
ATOM   3445 HH12 ARG   219      44.527  72.961  67.846  1.00  0.00          
ATOM   3446  NH2 ARG   219      45.158  71.540  69.565  1.00  0.00          
ATOM   3447 HH21 ARG   219      45.530  71.005  70.336  1.00  0.00          
ATOM   3448 HH22 ARG   219      44.261  71.981  69.708  1.00  0.00          
ATOM   3449  C   ARG   219      51.874  68.692  67.362  1.00  0.00          
ATOM   3450  O   ARG   219      52.361  67.929  66.578  1.00  0.00          
ATOM   3451  N   PHE   220      51.534  68.358  68.615  1.00  0.00          
ATOM   3452  H   PHE   220      51.273  69.101  69.248  1.00  0.00          
ATOM   3453  CA  PHE   220      51.416  66.992  69.082  1.00  0.00          
ATOM   3454  HA  PHE   220      52.074  66.341  68.507  1.00  0.00          
ATOM   3455  CB  PHE   220      51.784  66.850  70.598  1.00  0.00          
ATOM   3456  HB2 PHE   220      51.182  67.555  71.171  1.00  0.00          
ATOM   3457  HB3 PHE   220      51.583  65.808  70.843  1.00  0.00          
ATOM   3458  CG  PHE   220      53.268  67.124  70.979  1.00  0.00          
ATOM   3459  CD1 PHE   220      53.668  67.466  72.327  1.00  0.00          
ATOM   3460  HD1 PHE   220      52.997  67.644  73.155  1.00  0.00          
ATOM   3461  CE1 PHE   220      54.995  67.665  72.661  1.00  0.00          
ATOM   3462  HE1 PHE   220      55.270  67.777  73.699  1.00  0.00          
ATOM   3463  CZ  PHE   220      55.975  67.649  71.661  1.00  0.00          
ATOM   3464  HZ  PHE   220      57.006  67.785  71.952  1.00  0.00          
ATOM   3465  CE2 PHE   220      55.579  67.458  70.361  1.00  0.00          
ATOM   3466  HE2 PHE   220      56.305  67.518  69.563  1.00  0.00          
ATOM   3467  CD2 PHE   220      54.263  67.180  69.991  1.00  0.00          
ATOM   3468  HD2 PHE   220      54.026  67.061  68.945  1.00  0.00          
ATOM   3469  C   PHE   220      49.988  66.449  68.845  1.00  0.00          
ATOM   3470  O   PHE   220      48.994  67.173  69.015  1.00  0.00          
ATOM   3471  N   PHE   221      49.887  65.105  68.571  1.00  0.00          
ATOM   3472  H   PHE   221      50.762  64.603  68.622  1.00  0.00          
ATOM   3473  CA  PHE   221      48.671  64.268  68.673  1.00  0.00          
ATOM   3474  HA  PHE   221      47.849  64.731  69.220  1.00  0.00          
ATOM   3475  CB  PHE   221      48.013  64.268  67.237  1.00  0.00          
ATOM   3476  HB2 PHE   221      48.672  63.994  66.413  1.00  0.00          
ATOM   3477  HB3 PHE   221      47.149  63.603  67.228  1.00  0.00          
ATOM   3478  CG  PHE   221      47.292  65.574  66.883  1.00  0.00          
ATOM   3479  CD1 PHE   221      46.071  65.916  67.495  1.00  0.00          
ATOM   3480  HD1 PHE   221      45.589  65.353  68.281  1.00  0.00          
ATOM   3481  CE1 PHE   221      45.322  67.055  67.103  1.00  0.00          
ATOM   3482  HE1 PHE   221      44.417  67.250  67.660  1.00  0.00          
ATOM   3483  CZ  PHE   221      45.810  67.880  66.049  1.00  0.00          
ATOM   3484  HZ  PHE   221      45.222  68.715  65.696  1.00  0.00          
ATOM   3485  CE2 PHE   221      47.063  67.548  65.491  1.00  0.00          
ATOM   3486  HE2 PHE   221      47.393  68.211  64.705  1.00  0.00          
ATOM   3487  CD2 PHE   221      47.764  66.405  65.872  1.00  0.00          
ATOM   3488  HD2 PHE   221      48.713  66.132  65.435  1.00  0.00          
ATOM   3489  C   PHE   221      49.018  62.841  69.214  1.00  0.00          
ATOM   3490  O   PHE   221      50.217  62.449  69.375  1.00  0.00          
ATOM   3491  N   HID   222      48.050  62.139  69.771  1.00  0.00          
ATOM   3492  H   HID   222      47.146  62.589  69.791  1.00  0.00          
ATOM   3493  CA  HID   222      48.222  60.820  70.401  1.00  0.00          
ATOM   3494  HA  HID   222      49.003  60.277  69.869  1.00  0.00          
ATOM   3495  CB  HID   222      48.536  61.082  71.921  1.00  0.00          
ATOM   3496  HB2 HID   222      49.553  61.427  72.103  1.00  0.00          
ATOM   3497  HB3 HID   222      47.702  61.697  72.260  1.00  0.00          
ATOM   3498  CG  HID   222      48.440  59.827  72.765  1.00  0.00          
ATOM   3499  ND1 HID   222      49.288  58.771  72.833  1.00  0.00          
ATOM   3500  HD1 HID   222      50.228  58.738  72.465  1.00  0.00          
ATOM   3501  CE1 HID   222      48.701  57.846  73.620  1.00  0.00          
ATOM   3502  HE1 HID   222      49.204  56.925  73.875  1.00  0.00          
ATOM   3503  NE2 HID   222      47.485  58.233  73.991  1.00  0.00          
ATOM   3504  CD2 HID   222      47.320  59.494  73.477  1.00  0.00          
ATOM   3505  HD2 HID   222      46.401  60.034  73.654  1.00  0.00          
ATOM   3506  C   HID   222      46.970  59.997  70.125  1.00  0.00          
ATOM   3507  O   HID   222      45.802  60.513  70.095  1.00  0.00          
ATOM   3508  N   PHE   223      47.215  58.706  70.049  1.00  0.00          
ATOM   3509  H   PHE   223      48.176  58.464  70.246  1.00  0.00          
ATOM   3510  CA  PHE   223      46.157  57.701  69.550  1.00  0.00          
ATOM   3511  HA  PHE   223      45.181  58.119  69.796  1.00  0.00          
ATOM   3512  CB  PHE   223      46.246  57.616  68.001  1.00  0.00          
ATOM   3513  HB2 PHE   223      47.275  57.886  67.764  1.00  0.00          
ATOM   3514  HB3 PHE   223      46.238  56.565  67.710  1.00  0.00          
ATOM   3515  CG  PHE   223      45.239  58.327  67.230  1.00  0.00          
ATOM   3516  CD1 PHE   223      45.422  59.658  66.853  1.00  0.00          
ATOM   3517  HD1 PHE   223      46.261  60.183  67.285  1.00  0.00          
ATOM   3518  CE1 PHE   223      44.467  60.276  66.001  1.00  0.00          
ATOM   3519  HE1 PHE   223      44.457  61.354  65.931  1.00  0.00          
ATOM   3520  CZ  PHE   223      43.358  59.636  65.510  1.00  0.00          
ATOM   3521  HZ  PHE   223      42.554  60.081  64.942  1.00  0.00          
ATOM   3522  CE2 PHE   223      43.181  58.302  65.862  1.00  0.00          
ATOM   3523  HE2 PHE   223      42.285  57.882  65.430  1.00  0.00          
ATOM   3524  CD2 PHE   223      44.064  57.682  66.727  1.00  0.00          
ATOM   3525  HD2 PHE   223      43.905  56.701  67.150  1.00  0.00          
ATOM   3526  C   PHE   223      46.304  56.325  70.228  1.00  0.00          
ATOM   3527  O   PHE   223      47.426  55.867  70.476  1.00  0.00          
ATOM   3528  N   THR   224      45.185  55.696  70.623  1.00  0.00          
ATOM   3529  H   THR   224      44.311  56.200  70.562  1.00  0.00          
ATOM   3530  CA  THR   224      45.185  54.404  71.301  1.00  0.00          
ATOM   3531  HA  THR   224      46.119  54.345  71.860  1.00  0.00          
ATOM   3532  CB  THR   224      44.184  54.250  72.398  1.00  0.00          
ATOM   3533  HB  THR   224      44.350  53.243  72.781  1.00  0.00          
ATOM   3534  CG2 THR   224      44.309  55.210  73.584  1.00  0.00          
ATOM   3535 HG21 THR   224      45.376  55.333  73.768  1.00  0.00          
ATOM   3536 HG22 THR   224      43.852  56.145  73.261  1.00  0.00          
ATOM   3537 HG23 THR   224      43.780  54.825  74.456  1.00  0.00          
ATOM   3538  OG1 THR   224      42.838  54.452  71.867  1.00  0.00          
ATOM   3539  HG1 THR   224      42.314  54.452  72.671  1.00  0.00          
ATOM   3540  C   THR   224      45.075  53.235  70.277  1.00  0.00          
ATOM   3541  O   THR   224      44.790  53.365  69.121  1.00  0.00          
ATOM   3542  N   ARG   225      45.409  52.041  70.786  1.00  0.00          
ATOM   3543  H   ARG   225      45.670  52.006  71.771  1.00  0.00          
ATOM   3544  CA  ARG   225      45.374  50.767  70.056  1.00  0.00          
ATOM   3545  HA  ARG   225      45.880  50.901  69.098  1.00  0.00          
ATOM   3546  CB  ARG   225      46.164  49.736  70.884  1.00  0.00          
ATOM   3547  HB2 ARG   225      47.157  50.143  71.084  1.00  0.00          
ATOM   3548  HB3 ARG   225      45.671  49.596  71.844  1.00  0.00          
ATOM   3549  CG  ARG   225      46.346  48.372  70.199  1.00  0.00          
ATOM   3550  HG2 ARG   225      45.376  47.950  69.938  1.00  0.00          
ATOM   3551  HG3 ARG   225      46.937  48.506  69.294  1.00  0.00          
ATOM   3552  CD  ARG   225      47.074  47.404  71.139  1.00  0.00          
ATOM   3553  HD2 ARG   225      47.999  47.870  71.487  1.00  0.00          
ATOM   3554  HD3 ARG   225      46.438  47.215  72.001  1.00  0.00          
ATOM   3555  NE  ARG   225      47.379  46.119  70.487  1.00  0.00          
ATOM   3556  HE  ARG   225      46.971  45.945  69.577  1.00  0.00          
ATOM   3557  CZ  ARG   225      48.162  45.173  70.972  1.00  0.00          
ATOM   3558  NH1 ARG   225      48.734  45.256  72.137  1.00  0.00          
ATOM   3559 HH11 ARG   225      48.514  46.024  72.776  1.00  0.00          
ATOM   3560 HH12 ARG   225      49.387  44.558  72.454  1.00  0.00          
ATOM   3561  NH2 ARG   225      48.392  44.101  70.274  1.00  0.00          
ATOM   3562 HH21 ARG   225      47.800  43.918  69.481  1.00  0.00          
ATOM   3563 HH22 ARG   225      48.971  43.371  70.647  1.00  0.00          
ATOM   3564  C   ARG   225      43.935  50.336  69.739  1.00  0.00          
ATOM   3565  O   ARG   225      43.705  49.849  68.631  1.00  0.00          
ATOM   3566  N   GLU   226      42.975  50.626  70.628  1.00  0.00          
ATOM   3567  H   GLU   226      43.250  51.129  71.459  1.00  0.00          
ATOM   3568  CA  GLU   226      41.546  50.474  70.384  1.00  0.00          
ATOM   3569  HA  GLU   226      41.292  49.466  70.057  1.00  0.00          
ATOM   3570  CB  GLU   226      40.728  50.570  71.698  1.00  0.00          
ATOM   3571  HB2 GLU   226      41.235  50.017  72.489  1.00  0.00          
ATOM   3572  HB3 GLU   226      40.712  51.614  72.013  1.00  0.00          
ATOM   3573  CG  GLU   226      39.252  50.119  71.783  1.00  0.00          
ATOM   3574  HG2 GLU   226      38.883  50.627  72.674  1.00  0.00          
ATOM   3575  HG3 GLU   226      38.759  50.514  70.894  1.00  0.00          
ATOM   3576  CD  GLU   226      38.978  48.663  71.853  1.00  0.00          
ATOM   3577  OE1 GLU   226      39.309  48.011  72.877  1.00  0.00          
ATOM   3578  OE2 GLU   226      38.452  48.145  70.867  1.00  0.00          
ATOM   3579  C   GLU   226      41.006  51.433  69.253  1.00  0.00          
ATOM   3580  O   GLU   226      40.212  51.006  68.359  1.00  0.00          
ATOM   3581  N   ASN   227      41.430  52.680  69.206  1.00  0.00          
ATOM   3582  H   ASN   227      41.893  52.968  70.056  1.00  0.00          
ATOM   3583  CA  ASN   227      41.140  53.696  68.264  1.00  0.00          
ATOM   3584  HA  ASN   227      40.055  53.797  68.285  1.00  0.00          
ATOM   3585  CB  ASN   227      41.787  54.961  68.713  1.00  0.00          
ATOM   3586  HB2 ASN   227      41.361  55.208  69.685  1.00  0.00          
ATOM   3587  HB3 ASN   227      42.859  54.954  68.914  1.00  0.00          
ATOM   3588  CG  ASN   227      41.416  56.230  67.989  1.00  0.00          
ATOM   3589  OD1 ASN   227      41.141  56.305  66.816  1.00  0.00          
ATOM   3590  ND2 ASN   227      41.366  57.340  68.752  1.00  0.00          
ATOM   3591 HD21 ASN   227      41.196  58.218  68.282  1.00  0.00          
ATOM   3592 HD22 ASN   227      41.873  57.420  69.622  1.00  0.00          
ATOM   3593  C   ASN   227      41.552  53.304  66.887  1.00  0.00          
ATOM   3594  O   ASN   227      40.700  53.324  65.984  1.00  0.00          
ATOM   3595  N   ILE   228      42.833  52.971  66.695  1.00  0.00          
ATOM   3596  H   ILE   228      43.461  53.020  67.493  1.00  0.00          
ATOM   3597  CA  ILE   228      43.392  52.652  65.377  1.00  0.00          
ATOM   3598  HA  ILE   228      43.055  53.410  64.670  1.00  0.00          
ATOM   3599  CB  ILE   228      44.934  52.699  65.421  1.00  0.00          
ATOM   3600  HB  ILE   228      45.285  52.024  66.205  1.00  0.00          
ATOM   3601  CG2 ILE   228      45.530  52.234  64.079  1.00  0.00          
ATOM   3602 HG21 ILE   228      45.233  51.209  63.858  1.00  0.00          
ATOM   3603 HG22 ILE   228      45.194  52.886  63.272  1.00  0.00          
ATOM   3604 HG23 ILE   228      46.617  52.247  64.119  1.00  0.00          
ATOM   3605  CG1 ILE   228      45.391  54.137  65.755  1.00  0.00          
ATOM   3606 HG12 ILE   228      45.014  54.824  64.996  1.00  0.00          
ATOM   3607 HG13 ILE   228      44.979  54.441  66.715  1.00  0.00          
ATOM   3608  CD1 ILE   228      46.911  54.283  65.844  1.00  0.00          
ATOM   3609 HD11 ILE   228      47.169  55.271  66.216  1.00  0.00          
ATOM   3610 HD12 ILE   228      47.320  53.531  66.520  1.00  0.00          
ATOM   3611 HD13 ILE   228      47.349  54.176  64.853  1.00  0.00          
ATOM   3612  C   ILE   228      42.860  51.310  64.870  1.00  0.00          
ATOM   3613  O   ILE   228      42.559  51.186  63.681  1.00  0.00          
ATOM   3614  N   ALA   229      42.642  50.335  65.759  1.00  0.00          
ATOM   3615  H   ALA   229      42.907  50.470  66.728  1.00  0.00          
ATOM   3616  CA  ALA   229      41.933  49.110  65.406  1.00  0.00          
ATOM   3617  HA  ALA   229      42.501  48.587  64.634  1.00  0.00          
ATOM   3618  CB  ALA   229      41.849  48.207  66.637  1.00  0.00          
ATOM   3619  HB1 ALA   229      42.848  47.937  66.976  1.00  0.00          
ATOM   3620  HB2 ALA   229      41.320  48.717  67.442  1.00  0.00          
ATOM   3621  HB3 ALA   229      41.316  47.292  66.382  1.00  0.00          
ATOM   3622  C   ALA   229      40.533  49.406  64.840  1.00  0.00          
ATOM   3623  O   ALA   229      40.102  48.699  63.919  1.00  0.00          
ATOM   3624  N   HID   230      39.844  50.455  65.329  1.00  0.00          
ATOM   3625  H   HID   230      40.169  50.914  66.168  1.00  0.00          
ATOM   3626  CA  HID   230      38.515  50.755  64.870  1.00  0.00          
ATOM   3627  HA  HID   230      37.922  49.861  64.678  1.00  0.00          
ATOM   3628  CB  HID   230      37.712  51.579  65.941  1.00  0.00          
ATOM   3629  HB2 HID   230      36.783  51.060  66.178  1.00  0.00          
ATOM   3630  HB3 HID   230      38.218  51.697  66.899  1.00  0.00          
ATOM   3631  CG  HID   230      37.121  52.996  65.541  1.00  0.00          
ATOM   3632  ND1 HID   230      37.849  54.231  65.436  1.00  0.00          
ATOM   3633  HD1 HID   230      38.837  54.373  65.592  1.00  0.00          
ATOM   3634  CE1 HID   230      36.909  55.197  65.061  1.00  0.00          
ATOM   3635  HE1 HID   230      37.090  56.261  65.098  1.00  0.00          
ATOM   3636  NE2 HID   230      35.662  54.632  65.181  1.00  0.00          
ATOM   3637  CD2 HID   230      35.810  53.283  65.301  1.00  0.00          
ATOM   3638  HD2 HID   230      35.032  52.540  65.202  1.00  0.00          
ATOM   3639  C   HID   230      38.678  51.428  63.486  1.00  0.00          
ATOM   3640  O   HID   230      37.931  51.037  62.590  1.00  0.00          
ATOM   3641  N   LEU   231      39.701  52.266  63.230  1.00  0.00          
ATOM   3642  H   LEU   231      40.372  52.488  63.951  1.00  0.00          
ATOM   3643  CA  LEU   231      39.805  52.894  61.925  1.00  0.00          
ATOM   3644  HA  LEU   231      38.836  53.268  61.596  1.00  0.00          
ATOM   3645  CB  LEU   231      40.844  54.000  61.992  1.00  0.00          
ATOM   3646  HB2 LEU   231      41.819  53.687  62.366  1.00  0.00          
ATOM   3647  HB3 LEU   231      40.938  54.378  60.974  1.00  0.00          
ATOM   3648  CG  LEU   231      40.479  55.246  62.859  1.00  0.00          
ATOM   3649  HG  LEU   231      40.097  54.852  63.801  1.00  0.00          
ATOM   3650  CD1 LEU   231      41.674  56.173  63.035  1.00  0.00          
ATOM   3651 HD11 LEU   231      42.403  55.577  63.584  1.00  0.00          
ATOM   3652 HD12 LEU   231      42.180  56.412  62.099  1.00  0.00          
ATOM   3653 HD13 LEU   231      41.447  57.097  63.566  1.00  0.00          
ATOM   3654  CD2 LEU   231      39.281  56.148  62.263  1.00  0.00          
ATOM   3655 HD21 LEU   231      39.470  56.342  61.207  1.00  0.00          
ATOM   3656 HD22 LEU   231      38.408  55.501  62.179  1.00  0.00          
ATOM   3657 HD23 LEU   231      39.146  57.067  62.833  1.00  0.00          
ATOM   3658  C   LEU   231      40.217  51.851  60.894  1.00  0.00          
ATOM   3659  O   LEU   231      39.885  51.920  59.718  1.00  0.00          
ATOM   3660  N   LYS   232      40.963  50.796  61.284  1.00  0.00          
ATOM   3661  H   LYS   232      41.321  50.812  62.235  1.00  0.00          
ATOM   3662  CA  LYS   232      41.343  49.659  60.406  1.00  0.00          
ATOM   3663  HA  LYS   232      41.725  50.064  59.469  1.00  0.00          
ATOM   3664  CB  LYS   232      42.477  48.857  61.079  1.00  0.00          
ATOM   3665  HB2 LYS   232      43.276  49.543  61.368  1.00  0.00          
ATOM   3666  HB3 LYS   232      42.098  48.372  61.980  1.00  0.00          
ATOM   3667  CG  LYS   232      43.066  47.794  60.136  1.00  0.00          
ATOM   3668  HG2 LYS   232      42.271  47.128  59.806  1.00  0.00          
ATOM   3669  HG3 LYS   232      43.481  48.298  59.263  1.00  0.00          
ATOM   3670  CD  LYS   232      44.165  46.949  60.798  1.00  0.00          
ATOM   3671  HD2 LYS   232      45.017  47.585  61.031  1.00  0.00          
ATOM   3672  HD3 LYS   232      43.783  46.510  61.721  1.00  0.00          
ATOM   3673  CE  LYS   232      44.597  45.826  59.845  1.00  0.00          
ATOM   3674  HE2 LYS   232      43.738  45.175  59.660  1.00  0.00          
ATOM   3675  HE3 LYS   232      44.894  46.262  58.893  1.00  0.00          
ATOM   3676  NZ  LYS   232      45.727  45.033  60.372  1.00  0.00          
ATOM   3677  HZ1 LYS   232      45.910  44.220  59.797  1.00  0.00          
ATOM   3678  HZ2 LYS   232      46.595  45.578  60.408  1.00  0.00          
ATOM   3679  HZ3 LYS   232      45.568  44.729  61.326  1.00  0.00          
ATOM   3680  C   LYS   232      40.143  48.769  60.031  1.00  0.00          
ATOM   3681  O   LYS   232      39.971  48.422  58.861  1.00  0.00          
ATOM   3682  N   SER   233      39.307  48.464  61.025  1.00  0.00          
ATOM   3683  H   SER   233      39.693  48.756  61.911  1.00  0.00          
ATOM   3684  CA  SER   233      37.962  47.836  60.871  1.00  0.00          
ATOM   3685  HA  SER   233      38.055  46.859  60.397  1.00  0.00          
ATOM   3686  CB  SER   233      37.282  47.594  62.234  1.00  0.00          
ATOM   3687  HB2 SER   233      37.891  46.888  62.798  1.00  0.00          
ATOM   3688  HB3 SER   233      37.249  48.478  62.870  1.00  0.00          
ATOM   3689  OG  SER   233      36.009  47.029  62.024  1.00  0.00          
ATOM   3690  HG  SER   233      35.395  47.645  61.618  1.00  0.00          
ATOM   3691  C   SER   233      37.118  48.728  59.966  1.00  0.00          
ATOM   3692  O   SER   233      36.606  48.243  58.943  1.00  0.00          
ATOM   3693  N   LYS   234      37.028  50.035  60.283  1.00  0.00          
ATOM   3694  H   LYS   234      37.594  50.479  60.992  1.00  0.00          
ATOM   3695  CA  LYS   234      36.181  50.974  59.451  1.00  0.00          
ATOM   3696  HA  LYS   234      35.223  50.456  59.499  1.00  0.00          
ATOM   3697  CB  LYS   234      36.151  52.446  60.049  1.00  0.00          
ATOM   3698  HB2 LYS   234      37.136  52.873  60.234  1.00  0.00          
ATOM   3699  HB3 LYS   234      35.743  52.949  59.172  1.00  0.00          
ATOM   3700  CG  LYS   234      35.187  52.753  61.217  1.00  0.00          
ATOM   3701  HG2 LYS   234      34.198  52.643  60.772  1.00  0.00          
ATOM   3702  HG3 LYS   234      35.294  51.906  61.895  1.00  0.00          
ATOM   3703  CD  LYS   234      35.317  54.153  61.681  1.00  0.00          
ATOM   3704  HD2 LYS   234      36.080  54.198  62.458  1.00  0.00          
ATOM   3705  HD3 LYS   234      35.478  54.862  60.869  1.00  0.00          
ATOM   3706  CE  LYS   234      34.000  54.556  62.328  1.00  0.00          
ATOM   3707  HE2 LYS   234      33.274  54.499  61.517  1.00  0.00          
ATOM   3708  HE3 LYS   234      33.789  53.791  63.076  1.00  0.00          
ATOM   3709  NZ  LYS   234      34.011  55.889  62.976  1.00  0.00          
ATOM   3710  HZ1 LYS   234      34.346  56.562  62.301  1.00  0.00          
ATOM   3711  HZ2 LYS   234      33.101  56.121  63.347  1.00  0.00          
ATOM   3712  HZ3 LYS   234      34.603  55.857  63.793  1.00  0.00          
ATOM   3713  C   LYS   234      36.618  50.913  57.993  1.00  0.00          
ATOM   3714  O   LYS   234      35.862  50.568  57.065  1.00  0.00          
ATOM   3715  N   ALA   235      37.937  51.053  57.717  1.00  0.00          
ATOM   3716  H   ALA   235      38.546  51.383  58.452  1.00  0.00          
ATOM   3717  CA  ALA   235      38.555  51.081  56.426  1.00  0.00          
ATOM   3718  HA  ALA   235      38.024  51.910  55.959  1.00  0.00          
ATOM   3719  CB  ALA   235      40.031  51.423  56.592  1.00  0.00          
ATOM   3720  HB1 ALA   235      40.110  52.371  57.123  1.00  0.00          
ATOM   3721  HB2 ALA   235      40.479  50.731  57.306  1.00  0.00          
ATOM   3722  HB3 ALA   235      40.532  51.456  55.625  1.00  0.00          
ATOM   3723  C   ALA   235      38.331  49.769  55.599  1.00  0.00          
ATOM   3724  O   ALA   235      37.572  49.698  54.649  1.00  0.00          
ATOM   3725  N   ASN   236      38.795  48.609  56.085  1.00  0.00          
ATOM   3726  H   ASN   236      39.294  48.620  56.968  1.00  0.00          
ATOM   3727  CA  ASN   236      38.545  47.304  55.423  1.00  0.00          
ATOM   3728  HA  ASN   236      38.917  47.363  54.398  1.00  0.00          
ATOM   3729  CB  ASN   236      39.366  46.227  56.152  1.00  0.00          
ATOM   3730  HB2 ASN   236      39.138  46.276  57.214  1.00  0.00          
ATOM   3731  HB3 ASN   236      39.080  45.243  55.784  1.00  0.00          
ATOM   3732  CG  ASN   236      40.869  46.364  55.976  1.00  0.00          
ATOM   3733  OD1 ASN   236      41.427  46.059  54.929  1.00  0.00          
ATOM   3734  ND2 ASN   236      41.568  46.802  56.996  1.00  0.00          
ATOM   3735 HD21 ASN   236      42.577  46.863  56.921  1.00  0.00          
ATOM   3736 HD22 ASN   236      41.084  47.092  57.837  1.00  0.00          
ATOM   3737  C   ASN   236      37.040  46.902  55.299  1.00  0.00          
ATOM   3738  O   ASN   236      36.635  46.295  54.309  1.00  0.00          
ATOM   3739  N   GLY   237      36.184  47.280  56.251  1.00  0.00          
ATOM   3740  H   GLY   237      36.587  47.711  57.071  1.00  0.00          
ATOM   3741  CA  GLY   237      34.732  47.143  56.243  1.00  0.00          
ATOM   3742  HA2 GLY   237      34.395  46.112  56.140  1.00  0.00          
ATOM   3743  HA3 GLY   237      34.453  47.418  57.260  1.00  0.00          
ATOM   3744  C   GLY   237      33.884  48.021  55.277  1.00  0.00          
ATOM   3745  O   GLY   237      32.675  47.874  55.126  1.00  0.00          
ATOM   3746  N   GLU   238      34.516  48.888  54.484  1.00  0.00          
ATOM   3747  H   GLU   238      35.511  48.996  54.619  1.00  0.00          
ATOM   3748  CA  GLU   238      33.925  49.736  53.359  1.00  0.00          
ATOM   3749  HA  GLU   238      32.852  49.784  53.543  1.00  0.00          
ATOM   3750  CB  GLU   238      34.447  51.148  53.583  1.00  0.00          
ATOM   3751  HB2 GLU   238      34.001  51.624  54.456  1.00  0.00          
ATOM   3752  HB3 GLU   238      35.532  51.150  53.679  1.00  0.00          
ATOM   3753  CG  GLU   238      34.173  52.041  52.362  1.00  0.00          
ATOM   3754  HG2 GLU   238      34.978  51.755  51.685  1.00  0.00          
ATOM   3755  HG3 GLU   238      33.147  51.764  52.118  1.00  0.00          
ATOM   3756  CD  GLU   238      34.244  53.464  52.787  1.00  0.00          
ATOM   3757  OE1 GLU   238      35.108  53.818  53.622  1.00  0.00          
ATOM   3758  OE2 GLU   238      33.272  54.209  52.489  1.00  0.00          
ATOM   3759  C   GLU   238      34.256  48.995  52.042  1.00  0.00          
ATOM   3760  O   GLU   238      33.336  48.732  51.210  1.00  0.00          
ATOM   3761  N   VAL   239      35.512  48.531  51.823  1.00  0.00          
ATOM   3762  H   VAL   239      36.181  48.764  52.542  1.00  0.00          
ATOM   3763  CA  VAL   239      35.978  48.142  50.501  1.00  0.00          
ATOM   3764  HA  VAL   239      35.278  48.449  49.724  1.00  0.00          
ATOM   3765  CB  VAL   239      37.320  48.812  50.085  1.00  0.00          
ATOM   3766  HB  VAL   239      37.646  48.760  49.047  1.00  0.00          
ATOM   3767  CG1 VAL   239      37.121  50.352  50.174  1.00  0.00          
ATOM   3768 HG11 VAL   239      37.978  50.802  49.672  1.00  0.00          
ATOM   3769 HG12 VAL   239      36.172  50.648  49.728  1.00  0.00          
ATOM   3770 HG13 VAL   239      37.116  50.712  51.203  1.00  0.00          
ATOM   3771  CG2 VAL   239      38.469  48.482  51.037  1.00  0.00          
ATOM   3772 HG21 VAL   239      38.013  48.503  52.027  1.00  0.00          
ATOM   3773 HG22 VAL   239      39.011  47.552  50.869  1.00  0.00          
ATOM   3774 HG23 VAL   239      39.199  49.291  51.051  1.00  0.00          
ATOM   3775  C   VAL   239      36.104  46.650  50.376  1.00  0.00          
ATOM   3776  O   VAL   239      36.113  46.153  49.282  1.00  0.00          
ATOM   3777  N   THR   240      36.294  45.852  51.440  1.00  0.00          
ATOM   3778  H   THR   240      36.419  46.185  52.385  1.00  0.00          
ATOM   3779  CA  THR   240      36.525  44.375  51.369  1.00  0.00          
ATOM   3780  HA  THR   240      36.227  43.954  50.408  1.00  0.00          
ATOM   3781  CB  THR   240      38.028  44.008  51.566  1.00  0.00          
ATOM   3782  HB  THR   240      37.984  42.925  51.679  1.00  0.00          
ATOM   3783  CG2 THR   240      38.836  44.338  50.394  1.00  0.00          
ATOM   3784 HG21 THR   240      39.908  44.322  50.592  1.00  0.00          
ATOM   3785 HG22 THR   240      38.615  43.581  49.641  1.00  0.00          
ATOM   3786 HG23 THR   240      38.684  45.385  50.131  1.00  0.00          
ATOM   3787  OG1 THR   240      38.507  44.547  52.733  1.00  0.00          
ATOM   3788  HG1 THR   240      38.608  43.837  53.371  1.00  0.00          
ATOM   3789  C   THR   240      35.580  43.643  52.410  1.00  0.00          
ATOM   3790  O   THR   240      35.782  42.434  52.629  1.00  0.00          
ATOM   3791  N   GLY   241      34.579  44.304  53.044  1.00  0.00          
ATOM   3792  H   GLY   241      34.265  45.204  52.711  1.00  0.00          
ATOM   3793  CA  GLY   241      33.616  43.631  54.018  1.00  0.00          
ATOM   3794  HA2 GLY   241      32.962  44.466  54.269  1.00  0.00          
ATOM   3795  HA3 GLY   241      33.150  42.827  53.449  1.00  0.00          
ATOM   3796  C   GLY   241      34.262  43.105  55.298  1.00  0.00          
ATOM   3797  O   GLY   241      33.795  42.083  55.795  1.00  0.00          
ATOM   3798  N   ASN   242      35.482  43.593  55.504  1.00  0.00          
ATOM   3799  H   ASN   242      35.690  44.311  54.825  1.00  0.00          
ATOM   3800  CA  ASN   242      36.514  42.945  56.332  1.00  0.00          
ATOM   3801  HA  ASN   242      37.483  43.405  56.135  1.00  0.00          
ATOM   3802  CB  ASN   242      36.156  43.129  57.830  1.00  0.00          
ATOM   3803  HB2 ASN   242      35.067  43.116  57.858  1.00  0.00          
ATOM   3804  HB3 ASN   242      36.453  42.364  58.548  1.00  0.00          
ATOM   3805  CG  ASN   242      36.622  44.431  58.424  1.00  0.00          
ATOM   3806  OD1 ASN   242      37.809  44.670  58.414  1.00  0.00          
ATOM   3807  ND2 ASN   242      35.767  45.346  58.760  1.00  0.00          
ATOM   3808 HD21 ASN   242      36.143  46.262  58.959  1.00  0.00          
ATOM   3809 HD22 ASN   242      34.801  45.120  58.572  1.00  0.00          
ATOM   3810  C   ASN   242      36.773  41.428  56.023  1.00  0.00          
ATOM   3811  O   ASN   242      37.427  40.746  56.841  1.00  0.00          
ATOM   3812  N   THR   243      36.375  40.889  54.906  1.00  0.00          
ATOM   3813  H   THR   243      35.929  41.497  54.235  1.00  0.00          
ATOM   3814  CA  THR   243      36.608  39.512  54.443  1.00  0.00          
ATOM   3815  HA  THR   243      36.295  38.844  55.246  1.00  0.00          
ATOM   3816  CB  THR   243      35.666  39.037  53.261  1.00  0.00          
ATOM   3817  HB  THR   243      35.892  37.993  53.043  1.00  0.00          
ATOM   3818  CG2 THR   243      34.207  38.987  53.759  1.00  0.00          
ATOM   3819 HG21 THR   243      34.026  38.746  54.807  1.00  0.00          
ATOM   3820 HG22 THR   243      33.749  39.970  53.654  1.00  0.00          
ATOM   3821 HG23 THR   243      33.636  38.326  53.107  1.00  0.00          
ATOM   3822  OG1 THR   243      35.842  39.768  52.097  1.00  0.00          
ATOM   3823  HG1 THR   243      35.411  40.606  52.282  1.00  0.00          
ATOM   3824  C   THR   243      38.078  39.139  54.078  1.00  0.00          
ATOM   3825  O   THR   243      38.655  38.191  54.612  1.00  0.00          
ATOM   3826  N   GLU   244      38.694  40.102  53.363  1.00  0.00          
ATOM   3827  H   GLU   244      38.158  40.716  52.767  1.00  0.00          
ATOM   3828  CA  GLU   244      40.085  40.389  53.276  1.00  0.00          
ATOM   3829  HA  GLU   244      40.549  39.542  53.781  1.00  0.00          
ATOM   3830  CB  GLU   244      40.571  40.456  51.784  1.00  0.00          
ATOM   3831  HB2 GLU   244      40.167  39.557  51.319  1.00  0.00          
ATOM   3832  HB3 GLU   244      39.881  41.181  51.353  1.00  0.00          
ATOM   3833  CG  GLU   244      42.049  40.790  51.501  1.00  0.00          
ATOM   3834  HG2 GLU   244      42.095  41.164  50.478  1.00  0.00          
ATOM   3835  HG3 GLU   244      42.176  41.739  52.022  1.00  0.00          
ATOM   3836  CD  GLU   244      43.108  39.746  51.835  1.00  0.00          
ATOM   3837  OE1 GLU   244      43.164  39.266  53.009  1.00  0.00          
ATOM   3838  OE2 GLU   244      43.835  39.370  50.864  1.00  0.00          
ATOM   3839  C   GLU   244      40.343  41.628  54.168  1.00  0.00          
ATOM   3840  O   GLU   244      39.459  42.533  54.270  1.00  0.00          
ATOM   3841  N   ARG   245      41.552  41.728  54.752  1.00  0.00          
ATOM   3842  H   ARG   245      42.219  40.984  54.573  1.00  0.00          
ATOM   3843  CA  ARG   245      41.950  42.757  55.745  1.00  0.00          
ATOM   3844  HA  ARG   245      41.233  43.576  55.690  1.00  0.00          
ATOM   3845  CB  ARG   245      41.874  42.172  57.173  1.00  0.00          
ATOM   3846  HB2 ARG   245      42.582  41.347  57.264  1.00  0.00          
ATOM   3847  HB3 ARG   245      42.145  42.946  57.894  1.00  0.00          
ATOM   3848  CG  ARG   245      40.467  41.676  57.516  1.00  0.00          
ATOM   3849  HG2 ARG   245      39.764  42.505  57.419  1.00  0.00          
ATOM   3850  HG3 ARG   245      40.182  40.890  56.816  1.00  0.00          
ATOM   3851  CD  ARG   245      40.361  41.092  58.925  1.00  0.00          
ATOM   3852  HD2 ARG   245      41.071  40.268  59.026  1.00  0.00          
ATOM   3853  HD3 ARG   245      40.587  41.864  59.663  1.00  0.00          
ATOM   3854  NE  ARG   245      38.993  40.598  59.108  1.00  0.00          
ATOM   3855  HE  ARG   245      38.382  40.709  58.309  1.00  0.00          
ATOM   3856  CZ  ARG   245      38.470  39.921  60.103  1.00  0.00          
ATOM   3857  NH1 ARG   245      39.130  39.596  61.174  1.00  0.00          
ATOM   3858 HH11 ARG   245      40.116  39.844  61.263  1.00  0.00          
ATOM   3859 HH12 ARG   245      38.636  39.168  61.943  1.00  0.00          
ATOM   3860  NH2 ARG   245      37.223  39.564  60.015  1.00  0.00          
ATOM   3861 HH21 ARG   245      36.671  39.788  59.195  1.00  0.00          
ATOM   3862 HH22 ARG   245      36.832  38.907  60.681  1.00  0.00          
ATOM   3863  C   ARG   245      43.321  43.402  55.455  1.00  0.00          
ATOM   3864  O   ARG   245      44.132  43.600  56.363  1.00  0.00          
ATOM   3865  N   ARG   246      43.601  43.710  54.183  1.00  0.00          
ATOM   3866  H   ARG   246      42.846  43.591  53.514  1.00  0.00          
ATOM   3867  CA  ARG   246      44.913  44.180  53.690  1.00  0.00          
ATOM   3868  HA  ARG   246      45.679  43.508  54.080  1.00  0.00          
ATOM   3869  CB  ARG   246      44.943  44.102  52.155  1.00  0.00          
ATOM   3870  HB2 ARG   246      43.987  44.444  51.757  1.00  0.00          
ATOM   3871  HB3 ARG   246      45.725  44.759  51.773  1.00  0.00          
ATOM   3872  CG  ARG   246      45.246  42.684  51.657  1.00  0.00          
ATOM   3873  HG2 ARG   246      46.288  42.443  51.871  1.00  0.00          
ATOM   3874  HG3 ARG   246      44.610  41.967  52.171  1.00  0.00          
ATOM   3875  CD  ARG   246      44.999  42.605  50.148  1.00  0.00          
ATOM   3876  HD2 ARG   246      43.935  42.755  49.957  1.00  0.00          
ATOM   3877  HD3 ARG   246      45.541  43.410  49.653  1.00  0.00          
ATOM   3878  NE  ARG   246      45.399  41.303  49.589  1.00  0.00          
ATOM   3879  HE  ARG   246      44.782  40.515  49.786  1.00  0.00          
ATOM   3880  CZ  ARG   246      46.480  41.030  48.884  1.00  0.00          
ATOM   3881  NH1 ARG   246      47.409  41.911  48.648  1.00  0.00          
ATOM   3882 HH11 ARG   246      47.342  42.842  49.043  1.00  0.00          
ATOM   3883 HH12 ARG   246      48.229  41.629  48.136  1.00  0.00          
ATOM   3884  NH2 ARG   246      46.649  39.850  48.378  1.00  0.00          
ATOM   3885 HH21 ARG   246      45.831  39.260  48.255  1.00  0.00          
ATOM   3886 HH22 ARG   246      47.465  39.629  47.824  1.00  0.00          
ATOM   3887  C   ARG   246      45.322  45.586  54.141  1.00  0.00          
ATOM   3888  O   ARG   246      46.526  45.822  54.279  1.00  0.00          
ATOM   3889  N   ILE   247      44.384  46.517  54.348  1.00  0.00          
ATOM   3890  H   ILE   247      43.411  46.239  54.292  1.00  0.00          
ATOM   3891  CA  ILE   247      44.705  47.892  54.781  1.00  0.00          
ATOM   3892  HA  ILE   247      45.494  48.285  54.141  1.00  0.00          
ATOM   3893  CB  ILE   247      43.481  48.829  54.651  1.00  0.00          
ATOM   3894  HB  ILE   247      42.644  48.370  55.168  1.00  0.00          
ATOM   3895  CG2 ILE   247      43.738  50.190  55.322  1.00  0.00          
ATOM   3896 HG21 ILE   247      44.589  50.683  54.852  1.00  0.00          
ATOM   3897 HG22 ILE   247      42.854  50.817  55.239  1.00  0.00          
ATOM   3898 HG23 ILE   247      43.935  50.072  56.388  1.00  0.00          
ATOM   3899  CG1 ILE   247      43.086  49.029  53.170  1.00  0.00          
ATOM   3900 HG12 ILE   247      43.776  49.729  52.697  1.00  0.00          
ATOM   3901 HG13 ILE   247      43.160  48.078  52.642  1.00  0.00          
ATOM   3902  CD1 ILE   247      41.646  49.532  52.990  1.00  0.00          
ATOM   3903 HD11 ILE   247      40.945  48.816  53.420  1.00  0.00          
ATOM   3904 HD12 ILE   247      41.510  50.500  53.468  1.00  0.00          
ATOM   3905 HD13 ILE   247      41.433  49.644  51.929  1.00  0.00          
ATOM   3906  C   ILE   247      45.235  47.856  56.219  1.00  0.00          
ATOM   3907  O   ILE   247      44.551  47.326  57.094  1.00  0.00          
ATOM   3908  N   SER   248      46.427  48.412  56.454  1.00  0.00          
ATOM   3909  H   SER   248      46.899  48.866  55.682  1.00  0.00          
ATOM   3910  CA  SER   248      47.127  48.365  57.749  1.00  0.00          
ATOM   3911  HA  SER   248      46.982  47.371  58.172  1.00  0.00          
ATOM   3912  CB  SER   248      48.636  48.548  57.540  1.00  0.00          
ATOM   3913  HB2 SER   248      49.167  48.105  58.381  1.00  0.00          
ATOM   3914  HB3 SER   248      48.930  48.021  56.635  1.00  0.00          
ATOM   3915  OG  SER   248      49.014  49.905  57.425  1.00  0.00          
ATOM   3916  HG  SER   248      49.940  49.921  57.074  1.00  0.00          
ATOM   3917  C   SER   248      46.620  49.379  58.782  1.00  0.00          
ATOM   3918  O   SER   248      45.913  50.333  58.455  1.00  0.00          
ATOM   3919  N   SER   249      47.039  49.203  60.037  1.00  0.00          
ATOM   3920  H   SER   249      47.569  48.360  60.245  1.00  0.00          
ATOM   3921  CA  SER   249      46.808  50.147  61.141  1.00  0.00          
ATOM   3922  HA  SER   249      45.736  50.239  61.316  1.00  0.00          
ATOM   3923  CB  SER   249      47.469  49.611  62.418  1.00  0.00          
ATOM   3924  HB2 SER   249      48.548  49.544  62.279  1.00  0.00          
ATOM   3925  HB3 SER   249      47.277  50.289  63.247  1.00  0.00          
ATOM   3926  OG  SER   249      46.962  48.329  62.741  1.00  0.00          
ATOM   3927  HG  SER   249      47.289  47.695  62.039  1.00  0.00          
ATOM   3928  C   SER   249      47.355  51.548  60.835  1.00  0.00          
ATOM   3929  O   SER   249      46.639  52.540  60.985  1.00  0.00          
ATOM   3930  N   LEU   250      48.598  51.645  60.347  1.00  0.00          
ATOM   3931  H   LEU   250      49.146  50.795  60.242  1.00  0.00          
ATOM   3932  CA  LEU   250      49.193  52.919  59.930  1.00  0.00          
ATOM   3933  HA  LEU   250      49.082  53.642  60.740  1.00  0.00          
ATOM   3934  CB  LEU   250      50.693  52.741  59.621  1.00  0.00          
ATOM   3935  HB2 LEU   250      50.888  51.729  59.263  1.00  0.00          
ATOM   3936  HB3 LEU   250      50.959  53.426  58.814  1.00  0.00          
ATOM   3937  CG  LEU   250      51.606  53.070  60.814  1.00  0.00          
ATOM   3938  HG  LEU   250      51.404  54.092  61.134  1.00  0.00          
ATOM   3939  CD1 LEU   250      51.410  52.147  62.016  1.00  0.00          
ATOM   3940 HD11 LEU   250      50.403  52.255  62.415  1.00  0.00          
ATOM   3941 HD12 LEU   250      51.567  51.114  61.719  1.00  0.00          
ATOM   3942 HD13 LEU   250      52.120  52.397  62.801  1.00  0.00          
ATOM   3943  CD2 LEU   250      53.064  52.990  60.368  1.00  0.00          
ATOM   3944 HD21 LEU   250      53.720  53.273  61.187  1.00  0.00          
ATOM   3945 HD22 LEU   250      53.302  51.977  60.047  1.00  0.00          
ATOM   3946 HD23 LEU   250      53.231  53.679  59.539  1.00  0.00          
ATOM   3947  C   LEU   250      48.457  53.511  58.724  1.00  0.00          
ATOM   3948  O   LEU   250      48.145  54.697  58.738  1.00  0.00          
ATOM   3949  N   GLN   251      48.134  52.713  57.703  1.00  0.00          
ATOM   3950  H   GLN   251      48.388  51.731  57.753  1.00  0.00          
ATOM   3951  CA  GLN   251      47.403  53.194  56.524  1.00  0.00          
ATOM   3952  HA  GLN   251      47.955  54.023  56.080  1.00  0.00          
ATOM   3953  CB  GLN   251      47.287  52.074  55.485  1.00  0.00          
ATOM   3954  HB2 GLN   251      46.844  51.208  55.978  1.00  0.00          
ATOM   3955  HB3 GLN   251      46.612  52.384  54.685  1.00  0.00          
ATOM   3956  CG  GLN   251      48.634  51.674  54.857  1.00  0.00          
ATOM   3957  HG2 GLN   251      48.879  52.359  54.047  1.00  0.00          
ATOM   3958  HG3 GLN   251      49.431  51.742  55.595  1.00  0.00          
ATOM   3959  CD  GLN   251      48.589  50.249  54.317  1.00  0.00          
ATOM   3960  OE1 GLN   251      47.552  49.747  53.910  1.00  0.00          
ATOM   3961  NE2 GLN   251      49.680  49.522  54.311  1.00  0.00          
ATOM   3962 HE21 GLN   251      49.603  48.537  54.103  1.00  0.00          
ATOM   3963 HE22 GLN   251      50.474  49.839  54.876  1.00  0.00          
ATOM   3964  C   GLN   251      46.005  53.714  56.887  1.00  0.00          
ATOM   3965  O   GLN   251      45.574  54.725  56.336  1.00  0.00          
ATOM   3966  N   ALA   252      45.320  53.077  57.841  1.00  0.00          
ATOM   3967  H   ALA   252      45.704  52.218  58.224  1.00  0.00          
ATOM   3968  CA  ALA   252      44.041  53.543  58.363  1.00  0.00          
ATOM   3969  HA  ALA   252      43.356  53.686  57.525  1.00  0.00          
ATOM   3970  CB  ALA   252      43.459  52.455  59.269  1.00  0.00          
ATOM   3971  HB1 ALA   252      43.348  51.529  58.705  1.00  0.00          
ATOM   3972  HB2 ALA   252      44.111  52.278  60.125  1.00  0.00          
ATOM   3973  HB3 ALA   252      42.483  52.777  59.624  1.00  0.00          
ATOM   3974  C   ALA   252      44.165  54.894  59.089  1.00  0.00          
ATOM   3975  O   ALA   252      43.398  55.811  58.784  1.00  0.00          
ATOM   3976  N   LEU   253      45.153  55.070  59.984  1.00  0.00          
ATOM   3977  H   LEU   253      45.760  54.295  60.210  1.00  0.00          
ATOM   3978  CA  LEU   253      45.390  56.372  60.594  1.00  0.00          
ATOM   3979  HA  LEU   253      44.395  56.675  60.917  1.00  0.00          
ATOM   3980  CB  LEU   253      46.201  56.281  61.831  1.00  0.00          
ATOM   3981  HB2 LEU   253      45.554  55.797  62.562  1.00  0.00          
ATOM   3982  HB3 LEU   253      47.030  55.629  61.558  1.00  0.00          
ATOM   3983  CG  LEU   253      46.792  57.555  62.495  1.00  0.00          
ATOM   3984  HG  LEU   253      46.001  58.304  62.451  1.00  0.00          
ATOM   3985  CD1 LEU   253      47.033  57.398  64.009  1.00  0.00          
ATOM   3986 HD11 LEU   253      46.206  56.820  64.422  1.00  0.00          
ATOM   3987 HD12 LEU   253      47.969  56.879  64.217  1.00  0.00          
ATOM   3988 HD13 LEU   253      47.133  58.413  64.392  1.00  0.00          
ATOM   3989  CD2 LEU   253      48.036  57.933  61.772  1.00  0.00          
ATOM   3990 HD21 LEU   253      48.442  58.830  62.241  1.00  0.00          
ATOM   3991 HD22 LEU   253      48.794  57.173  61.961  1.00  0.00          
ATOM   3992 HD23 LEU   253      47.959  58.035  60.690  1.00  0.00          
ATOM   3993  C   LEU   253      45.814  57.466  59.602  1.00  0.00          
ATOM   3994  O   LEU   253      45.402  58.649  59.756  1.00  0.00          
ATOM   3995  N   LEU   254      46.636  57.101  58.618  1.00  0.00          
ATOM   3996  H   LEU   254      46.974  56.143  58.615  1.00  0.00          
ATOM   3997  CA  LEU   254      47.158  58.017  57.612  1.00  0.00          
ATOM   3998  HA  LEU   254      47.450  58.943  58.109  1.00  0.00          
ATOM   3999  CB  LEU   254      48.401  57.401  56.950  1.00  0.00          
ATOM   4000  HB2 LEU   254      48.156  56.390  56.624  1.00  0.00          
ATOM   4001  HB3 LEU   254      48.655  57.980  56.066  1.00  0.00          
ATOM   4002  CG  LEU   254      49.640  57.360  57.867  1.00  0.00          
ATOM   4003  HG  LEU   254      49.387  56.918  58.829  1.00  0.00          
ATOM   4004  CD1 LEU   254      50.722  56.499  57.216  1.00  0.00          
ATOM   4005 HD11 LEU   254      50.333  55.498  57.033  1.00  0.00          
ATOM   4006 HD12 LEU   254      51.032  56.941  56.269  1.00  0.00          
ATOM   4007 HD13 LEU   254      51.578  56.417  57.884  1.00  0.00          
ATOM   4008  CD2 LEU   254      50.206  58.761  58.121  1.00  0.00          
ATOM   4009 HD21 LEU   254      51.157  58.689  58.646  1.00  0.00          
ATOM   4010 HD22 LEU   254      50.354  59.284  57.177  1.00  0.00          
ATOM   4011 HD23 LEU   254      49.518  59.334  58.741  1.00  0.00          
ATOM   4012  C   LEU   254      46.089  58.411  56.591  1.00  0.00          
ATOM   4013  O   LEU   254      46.150  59.536  56.101  1.00  0.00          
ATOM   4014  N   ALA   255      45.083  57.567  56.326  1.00  0.00          
ATOM   4015  H   ALA   255      45.142  56.628  56.693  1.00  0.00          
ATOM   4016  CA  ALA   255      43.839  58.045  55.732  1.00  0.00          
ATOM   4017  HA  ALA   255      44.069  58.741  54.925  1.00  0.00          
ATOM   4018  CB  ALA   255      43.178  56.774  55.164  1.00  0.00          
ATOM   4019  HB1 ALA   255      42.412  57.114  54.467  1.00  0.00          
ATOM   4020  HB2 ALA   255      43.832  56.067  54.653  1.00  0.00          
ATOM   4021  HB3 ALA   255      42.776  56.178  55.983  1.00  0.00          
ATOM   4022  C   ALA   255      42.946  58.925  56.660  1.00  0.00          
ATOM   4023  O   ALA   255      42.623  60.018  56.176  1.00  0.00          
ATOM   4024  N   HID   256      42.814  58.612  57.969  1.00  0.00          
ATOM   4025  H   HID   256      43.060  57.709  58.348  1.00  0.00          
ATOM   4026  CA  HID   256      42.114  59.521  58.865  1.00  0.00          
ATOM   4027  HA  HID   256      41.118  59.732  58.477  1.00  0.00          
ATOM   4028  CB  HID   256      41.934  58.849  60.230  1.00  0.00          
ATOM   4029  HB2 HID   256      41.461  57.902  59.968  1.00  0.00          
ATOM   4030  HB3 HID   256      42.874  58.650  60.744  1.00  0.00          
ATOM   4031  CG  HID   256      41.101  59.504  61.321  1.00  0.00          
ATOM   4032  ND1 HID   256      39.730  59.710  61.225  1.00  0.00          
ATOM   4033  HD1 HID   256      39.198  59.371  60.436  1.00  0.00          
ATOM   4034  CE1 HID   256      39.275  60.225  62.354  1.00  0.00          
ATOM   4035  HE1 HID   256      38.313  60.694  62.494  1.00  0.00          
ATOM   4036  NE2 HID   256      40.266  60.379  63.218  1.00  0.00          
ATOM   4037  CD2 HID   256      41.450  59.998  62.539  1.00  0.00          
ATOM   4038  HD2 HID   256      42.451  60.074  62.937  1.00  0.00          
ATOM   4039  C   HID   256      42.780  60.932  58.998  1.00  0.00          
ATOM   4040  O   HID   256      42.086  61.911  59.249  1.00  0.00          
ATOM   4041  N   VAL   257      44.097  60.964  58.873  1.00  0.00          
ATOM   4042  H   VAL   257      44.639  60.121  58.750  1.00  0.00          
ATOM   4043  CA  VAL   257      44.794  62.239  58.755  1.00  0.00          
ATOM   4044  HA  VAL   257      44.444  62.877  59.566  1.00  0.00          
ATOM   4045  CB  VAL   257      46.376  62.073  59.073  1.00  0.00          
ATOM   4046  HB  VAL   257      46.825  61.336  58.407  1.00  0.00          
ATOM   4047  CG1 VAL   257      47.116  63.306  58.937  1.00  0.00          
ATOM   4048 HG11 VAL   257      48.061  63.189  59.468  1.00  0.00          
ATOM   4049 HG12 VAL   257      47.365  63.470  57.889  1.00  0.00          
ATOM   4050 HG13 VAL   257      46.574  64.202  59.236  1.00  0.00          
ATOM   4051  CG2 VAL   257      46.524  61.474  60.494  1.00  0.00          
ATOM   4052 HG21 VAL   257      45.604  60.951  60.756  1.00  0.00          
ATOM   4053 HG22 VAL   257      47.374  60.792  60.509  1.00  0.00          
ATOM   4054 HG23 VAL   257      46.670  62.212  61.283  1.00  0.00          
ATOM   4055  C   VAL   257      44.567  62.823  57.335  1.00  0.00          
ATOM   4056  O   VAL   257      44.203  63.977  57.205  1.00  0.00          
ATOM   4057  N   TRP   258      44.864  62.133  56.213  1.00  0.00          
ATOM   4058  H   TRP   258      45.004  61.135  56.278  1.00  0.00          
ATOM   4059  CA  TRP   258      44.772  62.659  54.834  1.00  0.00          
ATOM   4060  HA  TRP   258      45.391  63.548  54.712  1.00  0.00          
ATOM   4061  CB  TRP   258      45.311  61.629  53.817  1.00  0.00          
ATOM   4062  HB2 TRP   258      46.221  61.198  54.236  1.00  0.00          
ATOM   4063  HB3 TRP   258      44.566  60.835  53.773  1.00  0.00          
ATOM   4064  CG  TRP   258      45.652  62.130  52.460  1.00  0.00          
ATOM   4065  CD1 TRP   258      45.937  63.344  52.045  1.00  0.00          
ATOM   4066  HD1 TRP   258      45.982  64.225  52.668  1.00  0.00          
ATOM   4067  NE1 TRP   258      46.647  63.304  50.847  1.00  0.00          
ATOM   4068  HE1 TRP   258      47.191  64.071  50.479  1.00  0.00          
ATOM   4069  CE2 TRP   258      46.615  62.025  50.299  1.00  0.00          
ATOM   4070  CZ2 TRP   258      47.098  61.442  49.138  1.00  0.00          
ATOM   4071  HZ2 TRP   258      47.698  61.985  48.423  1.00  0.00          
ATOM   4072  CH2 TRP   258      46.812  60.044  48.877  1.00  0.00          
ATOM   4073  HH2 TRP   258      47.046  59.554  47.943  1.00  0.00          
ATOM   4074  CZ3 TRP   258      46.205  59.309  49.943  1.00  0.00          
ATOM   4075  HZ3 TRP   258      46.137  58.234  49.867  1.00  0.00          
ATOM   4076  CE3 TRP   258      45.811  59.848  51.162  1.00  0.00          
ATOM   4077  HE3 TRP   258      45.346  59.294  51.964  1.00  0.00          
ATOM   4078  CD2 TRP   258      45.983  61.266  51.306  1.00  0.00          
ATOM   4079  C   TRP   258      43.383  63.260  54.476  1.00  0.00          
ATOM   4080  O   TRP   258      43.340  64.479  54.157  1.00  0.00          
ATOM   4081  N   ARG   259      42.320  62.569  54.802  1.00  0.00          
ATOM   4082  H   ARG   259      42.510  61.672  55.224  1.00  0.00          
ATOM   4083  CA  ARG   259      40.948  63.049  54.734  1.00  0.00          
ATOM   4084  HA  ARG   259      40.662  63.425  53.752  1.00  0.00          
ATOM   4085  CB  ARG   259      40.184  61.715  54.814  1.00  0.00          
ATOM   4086  HB2 ARG   259      40.662  61.033  54.111  1.00  0.00          
ATOM   4087  HB3 ARG   259      40.165  61.261  55.804  1.00  0.00          
ATOM   4088  CG  ARG   259      38.637  61.787  54.420  1.00  0.00          
ATOM   4089  HG2 ARG   259      38.062  62.400  55.114  1.00  0.00          
ATOM   4090  HG3 ARG   259      38.604  62.231  53.426  1.00  0.00          
ATOM   4091  CD  ARG   259      38.028  60.405  54.318  1.00  0.00          
ATOM   4092  HD2 ARG   259      38.703  59.685  53.855  1.00  0.00          
ATOM   4093  HD3 ARG   259      37.996  60.129  55.372  1.00  0.00          
ATOM   4094  NE  ARG   259      36.698  60.430  53.702  1.00  0.00          
ATOM   4095  HE  ARG   259      36.664  60.368  52.695  1.00  0.00          
ATOM   4096  CZ  ARG   259      35.527  60.483  54.300  1.00  0.00          
ATOM   4097  NH1 ARG   259      35.387  60.450  55.565  1.00  0.00          
ATOM   4098 HH11 ARG   259      36.187  60.315  56.167  1.00  0.00          
ATOM   4099 HH12 ARG   259      34.495  60.509  56.034  1.00  0.00          
ATOM   4100  NH2 ARG   259      34.469  60.463  53.567  1.00  0.00          
ATOM   4101 HH21 ARG   259      34.588  60.805  52.624  1.00  0.00          
ATOM   4102 HH22 ARG   259      33.539  60.380  53.950  1.00  0.00          
ATOM   4103  C   ARG   259      40.491  64.092  55.689  1.00  0.00          
ATOM   4104  O   ARG   259      39.354  64.537  55.630  1.00  0.00          
ATOM   4105  N   SER   260      41.428  64.509  56.551  1.00  0.00          
ATOM   4106  H   SER   260      42.338  64.090  56.424  1.00  0.00          
ATOM   4107  CA  SER   260      41.177  65.622  57.485  1.00  0.00          
ATOM   4108  HA  SER   260      40.221  66.137  57.391  1.00  0.00          
ATOM   4109  CB  SER   260      41.257  65.064  58.922  1.00  0.00          
ATOM   4110  HB2 SER   260      42.217  64.599  59.144  1.00  0.00          
ATOM   4111  HB3 SER   260      40.922  65.829  59.622  1.00  0.00          
ATOM   4112  OG  SER   260      40.265  63.999  58.982  1.00  0.00          
ATOM   4113  HG  SER   260      40.666  63.138  59.116  1.00  0.00          
ATOM   4114  C   SER   260      42.138  66.839  57.216  1.00  0.00          
ATOM   4115  O   SER   260      41.793  67.957  57.474  1.00  0.00          
ATOM   4116  N   VAL   261      43.320  66.556  56.675  1.00  0.00          
ATOM   4117  H   VAL   261      43.544  65.573  56.613  1.00  0.00          
ATOM   4118  CA  VAL   261      44.349  67.621  56.306  1.00  0.00          
ATOM   4119  HA  VAL   261      44.355  68.416  57.053  1.00  0.00          
ATOM   4120  CB  VAL   261      45.776  66.965  56.285  1.00  0.00          
ATOM   4121  HB  VAL   261      45.702  65.981  55.821  1.00  0.00          
ATOM   4122  CG1 VAL   261      46.813  67.823  55.488  1.00  0.00          
ATOM   4123 HG11 VAL   261      47.782  67.376  55.713  1.00  0.00          
ATOM   4124 HG12 VAL   261      46.635  67.820  54.413  1.00  0.00          
ATOM   4125 HG13 VAL   261      46.851  68.779  56.011  1.00  0.00          
ATOM   4126  CG2 VAL   261      46.211  66.795  57.755  1.00  0.00          
ATOM   4127 HG21 VAL   261      45.755  65.931  58.238  1.00  0.00          
ATOM   4128 HG22 VAL   261      47.283  66.599  57.778  1.00  0.00          
ATOM   4129 HG23 VAL   261      46.197  67.756  58.270  1.00  0.00          
ATOM   4130  C   VAL   261      43.898  68.298  54.997  1.00  0.00          
ATOM   4131  O   VAL   261      44.062  69.530  54.908  1.00  0.00          
ATOM   4132  N   VAL   262      43.485  67.554  53.977  1.00  0.00          
ATOM   4133  H   VAL   262      43.396  66.557  54.113  1.00  0.00          
ATOM   4134  CA  VAL   262      42.913  68.149  52.786  1.00  0.00          
ATOM   4135  HA  VAL   262      43.709  68.825  52.473  1.00  0.00          
ATOM   4136  CB  VAL   262      42.797  67.020  51.764  1.00  0.00          
ATOM   4137  HB  VAL   262      42.201  66.174  52.104  1.00  0.00          
ATOM   4138  CG1 VAL   262      42.021  67.544  50.538  1.00  0.00          
ATOM   4139 HG11 VAL   262      41.689  66.870  49.748  1.00  0.00          
ATOM   4140 HG12 VAL   262      41.068  67.979  50.837  1.00  0.00          
ATOM   4141 HG13 VAL   262      42.591  68.331  50.045  1.00  0.00          
ATOM   4142  CG2 VAL   262      44.201  66.572  51.364  1.00  0.00          
ATOM   4143 HG21 VAL   262      44.747  67.393  50.900  1.00  0.00          
ATOM   4144 HG22 VAL   262      44.829  66.182  52.165  1.00  0.00          
ATOM   4145 HG23 VAL   262      44.088  65.703  50.715  1.00  0.00          
ATOM   4146  C   VAL   262      41.603  68.923  53.027  1.00  0.00          
ATOM   4147  O   VAL   262      41.331  69.894  52.300  1.00  0.00          
ATOM   4148  N   ARG   263      40.945  68.758  54.148  1.00  0.00          
ATOM   4149  H   ARG   263      41.161  67.921  54.670  1.00  0.00          
ATOM   4150  CA  ARG   263      39.838  69.649  54.586  1.00  0.00          
ATOM   4151  HA  ARG   263      39.256  69.898  53.699  1.00  0.00          
ATOM   4152  CB  ARG   263      39.027  68.862  55.617  1.00  0.00          
ATOM   4153  HB2 ARG   263      39.714  68.305  56.256  1.00  0.00          
ATOM   4154  HB3 ARG   263      38.436  69.550  56.221  1.00  0.00          
ATOM   4155  CG  ARG   263      38.134  67.932  54.933  1.00  0.00          
ATOM   4156  HG2 ARG   263      37.567  68.501  54.197  1.00  0.00          
ATOM   4157  HG3 ARG   263      38.634  67.171  54.334  1.00  0.00          
ATOM   4158  CD  ARG   263      37.100  67.336  55.847  1.00  0.00          
ATOM   4159  HD2 ARG   263      36.431  68.087  56.268  1.00  0.00          
ATOM   4160  HD3 ARG   263      36.453  66.697  55.246  1.00  0.00          
ATOM   4161  NE  ARG   263      37.710  66.571  56.923  1.00  0.00          
ATOM   4162  HE  ARG   263      38.269  65.776  56.648  1.00  0.00          
ATOM   4163  CZ  ARG   263      37.501  66.724  58.221  1.00  0.00          
ATOM   4164  NH1 ARG   263      37.057  67.839  58.728  1.00  0.00          
ATOM   4165 HH11 ARG   263      36.833  68.611  58.115  1.00  0.00          
ATOM   4166 HH12 ARG   263      37.149  68.029  59.715  1.00  0.00          
ATOM   4167  NH2 ARG   263      38.026  65.839  59.047  1.00  0.00          
ATOM   4168 HH21 ARG   263      38.367  64.953  58.703  1.00  0.00          
ATOM   4169 HH22 ARG   263      38.113  66.069  60.026  1.00  0.00          
ATOM   4170  C   ARG   263      40.337  70.875  55.319  1.00  0.00          
ATOM   4171  O   ARG   263      39.742  71.979  55.101  1.00  0.00          
ATOM   4172  N   CYS   264      41.498  70.721  56.002  1.00  0.00          
ATOM   4173  H   CYS   264      41.827  69.778  56.153  1.00  0.00          
ATOM   4174  CA  CYS   264      41.994  71.892  56.719  1.00  0.00          
ATOM   4175  HA  CYS   264      41.204  72.366  57.301  1.00  0.00          
ATOM   4176  CB  CYS   264      43.153  71.537  57.663  1.00  0.00          
ATOM   4177  HB2 CYS   264      43.879  70.838  57.249  1.00  0.00          
ATOM   4178  HB3 CYS   264      43.632  72.358  58.197  1.00  0.00          
ATOM   4179  SG  CYS   264      42.540  70.572  59.066  1.00  0.00          
ATOM   4180  HG  CYS   264      41.769  69.723  58.381  1.00  0.00          
ATOM   4181  C   CYS   264      42.512  73.003  55.790  1.00  0.00          
ATOM   4182  O   CYS   264      42.296  74.194  55.967  1.00  0.00          
ATOM   4183  N   GLU   265      43.147  72.567  54.701  1.00  0.00          
ATOM   4184  H   GLU   265      43.240  71.562  54.746  1.00  0.00          
ATOM   4185  CA  GLU   265      43.749  73.315  53.569  1.00  0.00          
ATOM   4186  HA  GLU   265      44.226  74.159  54.067  1.00  0.00          
ATOM   4187  CB  GLU   265      44.936  72.421  53.068  1.00  0.00          
ATOM   4188  HB2 GLU   265      45.599  72.331  53.929  1.00  0.00          
ATOM   4189  HB3 GLU   265      44.533  71.476  52.703  1.00  0.00          
ATOM   4190  CG  GLU   265      45.766  73.032  51.909  1.00  0.00          
ATOM   4191  HG2 GLU   265      46.447  72.278  51.515  1.00  0.00          
ATOM   4192  HG3 GLU   265      45.098  73.466  51.165  1.00  0.00          
ATOM   4193  CD  GLU   265      46.660  74.158  52.477  1.00  0.00          
ATOM   4194  OE1 GLU   265      46.326  75.373  52.210  1.00  0.00          
ATOM   4195  OE2 GLU   265      47.659  73.851  53.032  1.00  0.00          
ATOM   4196  C   GLU   265      42.730  73.843  52.466  1.00  0.00          
ATOM   4197  O   GLU   265      43.132  74.818  51.821  1.00  0.00          
ATOM   4198  N   ARG   266      41.593  73.166  52.367  1.00  0.00          
ATOM   4199  H   ARG   266      41.477  72.278  52.833  1.00  0.00          
ATOM   4200  CA  ARG   266      40.331  73.543  51.519  1.00  0.00          
ATOM   4201  HA  ARG   266      39.689  72.662  51.518  1.00  0.00          
ATOM   4202  CB  ARG   266      39.609  74.732  52.160  1.00  0.00          
ATOM   4203  HB2 ARG   266      39.562  74.461  53.215  1.00  0.00          
ATOM   4204  HB3 ARG   266      40.263  75.553  51.865  1.00  0.00          
ATOM   4205  CG  ARG   266      38.250  75.000  51.704  1.00  0.00          
ATOM   4206  HG2 ARG   266      38.214  74.917  50.618  1.00  0.00          
ATOM   4207  HG3 ARG   266      37.619  74.205  52.099  1.00  0.00          
ATOM   4208  CD  ARG   266      37.692  76.415  52.096  1.00  0.00          
ATOM   4209  HD2 ARG   266      38.212  77.151  51.484  1.00  0.00          
ATOM   4210  HD3 ARG   266      36.694  76.469  51.661  1.00  0.00          
ATOM   4211  NE  ARG   266      37.700  76.718  53.536  1.00  0.00          
ATOM   4212  HE  ARG   266      37.073  76.199  54.134  1.00  0.00          
ATOM   4213  CZ  ARG   266      38.509  77.579  54.124  1.00  0.00          
ATOM   4214  NH1 ARG   266      39.277  78.352  53.423  1.00  0.00          
ATOM   4215 HH11 ARG   266      39.116  78.333  52.426  1.00  0.00          
ATOM   4216 HH12 ARG   266      39.760  79.086  53.921  1.00  0.00          
ATOM   4217  NH2 ARG   266      38.681  77.752  55.374  1.00  0.00          
ATOM   4218 HH21 ARG   266      38.043  77.422  56.084  1.00  0.00          
ATOM   4219 HH22 ARG   266      39.269  78.538  55.614  1.00  0.00          
ATOM   4220  C   ARG   266      40.738  73.713  50.020  1.00  0.00          
ATOM   4221  O   ARG   266      40.529  74.796  49.459  1.00  0.00          
ATOM   4222  N   ILE   267      41.487  72.703  49.542  1.00  0.00          
ATOM   4223  H   ILE   267      41.616  71.974  50.229  1.00  0.00          
ATOM   4224  CA  ILE   267      41.971  72.406  48.196  1.00  0.00          
ATOM   4225  HA  ILE   267      42.546  73.262  47.843  1.00  0.00          
ATOM   4226  CB  ILE   267      42.849  71.080  48.263  1.00  0.00          
ATOM   4227  HB  ILE   267      42.174  70.323  48.661  1.00  0.00          
ATOM   4228  CG2 ILE   267      43.300  70.782  46.801  1.00  0.00          
ATOM   4229 HG21 ILE   267      44.002  69.948  46.779  1.00  0.00          
ATOM   4230 HG22 ILE   267      42.401  70.578  46.221  1.00  0.00          
ATOM   4231 HG23 ILE   267      43.704  71.711  46.399  1.00  0.00          
ATOM   4232  CG1 ILE   267      44.092  71.318  49.158  1.00  0.00          
ATOM   4233 HG12 ILE   267      44.585  72.269  48.952  1.00  0.00          
ATOM   4234 HG13 ILE   267      43.759  71.411  50.191  1.00  0.00          
ATOM   4235  CD1 ILE   267      45.134  70.266  49.164  1.00  0.00          
ATOM   4236 HD11 ILE   267      45.437  70.089  48.132  1.00  0.00          
ATOM   4237 HD12 ILE   267      46.019  70.472  49.767  1.00  0.00          
ATOM   4238 HD13 ILE   267      44.646  69.319  49.397  1.00  0.00          
ATOM   4239  C   ILE   267      40.760  72.197  47.286  1.00  0.00          
ATOM   4240  O   ILE   267      39.801  71.539  47.626  1.00  0.00          
ATOM   4241  N   ASP   268      40.858  72.896  46.137  1.00  0.00          
ATOM   4242  H   ASP   268      41.760  73.284  45.901  1.00  0.00          
ATOM   4243  CA  ASP   268      39.826  72.782  45.052  1.00  0.00          
ATOM   4244  HA  ASP   268      38.857  73.166  45.371  1.00  0.00          
ATOM   4245  CB  ASP   268      40.153  73.876  44.025  1.00  0.00          
ATOM   4246  HB2 ASP   268      41.183  73.796  43.676  1.00  0.00          
ATOM   4247  HB3 ASP   268      39.527  73.751  43.142  1.00  0.00          
ATOM   4248  CG  ASP   268      39.852  75.369  44.430  1.00  0.00          
ATOM   4249  OD1 ASP   268      40.013  76.233  43.535  1.00  0.00          
ATOM   4250  OD2 ASP   268      39.379  75.591  45.556  1.00  0.00          
ATOM   4251  C   ASP   268      39.851  71.381  44.307  1.00  0.00          
ATOM   4252  O   ASP   268      40.867  70.674  44.292  1.00  0.00          
ATOM   4253  N   PRO   269      38.758  71.046  43.554  1.00  0.00          
ATOM   4254  CD  PRO   269      37.424  71.638  43.549  1.00  0.00          
ATOM   4255  HD2 PRO   269      37.342  72.307  42.692  1.00  0.00          
ATOM   4256  HD3 PRO   269      37.234  72.122  44.507  1.00  0.00          
ATOM   4257  CG  PRO   269      36.416  70.436  43.463  1.00  0.00          
ATOM   4258  HG2 PRO   269      35.515  70.673  42.898  1.00  0.00          
ATOM   4259  HG3 PRO   269      36.291  70.012  44.459  1.00  0.00          
ATOM   4260  CB  PRO   269      37.236  69.501  42.631  1.00  0.00          
ATOM   4261  HB2 PRO   269      37.062  69.781  41.593  1.00  0.00          
ATOM   4262  HB3 PRO   269      37.026  68.437  42.741  1.00  0.00          
ATOM   4263  CA  PRO   269      38.654  69.714  43.096  1.00  0.00          
ATOM   4264  HA  PRO   269      38.887  69.022  43.905  1.00  0.00          
ATOM   4265  C   PRO   269      39.583  69.445  41.948  1.00  0.00          
ATOM   4266  O   PRO   269      39.965  68.305  41.823  1.00  0.00          
ATOM   4267  N   GLN   270      39.952  70.382  41.079  1.00  0.00          
ATOM   4268  H   GLN   270      39.331  71.167  41.209  1.00  0.00          
ATOM   4269  CA  GLN   270      40.877  70.315  39.954  1.00  0.00          
ATOM   4270  HA  GLN   270      40.373  69.539  39.378  1.00  0.00          
ATOM   4271  CB  GLN   270      40.882  71.680  39.135  1.00  0.00          
ATOM   4272  HB2 GLN   270      41.431  71.610  38.196  1.00  0.00          
ATOM   4273  HB3 GLN   270      39.852  72.014  39.013  1.00  0.00          
ATOM   4274  CG  GLN   270      41.647  72.679  40.046  1.00  0.00          
ATOM   4275  HG2 GLN   270      41.237  72.819  41.047  1.00  0.00          
ATOM   4276  HG3 GLN   270      42.708  72.451  40.145  1.00  0.00          
ATOM   4277  CD  GLN   270      41.639  74.033  39.417  1.00  0.00          
ATOM   4278  OE1 GLN   270      41.000  74.293  38.425  1.00  0.00          
ATOM   4279  NE2 GLN   270      42.385  74.908  39.992  1.00  0.00          
ATOM   4280 HE21 GLN   270      42.318  75.833  39.592  1.00  0.00          
ATOM   4281 HE22 GLN   270      42.831  74.760  40.887  1.00  0.00          
ATOM   4282  C   GLN   270      42.366  69.918  40.266  1.00  0.00          
ATOM   4283  O   GLN   270      43.132  69.657  39.356  1.00  0.00          
ATOM   4284  N   GLU   271      42.838  69.985  41.521  1.00  0.00          
ATOM   4285  H   GLU   271      42.118  69.995  42.229  1.00  0.00          
ATOM   4286  CA  GLU   271      44.220  69.756  41.902  1.00  0.00          
ATOM   4287  HA  GLU   271      44.925  70.138  41.163  1.00  0.00          
ATOM   4288  CB  GLU   271      44.424  70.430  43.252  1.00  0.00          
ATOM   4289  HB2 GLU   271      44.023  69.790  44.037  1.00  0.00          
ATOM   4290  HB3 GLU   271      45.511  70.399  43.323  1.00  0.00          
ATOM   4291  CG  GLU   271      44.077  71.911  43.476  1.00  0.00          
ATOM   4292  HG2 GLU   271      42.995  72.002  43.575  1.00  0.00          
ATOM   4293  HG3 GLU   271      44.568  72.137  44.423  1.00  0.00          
ATOM   4294  CD  GLU   271      44.508  72.873  42.324  1.00  0.00          
ATOM   4295  OE1 GLU   271      43.873  73.950  42.147  1.00  0.00          
ATOM   4296  OE2 GLU   271      45.455  72.522  41.577  1.00  0.00          
ATOM   4297  C   GLU   271      44.545  68.281  41.981  1.00  0.00          
ATOM   4298  O   GLU   271      43.652  67.448  42.061  1.00  0.00          
ATOM   4299  N   VAL   272      45.828  67.921  42.038  1.00  0.00          
ATOM   4300  H   VAL   272      46.545  68.629  41.916  1.00  0.00          
ATOM   4301  CA  VAL   272      46.282  66.558  42.363  1.00  0.00          
ATOM   4302  HA  VAL   272      45.412  65.917  42.506  1.00  0.00          
ATOM   4303  CB  VAL   272      47.079  65.946  41.194  1.00  0.00          
ATOM   4304  HB  VAL   272      47.912  66.597  40.940  1.00  0.00          
ATOM   4305  CG1 VAL   272      47.648  64.571  41.538  1.00  0.00          
ATOM   4306 HG11 VAL   272      48.173  64.170  40.671  1.00  0.00          
ATOM   4307 HG12 VAL   272      48.364  64.658  42.356  1.00  0.00          
ATOM   4308 HG13 VAL   272      46.848  63.888  41.819  1.00  0.00          
ATOM   4309  CG2 VAL   272      46.176  65.789  39.961  1.00  0.00          
ATOM   4310 HG21 VAL   272      46.733  65.324  39.148  1.00  0.00          
ATOM   4311 HG22 VAL   272      45.314  65.168  40.203  1.00  0.00          
ATOM   4312 HG23 VAL   272      45.834  66.766  39.620  1.00  0.00          
ATOM   4313  C   VAL   272      47.038  66.558  43.695  1.00  0.00          
ATOM   4314  O   VAL   272      47.871  67.430  43.949  1.00  0.00          
ATOM   4315  N   LEU   273      46.706  65.600  44.561  1.00  0.00          
ATOM   4316  H   LEU   273      46.034  64.909  44.248  1.00  0.00          
ATOM   4317  CA  LEU   273      47.304  65.373  45.879  1.00  0.00          
ATOM   4318  HA  LEU   273      47.635  66.324  46.300  1.00  0.00          
ATOM   4319  CB  LEU   273      46.248  64.740  46.808  1.00  0.00          
ATOM   4320  HB2 LEU   273      46.015  63.748  46.421  1.00  0.00          
ATOM   4321  HB3 LEU   273      46.688  64.607  47.797  1.00  0.00          
ATOM   4322  CG  LEU   273      44.927  65.517  46.957  1.00  0.00          
ATOM   4323  HG  LEU   273      44.467  65.662  45.980  1.00  0.00          
ATOM   4324  CD1 LEU   273      43.957  64.705  47.815  1.00  0.00          
ATOM   4325 HD11 LEU   273      44.413  64.470  48.777  1.00  0.00          
ATOM   4326 HD12 LEU   273      43.038  65.268  47.975  1.00  0.00          
ATOM   4327 HD13 LEU   273      43.714  63.773  47.305  1.00  0.00          
ATOM   4328  CD2 LEU   273      45.136  66.883  47.610  1.00  0.00          
ATOM   4329 HD21 LEU   273      44.173  67.371  47.758  1.00  0.00          
ATOM   4330 HD22 LEU   273      45.636  66.766  48.571  1.00  0.00          
ATOM   4331 HD23 LEU   273      45.743  67.511  46.959  1.00  0.00          
ATOM   4332  C   LEU   273      48.520  64.439  45.778  1.00  0.00          
ATOM   4333  O   LEU   273      48.508  63.510  44.969  1.00  0.00          
ATOM   4334  N   TYR   274      49.517  64.631  46.650  1.00  0.00          
ATOM   4335  H   TYR   274      49.449  65.413  47.289  1.00  0.00          
ATOM   4336  CA  TYR   274      50.734  63.806  46.709  1.00  0.00          
ATOM   4337  HA  TYR   274      50.571  62.898  46.126  1.00  0.00          
ATOM   4338  CB  TYR   274      51.919  64.554  46.070  1.00  0.00          
ATOM   4339  HB2 TYR   274      52.200  65.375  46.727  1.00  0.00          
ATOM   4340  HB3 TYR   274      52.772  63.876  46.020  1.00  0.00          
ATOM   4341  CG  TYR   274      51.669  65.130  44.684  1.00  0.00          
ATOM   4342  CD1 TYR   274      51.151  66.434  44.551  1.00  0.00          
ATOM   4343  HD1 TYR   274      50.933  67.024  45.431  1.00  0.00          
ATOM   4344  CE1 TYR   274      50.897  66.968  43.274  1.00  0.00          
ATOM   4345  HE1 TYR   274      50.496  67.964  43.173  1.00  0.00          
ATOM   4346  CZ  TYR   274      51.155  66.201  42.121  1.00  0.00          
ATOM   4347  OH  TYR   274      50.880  66.719  40.894  1.00  0.00          
ATOM   4348  HH  TYR   274      51.147  66.129  40.177  1.00  0.00          
ATOM   4349  CE2 TYR   274      51.695  64.902  42.249  1.00  0.00          
ATOM   4350  HE2 TYR   274      51.898  64.316  41.365  1.00  0.00          
ATOM   4351  CD2 TYR   274      51.957  64.374  43.530  1.00  0.00          
ATOM   4352  HD2 TYR   274      52.375  63.385  43.628  1.00  0.00          
ATOM   4353  C   TYR   274      51.067  63.382  48.152  1.00  0.00          
ATOM   4354  O   TYR   274      51.039  64.207  49.071  1.00  0.00          
ATOM   4355  N   TYR   275      51.409  62.107  48.355  1.00  0.00          
ATOM   4356  H   TYR   275      51.350  61.473  47.563  1.00  0.00          
ATOM   4357  CA  TYR   275      51.673  61.498  49.668  1.00  0.00          
ATOM   4358  HA  TYR   275      51.867  62.279  50.404  1.00  0.00          
ATOM   4359  CB  TYR   275      50.424  60.695  50.094  1.00  0.00          
ATOM   4360  HB2 TYR   275      49.587  61.009  49.479  1.00  0.00          
ATOM   4361  HB3 TYR   275      50.586  59.644  49.864  1.00  0.00          
ATOM   4362  CG  TYR   275      49.959  60.800  51.538  1.00  0.00          
ATOM   4363  CD1 TYR   275      49.792  62.056  52.155  1.00  0.00          
ATOM   4364  HD1 TYR   275      50.014  62.959  51.606  1.00  0.00          
ATOM   4365  CE1 TYR   275      49.300  62.138  53.475  1.00  0.00          
ATOM   4366  HE1 TYR   275      49.174  63.092  53.958  1.00  0.00          
ATOM   4367  CZ  TYR   275      48.934  60.966  54.170  1.00  0.00          
ATOM   4368  OH  TYR   275      48.452  61.054  55.440  1.00  0.00          
ATOM   4369  HH  TYR   275      47.720  60.438  55.592  1.00  0.00          
ATOM   4370  CE2 TYR   275      49.054  59.713  53.533  1.00  0.00          
ATOM   4371  HE2 TYR   275      48.747  58.815  54.041  1.00  0.00          
ATOM   4372  CD2 TYR   275      49.572  59.632  52.227  1.00  0.00          
ATOM   4373  HD2 TYR   275      49.643  58.669  51.742  1.00  0.00          
ATOM   4374  C   TYR   275      52.920  60.606  49.566  1.00  0.00          
ATOM   4375  O   TYR   275      52.913  59.610  48.842  1.00  0.00          
ATOM   4376  N   ILE   276      54.010  60.986  50.235  1.00  0.00          
ATOM   4377  H   ILE   276      53.955  61.822  50.811  1.00  0.00          
ATOM   4378  CA  ILE   276      55.332  60.355  50.101  1.00  0.00          
ATOM   4379  HA  ILE   276      55.329  59.691  49.236  1.00  0.00          
ATOM   4380  CB  ILE   276      56.416  61.430  49.854  1.00  0.00          
ATOM   4381  HB  ILE   276      56.386  62.122  50.695  1.00  0.00          
ATOM   4382  CG2 ILE   276      57.823  60.800  49.798  1.00  0.00          
ATOM   4383 HG21 ILE   276      58.082  60.360  50.761  1.00  0.00          
ATOM   4384 HG22 ILE   276      57.854  60.026  49.029  1.00  0.00          
ATOM   4385 HG23 ILE   276      58.571  61.559  49.569  1.00  0.00          
ATOM   4386  CG1 ILE   276      56.161  62.232  48.554  1.00  0.00          
ATOM   4387 HG12 ILE   276      56.565  61.691  47.699  1.00  0.00          
ATOM   4388 HG13 ILE   276      55.092  62.363  48.386  1.00  0.00          
ATOM   4389  CD1 ILE   276      56.774  63.635  48.604  1.00  0.00          
ATOM   4390 HD11 ILE   276      57.843  63.579  48.795  1.00  0.00          
ATOM   4391 HD12 ILE   276      56.609  64.133  47.649  1.00  0.00          
ATOM   4392 HD13 ILE   276      56.299  64.214  49.397  1.00  0.00          
ATOM   4393  C   ILE   276      55.635  59.512  51.344  1.00  0.00          
ATOM   4394  O   ILE   276      55.656  60.034  52.461  1.00  0.00          
ATOM   4395  N   LEU   277      55.911  58.220  51.146  1.00  0.00          
ATOM   4396  H   LEU   277      55.929  57.877  50.190  1.00  0.00          
ATOM   4397  CA  LEU   277      56.221  57.257  52.210  1.00  0.00          
ATOM   4398  HA  LEU   277      56.402  57.799  53.141  1.00  0.00          
ATOM   4399  CB  LEU   277      55.041  56.290  52.448  1.00  0.00          
ATOM   4400  HB2 LEU   277      54.942  55.621  51.591  1.00  0.00          
ATOM   4401  HB3 LEU   277      55.307  55.671  53.307  1.00  0.00          
ATOM   4402  CG  LEU   277      53.682  56.971  52.726  1.00  0.00          
ATOM   4403  HG  LEU   277      53.847  57.974  53.111  1.00  0.00          
ATOM   4404  CD1 LEU   277      52.814  57.056  51.468  1.00  0.00          
ATOM   4405 HD11 LEU   277      53.340  57.595  50.683  1.00  0.00          
ATOM   4406 HD12 LEU   277      52.570  56.055  51.112  1.00  0.00          
ATOM   4407 HD13 LEU   277      51.893  57.591  51.696  1.00  0.00          
ATOM   4408  CD2 LEU   277      52.881  56.196  53.773  1.00  0.00          
ATOM   4409 HD21 LEU   277      53.429  56.180  54.715  1.00  0.00          
ATOM   4410 HD22 LEU   277      51.921  56.686  53.937  1.00  0.00          
ATOM   4411 HD23 LEU   277      52.708  55.175  53.433  1.00  0.00          
ATOM   4412  C   LEU   277      57.505  56.487  51.874  1.00  0.00          
ATOM   4413  O   LEU   277      57.769  56.195  50.706  1.00  0.00          
ATOM   4414  N   LEU   278      58.305  56.144  52.884  1.00  0.00          
ATOM   4415  H   LEU   278      58.010  56.352  53.834  1.00  0.00          
ATOM   4416  CA  LEU   278      59.516  55.339  52.718  1.00  0.00          
ATOM   4417  HA  LEU   278      59.893  55.477  51.706  1.00  0.00          
ATOM   4418  CB  LEU   278      60.583  55.868  53.692  1.00  0.00          
ATOM   4419  HB2 LEU   278      60.761  56.919  53.461  1.00  0.00          
ATOM   4420  HB3 LEU   278      60.185  55.815  54.706  1.00  0.00          
ATOM   4421  CG  LEU   278      61.931  55.126  53.661  1.00  0.00          
ATOM   4422  HG  LEU   278      61.793  54.097  53.988  1.00  0.00          
ATOM   4423  CD1 LEU   278      62.573  55.123  52.277  1.00  0.00          
ATOM   4424 HD11 LEU   278      61.986  54.511  51.601  1.00  0.00          
ATOM   4425 HD12 LEU   278      62.649  56.139  51.888  1.00  0.00          
ATOM   4426 HD13 LEU   278      63.574  54.698  52.345  1.00  0.00          
ATOM   4427  CD2 LEU   278      62.900  55.821  54.608  1.00  0.00          
ATOM   4428 HD21 LEU   278      62.435  55.959  55.579  1.00  0.00          
ATOM   4429 HD22 LEU   278      63.804  55.221  54.719  1.00  0.00          
ATOM   4430 HD23 LEU   278      63.165  56.796  54.203  1.00  0.00          
ATOM   4431  C   LEU   278      59.196  53.847  52.899  1.00  0.00          
ATOM   4432  O   LEU   278      58.554  53.471  53.882  1.00  0.00          
ATOM   4433  N   ILE   279      59.654  53.004  51.969  1.00  0.00          
ATOM   4434  H   ILE   279      60.158  53.376  51.172  1.00  0.00          
ATOM   4435  CA  ILE   279      59.391  51.557  51.958  1.00  0.00          
ATOM   4436  HA  ILE   279      58.781  51.300  52.823  1.00  0.00          
ATOM   4437  CB  ILE   279      58.594  51.148  50.694  1.00  0.00          
ATOM   4438  HB  ILE   279      59.250  51.248  49.827  1.00  0.00          
ATOM   4439  CG2 ILE   279      58.173  49.673  50.812  1.00  0.00          
ATOM   4440 HG21 ILE   279      57.452  49.552  51.619  1.00  0.00          
ATOM   4441 HG22 ILE   279      57.718  49.337  49.885  1.00  0.00          
ATOM   4442 HG23 ILE   279      59.031  49.031  51.008  1.00  0.00          
ATOM   4443  CG1 ILE   279      57.353  52.046  50.457  1.00  0.00          
ATOM   4444 HG12 ILE   279      56.689  51.980  51.320  1.00  0.00          
ATOM   4445 HG13 ILE   279      57.671  53.084  50.354  1.00  0.00          
ATOM   4446  CD1 ILE   279      56.554  51.706  49.191  1.00  0.00          
ATOM   4447 HD11 ILE   279      55.779  52.458  49.041  1.00  0.00          
ATOM   4448 HD12 ILE   279      57.213  51.697  48.324  1.00  0.00          
ATOM   4449 HD13 ILE   279      56.078  50.731  49.292  1.00  0.00          
ATOM   4450  C   ILE   279      60.719  50.795  52.074  1.00  0.00          
ATOM   4451  O   ILE   279      61.617  50.986  51.251  1.00  0.00          
ATOM   4452  N   ASP   280      60.864  49.929  53.078  1.00  0.00          
ATOM   4453  H   ASP   280      60.040  49.716  53.637  1.00  0.00          
ATOM   4454  CA  ASP   280      62.089  49.152  53.323  1.00  0.00          
ATOM   4455  HA  ASP   280      62.931  49.844  53.287  1.00  0.00          
ATOM   4456  CB  ASP   280      62.050  48.550  54.733  1.00  0.00          
ATOM   4457  HB2 ASP   280      61.712  49.316  55.434  1.00  0.00          
ATOM   4458  HB3 ASP   280      61.330  47.732  54.756  1.00  0.00          
ATOM   4459  CG  ASP   280      63.422  48.041  55.182  1.00  0.00          
ATOM   4460  OD1 ASP   280      63.777  46.887  54.851  1.00  0.00          
ATOM   4461  OD2 ASP   280      64.132  48.792  55.893  1.00  0.00          
ATOM   4462  C   ASP   280      62.323  48.079  52.242  1.00  0.00          
ATOM   4463  O   ASP   280      61.372  47.515  51.692  1.00  0.00          
ATOM   4464  N   ALA   281      63.588  47.832  51.896  1.00  0.00          
ATOM   4465  H   ALA   281      64.326  48.323  52.391  1.00  0.00          
ATOM   4466  CA  ALA   281      63.991  46.981  50.776  1.00  0.00          
ATOM   4467  HA  ALA   281      63.107  46.699  50.205  1.00  0.00          
ATOM   4468  CB  ALA   281      64.886  47.814  49.847  1.00  0.00          
ATOM   4469  HB1 ALA   281      65.803  48.099  50.362  1.00  0.00          
ATOM   4470  HB2 ALA   281      65.152  47.226  48.969  1.00  0.00          
ATOM   4471  HB3 ALA   281      64.356  48.710  49.522  1.00  0.00          
ATOM   4472  C   ALA   281      64.687  45.670  51.185  1.00  0.00          
ATOM   4473  O   ALA   281      64.760  44.762  50.360  1.00  0.00          
ATOM   4474  N   ARG   282      65.188  45.537  52.423  1.00  0.00          
ATOM   4475  H   ARG   282      64.969  46.271  53.091  1.00  0.00          
ATOM   4476  CA  ARG   282      66.047  44.420  52.879  1.00  0.00          
ATOM   4477  HA  ARG   282      67.019  44.514  52.397  1.00  0.00          
ATOM   4478  CB  ARG   282      66.243  44.530  54.408  1.00  0.00          
ATOM   4479  HB2 ARG   282      65.264  44.541  54.890  1.00  0.00          
ATOM   4480  HB3 ARG   282      66.780  43.647  54.761  1.00  0.00          
ATOM   4481  CG  ARG   282      67.037  45.782  54.840  1.00  0.00          
ATOM   4482  HG2 ARG   282      68.079  45.652  54.544  1.00  0.00          
ATOM   4483  HG3 ARG   282      66.641  46.670  54.347  1.00  0.00          
ATOM   4484  CD  ARG   282      66.957  46.003  56.360  1.00  0.00          
ATOM   4485  HD2 ARG   282      65.954  46.349  56.619  1.00  0.00          
ATOM   4486  HD3 ARG   282      67.121  45.045  56.859  1.00  0.00          
ATOM   4487  NE  ARG   282      67.972  46.960  56.852  1.00  0.00          
ATOM   4488  HE  ARG   282      68.812  46.559  57.242  1.00  0.00          
ATOM   4489  CZ  ARG   282      67.900  48.279  56.929  1.00  0.00          
ATOM   4490  NH1 ARG   282      66.872  48.987  56.558  1.00  0.00          
ATOM   4491 HH11 ARG   282      66.011  48.567  56.211  1.00  0.00          
ATOM   4492 HH12 ARG   282      66.915  49.996  56.684  1.00  0.00          
ATOM   4493  NH2 ARG   282      68.910  48.941  57.409  1.00  0.00          
ATOM   4494 HH21 ARG   282      69.742  48.451  57.714  1.00  0.00          
ATOM   4495 HH22 ARG   282      68.888  49.956  57.416  1.00  0.00          
ATOM   4496  C   ARG   282      65.513  43.031  52.470  1.00  0.00          
ATOM   4497  O   ARG   282      66.202  42.283  51.782  1.00  0.00          
ATOM   4498  N   THR   283      64.270  42.711  52.819  1.00  0.00          
ATOM   4499  H   THR   283      63.777  43.389  53.382  1.00  0.00          
ATOM   4500  CA  THR   283      63.541  41.421  52.468  1.00  0.00          
ATOM   4501  HA  THR   283      64.184  40.550  52.342  1.00  0.00          
ATOM   4502  CB  THR   283      62.432  40.968  53.522  1.00  0.00          
ATOM   4503  HB  THR   283      62.040  40.078  53.030  1.00  0.00          
ATOM   4504  CG2 THR   283      62.895  40.569  54.956  1.00  0.00          
ATOM   4505 HG21 THR   283      61.983  40.553  55.553  1.00  0.00          
ATOM   4506 HG22 THR   283      63.353  39.588  54.829  1.00  0.00          
ATOM   4507 HG23 THR   283      63.601  41.297  55.353  1.00  0.00          
ATOM   4508  OG1 THR   283      61.489  41.930  53.647  1.00  0.00          
ATOM   4509  HG1 THR   283      60.739  41.771  53.069  1.00  0.00          
ATOM   4510  C   THR   283      62.912  41.540  51.092  1.00  0.00          
ATOM   4511  O   THR   283      62.656  40.495  50.479  1.00  0.00          
ATOM   4512  N   ARG   284      62.700  42.743  50.537  1.00  0.00          
ATOM   4513  H   ARG   284      62.974  43.555  51.078  1.00  0.00          
ATOM   4514  CA  ARG   284      62.109  42.962  49.199  1.00  0.00          
ATOM   4515  HA  ARG   284      61.259  42.285  49.101  1.00  0.00          
ATOM   4516  CB  ARG   284      61.612  44.420  49.097  1.00  0.00          
ATOM   4517  HB2 ARG   284      61.376  44.805  50.092  1.00  0.00          
ATOM   4518  HB3 ARG   284      62.412  45.040  48.691  1.00  0.00          
ATOM   4519  CG  ARG   284      60.362  44.584  48.213  1.00  0.00          
ATOM   4520  HG2 ARG   284      60.221  45.645  48.002  1.00  0.00          
ATOM   4521  HG3 ARG   284      60.498  44.055  47.269  1.00  0.00          
ATOM   4522  CD  ARG   284      59.113  44.063  48.936  1.00  0.00          
ATOM   4523  HD2 ARG   284      59.228  43.000  49.153  1.00  0.00          
ATOM   4524  HD3 ARG   284      59.017  44.603  49.880  1.00  0.00          
ATOM   4525  NE  ARG   284      57.883  44.258  48.152  1.00  0.00          
ATOM   4526  HE  ARG   284      57.949  44.610  47.208  1.00  0.00          
ATOM   4527  CZ  ARG   284      56.656  44.049  48.590  1.00  0.00          
ATOM   4528  NH1 ARG   284      56.386  43.614  49.784  1.00  0.00          
ATOM   4529 HH11 ARG   284      57.117  43.533  50.484  1.00  0.00          
ATOM   4530 HH12 ARG   284      55.421  43.501  50.054  1.00  0.00          
ATOM   4531  NH2 ARG   284      55.641  44.290  47.823  1.00  0.00          
ATOM   4532 HH21 ARG   284      55.792  44.690  46.907  1.00  0.00          
ATOM   4533 HH22 ARG   284      54.715  44.261  48.228  1.00  0.00          
ATOM   4534  C   ARG   284      63.043  42.628  48.022  1.00  0.00          
ATOM   4535  O   ARG   284      62.556  42.224  46.968  1.00  0.00          
ATOM   4536  N   LEU   285      64.359  42.785  48.162  1.00  0.00          
ATOM   4537  H   LEU   285      64.683  43.278  48.982  1.00  0.00          
ATOM   4538  CA  LEU   285      65.366  42.549  47.050  1.00  0.00          
ATOM   4539  HA  LEU   285      65.045  43.075  46.151  1.00  0.00          
ATOM   4540  CB  LEU   285      66.681  43.058  47.578  1.00  0.00          
ATOM   4541  HB2 LEU   285      66.961  42.547  48.499  1.00  0.00          
ATOM   4542  HB3 LEU   285      67.349  42.832  46.747  1.00  0.00          
ATOM   4543  CG  LEU   285      66.698  44.607  47.698  1.00  0.00          
ATOM   4544  HG  LEU   285      65.899  45.034  48.305  1.00  0.00          
ATOM   4545  CD1 LEU   285      67.943  45.027  48.520  1.00  0.00          
ATOM   4546 HD11 LEU   285      67.912  44.555  49.502  1.00  0.00          
ATOM   4547 HD12 LEU   285      68.872  44.756  48.019  1.00  0.00          
ATOM   4548 HD13 LEU   285      67.933  46.114  48.603  1.00  0.00          
ATOM   4549  CD2 LEU   285      66.584  45.279  46.345  1.00  0.00          
ATOM   4550 HD21 LEU   285      65.536  45.336  46.050  1.00  0.00          
ATOM   4551 HD22 LEU   285      66.986  46.288  46.441  1.00  0.00          
ATOM   4552 HD23 LEU   285      67.152  44.677  45.635  1.00  0.00          
ATOM   4553  C   LEU   285      65.551  41.005  46.768  1.00  0.00          
ATOM   4554  O   LEU   285      65.075  40.182  47.521  1.00  0.00          
ATOM   4555  N   ILE   286      66.205  40.629  45.661  1.00  0.00          
ATOM   4556  H   ILE   286      66.579  41.372  45.089  1.00  0.00          
ATOM   4557  CA  ILE   286      66.519  39.246  45.253  1.00  0.00          
ATOM   4558  HA  ILE   286      66.243  38.539  46.035  1.00  0.00          
ATOM   4559  CB  ILE   286      65.601  38.859  44.023  1.00  0.00          
ATOM   4560  HB  ILE   286      65.714  39.490  43.141  1.00  0.00          
ATOM   4561  CG2 ILE   286      65.967  37.479  43.530  1.00  0.00          
ATOM   4562 HG21 ILE   286      66.200  36.785  44.338  1.00  0.00          
ATOM   4563 HG22 ILE   286      65.167  37.006  42.961  1.00  0.00          
ATOM   4564 HG23 ILE   286      66.889  37.486  42.949  1.00  0.00          
ATOM   4565  CG1 ILE   286      64.152  38.852  44.392  1.00  0.00          
ATOM   4566 HG12 ILE   286      64.037  38.069  45.142  1.00  0.00          
ATOM   4567 HG13 ILE   286      63.877  39.776  44.900  1.00  0.00          
ATOM   4568  CD1 ILE   286      63.123  38.699  43.283  1.00  0.00          
ATOM   4569 HD11 ILE   286      63.212  39.518  42.569  1.00  0.00          
ATOM   4570 HD12 ILE   286      63.286  37.745  42.782  1.00  0.00          
ATOM   4571 HD13 ILE   286      62.123  38.715  43.717  1.00  0.00          
ATOM   4572  C   ILE   286      67.981  38.915  45.147  1.00  0.00          
ATOM   4573  O   ILE   286      68.577  39.464  44.201  1.00  0.00          
ATOM   4574  N   PRO   287      68.603  37.930  45.869  1.00  0.00          
ATOM   4575  CD  PRO   287      69.918  37.391  45.428  1.00  0.00          
ATOM   4576  HD2 PRO   287      70.798  37.976  45.695  1.00  0.00          
ATOM   4577  HD3 PRO   287      69.922  37.214  44.352  1.00  0.00          
ATOM   4578  CG  PRO   287      69.995  36.036  46.199  1.00  0.00          
ATOM   4579  HG2 PRO   287      71.018  35.760  46.454  1.00  0.00          
ATOM   4580  HG3 PRO   287      69.661  35.230  45.546  1.00  0.00          
ATOM   4581  CB  PRO   287      69.168  36.193  47.484  1.00  0.00          
ATOM   4582  HB2 PRO   287      69.798  36.528  48.308  1.00  0.00          
ATOM   4583  HB3 PRO   287      68.602  35.284  47.688  1.00  0.00          
ATOM   4584  CA  PRO   287      68.188  37.323  47.151  1.00  0.00          
ATOM   4585  HA  PRO   287      67.198  36.868  47.111  1.00  0.00          
ATOM   4586  C   PRO   287      68.106  38.373  48.315  1.00  0.00          
ATOM   4587  O   PRO   287      68.719  39.398  48.156  1.00  0.00          
ATOM   4588  N   PRO   288      67.308  38.195  49.392  1.00  0.00          
ATOM   4589  CD  PRO   288      66.511  36.983  49.613  1.00  0.00          
ATOM   4590  HD2 PRO   288      67.054  36.099  49.277  1.00  0.00          
ATOM   4591  HD3 PRO   288      65.574  36.985  49.055  1.00  0.00          
ATOM   4592  CG  PRO   288      66.268  36.883  51.096  1.00  0.00          
ATOM   4593  HG2 PRO   288      67.191  36.554  51.575  1.00  0.00          
ATOM   4594  HG3 PRO   288      65.453  36.235  51.417  1.00  0.00          
ATOM   4595  CB  PRO   288      66.099  38.340  51.427  1.00  0.00          
ATOM   4596  HB2 PRO   288      66.319  38.620  52.457  1.00  0.00          
ATOM   4597  HB3 PRO   288      65.073  38.626  51.196  1.00  0.00          
ATOM   4598  CA  PRO   288      67.054  39.095  50.489  1.00  0.00          
ATOM   4599  HA  PRO   288      66.486  39.978  50.197  1.00  0.00          
ATOM   4600  C   PRO   288      68.304  39.505  51.284  1.00  0.00          
ATOM   4601  O   PRO   288      69.166  38.696  51.611  1.00  0.00          
ATOM   4602  N   LEU   289      68.573  40.804  51.595  1.00  0.00          
ATOM   4603  H   LEU   289      67.841  41.476  51.410  1.00  0.00          
ATOM   4604  CA  LEU   289      69.671  41.312  52.424  1.00  0.00          
ATOM   4605  HA  LEU   289      70.632  40.850  52.200  1.00  0.00          
ATOM   4606  CB  LEU   289      69.858  42.844  52.307  1.00  0.00          
ATOM   4607  HB2 LEU   289      68.935  43.305  52.658  1.00  0.00          
ATOM   4608  HB3 LEU   289      70.648  43.165  52.987  1.00  0.00          
ATOM   4609  CG  LEU   289      70.280  43.441  50.958  1.00  0.00          
ATOM   4610  HG  LEU   289      69.562  43.105  50.211  1.00  0.00          
ATOM   4611  CD1 LEU   289      70.412  44.971  50.909  1.00  0.00          
ATOM   4612 HD11 LEU   289      71.032  45.227  50.049  1.00  0.00          
ATOM   4613 HD12 LEU   289      69.447  45.422  50.677  1.00  0.00          
ATOM   4614 HD13 LEU   289      70.772  45.314  51.879  1.00  0.00          
ATOM   4615  CD2 LEU   289      71.605  42.867  50.427  1.00  0.00          
ATOM   4616 HD21 LEU   289      71.718  43.224  49.404  1.00  0.00          
ATOM   4617 HD22 LEU   289      72.347  43.326  51.080  1.00  0.00          
ATOM   4618 HD23 LEU   289      71.616  41.777  50.438  1.00  0.00          
ATOM   4619  C   LEU   289      69.407  40.934  53.909  1.00  0.00          
ATOM   4620  O   LEU   289      68.223  40.720  54.245  1.00  0.00          
ATOM   4621  N   GLU   290      70.457  40.937  54.716  1.00  0.00          
ATOM   4622  H   GLU   290      71.348  41.237  54.346  1.00  0.00          
ATOM   4623  CA  GLU   290      70.412  40.548  56.179  1.00  0.00          
ATOM   4624  HA  GLU   290      69.985  39.546  56.165  1.00  0.00          
ATOM   4625  CB  GLU   290      71.873  40.523  56.726  1.00  0.00          
ATOM   4626  HB2 GLU   290      72.293  41.519  56.587  1.00  0.00          
ATOM   4627  HB3 GLU   290      71.982  40.533  57.811  1.00  0.00          
ATOM   4628  CG  GLU   290      72.808  39.409  56.168  1.00  0.00          
ATOM   4629  HG2 GLU   290      72.672  39.284  55.093  1.00  0.00          
ATOM   4630  HG3 GLU   290      73.826  39.774  56.302  1.00  0.00          
ATOM   4631  CD  GLU   290      72.750  38.036  56.867  1.00  0.00          
ATOM   4632  OE1 GLU   290      73.783  37.679  57.454  1.00  0.00          
ATOM   4633  OE2 GLU   290      71.757  37.292  56.717  1.00  0.00          
ATOM   4634  C   GLU   290      69.551  41.501  57.028  1.00  0.00          
ATOM   4635  O   GLU   290      69.429  42.715  56.787  1.00  0.00          
ATOM   4636  N   ASP   291      69.015  41.025  58.159  1.00  0.00          
ATOM   4637  H   ASP   291      69.238  40.070  58.400  1.00  0.00          
ATOM   4638  CA  ASP   291      68.239  41.831  59.070  1.00  0.00          
ATOM   4639  HA  ASP   291      67.645  42.491  58.439  1.00  0.00          
ATOM   4640  CB  ASP   291      67.244  41.022  59.949  1.00  0.00          
ATOM   4641  HB2 ASP   291      66.625  40.400  59.302  1.00  0.00          
ATOM   4642  HB3 ASP   291      67.813  40.406  60.646  1.00  0.00          
ATOM   4643  CG  ASP   291      66.375  41.976  60.821  1.00  0.00          
ATOM   4644  OD1 ASP   291      65.819  42.918  60.197  1.00  0.00          
ATOM   4645  OD2 ASP   291      66.227  41.810  62.036  1.00  0.00          
ATOM   4646  C   ASP   291      69.114  42.804  59.896  1.00  0.00          
ATOM   4647  O   ASP   291      68.600  43.817  60.272  1.00  0.00          
ATOM   4648  N   ASP   292      70.382  42.519  60.097  1.00  0.00          
ATOM   4649  H   ASP   292      70.713  41.586  59.900  1.00  0.00          
ATOM   4650  CA  ASP   292      71.338  43.390  60.685  1.00  0.00          
ATOM   4651  HA  ASP   292      70.732  44.027  61.330  1.00  0.00          
ATOM   4652  CB  ASP   292      72.167  42.566  61.571  1.00  0.00          
ATOM   4653  HB2 ASP   292      72.898  43.174  62.104  1.00  0.00          
ATOM   4654  HB3 ASP   292      71.513  42.155  62.340  1.00  0.00          
ATOM   4655  CG  ASP   292      72.699  41.212  61.012  1.00  0.00          
ATOM   4656  OD1 ASP   292      71.909  40.308  60.626  1.00  0.00          
ATOM   4657  OD2 ASP   292      73.954  41.123  60.886  1.00  0.00          
ATOM   4658  C   ASP   292      72.128  44.286  59.677  1.00  0.00          
ATOM   4659  O   ASP   292      73.087  44.940  60.155  1.00  0.00          
ATOM   4660  N   TYR   293      71.724  44.371  58.390  1.00  0.00          
ATOM   4661  H   TYR   293      70.870  43.918  58.101  1.00  0.00          
ATOM   4662  CA  TYR   293      72.331  45.254  57.369  1.00  0.00          
ATOM   4663  HA  TYR   293      73.370  44.954  57.232  1.00  0.00          
ATOM   4664  CB  TYR   293      71.668  45.020  56.002  1.00  0.00          
ATOM   4665  HB2 TYR   293      71.785  44.011  55.605  1.00  0.00          
ATOM   4666  HB3 TYR   293      70.584  45.089  56.093  1.00  0.00          
ATOM   4667  CG  TYR   293      72.161  46.067  55.035  1.00  0.00          
ATOM   4668  CD1 TYR   293      71.612  47.373  54.959  1.00  0.00          
ATOM   4669  HD1 TYR   293      70.734  47.702  55.496  1.00  0.00          
ATOM   4670  CE1 TYR   293      72.102  48.296  54.001  1.00  0.00          
ATOM   4671  HE1 TYR   293      71.659  49.277  53.914  1.00  0.00          
ATOM   4672  CZ  TYR   293      73.205  47.959  53.122  1.00  0.00          
ATOM   4673  OH  TYR   293      73.789  48.763  52.230  1.00  0.00          
ATOM   4674  HH  TYR   293      73.511  49.680  52.295  1.00  0.00          
ATOM   4675  CE2 TYR   293      73.782  46.733  53.367  1.00  0.00          
ATOM   4676  HE2 TYR   293      74.748  46.440  52.982  1.00  0.00          
ATOM   4677  CD2 TYR   293      73.258  45.727  54.252  1.00  0.00          
ATOM   4678  HD2 TYR   293      73.719  44.762  54.402  1.00  0.00          
ATOM   4679  C   TYR   293      72.243  46.658  57.870  1.00  0.00          
ATOM   4680  O   TYR   293      71.144  47.158  58.034  1.00  0.00          
ATOM   4681  N   PHE   294      73.386  47.201  58.242  1.00  0.00          
ATOM   4682  H   PHE   294      74.279  46.742  58.128  1.00  0.00          
ATOM   4683  CA  PHE   294      73.482  48.542  58.861  1.00  0.00          
ATOM   4684  HA  PHE   294      72.609  48.943  59.376  1.00  0.00          
ATOM   4685  CB  PHE   294      74.555  48.508  59.999  1.00  0.00          
ATOM   4686  HB2 PHE   294      74.398  47.630  60.626  1.00  0.00          
ATOM   4687  HB3 PHE   294      75.532  48.302  59.562  1.00  0.00          
ATOM   4688  CG  PHE   294      74.659  49.840  60.785  1.00  0.00          
ATOM   4689  CD1 PHE   294      74.000  50.128  61.952  1.00  0.00          
ATOM   4690  HD1 PHE   294      73.278  49.495  62.446  1.00  0.00          
ATOM   4691  CE1 PHE   294      74.162  51.352  62.583  1.00  0.00          
ATOM   4692  HE1 PHE   294      73.712  51.532  63.548  1.00  0.00          
ATOM   4693  CZ  PHE   294      75.037  52.291  62.113  1.00  0.00          
ATOM   4694  HZ  PHE   294      75.210  53.181  62.699  1.00  0.00          
ATOM   4695  CE2 PHE   294      75.753  52.092  60.937  1.00  0.00          
ATOM   4696  HE2 PHE   294      76.429  52.820  60.514  1.00  0.00          
ATOM   4697  CD2 PHE   294      75.534  50.847  60.261  1.00  0.00          
ATOM   4698  HD2 PHE   294      76.099  50.710  59.351  1.00  0.00          
ATOM   4699  C   PHE   294      73.790  49.649  57.761  1.00  0.00          
ATOM   4700  O   PHE   294      74.937  49.659  57.312  1.00  0.00          
ATOM   4701  N   GLY   295      72.822  50.500  57.424  1.00  0.00          
ATOM   4702  H   GLY   295      71.937  50.410  57.913  1.00  0.00          
ATOM   4703  CA  GLY   295      72.864  51.490  56.344  1.00  0.00          
ATOM   4704  HA2 GLY   295      73.299  52.418  56.713  1.00  0.00          
ATOM   4705  HA3 GLY   295      73.484  51.115  55.529  1.00  0.00          
ATOM   4706  C   GLY   295      71.455  51.778  55.802  1.00  0.00          
ATOM   4707  O   GLY   295      70.480  51.177  56.255  1.00  0.00          
ATOM   4708  N   ASN   296      71.313  52.689  54.836  1.00  0.00          
ATOM   4709  H   ASN   296      72.143  53.129  54.446  1.00  0.00          
ATOM   4710  CA  ASN   296      70.047  52.877  54.120  1.00  0.00          
ATOM   4711  HA  ASN   296      69.239  52.885  54.849  1.00  0.00          
ATOM   4712  CB  ASN   296      70.028  54.229  53.383  1.00  0.00          
ATOM   4713  HB2 ASN   296      70.812  54.240  52.629  1.00  0.00          
ATOM   4714  HB3 ASN   296      69.073  54.340  52.870  1.00  0.00          
ATOM   4715  CG  ASN   296      70.208  55.423  54.303  1.00  0.00          
ATOM   4716  OD1 ASN   296      69.249  56.065  54.713  1.00  0.00          
ATOM   4717  ND2 ASN   296      71.422  55.768  54.646  1.00  0.00          
ATOM   4718 HD21 ASN   296      71.553  56.536  55.292  1.00  0.00          
ATOM   4719 HD22 ASN   296      72.210  55.254  54.245  1.00  0.00          
ATOM   4720  C   ASN   296      69.788  51.703  53.157  1.00  0.00          
ATOM   4721  O   ASN   296      70.599  51.427  52.272  1.00  0.00          
ATOM   4722  N   ALA   297      68.642  51.043  53.315  1.00  0.00          
ATOM   4723  H   ALA   297      68.015  51.378  54.036  1.00  0.00          
ATOM   4724  CA  ALA   297      68.156  49.939  52.484  1.00  0.00          
ATOM   4725  HA  ALA   297      68.542  50.060  51.471  1.00  0.00          
ATOM   4726  CB  ALA   297      68.671  48.599  53.023  1.00  0.00          
ATOM   4727  HB1 ALA   297      68.440  48.504  54.084  1.00  0.00          
ATOM   4728  HB2 ALA   297      68.207  47.778  52.476  1.00  0.00          
ATOM   4729  HB3 ALA   297      69.745  48.540  52.870  1.00  0.00          
ATOM   4730  C   ALA   297      66.625  50.012  52.388  1.00  0.00          
ATOM   4731  O   ALA   297      65.896  49.134  52.849  1.00  0.00          
ATOM   4732  N   GLY   298      66.150  51.110  51.805  1.00  0.00          
ATOM   4733  H   GLY   298      66.813  51.799  51.476  1.00  0.00          
ATOM   4734  CA  GLY   298      64.746  51.429  51.585  1.00  0.00          
ATOM   4735  HA2 GLY   298      64.243  50.575  51.132  1.00  0.00          
ATOM   4736  HA3 GLY   298      64.257  51.666  52.529  1.00  0.00          
ATOM   4737  C   GLY   298      64.619  52.631  50.656  1.00  0.00          
ATOM   4738  O   GLY   298      65.548  53.432  50.532  1.00  0.00          
ATOM   4739  N   ASP   299      63.477  52.753  49.988  1.00  0.00          
ATOM   4740  H   ASP   299      62.724  52.107  50.205  1.00  0.00          
ATOM   4741  CA  ASP   299      63.273  53.688  48.883  1.00  0.00          
ATOM   4742  HA  ASP   299      63.974  54.518  48.987  1.00  0.00          
ATOM   4743  CB  ASP   299      63.593  52.951  47.575  1.00  0.00          
ATOM   4744  HB2 ASP   299      64.564  52.460  47.672  1.00  0.00          
ATOM   4745  HB3 ASP   299      62.840  52.178  47.408  1.00  0.00          
ATOM   4746  CG  ASP   299      63.658  53.863  46.355  1.00  0.00          
ATOM   4747  OD1 ASP   299      63.824  55.100  46.496  1.00  0.00          
ATOM   4748  OD2 ASP   299      63.541  53.318  45.232  1.00  0.00          
ATOM   4749  C   ASP   299      61.850  54.270  48.888  1.00  0.00          
ATOM   4750  O   ASP   299      60.876  53.579  49.202  1.00  0.00          
ATOM   4751  N   ALA   300      61.718  55.554  48.557  1.00  0.00          
ATOM   4752  H   ALA   300      62.534  56.044  48.216  1.00  0.00          
ATOM   4753  CA  ALA   300      60.445  56.267  48.621  1.00  0.00          
ATOM   4754  HA  ALA   300      60.001  56.075  49.597  1.00  0.00          
ATOM   4755  CB  ALA   300      60.695  57.768  48.505  1.00  0.00          
ATOM   4756  HB1 ALA   300      59.755  58.307  48.628  1.00  0.00          
ATOM   4757  HB2 ALA   300      61.388  58.087  49.281  1.00  0.00          
ATOM   4758  HB3 ALA   300      61.105  57.985  47.519  1.00  0.00          
ATOM   4759  C   ALA   300      59.450  55.800  47.548  1.00  0.00          
ATOM   4760  O   ALA   300      59.835  55.509  46.409  1.00  0.00          
ATOM   4761  N   GLY   301      58.171  55.757  47.912  1.00  0.00          
ATOM   4762  H   GLY   301      57.950  55.994  48.876  1.00  0.00          
ATOM   4763  CA  GLY   301      57.028  55.602  47.013  1.00  0.00          
ATOM   4764  HA2 GLY   301      57.368  55.562  45.979  1.00  0.00          
ATOM   4765  HA3 GLY   301      56.499  54.676  47.242  1.00  0.00          
ATOM   4766  C   GLY   301      56.060  56.778  47.166  1.00  0.00          
ATOM   4767  O   GLY   301      56.065  57.461  48.194  1.00  0.00          
ATOM   4768  N   VAL   302      55.245  57.035  46.138  1.00  0.00          
ATOM   4769  H   VAL   302      55.274  56.424  45.331  1.00  0.00          
ATOM   4770  CA  VAL   302      54.367  58.219  46.086  1.00  0.00          
ATOM   4771  HA  VAL   302      54.340  58.674  47.074  1.00  0.00          
ATOM   4772  CB  VAL   302      54.900  59.300  45.118  1.00  0.00          
ATOM   4773  HB  VAL   302      54.751  58.969  44.090  1.00  0.00          
ATOM   4774  CG1 VAL   302      54.143  60.621  45.321  1.00  0.00          
ATOM   4775 HG11 VAL   302      54.506  61.369  44.616  1.00  0.00          
ATOM   4776 HG12 VAL   302      53.078  60.478  45.151  1.00  0.00          
ATOM   4777 HG13 VAL   302      54.291  60.984  46.339  1.00  0.00          
ATOM   4778  CG2 VAL   302      56.397  59.582  45.304  1.00  0.00          
ATOM   4779 HG21 VAL   302      56.608  59.816  46.346  1.00  0.00          
ATOM   4780 HG22 VAL   302      56.982  58.713  45.006  1.00  0.00          
ATOM   4781 HG23 VAL   302      56.695  60.417  44.671  1.00  0.00          
ATOM   4782  C   VAL   302      52.938  57.823  45.725  1.00  0.00          
ATOM   4783  O   VAL   302      52.676  57.365  44.608  1.00  0.00          
ATOM   4784  N   VAL   303      52.007  58.003  46.662  1.00  0.00          
ATOM   4785  H   VAL   303      52.299  58.420  47.543  1.00  0.00          
ATOM   4786  CA  VAL   303      50.564  57.929  46.395  1.00  0.00          
ATOM   4787  HA  VAL   303      50.390  57.129  45.676  1.00  0.00          
ATOM   4788  CB  VAL   303      49.719  57.633  47.653  1.00  0.00          
ATOM   4789  HB  VAL   303      49.555  58.563  48.195  1.00  0.00          
ATOM   4790  CG1 VAL   303      48.349  57.068  47.252  1.00  0.00          
ATOM   4791 HG11 VAL   303      47.828  57.757  46.589  1.00  0.00          
ATOM   4792 HG12 VAL   303      48.469  56.110  46.745  1.00  0.00          
ATOM   4793 HG13 VAL   303      47.736  56.924  48.141  1.00  0.00          
ATOM   4794  CG2 VAL   303      50.373  56.636  48.617  1.00  0.00          
ATOM   4795 HG21 VAL   303      51.311  57.042  48.994  1.00  0.00          
ATOM   4796 HG22 VAL   303      49.718  56.471  49.471  1.00  0.00          
ATOM   4797 HG23 VAL   303      50.564  55.691  48.113  1.00  0.00          
ATOM   4798  C   VAL   303      50.125  59.253  45.771  1.00  0.00          
ATOM   4799  O   VAL   303      50.531  60.321  46.231  1.00  0.00          
ATOM   4800  N   ILE   304      49.315  59.182  44.716  1.00  0.00          
ATOM   4801  H   ILE   304      49.015  58.270  44.403  1.00  0.00          
ATOM   4802  CA  ILE   304      48.868  60.341  43.932  1.00  0.00          
ATOM   4803  HA  ILE   304      49.049  61.247  44.505  1.00  0.00          
ATOM   4804  CB  ILE   304      49.671  60.446  42.607  1.00  0.00          
ATOM   4805  HB  ILE   304      49.497  59.542  42.022  1.00  0.00          
ATOM   4806  CG2 ILE   304      49.186  61.643  41.778  1.00  0.00          
ATOM   4807 HG21 ILE   304      49.677  61.661  40.805  1.00  0.00          
ATOM   4808 HG22 ILE   304      48.115  61.584  41.590  1.00  0.00          
ATOM   4809 HG23 ILE   304      49.414  62.566  42.312  1.00  0.00          
ATOM   4810  CG1 ILE   304      51.190  60.565  42.887  1.00  0.00          
ATOM   4811 HG12 ILE   304      51.359  61.413  43.548  1.00  0.00          
ATOM   4812 HG13 ILE   304      51.527  59.671  43.407  1.00  0.00          
ATOM   4813  CD1 ILE   304      52.086  60.713  41.649  1.00  0.00          
ATOM   4814 HD11 ILE   304      51.870  59.915  40.938  1.00  0.00          
ATOM   4815 HD12 ILE   304      51.929  61.681  41.175  1.00  0.00          
ATOM   4816 HD13 ILE   304      53.131  60.644  41.953  1.00  0.00          
ATOM   4817  C   ILE   304      47.359  60.214  43.707  1.00  0.00          
ATOM   4818  O   ILE   304      46.918  59.161  43.243  1.00  0.00          
ATOM   4819  N   MET   305      46.578  61.257  44.009  1.00  0.00          
ATOM   4820  H   MET   305      47.056  62.140  44.116  1.00  0.00          
ATOM   4821  CA  MET   305      45.122  61.218  43.872  1.00  0.00          
ATOM   4822  HA  MET   305      44.811  60.384  43.243  1.00  0.00          
ATOM   4823  CB  MET   305      44.449  61.048  45.280  1.00  0.00          
ATOM   4824  HB2 MET   305      44.617  61.896  45.943  1.00  0.00          
ATOM   4825  HB3 MET   305      43.397  61.131  45.007  1.00  0.00          
ATOM   4826  CG  MET   305      44.699  59.621  45.894  1.00  0.00          
ATOM   4827  HG2 MET   305      44.779  58.892  45.088  1.00  0.00          
ATOM   4828  HG3 MET   305      45.726  59.629  46.260  1.00  0.00          
ATOM   4829  SD  MET   305      43.617  59.025  47.129  1.00  0.00          
ATOM   4830  CE  MET   305      42.009  59.017  46.324  1.00  0.00          
ATOM   4831  HE1 MET   305      41.297  58.566  47.013  1.00  0.00          
ATOM   4832  HE2 MET   305      41.761  60.041  46.044  1.00  0.00          
ATOM   4833  HE3 MET   305      42.139  58.413  45.426  1.00  0.00          
ATOM   4834  C   MET   305      44.593  62.493  43.248  1.00  0.00          
ATOM   4835  O   MET   305      44.938  63.544  43.693  1.00  0.00          
ATOM   4836  N   LYS   306      43.559  62.435  42.394  1.00  0.00          
ATOM   4837  H   LYS   306      43.161  61.522  42.225  1.00  0.00          
ATOM   4838  CA  LYS   306      42.627  63.529  42.100  1.00  0.00          
ATOM   4839  HA  LYS   306      43.247  64.337  41.711  1.00  0.00          
ATOM   4840  CB  LYS   306      41.765  63.173  40.878  1.00  0.00          
ATOM   4841  HB2 LYS   306      41.269  62.214  41.022  1.00  0.00          
ATOM   4842  HB3 LYS   306      41.031  63.966  40.734  1.00  0.00          
ATOM   4843  CG  LYS   306      42.601  63.117  39.638  1.00  0.00          
ATOM   4844  HG2 LYS   306      43.103  64.043  39.357  1.00  0.00          
ATOM   4845  HG3 LYS   306      43.451  62.446  39.764  1.00  0.00          
ATOM   4846  CD  LYS   306      41.752  62.628  38.424  1.00  0.00          
ATOM   4847  HD2 LYS   306      42.332  62.674  37.502  1.00  0.00          
ATOM   4848  HD3 LYS   306      41.446  61.654  38.807  1.00  0.00          
ATOM   4849  CE  LYS   306      40.499  63.437  38.087  1.00  0.00          
ATOM   4850  HE2 LYS   306      40.096  62.931  37.210  1.00  0.00          
ATOM   4851  HE3 LYS   306      39.834  63.492  38.949  1.00  0.00          
ATOM   4852  NZ  LYS   306      40.666  64.874  37.837  1.00  0.00          
ATOM   4853  HZ1 LYS   306      39.804  65.281  37.504  1.00  0.00          
ATOM   4854  HZ2 LYS   306      41.070  65.376  38.615  1.00  0.00          
ATOM   4855  HZ3 LYS   306      41.285  64.963  37.043  1.00  0.00          
ATOM   4856  C   LYS   306      41.986  64.029  43.417  1.00  0.00          
ATOM   4857  O   LYS   306      41.507  63.173  44.132  1.00  0.00          
ATOM   4858  N   ALA   307      42.025  65.290  43.690  1.00  0.00          
ATOM   4859  H   ALA   307      42.559  65.858  43.048  1.00  0.00          
ATOM   4860  CA  ALA   307      41.421  65.929  44.887  1.00  0.00          
ATOM   4861  HA  ALA   307      41.866  65.434  45.751  1.00  0.00          
ATOM   4862  CB  ALA   307      41.819  67.465  44.965  1.00  0.00          
ATOM   4863  HB1 ALA   307      41.301  67.969  45.781  1.00  0.00          
ATOM   4864  HB2 ALA   307      42.905  67.540  45.029  1.00  0.00          
ATOM   4865  HB3 ALA   307      41.492  67.994  44.070  1.00  0.00          
ATOM   4866  C   ALA   307      39.900  65.719  44.945  1.00  0.00          
ATOM   4867  O   ALA   307      39.423  65.438  46.022  1.00  0.00          
ATOM   4868  N   GLY   308      39.256  65.588  43.704  1.00  0.00          
ATOM   4869  H   GLY   308      39.646  65.861  42.813  1.00  0.00          
ATOM   4870  CA  GLY   308      37.879  65.187  43.651  1.00  0.00          
ATOM   4871  HA2 GLY   308      37.367  65.943  44.247  1.00  0.00          
ATOM   4872  HA3 GLY   308      37.663  65.168  42.583  1.00  0.00          
ATOM   4873  C   GLY   308      37.706  63.766  44.232  1.00  0.00          
ATOM   4874  O   GLY   308      36.773  63.548  45.030  1.00  0.00          
ATOM   4875  N   GLU   309      38.665  62.822  43.978  1.00  0.00          
ATOM   4876  H   GLU   309      39.528  63.018  43.491  1.00  0.00          
ATOM   4877  CA  GLU   309      38.484  61.364  44.290  1.00  0.00          
ATOM   4878  HA  GLU   309      37.449  61.168  44.009  1.00  0.00          
ATOM   4879  CB  GLU   309      39.386  60.573  43.322  1.00  0.00          
ATOM   4880  HB2 GLU   309      39.183  60.934  42.314  1.00  0.00          
ATOM   4881  HB3 GLU   309      40.447  60.805  43.410  1.00  0.00          
ATOM   4882  CG  GLU   309      39.159  59.064  43.372  1.00  0.00          
ATOM   4883  HG2 GLU   309      39.588  58.648  42.461  1.00  0.00          
ATOM   4884  HG3 GLU   309      39.635  58.684  44.276  1.00  0.00          
ATOM   4885  CD  GLU   309      37.689  58.639  43.236  1.00  0.00          
ATOM   4886  OE1 GLU   309      36.960  59.283  42.441  1.00  0.00          
ATOM   4887  OE2 GLU   309      37.254  57.552  43.651  1.00  0.00          
ATOM   4888  C   GLU   309      38.758  61.044  45.833  1.00  0.00          
ATOM   4889  O   GLU   309      38.220  60.098  46.364  1.00  0.00          
ATOM   4890  N   LEU   310      39.582  61.872  46.434  1.00  0.00          
ATOM   4891  H   LEU   310      40.194  62.423  45.849  1.00  0.00          
ATOM   4892  CA  LEU   310      39.662  61.949  47.902  1.00  0.00          
ATOM   4893  HA  LEU   310      39.497  60.940  48.281  1.00  0.00          
ATOM   4894  CB  LEU   310      41.072  62.347  48.327  1.00  0.00          
ATOM   4895  HB2 LEU   310      41.789  61.655  47.884  1.00  0.00          
ATOM   4896  HB3 LEU   310      41.226  63.378  48.008  1.00  0.00          
ATOM   4897  CG  LEU   310      41.332  62.358  49.846  1.00  0.00          
ATOM   4898  HG  LEU   310      40.490  61.783  50.231  1.00  0.00          
ATOM   4899  CD1 LEU   310      42.632  61.739  50.380  1.00  0.00          
ATOM   4900 HD11 LEU   310      42.589  61.621  51.463  1.00  0.00          
ATOM   4901 HD12 LEU   310      42.619  60.738  49.949  1.00  0.00          
ATOM   4902 HD13 LEU   310      43.536  62.292  50.126  1.00  0.00          
ATOM   4903  CD2 LEU   310      41.174  63.686  50.539  1.00  0.00          
ATOM   4904 HD21 LEU   310      40.257  64.153  50.178  1.00  0.00          
ATOM   4905 HD22 LEU   310      41.095  63.623  51.624  1.00  0.00          
ATOM   4906 HD23 LEU   310      42.041  64.297  50.290  1.00  0.00          
ATOM   4907  C   LEU   310      38.594  62.766  48.637  1.00  0.00          
ATOM   4908  O   LEU   310      37.941  62.278  49.524  1.00  0.00          
ATOM   4909  N   LEU   311      38.317  64.023  48.175  1.00  0.00          
ATOM   4910  H   LEU   311      38.819  64.408  47.388  1.00  0.00          
ATOM   4911  CA  LEU   311      37.141  64.769  48.784  1.00  0.00          
ATOM   4912  HA  LEU   311      37.433  64.934  49.821  1.00  0.00          
ATOM   4913  CB  LEU   311      36.956  66.200  48.175  1.00  0.00          
ATOM   4914  HB2 LEU   311      36.785  66.046  47.109  1.00  0.00          
ATOM   4915  HB3 LEU   311      36.057  66.565  48.670  1.00  0.00          
ATOM   4916  CG  LEU   311      38.120  67.171  48.404  1.00  0.00          
ATOM   4917  HG  LEU   311      39.076  66.683  48.217  1.00  0.00          
ATOM   4918  CD1 LEU   311      38.135  68.350  47.383  1.00  0.00          
ATOM   4919 HD11 LEU   311      39.097  68.859  47.442  1.00  0.00          
ATOM   4920 HD12 LEU   311      38.020  67.948  46.376  1.00  0.00          
ATOM   4921 HD13 LEU   311      37.290  68.990  47.636  1.00  0.00          
ATOM   4922  CD2 LEU   311      38.051  67.640  49.848  1.00  0.00          
ATOM   4923 HD21 LEU   311      38.225  66.747  50.448  1.00  0.00          
ATOM   4924 HD22 LEU   311      38.928  68.263  50.022  1.00  0.00          
ATOM   4925 HD23 LEU   311      37.123  68.194  49.990  1.00  0.00          
ATOM   4926  C   LEU   311      35.831  63.937  48.697  1.00  0.00          
ATOM   4927  O   LEU   311      35.035  64.161  49.639  1.00  0.00          
ATOM   4928  N   GLU   312      35.679  63.019  47.698  1.00  0.00          
ATOM   4929  H   GLU   312      36.271  63.133  46.887  1.00  0.00          
ATOM   4930  CA  GLU   312      34.433  62.149  47.647  1.00  0.00          
ATOM   4931  HA  GLU   312      33.737  62.574  48.371  1.00  0.00          
ATOM   4932  CB  GLU   312      33.825  62.244  46.206  1.00  0.00          
ATOM   4933  HB2 GLU   312      34.618  61.933  45.525  1.00  0.00          
ATOM   4934  HB3 GLU   312      33.048  61.481  46.246  1.00  0.00          
ATOM   4935  CG  GLU   312      33.260  63.631  45.770  1.00  0.00          
ATOM   4936  HG2 GLU   312      34.144  64.264  45.685  1.00  0.00          
ATOM   4937  HG3 GLU   312      32.786  63.495  44.798  1.00  0.00          
ATOM   4938  CD  GLU   312      32.387  64.358  46.810  1.00  0.00          
ATOM   4939  OE1 GLU   312      31.807  63.689  47.703  1.00  0.00          
ATOM   4940  OE2 GLU   312      32.344  65.613  46.789  1.00  0.00          
ATOM   4941  C   GLU   312      34.630  60.671  48.131  1.00  0.00          
ATOM   4942  O   GLU   312      33.677  60.048  48.561  1.00  0.00          
ATOM   4943  N   GLY   313      35.867  60.168  48.137  1.00  0.00          
ATOM   4944  H   GLY   313      36.568  60.829  47.834  1.00  0.00          
ATOM   4945  CA  GLY   313      36.258  58.833  48.720  1.00  0.00          
ATOM   4946  HA2 GLY   313      35.595  58.076  48.300  1.00  0.00          
ATOM   4947  HA3 GLY   313      37.302  58.660  48.461  1.00  0.00          
ATOM   4948  C   GLY   313      36.202  58.795  50.268  1.00  0.00          
ATOM   4949  O   GLY   313      36.856  59.638  50.949  1.00  0.00          
ATOM   4950  N   GLY   314      35.458  57.768  50.713  1.00  0.00          
ATOM   4951  H   GLY   314      35.056  57.166  50.009  1.00  0.00          
ATOM   4952  CA  GLY   314      35.471  57.305  52.114  1.00  0.00          
ATOM   4953  HA2 GLY   314      35.116  58.136  52.724  1.00  0.00          
ATOM   4954  HA3 GLY   314      34.866  56.409  52.250  1.00  0.00          
ATOM   4955  C   GLY   314      36.792  56.933  52.604  1.00  0.00          
ATOM   4956  O   GLY   314      37.696  56.638  51.855  1.00  0.00          
ATOM   4957  N   LEU   315      36.894  56.799  53.936  1.00  0.00          
ATOM   4958  H   LEU   315      36.088  56.984  54.516  1.00  0.00          
ATOM   4959  CA  LEU   315      38.150  56.379  54.681  1.00  0.00          
ATOM   4960  HA  LEU   315      38.881  57.159  54.465  1.00  0.00          
ATOM   4961  CB  LEU   315      37.874  56.195  56.214  1.00  0.00          
ATOM   4962  HB2 LEU   315      37.581  57.149  56.652  1.00  0.00          
ATOM   4963  HB3 LEU   315      36.997  55.567  56.365  1.00  0.00          
ATOM   4964  CG  LEU   315      39.050  55.648  57.022  1.00  0.00          
ATOM   4965  HG  LEU   315      39.467  54.843  56.418  1.00  0.00          
ATOM   4966  CD1 LEU   315      40.106  56.737  57.247  1.00  0.00          
ATOM   4967 HD11 LEU   315      40.242  57.354  56.358  1.00  0.00          
ATOM   4968 HD12 LEU   315      39.690  57.458  57.950  1.00  0.00          
ATOM   4969 HD13 LEU   315      41.087  56.315  57.462  1.00  0.00          
ATOM   4970  CD2 LEU   315      38.577  55.200  58.348  1.00  0.00          
ATOM   4971 HD21 LEU   315      37.931  55.978  58.755  1.00  0.00          
ATOM   4972 HD22 LEU   315      38.024  54.265  58.259  1.00  0.00          
ATOM   4973 HD23 LEU   315      39.373  54.947  59.048  1.00  0.00          
ATOM   4974  C   LEU   315      38.739  55.077  54.036  1.00  0.00          
ATOM   4975  O   LEU   315      39.939  55.016  53.953  1.00  0.00          
ATOM   4976  N   GLY   316      37.894  54.103  53.630  1.00  0.00          
ATOM   4977  H   GLY   316      36.888  54.179  53.681  1.00  0.00          
ATOM   4978  CA  GLY   316      38.341  52.781  53.109  1.00  0.00          
ATOM   4979  HA2 GLY   316      39.099  52.461  53.824  1.00  0.00          
ATOM   4980  HA3 GLY   316      37.491  52.106  53.206  1.00  0.00          
ATOM   4981  C   GLY   316      38.968  52.893  51.742  1.00  0.00          
ATOM   4982  O   GLY   316      40.052  52.423  51.483  1.00  0.00          
ATOM   4983  N   ASN   317      38.240  53.565  50.832  1.00  0.00          
ATOM   4984  H   ASN   317      37.359  53.939  51.153  1.00  0.00          
ATOM   4985  CA  ASN   317      38.722  53.918  49.569  1.00  0.00          
ATOM   4986  HA  ASN   317      38.941  53.056  48.939  1.00  0.00          
ATOM   4987  CB  ASN   317      37.523  54.694  48.992  1.00  0.00          
ATOM   4988  HB2 ASN   317      37.279  55.616  49.519  1.00  0.00          
ATOM   4989  HB3 ASN   317      37.783  54.985  47.974  1.00  0.00          
ATOM   4990  CG  ASN   317      36.229  53.915  48.868  1.00  0.00          
ATOM   4991  OD1 ASN   317      35.372  54.012  49.713  1.00  0.00          
ATOM   4992  ND2 ASN   317      36.029  53.088  47.886  1.00  0.00          
ATOM   4993 HD21 ASN   317      35.150  52.593  47.831  1.00  0.00          
ATOM   4994 HD22 ASN   317      36.760  52.886  47.219  1.00  0.00          
ATOM   4995  C   ASN   317      40.011  54.759  49.645  1.00  0.00          
ATOM   4996  O   ASN   317      40.895  54.594  48.834  1.00  0.00          
ATOM   4997  N   VAL   318      40.117  55.620  50.702  1.00  0.00          
ATOM   4998  H   VAL   318      39.397  55.619  51.410  1.00  0.00          
ATOM   4999  CA  VAL   318      41.307  56.606  50.767  1.00  0.00          
ATOM   5000  HA  VAL   318      41.502  56.976  49.760  1.00  0.00          
ATOM   5001  CB  VAL   318      41.010  57.723  51.786  1.00  0.00          
ATOM   5002  HB  VAL   318      40.463  57.375  52.662  1.00  0.00          
ATOM   5003  CG1 VAL   318      42.245  58.519  52.148  1.00  0.00          
ATOM   5004 HG11 VAL   318      43.052  57.974  52.638  1.00  0.00          
ATOM   5005 HG12 VAL   318      42.578  58.833  51.158  1.00  0.00          
ATOM   5006 HG13 VAL   318      41.928  59.355  52.772  1.00  0.00          
ATOM   5007  CG2 VAL   318      40.156  58.758  51.082  1.00  0.00          
ATOM   5008 HG21 VAL   318      39.923  59.635  51.686  1.00  0.00          
ATOM   5009 HG22 VAL   318      40.650  59.168  50.201  1.00  0.00          
ATOM   5010 HG23 VAL   318      39.190  58.302  50.866  1.00  0.00          
ATOM   5011  C   VAL   318      42.476  55.689  51.265  1.00  0.00          
ATOM   5012  O   VAL   318      43.553  55.718  50.664  1.00  0.00          
ATOM   5013  N   ALA   319      42.258  54.749  52.135  1.00  0.00          
ATOM   5014  H   ALA   319      41.356  54.505  52.519  1.00  0.00          
ATOM   5015  CA  ALA   319      43.387  53.880  52.585  1.00  0.00          
ATOM   5016  HA  ALA   319      44.326  54.402  52.768  1.00  0.00          
ATOM   5017  CB  ALA   319      42.868  53.389  53.955  1.00  0.00          
ATOM   5018  HB1 ALA   319      41.996  52.745  53.841  1.00  0.00          
ATOM   5019  HB2 ALA   319      43.665  52.821  54.436  1.00  0.00          
ATOM   5020  HB3 ALA   319      42.577  54.222  54.595  1.00  0.00          
ATOM   5021  C   ALA   319      43.763  52.807  51.496  1.00  0.00          
ATOM   5022  O   ALA   319      44.916  52.390  51.434  1.00  0.00          
ATOM   5023  N   TRP   320      42.840  52.360  50.592  1.00  0.00          
ATOM   5024  H   TRP   320      41.885  52.614  50.802  1.00  0.00          
ATOM   5025  CA  TRP   320      43.058  51.375  49.528  1.00  0.00          
ATOM   5026  HA  TRP   320      43.457  50.426  49.884  1.00  0.00          
ATOM   5027  CB  TRP   320      41.694  50.941  48.907  1.00  0.00          
ATOM   5028  HB2 TRP   320      40.975  50.649  49.673  1.00  0.00          
ATOM   5029  HB3 TRP   320      41.124  51.729  48.416  1.00  0.00          
ATOM   5030  CG  TRP   320      41.686  49.718  47.934  1.00  0.00          
ATOM   5031  CD1 TRP   320      41.380  49.759  46.618  1.00  0.00          
ATOM   5032  HD1 TRP   320      41.041  50.622  46.065  1.00  0.00          
ATOM   5033  NE1 TRP   320      41.558  48.498  46.096  1.00  0.00          
ATOM   5034  HE1 TRP   320      41.336  48.238  45.146  1.00  0.00          
ATOM   5035  CE2 TRP   320      41.747  47.603  47.110  1.00  0.00          
ATOM   5036  CZ2 TRP   320      41.774  46.212  47.043  1.00  0.00          
ATOM   5037  HZ2 TRP   320      41.458  45.697  46.148  1.00  0.00          
ATOM   5038  CH2 TRP   320      42.037  45.452  48.235  1.00  0.00          
ATOM   5039  HH2 TRP   320      41.959  44.375  48.263  1.00  0.00          
ATOM   5040  CZ3 TRP   320      42.295  46.175  49.466  1.00  0.00          
ATOM   5041  HZ3 TRP   320      42.535  45.662  50.386  1.00  0.00          
ATOM   5042  CE3 TRP   320      42.176  47.585  49.484  1.00  0.00          
ATOM   5043  HE3 TRP   320      42.373  48.132  50.394  1.00  0.00          
ATOM   5044  CD2 TRP   320      41.895  48.352  48.336  1.00  0.00          
ATOM   5045  C   TRP   320      43.956  51.781  48.468  1.00  0.00          
ATOM   5046  O   TRP   320      44.796  51.072  48.028  1.00  0.00          
ATOM   5047  N   ASN   321      43.773  53.019  47.998  1.00  0.00          
ATOM   5048  H   ASN   321      43.054  53.596  48.410  1.00  0.00          
ATOM   5049  CA  ASN   321      44.642  53.603  46.970  1.00  0.00          
ATOM   5050  HA  ASN   321      44.595  52.942  46.105  1.00  0.00          
ATOM   5051  CB  ASN   321      43.865  54.836  46.423  1.00  0.00          
ATOM   5052  HB2 ASN   321      43.523  55.594  47.127  1.00  0.00          
ATOM   5053  HB3 ASN   321      44.546  55.418  45.802  1.00  0.00          
ATOM   5054  CG  ASN   321      42.739  54.647  45.415  1.00  0.00          
ATOM   5055  OD1 ASN   321      42.965  54.277  44.267  1.00  0.00          
ATOM   5056  ND2 ASN   321      41.569  54.812  45.918  1.00  0.00          
ATOM   5057 HD21 ASN   321      40.778  54.672  45.306  1.00  0.00          
ATOM   5058 HD22 ASN   321      41.430  54.785  46.918  1.00  0.00          
ATOM   5059  C   ASN   321      46.162  53.697  47.381  1.00  0.00          
ATOM   5060  O   ASN   321      47.076  53.600  46.579  1.00  0.00          
ATOM   5061  N   MET   322      46.371  53.899  48.686  1.00  0.00          
ATOM   5062  H   MET   322      45.551  54.022  49.265  1.00  0.00          
ATOM   5063  CA  MET   322      47.670  53.884  49.358  1.00  0.00          
ATOM   5064  HA  MET   322      48.401  54.389  48.725  1.00  0.00          
ATOM   5065  CB  MET   322      47.531  54.691  50.660  1.00  0.00          
ATOM   5066  HB2 MET   322      47.403  55.742  50.398  1.00  0.00          
ATOM   5067  HB3 MET   322      46.634  54.367  51.187  1.00  0.00          
ATOM   5068  CG  MET   322      48.717  54.564  51.621  1.00  0.00          
ATOM   5069  HG2 MET   322      48.681  53.580  52.086  1.00  0.00          
ATOM   5070  HG3 MET   322      49.643  54.635  51.050  1.00  0.00          
ATOM   5071  SD  MET   322      48.774  55.823  52.931  1.00  0.00          
ATOM   5072  CE  MET   322      47.101  55.697  53.624  1.00  0.00          
ATOM   5073  HE1 MET   322      46.369  56.040  52.892  1.00  0.00          
ATOM   5074  HE2 MET   322      46.886  54.663  53.892  1.00  0.00          
ATOM   5075  HE3 MET   322      47.025  56.321  54.513  1.00  0.00          
ATOM   5076  C   MET   322      48.185  52.451  49.577  1.00  0.00          
ATOM   5077  O   MET   322      49.349  52.181  49.275  1.00  0.00          
ATOM   5078  N   ASN   323      47.326  51.517  50.018  1.00  0.00          
ATOM   5079  H   ASN   323      46.393  51.808  50.290  1.00  0.00          
ATOM   5080  CA  ASN   323      47.677  50.097  50.173  1.00  0.00          
ATOM   5081  HA  ASN   323      48.458  50.025  50.933  1.00  0.00          
ATOM   5082  CB  ASN   323      46.452  49.298  50.660  1.00  0.00          
ATOM   5083  HB2 ASN   323      46.039  49.781  51.545  1.00  0.00          
ATOM   5084  HB3 ASN   323      45.685  49.283  49.886  1.00  0.00          
ATOM   5085  CG  ASN   323      46.801  47.860  51.024  1.00  0.00          
ATOM   5086  OD1 ASN   323      46.509  46.910  50.317  1.00  0.00          
ATOM   5087  ND2 ASN   323      47.437  47.644  52.143  1.00  0.00          
ATOM   5088 HD21 ASN   323      47.572  46.695  52.453  1.00  0.00          
ATOM   5089 HD22 ASN   323      47.597  48.418  52.778  1.00  0.00          
ATOM   5090  C   ASN   323      48.260  49.523  48.871  1.00  0.00          
ATOM   5091  O   ASN   323      49.345  48.942  48.902  1.00  0.00          
ATOM   5092  N   LYS   324      47.628  49.770  47.715  1.00  0.00          
ATOM   5093  H   LYS   324      46.662  50.062  47.671  1.00  0.00          
ATOM   5094  CA  LYS   324      48.138  49.505  46.362  1.00  0.00          
ATOM   5095  HA  LYS   324      48.218  48.420  46.292  1.00  0.00          
ATOM   5096  CB  LYS   324      47.221  49.817  45.163  1.00  0.00          
ATOM   5097  HB2 LYS   324      47.030  50.873  44.970  1.00  0.00          
ATOM   5098  HB3 LYS   324      47.562  49.382  44.224  1.00  0.00          
ATOM   5099  CG  LYS   324      45.759  49.241  45.288  1.00  0.00          
ATOM   5100  HG2 LYS   324      45.771  48.157  45.410  1.00  0.00          
ATOM   5101  HG3 LYS   324      45.224  49.652  46.144  1.00  0.00          
ATOM   5102  CD  LYS   324      45.098  49.416  43.966  1.00  0.00          
ATOM   5103  HD2 LYS   324      45.322  50.461  43.752  1.00  0.00          
ATOM   5104  HD3 LYS   324      45.485  48.659  43.283  1.00  0.00          
ATOM   5105  CE  LYS   324      43.555  49.180  44.106  1.00  0.00          
ATOM   5106  HE2 LYS   324      43.342  48.174  44.468  1.00  0.00          
ATOM   5107  HE3 LYS   324      43.193  49.916  44.823  1.00  0.00          
ATOM   5108  NZ  LYS   324      42.996  49.471  42.735  1.00  0.00          
ATOM   5109  HZ1 LYS   324      43.208  50.437  42.532  1.00  0.00          
ATOM   5110  HZ2 LYS   324      43.394  48.850  42.045  1.00  0.00          
ATOM   5111  HZ3 LYS   324      41.987  49.480  42.769  1.00  0.00          
ATOM   5112  C   LYS   324      49.592  49.909  46.033  1.00  0.00          
ATOM   5113  O   LYS   324      50.320  49.026  45.541  1.00  0.00          
ATOM   5114  N   VAL   325      49.912  51.179  46.272  1.00  0.00          
ATOM   5115  H   VAL   325      49.187  51.758  46.672  1.00  0.00          
ATOM   5116  CA  VAL   325      51.202  51.816  45.973  1.00  0.00          
ATOM   5117  HA  VAL   325      51.491  51.581  44.947  1.00  0.00          
ATOM   5118  CB  VAL   325      51.054  53.345  46.105  1.00  0.00          
ATOM   5119  HB  VAL   325      50.545  53.571  47.043  1.00  0.00          
ATOM   5120  CG1 VAL   325      52.395  54.083  46.109  1.00  0.00          
ATOM   5121 HG11 VAL   325      52.223  55.155  46.078  1.00  0.00          
ATOM   5122 HG12 VAL   325      52.952  53.858  47.019  1.00  0.00          
ATOM   5123 HG13 VAL   325      52.983  53.781  45.243  1.00  0.00          
ATOM   5124  CG2 VAL   325      50.204  53.890  44.950  1.00  0.00          
ATOM   5125 HG21 VAL   325      50.074  54.965  45.053  1.00  0.00          
ATOM   5126 HG22 VAL   325      50.689  53.684  43.996  1.00  0.00          
ATOM   5127 HG23 VAL   325      49.218  53.428  44.950  1.00  0.00          
ATOM   5128  C   VAL   325      52.308  51.285  46.881  1.00  0.00          
ATOM   5129  O   VAL   325      53.424  51.065  46.414  1.00  0.00          
ATOM   5130  N   ILE   326      51.989  51.026  48.154  1.00  0.00          
ATOM   5131  H   ILE   326      51.061  51.275  48.481  1.00  0.00          
ATOM   5132  CA  ILE   326      52.888  50.327  49.081  1.00  0.00          
ATOM   5133  HA  ILE   326      53.859  50.819  49.066  1.00  0.00          
ATOM   5134  CB  ILE   326      52.326  50.404  50.523  1.00  0.00          
ATOM   5135  HB  ILE   326      51.305  50.019  50.506  1.00  0.00          
ATOM   5136  CG2 ILE   326      53.146  49.532  51.491  1.00  0.00          
ATOM   5137 HG21 ILE   326      54.197  49.825  51.470  1.00  0.00          
ATOM   5138 HG22 ILE   326      52.771  49.624  52.509  1.00  0.00          
ATOM   5139 HG23 ILE   326      53.063  48.483  51.212  1.00  0.00          
ATOM   5140  CG1 ILE   326      52.293  51.862  51.040  1.00  0.00          
ATOM   5141 HG12 ILE   326      53.293  52.166  51.352  1.00  0.00          
ATOM   5142 HG13 ILE   326      51.977  52.537  50.244  1.00  0.00          
ATOM   5143  CD1 ILE   326      51.312  52.057  52.204  1.00  0.00          
ATOM   5144 HD11 ILE   326      50.307  51.778  51.890  1.00  0.00          
ATOM   5145 HD12 ILE   326      51.600  51.446  53.057  1.00  0.00          
ATOM   5146 HD13 ILE   326      51.313  53.105  52.506  1.00  0.00          
ATOM   5147  C   ILE   326      53.102  48.876  48.614  1.00  0.00          
ATOM   5148  O   ILE   326      54.228  48.382  48.602  1.00  0.00          
ATOM   5149  N   SER   327      52.029  48.203  48.188  1.00  0.00          
ATOM   5150  H   SER   327      51.132  48.670  48.231  1.00  0.00          
ATOM   5151  CA  SER   327      52.046  46.781  47.821  1.00  0.00          
ATOM   5152  HA  SER   327      52.569  46.235  48.605  1.00  0.00          
ATOM   5153  CB  SER   327      50.622  46.219  47.740  1.00  0.00          
ATOM   5154  HB2 SER   327      50.060  46.742  46.964  1.00  0.00          
ATOM   5155  HB3 SER   327      50.668  45.160  47.482  1.00  0.00          
ATOM   5156  OG  SER   327      49.958  46.355  48.982  1.00  0.00          
ATOM   5157  HG  SER   327      49.772  47.308  49.095  1.00  0.00          
ATOM   5158  C   SER   327      52.762  46.473  46.505  1.00  0.00          
ATOM   5159  O   SER   327      53.344  45.394  46.400  1.00  0.00          
ATOM   5160  N   LEU   328      52.705  47.359  45.499  1.00  0.00          
ATOM   5161  H   LEU   328      52.089  48.141  45.667  1.00  0.00          
ATOM   5162  CA  LEU   328      53.187  46.962  44.159  1.00  0.00          
ATOM   5163  HA  LEU   328      52.920  45.927  43.946  1.00  0.00          
ATOM   5164  CB  LEU   328      52.494  47.884  43.121  1.00  0.00          
ATOM   5165  HB2 LEU   328      52.052  48.727  43.652  1.00  0.00          
ATOM   5166  HB3 LEU   328      53.205  48.226  42.368  1.00  0.00          
ATOM   5167  CG  LEU   328      51.429  47.055  42.403  1.00  0.00          
ATOM   5168  HG  LEU   328      50.887  46.532  43.191  1.00  0.00          
ATOM   5169  CD1 LEU   328      50.462  48.040  41.719  1.00  0.00          
ATOM   5170 HD11 LEU   328      49.595  47.528  41.301  1.00  0.00          
ATOM   5171 HD12 LEU   328      50.128  48.747  42.478  1.00  0.00          
ATOM   5172 HD13 LEU   328      50.949  48.534  40.877  1.00  0.00          
ATOM   5173  CD2 LEU   328      51.969  46.058  41.340  1.00  0.00          
ATOM   5174 HD21 LEU   328      51.155  45.473  40.912  1.00  0.00          
ATOM   5175 HD22 LEU   328      52.691  46.500  40.654  1.00  0.00          
ATOM   5176 HD23 LEU   328      52.655  45.379  41.846  1.00  0.00          
ATOM   5177  C   LEU   328      54.717  47.082  43.987  1.00  0.00          
ATOM   5178  O   LEU   328      55.284  46.588  43.008  1.00  0.00          
ATOM   5179  N   ASN   329      55.410  47.680  44.966  1.00  0.00          
ATOM   5180  H   ASN   329      54.866  48.048  45.733  1.00  0.00          
ATOM   5181  CA  ASN   329      56.872  47.825  45.062  1.00  0.00          
ATOM   5182  HA  ASN   329      57.219  48.384  44.193  1.00  0.00          
ATOM   5183  CB  ASN   329      57.160  48.669  46.314  1.00  0.00          
ATOM   5184  HB2 ASN   329      56.670  49.637  46.235  1.00  0.00          
ATOM   5185  HB3 ASN   329      56.738  48.160  47.180  1.00  0.00          
ATOM   5186  CG  ASN   329      58.639  48.913  46.550  1.00  0.00          
ATOM   5187  OD1 ASN   329      59.353  49.436  45.701  1.00  0.00          
ATOM   5188  ND2 ASN   329      59.122  48.491  47.692  1.00  0.00          
ATOM   5189 HD21 ASN   329      60.082  48.715  47.948  1.00  0.00          
ATOM   5190 HD22 ASN   329      58.505  48.078  48.378  1.00  0.00          
ATOM   5191  C   ASN   329      57.627  46.471  45.091  1.00  0.00          
ATOM   5192  O   ASN   329      57.106  45.475  45.603  1.00  0.00          
ATOM   5193  N   SER   330      58.853  46.420  44.543  1.00  0.00
[truncated: 1,548,926 more chars]
