# Supplementary material for: Characterization and structure-based protein engineering of a regiospecific saponin acetyltransferase from Astragalus membranaceus
Source: Nat Commun. 2023 Sep 25;14:5969. doi: 10.1038/s41467-023-41599-7 (PMC10519980; doi:10.1038/s41467-023-41599-7)
Supplement: Supplementary file 7 — Source Data [file 41467_2023_41599_MOESM7_ESM.zip › Source Data/QMMM_optimized_RC/QMMM_optimized_RC_A310W.txt]

ATOM      1  N   MET     1      72.283  85.227  55.353  1.00  0.00      
ATOM      2  H1  MET     1      71.755  85.952  54.890  1.00  0.00      
ATOM      3  H2  MET     1      73.047  85.683  55.831  1.00  0.00      
ATOM      4  H3  MET     1      71.630  84.858  56.030  1.00  0.00      
ATOM      5  CA  MET     1      72.864  84.212  54.495  1.00  0.00      
ATOM      6  HA  MET     1      72.003  83.660  54.118  1.00  0.00      
ATOM      7  CB  MET     1      73.632  84.807  53.320  1.00  0.00      
ATOM      8  HB2 MET     1      72.916  85.448  52.806  1.00  0.00      
ATOM      9  HB3 MET     1      74.367  85.528  53.678  1.00  0.00      
ATOM     10  CG  MET     1      74.378  83.862  52.362  1.00  0.00      
ATOM     11  HG2 MET     1      74.910  83.107  52.941  1.00  0.00      
ATOM     12  HG3 MET     1      73.691  83.292  51.737  1.00  0.00      
ATOM     13  SD  MET     1      75.510  84.395  51.191  1.00  0.00      
ATOM     14  CE  MET     1      74.351  85.241  50.099  1.00  0.00      
ATOM     15  HE1 MET     1      73.839  86.081  50.569  1.00  0.00      
ATOM     16  HE2 MET     1      74.878  85.727  49.277  1.00  0.00      
ATOM     17  HE3 MET     1      73.681  84.489  49.682  1.00  0.00      
ATOM     18  C   MET     1      73.727  83.306  55.381  1.00  0.00      
ATOM     19  O   MET     1      74.488  83.856  56.233  1.00  0.00      
ATOM     20  N   SER     2      73.693  82.015  55.140  1.00  0.00      
ATOM     21  H   SER     2      72.957  81.659  54.547  1.00  0.00      
ATOM     22  CA  SER     2      74.501  80.969  55.781  1.00  0.00      
ATOM     23  HA  SER     2      74.413  80.955  56.868  1.00  0.00      
ATOM     24  CB  SER     2      74.141  79.571  55.251  1.00  0.00      
ATOM     25  HB2 SER     2      73.069  79.428  55.388  1.00  0.00      
ATOM     26  HB3 SER     2      74.459  79.459  54.214  1.00  0.00      
ATOM     27  OG  SER     2      74.877  78.562  55.976  1.00  0.00      
ATOM     28  HG  SER     2      74.294  78.168  56.629  1.00  0.00      
ATOM     29  C   SER     2      76.011  81.259  55.452  1.00  0.00      
ATOM     30  O   SER     2      76.342  81.885  54.450  1.00  0.00      
ATOM     31  N   SER     3      76.937  80.722  56.288  1.00  0.00      
ATOM     32  H   SER     3      76.615  80.187  57.082  1.00  0.00      
ATOM     33  CA  SER     3      78.313  80.519  55.974  1.00  0.00      
ATOM     34  HA  SER     3      78.622  81.433  55.468  1.00  0.00      
ATOM     35  CB  SER     3      79.224  80.398  57.187  1.00  0.00      
ATOM     36  HB2 SER     3      80.222  80.361  56.749  1.00  0.00      
ATOM     37  HB3 SER     3      79.106  81.266  57.835  1.00  0.00      
ATOM     38  OG  SER     3      79.072  79.199  57.911  1.00  0.00      
ATOM     39  HG  SER     3      79.705  79.359  58.615  1.00  0.00      
ATOM     40  C   SER     3      78.658  79.380  54.966  1.00  0.00      
ATOM     41  O   SER     3      79.805  79.310  54.516  1.00  0.00      
ATOM     42  N   LEU     4      77.644  78.532  54.620  1.00  0.00      
ATOM     43  H   LEU     4      76.764  78.675  55.095  1.00  0.00      
ATOM     44  CA  LEU     4      77.917  77.451  53.717  1.00  0.00      
ATOM     45  HA  LEU     4      78.894  77.129  54.077  1.00  0.00      
ATOM     46  CB  LEU     4      76.964  76.256  54.036  1.00  0.00      
ATOM     47  HB2 LEU     4      77.075  76.090  55.108  1.00  0.00      
ATOM     48  HB3 LEU     4      75.901  76.459  53.910  1.00  0.00      
ATOM     49  CG  LEU     4      77.121  74.978  53.260  1.00  0.00      
ATOM     50  HG  LEU     4      78.162  74.709  53.075  1.00  0.00      
ATOM     51  CD1 LEU     4      76.645  73.819  54.060  1.00  0.00      
ATOM     52 HD11 LEU     4      77.099  73.804  55.051  1.00  0.00      
ATOM     53 HD12 LEU     4      75.563  73.765  54.173  1.00  0.00      
ATOM     54 HD13 LEU     4      76.959  72.896  53.570  1.00  0.00      
ATOM     55  CD2 LEU     4      76.398  75.045  51.931  1.00  0.00      
ATOM     56 HD21 LEU     4      76.795  75.776  51.226  1.00  0.00      
ATOM     57 HD22 LEU     4      76.579  74.104  51.413  1.00  0.00      
ATOM     58 HD23 LEU     4      75.331  75.208  52.083  1.00  0.00      
ATOM     59  C   LEU     4      78.109  77.896  52.264  1.00  0.00      
ATOM     60  O   LEU     4      77.239  78.631  51.828  1.00  0.00      
ATOM     61  N   ARG     5      79.151  77.377  51.603  1.00  0.00      
ATOM     62  H   ARG     5      79.752  76.870  52.237  1.00  0.00      
ATOM     63  CA  ARG     5      79.528  77.595  50.194  1.00  0.00      
ATOM     64  HA  ARG     5      78.761  78.251  49.783  1.00  0.00      
ATOM     65  CB  ARG     5      80.867  78.376  50.055  1.00  0.00      
ATOM     66  HB2 ARG     5      80.893  78.784  49.045  1.00  0.00      
ATOM     67  HB3 ARG     5      80.766  79.180  50.784  1.00  0.00      
ATOM     68  CG  ARG     5      82.143  77.588  50.332  1.00  0.00      
ATOM     69  HG2 ARG     5      82.069  77.446  51.411  1.00  0.00      
ATOM     70  HG3 ARG     5      82.193  76.646  49.787  1.00  0.00      
ATOM     71  CD  ARG     5      83.403  78.445  50.174  1.00  0.00      
ATOM     72  HD2 ARG     5      83.600  78.525  49.105  1.00  0.00      
ATOM     73  HD3 ARG     5      83.228  79.463  50.522  1.00  0.00      
ATOM     74  NE  ARG     5      84.537  77.837  50.829  1.00  0.00      
ATOM     75  HE  ARG     5      84.929  78.308  51.632  1.00  0.00      
ATOM     76  CZ  ARG     5      85.206  76.793  50.433  1.00  0.00      
ATOM     77  NH1 ARG     5      85.028  76.208  49.287  1.00  0.00      
ATOM     78 HH11 ARG     5      84.263  76.538  48.716  1.00  0.00      
ATOM     79 HH12 ARG     5      85.524  75.398  48.942  1.00  0.00      
ATOM     80  NH2 ARG     5      86.163  76.331  51.206  1.00  0.00      
ATOM     81 HH21 ARG     5      86.174  76.656  52.162  1.00  0.00      
ATOM     82 HH22 ARG     5      86.914  75.698  50.970  1.00  0.00      
ATOM     83  C   ARG     5      79.439  76.284  49.409  1.00  0.00      
ATOM     84  O   ARG     5      80.056  75.285  49.821  1.00  0.00      
ATOM     85  N   LEU     6      78.800  76.285  48.276  1.00  0.00      
ATOM     86  H   LEU     6      78.443  77.188  47.998  1.00  0.00      
ATOM     87  CA  LEU     6      78.777  75.151  47.377  1.00  0.00      
ATOM     88  HA  LEU     6      78.700  74.196  47.897  1.00  0.00      
ATOM     89  CB  LEU     6      77.642  75.252  46.333  1.00  0.00      
ATOM     90  HB2 LEU     6      77.795  76.150  45.734  1.00  0.00      
ATOM     91  HB3 LEU     6      77.656  74.343  45.732  1.00  0.00      
ATOM     92  CG  LEU     6      76.291  75.288  47.037  1.00  0.00      
ATOM     93  HG  LEU     6      76.394  76.083  47.776  1.00  0.00      
ATOM     94  CD1 LEU     6      75.331  75.828  45.983  1.00  0.00      
ATOM     95 HD11 LEU     6      74.367  75.859  46.491  1.00  0.00      
ATOM     96 HD12 LEU     6      75.565  76.845  45.670  1.00  0.00      
ATOM     97 HD13 LEU     6      75.347  75.117  45.157  1.00  0.00      
ATOM     98  CD2 LEU     6      75.652  73.984  47.487  1.00  0.00      
ATOM     99 HD21 LEU     6      74.566  74.046  47.429  1.00  0.00      
ATOM    100 HD22 LEU     6      75.819  73.147  46.809  1.00  0.00      
ATOM    101 HD23 LEU     6      76.080  73.740  48.460  1.00  0.00      
ATOM    102  C   LEU     6      80.101  75.112  46.550  1.00  0.00      
ATOM    103  O   LEU     6      80.620  76.162  46.145  1.00  0.00      
ATOM    104  N   VAL     7      80.592  73.876  46.294  1.00  0.00      
ATOM    105  H   VAL     7      80.066  73.117  46.702  1.00  0.00      
ATOM    106  CA  VAL     7      81.838  73.607  45.665  1.00  0.00      
ATOM    107  HA  VAL     7      82.494  74.477  45.673  1.00  0.00      
ATOM    108  CB  VAL     7      82.717  72.509  46.360  1.00  0.00      
ATOM    109  HB  VAL     7      82.099  71.612  46.395  1.00  0.00      
ATOM    110  CG1 VAL     7      83.934  72.202  45.488  1.00  0.00      
ATOM    111 HG11 VAL     7      84.568  71.540  46.077  1.00  0.00      
ATOM    112 HG12 VAL     7      83.764  71.665  44.554  1.00  0.00      
ATOM    113 HG13 VAL     7      84.361  73.122  45.088  1.00  0.00      
ATOM    114  CG2 VAL     7      83.098  72.865  47.800  1.00  0.00      
ATOM    115 HG21 VAL     7      83.286  73.936  47.869  1.00  0.00      
ATOM    116 HG22 VAL     7      82.272  72.600  48.461  1.00  0.00      
ATOM    117 HG23 VAL     7      84.024  72.381  48.110  1.00  0.00      
ATOM    118  C   VAL     7      81.584  73.082  44.265  1.00  0.00      
ATOM    119  O   VAL     7      81.906  73.720  43.297  1.00  0.00      
ATOM    120  N   SER     8      80.865  71.947  44.155  1.00  0.00      
ATOM    121  H   SER     8      80.566  71.573  45.044  1.00  0.00      
ATOM    122  CA  SER     8      80.558  71.207  42.917  1.00  0.00      
ATOM    123  HA  SER     8      80.393  72.048  42.244  1.00  0.00      
ATOM    124  CB  SER     8      81.795  70.471  42.418  1.00  0.00      
ATOM    125  HB2 SER     8      82.738  71.012  42.493  1.00  0.00      
ATOM    126  HB3 SER     8      81.808  69.496  42.905  1.00  0.00      
ATOM    127  OG  SER     8      81.627  70.282  41.066  1.00  0.00      
ATOM    128  HG  SER     8      81.861  71.122  40.666  1.00  0.00      
ATOM    129  C   SER     8      79.313  70.322  43.018  1.00  0.00      
ATOM    130  O   SER     8      78.919  69.897  44.161  1.00  0.00      
ATOM    131  N   SER     9      78.710  69.898  41.868  1.00  0.00      
ATOM    132  H   SER     9      79.163  70.069  40.982  1.00  0.00      
ATOM    133  CA  SER     9      77.512  69.009  41.913  1.00  0.00      
ATOM    134  HA  SER     9      77.744  68.316  42.722  1.00  0.00      
ATOM    135  CB  SER     9      76.276  69.793  42.245  1.00  0.00      
ATOM    136  HB2 SER     9      76.323  70.213  43.250  1.00  0.00      
ATOM    137  HB3 SER     9      76.241  70.624  41.540  1.00  0.00      
ATOM    138  OG  SER     9      75.157  68.994  42.024  1.00  0.00      
ATOM    139  HG  SER     9      75.163  68.278  42.663  1.00  0.00      
ATOM    140  C   SER     9      77.422  68.129  40.639  1.00  0.00      
ATOM    141  O   SER     9      77.893  68.514  39.555  1.00  0.00      
ATOM    142  N   SER    10      76.905  66.922  40.822  1.00  0.00      
ATOM    143  H   SER    10      76.406  66.665  41.662  1.00  0.00      
ATOM    144  CA  SER    10      76.621  66.098  39.648  1.00  0.00      
ATOM    145  HA  SER    10      76.360  66.626  38.731  1.00  0.00      
ATOM    146  CB  SER    10      77.892  65.426  39.176  1.00  0.00      
ATOM    147  HB2 SER    10      77.583  64.792  38.345  1.00  0.00      
ATOM    148  HB3 SER    10      78.671  66.103  38.825  1.00  0.00      
ATOM    149  OG  SER    10      78.379  64.613  40.276  1.00  0.00      
ATOM    150  HG  SER    10      79.081  65.129  40.680  1.00  0.00      
ATOM    151  C   SER    10      75.430  65.156  39.795  1.00  0.00      
ATOM    152  O   SER    10      75.141  64.657  40.933  1.00  0.00      
ATOM    153  N   THR    11      74.635  64.940  38.743  1.00  0.00      
ATOM    154  H   THR    11      74.798  65.373  37.846  1.00  0.00      
ATOM    155  CA  THR    11      73.549  64.009  38.802  1.00  0.00      
ATOM    156  HA  THR    11      73.043  64.212  39.746  1.00  0.00      
ATOM    157  CB  THR    11      72.537  64.266  37.659  1.00  0.00      
ATOM    158  HB  THR    11      71.801  63.465  37.726  1.00  0.00      
ATOM    159  CG2 THR    11      71.795  65.581  37.812  1.00  0.00      
ATOM    160 HG21 THR    11      72.436  66.451  37.671  1.00  0.00      
ATOM    161 HG22 THR    11      71.015  65.642  37.053  1.00  0.00      
ATOM    162 HG23 THR    11      71.301  65.612  38.783  1.00  0.00      
ATOM    163  OG1 THR    11      73.066  64.159  36.355  1.00  0.00      
ATOM    164  HG1 THR    11      73.102  63.238  36.088  1.00  0.00      
ATOM    165  C   THR    11      74.103  62.590  38.712  1.00  0.00      
ATOM    166  O   THR    11      75.173  62.311  38.053  1.00  0.00      
ATOM    167  N   ILE    12      73.362  61.638  39.271  1.00  0.00      
ATOM    168  H   ILE    12      72.463  61.887  39.659  1.00  0.00      
ATOM    169  CA  ILE    12      73.714  60.224  39.381  1.00  0.00      
ATOM    170  HA  ILE    12      74.595  60.084  38.755  1.00  0.00      
ATOM    171  CB  ILE    12      74.085  59.886  40.825  1.00  0.00      
ATOM    172  HB  ILE    12      73.121  59.748  41.316  1.00  0.00      
ATOM    173  CG2 ILE    12      74.932  58.566  40.848  1.00  0.00      
ATOM    174 HG21 ILE    12      75.177  58.236  41.858  1.00  0.00      
ATOM    175 HG22 ILE    12      74.376  57.751  40.385  1.00  0.00      
ATOM    176 HG23 ILE    12      75.882  58.832  40.384  1.00  0.00      
ATOM    177  CG1 ILE    12      74.821  60.934  41.668  1.00  0.00      
ATOM    178 HG12 ILE    12      74.096  61.726  41.853  1.00  0.00      
ATOM    179 HG13 ILE    12      74.979  60.517  42.662  1.00  0.00      
ATOM    180  CD1 ILE    12      76.174  61.440  41.267  1.00  0.00      
ATOM    181 HD11 ILE    12      76.173  62.035  40.353  1.00  0.00      
ATOM    182 HD12 ILE    12      76.493  62.131  42.048  1.00  0.00      
ATOM    183 HD13 ILE    12      76.910  60.647  41.137  1.00  0.00      
ATOM    184  C   ILE    12      72.619  59.323  38.778  1.00  0.00      
ATOM    185  O   ILE    12      71.472  59.500  39.153  1.00  0.00      
ATOM    186  N   GLN    13      72.966  58.451  37.802  1.00  0.00      
ATOM    187  H   GLN    13      73.932  58.397  37.512  1.00  0.00      
ATOM    188  CA  GLN    13      72.112  57.746  36.820  1.00  0.00      
ATOM    189  HA  GLN    13      71.114  58.183  36.793  1.00  0.00      
ATOM    190  CB  GLN    13      72.690  58.026  35.383  1.00  0.00      
ATOM    191  HB2 GLN    13      73.628  57.472  35.432  1.00  0.00      
ATOM    192  HB3 GLN    13      72.049  57.535  34.650  1.00  0.00      
ATOM    193  CG  GLN    13      72.858  59.502  34.963  1.00  0.00      
ATOM    194  HG2 GLN    13      73.797  59.832  35.408  1.00  0.00      
ATOM    195  HG3 GLN    13      73.042  59.490  33.889  1.00  0.00      
ATOM    196  CD  GLN    13      71.750  60.486  35.440  1.00  0.00      
ATOM    197  OE1 GLN    13      72.071  61.429  36.109  1.00  0.00      
ATOM    198  NE2 GLN    13      70.457  60.442  35.148  1.00  0.00      
ATOM    199 HE21 GLN    13      69.911  61.283  35.266  1.00  0.00      
ATOM    200 HE22 GLN    13      70.080  59.641  34.662  1.00  0.00      
ATOM    201  C   GLN    13      71.985  56.217  36.940  1.00  0.00      
ATOM    202  O   GLN    13      72.923  55.502  37.347  1.00  0.00      
ATOM    203  N   ALA    14      70.782  55.811  36.651  1.00  0.00      
ATOM    204  H   ALA    14      70.054  56.456  36.379  1.00  0.00      
ATOM    205  CA  ALA    14      70.353  54.437  36.605  1.00  0.00      
ATOM    206  HA  ALA    14      71.164  54.026  36.003  1.00  0.00      
ATOM    207  CB  ALA    14      70.552  53.724  37.964  1.00  0.00      
ATOM    208  HB1 ALA    14      69.699  54.019  38.576  1.00  0.00      
ATOM    209  HB2 ALA    14      70.611  52.652  37.775  1.00  0.00      
ATOM    210  HB3 ALA    14      71.493  54.031  38.421  1.00  0.00      
ATOM    211  C   ALA    14      68.962  54.126  35.965  1.00  0.00      
ATOM    212  O   ALA    14      68.158  55.074  35.947  1.00  0.00      
ATOM    213  N   ALA    15      68.601  52.873  35.593  1.00  0.00      
ATOM    214  H   ALA    15      69.273  52.126  35.690  1.00  0.00      
ATOM    215  CA  ALA    15      67.404  52.587  34.780  1.00  0.00      
ATOM    216  HA  ALA    15      66.620  53.283  35.078  1.00  0.00      
ATOM    217  CB  ALA    15      67.713  52.682  33.304  1.00  0.00      
ATOM    218  HB1 ALA    15      68.203  53.652  33.219  1.00  0.00      
ATOM    219  HB2 ALA    15      68.344  51.845  33.007  1.00  0.00      
ATOM    220  HB3 ALA    15      66.740  52.708  32.812  1.00  0.00      
ATOM    221  C   ALA    15      66.805  51.190  35.000  1.00  0.00      
ATOM    222  O   ALA    15      67.532  50.225  35.182  1.00  0.00      
ATOM    223  N   ASN    16      65.485  51.102  34.958  1.00  0.00      
ATOM    224  H   ASN    16      65.026  51.998  34.878  1.00  0.00      
ATOM    225  CA  ASN    16      64.700  49.820  34.939  1.00  0.00      
ATOM    226  HA  ASN    16      65.246  49.067  34.370  1.00  0.00      
ATOM    227  CB  ASN    16      64.604  49.333  36.376  1.00  0.00      
ATOM    228  HB2 ASN    16      65.573  49.136  36.835  1.00  0.00      
ATOM    229  HB3 ASN    16      64.094  50.152  36.884  1.00  0.00      
ATOM    230  CG  ASN    16      63.746  48.113  36.588  1.00  0.00      
ATOM    231  OD1 ASN    16      63.100  47.934  37.613  1.00  0.00      
ATOM    232  ND2 ASN    16      63.612  47.172  35.652  1.00  0.00      
ATOM    233 HD21 ASN    16      63.277  46.281  35.990  1.00  0.00      
ATOM    234 HD22 ASN    16      64.023  47.146  34.730  1.00  0.00      
ATOM    235  C   ASN    16      63.355  50.095  34.305  1.00  0.00      
ATOM    236  O   ASN    16      62.678  51.015  34.853  1.00  0.00      
ATOM    237  N   SER    17      62.933  49.327  33.319  1.00  0.00      
ATOM    238  H   SER    17      63.418  48.503  32.996  1.00  0.00      
ATOM    239  CA  SER    17      61.661  49.468  32.541  1.00  0.00      
ATOM    240  HA  SER    17      61.716  48.593  31.892  1.00  0.00      
ATOM    241  CB  SER    17      61.732  50.752  31.663  1.00  0.00      
ATOM    242  HB2 SER    17      60.947  50.658  30.912  1.00  0.00      
ATOM    243  HB3 SER    17      61.508  51.702  32.149  1.00  0.00      
ATOM    244  OG  SER    17      62.996  50.975  31.044  1.00  0.00      
ATOM    245  HG  SER    17      63.320  51.784  31.444  1.00  0.00      
ATOM    246  C   SER    17      60.408  49.335  33.354  1.00  0.00      
ATOM    247  O   SER    17      59.389  49.963  32.981  1.00  0.00      
ATOM    248  N   GLN    18      60.372  48.662  34.495  1.00  0.00      
ATOM    249  H   GLN    18      61.186  48.124  34.757  1.00  0.00      
ATOM    250  CA  GLN    18      59.256  48.658  35.503  1.00  0.00      
ATOM    251  HA  GLN    18      58.485  48.107  34.966  1.00  0.00      
ATOM    252  CB  GLN    18      59.630  47.870  36.763  1.00  0.00      
ATOM    253  HB2 GLN    18      59.986  46.911  36.385  1.00  0.00      
ATOM    254  HB3 GLN    18      60.489  48.369  37.211  1.00  0.00      
ATOM    255  CG  GLN    18      58.612  47.550  37.844  1.00  0.00      
ATOM    256  HG2 GLN    18      59.211  47.358  38.734  1.00  0.00      
ATOM    257  HG3 GLN    18      58.047  48.434  38.140  1.00  0.00      
ATOM    258  CD  GLN    18      57.665  46.446  37.559  1.00  0.00      
ATOM    259  OE1 GLN    18      57.452  45.914  36.438  1.00  0.00      
ATOM    260  NE2 GLN    18      57.082  45.980  38.644  1.00  0.00      
ATOM    261 HE21 GLN    18      56.367  45.281  38.501  1.00  0.00      
ATOM    262 HE22 GLN    18      57.166  46.441  39.539  1.00  0.00      
ATOM    263  C   GLN    18      58.597  50.039  35.857  1.00  0.00      
ATOM    264  O   GLN    18      59.199  50.966  36.347  1.00  0.00      
ATOM    265  N   LEU    19      57.281  50.102  35.637  1.00  0.00      
ATOM    266  H   LEU    19      56.912  49.310  35.128  1.00  0.00      
ATOM    267  CA  LEU    19      56.380  51.096  36.194  1.00  0.00      
ATOM    268  HA  LEU    19      56.850  52.067  36.347  1.00  0.00      
ATOM    269  CB  LEU    19      55.128  51.275  35.263  1.00  0.00      
ATOM    270  HB2 LEU    19      54.492  50.404  35.421  1.00  0.00      
ATOM    271  HB3 LEU    19      54.613  52.181  35.582  1.00  0.00      
ATOM    272  CG  LEU    19      55.453  51.496  33.726  1.00  0.00      
ATOM    273  HG  LEU    19      55.972  50.614  33.351  1.00  0.00      
ATOM    274  CD1 LEU    19      54.077  51.878  33.046  1.00  0.00      
ATOM    275 HD11 LEU    19      53.878  52.922  33.290  1.00  0.00      
ATOM    276 HD12 LEU    19      54.212  51.729  31.974  1.00  0.00      
ATOM    277 HD13 LEU    19      53.186  51.348  33.382  1.00  0.00      
ATOM    278  CD2 LEU    19      56.497  52.670  33.576  1.00  0.00      
ATOM    279 HD21 LEU    19      56.638  52.968  32.537  1.00  0.00      
ATOM    280 HD22 LEU    19      56.243  53.532  34.194  1.00  0.00      
ATOM    281 HD23 LEU    19      57.482  52.382  33.945  1.00  0.00      
ATOM    282  C   LEU    19      56.053  50.610  37.631  1.00  0.00      
ATOM    283  O   LEU    19      55.478  49.522  37.749  1.00  0.00      
ATOM    284  N   ILE    20      56.500  51.370  38.669  1.00  0.00      
ATOM    285  H   ILE    20      57.141  52.145  38.579  1.00  0.00      
ATOM    286  CA  ILE    20      56.168  51.120  40.043  1.00  0.00      
ATOM    287  HA  ILE    20      56.364  50.055  40.174  1.00  0.00      
ATOM    288  CB  ILE    20      57.119  51.850  41.096  1.00  0.00      
ATOM    289  HB  ILE    20      56.926  52.915  40.974  1.00  0.00      
ATOM    290  CG2 ILE    20      56.855  51.535  42.636  1.00  0.00      
ATOM    291 HG21 ILE    20      55.822  51.730  42.925  1.00  0.00      
ATOM    292 HG22 ILE    20      56.875  50.449  42.723  1.00  0.00      
ATOM    293 HG23 ILE    20      57.620  52.045  43.221  1.00  0.00      
ATOM    294  CG1 ILE    20      58.610  51.662  40.691  1.00  0.00      
ATOM    295 HG12 ILE    20      58.815  52.008  39.677  1.00  0.00      
ATOM    296 HG13 ILE    20      59.074  52.446  41.290  1.00  0.00      
ATOM    297  CD1 ILE    20      59.222  50.279  41.099  1.00  0.00      
ATOM    298 HD11 ILE    20      58.670  49.570  40.482  1.00  0.00      
ATOM    299 HD12 ILE    20      60.189  50.161  40.611  1.00  0.00      
ATOM    300 HD13 ILE    20      59.372  50.015  42.146  1.00  0.00      
ATOM    301  C   ILE    20      54.823  51.477  40.471  1.00  0.00      
ATOM    302  O   ILE    20      54.475  52.644  40.451  1.00  0.00      
ATOM    303  N   ASP    21      54.060  50.493  40.947  1.00  0.00      
ATOM    304  H   ASP    21      54.424  49.551  40.958  1.00  0.00      
ATOM    305  CA  ASP    21      52.664  50.737  41.549  1.00  0.00      
ATOM    306  HA  ASP    21      52.171  51.514  40.965  1.00  0.00      
ATOM    307  CB  ASP    21      51.747  49.471  41.445  1.00  0.00      
ATOM    308  HB2 ASP    21      52.293  48.727  42.025  1.00  0.00      
ATOM    309  HB3 ASP    21      50.807  49.686  41.953  1.00  0.00      
ATOM    310  CG  ASP    21      51.628  48.901  40.055  1.00  0.00      
ATOM    311  OD1 ASP    21      51.784  49.655  39.052  1.00  0.00      
ATOM    312  OD2 ASP    21      51.583  47.676  39.932  1.00  0.00      
ATOM    313  C   ASP    21      52.652  51.141  43.032  1.00  0.00      
ATOM    314  O   ASP    21      53.374  50.626  43.868  1.00  0.00      
ATOM    315  N   LEU    22      51.853  52.101  43.341  1.00  0.00      
ATOM    316  H   LEU    22      51.284  52.484  42.600  1.00  0.00      
ATOM    317  CA  LEU    22      51.745  52.791  44.687  1.00  0.00      
ATOM    318  HA  LEU    22      52.526  52.420  45.350  1.00  0.00      
ATOM    319  CB  LEU    22      52.011  54.349  44.503  1.00  0.00      
ATOM    320  HB2 LEU    22      51.187  54.806  43.954  1.00  0.00      
ATOM    321  HB3 LEU    22      51.951  54.790  45.498  1.00  0.00      
ATOM    322  CG  LEU    22      53.261  54.766  43.788  1.00  0.00      
ATOM    323  HG  LEU    22      53.378  54.240  42.841  1.00  0.00      
ATOM    324  CD1 LEU    22      53.135  56.261  43.405  1.00  0.00      
ATOM    325 HD11 LEU    22      52.157  56.330  42.928  1.00  0.00      
ATOM    326 HD12 LEU    22      53.293  56.908  44.268  1.00  0.00      
ATOM    327 HD13 LEU    22      53.849  56.501  42.617  1.00  0.00      
ATOM    328  CD2 LEU    22      54.443  54.583  44.727  1.00  0.00      
ATOM    329 HD21 LEU    22      55.396  54.808  44.250  1.00  0.00      
ATOM    330 HD22 LEU    22      54.297  55.226  45.595  1.00  0.00      
ATOM    331 HD23 LEU    22      54.418  53.532  45.018  1.00  0.00      
ATOM    332  C   LEU    22      50.493  52.442  45.397  1.00  0.00      
ATOM    333  O   LEU    22      49.401  52.372  44.834  1.00  0.00      
ATOM    334  N   THR    23      50.629  52.279  46.725  1.00  0.00      
ATOM    335  H   THR    23      51.524  52.442  47.163  1.00  0.00      
ATOM    336  CA  THR    23      49.531  51.960  47.552  1.00  0.00      
ATOM    337  HA  THR    23      48.580  51.879  47.024  1.00  0.00      
ATOM    338  CB  THR    23      49.867  50.612  48.258  1.00  0.00      
ATOM    339  HB  THR    23      49.956  49.826  47.508  1.00  0.00      
ATOM    340  CG2 THR    23      51.108  50.649  49.202  1.00  0.00      
ATOM    341 HG21 THR    23      52.038  50.643  48.634  1.00  0.00      
ATOM    342 HG22 THR    23      50.982  51.449  49.931  1.00  0.00      
ATOM    343 HG23 THR    23      51.161  49.755  49.824  1.00  0.00      
ATOM    344  OG1 THR    23      48.680  50.116  48.833  1.00  0.00      
ATOM    345  HG1 THR    23      48.827  49.172  48.923  1.00  0.00      
ATOM    346  C   THR    23      49.337  53.132  48.576  1.00  0.00      
ATOM    347  O   THR    23      49.869  54.217  48.468  1.00  0.00      
ATOM    348  N   VAL    24      48.376  52.909  49.480  1.00  0.00      
ATOM    349  H   VAL    24      48.032  51.954  49.515  1.00  0.00      
ATOM    350  CA  VAL    24      47.577  53.941  50.170  1.00  0.00      
ATOM    351  HA  VAL    24      47.043  54.522  49.417  1.00  0.00      
ATOM    352  CB  VAL    24      46.525  53.272  51.082  1.00  0.00      
ATOM    353  HB  VAL    24      47.010  52.501  51.682  1.00  0.00      
ATOM    354  CG1 VAL    24      45.829  54.245  52.042  1.00  0.00      
ATOM    355 HG11 VAL    24      46.532  54.593  52.800  1.00  0.00      
ATOM    356 HG12 VAL    24      45.445  55.102  51.489  1.00  0.00      
ATOM    357 HG13 VAL    24      45.004  53.745  52.548  1.00  0.00      
ATOM    358  CG2 VAL    24      45.443  52.609  50.219  1.00  0.00      
ATOM    359 HG21 VAL    24      45.881  51.840  49.583  1.00  0.00      
ATOM    360 HG22 VAL    24      44.694  52.137  50.855  1.00  0.00      
ATOM    361 HG23 VAL    24      44.954  53.356  49.593  1.00  0.00      
ATOM    362  C   VAL    24      48.431  54.941  50.944  1.00  0.00      
ATOM    363  O   VAL    24      48.263  56.146  50.781  1.00  0.00      
ATOM    364  N   TRP    25      49.375  54.463  51.750  1.00  0.00      
ATOM    365  H   TRP    25      49.452  53.465  51.873  1.00  0.00      
ATOM    366  CA  TRP    25      50.234  55.332  52.561  1.00  0.00      
ATOM    367  HA  TRP    25      49.612  56.113  52.997  1.00  0.00      
ATOM    368  CB  TRP    25      50.795  54.517  53.734  1.00  0.00      
ATOM    369  HB2 TRP    25      51.581  53.859  53.363  1.00  0.00      
ATOM    370  HB3 TRP    25      51.238  55.192  54.466  1.00  0.00      
ATOM    371  CG  TRP    25      49.756  53.663  54.407  1.00  0.00      
ATOM    372  CD1 TRP    25      48.902  54.061  55.379  1.00  0.00      
ATOM    373  HD1 TRP    25      48.912  55.039  55.848  1.00  0.00      
ATOM    374  NE1 TRP    25      48.025  53.033  55.680  1.00  0.00      
ATOM    375  HE1 TRP    25      47.321  53.094  56.407  1.00  0.00      
ATOM    376  CE2 TRP    25      48.273  51.916  54.910  1.00  0.00      
ATOM    377  CZ2 TRP    25      47.686  50.644  54.838  1.00  0.00      
ATOM    378  HZ2 TRP    25      46.857  50.392  55.481  1.00  0.00      
ATOM    379  CH2 TRP    25      48.202  49.696  53.938  1.00  0.00      
ATOM    380  HH2 TRP    25      47.773  48.703  53.884  1.00  0.00      
ATOM    381  CZ3 TRP    25      49.296  50.031  53.121  1.00  0.00      
ATOM    382  HZ3 TRP    25      49.705  49.294  52.441  1.00  0.00      
ATOM    383  CE3 TRP    25      49.880  51.311  53.198  1.00  0.00      
ATOM    384  HE3 TRP    25      50.746  51.541  52.592  1.00  0.00      
ATOM    385  CD2 TRP    25      49.382  52.287  54.091  1.00  0.00      
ATOM    386  C   TRP    25      51.296  56.059  51.718  1.00  0.00      
ATOM    387  O   TRP    25      51.686  57.174  52.057  1.00  0.00      
ATOM    388  N   ASP    26      51.667  55.503  50.557  1.00  0.00      
ATOM    389  H   ASP    26      51.268  54.613  50.301  1.00  0.00      
ATOM    390  CA  ASP    26      52.419  56.227  49.523  1.00  0.00      
ATOM    391  HA  ASP    26      53.270  56.725  49.988  1.00  0.00      
ATOM    392  CB  ASP    26      52.942  55.297  48.413  1.00  0.00      
ATOM    393  HB2 ASP    26      52.130  55.107  47.713  1.00  0.00      
ATOM    394  HB3 ASP    26      53.710  55.839  47.864  1.00  0.00      
ATOM    395  CG  ASP    26      53.524  53.945  48.813  1.00  0.00      
ATOM    396  OD1 ASP    26      54.125  53.806  49.903  1.00  0.00      
ATOM    397  OD2 ASP    26      53.470  53.041  47.951  1.00  0.00      
ATOM    398  C   ASP    26      51.556  57.293  48.830  1.00  0.00      
ATOM    399  O   ASP    26      52.058  58.369  48.507  1.00  0.00      
ATOM    400  N   LEU    27      50.260  57.026  48.606  1.00  0.00      
ATOM    401  H   LEU    27      49.818  56.206  48.998  1.00  0.00      
ATOM    402  CA  LEU    27      49.330  57.979  47.957  1.00  0.00      
ATOM    403  HA  LEU    27      49.761  58.582  47.158  1.00  0.00      
ATOM    404  CB  LEU    27      48.050  57.191  47.473  1.00  0.00      
ATOM    405  HB2 LEU    27      47.522  56.625  48.241  1.00  0.00      
ATOM    406  HB3 LEU    27      47.247  57.879  47.206  1.00  0.00      
ATOM    407  CG  LEU    27      48.289  56.199  46.279  1.00  0.00      
ATOM    408  HG  LEU    27      48.896  55.365  46.632  1.00  0.00      
ATOM    409  CD1 LEU    27      46.939  55.577  45.846  1.00  0.00      
ATOM    410 HD11 LEU    27      46.450  56.384  45.300  1.00  0.00      
ATOM    411 HD12 LEU    27      47.205  54.719  45.229  1.00  0.00      
ATOM    412 HD13 LEU    27      46.409  55.376  46.777  1.00  0.00      
ATOM    413  CD2 LEU    27      49.020  56.760  45.047  1.00  0.00      
ATOM    414 HD21 LEU    27      48.801  56.199  44.138  1.00  0.00      
ATOM    415 HD22 LEU    27      48.727  57.795  44.873  1.00  0.00      
ATOM    416 HD23 LEU    27      50.089  56.667  45.237  1.00  0.00      
ATOM    417  C   LEU    27      49.017  59.126  48.858  1.00  0.00      
ATOM    418  O   LEU    27      49.045  60.267  48.369  1.00  0.00      
ATOM    419  N   ILE    28      48.818  58.895  50.158  1.00  0.00      
ATOM    420  H   ILE    28      48.756  57.925  50.453  1.00  0.00      
ATOM    421  CA  ILE    28      48.777  59.944  51.189  1.00  0.00      
ATOM    422  HA  ILE    28      47.967  60.637  50.961  1.00  0.00      
ATOM    423  CB  ILE    28      48.498  59.290  52.565  1.00  0.00      
ATOM    424  HB  ILE    28      49.188  58.453  52.684  1.00  0.00      
ATOM    425  CG2 ILE    28      48.741  60.264  53.733  1.00  0.00      
ATOM    426 HG21 ILE    28      49.798  60.523  53.797  1.00  0.00      
ATOM    427 HG22 ILE    28      48.160  61.174  53.593  1.00  0.00      
ATOM    428 HG23 ILE    28      48.463  59.799  54.676  1.00  0.00      
ATOM    429  CG1 ILE    28      47.049  58.746  52.622  1.00  0.00      
ATOM    430 HG12 ILE    28      46.353  59.571  52.778  1.00  0.00      
ATOM    431 HG13 ILE    28      46.792  58.278  51.672  1.00  0.00      
ATOM    432  CD1 ILE    28      46.835  57.685  53.711  1.00  0.00      
ATOM    433 HD11 ILE    28      45.816  57.304  53.649  1.00  0.00      
ATOM    434 HD12 ILE    28      47.525  56.855  53.563  1.00  0.00      
ATOM    435 HD13 ILE    28      46.991  58.112  54.699  1.00  0.00      
ATOM    436  C   ILE    28      50.084  60.758  51.183  1.00  0.00      
ATOM    437  O   ILE    28      50.052  61.983  51.318  1.00  0.00      
ATOM    438  N   GLY    29      51.223  60.092  50.959  1.00  0.00      
ATOM    439  H   GLY    29      51.173  59.085  50.866  1.00  0.00      
ATOM    440  CA  GLY    29      52.555  60.695  50.891  1.00  0.00      
ATOM    441  HA2 GLY    29      52.821  61.081  51.875  1.00  0.00      
ATOM    442  HA3 GLY    29      53.268  59.915  50.625  1.00  0.00      
ATOM    443  C   GLY    29      52.704  61.829  49.869  1.00  0.00      
ATOM    444  O   GLY    29      53.442  62.771  50.155  1.00  0.00      
ATOM    445  N   LEU    30      51.961  61.818  48.751  1.00  0.00      
ATOM    446  H   LEU    30      51.266  61.088  48.689  1.00  0.00      
ATOM    447  CA  LEU    30      51.939  62.967  47.762  1.00  0.00      
ATOM    448  HA  LEU    30      52.903  63.104  47.273  1.00  0.00      
ATOM    449  CB  LEU    30      50.898  62.619  46.751  1.00  0.00      
ATOM    450  HB2 LEU    30      49.993  62.268  47.246  1.00  0.00      
ATOM    451  HB3 LEU    30      50.717  63.519  46.164  1.00  0.00      
ATOM    452  CG  LEU    30      51.310  61.469  45.737  1.00  0.00      
ATOM    453  HG  LEU    30      51.774  60.663  46.305  1.00  0.00      
ATOM    454  CD1 LEU    30      50.120  60.781  45.028  1.00  0.00      
ATOM    455 HD11 LEU    30      49.242  60.612  45.653  1.00  0.00      
ATOM    456 HD12 LEU    30      49.634  61.457  44.325  1.00  0.00      
ATOM    457 HD13 LEU    30      50.525  59.877  44.573  1.00  0.00      
ATOM    458  CD2 LEU    30      52.099  62.065  44.625  1.00  0.00      
ATOM    459 HD21 LEU    30      53.012  62.517  45.012  1.00  0.00      
ATOM    460 HD22 LEU    30      52.545  61.271  44.026  1.00  0.00      
ATOM    461 HD23 LEU    30      51.601  62.783  43.974  1.00  0.00      
ATOM    462  C   LEU    30      51.633  64.374  48.416  1.00  0.00      
ATOM    463  O   LEU    30      52.308  65.371  48.035  1.00  0.00      
ATOM    464  N   GLU    31      50.710  64.447  49.372  1.00  0.00      
ATOM    465  H   GLU    31      50.269  63.588  49.681  1.00  0.00      
ATOM    466  CA  GLU    31      50.316  65.708  50.015  1.00  0.00      
ATOM    467  HA  GLU    31      50.262  66.480  49.248  1.00  0.00      
ATOM    468  CB  GLU    31      48.904  65.506  50.588  1.00  0.00      
ATOM    469  HB2 GLU    31      48.264  65.312  49.733  1.00  0.00      
ATOM    470  HB3 GLU    31      48.902  64.621  51.225  1.00  0.00      
ATOM    471  CG  GLU    31      48.266  66.658  51.380  1.00  0.00      
ATOM    472  HG2 GLU    31      47.243  66.369  51.628  1.00  0.00      
ATOM    473  HG3 GLU    31      48.807  66.779  52.320  1.00  0.00      
ATOM    474  CD  GLU    31      48.227  67.991  50.622  1.00  0.00      
ATOM    475  OE1 GLU    31      48.200  67.989  49.371  1.00  0.00      
ATOM    476  OE2 GLU    31      48.231  69.065  51.275  1.00  0.00      
ATOM    477  C   GLU    31      51.322  66.197  51.071  1.00  0.00      
ATOM    478  O   GLU    31      51.247  67.347  51.510  1.00  0.00      
ATOM    479  N   ARG    32      52.257  65.338  51.490  1.00  0.00      
ATOM    480  H   ARG    32      52.324  64.449  51.006  1.00  0.00      
ATOM    481  CA  ARG    32      53.153  65.566  52.631  1.00  0.00      
ATOM    482  HA  ARG    32      52.736  66.363  53.247  1.00  0.00      
ATOM    483  CB  ARG    32      53.206  64.280  53.489  1.00  0.00      
ATOM    484  HB2 ARG    32      53.615  63.465  52.891  1.00  0.00      
ATOM    485  HB3 ARG    32      53.880  64.429  54.333  1.00  0.00      
ATOM    486  CG  ARG    32      51.842  63.838  54.059  1.00  0.00      
ATOM    487  HG2 ARG    32      51.226  63.451  53.247  1.00  0.00      
ATOM    488  HG3 ARG    32      52.013  63.019  54.760  1.00  0.00      
ATOM    489  CD  ARG    32      51.047  64.940  54.780  1.00  0.00      
ATOM    490  HD2 ARG    32      50.719  65.687  54.054  1.00  0.00      
ATOM    491  HD3 ARG    32      50.155  64.483  55.210  1.00  0.00      
ATOM    492  NE  ARG    32      51.838  65.600  55.835  1.00  0.00      
ATOM    493  HE  ARG    32      52.824  65.768  55.662  1.00  0.00      
ATOM    494  CZ  ARG    32      51.424  66.038  57.006  1.00  0.00      
ATOM    495  NH1 ARG    32      50.176  66.021  57.369  1.00  0.00      
ATOM    496 HH11 ARG    32      49.468  65.776  56.684  1.00  0.00      
ATOM    497 HH12 ARG    32      49.875  66.400  58.263  1.00  0.00      
ATOM    498  NH2 ARG    32      52.300  66.539  57.820  1.00  0.00      
ATOM    499 HH21 ARG    32      53.273  66.613  57.520  1.00  0.00      
ATOM    500 HH22 ARG    32      52.016  66.890  58.732  1.00  0.00      
ATOM    501  C   ARG    32      54.543  66.082  52.238  1.00  0.00      
ATOM    502  O   ARG    32      54.873  66.296  51.073  1.00  0.00      
ATOM    503  N   GLU    33      55.337  66.310  53.271  1.00  0.00      
ATOM    504  H   GLU    33      54.918  66.181  54.183  1.00  0.00      
ATOM    505  CA  GLU    33      56.745  66.689  53.271  1.00  0.00      
ATOM    506  HA  GLU    33      56.893  67.457  52.512  1.00  0.00      
ATOM    507  CB  GLU    33      57.078  67.300  54.652  1.00  0.00      
ATOM    508  HB2 GLU    33      58.147  67.502  54.666  1.00  0.00      
ATOM    509  HB3 GLU    33      56.569  68.260  54.749  1.00  0.00      
ATOM    510  CG  GLU    33      56.762  66.450  55.900  1.00  0.00      
ATOM    511  HG2 GLU    33      56.853  65.389  55.664  1.00  0.00      
ATOM    512  HG3 GLU    33      57.524  66.680  56.647  1.00  0.00      
ATOM    513  CD  GLU    33      55.378  66.727  56.519  1.00  0.00      
ATOM    514  OE1 GLU    33      54.366  66.829  55.786  1.00  0.00      
ATOM    515  OE2 GLU    33      55.263  66.809  57.763  1.00  0.00      
ATOM    516  C   GLU    33      57.697  65.522  52.934  1.00  0.00      
ATOM    517  O   GLU    33      57.373  64.351  53.144  1.00  0.00      
ATOM    518  N   SER    34      58.895  65.845  52.434  1.00  0.00      
ATOM    519  H   SER    34      59.073  66.806  52.183  1.00  0.00      
ATOM    520  CA  SER    34      60.009  64.899  52.246  1.00  0.00      
ATOM    521  HA  SER    34      59.715  64.124  51.538  1.00  0.00      
ATOM    522  CB  SER    34      61.237  65.642  51.696  1.00  0.00      
ATOM    523  HB2 SER    34      61.643  66.268  52.492  1.00  0.00      
ATOM    524  HB3 SER    34      62.002  64.921  51.404  1.00  0.00      
ATOM    525  OG  SER    34      60.935  66.480  50.594  1.00  0.00      
ATOM    526  HG  SER    34      61.519  67.262  50.667  1.00  0.00      
ATOM    527  C   SER    34      60.452  64.239  53.563  1.00  0.00      
ATOM    528  O   SER    34      60.286  64.823  54.635  1.00  0.00      
ATOM    529  N   ILE    35      61.136  63.093  53.489  1.00  0.00      
ATOM    530  H   ILE    35      61.273  62.683  52.570  1.00  0.00      
ATOM    531  CA  ILE    35      62.058  62.652  54.552  1.00  0.00      
ATOM    532  HA  ILE    35      61.626  62.896  55.524  1.00  0.00      
ATOM    533  CB  ILE    35      62.307  61.122  54.508  1.00  0.00      
ATOM    534  HB  ILE    35      62.770  60.875  53.551  1.00  0.00      
ATOM    535  CG2 ILE    35      63.277  60.705  55.635  1.00  0.00      
ATOM    536 HG21 ILE    35      64.237  61.208  55.531  1.00  0.00      
ATOM    537 HG22 ILE    35      62.847  60.939  56.610  1.00  0.00      
ATOM    538 HG23 ILE    35      63.486  59.637  55.586  1.00  0.00      
ATOM    539  CG1 ILE    35      60.976  60.344  54.613  1.00  0.00      
ATOM    540 HG12 ILE    35      60.467  60.629  55.533  1.00  0.00      
ATOM    541 HG13 ILE    35      60.340  60.624  53.773  1.00  0.00      
ATOM    542  CD1 ILE    35      61.111  58.815  54.578  1.00  0.00      
ATOM    543 HD11 ILE    35      60.116  58.373  54.543  1.00  0.00      
ATOM    544 HD12 ILE    35      61.669  58.507  53.693  1.00  0.00      
ATOM    545 HD13 ILE    35      61.608  58.449  55.476  1.00  0.00      
ATOM    546  C   ILE    35      63.375  63.428  54.395  1.00  0.00      
ATOM    547  O   ILE    35      63.878  63.557  53.276  1.00  0.00      
ATOM    548  N   GLN    36      63.952  63.927  55.492  1.00  0.00      
ATOM    549  H   GLN    36      63.460  63.859  56.380  1.00  0.00      
ATOM    550  CA  GLN    36      65.241  64.628  55.496  1.00  0.00      
ATOM    551  HA  GLN    36      65.806  64.341  54.612  1.00  0.00      
ATOM    552  CB  GLN    36      65.018  66.147  55.435  1.00  0.00      
ATOM    553  HB2 GLN    36      64.351  66.458  56.242  1.00  0.00      
ATOM    554  HB3 GLN    36      65.988  66.618  55.596  1.00  0.00      
ATOM    555  CG  GLN    36      64.446  66.628  54.093  1.00  0.00      
ATOM    556  HG2 GLN    36      64.920  66.073  53.286  1.00  0.00      
ATOM    557  HG3 GLN    36      63.373  66.438  54.067  1.00  0.00      
ATOM    558  CD  GLN    36      64.712  68.107  53.851  1.00  0.00      
ATOM    559  OE1 GLN    36      63.810  68.898  53.626  1.00  0.00      
ATOM    560  NE2 GLN    36      65.945  68.549  53.883  1.00  0.00      
ATOM    561 HE21 GLN    36      66.081  69.553  53.908  1.00  0.00      
ATOM    562 HE22 GLN    36      66.711  67.901  53.971  1.00  0.00      
ATOM    563  C   GLN    36      66.098  64.243  56.712  1.00  0.00      
ATOM    564  O   GLN    36      66.145  64.978  57.698  1.00  0.00      
ATOM    565  N   GLN    37      66.802  63.110  56.632  1.00  0.00      
ATOM    566  H   GLN    37      66.809  62.622  55.746  1.00  0.00      
ATOM    567  CA  GLN    37      67.739  62.638  57.665  1.00  0.00      
ATOM    568  HA  GLN    37      67.831  63.409  58.430  1.00  0.00      
ATOM    569  CB  GLN    37      67.216  61.369  58.376  1.00  0.00      
ATOM    570  HB2 GLN    37      67.182  60.546  57.665  1.00  0.00      
ATOM    571  HB3 GLN    37      67.929  61.114  59.160  1.00  0.00      
ATOM    572  CG  GLN    37      65.826  61.519  59.024  1.00  0.00      
ATOM    573  HG2 GLN    37      65.821  62.401  59.662  1.00  0.00      
ATOM    574  HG3 GLN    37      65.083  61.669  58.240  1.00  0.00      
ATOM    575  CD  GLN    37      65.392  60.316  59.875  1.00  0.00      
ATOM    576  OE1 GLN    37      66.162  59.447  60.273  1.00  0.00      
ATOM    577  NE2 GLN    37      64.129  60.228  60.217  1.00  0.00      
ATOM    578 HE21 GLN    37      63.840  59.426  60.768  1.00  0.00      
ATOM    579 HE22 GLN    37      63.463  60.956  59.960  1.00  0.00      
ATOM    580  C   GLN    37      69.157  62.423  57.096  1.00  0.00      
ATOM    581  O   GLN    37      69.358  62.281  55.893  1.00  0.00      
ATOM    582  N   GLY    38      70.158  62.429  57.968  1.00  0.00      
ATOM    583  H   GLY    38      69.909  62.731  58.899  1.00  0.00      
ATOM    584  CA  GLY    38      71.577  62.238  57.610  1.00  0.00      
ATOM    585  HA2 GLY    38      71.655  61.358  56.971  1.00  0.00      
ATOM    586  HA3 GLY    38      71.806  63.091  56.971  1.00  0.00      
ATOM    587  C   GLY    38      72.529  62.133  58.741  1.00  0.00      
ATOM    588  O   GLY    38      72.064  62.089  59.878  1.00  0.00      
ATOM    589  N   LEU    39      73.883  62.075  58.539  1.00  0.00      
ATOM    590  H   LEU    39      74.159  62.193  57.575  1.00  0.00      
ATOM    591  CA  LEU    39      74.820  61.513  59.479  1.00  0.00      
ATOM    592  HA  LEU    39      74.380  61.609  60.472  1.00  0.00      
ATOM    593  CB  LEU    39      75.095  59.999  59.376  1.00  0.00      
ATOM    594  HB2 LEU    39      76.022  59.883  58.814  1.00  0.00      
ATOM    595  HB3 LEU    39      75.336  59.596  60.360  1.00  0.00      
ATOM    596  CG  LEU    39      74.085  59.086  58.740  1.00  0.00      
ATOM    597  HG  LEU    39      73.106  59.518  58.944  1.00  0.00      
ATOM    598  CD1 LEU    39      74.299  59.136  57.208  1.00  0.00      
ATOM    599 HD11 LEU    39      74.536  60.143  56.865  1.00  0.00      
ATOM    600 HD12 LEU    39      75.087  58.427  56.953  1.00  0.00      
ATOM    601 HD13 LEU    39      73.376  58.920  56.671  1.00  0.00      
ATOM    602  CD2 LEU    39      74.074  57.648  59.256  1.00  0.00      
ATOM    603 HD21 LEU    39      73.516  57.052  58.533  1.00  0.00      
ATOM    604 HD22 LEU    39      75.056  57.187  59.143  1.00  0.00      
ATOM    605 HD23 LEU    39      73.573  57.697  60.223  1.00  0.00      
ATOM    606  C   LEU    39      76.152  62.348  59.595  1.00  0.00      
ATOM    607  O   LEU    39      76.696  62.712  58.554  1.00  0.00      
ATOM    608  N   LEU    40      76.616  62.685  60.872  1.00  0.00      
ATOM    609  H   LEU    40      76.089  62.329  61.657  1.00  0.00      
ATOM    610  CA  LEU    40      77.970  63.121  61.100  1.00  0.00      
ATOM    611  HA  LEU    40      78.310  63.684  60.232  1.00  0.00      
ATOM    612  CB  LEU    40      77.994  64.027  62.366  1.00  0.00      
ATOM    613  HB2 LEU    40      77.910  63.439  63.281  1.00  0.00      
ATOM    614  HB3 LEU    40      79.042  64.317  62.442  1.00  0.00      
ATOM    615  CG  LEU    40      77.021  65.242  62.455  1.00  0.00      
ATOM    616  HG  LEU    40      76.042  65.008  62.038  1.00  0.00      
ATOM    617  CD1 LEU    40      76.831  65.764  63.875  1.00  0.00      
ATOM    618 HD11 LEU    40      76.634  64.908  64.520  1.00  0.00      
ATOM    619 HD12 LEU    40      77.797  66.052  64.289  1.00  0.00      
ATOM    620 HD13 LEU    40      76.036  66.510  63.870  1.00  0.00      
ATOM    621  CD2 LEU    40      77.567  66.407  61.670  1.00  0.00      
ATOM    622 HD21 LEU    40      76.836  67.207  61.552  1.00  0.00      
ATOM    623 HD22 LEU    40      78.457  66.827  62.138  1.00  0.00      
ATOM    624 HD23 LEU    40      77.836  65.998  60.696  1.00  0.00      
ATOM    625  C   LEU    40      79.029  62.031  61.168  1.00  0.00      
ATOM    626  O   LEU    40      78.684  60.987  61.730  1.00  0.00      
ATOM    627  N   TYR    41      80.258  62.237  60.548  1.00  0.00      
ATOM    628  H   TYR    41      80.303  63.015  59.906  1.00  0.00      
ATOM    629  CA  TYR    41      81.322  61.281  60.566  1.00  0.00      
ATOM    630  HA  TYR    41      81.120  60.527  61.326  1.00  0.00      
ATOM    631  CB  TYR    41      81.500  60.421  59.279  1.00  0.00      
ATOM    632  HB2 TYR    41      81.739  61.091  58.452  1.00  0.00      
ATOM    633  HB3 TYR    41      82.383  59.786  59.358  1.00  0.00      
ATOM    634  CG  TYR    41      80.420  59.482  58.884  1.00  0.00      
ATOM    635  CD1 TYR    41      80.512  58.133  59.292  1.00  0.00      
ATOM    636  HD1 TYR    41      81.281  57.879  60.006  1.00  0.00      
ATOM    637  CE1 TYR    41      79.470  57.261  58.992  1.00  0.00      
ATOM    638  HE1 TYR    41      79.577  56.212  59.225  1.00  0.00      
ATOM    639  CZ  TYR    41      78.374  57.657  58.178  1.00  0.00      
ATOM    640  OH  TYR    41      77.311  56.779  57.834  1.00  0.00      
ATOM    641  HH  TYR    41      77.647  55.895  57.668  1.00  0.00      
ATOM    642  CE2 TYR    41      78.340  59.005  57.770  1.00  0.00      
ATOM    643  HE2 TYR    41      77.641  59.382  57.038  1.00  0.00      
ATOM    644  CD2 TYR    41      79.320  59.935  58.122  1.00  0.00      
ATOM    645  HD2 TYR    41      79.190  60.975  57.864  1.00  0.00      
ATOM    646  C   TYR    41      82.704  61.881  60.887  1.00  0.00      
ATOM    647  O   TYR    41      83.250  62.738  60.201  1.00  0.00      
ATOM    648  N   HID    42      83.378  61.228  61.792  1.00  0.00      
ATOM    649  H   HID    42      82.820  60.645  62.399  1.00  0.00      
ATOM    650  CA  HID    42      84.755  61.483  62.189  1.00  0.00      
ATOM    651  HA  HID    42      85.082  62.254  61.492  1.00  0.00      
ATOM    652  CB  HID    42      84.734  61.989  63.610  1.00  0.00      
ATOM    653  HB2 HID    42      84.077  62.853  63.505  1.00  0.00      
ATOM    654  HB3 HID    42      84.215  61.204  64.161  1.00  0.00      
ATOM    655  CG  HID    42      86.046  62.344  64.233  1.00  0.00      
ATOM    656  ND1 HID    42      86.854  63.361  63.884  1.00  0.00      
ATOM    657  HD1 HID    42      86.610  64.119  63.262  1.00  0.00      
ATOM    658  CE1 HID    42      87.866  63.390  64.699  1.00  0.00      
ATOM    659  HE1 HID    42      88.648  64.131  64.763  1.00  0.00      
ATOM    660  NE2 HID    42      87.758  62.333  65.619  1.00  0.00      
ATOM    661  CD2 HID    42      86.606  61.609  65.263  1.00  0.00      
ATOM    662  HD2 HID    42      86.243  60.704  65.727  1.00  0.00      
ATOM    663  C   HID    42      85.622  60.217  62.145  1.00  0.00      
ATOM    664  O   HID    42      85.073  59.136  62.459  1.00  0.00      
ATOM    665  N   HID    43      86.925  60.343  61.930  1.00  0.00      
ATOM    666  H   HID    43      87.238  61.273  61.692  1.00  0.00      
ATOM    667  CA  HID    43      87.914  59.208  61.909  1.00  0.00      
ATOM    668  HA  HID    43      87.511  58.400  62.519  1.00  0.00      
ATOM    669  CB  HID    43      87.930  58.495  60.523  1.00  0.00      
ATOM    670  HB2 HID    43      86.957  58.097  60.237  1.00  0.00      
ATOM    671  HB3 HID    43      88.227  59.239  59.783  1.00  0.00      
ATOM    672  CG  HID    43      88.935  57.388  60.317  1.00  0.00      
ATOM    673  ND1 HID    43      88.610  56.030  60.371  1.00  0.00      
ATOM    674  HD1 HID    43      87.696  55.648  60.568  1.00  0.00      
ATOM    675  CE1 HID    43      89.640  55.308  59.847  1.00  0.00      
ATOM    676  HE1 HID    43      89.612  54.229  59.886  1.00  0.00      
ATOM    677  NE2 HID    43      90.707  56.149  59.533  1.00  0.00      
ATOM    678  CD2 HID    43      90.191  57.451  59.764  1.00  0.00      
ATOM    679  HD2 HID    43      90.771  58.315  59.477  1.00  0.00      
ATOM    680  C   HID    43      89.337  59.655  62.386  1.00  0.00      
ATOM    681  O   HID    43      89.929  60.539  61.778  1.00  0.00      
ATOM    682  N   PRO    44      89.910  59.048  63.395  1.00  0.00      
ATOM    683  CD  PRO    44      89.380  58.002  64.199  1.00  0.00      
ATOM    684  HD2 PRO    44      89.684  57.025  63.824  1.00  0.00      
ATOM    685  HD3 PRO    44      88.312  57.992  64.416  1.00  0.00      
ATOM    686  CG  PRO    44      89.990  58.108  65.514  1.00  0.00      
ATOM    687  HG2 PRO    44      89.952  57.122  65.976  1.00  0.00      
ATOM    688  HG3 PRO    44      89.390  58.732  66.176  1.00  0.00      
ATOM    689  CB  PRO    44      91.376  58.617  65.204  1.00  0.00      
ATOM    690  HB2 PRO    44      91.935  57.719  64.937  1.00  0.00      
ATOM    691  HB3 PRO    44      91.861  59.117  66.041  1.00  0.00      
ATOM    692  CA  PRO    44      91.105  59.548  64.049  1.00  0.00      
ATOM    693  HA  PRO    44      90.811  60.531  64.420  1.00  0.00      
ATOM    694  C   PRO    44      92.412  59.657  63.239  1.00  0.00      
ATOM    695  O   PRO    44      93.368  60.155  63.776  1.00  0.00      
ATOM    696  N   ASN    45      92.442  59.135  62.035  1.00  0.00      
ATOM    697  H   ASN    45      91.630  58.661  61.666  1.00  0.00      
ATOM    698  CA  ASN    45      93.682  59.077  61.219  1.00  0.00      
ATOM    699  HA  ASN    45      94.552  59.295  61.839  1.00  0.00      
ATOM    700  CB  ASN    45      93.795  57.695  60.530  1.00  0.00      
ATOM    701  HB2 ASN    45      92.980  57.572  59.818  1.00  0.00      
ATOM    702  HB3 ASN    45      94.742  57.723  59.991  1.00  0.00      
ATOM    703  CG  ASN    45      93.861  56.550  61.502  1.00  0.00      
ATOM    704  OD1 ASN    45      94.508  56.636  62.588  1.00  0.00      
ATOM    705  ND2 ASN    45      93.026  55.561  61.319  1.00  0.00      
ATOM    706 HD21 ASN    45      92.824  54.852  62.009  1.00  0.00      
ATOM    707 HD22 ASN    45      92.441  55.514  60.497  1.00  0.00      
ATOM    708  C   ASN    45      93.572  60.138  60.076  1.00  0.00      
ATOM    709  O   ASN    45      92.519  60.205  59.501  1.00  0.00      
ATOM    710  N   GLN    46      94.629  60.905  59.757  1.00  0.00      
ATOM    711  H   GLN    46      95.451  60.811  60.336  1.00  0.00      
ATOM    712  CA  GLN    46      94.617  61.913  58.689  1.00  0.00      
ATOM    713  HA  GLN    46      93.806  62.583  58.974  1.00  0.00      
ATOM    714  CB  GLN    46      95.947  62.759  58.654  1.00  0.00      
ATOM    715  HB2 GLN    46      96.188  63.118  59.654  1.00  0.00      
ATOM    716  HB3 GLN    46      96.791  62.162  58.310  1.00  0.00      
ATOM    717  CG  GLN    46      95.704  63.957  57.749  1.00  0.00      
ATOM    718  HG2 GLN    46      95.415  63.565  56.774  1.00  0.00      
ATOM    719  HG3 GLN    46      94.843  64.519  58.112  1.00  0.00      
ATOM    720  CD  GLN    46      96.896  64.920  57.532  1.00  0.00      
ATOM    721  OE1 GLN    46      98.052  64.566  57.745  1.00  0.00      
ATOM    722  NE2 GLN    46      96.693  66.184  57.154  1.00  0.00      
ATOM    723 HE21 GLN    46      97.499  66.673  56.792  1.00  0.00      
ATOM    724 HE22 GLN    46      95.739  66.473  56.991  1.00  0.00      
ATOM    725  C   GLN    46      94.327  61.211  57.389  1.00  0.00      
ATOM    726  O   GLN    46      95.028  60.233  56.994  1.00  0.00      
ATOM    727  N   VAL    47      93.256  61.544  56.755  1.00  0.00      
ATOM    728  H   VAL    47      92.571  62.159  57.171  1.00  0.00      
ATOM    729  CA  VAL    47      92.934  61.009  55.373  1.00  0.00      
ATOM    730  HA  VAL    47      93.843  60.897  54.781  1.00  0.00      
ATOM    731  CB  VAL    47      92.172  59.656  55.251  1.00  0.00      
ATOM    732  HB  VAL    47      91.882  59.464  54.217  1.00  0.00      
ATOM    733  CG1 VAL    47      92.974  58.403  55.737  1.00  0.00      
ATOM    734 HG11 VAL    47      94.034  58.503  55.502  1.00  0.00      
ATOM    735 HG12 VAL    47      92.878  58.347  56.821  1.00  0.00      
ATOM    736 HG13 VAL    47      92.481  57.543  55.283  1.00  0.00      
ATOM    737  CG2 VAL    47      90.896  59.627  56.125  1.00  0.00      
ATOM    738 HG21 VAL    47      90.362  58.680  56.049  1.00  0.00      
ATOM    739 HG22 VAL    47      91.155  60.007  57.113  1.00  0.00      
ATOM    740 HG23 VAL    47      90.250  60.394  55.699  1.00  0.00      
ATOM    741  C   VAL    47      92.242  62.076  54.616  1.00  0.00      
ATOM    742  O   VAL    47      91.406  62.767  55.177  1.00  0.00      
ATOM    743  N   ASP    48      92.505  62.173  53.360  1.00  0.00      
ATOM    744  H   ASP    48      93.222  61.536  53.041  1.00  0.00      
ATOM    745  CA  ASP    48      92.091  63.265  52.398  1.00  0.00      
ATOM    746  HA  ASP    48      92.112  64.254  52.857  1.00  0.00      
ATOM    747  CB  ASP    48      93.192  63.337  51.241  1.00  0.00      
ATOM    748  HB2 ASP    48      93.090  62.428  50.647  1.00  0.00      
ATOM    749  HB3 ASP    48      92.946  64.187  50.604  1.00  0.00      
ATOM    750  CG  ASP    48      94.609  63.416  51.806  1.00  0.00      
ATOM    751  OD1 ASP    48      94.964  64.460  52.372  1.00  0.00      
ATOM    752  OD2 ASP    48      95.408  62.445  51.732  1.00  0.00      
ATOM    753  C   ASP    48      90.659  63.024  51.913  1.00  0.00      
ATOM    754  O   ASP    48      90.359  62.065  51.206  1.00  0.00      
ATOM    755  N   THR    49      89.767  63.977  52.324  1.00  0.00      
ATOM    756  H   THR    49      90.033  64.750  52.918  1.00  0.00      
ATOM    757  CA  THR    49      88.336  63.916  52.297  1.00  0.00      
ATOM    758  HA  THR    49      88.009  63.064  52.893  1.00  0.00      
ATOM    759  CB  THR    49      87.713  65.194  52.864  1.00  0.00      
ATOM    760  HB  THR    49      87.948  66.106  52.315  1.00  0.00      
ATOM    761  CG2 THR    49      86.215  64.938  53.092  1.00  0.00      
ATOM    762 HG21 THR    49      85.819  65.840  53.559  1.00  0.00      
ATOM    763 HG22 THR    49      85.743  64.893  52.111  1.00  0.00      
ATOM    764 HG23 THR    49      86.075  63.972  53.577  1.00  0.00      
ATOM    765  OG1 THR    49      88.312  65.338  54.132  1.00  0.00      
ATOM    766  HG1 THR    49      88.334  66.282  54.305  1.00  0.00      
ATOM    767  C   THR    49      87.777  63.721  50.932  1.00  0.00      
ATOM    768  O   THR    49      86.758  62.986  50.835  1.00  0.00      
ATOM    769  N   PRO    50      88.352  64.304  49.875  1.00  0.00      
ATOM    770  CD  PRO    50      89.432  65.309  49.758  1.00  0.00      
ATOM    771  HD2 PRO    50      90.334  64.777  49.455  1.00  0.00      
ATOM    772  HD3 PRO    50      89.506  65.852  50.700  1.00  0.00      
ATOM    773  CG  PRO    50      89.003  66.168  48.550  1.00  0.00      
ATOM    774  HG2 PRO    50      89.894  66.642  48.137  1.00  0.00      
ATOM    775  HG3 PRO    50      88.182  66.846  48.782  1.00  0.00      
ATOM    776  CB  PRO    50      88.525  65.006  47.589  1.00  0.00      
ATOM    777  HB2 PRO    50      89.452  64.654  47.137  1.00  0.00      
ATOM    778  HB3 PRO    50      87.848  65.554  46.934  1.00  0.00      
ATOM    779  CA  PRO    50      87.796  64.020  48.517  1.00  0.00      
ATOM    780  HA  PRO    50      86.776  64.404  48.514  1.00  0.00      
ATOM    781  C   PRO    50      87.951  62.545  48.059  1.00  0.00      
ATOM    782  O   PRO    50      87.200  62.130  47.214  1.00  0.00      
ATOM    783  N   ASN    51      88.874  61.734  48.597  1.00  0.00      
ATOM    784  H   ASN    51      89.460  62.122  49.323  1.00  0.00      
ATOM    785  CA  ASN    51      88.951  60.210  48.365  1.00  0.00      
ATOM    786  HA  ASN    51      88.986  60.045  47.288  1.00  0.00      
ATOM    787  CB  ASN    51      90.232  59.629  49.040  1.00  0.00      
ATOM    788  HB2 ASN    51      90.118  59.784  50.113  1.00  0.00      
ATOM    789  HB3 ASN    51      90.165  58.544  48.953  1.00  0.00      
ATOM    790  CG  ASN    51      91.552  60.098  48.522  1.00  0.00      
ATOM    791  OD1 ASN    51      91.782  60.243  47.314  1.00  0.00      
ATOM    792  ND2 ASN    51      92.453  60.464  49.369  1.00  0.00      
ATOM    793 HD21 ASN    51      93.367  60.774  49.072  1.00  0.00      
ATOM    794 HD22 ASN    51      92.277  60.300  50.350  1.00  0.00      
ATOM    795  C   ASN    51      87.645  59.534  48.752  1.00  0.00      
ATOM    796  O   ASN    51      87.291  58.566  48.072  1.00  0.00      
ATOM    797  N   GLN    52      86.927  59.970  49.770  1.00  0.00      
ATOM    798  H   GLN    52      87.178  60.831  50.234  1.00  0.00      
ATOM    799  CA  GLN    52      85.518  59.604  50.025  1.00  0.00      
ATOM    800  HA  GLN    52      85.422  58.529  49.872  1.00  0.00      
ATOM    801  CB  GLN    52      85.087  59.764  51.530  1.00  0.00      
ATOM    802  HB2 GLN    52      85.387  60.758  51.863  1.00  0.00      
ATOM    803  HB3 GLN    52      84.002  59.732  51.622  1.00  0.00      
ATOM    804  CG  GLN    52      85.650  58.665  52.438  1.00  0.00      
ATOM    805  HG2 GLN    52      84.875  57.900  52.388  1.00  0.00      
ATOM    806  HG3 GLN    52      86.588  58.295  52.024  1.00  0.00      
ATOM    807  CD  GLN    52      85.776  59.187  53.878  1.00  0.00      
ATOM    808  OE1 GLN    52      84.839  58.997  54.667  1.00  0.00      
ATOM    809  NE2 GLN    52      86.962  59.885  54.182  1.00  0.00      
ATOM    810 HE21 GLN    52      87.220  60.132  55.127  1.00  0.00      
ATOM    811 HE22 GLN    52      87.575  60.156  53.426  1.00  0.00      
ATOM    812  C   GLN    52      84.477  60.354  49.161  1.00  0.00      
ATOM    813  O   GLN    52      83.513  59.705  48.717  1.00  0.00      
ATOM    814  N   ILE    53      84.669  61.682  48.900  1.00  0.00      
ATOM    815  H   ILE    53      85.459  62.159  49.310  1.00  0.00      
ATOM    816  CA  ILE    53      83.549  62.315  48.164  1.00  0.00      
ATOM    817  HA  ILE    53      82.642  62.096  48.728  1.00  0.00      
ATOM    818  CB  ILE    53      83.782  63.819  48.261  1.00  0.00      
ATOM    819  HB  ILE    53      84.830  63.938  47.986  1.00  0.00      
ATOM    820  CG2 ILE    53      82.981  64.627  47.131  1.00  0.00      
ATOM    821 HG21 ILE    53      81.903  64.491  47.206  1.00  0.00      
ATOM    822 HG22 ILE    53      83.377  65.642  47.119  1.00  0.00      
ATOM    823 HG23 ILE    53      83.194  64.211  46.146  1.00  0.00      
ATOM    824  CG1 ILE    53      83.602  64.399  49.723  1.00  0.00      
ATOM    825 HG12 ILE    53      82.560  64.301  50.029  1.00  0.00      
ATOM    826 HG13 ILE    53      84.180  63.775  50.405  1.00  0.00      
ATOM    827  CD1 ILE    53      83.893  65.853  49.790  1.00  0.00      
ATOM    828 HD11 ILE    53      84.209  65.994  50.824  1.00  0.00      
ATOM    829 HD12 ILE    53      84.711  66.111  49.118  1.00  0.00      
ATOM    830 HD13 ILE    53      82.968  66.397  49.597  1.00  0.00      
ATOM    831  C   ILE    53      83.456  61.718  46.743  1.00  0.00      
ATOM    832  O   ILE    53      82.360  61.666  46.194  1.00  0.00      
ATOM    833  N   GLN    54      84.535  61.353  46.091  1.00  0.00      
ATOM    834  H   GLN    54      85.409  61.600  46.532  1.00  0.00      
ATOM    835  CA  GLN    54      84.538  60.607  44.814  1.00  0.00      
ATOM    836  HA  GLN    54      83.916  61.189  44.134  1.00  0.00      
ATOM    837  CB  GLN    54      85.960  60.556  44.316  1.00  0.00      
ATOM    838  HB2 GLN    54      86.625  60.194  45.099  1.00  0.00      
ATOM    839  HB3 GLN    54      85.984  59.840  43.495  1.00  0.00      
ATOM    840  CG  GLN    54      86.444  61.930  43.868  1.00  0.00      
ATOM    841  HG2 GLN    54      86.442  62.572  44.749  1.00  0.00      
ATOM    842  HG3 GLN    54      87.472  61.904  43.507  1.00  0.00      
ATOM    843  CD  GLN    54      85.644  62.368  42.675  1.00  0.00      
ATOM    844  OE1 GLN    54      84.774  63.191  42.766  1.00  0.00      
ATOM    845  NE2 GLN    54      86.042  61.893  41.528  1.00  0.00      
ATOM    846 HE21 GLN    54      85.613  62.187  40.662  1.00  0.00      
ATOM    847 HE22 GLN    54      86.643  61.082  41.494  1.00  0.00      
ATOM    848  C   GLN    54      83.898  59.181  44.897  1.00  0.00      
ATOM    849  O   GLN    54      82.903  58.801  44.230  1.00  0.00      
ATOM    850  N   HIE    55      84.401  58.328  45.782  1.00  0.00      
ATOM    851  H   HIE    55      85.234  58.556  46.306  1.00  0.00      
ATOM    852  CA  HIE    55      83.881  56.993  46.098  1.00  0.00      
ATOM    853  HA  HIE    55      84.039  56.439  45.173  1.00  0.00      
ATOM    854  CB  HIE    55      84.703  56.356  47.199  1.00  0.00      
ATOM    855  HB2 HIE    55      85.765  56.435  46.965  1.00  0.00      
ATOM    856  HB3 HIE    55      84.496  56.905  48.117  1.00  0.00      
ATOM    857  CG  HIE    55      84.398  54.842  47.330  1.00  0.00      
ATOM    858  ND1 HIE    55      84.752  53.859  46.379  1.00  0.00      
ATOM    859  CE1 HIE    55      84.289  52.693  46.845  1.00  0.00      
ATOM    860  HE1 HIE    55      84.440  51.717  46.409  1.00  0.00      
ATOM    861  NE2 HIE    55      83.778  52.813  48.067  1.00  0.00      
ATOM    862  HE2 HIE    55      83.704  52.035  48.706  1.00  0.00      
ATOM    863  CD2 HIE    55      83.827  54.199  48.331  1.00  0.00      
ATOM    864  HD2 HIE    55      83.593  54.572  49.317  1.00  0.00      
ATOM    865  C   HIE    55      82.386  57.043  46.490  1.00  0.00      
ATOM    866  O   HIE    55      81.696  56.137  46.004  1.00  0.00      
ATOM    867  N   LEU    56      81.866  58.056  47.200  1.00  0.00      
ATOM    868  H   LEU    56      82.473  58.732  47.642  1.00  0.00      
ATOM    869  CA  LEU    56      80.425  58.111  47.590  1.00  0.00      
ATOM    870  HA  LEU    56      80.176  57.231  48.184  1.00  0.00      
ATOM    871  CB  LEU    56      80.176  59.145  48.661  1.00  0.00      
ATOM    872  HB2 LEU    56      80.693  60.072  48.412  1.00  0.00      
ATOM    873  HB3 LEU    56      79.102  59.331  48.682  1.00  0.00      
ATOM    874  CG  LEU    56      80.690  58.803  50.050  1.00  0.00      
ATOM    875  HG  LEU    56      81.630  58.263  49.936  1.00  0.00      
ATOM    876  CD1 LEU    56      80.886  60.146  50.755  1.00  0.00      
ATOM    877 HD11 LEU    56      81.122  59.956  51.802  1.00  0.00      
ATOM    878 HD12 LEU    56      81.653  60.736  50.252  1.00  0.00      
ATOM    879 HD13 LEU    56      79.955  60.709  50.698  1.00  0.00      
ATOM    880  CD2 LEU    56      79.724  57.930  50.833  1.00  0.00      
ATOM    881 HD21 LEU    56      80.187  57.805  51.812  1.00  0.00      
ATOM    882 HD22 LEU    56      78.741  58.359  51.029  1.00  0.00      
ATOM    883 HD23 LEU    56      79.603  56.963  50.346  1.00  0.00      
ATOM    884  C   LEU    56      79.457  58.257  46.350  1.00  0.00      
ATOM    885  O   LEU    56      78.380  57.689  46.356  1.00  0.00      
ATOM    886  N   LYS    57      79.927  58.906  45.314  1.00  0.00      
ATOM    887  H   LYS    57      80.833  59.327  45.461  1.00  0.00      
ATOM    888  CA  LYS    57      79.336  58.952  43.967  1.00  0.00      
ATOM    889  HA  LYS    57      78.271  59.149  44.086  1.00  0.00      
ATOM    890  CB  LYS    57      79.844  60.187  43.080  1.00  0.00      
ATOM    891  HB2 LYS    57      80.924  60.063  42.994  1.00  0.00      
ATOM    892  HB3 LYS    57      79.251  60.174  42.166  1.00  0.00      
ATOM    893  CG  LYS    57      79.546  61.550  43.734  1.00  0.00      
ATOM    894  HG2 LYS    57      78.470  61.718  43.781  1.00  0.00      
ATOM    895  HG3 LYS    57      80.053  61.511  44.698  1.00  0.00      
ATOM    896  CD  LYS    57      80.136  62.766  42.930  1.00  0.00      
ATOM    897  HD2 LYS    57      79.682  62.769  41.939  1.00  0.00      
ATOM    898  HD3 LYS    57      79.922  63.671  43.498  1.00  0.00      
ATOM    899  CE  LYS    57      81.639  62.574  42.656  1.00  0.00      
ATOM    900  HE2 LYS    57      82.199  62.490  43.587  1.00  0.00      
ATOM    901  HE3 LYS    57      81.791  61.638  42.118  1.00  0.00      
ATOM    902  NZ  LYS    57      82.220  63.690  41.916  1.00  0.00      
ATOM    903  HZ1 LYS    57      82.037  63.618  40.926  1.00  0.00      
ATOM    904  HZ2 LYS    57      81.952  64.583  42.305  1.00  0.00      
ATOM    905  HZ3 LYS    57      83.230  63.665  41.905  1.00  0.00      
ATOM    906  C   LYS    57      79.379  57.641  43.132  1.00  0.00      
ATOM    907  O   LYS    57      78.379  57.211  42.630  1.00  0.00      
ATOM    908  N   HID    58      80.543  56.992  43.003  1.00  0.00      
ATOM    909  H   HID    58      81.292  57.263  43.625  1.00  0.00      
ATOM    910  CA  HID    58      80.643  55.720  42.286  1.00  0.00      
ATOM    911  HA  HID    58      80.358  55.905  41.250  1.00  0.00      
ATOM    912  CB  HID    58      82.107  55.255  42.228  1.00  0.00      
ATOM    913  HB2 HID    58      82.500  55.008  43.214  1.00  0.00      
ATOM    914  HB3 HID    58      81.985  54.319  41.682  1.00  0.00      
ATOM    915  CG  HID    58      83.120  56.175  41.574  1.00  0.00      
ATOM    916  ND1 HID    58      83.378  57.513  41.752  1.00  0.00      
ATOM    917  HD1 HID    58      82.871  58.075  42.421  1.00  0.00      
ATOM    918  CE1 HID    58      84.336  57.808  40.880  1.00  0.00      
ATOM    919  HE1 HID    58      84.820  58.773  40.854  1.00  0.00      
ATOM    920  NE2 HID    58      84.748  56.771  40.135  1.00  0.00      
ATOM    921  CD2 HID    58      83.918  55.776  40.525  1.00  0.00      
ATOM    922  HD2 HID    58      83.711  54.790  40.137  1.00  0.00      
ATOM    923  C   HID    58      79.736  54.589  42.890  1.00  0.00      
ATOM    924  O   HID    58      78.868  54.006  42.137  1.00  0.00      
ATOM    925  N   SER    59      79.847  54.450  44.194  1.00  0.00      
ATOM    926  H   SER    59      80.667  54.866  44.611  1.00  0.00      
ATOM    927  CA  SER    59      79.003  53.633  44.972  1.00  0.00      
ATOM    928  HA  SER    59      79.093  52.610  44.605  1.00  0.00      
ATOM    929  CB  SER    59      79.446  53.615  46.406  1.00  0.00      
ATOM    930  HB2 SER    59      78.819  52.951  47.000  1.00  0.00      
ATOM    931  HB3 SER    59      80.457  53.207  46.436  1.00  0.00      
ATOM    932  OG  SER    59      79.536  54.917  46.948  1.00  0.00      
ATOM    933  HG  SER    59      80.448  55.203  46.858  1.00  0.00      
ATOM    934  C   SER    59      77.521  53.984  44.831  1.00  0.00      
ATOM    935  O   SER    59      76.717  53.094  44.830  1.00  0.00      
ATOM    936  N   LEU    60      77.189  55.309  44.756  1.00  0.00      
ATOM    937  H   LEU    60      77.931  55.987  44.856  1.00  0.00      
ATOM    938  CA  LEU    60      75.796  55.738  44.640  1.00  0.00      
ATOM    939  HA  LEU    60      75.171  55.115  45.280  1.00  0.00      
ATOM    940  CB  LEU    60      75.728  57.220  45.062  1.00  0.00      
ATOM    941  HB2 LEU    60      76.218  57.427  46.013  1.00  0.00      
ATOM    942  HB3 LEU    60      76.311  57.708  44.280  1.00  0.00      
ATOM    943  CG  LEU    60      74.232  57.779  45.088  1.00  0.00      
ATOM    944  HG  LEU    60      73.707  57.583  44.153  1.00  0.00      
ATOM    945  CD1 LEU    60      73.412  56.923  46.133  1.00  0.00      
ATOM    946 HD11 LEU    60      73.921  56.799  47.089  1.00  0.00      
ATOM    947 HD12 LEU    60      72.423  57.302  46.388  1.00  0.00      
ATOM    948 HD13 LEU    60      73.337  55.950  45.648  1.00  0.00      
ATOM    949  CD2 LEU    60      74.053  59.262  45.489  1.00  0.00      
ATOM    950 HD21 LEU    60      74.437  60.004  44.788  1.00  0.00      
ATOM    951 HD22 LEU    60      72.982  59.466  45.482  1.00  0.00      
ATOM    952 HD23 LEU    60      74.578  59.487  46.417  1.00  0.00      
ATOM    953  C   LEU    60      75.270  55.344  43.220  1.00  0.00      
ATOM    954  O   LEU    60      74.186  54.749  43.148  1.00  0.00      
ATOM    955  N   SER    61      76.137  55.456  42.153  1.00  0.00      
ATOM    956  H   SER    61      77.076  55.794  42.304  1.00  0.00      
ATOM    957  CA  SER    61      75.719  54.838  40.861  1.00  0.00      
ATOM    958  HA  SER    61      74.753  55.256  40.578  1.00  0.00      
ATOM    959  CB  SER    61      76.688  55.106  39.655  1.00  0.00      
ATOM    960  HB2 SER    61      77.610  54.591  39.923  1.00  0.00      
ATOM    961  HB3 SER    61      76.257  54.798  38.702  1.00  0.00      
ATOM    962  OG  SER    61      77.040  56.415  39.503  1.00  0.00      
ATOM    963  HG  SER    61      77.284  56.708  40.384  1.00  0.00      
ATOM    964  C   SER    61      75.498  53.330  40.980  1.00  0.00      
ATOM    965  O   SER    61      74.441  52.797  40.601  1.00  0.00      
ATOM    966  N   SER    62      76.492  52.541  41.462  1.00  0.00      
ATOM    967  H   SER    62      77.346  52.927  41.839  1.00  0.00      
ATOM    968  CA  SER    62      76.281  51.115  41.629  1.00  0.00      
ATOM    969  HA  SER    62      76.101  50.733  40.624  1.00  0.00      
ATOM    970  CB  SER    62      77.583  50.575  42.261  1.00  0.00      
ATOM    971  HB2 SER    62      78.400  50.995  41.674  1.00  0.00      
ATOM    972  HB3 SER    62      77.682  50.964  43.275  1.00  0.00      
ATOM    973  OG  SER    62      77.609  49.179  42.341  1.00  0.00      
ATOM    974  HG  SER    62      77.684  48.784  41.470  1.00  0.00      
ATOM    975  C   SER    62      75.077  50.724  42.501  1.00  0.00      
ATOM    976  O   SER    62      74.404  49.769  42.210  1.00  0.00      
ATOM    977  N   THR    63      74.722  51.509  43.511  1.00  0.00      
ATOM    978  H   THR    63      75.200  52.357  43.780  1.00  0.00      
ATOM    979  CA  THR    63      73.549  51.162  44.405  1.00  0.00      
ATOM    980  HA  THR    63      73.560  50.102  44.659  1.00  0.00      
ATOM    981  CB  THR    63      73.592  52.011  45.733  1.00  0.00      
ATOM    982  HB  THR    63      73.462  53.059  45.466  1.00  0.00      
ATOM    983  CG2 THR    63      72.416  51.797  46.676  1.00  0.00      
ATOM    984 HG21 THR    63      72.369  50.760  47.007  1.00  0.00      
ATOM    985 HG22 THR    63      72.638  52.374  47.574  1.00  0.00      
ATOM    986 HG23 THR    63      71.531  52.107  46.121  1.00  0.00      
ATOM    987  OG1 THR    63      74.813  51.796  46.385  1.00  0.00      
ATOM    988  HG1 THR    63      75.480  52.045  45.741  1.00  0.00      
ATOM    989  C   THR    63      72.245  51.441  43.694  1.00  0.00      
ATOM    990  O   THR    63      71.384  50.594  43.829  1.00  0.00      
ATOM    991  N   LEU    64      72.132  52.535  42.949  1.00  0.00      
ATOM    992  H   LEU    64      72.746  53.313  43.146  1.00  0.00      
ATOM    993  CA  LEU    64      70.894  52.889  42.164  1.00  0.00      
ATOM    994  HA  LEU    64      70.037  52.927  42.837  1.00  0.00      
ATOM    995  CB  LEU    64      71.029  54.280  41.477  1.00  0.00      
ATOM    996  HB2 LEU    64      71.822  54.304  40.729  1.00  0.00      
ATOM    997  HB3 LEU    64      70.077  54.395  40.958  1.00  0.00      
ATOM    998  CG  LEU    64      71.136  55.522  42.356  1.00  0.00      
ATOM    999  HG  LEU    64      72.000  55.470  43.019  1.00  0.00      
ATOM   1000  CD1 LEU    64      71.353  56.665  41.329  1.00  0.00      
ATOM   1001 HD11 LEU    64      71.345  57.628  41.838  1.00  0.00      
ATOM   1002 HD12 LEU    64      72.365  56.568  40.935  1.00  0.00      
ATOM   1003 HD13 LEU    64      70.529  56.669  40.615  1.00  0.00      
ATOM   1004  CD2 LEU    64      69.799  55.705  43.091  1.00  0.00      
ATOM   1005 HD21 LEU    64      69.027  55.594  42.330  1.00  0.00      
ATOM   1006 HD22 LEU    64      69.748  55.014  43.933  1.00  0.00      
ATOM   1007 HD23 LEU    64      69.896  56.744  43.406  1.00  0.00      
ATOM   1008  C   LEU    64      70.598  51.871  41.040  1.00  0.00      
ATOM   1009  O   LEU    64      69.540  51.950  40.421  1.00  0.00      
ATOM   1010  N   SER    65      71.552  51.024  40.693  1.00  0.00      
ATOM   1011  H   SER    65      72.479  51.136  41.078  1.00  0.00      
ATOM   1012  CA  SER    65      71.418  49.889  39.793  1.00  0.00      
ATOM   1013  HA  SER    65      70.861  50.210  38.913  1.00  0.00      
ATOM   1014  CB  SER    65      72.721  49.223  39.398  1.00  0.00      
ATOM   1015  HB2 SER    65      72.570  48.550  38.554  1.00  0.00      
ATOM   1016  HB3 SER    65      73.468  49.926  39.030  1.00  0.00      
ATOM   1017  OG  SER    65      73.228  48.419  40.436  1.00  0.00      
ATOM   1018  HG  SER    65      73.611  48.906  41.170  1.00  0.00      
ATOM   1019  C   SER    65      70.546  48.890  40.475  1.00  0.00      
ATOM   1020  O   SER    65      69.497  48.508  39.839  1.00  0.00      
ATOM   1021  N   PHE    66      70.677  48.573  41.796  1.00  0.00      
ATOM   1022  H   PHE    66      71.527  48.910  42.225  1.00  0.00      
ATOM   1023  CA  PHE    66      69.784  47.926  42.724  1.00  0.00      
ATOM   1024  HA  PHE    66      69.399  47.043  42.214  1.00  0.00      
ATOM   1025  CB  PHE    66      70.592  47.393  43.929  1.00  0.00      
ATOM   1026  HB2 PHE    66      70.908  48.223  44.560  1.00  0.00      
ATOM   1027  HB3 PHE    66      69.951  46.758  44.541  1.00  0.00      
ATOM   1028  CG  PHE    66      71.794  46.601  43.485  1.00  0.00      
ATOM   1029  CD1 PHE    66      71.634  45.281  42.986  1.00  0.00      
ATOM   1030  HD1 PHE    66      70.623  44.908  42.923  1.00  0.00      
ATOM   1031  CE1 PHE    66      72.690  44.460  42.660  1.00  0.00      
ATOM   1032  HE1 PHE    66      72.348  43.524  42.245  1.00  0.00      
ATOM   1033  CZ  PHE    66      74.015  44.912  42.876  1.00  0.00      
ATOM   1034  HZ  PHE    66      74.845  44.365  42.455  1.00  0.00      
ATOM   1035  CE2 PHE    66      74.157  46.243  43.353  1.00  0.00      
ATOM   1036  HE2 PHE    66      75.142  46.673  43.462  1.00  0.00      
ATOM   1037  CD2 PHE    66      73.074  47.046  43.670  1.00  0.00      
ATOM   1038  HD2 PHE    66      73.316  47.992  44.131  1.00  0.00      
ATOM   1039  C   PHE    66      68.553  48.732  43.089  1.00  0.00      
ATOM   1040  O   PHE    66      67.520  48.146  43.213  1.00  0.00      
ATOM   1041  N   PHE    67      68.681  50.071  43.283  1.00  0.00      
ATOM   1042  H   PHE    67      69.590  50.508  43.235  1.00  0.00      
ATOM   1043  CA  PHE    67      67.450  50.830  43.676  1.00  0.00      
ATOM   1044  HA  PHE    67      66.583  50.182  43.807  1.00  0.00      
ATOM   1045  CB  PHE    67      67.792  51.405  45.106  1.00  0.00      
ATOM   1046  HB2 PHE    67      68.702  52.005  45.083  1.00  0.00      
ATOM   1047  HB3 PHE    67      67.016  52.062  45.500  1.00  0.00      
ATOM   1048  CG  PHE    67      67.986  50.382  46.175  1.00  0.00      
ATOM   1049  CD1 PHE    67      66.865  49.917  46.921  1.00  0.00      
ATOM   1050  HD1 PHE    67      65.935  50.379  46.622  1.00  0.00      
ATOM   1051  CE1 PHE    67      67.042  48.958  47.928  1.00  0.00      
ATOM   1052  HE1 PHE    67      66.120  48.643  48.394  1.00  0.00      
ATOM   1053  CZ  PHE    67      68.338  48.490  48.253  1.00  0.00      
ATOM   1054  HZ  PHE    67      68.576  47.884  49.114  1.00  0.00      
ATOM   1055  CE2 PHE    67      69.454  48.998  47.531  1.00  0.00      
ATOM   1056  HE2 PHE    67      70.424  48.538  47.652  1.00  0.00      
ATOM   1057  CD2 PHE    67      69.217  49.900  46.450  1.00  0.00      
ATOM   1058  HD2 PHE    67      70.008  50.310  45.838  1.00  0.00      
ATOM   1059  C   PHE    67      67.013  51.938  42.700  1.00  0.00      
ATOM   1060  O   PHE    67      67.142  53.114  43.018  1.00  0.00      
ATOM   1061  N   PRO    68      66.577  51.547  41.522  1.00  0.00      
ATOM   1062  CD  PRO    68      66.451  50.214  41.116  1.00  0.00      
ATOM   1063  HD2 PRO    68      65.955  49.534  41.809  1.00  0.00      
ATOM   1064  HD3 PRO    68      67.486  49.928  40.927  1.00  0.00      
ATOM   1065  CG  PRO    68      65.902  50.217  39.706  1.00  0.00      
ATOM   1066  HG2 PRO    68      64.813  50.256  39.717  1.00  0.00      
ATOM   1067  HG3 PRO    68      66.245  49.526  38.936  1.00  0.00      
ATOM   1068  CB  PRO    68      66.326  51.620  39.143  1.00  0.00      
ATOM   1069  HB2 PRO    68      65.571  51.958  38.433  1.00  0.00      
ATOM   1070  HB3 PRO    68      67.317  51.656  38.690  1.00  0.00      
ATOM   1071  CA  PRO    68      66.418  52.495  40.414  1.00  0.00      
ATOM   1072  HA  PRO    68      67.371  53.001  40.261  1.00  0.00      
ATOM   1073  C   PRO    68      65.318  53.599  40.494  1.00  0.00      
ATOM   1074  O   PRO    68      65.456  54.568  39.778  1.00  0.00      
ATOM   1075  N   PRO    69      64.204  53.501  41.321  1.00  0.00      
ATOM   1076  CD  PRO    69      63.837  52.347  42.112  1.00  0.00      
ATOM   1077  HD2 PRO    69      64.384  52.305  43.054  1.00  0.00      
ATOM   1078  HD3 PRO    69      64.038  51.503  41.452  1.00  0.00      
ATOM   1079  CG  PRO    69      62.353  52.511  42.395  1.00  0.00      
ATOM   1080  HG2 PRO    69      61.969  52.114  43.335  1.00  0.00      
ATOM   1081  HG3 PRO    69      61.796  52.196  41.513  1.00  0.00      
ATOM   1082  CB  PRO    69      62.116  54.066  42.393  1.00  0.00      
ATOM   1083  HB2 PRO    69      62.474  54.550  43.302  1.00  0.00      
ATOM   1084  HB3 PRO    69      61.103  54.410  42.184  1.00  0.00      
ATOM   1085  CA  PRO    69      63.165  54.621  41.420  1.00  0.00      
ATOM   1086  HA  PRO    69      62.792  54.774  40.407  1.00  0.00      
ATOM   1087  C   PRO    69      63.721  56.019  41.957  1.00  0.00      
ATOM   1088  O   PRO    69      63.161  57.026  41.672  1.00  0.00      
ATOM   1089  N   PHE    70      64.805  56.027  42.763  1.00  0.00      
ATOM   1090  H   PHE    70      65.255  55.211  43.153  1.00  0.00      
ATOM   1091  CA  PHE    70      65.439  57.219  43.221  1.00  0.00      
ATOM   1092  HA  PHE    70      64.720  57.851  43.742  1.00  0.00      
ATOM   1093  CB  PHE    70      66.501  56.876  44.250  1.00  0.00      
ATOM   1094  HB2 PHE    70      67.107  56.043  43.894  1.00  0.00      
ATOM   1095  HB3 PHE    70      67.205  57.688  44.432  1.00  0.00      
ATOM   1096  CG  PHE    70      65.925  56.442  45.549  1.00  0.00      
ATOM   1097  CD1 PHE    70      66.184  55.172  46.076  1.00  0.00      
ATOM   1098  HD1 PHE    70      66.867  54.522  45.549  1.00  0.00      
ATOM   1099  CE1 PHE    70      65.665  54.716  47.301  1.00  0.00      
ATOM   1100  HE1 PHE    70      65.897  53.726  47.665  1.00  0.00      
ATOM   1101  CZ  PHE    70      64.872  55.564  48.023  1.00  0.00      
ATOM   1102  HZ  PHE    70      64.574  55.220  49.003  1.00  0.00      
ATOM   1103  CE2 PHE    70      64.548  56.823  47.503  1.00  0.00      
ATOM   1104  HE2 PHE    70      63.981  57.520  48.101  1.00  0.00      
ATOM   1105  CD2 PHE    70      65.086  57.297  46.322  1.00  0.00      
ATOM   1106  HD2 PHE    70      64.852  58.258  45.889  1.00  0.00      
ATOM   1107  C   PHE    70      65.922  58.099  42.027  1.00  0.00      
ATOM   1108  O   PHE    70      65.751  59.386  42.034  1.00  0.00      
ATOM   1109  N   ALA    71      66.338  57.489  40.875  1.00  0.00      
ATOM   1110  H   ALA    71      66.429  56.499  40.697  1.00  0.00      
ATOM   1111  CA  ALA    71      66.672  58.319  39.691  1.00  0.00      
ATOM   1112  HA  ALA    71      66.960  59.325  39.996  1.00  0.00      
ATOM   1113  CB  ALA    71      67.804  57.636  38.860  1.00  0.00      
ATOM   1114  HB1 ALA    71      67.854  58.050  37.853  1.00  0.00      
ATOM   1115  HB2 ALA    71      68.794  57.735  39.305  1.00  0.00      
ATOM   1116  HB3 ALA    71      67.596  56.589  38.640  1.00  0.00      
ATOM   1117  C   ALA    71      65.496  58.622  38.768  1.00  0.00      
ATOM   1118  O   ALA    71      65.727  59.254  37.766  1.00  0.00      
ATOM   1119  N   GLY    72      64.329  58.117  39.194  1.00  0.00      
ATOM   1120  H   GLY    72      64.328  57.865  40.172  1.00  0.00      
ATOM   1121  CA  GLY    72      63.104  58.321  38.464  1.00  0.00      
ATOM   1122  HA2 GLY    72      63.314  58.426  37.399  1.00  0.00      
ATOM   1123  HA3 GLY    72      62.449  57.491  38.725  1.00  0.00      
ATOM   1124  C   GLY    72      62.346  59.604  38.746  1.00  0.00      
ATOM   1125  O   GLY    72      62.781  60.527  39.415  1.00  0.00      
ATOM   1126  N   ARG    73      61.115  59.636  38.214  1.00  0.00      
ATOM   1127  H   ARG    73      60.714  58.834  37.749  1.00  0.00      
ATOM   1128  CA  ARG    73      60.172  60.758  38.470  1.00  0.00      
ATOM   1129  HA  ARG    73      60.432  61.273  39.395  1.00  0.00      
ATOM   1130  CB  ARG    73      60.201  61.693  37.290  1.00  0.00      
ATOM   1131  HB2 ARG    73      60.064  61.311  36.278  1.00  0.00      
ATOM   1132  HB3 ARG    73      59.324  62.331  37.397  1.00  0.00      
ATOM   1133  CG  ARG    73      61.418  62.613  37.287  1.00  0.00      
ATOM   1134  HG2 ARG    73      62.249  61.919  37.158  1.00  0.00      
ATOM   1135  HG3 ARG    73      61.238  63.131  36.346  1.00  0.00      
ATOM   1136  CD  ARG    73      61.705  63.493  38.478  1.00  0.00      
ATOM   1137  HD2 ARG    73      60.865  64.177  38.599  1.00  0.00      
ATOM   1138  HD3 ARG    73      61.821  62.832  39.337  1.00  0.00      
ATOM   1139  NE  ARG    73      63.000  64.204  38.373  1.00  0.00      
ATOM   1140  HE  ARG    73      62.822  65.179  38.178  1.00  0.00      
ATOM   1141  CZ  ARG    73      64.229  63.816  38.526  1.00  0.00      
ATOM   1142  NH1 ARG    73      64.610  62.609  38.936  1.00  0.00      
ATOM   1143 HH11 ARG    73      63.895  61.896  38.919  1.00  0.00      
ATOM   1144 HH12 ARG    73      65.595  62.406  39.024  1.00  0.00      
ATOM   1145  NH2 ARG    73      65.104  64.712  38.303  1.00  0.00      
ATOM   1146 HH21 ARG    73      64.772  65.514  37.785  1.00  0.00      
ATOM   1147 HH22 ARG    73      66.097  64.574  38.425  1.00  0.00      
ATOM   1148  C   ARG    73      58.756  60.147  38.700  1.00  0.00      
ATOM   1149  O   ARG    73      58.482  59.031  38.284  1.00  0.00      
ATOM   1150  N   LEU    74      57.871  60.979  39.226  1.00  0.00      
ATOM   1151  H   LEU    74      58.225  61.872  39.537  1.00  0.00      
ATOM   1152  CA  LEU    74      56.474  60.761  39.405  1.00  0.00      
ATOM   1153  HA  LEU    74      56.251  59.721  39.641  1.00  0.00      
ATOM   1154  CB  LEU    74      56.021  61.561  40.667  1.00  0.00      
ATOM   1155  HB2 LEU    74      56.536  62.522  40.654  1.00  0.00      
ATOM   1156  HB3 LEU    74      54.963  61.815  40.609  1.00  0.00      
ATOM   1157  CG  LEU    74      56.354  60.867  41.939  1.00  0.00      
ATOM   1158  HG  LEU    74      57.300  60.332  41.863  1.00  0.00      
ATOM   1159  CD1 LEU    74      56.374  61.798  43.124  1.00  0.00      
ATOM   1160 HD11 LEU    74      55.440  62.315  43.346  1.00  0.00      
ATOM   1161 HD12 LEU    74      56.560  61.217  44.027  1.00  0.00      
ATOM   1162 HD13 LEU    74      57.186  62.489  42.894  1.00  0.00      
ATOM   1163  CD2 LEU    74      55.172  59.921  42.280  1.00  0.00      
ATOM   1164 HD21 LEU    74      54.221  60.400  42.514  1.00  0.00      
ATOM   1165 HD22 LEU    74      55.037  59.186  41.486  1.00  0.00      
ATOM   1166 HD23 LEU    74      55.372  59.265  43.127  1.00  0.00      
ATOM   1167  C   LEU    74      55.664  61.037  38.184  1.00  0.00      
ATOM   1168  O   LEU    74      55.986  62.005  37.476  1.00  0.00      
ATOM   1169  N   VAL    75      54.612  60.237  37.887  1.00  0.00      
ATOM   1170  H   VAL    75      54.342  59.486  38.506  1.00  0.00      
ATOM   1171  CA  VAL    75      53.747  60.334  36.676  1.00  0.00      
ATOM   1172  HA  VAL    75      53.949  61.335  36.294  1.00  0.00      
ATOM   1173  CB  VAL    75      54.272  59.313  35.564  1.00  0.00      
ATOM   1174  HB  VAL    75      54.446  58.334  36.011  1.00  0.00      
ATOM   1175  CG1 VAL    75      53.254  59.061  34.418  1.00  0.00      
ATOM   1176 HG11 VAL    75      52.401  58.525  34.834  1.00  0.00      
ATOM   1177 HG12 VAL    75      52.902  59.974  33.937  1.00  0.00      
ATOM   1178 HG13 VAL    75      53.619  58.365  33.664  1.00  0.00      
ATOM   1179  CG2 VAL    75      55.688  59.706  34.993  1.00  0.00      
ATOM   1180 HG21 VAL    75      56.360  59.789  35.847  1.00  0.00      
ATOM   1181 HG22 VAL    75      56.126  59.024  34.264  1.00  0.00      
ATOM   1182 HG23 VAL    75      55.565  60.723  34.620  1.00  0.00      
ATOM   1183  C   VAL    75      52.301  60.142  37.055  1.00  0.00      
ATOM   1184  O   VAL    75      51.999  59.252  37.827  1.00  0.00      
ATOM   1185  N   ILE    76      51.447  61.033  36.509  1.00  0.00      
ATOM   1186  H   ILE    76      51.813  61.653  35.801  1.00  0.00      
ATOM   1187  CA  ILE    76      50.081  61.175  36.889  1.00  0.00      
ATOM   1188  HA  ILE    76      49.833  60.349  37.557  1.00  0.00      
ATOM   1189  CB  ILE    76      49.973  62.522  37.695  1.00  0.00      
ATOM   1190  HB  ILE    76      50.415  63.362  37.160  1.00  0.00      
ATOM   1191  CG2 ILE    76      48.559  62.914  37.898  1.00  0.00      
ATOM   1192 HG21 ILE    76      48.458  63.759  38.579  1.00  0.00      
ATOM   1193 HG22 ILE    76      48.003  63.199  37.004  1.00  0.00      
ATOM   1194 HG23 ILE    76      48.052  62.032  38.287  1.00  0.00      
ATOM   1195  CG1 ILE    76      50.750  62.359  39.048  1.00  0.00      
ATOM   1196 HG12 ILE    76      50.321  61.569  39.664  1.00  0.00      
ATOM   1197 HG13 ILE    76      51.780  62.085  38.821  1.00  0.00      
ATOM   1198  CD1 ILE    76      50.994  63.610  39.931  1.00  0.00      
ATOM   1199 HD11 ILE    76      51.431  64.342  39.252  1.00  0.00      
ATOM   1200 HD12 ILE    76      50.052  64.076  40.222  1.00  0.00      
ATOM   1201 HD13 ILE    76      51.622  63.408  40.798  1.00  0.00      
ATOM   1202  C   ILE    76      49.156  61.211  35.665  1.00  0.00      
ATOM   1203  O   ILE    76      49.573  61.697  34.607  1.00  0.00      
ATOM   1204  N   THR    77      47.936  60.731  35.771  1.00  0.00      
ATOM   1205  H   THR    77      47.715  60.285  36.650  1.00  0.00      
ATOM   1206  CA  THR    77      46.747  60.804  34.817  1.00  0.00      
ATOM   1207  HA  THR    77      46.918  61.499  33.995  1.00  0.00      
ATOM   1208  CB  THR    77      46.414  59.451  34.205  1.00  0.00      
ATOM   1209  HB  THR    77      46.153  58.689  34.939  1.00  0.00      
ATOM   1210  CG2 THR    77      45.208  59.459  33.201  1.00  0.00      
ATOM   1211 HG21 THR    77      44.957  58.419  32.993  1.00  0.00      
ATOM   1212 HG22 THR    77      44.363  60.015  33.605  1.00  0.00      
ATOM   1213 HG23 THR    77      45.545  60.039  32.342  1.00  0.00      
ATOM   1214  OG1 THR    77      47.545  58.935  33.533  1.00  0.00      
ATOM   1215  HG1 THR    77      48.275  58.928  34.157  1.00  0.00      
ATOM   1216  C   THR    77      45.520  61.315  35.567  1.00  0.00      
ATOM   1217  O   THR    77      45.279  61.025  36.735  1.00  0.00      
ATOM   1218  N   GLU    78      44.723  62.089  34.895  1.00  0.00      
ATOM   1219  H   GLU    78      44.929  62.240  33.918  1.00  0.00      
ATOM   1220  CA  GLU    78      43.499  62.611  35.483  1.00  0.00      
ATOM   1221  HA  GLU    78      43.316  62.287  36.508  1.00  0.00      
ATOM   1222  CB  GLU    78      43.632  64.150  35.712  1.00  0.00      
ATOM   1223  HB2 GLU    78      43.962  64.583  34.768  1.00  0.00      
ATOM   1224  HB3 GLU    78      42.658  64.614  35.868  1.00  0.00      
ATOM   1225  CG  GLU    78      44.590  64.660  36.792  1.00  0.00      
ATOM   1226  HG2 GLU    78      44.189  64.324  37.748  1.00  0.00      
ATOM   1227  HG3 GLU    78      45.601  64.278  36.650  1.00  0.00      
ATOM   1228  CD  GLU    78      44.612  66.168  36.827  1.00  0.00      
ATOM   1229  OE1 GLU    78      43.811  66.933  36.193  1.00  0.00      
ATOM   1230  OE2 GLU    78      45.551  66.650  37.494  1.00  0.00      
ATOM   1231  C   GLU    78      42.167  62.124  34.852  1.00  0.00      
ATOM   1232  O   GLU    78      42.111  61.760  33.631  1.00  0.00      
ATOM   1233  N   TYR    79      41.074  62.128  35.604  1.00  0.00      
ATOM   1234  H   TYR    79      41.187  62.300  36.593  1.00  0.00      
ATOM   1235  CA  TYR    79      39.699  61.598  35.270  1.00  0.00      
ATOM   1236  HA  TYR    79      39.814  61.237  34.248  1.00  0.00      
ATOM   1237  CB  TYR    79      39.389  60.226  36.036  1.00  0.00      
ATOM   1238  HB2 TYR    79      39.199  60.404  37.094  1.00  0.00      
ATOM   1239  HB3 TYR    79      38.487  59.746  35.655  1.00  0.00      
ATOM   1240  CG  TYR    79      40.493  59.233  35.852  1.00  0.00      
ATOM   1241  CD1 TYR    79      41.545  59.224  36.823  1.00  0.00      
ATOM   1242  HD1 TYR    79      41.507  59.871  37.686  1.00  0.00      
ATOM   1243  CE1 TYR    79      42.731  58.464  36.668  1.00  0.00      
ATOM   1244  HE1 TYR    79      43.501  58.549  37.421  1.00  0.00      
ATOM   1245  CZ  TYR    79      42.754  57.570  35.551  1.00  0.00      
ATOM   1246  OH  TYR    79      43.790  56.741  35.399  1.00  0.00      
ATOM   1247  HH  TYR    79      44.364  56.741  36.168  1.00  0.00      
ATOM   1248  CE2 TYR    79      41.631  57.483  34.727  1.00  0.00      
ATOM   1249  HE2 TYR    79      41.696  56.704  33.982  1.00  0.00      
ATOM   1250  CD2 TYR    79      40.458  58.305  34.835  1.00  0.00      
ATOM   1251  HD2 TYR    79      39.693  58.201  34.081  1.00  0.00      
ATOM   1252  C   TYR    79      38.521  62.562  35.203  1.00  0.00      
ATOM   1253  O   TYR    79      38.606  63.710  35.736  1.00  0.00      
ATOM   1254  N   GLU    80      37.325  62.066  34.691  1.00  0.00      
ATOM   1255  H   GLU    80      37.442  61.156  34.270  1.00  0.00      
ATOM   1256  CA  GLU    80      36.107  62.876  34.423  1.00  0.00      
ATOM   1257  HA  GLU    80      36.400  63.787  33.901  1.00  0.00      
ATOM   1258  CB  GLU    80      35.205  62.093  33.469  1.00  0.00      
ATOM   1259  HB2 GLU    80      34.535  62.847  33.055  1.00  0.00      
ATOM   1260  HB3 GLU    80      35.778  61.714  32.623  1.00  0.00      
ATOM   1261  CG  GLU    80      34.455  60.861  34.149  1.00  0.00      
ATOM   1262  HG2 GLU    80      34.081  61.079  35.149  1.00  0.00      
ATOM   1263  HG3 GLU    80      33.688  60.564  33.433  1.00  0.00      
ATOM   1264  CD  GLU    80      35.277  59.571  34.389  1.00  0.00      
ATOM   1265  OE1 GLU    80      35.102  58.933  35.444  1.00  0.00      
ATOM   1266  OE2 GLU    80      36.075  59.108  33.521  1.00  0.00      
ATOM   1267  C   GLU    80      35.331  63.346  35.629  1.00  0.00      
ATOM   1268  O   GLU    80      34.445  64.218  35.452  1.00  0.00      
ATOM   1269  N   ASP    81      35.797  62.952  36.843  1.00  0.00      
ATOM   1270  H   ASP    81      36.570  62.303  36.879  1.00  0.00      
ATOM   1271  CA  ASP    81      35.230  63.436  38.104  1.00  0.00      
ATOM   1272  HA  ASP    81      34.509  64.223  37.881  1.00  0.00      
ATOM   1273  CB  ASP    81      34.697  62.223  38.936  1.00  0.00      
ATOM   1274  HB2 ASP    81      34.330  62.495  39.926  1.00  0.00      
ATOM   1275  HB3 ASP    81      33.840  61.808  38.405  1.00  0.00      
ATOM   1276  CG  ASP    81      35.754  61.175  39.225  1.00  0.00      
ATOM   1277  OD1 ASP    81      35.409  60.136  39.813  1.00  0.00      
ATOM   1278  OD2 ASP    81      36.939  61.429  38.894  1.00  0.00      
ATOM   1279  C   ASP    81      36.245  64.324  38.867  1.00  0.00      
ATOM   1280  O   ASP    81      36.021  64.583  40.032  1.00  0.00      
ATOM   1281  N   ASN    82      37.334  64.759  38.249  1.00  0.00      
ATOM   1282  H   ASN    82      37.410  64.626  37.250  1.00  0.00      
ATOM   1283  CA  ASN    82      38.527  65.431  38.842  1.00  0.00      
ATOM   1284  HA  ASN    82      39.311  65.483  38.086  1.00  0.00      
ATOM   1285  CB  ASN    82      38.140  66.870  39.285  1.00  0.00      
ATOM   1286  HB2 ASN    82      37.389  67.212  38.572  1.00  0.00      
ATOM   1287  HB3 ASN    82      37.720  66.920  40.290  1.00  0.00      
ATOM   1288  CG  ASN    82      39.313  67.886  39.331  1.00  0.00      
ATOM   1289  OD1 ASN    82      40.337  67.691  38.675  1.00  0.00      
ATOM   1290  ND2 ASN    82      39.230  68.969  40.111  1.00  0.00      
ATOM   1291 HD21 ASN    82      40.180  69.246  40.312  1.00  0.00      
ATOM   1292 HD22 ASN    82      38.410  69.132  40.678  1.00  0.00      
ATOM   1293  C   ASN    82      39.357  64.666  39.910  1.00  0.00      
ATOM   1294  O   ASN    82      40.045  65.287  40.735  1.00  0.00      
ATOM   1295  N   THR    83      39.330  63.333  39.847  1.00  0.00      
ATOM   1296  H   THR    83      38.673  62.870  39.236  1.00  0.00      
ATOM   1297  CA  THR    83      40.226  62.465  40.600  1.00  0.00      
ATOM   1298  HA  THR    83      40.553  62.945  41.522  1.00  0.00      
ATOM   1299  CB  THR    83      39.530  61.145  40.998  1.00  0.00      
ATOM   1300  HB  THR    83      40.302  60.570  41.510  1.00  0.00      
ATOM   1301  CG2 THR    83      38.313  61.205  41.879  1.00  0.00      
ATOM   1302 HG21 THR    83      37.714  62.009  41.452  1.00  0.00      
ATOM   1303 HG22 THR    83      37.647  60.342  41.892  1.00  0.00      
ATOM   1304 HG23 THR    83      38.730  61.450  42.855  1.00  0.00      
ATOM   1305  OG1 THR    83      39.110  60.395  39.837  1.00  0.00      
ATOM   1306  HG1 THR    83      38.295  60.815  39.552  1.00  0.00      
ATOM   1307  C   THR    83      41.398  62.300  39.656  1.00  0.00      
ATOM   1308  O   THR    83      41.391  62.634  38.477  1.00  0.00      
ATOM   1309  N   ALA    84      42.518  61.775  40.283  1.00  0.00      
ATOM   1310  H   ALA    84      42.460  61.605  41.276  1.00  0.00      
ATOM   1311  CA  ALA    84      43.757  61.406  39.639  1.00  0.00      
ATOM   1312  HA  ALA    84      43.645  61.341  38.556  1.00  0.00      
ATOM   1313  CB  ALA    84      44.935  62.345  39.970  1.00  0.00      
ATOM   1314  HB1 ALA    84      45.726  62.454  39.227  1.00  0.00      
ATOM   1315  HB2 ALA    84      44.538  63.359  40.030  1.00  0.00      
ATOM   1316  HB3 ALA    84      45.320  62.092  40.958  1.00  0.00      
ATOM   1317  C   ALA    84      44.218  59.918  40.049  1.00  0.00      
ATOM   1318  O   ALA    84      43.823  59.411  41.110  1.00  0.00      
ATOM   1319  N   THR    85      45.084  59.267  39.185  1.00  0.00      
ATOM   1320  H   THR    85      45.265  59.733  38.307  1.00  0.00      
ATOM   1321  CA  THR    85      45.955  58.140  39.589  1.00  0.00      
ATOM   1322  HA  THR    85      45.733  57.863  40.620  1.00  0.00      
ATOM   1323  CB  THR    85      45.591  56.898  38.817  1.00  0.00      
ATOM   1324  HB  THR    85      46.369  56.145  38.945  1.00  0.00      
ATOM   1325  CG2 THR    85      44.264  56.122  39.210  1.00  0.00      
ATOM   1326 HG21 THR    85      43.503  56.893  39.327  1.00  0.00      
ATOM   1327 HG22 THR    85      44.029  55.486  38.357  1.00  0.00      
ATOM   1328 HG23 THR    85      44.316  55.532  40.126  1.00  0.00      
ATOM   1329  OG1 THR    85      45.502  57.073  37.423  1.00  0.00      
ATOM   1330  HG1 THR    85      46.411  56.859  37.198  1.00  0.00      
ATOM   1331  C   THR    85      47.456  58.494  39.389  1.00  0.00      
ATOM   1332  O   THR    85      47.834  59.192  38.452  1.00  0.00      
ATOM   1333  N   CYS    86      48.334  57.862  40.194  1.00  0.00      
ATOM   1334  H   CYS    86      48.016  57.186  40.873  1.00  0.00      
ATOM   1335  CA  CYS    86      49.778  58.248  40.315  1.00  0.00      
ATOM   1336  HA  CYS    86      50.113  58.974  39.573  1.00  0.00      
ATOM   1337  CB  CYS    86      49.900  58.890  41.682  1.00  0.00      
ATOM   1338  HB2 CYS    86      49.185  59.713  41.675  1.00  0.00      
ATOM   1339  HB3 CYS    86      49.672  58.171  42.468  1.00  0.00      
ATOM   1340  SG  CYS    86      51.589  59.496  41.903  1.00  0.00      
ATOM   1341  HG  CYS    86      52.240  58.329  41.870  1.00  0.00      
ATOM   1342  C   CYS    86      50.731  56.944  40.414  1.00  0.00      
ATOM   1343  O   CYS    86      50.470  55.920  41.020  1.00  0.00      
ATOM   1344  N   PHE    87      51.885  56.968  39.748  1.00  0.00      
ATOM   1345  H   PHE    87      52.199  57.824  39.313  1.00  0.00      
ATOM   1346  CA  PHE    87      52.905  55.908  39.794  1.00  0.00      
ATOM   1347  HA  PHE    87      52.790  55.423  40.764  1.00  0.00      
ATOM   1348  CB  PHE    87      52.720  54.851  38.683  1.00  0.00      
ATOM   1349  HB2 PHE    87      53.471  54.093  38.906  1.00  0.00      
ATOM   1350  HB3 PHE    87      51.722  54.412  38.706  1.00  0.00      
ATOM   1351  CG  PHE    87      52.888  55.208  37.205  1.00  0.00      
ATOM   1352  CD1 PHE    87      54.159  55.171  36.602  1.00  0.00      
ATOM   1353  HD1 PHE    87      55.030  54.838  37.146  1.00  0.00      
ATOM   1354  CE1 PHE    87      54.276  55.407  35.228  1.00  0.00      
ATOM   1355  HE1 PHE    87      55.197  55.284  34.678  1.00  0.00      
ATOM   1356  CZ  PHE    87      53.140  55.657  34.472  1.00  0.00      
ATOM   1357  HZ  PHE    87      53.302  55.904  33.434  1.00  0.00      
ATOM   1358  CE2 PHE    87      51.886  55.771  35.052  1.00  0.00      
ATOM   1359  HE2 PHE    87      51.014  55.938  34.439  1.00  0.00      
ATOM   1360  CD2 PHE    87      51.751  55.566  36.412  1.00  0.00      
ATOM   1361  HD2 PHE    87      50.832  55.707  36.962  1.00  0.00      
ATOM   1362  C   PHE    87      54.316  56.501  39.656  1.00  0.00      
ATOM   1363  O   PHE    87      54.390  57.586  39.106  1.00  0.00      
ATOM   1364  N   ILE    88      55.357  55.856  40.140  1.00  0.00      
ATOM   1365  H   ILE    88      55.208  54.872  40.312  1.00  0.00      
ATOM   1366  CA  ILE    88      56.746  56.270  39.774  1.00  0.00      
ATOM   1367  HA  ILE    88      56.847  57.351  39.673  1.00  0.00      
ATOM   1368  CB  ILE    88      57.735  55.934  40.917  1.00  0.00      
ATOM   1369  HB  ILE    88      57.934  54.863  40.953  1.00  0.00      
ATOM   1370  CG2 ILE    88      59.201  56.504  40.640  1.00  0.00      
ATOM   1371 HG21 ILE    88      59.833  56.379  41.520  1.00  0.00      
ATOM   1372 HG22 ILE    88      59.558  55.961  39.765  1.00  0.00      
ATOM   1373 HG23 ILE    88      59.147  57.556  40.363  1.00  0.00      
ATOM   1374  CG1 ILE    88      57.172  56.315  42.350  1.00  0.00      
ATOM   1375 HG12 ILE    88      57.075  57.394  42.474  1.00  0.00      
ATOM   1376 HG13 ILE    88      56.182  55.867  42.440  1.00  0.00      
ATOM   1377  CD1 ILE    88      58.059  55.699  43.384  1.00  0.00      
ATOM   1378 HD11 ILE    88      58.986  56.266  43.469  1.00  0.00      
ATOM   1379 HD12 ILE    88      57.472  55.771  44.300  1.00  0.00      
ATOM   1380 HD13 ILE    88      58.161  54.630  43.199  1.00  0.00      
ATOM   1381  C   ILE    88      57.322  55.518  38.565  1.00  0.00      
ATOM   1382  O   ILE    88      57.234  54.302  38.509  1.00  0.00      
ATOM   1383  N   ALA    89      57.820  56.310  37.626  1.00  0.00      
ATOM   1384  H   ALA    89      57.684  57.311  37.646  1.00  0.00      
ATOM   1385  CA  ALA    89      58.682  55.866  36.484  1.00  0.00      
ATOM   1386  HA  ALA    89      58.433  54.850  36.179  1.00  0.00      
ATOM   1387  CB  ALA    89      58.471  56.713  35.258  1.00  0.00      
ATOM   1388  HB1 ALA    89      58.248  57.751  35.505  1.00  0.00      
ATOM   1389  HB2 ALA    89      59.280  56.716  34.527  1.00  0.00      
ATOM   1390  HB3 ALA    89      57.612  56.259  34.764  1.00  0.00      
ATOM   1391  C   ALA    89      60.160  55.991  36.927  1.00  0.00      
ATOM   1392  O   ALA    89      60.626  57.048  37.381  1.00  0.00      
ATOM   1393  N   CYS    90      60.893  54.882  36.731  1.00  0.00      
ATOM   1394  H   CYS    90      60.394  54.102  36.329  1.00  0.00      
ATOM   1395  CA  CYS    90      62.348  54.827  36.841  1.00  0.00      
ATOM   1396  HA  CYS    90      62.659  55.449  37.680  1.00  0.00      
ATOM   1397  CB  CYS    90      62.821  53.434  37.230  1.00  0.00      
ATOM   1398  HB2 CYS    90      62.655  52.702  36.440  1.00  0.00      
ATOM   1399  HB3 CYS    90      63.882  53.495  37.471  1.00  0.00      
ATOM   1400  SG  CYS    90      61.899  52.991  38.704  1.00  0.00      
ATOM   1401  HG  CYS    90      61.074  52.034  38.270  1.00  0.00      
ATOM   1402  C   CYS    90      63.012  55.279  35.557  1.00  0.00      
ATOM   1403  O   CYS    90      63.709  54.488  34.903  1.00  0.00      
ATOM   1404  N   ASN    91      62.785  56.554  35.204  1.00  0.00      
ATOM   1405  H   ASN    91      62.259  57.093  35.877  1.00  0.00      
ATOM   1406  CA  ASN    91      62.943  57.189  33.873  1.00  0.00      
ATOM   1407  HA  ASN    91      62.672  56.573  33.016  1.00  0.00      
ATOM   1408  CB  ASN    91      61.964  58.375  33.674  1.00  0.00      
ATOM   1409  HB2 ASN    91      61.993  58.597  32.608  1.00  0.00      
ATOM   1410  HB3 ASN    91      60.944  58.074  33.912  1.00  0.00      
ATOM   1411  CG  ASN    91      62.293  59.649  34.465  1.00  0.00      
ATOM   1412  OD1 ASN    91      63.154  59.682  35.275  1.00  0.00      
ATOM   1413  ND2 ASN    91      61.570  60.684  34.356  1.00  0.00      
ATOM   1414 HD21 ASN    91      61.924  61.422  34.947  1.00  0.00      
ATOM   1415 HD22 ASN    91      60.815  60.871  33.711  1.00  0.00      
ATOM   1416  C   ASN    91      64.391  57.553  33.506  1.00  0.00      
ATOM   1417  O   ASN    91      64.721  57.927  32.376  1.00  0.00      
ATOM   1418  N   ASN    92      65.258  57.445  34.527  1.00  0.00      
ATOM   1419  H   ASN    92      64.974  57.148  35.450  1.00  0.00      
ATOM   1420  CA  ASN    92      66.646  57.925  34.439  1.00  0.00      
ATOM   1421  HA  ASN    92      67.084  57.821  35.431  1.00  0.00      
ATOM   1422  CB  ASN    92      67.479  57.098  33.412  1.00  0.00      
ATOM   1423  HB2 ASN    92      67.093  56.084  33.515  1.00  0.00      
ATOM   1424  HB3 ASN    92      67.287  57.536  32.432  1.00  0.00      
ATOM   1425  CG  ASN    92      68.980  57.020  33.670  1.00  0.00      
ATOM   1426  OD1 ASN    92      69.663  57.635  34.533  1.00  0.00      
ATOM   1427  ND2 ASN    92      69.592  56.108  33.046  1.00  0.00      
ATOM   1428 HD21 ASN    92      70.581  55.927  33.140  1.00  0.00      
ATOM   1429 HD22 ASN    92      69.107  55.441  32.464  1.00  0.00      
ATOM   1430  C   ASN    92      66.778  59.424  34.199  1.00  0.00      
ATOM   1431  O   ASN    92      67.778  59.872  33.619  1.00  0.00      
ATOM   1432  N   ALA    93      65.793  60.204  34.625  1.00  0.00      
ATOM   1433  H   ALA    93      64.947  59.830  35.031  1.00  0.00      
ATOM   1434  CA  ALA    93      65.937  61.650  34.783  1.00  0.00      
ATOM   1435  HA  ALA    93      66.029  62.088  33.789  1.00  0.00      
ATOM   1436  CB  ALA    93      64.622  62.194  35.433  1.00  0.00      
ATOM   1437  HB1 ALA    93      64.364  61.665  36.350  1.00  0.00      
ATOM   1438  HB2 ALA    93      64.831  63.210  35.769  1.00  0.00      
ATOM   1439  HB3 ALA    93      63.818  62.218  34.697  1.00  0.00      
ATOM   1440  C   ALA    93      67.171  61.935  35.674  1.00  0.00      
ATOM   1441  O   ALA    93      67.788  63.015  35.457  1.00  0.00      
ATOM   1442  N   GLY    94      67.538  61.018  36.611  1.00  0.00      
ATOM   1443  H   GLY    94      66.999  60.164  36.602  1.00  0.00      
ATOM   1444  CA  GLY    94      68.677  61.087  37.599  1.00  0.00      
ATOM   1445  HA2 GLY    94      69.154  60.109  37.533  1.00  0.00      
ATOM   1446  HA3 GLY    94      69.498  61.745  37.317  1.00  0.00      
ATOM   1447  C   GLY    94      68.317  61.411  39.097  1.00  0.00      
ATOM   1448  O   GLY    94      67.374  62.117  39.431  1.00  0.00      
ATOM   1449  N   ALA    95      69.181  61.008  40.071  1.00  0.00      
ATOM   1450  H   ALA    95      69.837  60.300  39.775  1.00  0.00      
ATOM   1451  CA  ALA    95      69.325  61.522  41.429  1.00  0.00      
ATOM   1452  HA  ALA    95      68.396  61.914  41.842  1.00  0.00      
ATOM   1453  CB  ALA    95      69.663  60.355  42.338  1.00  0.00      
ATOM   1454  HB1 ALA    95      70.634  59.924  42.092  1.00  0.00      
ATOM   1455  HB2 ALA    95      69.676  60.695  43.374  1.00  0.00      
ATOM   1456  HB3 ALA    95      68.873  59.607  42.266  1.00  0.00      
ATOM   1457  C   ALA    95      70.325  62.695  41.446  1.00  0.00      
ATOM   1458  O   ALA    95      71.214  62.773  40.625  1.00  0.00      
ATOM   1459  N   LEU    96      70.178  63.626  42.497  1.00  0.00      
ATOM   1460  H   LEU    96      69.492  63.448  43.216  1.00  0.00      
ATOM   1461  CA  LEU    96      71.126  64.751  42.588  1.00  0.00      
ATOM   1462  HA  LEU    96      71.688  64.756  41.655  1.00  0.00      
ATOM   1463  CB  LEU    96      70.342  66.061  42.598  1.00  0.00      
ATOM   1464  HB2 LEU    96      69.609  66.034  41.792  1.00  0.00      
ATOM   1465  HB3 LEU    96      69.836  66.217  43.550  1.00  0.00      
ATOM   1466  CG  LEU    96      71.125  67.340  42.321  1.00  0.00      
ATOM   1467  HG  LEU    96      72.028  67.360  42.931  1.00  0.00      
ATOM   1468  CD1 LEU    96      71.505  67.533  40.866  1.00  0.00      
ATOM   1469 HD11 LEU    96      72.064  66.763  40.335  1.00  0.00      
ATOM   1470 HD12 LEU    96      70.580  67.382  40.309  1.00  0.00      
ATOM   1471 HD13 LEU    96      71.993  68.485  40.655  1.00  0.00      
ATOM   1472  CD2 LEU    96      70.453  68.652  42.728  1.00  0.00      
ATOM   1473 HD21 LEU    96      70.269  68.699  43.801  1.00  0.00      
ATOM   1474 HD22 LEU    96      71.065  69.526  42.508  1.00  0.00      
ATOM   1475 HD23 LEU    96      69.488  68.586  42.225  1.00  0.00      
ATOM   1476  C   LEU    96      72.113  64.560  43.769  1.00  0.00      
ATOM   1477  O   LEU    96      71.751  64.111  44.839  1.00  0.00      
ATOM   1478  N   PHE    97      73.279  65.057  43.582  1.00  0.00      
ATOM   1479  H   PHE    97      73.529  65.217  42.616  1.00  0.00      
ATOM   1480  CA  PHE    97      74.466  64.969  44.492  1.00  0.00      
ATOM   1481  HA  PHE    97      74.217  64.780  45.536  1.00  0.00      
ATOM   1482  CB  PHE    97      75.368  63.762  44.110  1.00  0.00      
ATOM   1483  HB2 PHE    97      74.809  62.863  43.853  1.00  0.00      
ATOM   1484  HB3 PHE    97      75.894  64.004  43.187  1.00  0.00      
ATOM   1485  CG  PHE    97      76.435  63.476  45.153  1.00  0.00      
ATOM   1486  CD1 PHE    97      77.646  64.151  45.133  1.00  0.00      
ATOM   1487  HD1 PHE    97      77.797  65.010  44.495  1.00  0.00      
ATOM   1488  CE1 PHE    97      78.621  63.872  46.068  1.00  0.00      
ATOM   1489  HE1 PHE    97      79.545  64.430  46.094  1.00  0.00      
ATOM   1490  CZ  PHE    97      78.446  62.775  46.920  1.00  0.00      
ATOM   1491  HZ  PHE    97      79.210  62.648  47.673  1.00  0.00      
ATOM   1492  CE2 PHE    97      77.314  61.978  46.920  1.00  0.00      
ATOM   1493  HE2 PHE    97      77.271  61.181  47.647  1.00  0.00      
ATOM   1494  CD2 PHE    97      76.268  62.420  46.095  1.00  0.00      
ATOM   1495  HD2 PHE    97      75.403  61.773  46.106  1.00  0.00      
ATOM   1496  C   PHE    97      75.307  66.206  44.451  1.00  0.00      
ATOM   1497  O   PHE    97      75.742  66.642  43.394  1.00  0.00      
ATOM   1498  N   VAL    98      75.509  66.759  45.644  1.00  0.00      
ATOM   1499  H   VAL    98      75.254  66.145  46.405  1.00  0.00      
ATOM   1500  CA  VAL    98      76.092  68.047  45.805  1.00  0.00      
ATOM   1501  HA  VAL    98      76.576  68.379  44.887  1.00  0.00      
ATOM   1502  CB  VAL    98      74.993  69.055  46.202  1.00  0.00      
ATOM   1503  HB  VAL    98      74.631  68.845  47.208  1.00  0.00      
ATOM   1504  CG1 VAL    98      75.567  70.482  46.245  1.00  0.00      
ATOM   1505 HG11 VAL    98      76.231  70.549  47.107  1.00  0.00      
ATOM   1506 HG12 VAL    98      76.134  70.710  45.342  1.00  0.00      
ATOM   1507 HG13 VAL    98      74.812  71.263  46.331  1.00  0.00      
ATOM   1508  CG2 VAL    98      73.822  69.116  45.285  1.00  0.00      
ATOM   1509 HG21 VAL    98      73.295  70.070  45.321  1.00  0.00      
ATOM   1510 HG22 VAL    98      74.090  69.121  44.228  1.00  0.00      
ATOM   1511 HG23 VAL    98      73.111  68.298  45.396  1.00  0.00      
ATOM   1512  C   VAL    98      77.168  68.111  46.895  1.00  0.00      
ATOM   1513  O   VAL    98      77.020  67.438  47.885  1.00  0.00      
ATOM   1514  N   HIE    99      78.218  68.932  46.712  1.00  0.00      
ATOM   1515  H   HIE    99      78.182  69.550  45.914  1.00  0.00      
ATOM   1516  CA  HIE    99      79.419  69.038  47.606  1.00  0.00      
ATOM   1517  HA  HIE    99      79.284  68.293  48.390  1.00  0.00      
ATOM   1518  CB  HIE    99      80.721  68.580  46.969  1.00  0.00      
ATOM   1519  HB2 HIE    99      80.611  67.517  46.759  1.00  0.00      
ATOM   1520  HB3 HIE    99      80.752  69.026  45.975  1.00  0.00      
ATOM   1521  CG  HIE    99      82.065  68.818  47.569  1.00  0.00      
ATOM   1522  ND1 HIE    99      83.247  69.069  46.899  1.00  0.00      
ATOM   1523  CE1 HIE    99      84.172  69.428  47.822  1.00  0.00      
ATOM   1524  HE1 HIE    99      85.208  69.622  47.587  1.00  0.00      
ATOM   1525  NE2 HIE    99      83.732  69.180  49.046  1.00  0.00      
ATOM   1526  HE2 HIE    99      84.269  69.403  49.872  1.00  0.00      
ATOM   1527  CD2 HIE    99      82.356  68.841  48.907  1.00  0.00      
ATOM   1528  HD2 HIE    99      81.720  68.610  49.749  1.00  0.00      
ATOM   1529  C   HIE    99      79.515  70.466  48.230  1.00  0.00      
ATOM   1530  O   HIE    99      79.303  71.402  47.434  1.00  0.00      
ATOM   1531  N   ALA   100      79.712  70.635  49.508  1.00  0.00      
ATOM   1532  H   ALA   100      79.708  69.793  50.066  1.00  0.00      
ATOM   1533  CA  ALA   100      79.778  71.928  50.150  1.00  0.00      
ATOM   1534  HA  ALA   100      80.037  72.721  49.448  1.00  0.00      
ATOM   1535  CB  ALA   100      78.391  72.265  50.700  1.00  0.00      
ATOM   1536  HB1 ALA   100      77.751  72.220  49.820  1.00  0.00      
ATOM   1537  HB2 ALA   100      77.997  71.601  51.469  1.00  0.00      
ATOM   1538  HB3 ALA   100      78.361  73.304  51.027  1.00  0.00      
ATOM   1539  C   ALA   100      80.781  72.066  51.267  1.00  0.00      
ATOM   1540  O   ALA   100      81.419  71.060  51.634  1.00  0.00      
ATOM   1541  N   VAL   101      80.868  73.283  51.794  1.00  0.00      
ATOM   1542  H   VAL   101      80.322  74.058  51.447  1.00  0.00      
ATOM   1543  CA  VAL   101      81.740  73.627  52.949  1.00  0.00      
ATOM   1544  HA  VAL   101      81.945  72.715  53.509  1.00  0.00      
ATOM   1545  CB  VAL   101      83.059  74.191  52.456  1.00  0.00      
ATOM   1546  HB  VAL   101      82.893  75.058  51.815  1.00  0.00      
ATOM   1547  CG1 VAL   101      83.948  74.768  53.572  1.00  0.00      
ATOM   1548 HG11 VAL   101      84.964  74.919  53.206  1.00  0.00      
ATOM   1549 HG12 VAL   101      83.537  75.635  54.088  1.00  0.00      
ATOM   1550 HG13 VAL   101      84.124  74.077  54.397  1.00  0.00      
ATOM   1551  CG2 VAL   101      83.928  73.224  51.583  1.00  0.00      
ATOM   1552 HG21 VAL   101      84.044  72.276  52.110  1.00  0.00      
ATOM   1553 HG22 VAL   101      83.432  73.095  50.621  1.00  0.00      
ATOM   1554 HG23 VAL   101      84.940  73.582  51.394  1.00  0.00      
ATOM   1555  C   VAL   101      80.985  74.557  53.870  1.00  0.00      
ATOM   1556  O   VAL   101      80.753  75.684  53.457  1.00  0.00      
ATOM   1557  N   ALA   102      80.778  74.253  55.157  1.00  0.00      
ATOM   1558  H   ALA   102      81.050  73.344  55.501  1.00  0.00      
ATOM   1559  CA  ALA   102      80.420  75.266  56.168  1.00  0.00      
ATOM   1560  HA  ALA   102      79.845  76.062  55.694  1.00  0.00      
ATOM   1561  CB  ALA   102      79.512  74.646  57.212  1.00  0.00      
ATOM   1562  HB1 ALA   102      79.130  75.356  57.946  1.00  0.00      
ATOM   1563  HB2 ALA   102      78.607  74.264  56.740  1.00  0.00      
ATOM   1564  HB3 ALA   102      79.979  73.734  57.585  1.00  0.00      
ATOM   1565  C   ALA   102      81.674  75.851  56.709  1.00  0.00      
ATOM   1566  O   ALA   102      82.405  75.144  57.462  1.00  0.00      
ATOM   1567  N   GLU   103      81.908  77.091  56.383  1.00  0.00      
ATOM   1568  H   GLU   103      81.215  77.533  55.796  1.00  0.00      
ATOM   1569  CA  GLU   103      83.237  77.738  56.669  1.00  0.00      
ATOM   1570  HA  GLU   103      83.962  76.990  56.347  1.00  0.00      
ATOM   1571  CB  GLU   103      83.445  79.029  55.916  1.00  0.00      
ATOM   1572  HB2 GLU   103      82.497  79.566  55.926  1.00  0.00      
ATOM   1573  HB3 GLU   103      84.153  79.733  56.354  1.00  0.00      
ATOM   1574  CG  GLU   103      83.951  78.778  54.524  1.00  0.00      
ATOM   1575  HG2 GLU   103      83.303  78.080  53.992  1.00  0.00      
ATOM   1576  HG3 GLU   103      83.887  79.735  54.007  1.00  0.00      
ATOM   1577  CD  GLU   103      85.377  78.269  54.447  1.00  0.00      
ATOM   1578  OE1 GLU   103      85.890  78.288  53.298  1.00  0.00      
ATOM   1579  OE2 GLU   103      86.043  77.912  55.444  1.00  0.00      
ATOM   1580  C   GLU   103      83.526  77.881  58.174  1.00  0.00      
ATOM   1581  O   GLU   103      82.610  78.159  58.911  1.00  0.00      
ATOM   1582  N   ASN   104      84.680  77.446  58.693  1.00  0.00      
ATOM   1583  H   ASN   104      85.356  77.103  58.025  1.00  0.00      
ATOM   1584  CA  ASN   104      85.075  77.386  60.071  1.00  0.00      
ATOM   1585  HA  ASN   104      85.860  76.636  59.972  1.00  0.00      
ATOM   1586  CB  ASN   104      85.519  78.768  60.517  1.00  0.00      
ATOM   1587  HB2 ASN   104      84.604  79.339  60.672  1.00  0.00      
ATOM   1588  HB3 ASN   104      85.988  78.793  61.501  1.00  0.00      
ATOM   1589  CG  ASN   104      86.552  79.349  59.586  1.00  0.00      
ATOM   1590  OD1 ASN   104      87.663  78.864  59.546  1.00  0.00      
ATOM   1591  ND2 ASN   104      86.224  80.466  58.962  1.00  0.00      
ATOM   1592 HD21 ASN   104      86.906  80.964  58.409  1.00  0.00      
ATOM   1593 HD22 ASN   104      85.265  80.722  58.777  1.00  0.00      
ATOM   1594  C   ASN   104      84.092  76.661  61.000  1.00  0.00      
ATOM   1595  O   ASN   104      84.002  77.017  62.187  1.00  0.00      
ATOM   1596  N   THR   105      83.207  75.725  60.548  1.00  0.00      
ATOM   1597  H   THR   105      83.349  75.480  59.578  1.00  0.00      
ATOM   1598  CA  THR   105      82.075  75.136  61.333  1.00  0.00      
ATOM   1599  HA  THR   105      81.999  75.691  62.268  1.00  0.00      
ATOM   1600  CB  THR   105      80.692  75.369  60.617  1.00  0.00      
ATOM   1601  HB  THR   105      80.633  74.582  59.865  1.00  0.00      
ATOM   1602  CG2 THR   105      79.482  75.406  61.593  1.00  0.00      
ATOM   1603 HG21 THR   105      79.780  75.830  62.552  1.00  0.00      
ATOM   1604 HG22 THR   105      78.729  76.053  61.144  1.00  0.00      
ATOM   1605 HG23 THR   105      79.156  74.365  61.575  1.00  0.00      
ATOM   1606  OG1 THR   105      80.634  76.675  60.134  1.00  0.00      
ATOM   1607  HG1 THR   105      81.442  76.799  59.630  1.00  0.00      
ATOM   1608  C   THR   105      82.347  73.641  61.527  1.00  0.00      
ATOM   1609  O   THR   105      82.855  72.977  60.591  1.00  0.00      
ATOM   1610  N   THR   106      82.069  73.162  62.725  1.00  0.00      
ATOM   1611  H   THR   106      81.681  73.821  63.384  1.00  0.00      
ATOM   1612  CA  THR   106      82.566  71.890  63.259  1.00  0.00      
ATOM   1613  HA  THR   106      83.383  71.580  62.607  1.00  0.00      
ATOM   1614  CB  THR   106      83.205  72.036  64.662  1.00  0.00      
ATOM   1615  HB  THR   106      83.411  71.036  65.044  1.00  0.00      
ATOM   1616  CG2 THR   106      84.408  73.035  64.674  1.00  0.00      
ATOM   1617 HG21 THR   106      85.230  72.388  64.371  1.00  0.00      
ATOM   1618 HG22 THR   106      84.345  73.865  63.970  1.00  0.00      
ATOM   1619 HG23 THR   106      84.736  73.448  65.628  1.00  0.00      
ATOM   1620  OG1 THR   106      82.365  72.666  65.579  1.00  0.00      
ATOM   1621  HG1 THR   106      82.368  73.560  65.230  1.00  0.00      
ATOM   1622  C   THR   106      81.500  70.832  63.442  1.00  0.00      
ATOM   1623  O   THR   106      80.290  71.122  63.213  1.00  0.00      
ATOM   1624  N   ILE   107      81.777  69.596  63.895  1.00  0.00      
ATOM   1625  H   ILE   107      82.738  69.310  63.776  1.00  0.00      
ATOM   1626  CA  ILE   107      80.781  68.609  64.364  1.00  0.00      
ATOM   1627  HA  ILE   107      80.078  68.342  63.576  1.00  0.00      
ATOM   1628  CB  ILE   107      81.469  67.314  64.759  1.00  0.00      
ATOM   1629  HB  ILE   107      82.300  67.575  65.415  1.00  0.00      
ATOM   1630  CG2 ILE   107      80.531  66.347  65.497  1.00  0.00      
ATOM   1631 HG21 ILE   107      79.899  65.797  64.801  1.00  0.00      
ATOM   1632 HG22 ILE   107      81.101  65.698  66.163  1.00  0.00      
ATOM   1633 HG23 ILE   107      79.733  66.821  66.069  1.00  0.00      
ATOM   1634  CG1 ILE   107      82.126  66.622  63.489  1.00  0.00      
ATOM   1635 HG12 ILE   107      81.399  66.264  62.760  1.00  0.00      
ATOM   1636 HG13 ILE   107      82.824  67.326  63.035  1.00  0.00      
ATOM   1637  CD1 ILE   107      83.239  65.592  63.829  1.00  0.00      
ATOM   1638 HD11 ILE   107      83.982  66.149  64.400  1.00  0.00      
ATOM   1639 HD12 ILE   107      82.892  64.760  64.441  1.00  0.00      
ATOM   1640 HD13 ILE   107      83.625  65.282  62.859  1.00  0.00      
ATOM   1641  C   ILE   107      80.005  69.215  65.580  1.00  0.00      
ATOM   1642  O   ILE   107      78.809  69.162  65.708  1.00  0.00      
ATOM   1643  N   SER   108      80.696  69.763  66.596  1.00  0.00      
ATOM   1644  H   SER   108      81.670  70.019  66.528  1.00  0.00      
ATOM   1645  CA  SER   108      80.039  70.335  67.796  1.00  0.00      
ATOM   1646  HA  SER   108      79.408  69.598  68.293  1.00  0.00      
ATOM   1647  CB  SER   108      81.077  70.914  68.811  1.00  0.00      
ATOM   1648  HB2 SER   108      81.834  70.145  68.959  1.00  0.00      
ATOM   1649  HB3 SER   108      81.517  71.842  68.445  1.00  0.00      
ATOM   1650  OG  SER   108      80.588  71.188  70.149  1.00  0.00      
ATOM   1651  HG  SER   108      80.231  72.074  70.055  1.00  0.00      
ATOM   1652  C   SER   108      79.006  71.451  67.567  1.00  0.00      
ATOM   1653  O   SER   108      78.040  71.570  68.321  1.00  0.00      
ATOM   1654  N   ASP   109      79.145  72.213  66.528  1.00  0.00      
ATOM   1655  H   ASP   109      79.992  72.100  65.989  1.00  0.00      
ATOM   1656  CA  ASP   109      78.197  73.278  66.107  1.00  0.00      
ATOM   1657  HA  ASP   109      77.950  73.686  67.087  1.00  0.00      
ATOM   1658  CB  ASP   109      78.971  74.218  65.159  1.00  0.00      
ATOM   1659  HB2 ASP   109      79.257  73.606  64.303  1.00  0.00      
ATOM   1660  HB3 ASP   109      78.391  75.015  64.694  1.00  0.00      
ATOM   1661  CG  ASP   109      80.264  74.904  65.734  1.00  0.00      
ATOM   1662  OD1 ASP   109      80.270  75.259  66.906  1.00  0.00      
ATOM   1663  OD2 ASP   109      81.289  75.031  64.992  1.00  0.00      
ATOM   1664  C   ASP   109      76.771  72.837  65.488  1.00  0.00      
ATOM   1665  O   ASP   109      75.827  73.594  65.655  1.00  0.00      
ATOM   1666  N   ILE   110      76.680  71.599  65.040  1.00  0.00      
ATOM   1667  H   ILE   110      77.423  70.933  65.195  1.00  0.00      
ATOM   1668  CA  ILE   110      75.427  70.951  64.616  1.00  0.00      
ATOM   1669  HA  ILE   110      74.786  71.781  64.320  1.00  0.00      
ATOM   1670  CB  ILE   110      75.686  70.089  63.354  1.00  0.00      
ATOM   1671  HB  ILE   110      76.038  69.087  63.598  1.00  0.00      
ATOM   1672  CG2 ILE   110      74.290  69.773  62.772  1.00  0.00      
ATOM   1673 HG21 ILE   110      73.748  69.247  63.558  1.00  0.00      
ATOM   1674 HG22 ILE   110      73.769  70.674  62.446  1.00  0.00      
ATOM   1675 HG23 ILE   110      74.436  68.954  62.067  1.00  0.00      
ATOM   1676  CG1 ILE   110      76.648  70.537  62.162  1.00  0.00      
ATOM   1677 HG12 ILE   110      77.657  70.402  62.550  1.00  0.00      
ATOM   1678 HG13 ILE   110      76.510  69.904  61.285  1.00  0.00      
ATOM   1679  CD1 ILE   110      76.440  71.947  61.553  1.00  0.00      
ATOM   1680 HD11 ILE   110      75.385  72.058  61.302  1.00  0.00      
ATOM   1681 HD12 ILE   110      76.711  72.842  62.114  1.00  0.00      
ATOM   1682 HD13 ILE   110      77.083  72.033  60.678  1.00  0.00      
ATOM   1683  C   ILE   110      74.668  70.268  65.815  1.00  0.00      
ATOM   1684  O   ILE   110      74.822  69.047  65.994  1.00  0.00      
ATOM   1685  N   LEU   111      73.765  70.996  66.488  1.00  0.00      
ATOM   1686  H   LEU   111      73.748  71.981  66.266  1.00  0.00      
ATOM   1687  CA  LEU   111      72.885  70.615  67.607  1.00  0.00      
ATOM   1688  HA  LEU   111      72.374  71.505  67.975  1.00  0.00      
ATOM   1689  CB  LEU   111      71.792  69.675  67.113  1.00  0.00      
ATOM   1690  HB2 LEU   111      72.304  68.859  66.604  1.00  0.00      
ATOM   1691  HB3 LEU   111      71.374  69.165  67.981  1.00  0.00      
ATOM   1692  CG  LEU   111      70.662  70.288  66.166  1.00  0.00      
ATOM   1693  HG  LEU   111      70.440  71.265  66.594  1.00  0.00      
ATOM   1694  CD1 LEU   111      71.147  70.416  64.690  1.00  0.00      
ATOM   1695 HD11 LEU   111      71.937  71.160  64.585  1.00  0.00      
ATOM   1696 HD12 LEU   111      71.444  69.449  64.284  1.00  0.00      
ATOM   1697 HD13 LEU   111      70.306  70.883  64.175  1.00  0.00      
ATOM   1698  CD2 LEU   111      69.430  69.415  66.118  1.00  0.00      
ATOM   1699 HD21 LEU   111      68.651  69.696  65.410  1.00  0.00      
ATOM   1700 HD22 LEU   111      69.671  68.365  65.950  1.00  0.00      
ATOM   1701 HD23 LEU   111      69.047  69.502  67.135  1.00  0.00      
ATOM   1702  C   LEU   111      73.606  70.002  68.804  1.00  0.00      
ATOM   1703  O   LEU   111      74.759  69.534  68.858  1.00  0.00      
ATOM   1704  N   GLN   112      73.004  70.180  69.997  1.00  0.00      
ATOM   1705  H   GLN   112      72.092  70.615  70.010  1.00  0.00      
ATOM   1706  CA  GLN   112      73.550  69.936  71.345  1.00  0.00      
ATOM   1707  HA  GLN   112      74.058  68.972  71.366  1.00  0.00      
ATOM   1708  CB  GLN   112      74.534  71.091  71.792  1.00  0.00      
ATOM   1709  HB2 GLN   112      73.970  72.017  71.900  1.00  0.00      
ATOM   1710  HB3 GLN   112      74.730  70.927  72.851  1.00  0.00      
ATOM   1711  CG  GLN   112      75.863  71.366  71.051  1.00  0.00      
ATOM   1712  HG2 GLN   112      76.415  70.436  71.183  1.00  0.00      
ATOM   1713  HG3 GLN   112      75.792  71.577  69.983  1.00  0.00      
ATOM   1714  CD  GLN   112      76.817  72.452  71.627  1.00  0.00      
ATOM   1715  OE1 GLN   112      76.818  72.782  72.813  1.00  0.00      
ATOM   1716  NE2 GLN   112      77.747  72.962  70.847  1.00  0.00      
ATOM   1717 HE21 GLN   112      78.598  73.327  71.250  1.00  0.00      
ATOM   1718 HE22 GLN   112      77.783  72.691  69.875  1.00  0.00      
ATOM   1719  C   GLN   112      72.419  69.791  72.362  1.00  0.00      
ATOM   1720  O   GLN   112      71.433  70.475  72.216  1.00  0.00      
ATOM   1721  N   PRO   113      72.530  68.829  73.326  1.00  0.00      
ATOM   1722  CD  PRO   113      73.652  67.905  73.597  1.00  0.00      
ATOM   1723  HD2 PRO   113      74.672  68.289  73.584  1.00  0.00      
ATOM   1724  HD3 PRO   113      73.639  67.134  72.827  1.00  0.00      
ATOM   1725  CG  PRO   113      73.475  67.336  74.971  1.00  0.00      
ATOM   1726  HG2 PRO   113      73.827  68.047  75.719  1.00  0.00      
ATOM   1727  HG3 PRO   113      73.791  66.296  75.044  1.00  0.00      
ATOM   1728  CB  PRO   113      71.972  67.307  75.083  1.00  0.00      
ATOM   1729  HB2 PRO   113      71.740  67.347  76.147  1.00  0.00      
ATOM   1730  HB3 PRO   113      71.623  66.396  74.597  1.00  0.00      
ATOM   1731  CA  PRO   113      71.481  68.542  74.323  1.00  0.00      
ATOM   1732  HA  PRO   113      70.523  68.251  73.892  1.00  0.00      
ATOM   1733  C   PRO   113      71.163  69.739  75.216  1.00  0.00      
ATOM   1734  O   PRO   113      71.997  70.639  75.326  1.00  0.00      
ATOM   1735  N   ASN   114      69.952  69.839  75.713  1.00  0.00      
ATOM   1736  H   ASN   114      69.475  68.950  75.657  1.00  0.00      
ATOM   1737  CA  ASN   114      69.124  70.957  76.354  1.00  0.00      
ATOM   1738  HA  ASN   114      68.120  70.533  76.371  1.00  0.00      
ATOM   1739  CB  ASN   114      69.670  71.242  77.795  1.00  0.00      
ATOM   1740  HB2 ASN   114      70.035  70.285  78.166  1.00  0.00      
ATOM   1741  HB3 ASN   114      70.533  71.906  77.749  1.00  0.00      
ATOM   1742  CG  ASN   114      68.571  71.817  78.693  1.00  0.00      
ATOM   1743  OD1 ASN   114      68.427  73.003  78.755  1.00  0.00      
ATOM   1744  ND2 ASN   114      67.608  71.110  79.231  1.00  0.00      
ATOM   1745 HD21 ASN   114      67.142  71.479  80.047  1.00  0.00      
ATOM   1746 HD22 ASN   114      67.493  70.108  79.185  1.00  0.00      
ATOM   1747  C   ASN   114      68.966  72.297  75.516  1.00  0.00      
ATOM   1748  O   ASN   114      67.906  72.877  75.599  1.00  0.00      
ATOM   1749  N   LYS   115      69.933  72.566  74.633  1.00  0.00      
ATOM   1750  H   LYS   115      70.762  72.003  74.752  1.00  0.00      
ATOM   1751  CA  LYS   115      69.896  73.752  73.702  1.00  0.00      
ATOM   1752  HA  LYS   115      69.594  74.606  74.309  1.00  0.00      
ATOM   1753  CB  LYS   115      71.289  73.923  72.933  1.00  0.00      
ATOM   1754  HB2 LYS   115      71.609  72.983  72.481  1.00  0.00      
ATOM   1755  HB3 LYS   115      71.161  74.669  72.148  1.00  0.00      
ATOM   1756  CG  LYS   115      72.324  74.430  73.904  1.00  0.00      
ATOM   1757  HG2 LYS   115      71.889  75.340  74.316  1.00  0.00      
ATOM   1758  HG3 LYS   115      72.474  73.677  74.678  1.00  0.00      
ATOM   1759  CD  LYS   115      73.635  74.919  73.266  1.00  0.00      
ATOM   1760  HD2 LYS   115      74.018  74.087  72.675  1.00  0.00      
ATOM   1761  HD3 LYS   115      73.565  75.678  72.486  1.00  0.00      
ATOM   1762  CE  LYS   115      74.687  75.345  74.315  1.00  0.00      
ATOM   1763  HE2 LYS   115      75.388  75.977  73.769  1.00  0.00      
ATOM   1764  HE3 LYS   115      74.216  75.955  75.085  1.00  0.00      
ATOM   1765  NZ  LYS   115      75.310  74.126  74.876  1.00  0.00      
ATOM   1766  HZ1 LYS   115      75.577  73.381  74.249  1.00  0.00      
ATOM   1767  HZ2 LYS   115      76.040  74.322  75.545  1.00  0.00      
ATOM   1768  HZ3 LYS   115      74.682  73.619  75.484  1.00  0.00      
ATOM   1769  C   LYS   115      68.799  73.722  72.593  1.00  0.00      
ATOM   1770  O   LYS   115      68.399  72.707  71.993  1.00  0.00      
ATOM   1771  N   TYR   116      68.307  74.912  72.352  1.00  0.00      
ATOM   1772  H   TYR   116      68.509  75.697  72.954  1.00  0.00      
ATOM   1773  CA  TYR   116      67.506  75.125  71.143  1.00  0.00      
ATOM   1774  HA  TYR   116      66.618  74.494  71.160  1.00  0.00      
ATOM   1775  CB  TYR   116      67.077  76.602  71.156  1.00  0.00      
ATOM   1776  HB2 TYR   116      67.956  77.223  71.331  1.00  0.00      
ATOM   1777  HB3 TYR   116      66.688  76.865  70.172  1.00  0.00      
ATOM   1778  CG  TYR   116      65.963  77.000  72.105  1.00  0.00      
ATOM   1779  CD1 TYR   116      64.654  76.712  71.852  1.00  0.00      
ATOM   1780  HD1 TYR   116      64.430  76.330  70.867  1.00  0.00      
ATOM   1781  CE1 TYR   116      63.647  77.104  72.781  1.00  0.00      
ATOM   1782  HE1 TYR   116      62.609  76.914  72.552  1.00  0.00      
ATOM   1783  CZ  TYR   116      63.959  77.670  74.051  1.00  0.00      
ATOM   1784  OH  TYR   116      62.975  77.911  74.934  1.00  0.00      
ATOM   1785  HH  TYR   116      63.058  78.717  75.448  1.00  0.00      
ATOM   1786  CE2 TYR   116      65.298  77.914  74.300  1.00  0.00      
ATOM   1787  HE2 TYR   116      65.562  78.365  75.245  1.00  0.00      
ATOM   1788  CD2 TYR   116      66.273  77.450  73.386  1.00  0.00      
ATOM   1789  HD2 TYR   116      67.312  77.639  73.610  1.00  0.00      
ATOM   1790  C   TYR   116      68.329  74.751  69.816  1.00  0.00      
ATOM   1791  O   TYR   116      69.556  74.602  69.807  1.00  0.00      
ATOM   1792  N   VAL   117      67.688  74.716  68.652  1.00  0.00      
ATOM   1793  H   VAL   117      66.697  74.909  68.635  1.00  0.00      
ATOM   1794  CA  VAL   117      68.227  74.264  67.350  1.00  0.00      
ATOM   1795  HA  VAL   117      69.116  73.680  67.588  1.00  0.00      
ATOM   1796  CB  VAL   117      67.220  73.429  66.547  1.00  0.00      
ATOM   1797  HB  VAL   117      66.296  73.995  66.429  1.00  0.00      
ATOM   1798  CG1 VAL   117      67.656  73.049  65.154  1.00  0.00      
ATOM   1799 HG11 VAL   117      68.634  72.575  65.075  1.00  0.00      
ATOM   1800 HG12 VAL   117      66.878  72.364  64.820  1.00  0.00      
ATOM   1801 HG13 VAL   117      67.633  73.904  64.478  1.00  0.00      
ATOM   1802  CG2 VAL   117      66.904  72.176  67.375  1.00  0.00      
ATOM   1803 HG21 VAL   117      67.693  71.425  67.342  1.00  0.00      
ATOM   1804 HG22 VAL   117      66.677  72.462  68.402  1.00  0.00      
ATOM   1805 HG23 VAL   117      65.987  71.653  67.103  1.00  0.00      
ATOM   1806  C   VAL   117      68.902  75.338  66.511  1.00  0.00      
ATOM   1807  O   VAL   117      68.219  76.278  66.019  1.00  0.00      
ATOM   1808  N   PRO   118      70.230  75.285  66.103  1.00  0.00      
ATOM   1809  CD  PRO   118      71.141  74.224  66.361  1.00  0.00      
ATOM   1810  HD2 PRO   118      70.805  73.329  65.836  1.00  0.00      
ATOM   1811  HD3 PRO   118      71.372  73.985  67.400  1.00  0.00      
ATOM   1812  CG  PRO   118      72.490  74.678  65.829  1.00  0.00      
ATOM   1813  HG2 PRO   118      72.669  74.129  64.905  1.00  0.00      
ATOM   1814  HG3 PRO   118      73.320  74.671  66.535  1.00  0.00      
ATOM   1815  CB  PRO   118      72.344  76.171  65.664  1.00  0.00      
ATOM   1816  HB2 PRO   118      73.057  76.477  64.898  1.00  0.00      
ATOM   1817  HB3 PRO   118      72.453  76.619  66.651  1.00  0.00      
ATOM   1818  CA  PRO   118      70.882  76.370  65.370  1.00  0.00      
ATOM   1819  HA  PRO   118      70.581  77.331  65.788  1.00  0.00      
ATOM   1820  C   PRO   118      70.503  76.309  63.881  1.00  0.00      
ATOM   1821  O   PRO   118      70.335  75.182  63.259  1.00  0.00      
ATOM   1822  N   PRO   119      70.262  77.346  63.181  1.00  0.00      
ATOM   1823  CD  PRO   119      70.342  78.776  63.695  1.00  0.00      
ATOM   1824  HD2 PRO   119      71.272  78.934  64.239  1.00  0.00      
ATOM   1825  HD3 PRO   119      69.407  78.798  64.255  1.00  0.00      
ATOM   1826  CG  PRO   119      70.211  79.604  62.429  1.00  0.00      
ATOM   1827  HG2 PRO   119      71.171  79.706  61.923  1.00  0.00      
ATOM   1828  HG3 PRO   119      69.802  80.603  62.584  1.00  0.00      
ATOM   1829  CB  PRO   119      69.368  78.757  61.498  1.00  0.00      
ATOM   1830  HB2 PRO   119      69.597  78.974  60.455  1.00  0.00      
ATOM   1831  HB3 PRO   119      68.314  78.952  61.693  1.00  0.00      
ATOM   1832  CA  PRO   119      69.714  77.315  61.824  1.00  0.00      
ATOM   1833  HA  PRO   119      68.860  76.638  61.821  1.00  0.00      
ATOM   1834  C   PRO   119      70.695  76.744  60.769  1.00  0.00      
ATOM   1835  O   PRO   119      70.236  76.287  59.736  1.00  0.00      
ATOM   1836  N   ILE   120      71.955  76.553  61.061  1.00  0.00      
ATOM   1837  H   ILE   120      72.390  76.851  61.923  1.00  0.00      
ATOM   1838  CA  ILE   120      72.993  75.827  60.234  1.00  0.00      
ATOM   1839  HA  ILE   120      73.091  76.420  59.324  1.00  0.00      
ATOM   1840  CB  ILE   120      74.347  75.738  61.038  1.00  0.00      
ATOM   1841  HB  ILE   120      74.603  76.782  61.223  1.00  0.00      
ATOM   1842  CG2 ILE   120      74.276  74.967  62.313  1.00  0.00      
ATOM   1843 HG21 ILE   120      75.258  74.981  62.786  1.00  0.00      
ATOM   1844 HG22 ILE   120      73.597  75.558  62.926  1.00  0.00      
ATOM   1845 HG23 ILE   120      73.835  73.984  62.153  1.00  0.00      
ATOM   1846  CG1 ILE   120      75.457  75.240  60.106  1.00  0.00      
ATOM   1847 HG12 ILE   120      76.341  74.998  60.696  1.00  0.00      
ATOM   1848 HG13 ILE   120      75.172  74.326  59.585  1.00  0.00      
ATOM   1849  CD1 ILE   120      75.914  76.235  59.022  1.00  0.00      
ATOM   1850 HD11 ILE   120      76.669  75.839  58.342  1.00  0.00      
ATOM   1851 HD12 ILE   120      75.076  76.600  58.428  1.00  0.00      
ATOM   1852 HD13 ILE   120      76.469  77.099  59.389  1.00  0.00      
ATOM   1853  C   ILE   120      72.516  74.394  59.838  1.00  0.00      
ATOM   1854  O   ILE   120      72.844  74.062  58.716  1.00  0.00      
ATOM   1855  N   VAL   121      71.801  73.571  60.578  1.00  0.00      
ATOM   1856  H   VAL   121      71.386  74.033  61.375  1.00  0.00      
ATOM   1857  CA  VAL   121      71.571  72.183  60.244  1.00  0.00      
ATOM   1858  HA  VAL   121      72.594  71.806  60.246  1.00  0.00      
ATOM   1859  CB  VAL   121      70.648  71.473  61.216  1.00  0.00      
ATOM   1860  HB  VAL   121      71.163  71.571  62.171  1.00  0.00      
ATOM   1861  CG1 VAL   121      69.213  72.089  61.342  1.00  0.00      
ATOM   1862 HG11 VAL   121      69.357  73.135  61.073  1.00  0.00      
ATOM   1863 HG12 VAL   121      68.521  71.722  60.583  1.00  0.00      
ATOM   1864 HG13 VAL   121      68.724  72.094  62.316  1.00  0.00      
ATOM   1865  CG2 VAL   121      70.652  69.906  61.254  1.00  0.00      
ATOM   1866 HG21 VAL   121      70.067  69.675  62.144  1.00  0.00      
ATOM   1867 HG22 VAL   121      70.021  69.501  60.462  1.00  0.00      
ATOM   1868 HG23 VAL   121      71.712  69.652  61.264  1.00  0.00      
ATOM   1869  C   VAL   121      70.799  72.086  58.912  1.00  0.00      
ATOM   1870  O   VAL   121      70.958  71.124  58.195  1.00  0.00      
ATOM   1871  N   ASN   122      69.901  73.026  58.601  1.00  0.00      
ATOM   1872  H   ASN   122      69.707  73.717  59.312  1.00  0.00      
ATOM   1873  CA  ASN   122      69.153  73.062  57.367  1.00  0.00      
ATOM   1874  HA  ASN   122      68.729  72.060  57.304  1.00  0.00      
ATOM   1875  CB  ASN   122      68.007  74.061  57.497  1.00  0.00      
ATOM   1876  HB2 ASN   122      68.430  75.039  57.268  1.00  0.00      
ATOM   1877  HB3 ASN   122      67.305  73.820  56.700  1.00  0.00      
ATOM   1878  CG  ASN   122      67.315  74.058  58.825  1.00  0.00      
ATOM   1879  OD1 ASN   122      66.506  73.215  59.037  1.00  0.00      
ATOM   1880  ND2 ASN   122      67.606  74.966  59.730  1.00  0.00      
ATOM   1881 HD21 ASN   122      67.003  74.924  60.539  1.00  0.00      
ATOM   1882 HD22 ASN   122      68.512  75.407  59.656  1.00  0.00      
ATOM   1883  C   ASN   122      69.997  73.353  56.114  1.00  0.00      
ATOM   1884  O   ASN   122      69.606  72.895  55.031  1.00  0.00      
ATOM   1885  N   SER   123      71.146  73.937  56.309  1.00  0.00      
ATOM   1886  H   SER   123      71.373  74.401  57.177  1.00  0.00      
ATOM   1887  CA  SER   123      71.920  74.250  55.114  1.00  0.00      
ATOM   1888  HA  SER   123      71.274  74.586  54.303  1.00  0.00      
ATOM   1889  CB  SER   123      72.896  75.378  55.430  1.00  0.00      
ATOM   1890  HB2 SER   123      73.320  75.615  54.454  1.00  0.00      
ATOM   1891  HB3 SER   123      72.451  76.309  55.782  1.00  0.00      
ATOM   1892  OG  SER   123      73.919  75.058  56.360  1.00  0.00      
ATOM   1893  HG  SER   123      73.489  74.844  57.191  1.00  0.00      
ATOM   1894  C   SER   123      72.704  73.047  54.717  1.00  0.00      
ATOM   1895  O   SER   123      73.082  72.873  53.561  1.00  0.00      
ATOM   1896  N   LEU   124      72.902  72.087  55.634  1.00  0.00      
ATOM   1897  H   LEU   124      72.419  72.204  56.513  1.00  0.00      
ATOM   1898  CA  LEU   124      73.531  70.782  55.311  1.00  0.00      
ATOM   1899  HA  LEU   124      74.414  71.152  54.790  1.00  0.00      
ATOM   1900  CB  LEU   124      73.934  70.002  56.531  1.00  0.00      
ATOM   1901  HB2 LEU   124      72.964  69.660  56.892  1.00  0.00      
ATOM   1902  HB3 LEU   124      74.480  69.122  56.192  1.00  0.00      
ATOM   1903  CG  LEU   124      74.710  70.763  57.615  1.00  0.00      
ATOM   1904  HG  LEU   124      74.134  71.519  58.149  1.00  0.00      
ATOM   1905  CD1 LEU   124      74.793  69.822  58.808  1.00  0.00      
ATOM   1906 HD11 LEU   124      75.255  70.316  59.662  1.00  0.00      
ATOM   1907 HD12 LEU   124      73.768  69.615  59.118  1.00  0.00      
ATOM   1908 HD13 LEU   124      75.240  68.838  58.671  1.00  0.00      
ATOM   1909  CD2 LEU   124      76.175  71.249  57.312  1.00  0.00      
ATOM   1910 HD21 LEU   124      76.238  71.958  56.487  1.00  0.00      
ATOM   1911 HD22 LEU   124      76.494  71.750  58.226  1.00  0.00      
ATOM   1912 HD23 LEU   124      76.684  70.324  57.044  1.00  0.00      
ATOM   1913  C   LEU   124      72.674  69.884  54.357  1.00  0.00      
ATOM   1914  O   LEU   124      73.176  68.865  53.861  1.00  0.00      
ATOM   1915  N   PHE   125      71.373  70.249  54.098  1.00  0.00      
ATOM   1916  H   PHE   125      71.085  71.128  54.503  1.00  0.00      
ATOM   1917  CA  PHE   125      70.512  69.478  53.255  1.00  0.00      
ATOM   1918  HA  PHE   125      70.997  68.533  53.008  1.00  0.00      
ATOM   1919  CB  PHE   125      69.255  69.127  53.865  1.00  0.00      
ATOM   1920  HB2 PHE   125      68.752  70.069  54.083  1.00  0.00      
ATOM   1921  HB3 PHE   125      68.660  68.601  53.118  1.00  0.00      
ATOM   1922  CG  PHE   125      69.292  68.193  55.079  1.00  0.00      
ATOM   1923  CD1 PHE   125      68.966  66.827  54.914  1.00  0.00      
ATOM   1924  HD1 PHE   125      68.599  66.446  53.972  1.00  0.00      
ATOM   1925  CE1 PHE   125      69.050  65.965  56.018  1.00  0.00      
ATOM   1926  HE1 PHE   125      68.771  64.938  55.833  1.00  0.00      
ATOM   1927  CZ  PHE   125      69.474  66.472  57.274  1.00  0.00      
ATOM   1928  HZ  PHE   125      69.614  65.767  58.081  1.00  0.00      
ATOM   1929  CE2 PHE   125      69.936  67.831  57.373  1.00  0.00      
ATOM   1930  HE2 PHE   125      70.325  68.221  58.303  1.00  0.00      
ATOM   1931  CD2 PHE   125      69.809  68.699  56.305  1.00  0.00      
ATOM   1932  HD2 PHE   125      70.111  69.722  56.472  1.00  0.00      
ATOM   1933  C   PHE   125      70.243  70.237  51.950  1.00  0.00      
ATOM   1934  O   PHE   125      70.220  71.470  52.009  1.00  0.00      
ATOM   1935  N   SER   126      70.115  69.551  50.784  1.00  0.00      
ATOM   1936  H   SER   126      70.146  68.545  50.870  1.00  0.00      
ATOM   1937  CA  SER   126      69.812  70.153  49.520  1.00  0.00      
ATOM   1938  HA  SER   126      69.789  71.242  49.568  1.00  0.00      
ATOM   1939  CB  SER   126      70.882  69.791  48.455  1.00  0.00      
ATOM   1940  HB2 SER   126      71.335  68.858  48.791  1.00  0.00      
ATOM   1941  HB3 SER   126      70.452  69.684  47.459  1.00  0.00      
ATOM   1942  OG  SER   126      71.820  70.845  48.383  1.00  0.00      
ATOM   1943  HG  SER   126      72.304  70.781  49.210  1.00  0.00      
ATOM   1944  C   SER   126      68.416  69.566  49.134  1.00  0.00      
ATOM   1945  O   SER   126      67.952  68.544  49.688  1.00  0.00      
ATOM   1946  N   LEU   127      67.687  70.316  48.266  1.00  0.00      
ATOM   1947  H   LEU   127      68.148  71.132  47.891  1.00  0.00      
ATOM   1948  CA  LEU   127      66.206  70.243  48.088  1.00  0.00      
ATOM   1949  HA  LEU   127      65.945  71.164  47.566  1.00  0.00      
ATOM   1950  CB  LEU   127      65.849  69.161  47.112  1.00  0.00      
ATOM   1951  HB2 LEU   127      66.545  69.224  46.275  1.00  0.00      
ATOM   1952  HB3 LEU   127      66.180  68.274  47.651  1.00  0.00      
ATOM   1953  CG  LEU   127      64.397  68.991  46.547  1.00  0.00      
ATOM   1954  HG  LEU   127      63.658  69.009  47.348  1.00  0.00      
ATOM   1955  CD1 LEU   127      64.079  70.040  45.518  1.00  0.00      
ATOM   1956 HD11 LEU   127      64.347  71.048  45.834  1.00  0.00      
ATOM   1957 HD12 LEU   127      64.619  69.847  44.591  1.00  0.00      
ATOM   1958 HD13 LEU   127      63.009  70.103  45.317  1.00  0.00      
ATOM   1959  CD2 LEU   127      64.270  67.660  45.787  1.00  0.00      
ATOM   1960 HD21 LEU   127      64.567  66.779  46.356  1.00  0.00      
ATOM   1961 HD22 LEU   127      63.208  67.550  45.569  1.00  0.00      
ATOM   1962 HD23 LEU   127      64.860  67.672  44.871  1.00  0.00      
ATOM   1963  C   LEU   127      65.407  70.263  49.362  1.00  0.00      
ATOM   1964  O   LEU   127      64.493  69.482  49.588  1.00  0.00      
ATOM   1965  N   ASN   128      65.727  71.205  50.296  1.00  0.00      
ATOM   1966  H   ASN   128      66.453  71.857  50.036  1.00  0.00      
ATOM   1967  CA  ASN   128      65.096  71.407  51.577  1.00  0.00      
ATOM   1968  HA  ASN   128      65.073  70.425  52.050  1.00  0.00      
ATOM   1969  CB  ASN   128      66.208  72.247  52.265  1.00  0.00      
ATOM   1970  HB2 ASN   128      67.211  71.826  52.189  1.00  0.00      
ATOM   1971  HB3 ASN   128      66.167  73.252  51.846  1.00  0.00      
ATOM   1972  CG  ASN   128      66.048  72.354  53.795  1.00  0.00      
ATOM   1973  OD1 ASN   128      65.966  71.305  54.447  1.00  0.00      
ATOM   1974  ND2 ASN   128      65.794  73.446  54.367  1.00  0.00      
ATOM   1975 HD21 ASN   128      65.560  73.324  55.342  1.00  0.00      
ATOM   1976 HD22 ASN   128      65.943  74.311  53.869  1.00  0.00      
ATOM   1977  C   ASN   128      63.666  71.904  51.579  1.00  0.00      
ATOM   1978  O   ASN   128      63.365  72.940  51.039  1.00  0.00      
ATOM   1979  N   GLY   129      62.708  71.264  52.263  1.00  0.00      
ATOM   1980  H   GLY   129      63.094  70.521  52.828  1.00  0.00      
ATOM   1981  CA  GLY   129      61.367  71.764  52.638  1.00  0.00      
ATOM   1982  HA2 GLY   129      61.001  71.092  53.414  1.00  0.00      
ATOM   1983  HA3 GLY   129      61.313  72.692  53.207  1.00  0.00      
ATOM   1984  C   GLY   129      60.373  71.781  51.515  1.00  0.00      
ATOM   1985  O   GLY   129      59.723  72.768  51.372  1.00  0.00      
ATOM   1986  N   VAL   130      60.274  70.658  50.727  1.00  0.00      
ATOM   1987  H   VAL   130      60.862  69.867  50.949  1.00  0.00      
ATOM   1988  CA  VAL   130      59.429  70.644  49.468  1.00  0.00      
ATOM   1989  HA  VAL   130      58.958  71.610  49.286  1.00  0.00      
ATOM   1990  CB  VAL   130      60.303  70.304  48.243  1.00  0.00      
ATOM   1991  HB  VAL   130      60.624  69.264  48.194  1.00  0.00      
ATOM   1992  CG1 VAL   130      59.556  70.456  46.959  1.00  0.00      
ATOM   1993 HG11 VAL   130      58.857  69.622  46.897  1.00  0.00      
ATOM   1994 HG12 VAL   130      58.997  71.391  46.983  1.00  0.00      
ATOM   1995 HG13 VAL   130      60.117  70.427  46.026  1.00  0.00      
ATOM   1996  CG2 VAL   130      61.465  71.295  48.128  1.00  0.00      
ATOM   1997 HG21 VAL   130      62.101  70.993  47.297  1.00  0.00      
ATOM   1998 HG22 VAL   130      61.083  72.282  47.868  1.00  0.00      
ATOM   1999 HG23 VAL   130      62.109  71.351  49.006  1.00  0.00      
ATOM   2000  C   VAL   130      58.279  69.604  49.569  1.00  0.00      
ATOM   2001  O   VAL   130      58.391  68.721  50.425  1.00  0.00      
ATOM   2002  N   LYS   131      57.144  69.855  48.936  1.00  0.00      
ATOM   2003  H   LYS   131      57.156  70.825  48.655  1.00  0.00      
ATOM   2004  CA  LYS   131      55.954  68.985  48.938  1.00  0.00      
ATOM   2005  HA  LYS   131      55.944  68.582  49.951  1.00  0.00      
ATOM   2006  CB  LYS   131      54.725  69.851  48.639  1.00  0.00      
ATOM   2007  HB2 LYS   131      54.775  70.693  49.328  1.00  0.00      
ATOM   2008  HB3 LYS   131      54.860  70.239  47.629  1.00  0.00      
ATOM   2009  CG  LYS   131      53.364  69.036  48.717  1.00  0.00      
ATOM   2010  HG2 LYS   131      53.467  68.181  48.049  1.00  0.00      
ATOM   2011  HG3 LYS   131      53.225  68.711  49.749  1.00  0.00      
ATOM   2012  CD  LYS   131      52.137  69.864  48.305  1.00  0.00      
ATOM   2013  HD2 LYS   131      52.402  70.891  48.557  1.00  0.00      
ATOM   2014  HD3 LYS   131      52.069  69.799  47.219  1.00  0.00      
ATOM   2015  CE  LYS   131      50.859  69.388  49.025  1.00  0.00      
ATOM   2016  HE2 LYS   131      50.673  68.398  48.609  1.00  0.00      
ATOM   2017  HE3 LYS   131      51.063  69.235  50.085  1.00  0.00      
ATOM   2018  NZ  LYS   131      49.678  70.288  48.955  1.00  0.00      
ATOM   2019  HZ1 LYS   131      49.509  70.567  47.999  1.00  0.00      
ATOM   2020  HZ2 LYS   131      48.833  69.807  49.229  1.00  0.00      
ATOM   2021  HZ3 LYS   131      49.822  71.166  49.432  1.00  0.00      
ATOM   2022  C   LYS   131      56.156  67.801  48.001  1.00  0.00      
ATOM   2023  O   LYS   131      56.463  68.057  46.824  1.00  0.00      
ATOM   2024  N   ASN   132      55.928  66.551  48.416  1.00  0.00      
ATOM   2025  H   ASN   132      55.621  66.418  49.376  1.00  0.00      
ATOM   2026  CA  ASN   132      56.221  65.344  47.609  1.00  0.00      
ATOM   2027  HA  ASN   132      57.283  65.294  47.403  1.00  0.00      
ATOM   2028  CB  ASN   132      55.840  64.090  48.395  1.00  0.00      
ATOM   2029  HB2 ASN   132      54.799  64.184  48.694  1.00  0.00      
ATOM   2030  HB3 ASN   132      55.930  63.218  47.752  1.00  0.00      
ATOM   2031  CG  ASN   132      56.712  63.853  49.610  1.00  0.00      
ATOM   2032  OD1 ASN   132      57.935  63.910  49.563  1.00  0.00      
ATOM   2033  ND2 ASN   132      56.101  63.578  50.729  1.00  0.00      
ATOM   2034 HD21 ASN   132      56.631  63.598  51.595  1.00  0.00      
ATOM   2035 HD22 ASN   132      55.092  63.484  50.719  1.00  0.00      
ATOM   2036  C   ASN   132      55.566  65.297  46.225  1.00  0.00      
ATOM   2037  O   ASN   132      56.083  64.631  45.325  1.00  0.00      
ATOM   2038  N   ARG   133      54.478  66.044  46.028  1.00  0.00      
ATOM   2039  H   ARG   133      54.079  66.497  46.838  1.00  0.00      
ATOM   2040  CA  ARG   133      53.851  66.204  44.704  1.00  0.00      
ATOM   2041  HA  ARG   133      53.494  65.247  44.324  1.00  0.00      
ATOM   2042  CB  ARG   133      52.537  66.988  44.919  1.00  0.00      
ATOM   2043  HB2 ARG   133      51.932  66.576  45.727  1.00  0.00      
ATOM   2044  HB3 ARG   133      52.808  67.970  45.308  1.00  0.00      
ATOM   2045  CG  ARG   133      51.705  67.174  43.676  1.00  0.00      
ATOM   2046  HG2 ARG   133      52.121  68.046  43.171  1.00  0.00      
ATOM   2047  HG3 ARG   133      51.751  66.267  43.073  1.00  0.00      
ATOM   2048  CD  ARG   133      50.243  67.418  44.004  1.00  0.00      
ATOM   2049  HD2 ARG   133      49.779  66.584  44.532  1.00  0.00      
ATOM   2050  HD3 ARG   133      50.230  68.296  44.649  1.00  0.00      
ATOM   2051  NE  ARG   133      49.475  67.741  42.805  1.00  0.00      
ATOM   2052  HE  ARG   133      49.815  67.191  42.029  1.00  0.00      
ATOM   2053  CZ  ARG   133      48.453  68.584  42.664  1.00  0.00      
ATOM   2054  NH1 ARG   133      47.937  69.183  43.710  1.00  0.00      
ATOM   2055 HH11 ARG   133      48.236  69.048  44.665  1.00  0.00      
ATOM   2056 HH12 ARG   133      47.264  69.899  43.479  1.00  0.00      
ATOM   2057  NH2 ARG   133      47.841  68.824  41.553  1.00  0.00      
ATOM   2058 HH21 ARG   133      48.199  68.526  40.657  1.00  0.00      
ATOM   2059 HH22 ARG   133      47.156  69.566  41.557  1.00  0.00      
ATOM   2060  C   ARG   133      54.783  66.816  43.624  1.00  0.00      
ATOM   2061  O   ARG   133      54.615  66.483  42.474  1.00  0.00      
ATOM   2062  N   GLU   134      55.774  67.603  44.089  1.00  0.00      
ATOM   2063  H   GLU   134      55.879  67.764  45.080  1.00  0.00      
ATOM   2064  CA  GLU   134      56.717  68.276  43.106  1.00  0.00      
ATOM   2065  HA  GLU   134      56.008  68.500  42.309  1.00  0.00      
ATOM   2066  CB  GLU   134      57.379  69.564  43.574  1.00  0.00      
ATOM   2067  HB2 GLU   134      58.156  69.357  44.311  1.00  0.00      
ATOM   2068  HB3 GLU   134      58.000  70.063  42.829  1.00  0.00      
ATOM   2069  CG  GLU   134      56.416  70.529  44.244  1.00  0.00      
ATOM   2070  HG2 GLU   134      56.048  70.008  45.128  1.00  0.00      
ATOM   2071  HG3 GLU   134      57.099  71.290  44.622  1.00  0.00      
ATOM   2072  CD  GLU   134      55.260  70.996  43.346  1.00  0.00      
ATOM   2073  OE1 GLU   134      55.307  70.929  42.097  1.00  0.00      
ATOM   2074  OE2 GLU   134      54.241  71.473  43.931  1.00  0.00      
ATOM   2075  C   GLU   134      57.724  67.320  42.455  1.00  0.00      
ATOM   2076  O   GLU   134      58.453  67.688  41.506  1.00  0.00      
ATOM   2077  N   GLY   135      57.740  66.064  42.926  1.00  0.00      
ATOM   2078  H   GLY   135      57.112  65.912  43.703  1.00  0.00      
ATOM   2079  CA  GLY   135      58.633  65.026  42.394  1.00  0.00      
ATOM   2080  HA2 GLY   135      59.668  65.365  42.426  1.00  0.00      
ATOM   2081  HA3 GLY   135      58.469  64.248  43.140  1.00  0.00      
ATOM   2082  C   GLY   135      58.304  64.497  41.020  1.00  0.00      
ATOM   2083  O   GLY   135      58.824  63.544  40.503  1.00  0.00      
ATOM   2084  N   THR   136      57.418  65.210  40.324  1.00  0.00      
ATOM   2085  H   THR   136      57.050  66.047  40.753  1.00  0.00      
ATOM   2086  CA  THR   136      57.181  64.987  38.893  1.00  0.00      
ATOM   2087  HA  THR   136      57.224  63.898  38.878  1.00  0.00      
ATOM   2088  CB  THR   136      55.779  65.528  38.447  1.00  0.00      
ATOM   2089  HB  THR   136      55.573  65.129  37.454  1.00  0.00      
ATOM   2090  CG2 THR   136      54.693  65.065  39.397  1.00  0.00      
ATOM   2091 HG21 THR   136      53.655  65.271  39.135  1.00  0.00      
ATOM   2092 HG22 THR   136      54.673  63.976  39.415  1.00  0.00      
ATOM   2093 HG23 THR   136      54.897  65.435  40.402  1.00  0.00      
ATOM   2094  OG1 THR   136      55.772  66.981  38.425  1.00  0.00      
ATOM   2095  HG1 THR   136      54.970  67.311  38.011  1.00  0.00      
ATOM   2096  C   THR   136      58.318  65.560  38.062  1.00  0.00      
ATOM   2097  O   THR   136      58.509  65.057  36.979  1.00  0.00      
ATOM   2098  N   ILE   137      59.027  66.417  38.660  1.00  0.00      
ATOM   2099  H   ILE   137      58.670  66.697  39.562  1.00  0.00      
ATOM   2100  CA  ILE   137      60.008  67.289  37.957  1.00  0.00      
ATOM   2101  HA  ILE   137      60.236  66.898  36.965  1.00  0.00      
ATOM   2102  CB  ILE   137      59.377  68.707  37.685  1.00  0.00      
ATOM   2103  HB  ILE   137      58.836  69.040  38.571  1.00  0.00      
ATOM   2104  CG2 ILE   137      60.566  69.728  37.321  1.00  0.00      
ATOM   2105 HG21 ILE   137      61.132  69.317  36.484  1.00  0.00      
ATOM   2106 HG22 ILE   137      60.153  70.694  37.029  1.00  0.00      
ATOM   2107 HG23 ILE   137      61.250  69.713  38.169  1.00  0.00      
ATOM   2108  CG1 ILE   137      58.325  68.681  36.582  1.00  0.00      
ATOM   2109 HG12 ILE   137      57.676  67.827  36.777  1.00  0.00      
ATOM   2110 HG13 ILE   137      57.840  69.656  36.539  1.00  0.00      
ATOM   2111  CD1 ILE   137      58.865  68.485  35.137  1.00  0.00      
ATOM   2112 HD11 ILE   137      59.671  67.752  35.115  1.00  0.00      
ATOM   2113 HD12 ILE   137      58.087  68.077  34.491  1.00  0.00      
ATOM   2114 HD13 ILE   137      59.285  69.437  34.811  1.00  0.00      
ATOM   2115  C   ILE   137      61.193  67.230  38.836  1.00  0.00      
ATOM   2116  O   ILE   137      62.306  66.972  38.384  1.00  0.00      
ATOM   2117  N   GLN   138      61.004  67.698  40.092  1.00  0.00      
ATOM   2118  H   GLN   138      60.067  67.849  40.439  1.00  0.00      
ATOM   2119  CA  GLN   138      62.070  67.693  41.126  1.00  0.00      
ATOM   2120  HA  GLN   138      62.870  68.251  40.640  1.00  0.00      
ATOM   2121  CB  GLN   138      61.587  68.319  42.460  1.00  0.00      
ATOM   2122  HB2 GLN   138      60.717  67.742  42.773  1.00  0.00      
ATOM   2123  HB3 GLN   138      62.436  68.325  43.145  1.00  0.00      
ATOM   2124  CG  GLN   138      61.366  69.797  42.325  1.00  0.00      
ATOM   2125  HG2 GLN   138      60.737  69.948  41.448  1.00  0.00      
ATOM   2126  HG3 GLN   138      60.895  70.086  43.265  1.00  0.00      
ATOM   2127  CD  GLN   138      62.620  70.690  42.306  1.00  0.00      
ATOM   2128  OE1 GLN   138      63.677  70.265  41.815  1.00  0.00      
ATOM   2129  NE2 GLN   138      62.560  71.863  42.889  1.00  0.00      
ATOM   2130 HE21 GLN   138      63.454  72.319  42.778  1.00  0.00      
ATOM   2131 HE22 GLN   138      61.676  72.257  43.178  1.00  0.00      
ATOM   2132  C   GLN   138      62.637  66.277  41.414  1.00  0.00      
ATOM   2133  O   GLN   138      61.945  65.311  41.218  1.00  0.00      
ATOM   2134  N   PRO   139      63.935  66.135  41.661  1.00  0.00      
ATOM   2135  CD  PRO   139      64.946  67.268  41.767  1.00  0.00      
ATOM   2136  HD2 PRO   139      64.782  67.893  42.645  1.00  0.00      
ATOM   2137  HD3 PRO   139      65.045  67.891  40.877  1.00  0.00      
ATOM   2138  CG  PRO   139      66.283  66.535  41.893  1.00  0.00      
ATOM   2139  HG2 PRO   139      66.967  67.045  42.572  1.00  0.00      
ATOM   2140  HG3 PRO   139      66.894  66.512  40.990  1.00  0.00      
ATOM   2141  CB  PRO   139      66.019  65.098  42.411  1.00  0.00      
ATOM   2142  HB2 PRO   139      66.051  65.066  43.500  1.00  0.00      
ATOM   2143  HB3 PRO   139      66.713  64.337  42.053  1.00  0.00      
ATOM   2144  CA  PRO   139      64.515  64.849  42.023  1.00  0.00      
ATOM   2145  HA  PRO   139      64.631  64.225  41.137  1.00  0.00      
ATOM   2146  C   PRO   139      63.746  64.173  43.148  1.00  0.00      
ATOM   2147  O   PRO   139      63.244  64.801  44.046  1.00  0.00      
ATOM   2148  N   LEU   140      63.748  62.829  43.170  1.00  0.00      
ATOM   2149  H   LEU   140      64.101  62.278  42.401  1.00  0.00      
ATOM   2150  CA  LEU   140      63.178  62.045  44.259  1.00  0.00      
ATOM   2151  HA  LEU   140      62.333  62.549  44.728  1.00  0.00      
ATOM   2152  CB  LEU   140      62.610  60.781  43.602  1.00  0.00      
ATOM   2153  HB2 LEU   140      63.475  60.290  43.155  1.00  0.00      
ATOM   2154  HB3 LEU   140      62.338  60.164  44.459  1.00  0.00      
ATOM   2155  CG  LEU   140      61.521  61.001  42.528  1.00  0.00      
ATOM   2156  HG  LEU   140      61.932  61.542  41.676  1.00  0.00      
ATOM   2157  CD1 LEU   140      61.068  59.684  42.061  1.00  0.00      
ATOM   2158 HD11 LEU   140      60.201  59.769  41.406  1.00  0.00      
ATOM   2159 HD12 LEU   140      61.958  59.202  41.656  1.00  0.00      
ATOM   2160 HD13 LEU   140      60.752  59.050  42.889  1.00  0.00      
ATOM   2161  CD2 LEU   140      60.245  61.609  43.152  1.00  0.00      
ATOM   2162 HD21 LEU   140      59.445  61.626  42.411  1.00  0.00      
ATOM   2163 HD22 LEU   140      59.977  61.082  44.067  1.00  0.00      
ATOM   2164 HD23 LEU   140      60.384  62.664  43.385  1.00  0.00      
ATOM   2165  C   LEU   140      64.189  61.755  45.390  1.00  0.00      
ATOM   2166  O   LEU   140      63.792  61.306  46.458  1.00  0.00      
ATOM   2167  N   LEU   141      65.479  61.803  45.112  1.00  0.00      
ATOM   2168  H   LEU   141      65.668  62.126  44.174  1.00  0.00      
ATOM   2169  CA  LEU   141      66.569  61.699  46.050  1.00  0.00      
ATOM   2170  HA  LEU   141      66.189  61.908  47.050  1.00  0.00      
ATOM   2171  CB  LEU   141      67.188  60.253  45.973  1.00  0.00      
ATOM   2172  HB2 LEU   141      66.489  59.556  46.435  1.00  0.00      
ATOM   2173  HB3 LEU   141      67.368  59.870  44.969  1.00  0.00      
ATOM   2174  CG  LEU   141      68.540  60.177  46.825  1.00  0.00      
ATOM   2175  HG  LEU   141      69.161  60.931  46.340  1.00  0.00      
ATOM   2176  CD1 LEU   141      68.472  60.157  48.325  1.00  0.00      
ATOM   2177 HD11 LEU   141      67.935  61.013  48.733  1.00  0.00      
ATOM   2178 HD12 LEU   141      67.881  59.321  48.697  1.00  0.00      
ATOM   2179 HD13 LEU   141      69.504  60.154  48.676  1.00  0.00      
ATOM   2180  CD2 LEU   141      69.263  58.914  46.447  1.00  0.00      
ATOM   2181 HD21 LEU   141      68.587  58.059  46.443  1.00  0.00      
ATOM   2182 HD22 LEU   141      69.665  59.001  45.438  1.00  0.00      
ATOM   2183 HD23 LEU   141      70.131  58.722  47.078  1.00  0.00      
ATOM   2184  C   LEU   141      67.535  62.824  45.725  1.00  0.00      
ATOM   2185  O   LEU   141      67.920  62.943  44.533  1.00  0.00      
ATOM   2186  N   VAL   142      67.938  63.551  46.700  1.00  0.00      
ATOM   2187  H   VAL   142      67.606  63.365  47.636  1.00  0.00      
ATOM   2188  CA  VAL   142      68.970  64.483  46.610  1.00  0.00      
ATOM   2189  HA  VAL   142      69.602  64.342  45.733  1.00  0.00      
ATOM   2190  CB  VAL   142      68.411  65.921  46.636  1.00  0.00      
ATOM   2191  HB  VAL   142      67.873  66.040  47.577  1.00  0.00      
ATOM   2192  CG1 VAL   142      69.582  66.910  46.534  1.00  0.00      
ATOM   2193 HG11 VAL   142      70.141  66.856  47.468  1.00  0.00      
ATOM   2194 HG12 VAL   142      70.296  66.546  45.794  1.00  0.00      
ATOM   2195 HG13 VAL   142      69.301  67.955  46.403  1.00  0.00      
ATOM   2196  CG2 VAL   142      67.366  66.226  45.596  1.00  0.00      
ATOM   2197 HG21 VAL   142      67.750  65.944  44.616  1.00  0.00      
ATOM   2198 HG22 VAL   142      66.456  65.628  45.614  1.00  0.00      
ATOM   2199 HG23 VAL   142      67.089  67.278  45.525  1.00  0.00      
ATOM   2200  C   VAL   142      69.892  64.309  47.834  1.00  0.00      
ATOM   2201  O   VAL   142      69.399  64.498  48.929  1.00  0.00      
ATOM   2202  N   VAL   143      71.182  64.081  47.576  1.00  0.00      
ATOM   2203  H   VAL   143      71.478  63.935  46.621  1.00  0.00      
ATOM   2204  CA  VAL   143      72.271  63.960  48.618  1.00  0.00      
ATOM   2205  HA  VAL   143      71.765  63.927  49.582  1.00  0.00      
ATOM   2206  CB  VAL   143      73.106  62.657  48.425  1.00  0.00      
ATOM   2207  HB  VAL   143      73.275  62.490  47.361  1.00  0.00      
ATOM   2208  CG1 VAL   143      74.401  62.585  49.186  1.00  0.00      
ATOM   2209 HG11 VAL   143      74.357  62.453  50.267  1.00  0.00      
ATOM   2210 HG12 VAL   143      74.899  61.734  48.722  1.00  0.00      
ATOM   2211 HG13 VAL   143      75.030  63.451  48.980  1.00  0.00      
ATOM   2212  CG2 VAL   143      72.126  61.498  48.820  1.00  0.00      
ATOM   2213 HG21 VAL   143      72.710  60.581  48.748  1.00  0.00      
ATOM   2214 HG22 VAL   143      71.954  61.556  49.895  1.00  0.00      
ATOM   2215 HG23 VAL   143      71.228  61.414  48.208  1.00  0.00      
ATOM   2216  C   VAL   143      73.133  65.251  48.616  1.00  0.00      
ATOM   2217  O   VAL   143      73.427  65.680  47.559  1.00  0.00      
ATOM   2218  N   GLN   144      73.594  65.695  49.764  1.00  0.00      
ATOM   2219  H   GLN   144      73.279  65.224  50.600  1.00  0.00      
ATOM   2220  CA  GLN   144      74.749  66.693  49.901  1.00  0.00      
ATOM   2221  HA  GLN   144      75.268  66.772  48.946  1.00  0.00      
ATOM   2222  CB  GLN   144      74.149  68.108  50.323  1.00  0.00      
ATOM   2223  HB2 GLN   144      73.392  68.472  49.628  1.00  0.00      
ATOM   2224  HB3 GLN   144      73.682  67.946  51.294  1.00  0.00      
ATOM   2225  CG  GLN   144      75.166  69.221  50.458  1.00  0.00      
ATOM   2226  HG2 GLN   144      76.078  68.997  51.011  1.00  0.00      
ATOM   2227  HG3 GLN   144      75.363  69.608  49.458  1.00  0.00      
ATOM   2228  CD  GLN   144      74.455  70.366  51.228  1.00  0.00      
ATOM   2229  OE1 GLN   144      73.413  70.822  50.813  1.00  0.00      
ATOM   2230  NE2 GLN   144      75.091  70.932  52.240  1.00  0.00      
ATOM   2231 HE21 GLN   144      74.510  71.552  52.787  1.00  0.00      
ATOM   2232 HE22 GLN   144      75.944  70.527  52.598  1.00  0.00      
ATOM   2233  C   GLN   144      75.689  66.205  50.958  1.00  0.00      
ATOM   2234  O   GLN   144      75.259  65.667  52.026  1.00  0.00      
ATOM   2235  N   VAL   145      76.981  66.297  50.647  1.00  0.00      
ATOM   2236  H   VAL   145      77.254  66.679  49.752  1.00  0.00      
ATOM   2237  CA  VAL   145      78.079  66.010  51.546  1.00  0.00      
ATOM   2238  HA  VAL   145      77.676  65.658  52.496  1.00  0.00      
ATOM   2239  CB  VAL   145      79.010  64.968  50.980  1.00  0.00      
ATOM   2240  HB  VAL   145      79.517  65.315  50.080  1.00  0.00      
ATOM   2241  CG1 VAL   145      80.037  64.509  52.055  1.00  0.00      
ATOM   2242 HG11 VAL   145      80.409  65.305  52.700  1.00  0.00      
ATOM   2243 HG12 VAL   145      79.618  63.843  52.810  1.00  0.00      
ATOM   2244 HG13 VAL   145      80.803  63.881  51.600  1.00  0.00      
ATOM   2245  CG2 VAL   145      78.227  63.681  50.536  1.00  0.00      
ATOM   2246 HG21 VAL   145      78.898  62.826  50.452  1.00  0.00      
ATOM   2247 HG22 VAL   145      77.479  63.452  51.296  1.00  0.00      
ATOM   2248 HG23 VAL   145      77.788  63.818  49.548  1.00  0.00      
ATOM   2249  C   VAL   145      78.770  67.320  51.892  1.00  0.00      
ATOM   2250  O   VAL   145      79.259  68.020  51.029  1.00  0.00      
ATOM   2251  N   THR   146      78.815  67.689  53.162  1.00  0.00      
ATOM   2252  H   THR   146      78.298  67.128  53.824  1.00  0.00      
ATOM   2253  CA  THR   146      79.453  68.924  53.656  1.00  0.00      
ATOM   2254  HA  THR   146      79.525  69.627  52.826  1.00  0.00      
ATOM   2255  CB  THR   146      78.442  69.792  54.483  1.00  0.00      
ATOM   2256  HB  THR   146      78.142  69.391  55.451  1.00  0.00      
ATOM   2257  CG2 THR   146      79.067  71.173  54.698  1.00  0.00      
ATOM   2258 HG21 THR   146      79.049  71.803  53.809  1.00  0.00      
ATOM   2259 HG22 THR   146      78.534  71.853  55.363  1.00  0.00      
ATOM   2260 HG23 THR   146      80.037  71.067  55.183  1.00  0.00      
ATOM   2261  OG1 THR   146      77.287  70.043  53.683  1.00  0.00      
ATOM   2262  HG1 THR   146      76.845  69.191  53.703  1.00  0.00      
ATOM   2263  C   THR   146      80.850  68.741  54.429  1.00  0.00      
ATOM   2264  O   THR   146      80.832  67.933  55.338  1.00  0.00      
ATOM   2265  N   GLU   147      81.874  69.520  54.125  1.00  0.00      
ATOM   2266  H   GLU   147      81.903  70.178  53.359  1.00  0.00      
ATOM   2267  CA  GLU   147      83.142  69.377  54.895  1.00  0.00      
ATOM   2268  HA  GLU   147      83.196  68.345  55.244  1.00  0.00      
ATOM   2269  CB  GLU   147      84.335  69.789  54.019  1.00  0.00      
ATOM   2270  HB2 GLU   147      84.346  70.871  53.892  1.00  0.00      
ATOM   2271  HB3 GLU   147      85.222  69.480  54.571  1.00  0.00      
ATOM   2272  CG  GLU   147      84.452  68.980  52.728  1.00  0.00      
ATOM   2273  HG2 GLU   147      84.372  67.943  53.054  1.00  0.00      
ATOM   2274  HG3 GLU   147      83.664  69.242  52.021  1.00  0.00      
ATOM   2275  CD  GLU   147      85.772  69.305  52.014  1.00  0.00      
ATOM   2276  OE1 GLU   147      85.796  69.632  50.830  1.00  0.00      
ATOM   2277  OE2 GLU   147      86.869  69.183  52.731  1.00  0.00      
ATOM   2278  C   GLU   147      82.918  70.262  56.107  1.00  0.00      
ATOM   2279  O   GLU   147      82.593  71.403  56.033  1.00  0.00      
ATOM   2280  N   LEU   148      83.087  69.653  57.319  1.00  0.00      
ATOM   2281  H   LEU   148      83.457  68.714  57.333  1.00  0.00      
ATOM   2282  CA  LEU   148      83.165  70.398  58.643  1.00  0.00      
ATOM   2283  HA  LEU   148      82.635  71.349  58.591  1.00  0.00      
ATOM   2284  CB  LEU   148      82.411  69.561  59.642  1.00  0.00      
ATOM   2285  HB2 LEU   148      82.788  68.539  59.630  1.00  0.00      
ATOM   2286  HB3 LEU   148      82.330  69.968  60.650  1.00  0.00      
ATOM   2287  CG  LEU   148      80.928  69.459  59.267  1.00  0.00      
ATOM   2288  HG  LEU   148      80.759  69.013  58.287  1.00  0.00      
ATOM   2289  CD1 LEU   148      80.385  68.437  60.305  1.00  0.00      
ATOM   2290 HD11 LEU   148      80.801  67.455  60.080  1.00  0.00      
ATOM   2291 HD12 LEU   148      80.589  68.611  61.362  1.00  0.00      
ATOM   2292 HD13 LEU   148      79.309  68.316  60.182  1.00  0.00      
ATOM   2293  CD2 LEU   148      80.110  70.746  59.464  1.00  0.00      
ATOM   2294 HD21 LEU   148      79.045  70.521  59.409  1.00  0.00      
ATOM   2295 HD22 LEU   148      80.267  71.216  60.435  1.00  0.00      
ATOM   2296 HD23 LEU   148      80.393  71.473  58.702  1.00  0.00      
ATOM   2297  C   LEU   148      84.664  70.601  58.980  1.00  0.00      
ATOM   2298  O   LEU   148      85.485  70.071  58.232  1.00  0.00      
ATOM   2299  N   VAL   149      85.028  71.368  59.975  1.00  0.00      
ATOM   2300  H   VAL   149      84.372  71.944  60.483  1.00  0.00      
ATOM   2301  CA  VAL   149      86.431  71.520  60.428  1.00  0.00      
ATOM   2302  HA  VAL   149      87.051  71.935  59.634  1.00  0.00      
ATOM   2303  CB  VAL   149      86.452  72.589  61.527  1.00  0.00      
ATOM   2304  HB  VAL   149      85.617  72.351  62.186  1.00  0.00      
ATOM   2305  CG1 VAL   149      87.651  72.684  62.376  1.00  0.00      
ATOM   2306 HG11 VAL   149      87.718  73.450  63.150  1.00  0.00      
ATOM   2307 HG12 VAL   149      87.704  71.769  62.966  1.00  0.00      
ATOM   2308 HG13 VAL   149      88.500  72.844  61.712  1.00  0.00      
ATOM   2309  CG2 VAL   149      86.253  73.963  60.843  1.00  0.00      
ATOM   2310 HG21 VAL   149      85.500  73.875  60.061  1.00  0.00      
ATOM   2311 HG22 VAL   149      86.132  74.726  61.612  1.00  0.00      
ATOM   2312 HG23 VAL   149      87.142  74.258  60.285  1.00  0.00      
ATOM   2313  C   VAL   149      87.111  70.252  60.818  1.00  0.00      
ATOM   2314  O   VAL   149      88.257  70.002  60.408  1.00  0.00      
ATOM   2315  N   ASP   150      86.329  69.412  61.528  1.00  0.00      
ATOM   2316  H   ASP   150      85.392  69.728  61.734  1.00  0.00      
ATOM   2317  CA  ASP   150      86.780  68.144  62.173  1.00  0.00      
ATOM   2318  HA  ASP   150      87.839  68.037  61.936  1.00  0.00      
ATOM   2319  CB  ASP   150      86.733  68.286  63.754  1.00  0.00      
ATOM   2320  HB2 ASP   150      86.894  67.270  64.117  1.00  0.00      
ATOM   2321  HB3 ASP   150      87.543  68.978  63.982  1.00  0.00      
ATOM   2322  CG  ASP   150      85.480  68.865  64.434  1.00  0.00      
ATOM   2323  OD1 ASP   150      85.634  69.248  65.613  1.00  0.00      
ATOM   2324  OD2 ASP   150      84.416  68.936  63.780  1.00  0.00      
ATOM   2325  C   ASP   150      86.041  66.845  61.745  1.00  0.00      
ATOM   2326  O   ASP   150      86.519  65.852  62.337  1.00  0.00      
ATOM   2327  N   GLY   151      85.190  66.837  60.712  1.00  0.00      
ATOM   2328  H   GLY   151      84.968  67.734  60.304  1.00  0.00      
ATOM   2329  CA  GLY   151      84.741  65.679  59.976  1.00  0.00      
ATOM   2330  HA2 GLY   151      85.547  65.003  59.691  1.00  0.00      
ATOM   2331  HA3 GLY   151      84.015  65.178  60.617  1.00  0.00      
ATOM   2332  C   GLY   151      83.873  66.061  58.754  1.00  0.00      
ATOM   2333  O   GLY   151      84.275  66.980  58.029  1.00  0.00      
ATOM   2334  N   ILE   152      82.821  65.332  58.469  1.00  0.00      
ATOM   2335  H   ILE   152      82.725  64.506  59.043  1.00  0.00      
ATOM   2336  CA  ILE   152      81.848  65.505  57.383  1.00  0.00      
ATOM   2337  HA  ILE   152      81.925  66.518  56.987  1.00  0.00      
ATOM   2338  CB  ILE   152      82.103  64.625  56.111  1.00  0.00      
ATOM   2339  HB  ILE   152      81.338  64.982  55.423  1.00  0.00      
ATOM   2340  CG2 ILE   152      83.386  64.920  55.318  1.00  0.00      
ATOM   2341 HG21 ILE   152      84.230  64.391  55.759  1.00  0.00      
ATOM   2342 HG22 ILE   152      83.257  64.459  54.339  1.00  0.00      
ATOM   2343 HG23 ILE   152      83.593  65.982  55.183  1.00  0.00      
ATOM   2344  CG1 ILE   152      81.876  63.133  56.466  1.00  0.00      
ATOM   2345 HG12 ILE   152      82.657  62.779  57.139  1.00  0.00      
ATOM   2346 HG13 ILE   152      80.948  63.022  57.026  1.00  0.00      
ATOM   2347  CD1 ILE   152      81.899  62.307  55.162  1.00  0.00      
ATOM   2348 HD11 ILE   152      81.195  62.716  54.437  1.00  0.00      
ATOM   2349 HD12 ILE   152      82.848  62.286  54.627  1.00  0.00      
ATOM   2350 HD13 ILE   152      81.651  61.252  55.284  1.00  0.00      
ATOM   2351  C   ILE   152      80.473  65.281  57.882  1.00  0.00      
ATOM   2352  O   ILE   152      80.210  64.613  58.872  1.00  0.00      
ATOM   2353  N   PHE   153      79.481  65.785  57.078  1.00  0.00      
ATOM   2354  H   PHE   153      79.767  66.254  56.230  1.00  0.00      
ATOM   2355  CA  PHE   153      78.073  65.402  57.245  1.00  0.00      
ATOM   2356  HA  PHE   153      77.976  64.598  57.974  1.00  0.00      
ATOM   2357  CB  PHE   153      77.214  66.587  57.738  1.00  0.00      
ATOM   2358  HB2 PHE   153      77.548  66.970  58.702  1.00  0.00      
ATOM   2359  HB3 PHE   153      77.266  67.459  57.086  1.00  0.00      
ATOM   2360  CG  PHE   153      75.745  66.243  57.887  1.00  0.00      
ATOM   2361  CD1 PHE   153      74.759  66.612  56.973  1.00  0.00      
ATOM   2362  HD1 PHE   153      74.982  67.099  56.035  1.00  0.00      
ATOM   2363  CE1 PHE   153      73.430  66.192  57.125  1.00  0.00      
ATOM   2364  HE1 PHE   153      72.724  66.573  56.402  1.00  0.00      
ATOM   2365  CZ  PHE   153      73.068  65.428  58.196  1.00  0.00      
ATOM   2366  HZ  PHE   153      72.035  65.133  58.308  1.00  0.00      
ATOM   2367  CE2 PHE   153      74.006  65.119  59.154  1.00  0.00      
ATOM   2368  HE2 PHE   153      73.716  64.447  59.949  1.00  0.00      
ATOM   2369  CD2 PHE   153      75.339  65.482  59.083  1.00  0.00      
ATOM   2370  HD2 PHE   153      76.148  65.106  59.692  1.00  0.00      
ATOM   2371  C   PHE   153      77.507  64.867  55.868  1.00  0.00      
ATOM   2372  O   PHE   153      77.773  65.550  54.908  1.00  0.00      
ATOM   2373  N   ILE   154      76.759  63.776  55.851  1.00  0.00      
ATOM   2374  H   ILE   154      76.672  63.328  56.752  1.00  0.00      
ATOM   2375  CA  ILE   154      76.152  63.093  54.694  1.00  0.00      
ATOM   2376  HA  ILE   154      76.466  63.521  53.742  1.00  0.00      
ATOM   2377  CB  ILE   154      76.537  61.531  54.615  1.00  0.00      
ATOM   2378  HB  ILE   154      76.293  61.046  55.560  1.00  0.00      
ATOM   2379  CG2 ILE   154      75.925  60.856  53.311  1.00  0.00      
ATOM   2380 HG21 ILE   154      76.209  59.809  53.198  1.00  0.00      
ATOM   2381 HG22 ILE   154      74.838  60.887  53.232  1.00  0.00      
ATOM   2382 HG23 ILE   154      76.252  61.401  52.426  1.00  0.00      
ATOM   2383  CG1 ILE   154      78.080  61.467  54.439  1.00  0.00      
ATOM   2384 HG12 ILE   154      78.439  62.263  53.788  1.00  0.00      
ATOM   2385 HG13 ILE   154      78.637  61.666  55.355  1.00  0.00      
ATOM   2386  CD1 ILE   154      78.643  60.173  53.848  1.00  0.00      
ATOM   2387 HD11 ILE   154      79.713  60.172  54.053  1.00  0.00      
ATOM   2388 HD12 ILE   154      78.324  59.235  54.301  1.00  0.00      
ATOM   2389 HD13 ILE   154      78.409  60.088  52.787  1.00  0.00      
ATOM   2390  C   ILE   154      74.673  63.221  54.883  1.00  0.00      
ATOM   2391  O   ILE   154      74.035  62.544  55.721  1.00  0.00      
ATOM   2392  N   GLY   155      74.015  64.112  54.120  1.00  0.00      
ATOM   2393  H   GLY   155      74.529  64.498  53.341  1.00  0.00      
ATOM   2394  CA  GLY   155      72.620  64.471  54.255  1.00  0.00      
ATOM   2395  HA2 GLY   155      72.282  64.135  55.236  1.00  0.00      
ATOM   2396  HA3 GLY   155      72.381  65.528  54.136  1.00  0.00      
ATOM   2397  C   GLY   155      71.787  63.866  53.087  1.00  0.00      
ATOM   2398  O   GLY   155      72.228  63.949  51.897  1.00  0.00      
ATOM   2399  N   LEU   156      70.667  63.286  53.375  1.00  0.00      
ATOM   2400  H   LEU   156      70.295  63.230  54.312  1.00  0.00      
ATOM   2401  CA  LEU   156      69.767  62.702  52.401  1.00  0.00      
ATOM   2402  HA  LEU   156      70.275  62.858  51.450  1.00  0.00      
ATOM   2403  CB  LEU   156      69.655  61.172  52.652  1.00  0.00      
ATOM   2404  HB2 LEU   156      69.288  61.058  53.672  1.00  0.00      
ATOM   2405  HB3 LEU   156      68.905  60.651  52.056  1.00  0.00      
ATOM   2406  CG  LEU   156      70.944  60.402  52.528  1.00  0.00      
ATOM   2407  HG  LEU   156      71.710  61.062  52.124  1.00  0.00      
ATOM   2408  CD1 LEU   156      71.529  59.932  53.865  1.00  0.00      
ATOM   2409 HD11 LEU   156      72.402  59.330  53.614  1.00  0.00      
ATOM   2410 HD12 LEU   156      71.803  60.808  54.454  1.00  0.00      
ATOM   2411 HD13 LEU   156      70.770  59.376  54.415  1.00  0.00      
ATOM   2412  CD2 LEU   156      70.686  59.262  51.566  1.00  0.00      
ATOM   2413 HD21 LEU   156      70.359  59.643  50.599  1.00  0.00      
ATOM   2414 HD22 LEU   156      71.547  58.598  51.491  1.00  0.00      
ATOM   2415 HD23 LEU   156      69.900  58.622  51.968  1.00  0.00      
ATOM   2416  C   LEU   156      68.398  63.371  52.435  1.00  0.00      
ATOM   2417  O   LEU   156      67.818  63.592  53.547  1.00  0.00      
ATOM   2418  N   THR   157      67.858  63.785  51.293  1.00  0.00      
ATOM   2419  H   THR   157      68.482  63.891  50.506  1.00  0.00      
ATOM   2420  CA  THR   157      66.450  64.308  51.144  1.00  0.00      
ATOM   2421  HA  THR   157      65.934  64.366  52.102  1.00  0.00      
ATOM   2422  CB  THR   157      66.406  65.737  50.584  1.00  0.00      
ATOM   2423  HB  THR   157      67.028  65.668  49.691  1.00  0.00      
ATOM   2424  CG2 THR   157      64.989  65.964  50.058  1.00  0.00      
ATOM   2425 HG21 THR   157      64.230  66.067  50.832  1.00  0.00      
ATOM   2426 HG22 THR   157      64.969  66.953  49.598  1.00  0.00      
ATOM   2427 HG23 THR   157      64.585  65.266  49.325  1.00  0.00      
ATOM   2428  OG1 THR   157      66.891  66.723  51.503  1.00  0.00      
ATOM   2429  HG1 THR   157      66.863  67.516  50.962  1.00  0.00      
ATOM   2430  C   THR   157      65.765  63.360  50.205  1.00  0.00      
ATOM   2431  O   THR   157      66.405  63.061  49.176  1.00  0.00      
ATOM   2432  N   VAL   158      64.641  62.713  50.611  1.00  0.00      
ATOM   2433  H   VAL   158      64.215  63.039  51.467  1.00  0.00      
ATOM   2434  CA  VAL   158      63.980  61.607  49.900  1.00  0.00      
ATOM   2435  HA  VAL   158      64.412  61.561  48.901  1.00  0.00      
ATOM   2436  CB  VAL   158      64.252  60.209  50.634  1.00  0.00      
ATOM   2437  HB  VAL   158      64.171  60.320  51.715  1.00  0.00      
ATOM   2438  CG1 VAL   158      63.196  59.202  50.303  1.00  0.00      
ATOM   2439 HG11 VAL   158      62.997  59.187  49.231  1.00  0.00      
ATOM   2440 HG12 VAL   158      63.547  58.294  50.793  1.00  0.00      
ATOM   2441 HG13 VAL   158      62.289  59.448  50.855  1.00  0.00      
ATOM   2442  CG2 VAL   158      65.652  59.747  50.354  1.00  0.00      
ATOM   2443 HG21 VAL   158      66.317  60.598  50.503  1.00  0.00      
ATOM   2444 HG22 VAL   158      66.036  58.885  50.900  1.00  0.00      
ATOM   2445 HG23 VAL   158      65.658  59.485  49.296  1.00  0.00      
ATOM   2446  C   VAL   158      62.541  61.919  49.869  1.00  0.00      
ATOM   2447  O   VAL   158      61.939  62.275  50.864  1.00  0.00      
ATOM   2448  N   ASN   159      62.001  61.817  48.682  1.00  0.00      
ATOM   2449  H   ASN   159      62.544  61.617  47.854  1.00  0.00      
ATOM   2450  CA  ASN   159      60.577  61.962  48.493  1.00  0.00      
ATOM   2451  HA  ASN   159      60.202  62.924  48.843  1.00  0.00      
ATOM   2452  CB  ASN   159      60.343  61.919  46.997  1.00  0.00      
ATOM   2453  HB2 ASN   159      60.998  62.613  46.470  1.00  0.00      
ATOM   2454  HB3 ASN   159      60.550  60.935  46.577  1.00  0.00      
ATOM   2455  CG  ASN   159      58.906  62.282  46.616  1.00  0.00      
ATOM   2456  OD1 ASN   159      57.964  61.703  47.142  1.00  0.00      
ATOM   2457  ND2 ASN   159      58.618  63.247  45.750  1.00  0.00      
ATOM   2458 HD21 ASN   159      57.648  63.376  45.502  1.00  0.00      
ATOM   2459 HD22 ASN   159      59.380  63.823  45.423  1.00  0.00      
ATOM   2460  C   ASN   159      59.882  60.774  49.211  1.00  0.00      
ATOM   2461  O   ASN   159      60.225  59.637  49.080  1.00  0.00      
ATOM   2462  N   HID   160      58.898  61.122  50.037  1.00  0.00      
ATOM   2463  H   HID   160      58.621  62.073  50.095  1.00  0.00      
ATOM   2464  CA  HID   160      58.261  60.230  50.955  1.00  0.00      
ATOM   2465  HA  HID   160      59.054  59.622  51.418  1.00  0.00      
ATOM   2466  CB  HID   160      57.471  60.991  52.039  1.00  0.00      
ATOM   2467  HB2 HID   160      57.916  61.981  52.226  1.00  0.00      
ATOM   2468  HB3 HID   160      56.437  61.193  51.704  1.00  0.00      
ATOM   2469  CG  HID   160      57.437  60.334  53.378  1.00  0.00      
ATOM   2470  ND1 HID   160      57.221  58.992  53.612  1.00  0.00      
ATOM   2471  HD1 HID   160      57.101  58.263  52.896  1.00  0.00      
ATOM   2472  CE1 HID   160      57.260  58.794  54.951  1.00  0.00      
ATOM   2473  HE1 HID   160      57.103  57.820  55.408  1.00  0.00      
ATOM   2474  NE2 HID   160      57.485  59.930  55.593  1.00  0.00      
ATOM   2475  CD2 HID   160      57.598  60.899  54.622  1.00  0.00      
ATOM   2476  HD2 HID   160      57.774  61.947  54.863  1.00  0.00      
ATOM   2477  C   HID   160      57.338  59.188  50.292  1.00  0.00      
ATOM   2478  O   HID   160      56.952  58.203  50.934  1.00  0.00      
ATOM   2479  N   VAL   161      56.988  59.399  49.017  1.00  0.00      
ATOM   2480  H   VAL   161      57.317  60.248  48.575  1.00  0.00      
ATOM   2481  CA  VAL   161      56.248  58.436  48.196  1.00  0.00      
ATOM   2482  HA  VAL   161      55.379  58.085  48.755  1.00  0.00      
ATOM   2483  CB  VAL   161      55.747  59.129  46.910  1.00  0.00      
ATOM   2484  HB  VAL   161      56.607  59.491  46.346  1.00  0.00      
ATOM   2485  CG1 VAL   161      54.947  58.191  46.004  1.00  0.00      
ATOM   2486 HG11 VAL   161      55.590  57.407  45.607  1.00  0.00      
ATOM   2487 HG12 VAL   161      54.128  57.745  46.567  1.00  0.00      
ATOM   2488 HG13 VAL   161      54.529  58.754  45.172  1.00  0.00      
ATOM   2489  CG2 VAL   161      54.833  60.321  47.229  1.00  0.00      
ATOM   2490 HG21 VAL   161      55.345  61.036  47.867  1.00  0.00      
ATOM   2491 HG22 VAL   161      54.550  60.828  46.306  1.00  0.00      
ATOM   2492 HG23 VAL   161      53.936  59.972  47.738  1.00  0.00      
ATOM   2493  C   VAL   161      57.119  57.213  47.878  1.00  0.00      
ATOM   2494  O   VAL   161      56.603  56.110  47.707  1.00  0.00      
ATOM   2495  N   VAL   162      58.452  57.352  47.832  1.00  0.00      
ATOM   2496  H   VAL   162      58.921  58.201  48.113  1.00  0.00      
ATOM   2497  CA  VAL   162      59.378  56.246  47.491  1.00  0.00      
ATOM   2498  HA  VAL   162      59.002  55.623  46.679  1.00  0.00      
ATOM   2499  CB  VAL   162      60.770  56.804  46.981  1.00  0.00      
ATOM   2500  HB  VAL   162      61.258  57.349  47.789  1.00  0.00      
ATOM   2501  CG1 VAL   162      61.718  55.613  46.686  1.00  0.00      
ATOM   2502 HG11 VAL   162      61.293  54.672  46.337  1.00  0.00      
ATOM   2503 HG12 VAL   162      62.515  55.843  45.979  1.00  0.00      
ATOM   2504 HG13 VAL   162      62.215  55.441  47.640  1.00  0.00      
ATOM   2505  CG2 VAL   162      60.688  57.727  45.739  1.00  0.00      
ATOM   2506 HG21 VAL   162      61.714  58.095  45.710  1.00  0.00      
ATOM   2507 HG22 VAL   162      60.327  57.194  44.859  1.00  0.00      
ATOM   2508 HG23 VAL   162      60.072  58.597  45.965  1.00  0.00      
ATOM   2509  C   VAL   162      59.604  55.312  48.654  1.00  0.00      
ATOM   2510  O   VAL   162      59.648  54.109  48.498  1.00  0.00      
ATOM   2511  N   ALA   163      59.689  55.856  49.873  1.00  0.00      
ATOM   2512  H   ALA   163      59.527  56.849  49.971  1.00  0.00      
ATOM   2513  CA  ALA   163      60.172  55.157  51.064  1.00  0.00      
ATOM   2514  HA  ALA   163      59.945  54.092  50.987  1.00  0.00      
ATOM   2515  CB  ALA   163      61.699  55.341  51.092  1.00  0.00      
ATOM   2516  HB1 ALA   163      61.942  56.402  51.012  1.00  0.00      
ATOM   2517  HB2 ALA   163      62.113  54.976  52.029  1.00  0.00      
ATOM   2518  HB3 ALA   163      62.155  54.802  50.262  1.00  0.00      
ATOM   2519  C   ALA   163      59.543  55.685  52.369  1.00  0.00      
ATOM   2520  O   ALA   163      59.307  56.884  52.501  1.00  0.00      
ATOM   2521  N   ASP   164      59.354  54.801  53.357  1.00  0.00      
ATOM   2522  H   ASP   164      59.538  53.826  53.171  1.00  0.00      
ATOM   2523  CA  ASP   164      59.298  55.184  54.777  1.00  0.00      
ATOM   2524  HA  ASP   164      58.906  56.198  54.854  1.00  0.00      
ATOM   2525  CB  ASP   164      58.335  54.271  55.552  1.00  0.00      
ATOM   2526  HB2 ASP   164      58.294  54.612  56.586  1.00  0.00      
ATOM   2527  HB3 ASP   164      57.342  54.437  55.146  1.00  0.00      
ATOM   2528  CG  ASP   164      58.626  52.760  55.554  1.00  0.00      
ATOM   2529  OD1 ASP   164      59.696  52.289  55.094  1.00  0.00      
ATOM   2530  OD2 ASP   164      57.756  52.028  56.080  1.00  0.00      
ATOM   2531  C   ASP   164      60.702  55.199  55.414  1.00  0.00      
ATOM   2532  O   ASP   164      61.690  54.872  54.759  1.00  0.00      
ATOM   2533  N   GLY   165      60.812  55.566  56.697  1.00  0.00      
ATOM   2534  H   GLY   165      59.968  55.749  57.221  1.00  0.00      
ATOM   2535  CA  GLY   165      62.092  55.652  57.414  1.00  0.00      
ATOM   2536  HA2 GLY   165      62.704  56.436  56.968  1.00  0.00      
ATOM   2537  HA3 GLY   165      61.892  55.921  58.451  1.00  0.00      
ATOM   2538  C   GLY   165      62.895  54.343  57.417  1.00  0.00      
ATOM   2539  O   GLY   165      64.113  54.362  57.238  1.00  0.00      
ATOM   2540  N   LYS   166      62.228  53.191  57.545  1.00  0.00      
ATOM   2541  H   LYS   166      61.229  53.244  57.731  1.00  0.00      
ATOM   2542  CA  LYS   166      62.876  51.869  57.468  1.00  0.00      
ATOM   2543  HA  LYS   166      63.783  51.892  58.077  1.00  0.00      
ATOM   2544  CB  LYS   166      61.943  50.800  58.060  1.00  0.00      
ATOM   2545  HB2 LYS   166      60.947  50.917  57.632  1.00  0.00      
ATOM   2546  HB3 LYS   166      62.323  49.807  57.814  1.00  0.00      
ATOM   2547  CG  LYS   166      61.876  50.951  59.591  1.00  0.00      
ATOM   2548  HG2 LYS   166      62.856  50.732  60.017  1.00  0.00      
ATOM   2549  HG3 LYS   166      61.630  51.984  59.839  1.00  0.00      
ATOM   2550  CD  LYS   166      60.827  50.060  60.264  1.00  0.00      
ATOM   2551  HD2 LYS   166      60.772  50.350  61.314  1.00  0.00      
ATOM   2552  HD3 LYS   166      59.855  50.242  59.808  1.00  0.00      
ATOM   2553  CE  LYS   166      61.172  48.570  60.186  1.00  0.00      
ATOM   2554  HE2 LYS   166      61.056  48.219  59.157  1.00  0.00      
ATOM   2555  HE3 LYS   166      62.219  48.442  60.472  1.00  0.00      
ATOM   2556  NZ  LYS   166      60.323  47.779  61.108  1.00  0.00      
ATOM   2557  HZ1 LYS   166      59.328  47.875  60.909  1.00  0.00      
ATOM   2558  HZ2 LYS   166      60.549  46.789  61.065  1.00  0.00      
ATOM   2559  HZ3 LYS   166      60.442  48.103  62.068  1.00  0.00      
ATOM   2560  C   LYS   166      63.355  51.535  56.049  1.00  0.00      
ATOM   2561  O   LYS   166      64.483  51.066  55.904  1.00  0.00      
ATOM   2562  N   SER   167      62.581  51.860  55.008  1.00  0.00      
ATOM   2563  H   SER   167      61.656  52.235  55.196  1.00  0.00      
ATOM   2564  CA  SER   167      63.018  51.748  53.599  1.00  0.00      
ATOM   2565  HA  SER   167      63.364  50.731  53.413  1.00  0.00      
ATOM   2566  CB  SER   167      61.852  52.033  52.644  1.00  0.00      
ATOM   2567  HB2 SER   167      61.551  53.070  52.753  1.00  0.00      
ATOM   2568  HB3 SER   167      62.183  51.866  51.617  1.00  0.00      
ATOM   2569  OG  SER   167      60.722  51.227  52.903  1.00  0.00      
ATOM   2570  HG  SER   167      60.254  51.615  53.678  1.00  0.00      
ATOM   2571  C   SER   167      64.169  52.718  53.265  1.00  0.00      
ATOM   2572  O   SER   167      65.099  52.379  52.534  1.00  0.00      
ATOM   2573  N   PHE   168      64.145  53.922  53.837  1.00  0.00      
ATOM   2574  H   PHE   168      63.328  54.160  54.392  1.00  0.00      
ATOM   2575  CA  PHE   168      65.182  54.949  53.711  1.00  0.00      
ATOM   2576  HA  PHE   168      65.344  55.167  52.655  1.00  0.00      
ATOM   2577  CB  PHE   168      64.646  56.219  54.395  1.00  0.00      
ATOM   2578  HB2 PHE   168      63.758  56.547  53.851  1.00  0.00      
ATOM   2579  HB3 PHE   168      64.314  55.967  55.396  1.00  0.00      
ATOM   2580  CG  PHE   168      65.590  57.395  54.535  1.00  0.00      
ATOM   2581  CD1 PHE   168      65.425  58.520  53.709  1.00  0.00      
ATOM   2582  HD1 PHE   168      64.661  58.511  52.949  1.00  0.00      
ATOM   2583  CE1 PHE   168      66.218  59.665  53.901  1.00  0.00      
ATOM   2584  HE1 PHE   168      66.078  60.540  53.281  1.00  0.00      
ATOM   2585  CZ  PHE   168      67.181  59.679  54.923  1.00  0.00      
ATOM   2586  HZ  PHE   168      67.772  60.562  55.093  1.00  0.00      
ATOM   2587  CE2 PHE   168      67.365  58.551  55.738  1.00  0.00      
ATOM   2588  HE2 PHE   168      68.112  58.562  56.519  1.00  0.00      
ATOM   2589  CD2 PHE   168      66.556  57.419  55.559  1.00  0.00      
ATOM   2590  HD2 PHE   168      66.667  56.580  56.229  1.00  0.00      
ATOM   2591  C   PHE   168      66.520  54.461  54.286  1.00  0.00      
ATOM   2592  O   PHE   168      67.525  54.429  53.574  1.00  0.00      
ATOM   2593  N   TRP   169      66.538  53.992  55.539  1.00  0.00      
ATOM   2594  H   TRP   169      65.693  54.052  56.101  1.00  0.00      
ATOM   2595  CA  TRP   169      67.754  53.445  56.154  1.00  0.00      
ATOM   2596  HA  TRP   169      68.571  54.132  55.935  1.00  0.00      
ATOM   2597  CB  TRP   169      67.602  53.399  57.682  1.00  0.00      
ATOM   2598  HB2 TRP   169      66.691  52.856  57.941  1.00  0.00      
ATOM   2599  HB3 TRP   169      68.447  52.852  58.103  1.00  0.00      
ATOM   2600  CG  TRP   169      67.583  54.759  58.320  1.00  0.00      
ATOM   2601  CD1 TRP   169      66.551  55.319  58.994  1.00  0.00      
ATOM   2602  HD1 TRP   169      65.593  54.841  59.162  1.00  0.00      
ATOM   2603  NE1 TRP   169      66.885  56.607  59.374  1.00  0.00      
ATOM   2604  HE1 TRP   169      66.227  57.264  59.784  1.00  0.00      
ATOM   2605  CE2 TRP   169      68.171  56.927  58.999  1.00  0.00      
ATOM   2606  CZ2 TRP   169      68.953  58.081  59.150  1.00  0.00      
ATOM   2607  HZ2 TRP   169      68.565  58.935  59.682  1.00  0.00      
ATOM   2608  CH2 TRP   169      70.229  58.125  58.568  1.00  0.00      
ATOM   2609  HH2 TRP   169      70.832  59.018  58.652  1.00  0.00      
ATOM   2610  CZ3 TRP   169      70.707  57.010  57.856  1.00  0.00      
ATOM   2611  HZ3 TRP   169      71.675  57.053  57.378  1.00  0.00      
ATOM   2612  CE3 TRP   169      69.932  55.841  57.745  1.00  0.00      
ATOM   2613  HE3 TRP   169      70.317  54.994  57.198  1.00  0.00      
ATOM   2614  CD2 TRP   169      68.639  55.769  58.309  1.00  0.00      
ATOM   2615  C   TRP   169      68.192  52.099  55.555  1.00  0.00      
ATOM   2616  O   TRP   169      69.376  51.762  55.647  1.00  0.00      
ATOM   2617  N   LEU   170      67.293  51.367  54.883  1.00  0.00      
ATOM   2618  H   LEU   170      66.332  51.675  54.932  1.00  0.00      
ATOM   2619  CA  LEU   170      67.663  50.180  54.164  1.00  0.00      
ATOM   2620  HA  LEU   170      68.196  49.502  54.830  1.00  0.00      
ATOM   2621  CB  LEU   170      66.332  49.451  53.803  1.00  0.00      
ATOM   2622  HB2 LEU   170      65.846  49.028  54.681  1.00  0.00      
ATOM   2623  HB3 LEU   170      65.604  50.140  53.374  1.00  0.00      
ATOM   2624  CG  LEU   170      66.356  48.408  52.722  1.00  0.00      
ATOM   2625  HG  LEU   170      66.769  48.737  51.768  1.00  0.00      
ATOM   2626  CD1 LEU   170      67.334  47.335  53.178  1.00  0.00      
ATOM   2627 HD11 LEU   170      68.293  47.820  53.359  1.00  0.00      
ATOM   2628 HD12 LEU   170      67.051  46.856  54.116  1.00  0.00      
ATOM   2629 HD13 LEU   170      67.624  46.751  52.304  1.00  0.00      
ATOM   2630  CD2 LEU   170      65.019  47.612  52.584  1.00  0.00      
ATOM   2631 HD21 LEU   170      64.227  48.305  52.301  1.00  0.00      
ATOM   2632 HD22 LEU   170      65.110  46.765  51.904  1.00  0.00      
ATOM   2633 HD23 LEU   170      64.700  47.162  53.524  1.00  0.00      
ATOM   2634  C   LEU   170      68.489  50.479  52.896  1.00  0.00      
ATOM   2635  O   LEU   170      69.488  49.879  52.616  1.00  0.00      
ATOM   2636  N   PHE   171      68.087  51.571  52.191  1.00  0.00      
ATOM   2637  H   PHE   171      67.240  52.063  52.439  1.00  0.00      
ATOM   2638  CA  PHE   171      68.850  52.207  51.094  1.00  0.00      
ATOM   2639  HA  PHE   171      69.097  51.428  50.372  1.00  0.00      
ATOM   2640  CB  PHE   171      67.965  53.253  50.345  1.00  0.00      
ATOM   2641  HB2 PHE   171      67.149  52.703  49.876  1.00  0.00      
ATOM   2642  HB3 PHE   171      67.469  53.927  51.043  1.00  0.00      
ATOM   2643  CG  PHE   171      68.683  54.062  49.284  1.00  0.00      
ATOM   2644  CD1 PHE   171      68.764  53.559  48.002  1.00  0.00      
ATOM   2645  HD1 PHE   171      68.268  52.614  47.838  1.00  0.00      
ATOM   2646  CE1 PHE   171      69.442  54.269  46.965  1.00  0.00      
ATOM   2647  HE1 PHE   171      69.468  53.887  45.955  1.00  0.00      
ATOM   2648  CZ  PHE   171      69.951  55.565  47.271  1.00  0.00      
ATOM   2649  HZ  PHE   171      70.399  56.182  46.506  1.00  0.00      
ATOM   2650  CE2 PHE   171      69.948  56.039  48.600  1.00  0.00      
ATOM   2651  HE2 PHE   171      70.414  56.999  48.763  1.00  0.00      
ATOM   2652  CD2 PHE   171      69.326  55.307  49.624  1.00  0.00      
ATOM   2653  HD2 PHE   171      69.282  55.696  50.630  1.00  0.00      
ATOM   2654  C   PHE   171      70.268  52.755  51.439  1.00  0.00      
ATOM   2655  O   PHE   171      71.212  52.440  50.749  1.00  0.00      
ATOM   2656  N   VAL   172      70.409  53.388  52.612  1.00  0.00      
ATOM   2657  H   VAL   172      69.562  53.597  53.121  1.00  0.00      
ATOM   2658  CA  VAL   172      71.739  53.849  53.089  1.00  0.00      
ATOM   2659  HA  VAL   172      72.266  54.288  52.242  1.00  0.00      
ATOM   2660  CB  VAL   172      71.662  54.914  54.244  1.00  0.00      
ATOM   2661  HB  VAL   172      71.425  54.331  55.134  1.00  0.00      
ATOM   2662  CG1 VAL   172      73.026  55.612  54.528  1.00  0.00      
ATOM   2663 HG11 VAL   172      73.887  54.949  54.614  1.00  0.00      
ATOM   2664 HG12 VAL   172      73.199  56.272  53.678  1.00  0.00      
ATOM   2665 HG13 VAL   172      72.876  56.183  55.444  1.00  0.00      
ATOM   2666  CG2 VAL   172      70.634  56.029  54.072  1.00  0.00      
ATOM   2667 HG21 VAL   172      69.648  55.588  54.223  1.00  0.00      
ATOM   2668 HG22 VAL   172      70.847  56.820  54.790  1.00  0.00      
ATOM   2669 HG23 VAL   172      70.669  56.467  53.075  1.00  0.00      
ATOM   2670  C   VAL   172      72.605  52.643  53.523  1.00  0.00      
ATOM   2671  O   VAL   172      73.770  52.592  53.259  1.00  0.00      
ATOM   2672  N   ASN   173      72.073  51.615  54.238  1.00  0.00      
ATOM   2673  H   ASN   173      71.119  51.746  54.545  1.00  0.00      
ATOM   2674  CA  ASN   173      72.912  50.474  54.575  1.00  0.00      
ATOM   2675  HA  ASN   173      73.809  50.939  54.984  1.00  0.00      
ATOM   2676  CB  ASN   173      72.139  49.550  55.523  1.00  0.00      
ATOM   2677  HB2 ASN   173      71.056  49.617  55.414  1.00  0.00      
ATOM   2678  HB3 ASN   173      72.391  48.506  55.338  1.00  0.00      
ATOM   2679  CG  ASN   173      72.320  49.973  56.968  1.00  0.00      
ATOM   2680  OD1 ASN   173      73.297  49.522  57.572  1.00  0.00      
ATOM   2681  ND2 ASN   173      71.329  50.691  57.475  1.00  0.00      
ATOM   2682 HD21 ASN   173      71.525  51.059  58.395  1.00  0.00      
ATOM   2683 HD22 ASN   173      70.572  51.005  56.886  1.00  0.00      
ATOM   2684  C   ASN   173      73.459  49.702  53.364  1.00  0.00      
ATOM   2685  O   ASN   173      74.602  49.206  53.428  1.00  0.00      
ATOM   2686  N   SER   174      72.609  49.716  52.259  1.00  0.00      
ATOM   2687  H   SER   174      71.683  50.094  52.404  1.00  0.00      
ATOM   2688  CA  SER   174      72.954  49.126  50.944  1.00  0.00      
ATOM   2689  HA  SER   174      73.375  48.138  51.133  1.00  0.00      
ATOM   2690  CB  SER   174      71.722  49.011  50.027  1.00  0.00      
ATOM   2691  HB2 SER   174      71.236  49.970  49.848  1.00  0.00      
ATOM   2692  HB3 SER   174      72.106  48.526  49.130  1.00  0.00      
ATOM   2693  OG  SER   174      70.799  48.088  50.636  1.00  0.00      
ATOM   2694  HG  SER   174      70.467  48.552  51.408  1.00  0.00      
ATOM   2695  C   SER   174      74.089  49.920  50.267  1.00  0.00      
ATOM   2696  O   SER   174      74.982  49.295  49.706  1.00  0.00      
ATOM   2697  N   TRP   175      73.995  51.230  50.234  1.00  0.00      
ATOM   2698  H   TRP   175      73.214  51.671  50.699  1.00  0.00      
ATOM   2699  CA  TRP   175      75.167  52.052  49.804  1.00  0.00      
ATOM   2700  HA  TRP   175      75.318  51.962  48.728  1.00  0.00      
ATOM   2701  CB  TRP   175      74.710  53.491  50.035  1.00  0.00      
ATOM   2702  HB2 TRP   175      73.724  53.671  49.607  1.00  0.00      
ATOM   2703  HB3 TRP   175      74.462  53.683  51.078  1.00  0.00      
ATOM   2704  CG  TRP   175      75.454  54.646  49.575  1.00  0.00      
ATOM   2705  CD1 TRP   175      76.370  54.610  48.560  1.00  0.00      
ATOM   2706  HD1 TRP   175      76.712  53.711  48.070  1.00  0.00      
ATOM   2707  NE1 TRP   175      76.654  55.954  48.256  1.00  0.00      
ATOM   2708  HE1 TRP   175      77.382  56.287  47.641  1.00  0.00      
ATOM   2709  CE2 TRP   175      75.953  56.867  49.000  1.00  0.00      
ATOM   2710  CZ2 TRP   175      76.049  58.259  49.167  1.00  0.00      
ATOM   2711  HZ2 TRP   175      76.632  58.857  48.482  1.00  0.00      
ATOM   2712  CH2 TRP   175      75.220  58.882  50.126  1.00  0.00      
ATOM   2713  HH2 TRP   175      75.259  59.961  50.161  1.00  0.00      
ATOM   2714  CZ3 TRP   175      74.377  58.089  50.915  1.00  0.00      
ATOM   2715  HZ3 TRP   175      73.790  58.613  51.655  1.00  0.00      
ATOM   2716  CE3 TRP   175      74.329  56.698  50.797  1.00  0.00      
ATOM   2717  HE3 TRP   175      73.659  56.014  51.297  1.00  0.00      
ATOM   2718  CD2 TRP   175      75.177  56.035  49.879  1.00  0.00      
ATOM   2719  C   TRP   175      76.471  51.822  50.655  1.00  0.00      
ATOM   2720  O   TRP   175      77.543  51.573  50.095  1.00  0.00      
ATOM   2721  N   ALA   176      76.347  51.807  51.940  1.00  0.00      
ATOM   2722  H   ALA   176      75.408  51.810  52.310  1.00  0.00      
ATOM   2723  CA  ALA   176      77.486  51.670  52.874  1.00  0.00      
ATOM   2724  HA  ALA   176      78.240  52.418  52.632  1.00  0.00      
ATOM   2725  CB  ALA   176      77.068  52.012  54.269  1.00  0.00      
ATOM   2726  HB1 ALA   176      76.377  51.270  54.668  1.00  0.00      
ATOM   2727  HB2 ALA   176      77.959  52.206  54.866  1.00  0.00      
ATOM   2728  HB3 ALA   176      76.508  52.944  54.187  1.00  0.00      
ATOM   2729  C   ALA   176      78.071  50.277  52.734  1.00  0.00      
ATOM   2730  O   ALA   176      79.279  50.146  52.766  1.00  0.00      
ATOM   2731  N   GLU   177      77.294  49.185  52.563  1.00  0.00      
ATOM   2732  H   GLU   177      76.292  49.254  52.668  1.00  0.00      
ATOM   2733  CA  GLU   177      77.913  47.821  52.378  1.00  0.00      
ATOM   2734  HA  GLU   177      78.599  47.712  53.217  1.00  0.00      
ATOM   2735  CB  GLU   177      76.881  46.708  52.372  1.00  0.00      
ATOM   2736  HB2 GLU   177      76.418  46.621  53.355  1.00  0.00      
ATOM   2737  HB3 GLU   177      76.060  46.948  51.696  1.00  0.00      
ATOM   2738  CG  GLU   177      77.360  45.315  51.984  1.00  0.00      
ATOM   2739  HG2 GLU   177      77.536  45.332  50.909  1.00  0.00      
ATOM   2740  HG3 GLU   177      78.351  45.125  52.397  1.00  0.00      
ATOM   2741  CD  GLU   177      76.491  44.210  52.643  1.00  0.00      
ATOM   2742  OE1 GLU   177      76.827  43.016  52.504  1.00  0.00      
ATOM   2743  OE2 GLU   177      75.496  44.464  53.310  1.00  0.00      
ATOM   2744  C   GLU   177      78.658  47.805  51.023  1.00  0.00      
ATOM   2745  O   GLU   177      79.779  47.278  50.971  1.00  0.00      
ATOM   2746  N   ILE   178      78.074  48.436  49.988  1.00  0.00      
ATOM   2747  H   ILE   178      77.125  48.776  50.044  1.00  0.00      
ATOM   2748  CA  ILE   178      78.682  48.511  48.619  1.00  0.00      
ATOM   2749  HA  ILE   178      79.088  47.527  48.385  1.00  0.00      
ATOM   2750  CB  ILE   178      77.530  48.839  47.519  1.00  0.00      
ATOM   2751  HB  ILE   178      76.916  49.598  48.003  1.00  0.00      
ATOM   2752  CG2 ILE   178      78.156  49.504  46.200  1.00  0.00      
ATOM   2753 HG21 ILE   178      78.789  48.792  45.671  1.00  0.00      
ATOM   2754 HG22 ILE   178      77.394  49.991  45.590  1.00  0.00      
ATOM   2755 HG23 ILE   178      78.888  50.216  46.581  1.00  0.00      
ATOM   2756  CG1 ILE   178      76.729  47.620  47.058  1.00  0.00      
ATOM   2757 HG12 ILE   178      77.363  46.918  46.515  1.00  0.00      
ATOM   2758 HG13 ILE   178      76.277  47.197  47.955  1.00  0.00      
ATOM   2759  CD1 ILE   178      75.575  48.052  46.188  1.00  0.00      
ATOM   2760 HD11 ILE   178      76.064  48.478  45.312  1.00  0.00      
ATOM   2761 HD12 ILE   178      74.993  47.152  45.993  1.00  0.00      
ATOM   2762 HD13 ILE   178      74.959  48.810  46.672  1.00  0.00      
ATOM   2763  C   ILE   178      79.939  49.334  48.738  1.00  0.00      
ATOM   2764  O   ILE   178      80.889  48.890  48.093  1.00  0.00      
ATOM   2765  N   SER   179      80.033  50.385  49.557  1.00  0.00      
ATOM   2766  H   SER   179      79.210  50.818  49.950  1.00  0.00      
ATOM   2767  CA  SER   179      81.226  51.179  49.752  1.00  0.00      
ATOM   2768  HA  SER   179      81.645  51.185  48.746  1.00  0.00      
ATOM   2769  CB  SER   179      80.778  52.557  50.283  1.00  0.00      
ATOM   2770  HB2 SER   179      79.972  52.887  49.626  1.00  0.00      
ATOM   2771  HB3 SER   179      80.217  52.372  51.199  1.00  0.00      
ATOM   2772  OG  SER   179      81.845  53.467  50.490  1.00  0.00      
ATOM   2773  HG  SER   179      82.479  53.002  51.040  1.00  0.00      
ATOM   2774  C   SER   179      82.351  50.582  50.593  1.00  0.00      
ATOM   2775  O   SER   179      83.542  50.699  50.298  1.00  0.00      
ATOM   2776  N   ARG   180      81.857  49.730  51.527  1.00  0.00      
ATOM   2777  H   ARG   180      80.854  49.698  51.635  1.00  0.00      
ATOM   2778  CA  ARG   180      82.629  48.805  52.365  1.00  0.00      
ATOM   2779  HA  ARG   180      83.374  49.503  52.746  1.00  0.00      
ATOM   2780  CB  ARG   180      81.767  48.415  53.608  1.00  0.00      
ATOM   2781  HB2 ARG   180      81.289  49.294  54.041  1.00  0.00      
ATOM   2782  HB3 ARG   180      80.919  47.803  53.300  1.00  0.00      
ATOM   2783  CG  ARG   180      82.513  47.716  54.707  1.00  0.00      
ATOM   2784  HG2 ARG   180      82.819  46.690  54.501  1.00  0.00      
ATOM   2785  HG3 ARG   180      83.411  48.280  54.962  1.00  0.00      
ATOM   2786  CD  ARG   180      81.835  47.812  56.123  1.00  0.00      
ATOM   2787  HD2 ARG   180      82.608  47.557  56.848  1.00  0.00      
ATOM   2788  HD3 ARG   180      81.550  48.848  56.303  1.00  0.00      
ATOM   2789  NE  ARG   180      80.763  46.827  56.198  1.00  0.00      
ATOM   2790  HE  ARG   180      81.131  45.903  56.374  1.00  0.00      
ATOM   2791  CZ  ARG   180      79.465  47.038  55.987  1.00  0.00      
ATOM   2792  NH1 ARG   180      78.994  48.227  55.774  1.00  0.00      
ATOM   2793 HH11 ARG   180      79.576  49.046  55.676  1.00  0.00      
ATOM   2794 HH12 ARG   180      78.069  48.462  56.105  1.00  0.00      
ATOM   2795  NH2 ARG   180      78.736  46.027  56.046  1.00  0.00      
ATOM   2796 HH21 ARG   180      79.058  45.146  56.419  1.00  0.00      
ATOM   2797 HH22 ARG   180      77.746  46.153  55.885  1.00  0.00      
ATOM   2798  C   ARG   180      83.256  47.634  51.608  1.00  0.00      
ATOM   2799  O   ARG   180      84.115  46.938  52.139  1.00  0.00      
ATOM   2800  N   GLY   181      82.891  47.514  50.334  1.00  0.00      
ATOM   2801  H   GLY   181      82.158  48.106  49.970  1.00  0.00      
ATOM   2802  CA  GLY   181      83.614  46.764  49.336  1.00  0.00      
ATOM   2803  HA2 GLY   181      83.986  47.451  48.576  1.00  0.00      
ATOM   2804  HA3 GLY   181      84.473  46.283  49.805  1.00  0.00      
ATOM   2805  C   GLY   181      82.979  45.570  48.611  1.00  0.00      
ATOM   2806  O   GLY   181      83.625  44.916  47.823  1.00  0.00      
ATOM   2807  N   PHE   182      81.719  45.306  48.875  1.00  0.00      
ATOM   2808  H   PHE   182      81.283  45.913  49.554  1.00  0.00      
ATOM   2809  CA  PHE   182      80.957  44.074  48.511  1.00  0.00      
ATOM   2810  HA  PHE   182      81.629  43.216  48.517  1.00  0.00      
ATOM   2811  CB  PHE   182      79.842  43.783  49.537  1.00  0.00      
ATOM   2812  HB2 PHE   182      79.273  44.680  49.778  1.00  0.00      
ATOM   2813  HB3 PHE   182      79.180  43.063  49.056  1.00  0.00      
ATOM   2814  CG  PHE   182      80.347  43.155  50.828  1.00  0.00      
ATOM   2815  CD1 PHE   182      80.525  41.762  50.837  1.00  0.00      
ATOM   2816  HD1 PHE   182      80.448  41.134  49.962  1.00  0.00      
ATOM   2817  CE1 PHE   182      81.192  41.123  51.895  1.00  0.00      
ATOM   2818  HE1 PHE   182      81.287  40.049  51.949  1.00  0.00      
ATOM   2819  CZ  PHE   182      81.633  41.928  52.959  1.00  0.00      
ATOM   2820  HZ  PHE   182      81.992  41.393  53.825  1.00  0.00      
ATOM   2821  CE2 PHE   182      81.489  43.335  52.911  1.00  0.00      
ATOM   2822  HE2 PHE   182      81.866  43.975  53.695  1.00  0.00      
ATOM   2823  CD2 PHE   182      80.901  43.995  51.834  1.00  0.00      
ATOM   2824  HD2 PHE   182      80.995  45.059  51.673  1.00  0.00      
ATOM   2825  C   PHE   182      80.307  44.251  47.159  1.00  0.00      
ATOM   2826  O   PHE   182      79.821  45.363  46.796  1.00  0.00      
ATOM   2827  N   GLN   183      80.087  43.154  46.357  1.00  0.00      
ATOM   2828  H   GLN   183      80.593  42.303  46.557  1.00  0.00      
ATOM   2829  CA  GLN   183      79.505  43.228  44.988  1.00  0.00      
ATOM   2830  HA  GLN   183      79.816  44.084  44.389  1.00  0.00      
ATOM   2831  CB  GLN   183      79.761  41.934  44.167  1.00  0.00      
ATOM   2832  HB2 GLN   183      79.279  41.088  44.655  1.00  0.00      
ATOM   2833  HB3 GLN   183      79.284  42.011  43.190  1.00  0.00      
ATOM   2834  CG  GLN   183      81.246  41.526  43.890  1.00  0.00      
ATOM   2835  HG2 GLN   183      81.278  40.626  43.277  1.00  0.00      
ATOM   2836  HG3 GLN   183      81.787  42.384  43.489  1.00  0.00      
ATOM   2837  CD  GLN   183      82.063  41.096  45.126  1.00  0.00      
ATOM   2838  OE1 GLN   183      81.654  40.467  46.109  1.00  0.00      
ATOM   2839  NE2 GLN   183      83.322  41.462  45.082  1.00  0.00      
ATOM   2840 HE21 GLN   183      83.957  41.223  45.830  1.00  0.00      
ATOM   2841 HE22 GLN   183      83.652  42.053  44.333  1.00  0.00      
ATOM   2842  C   GLN   183      78.000  43.351  45.096  1.00  0.00      
ATOM   2843  O   GLN   183      77.379  43.664  44.084  1.00  0.00      
ATOM   2844  N   LYS   184      77.298  43.135  46.219  1.00  0.00      
ATOM   2845  H   LYS   184      77.743  42.921  47.099  1.00  0.00      
ATOM   2846  CA  LYS   184      75.793  43.299  46.251  1.00  0.00      
ATOM   2847  HA  LYS   184      75.647  44.215  45.681  1.00  0.00      
ATOM   2848  CB  LYS   184      75.117  42.137  45.472  1.00  0.00      
ATOM   2849  HB2 LYS   184      74.124  42.416  45.118  1.00  0.00      
ATOM   2850  HB3 LYS   184      75.660  41.777  44.598  1.00  0.00      
ATOM   2851  CG  LYS   184      74.964  41.003  46.443  1.00  0.00      
ATOM   2852  HG2 LYS   184      75.927  40.670  46.830  1.00  0.00      
ATOM   2853  HG3 LYS   184      74.464  41.371  47.339  1.00  0.00      
ATOM   2854  CD  LYS   184      74.105  39.870  45.807  1.00  0.00      
ATOM   2855  HD2 LYS   184      73.150  40.268  45.465  1.00  0.00      
ATOM   2856  HD3 LYS   184      74.655  39.478  44.951  1.00  0.00      
ATOM   2857  CE  LYS   184      73.944  38.745  46.781  1.00  0.00      
ATOM   2858  HE2 LYS   184      73.293  38.859  47.648  1.00  0.00      
ATOM   2859  HE3 LYS   184      73.370  38.024  46.198  1.00  0.00      
ATOM   2860  NZ  LYS   184      75.194  38.039  47.203  1.00  0.00      
ATOM   2861  HZ1 LYS   184      75.851  38.243  46.464  1.00  0.00      
ATOM   2862  HZ2 LYS   184      75.625  38.410  48.038  1.00  0.00      
ATOM   2863  HZ3 LYS   184      75.098  37.045  47.356  1.00  0.00      
ATOM   2864  C   LYS   184      75.393  43.532  47.651  1.00  0.00      
ATOM   2865  O   LYS   184      76.190  43.249  48.499  1.00  0.00      
ATOM   2866  N   PRO   185      74.210  44.083  47.942  1.00  0.00      
ATOM   2867  CD  PRO   185      73.336  44.804  46.981  1.00  0.00      
ATOM   2868  HD2 PRO   185      72.648  44.101  46.511  1.00  0.00      
ATOM   2869  HD3 PRO   185      73.880  45.394  46.243  1.00  0.00      
ATOM   2870  CG  PRO   185      72.537  45.747  47.849  1.00  0.00      
ATOM   2871  HG2 PRO   185      71.527  45.879  47.459  1.00  0.00      
ATOM   2872  HG3 PRO   185      73.034  46.696  48.048  1.00  0.00      
ATOM   2873  CB  PRO   185      72.430  44.967  49.167  1.00  0.00      
ATOM   2874  HB2 PRO   185      71.687  44.190  48.986  1.00  0.00      
ATOM   2875  HB3 PRO   185      72.136  45.629  49.982  1.00  0.00      
ATOM   2876  CA  PRO   185      73.777  44.305  49.379  1.00  0.00      
ATOM   2877  HA  PRO   185      74.517  44.924  49.886  1.00  0.00      
ATOM   2878  C   PRO   185      73.521  43.049  50.205  1.00  0.00      
ATOM   2879  O   PRO   185      73.498  41.952  49.603  1.00  0.00      
ATOM   2880  N   SER   186      73.235  43.109  51.521  1.00  0.00      
ATOM   2881  H   SER   186      73.023  44.007  51.931  1.00  0.00      
ATOM   2882  CA  SER   186      72.863  41.945  52.312  1.00  0.00      
ATOM   2883  HA  SER   186      73.545  41.106  52.179  1.00  0.00      
ATOM   2884  CB  SER   186      72.802  42.210  53.872  1.00  0.00      
ATOM   2885  HB2 SER   186      72.199  43.104  54.028  1.00  0.00      
ATOM   2886  HB3 SER   186      72.326  41.372  54.381  1.00  0.00      
ATOM   2887  OG  SER   186      74.089  42.354  54.459  1.00  0.00      
ATOM   2888  HG  SER   186      74.568  43.002  53.936  1.00  0.00      
ATOM   2889  C   SER   186      71.527  41.413  51.816  1.00  0.00      
ATOM   2890  O   SER   186      71.459  40.202  51.756  1.00  0.00      
ATOM   2891  N   LYS   187      70.462  42.207  51.589  1.00  0.00      
ATOM   2892  H   LYS   187      70.558  43.197  51.764  1.00  0.00      
ATOM   2893  CA  LYS   187      69.264  41.703  50.846  1.00  0.00      
ATOM   2894  HA  LYS   187      69.615  40.826  50.302  1.00  0.00      
ATOM   2895  CB  LYS   187      68.095  41.297  51.779  1.00  0.00      
ATOM   2896  HB2 LYS   187      67.808  42.234  52.256  1.00  0.00      
ATOM   2897  HB3 LYS   187      67.224  40.973  51.209  1.00  0.00      
ATOM   2898  CG  LYS   187      68.347  40.226  52.792  1.00  0.00      
ATOM   2899  HG2 LYS   187      68.576  39.288  52.285  1.00  0.00      
ATOM   2900  HG3 LYS   187      69.261  40.518  53.308  1.00  0.00      
ATOM   2901  CD  LYS   187      67.219  39.859  53.762  1.00  0.00      
ATOM   2902  HD2 LYS   187      67.509  38.900  54.192  1.00  0.00      
ATOM   2903  HD3 LYS   187      67.106  40.561  54.588  1.00  0.00      
ATOM   2904  CE  LYS   187      65.937  39.895  53.048  1.00  0.00      
ATOM   2905  HE2 LYS   187      65.726  40.950  52.870  1.00  0.00      
ATOM   2906  HE3 LYS   187      65.937  39.409  52.073  1.00  0.00      
ATOM   2907  NZ  LYS   187      64.736  39.491  53.755  1.00  0.00      
ATOM   2908  HZ1 LYS   187      64.626  40.022  54.607  1.00  0.00      
ATOM   2909  HZ2 LYS   187      63.955  39.771  53.180  1.00  0.00      
ATOM   2910  HZ3 LYS   187      64.671  38.533  54.070  1.00  0.00      
ATOM   2911  C   LYS   187      68.774  42.711  49.782  1.00  0.00      
ATOM   2912  O   LYS   187      68.765  43.943  50.060  1.00  0.00      
ATOM   2913  N   LEU   188      68.229  42.260  48.640  1.00  0.00      
ATOM   2914  H   LEU   188      68.300  41.287  48.379  1.00  0.00      
ATOM   2915  CA  LEU   188      67.586  43.080  47.585  1.00  0.00      
ATOM   2916  HA  LEU   188      68.115  44.033  47.600  1.00  0.00      
ATOM   2917  CB  LEU   188      67.797  42.339  46.244  1.00  0.00      
ATOM   2918  HB2 LEU   188      67.415  41.326  46.371  1.00  0.00      
ATOM   2919  HB3 LEU   188      67.041  42.787  45.600  1.00  0.00      
ATOM   2920  CG  LEU   188      69.248  42.096  45.553  1.00  0.00      
ATOM   2921  HG  LEU   188      69.794  41.309  46.073  1.00  0.00      
ATOM   2922  CD1 LEU   188      69.132  41.674  44.125  1.00  0.00      
ATOM   2923 HD11 LEU   188      70.113  41.621  43.650  1.00  0.00      
ATOM   2924 HD12 LEU   188      68.704  40.675  44.048  1.00  0.00      
ATOM   2925 HD13 LEU   188      68.363  42.257  43.619  1.00  0.00      
ATOM   2926  CD2 LEU   188      69.999  43.360  45.600  1.00  0.00      
ATOM   2927 HD21 LEU   188      69.379  44.100  45.094  1.00  0.00      
ATOM   2928 HD22 LEU   188      70.073  43.719  46.626  1.00  0.00      
ATOM   2929 HD23 LEU   188      71.036  43.332  45.265  1.00  0.00      
ATOM   2930  C   LEU   188      66.105  43.390  48.011  1.00  0.00      
ATOM   2931  O   LEU   188      65.445  42.588  48.721  1.00  0.00      
ATOM   2932  N   PRO   189      65.516  44.491  47.494  1.00  0.00      
ATOM   2933  CD  PRO   189      66.206  45.482  46.680  1.00  0.00      
ATOM   2934  HD2 PRO   189      66.747  45.072  45.828  1.00  0.00      
ATOM   2935  HD3 PRO   189      66.927  46.111  47.202  1.00  0.00      
ATOM   2936  CG  PRO   189      65.102  46.386  46.142  1.00  0.00      
ATOM   2937  HG2 PRO   189      64.761  45.874  45.242  1.00  0.00      
ATOM   2938  HG3 PRO   189      65.536  47.368  45.957  1.00  0.00      
ATOM   2939  CB  PRO   189      64.041  46.348  47.217  1.00  0.00      
ATOM   2940  HB2 PRO   189      63.066  46.735  46.921  1.00  0.00      
ATOM   2941  HB3 PRO   189      64.401  46.954  48.049  1.00  0.00      
ATOM   2942  CA  PRO   189      64.102  44.896  47.747  1.00  0.00      
ATOM   2943  HA  PRO   189      63.845  44.785  48.800  1.00  0.00      
ATOM   2944  C   PRO   189      63.056  43.923  47.130  1.00  0.00      
ATOM   2945  O   PRO   189      63.327  43.232  46.144  1.00  0.00      
ATOM   2946  N   THR   190      61.937  43.643  47.869  1.00  0.00      
ATOM   2947  H   THR   190      61.840  44.139  48.744  1.00  0.00      
ATOM   2948  CA  THR   190      60.819  42.847  47.251  1.00  0.00      
ATOM   2949  HA  THR   190      61.209  41.909  46.856  1.00  0.00      
ATOM   2950  CB  THR   190      59.838  42.523  48.374  1.00  0.00      
ATOM   2951  HB  THR   190      59.729  43.407  49.003  1.00  0.00      
ATOM   2952  CG2 THR   190      58.435  42.034  47.973  1.00  0.00      
ATOM   2953 HG21 THR   190      57.712  42.194  48.773  1.00  0.00      
ATOM   2954 HG22 THR   190      58.054  42.687  47.188  1.00  0.00      
ATOM   2955 HG23 THR   190      58.458  41.015  47.587  1.00  0.00      
ATOM   2956  OG1 THR   190      60.356  41.482  49.166  1.00  0.00      
ATOM   2957  HG1 THR   190      60.705  41.832  49.989  1.00  0.00      
ATOM   2958  C   THR   190      60.147  43.599  46.033  1.00  0.00      
ATOM   2959  O   THR   190      59.890  44.758  46.173  1.00  0.00      
ATOM   2960  N   LEU   191      60.034  42.977  44.910  1.00  0.00      
ATOM   2961  H   LEU   191      60.349  42.021  44.826  1.00  0.00      
ATOM   2962  CA  LEU   191      59.664  43.595  43.642  1.00  0.00      
ATOM   2963  HA  LEU   191      60.263  44.497  43.517  1.00  0.00      
ATOM   2964  CB  LEU   191      60.141  42.613  42.473  1.00  0.00      
ATOM   2965  HB2 LEU   191      59.674  41.663  42.736  1.00  0.00      
ATOM   2966  HB3 LEU   191      59.760  43.054  41.552  1.00  0.00      
ATOM   2967  CG  LEU   191      61.654  42.535  42.316  1.00  0.00      
ATOM   2968  HG  LEU   191      62.085  42.161  43.245  1.00  0.00      
ATOM   2969  CD1 LEU   191      61.955  41.516  41.208  1.00  0.00      
ATOM   2970 HD11 LEU   191      61.384  41.803  40.325  1.00  0.00      
ATOM   2971 HD12 LEU   191      63.020  41.377  41.022  1.00  0.00      
ATOM   2972 HD13 LEU   191      61.611  40.536  41.539  1.00  0.00      
ATOM   2973  CD2 LEU   191      62.219  43.886  41.887  1.00  0.00      
ATOM   2974 HD21 LEU   191      63.265  43.720  41.629  1.00  0.00      
ATOM   2975 HD22 LEU   191      61.679  44.298  41.034  1.00  0.00      
ATOM   2976 HD23 LEU   191      62.296  44.619  42.690  1.00  0.00      
ATOM   2977  C   LEU   191      58.191  43.946  43.570  1.00  0.00      
ATOM   2978  O   LEU   191      57.620  44.075  42.465  1.00  0.00      
ATOM   2979  N   GLU   192      57.500  44.181  44.698  1.00  0.00      
ATOM   2980  H   GLU   192      57.968  44.187  45.592  1.00  0.00      
ATOM   2981  CA  GLU   192      56.034  44.489  44.722  1.00  0.00      
ATOM   2982  HA  GLU   192      55.742  45.048  43.832  1.00  0.00      
ATOM   2983  CB  GLU   192      55.379  43.053  44.780  1.00  0.00      
ATOM   2984  HB2 GLU   192      56.008  42.307  44.294  1.00  0.00      
ATOM   2985  HB3 GLU   192      55.351  42.836  45.848  1.00  0.00      
ATOM   2986  CG  GLU   192      53.963  42.975  44.182  1.00  0.00      
ATOM   2987  HG2 GLU   192      53.438  42.064  44.467  1.00  0.00      
ATOM   2988  HG3 GLU   192      53.280  43.754  44.521  1.00  0.00      
ATOM   2989  CD  GLU   192      54.055  43.094  42.649  1.00  0.00      
ATOM   2990  OE1 GLU   192      54.410  42.119  41.908  1.00  0.00      
ATOM   2991  OE2 GLU   192      53.730  44.127  42.059  1.00  0.00      
ATOM   2992  C   GLU   192      55.695  45.269  45.945  1.00  0.00      
ATOM   2993  O   GLU   192      56.155  44.933  47.019  1.00  0.00      
ATOM   2994  N   ARG   193      54.863  46.281  45.818  1.00  0.00      
ATOM   2995  H   ARG   193      54.547  46.506  44.885  1.00  0.00      
ATOM   2996  CA  ARG   193      54.272  46.899  47.075  1.00  0.00      
ATOM   2997  HA  ARG   193      54.911  46.813  47.953  1.00  0.00      
ATOM   2998  CB  ARG   193      53.952  48.366  46.884  1.00  0.00      
ATOM   2999  HB2 ARG   193      53.271  48.499  46.043  1.00  0.00      
ATOM   3000  HB3 ARG   193      53.363  48.714  47.732  1.00  0.00      
ATOM   3001  CG  ARG   193      55.283  49.169  46.792  1.00  0.00      
ATOM   3002  HG2 ARG   193      55.927  48.818  47.598  1.00  0.00      
ATOM   3003  HG3 ARG   193      55.687  48.851  45.831  1.00  0.00      
ATOM   3004  CD  ARG   193      54.998  50.652  46.787  1.00  0.00      
ATOM   3005  HD2 ARG   193      54.221  50.791  46.035  1.00  0.00      
ATOM   3006  HD3 ARG   193      54.826  50.996  47.807  1.00  0.00      
ATOM   3007  NE  ARG   193      56.340  51.341  46.439  1.00  0.00      
ATOM   3008  HE  ARG   193      56.922  50.864  45.765  1.00  0.00      
ATOM   3009  CZ  ARG   193      56.943  52.464  46.978  1.00  0.00      
ATOM   3010  NH1 ARG   193      56.327  53.306  47.692  1.00  0.00      
ATOM   3011 HH11 ARG   193      55.322  53.223  47.652  1.00  0.00      
ATOM   3012 HH12 ARG   193      56.726  54.197  47.954  1.00  0.00      
ATOM   3013  NH2 ARG   193      58.182  52.593  46.648  1.00  0.00      
ATOM   3014 HH21 ARG   193      58.714  51.931  46.101  1.00  0.00      
ATOM   3015 HH22 ARG   193      58.765  53.174  47.232  1.00  0.00      
ATOM   3016  C   ARG   193      52.956  46.167  47.487  1.00  0.00      
ATOM   3017  O   ARG   193      52.340  45.515  46.659  1.00  0.00      
ATOM   3018  N   TRP   194      52.494  46.341  48.714  1.00  0.00      
ATOM   3019  H   TRP   194      53.046  46.900  49.348  1.00  0.00      
ATOM   3020  CA  TRP   194      51.266  45.655  49.287  1.00  0.00      
ATOM   3021  HA  TRP   194      51.348  44.624  48.941  1.00  0.00      
ATOM   3022  CB  TRP   194      51.379  45.597  50.812  1.00  0.00      
ATOM   3023  HB2 TRP   194      52.345  45.195  51.116  1.00  0.00      
ATOM   3024  HB3 TRP   194      51.326  46.641  51.121  1.00  0.00      
ATOM   3025  CG  TRP   194      50.472  44.701  51.583  1.00  0.00      
ATOM   3026  CD1 TRP   194      50.782  43.480  51.977  1.00  0.00      
ATOM   3027  HD1 TRP   194      51.768  43.058  51.852  1.00  0.00      
ATOM   3028  NE1 TRP   194      49.669  42.830  52.646  1.00  0.00      
ATOM   3029  HE1 TRP   194      49.664  42.129  53.374  1.00  0.00      
ATOM   3030  CE2 TRP   194      48.623  43.756  52.598  1.00  0.00      
ATOM   3031  CZ2 TRP   194      47.300  43.683  53.123  1.00  0.00      
ATOM   3032  HZ2 TRP   194      46.931  42.750  53.523  1.00  0.00      
ATOM   3033  CH2 TRP   194      46.462  44.808  53.107  1.00  0.00      
ATOM   3034  HH2 TRP   194      45.440  44.846  53.453  1.00  0.00      
ATOM   3035  CZ3 TRP   194      46.941  45.954  52.463  1.00  0.00      
ATOM   3036  HZ3 TRP   194      46.313  46.824  52.342  1.00  0.00      
ATOM   3037  CE3 TRP   194      48.273  46.079  51.953  1.00  0.00      
ATOM   3038  HE3 TRP   194      48.601  46.928  51.372  1.00  0.00      
ATOM   3039  CD2 TRP   194      49.124  44.967  51.993  1.00  0.00      
ATOM   3040  C   TRP   194      49.928  46.127  48.795  1.00  0.00      
ATOM   3041  O   TRP   194      49.714  47.322  48.759  1.00  0.00      
ATOM   3042  N   PHE   195      49.075  45.172  48.454  1.00  0.00      
ATOM   3043  H   PHE   195      49.443  44.240  48.322  1.00  0.00      
ATOM   3044  CA  PHE   195      47.635  45.420  48.102  1.00  0.00      
ATOM   3045  HA  PHE   195      47.333  46.360  48.564  1.00  0.00      
ATOM   3046  CB  PHE   195      47.449  45.450  46.590  1.00  0.00      
ATOM   3047  HB2 PHE   195      47.735  44.540  46.062  1.00  0.00      
ATOM   3048  HB3 PHE   195      46.373  45.576  46.466  1.00  0.00      
ATOM   3049  CG  PHE   195      48.132  46.677  45.875  1.00  0.00      
ATOM   3050  CD1 PHE   195      47.582  47.991  45.991  1.00  0.00      
ATOM   3051  HD1 PHE   195      46.796  48.137  46.717  1.00  0.00      
ATOM   3052  CE1 PHE   195      48.172  49.082  45.311  1.00  0.00      
ATOM   3053  HE1 PHE   195      47.747  50.075  45.329  1.00  0.00      
ATOM   3054  CZ  PHE   195      49.340  48.877  44.562  1.00  0.00      
ATOM   3055  HZ  PHE   195      49.837  49.719  44.104  1.00  0.00      
ATOM   3056  CE2 PHE   195      49.904  47.629  44.557  1.00  0.00      
ATOM   3057  HE2 PHE   195      50.797  47.425  43.986  1.00  0.00      
ATOM   3058  CD2 PHE   195      49.274  46.541  45.182  1.00  0.00      
ATOM   3059  HD2 PHE   195      49.759  45.582  45.283  1.00  0.00      
ATOM   3060  C   PHE   195      46.641  44.269  48.542  1.00  0.00      
ATOM   3061  O   PHE   195      46.939  43.150  48.214  1.00  0.00      
ATOM   3062  N   LEU   196      45.540  44.627  49.269  1.00  0.00      
ATOM   3063  H   LEU   196      45.485  45.613  49.482  1.00  0.00      
ATOM   3064  CA  LEU   196      44.548  43.702  49.689  1.00  0.00      
ATOM   3065  HA  LEU   196      45.060  43.048  50.395  1.00  0.00      
ATOM   3066  CB  LEU   196      43.556  44.491  50.478  1.00  0.00      
ATOM   3067  HB2 LEU   196      44.124  45.195  51.086  1.00  0.00      
ATOM   3068  HB3 LEU   196      42.834  45.092  49.924  1.00  0.00      
ATOM   3069  CG  LEU   196      42.532  43.560  51.278  1.00  0.00      
ATOM   3070  HG  LEU   196      41.838  43.091  50.581  1.00  0.00      
ATOM   3071  CD1 LEU   196      43.258  42.508  52.075  1.00  0.00      
ATOM   3072 HD11 LEU   196      44.072  43.033  52.574  1.00  0.00      
ATOM   3073 HD12 LEU   196      42.536  41.957  52.677  1.00  0.00      
ATOM   3074 HD13 LEU   196      43.691  41.908  51.275  1.00  0.00      
ATOM   3075  CD2 LEU   196      41.611  44.338  52.172  1.00  0.00      
ATOM   3076 HD21 LEU   196      41.255  45.247  51.688  1.00  0.00      
ATOM   3077 HD22 LEU   196      40.812  43.683  52.521  1.00  0.00      
ATOM   3078 HD23 LEU   196      42.175  44.679  53.040  1.00  0.00      
ATOM   3079  C   LEU   196      43.848  42.863  48.614  1.00  0.00      
ATOM   3080  O   LEU   196      43.675  41.667  48.840  1.00  0.00      
ATOM   3081  N   ASN   197      43.435  43.389  47.454  1.00  0.00      
ATOM   3082  H   ASN   197      43.420  44.396  47.374  1.00  0.00      
ATOM   3083  CA  ASN   197      42.808  42.670  46.316  1.00  0.00      
ATOM   3084  HA  ASN   197      43.129  41.642  46.485  1.00  0.00      
ATOM   3085  CB  ASN   197      41.252  42.847  46.225  1.00  0.00      
ATOM   3086  HB2 ASN   197      40.941  43.701  45.622  1.00  0.00      
ATOM   3087  HB3 ASN   197      40.784  42.014  45.701  1.00  0.00      
ATOM   3088  CG  ASN   197      40.576  42.889  47.604  1.00  0.00      
ATOM   3089  OD1 ASN   197      40.252  41.912  48.324  1.00  0.00      
ATOM   3090  ND2 ASN   197      40.097  44.018  47.968  1.00  0.00      
ATOM   3091 HD21 ASN   197      39.807  44.101  48.932  1.00  0.00      
ATOM   3092 HD22 ASN   197      40.379  44.787  47.377  1.00  0.00      
ATOM   3093  C   ASN   197      43.389  43.046  44.994  1.00  0.00      
ATOM   3094  O   ASN   197      43.913  44.167  44.892  1.00  0.00      
ATOM   3095  N   ASP   198      43.181  42.177  43.957  1.00  0.00      
ATOM   3096  H   ASP   198      42.595  41.378  44.152  1.00  0.00      
ATOM   3097  CA  ASP   198      43.780  42.338  42.635  1.00  0.00      
ATOM   3098  HA  ASP   198      44.826  42.602  42.789  1.00  0.00      
ATOM   3099  CB  ASP   198      43.831  41.010  41.865  1.00  0.00      
ATOM   3100  HB2 ASP   198      42.832  40.607  41.701  1.00  0.00      
ATOM   3101  HB3 ASP   198      44.226  41.303  40.892  1.00  0.00      
ATOM   3102  CG  ASP   198      44.789  39.944  42.389  1.00  0.00      
ATOM   3103  OD1 ASP   198      45.108  38.965  41.673  1.00  0.00      
ATOM   3104  OD2 ASP   198      45.238  40.103  43.562  1.00  0.00      
ATOM   3105  C   ASP   198      43.049  43.419  41.745  1.00  0.00      
ATOM   3106  O   ASP   198      43.640  43.791  40.766  1.00  0.00      
ATOM   3107  N   THR   199      41.868  43.843  42.127  1.00  0.00      
ATOM   3108  H   THR   199      41.401  43.281  42.825  1.00  0.00      
ATOM   3109  CA  THR   199      41.039  44.833  41.411  1.00  0.00      
ATOM   3110  HA  THR   199      41.664  44.967  40.528  1.00  0.00      
ATOM   3111  CB  THR   199      39.654  44.374  41.034  1.00  0.00      
ATOM   3112  HB  THR   199      39.065  45.240  40.729  1.00  0.00      
ATOM   3113  CG2 THR   199      39.715  43.442  39.889  1.00  0.00      
ATOM   3114 HG21 THR   199      38.674  43.224  39.654  1.00  0.00      
ATOM   3115 HG22 THR   199      40.198  43.967  39.065  1.00  0.00      
ATOM   3116 HG23 THR   199      40.285  42.529  40.063  1.00  0.00      
ATOM   3117  OG1 THR   199      39.028  43.683  42.026  1.00  0.00      
ATOM   3118  HG1 THR   199      38.983  44.277  42.779  1.00  0.00      
ATOM   3119  C   THR   199      41.084  46.152  42.144  1.00  0.00      
ATOM   3120  O   THR   199      40.363  47.044  41.743  1.00  0.00      
ATOM   3121  N   ASP   200      41.919  46.380  43.143  1.00  0.00      
ATOM   3122  H   ASP   200      42.403  45.550  43.454  1.00  0.00      
ATOM   3123  CA  ASP   200      41.914  47.615  43.926  1.00  0.00      
ATOM   3124  HA  ASP   200      40.894  47.934  44.140  1.00  0.00      
ATOM   3125  CB  ASP   200      42.645  47.452  45.312  1.00  0.00      
ATOM   3126  HB2 ASP   200      43.641  47.026  45.193  1.00  0.00      
ATOM   3127  HB3 ASP   200      42.589  48.388  45.867  1.00  0.00      
ATOM   3128  CG  ASP   200      41.979  46.455  46.252  1.00  0.00      
ATOM   3129  OD1 ASP   200      40.801  46.132  46.084  1.00  0.00      
ATOM   3130  OD2 ASP   200      42.616  46.167  47.311  1.00  0.00      
ATOM   3131  C   ASP   200      42.608  48.683  43.059  1.00  0.00      
ATOM   3132  O   ASP   200      42.072  49.767  42.898  1.00  0.00      
ATOM   3133  N   HIE   201      43.748  48.453  42.455  1.00  0.00      
ATOM   3134  H   HIE   201      44.029  47.510  42.685  1.00  0.00      
ATOM   3135  CA  HIE   201      44.621  49.253  41.612  1.00  0.00      
ATOM   3136  HA  HIE   201      44.745  50.190  42.155  1.00  0.00      
ATOM   3137  CB  HIE   201      45.964  48.554  41.433  1.00  0.00      
ATOM   3138  HB2 HIE   201      46.369  48.372  42.429  1.00  0.00      
ATOM   3139  HB3 HIE   201      45.751  47.604  40.943  1.00  0.00      
ATOM   3140  CG  HIE   201      46.975  49.353  40.670  1.00  0.00      
ATOM   3141  ND1 HIE   201      47.020  49.442  39.246  1.00  0.00      
ATOM   3142  CE1 HIE   201      48.056  50.298  39.089  1.00  0.00      
ATOM   3143  HE1 HIE   201      48.450  50.595  38.128  1.00  0.00      
ATOM   3144  NE2 HIE   201      48.658  50.665  40.200  1.00  0.00      
ATOM   3145  HE2 HIE   201      49.428  51.318  40.239  1.00  0.00      
ATOM   3146  CD2 HIE   201      48.021  50.034  41.207  1.00  0.00      
ATOM   3147  HD2 HIE   201      48.326  50.012  42.243  1.00  0.00      
ATOM   3148  C   HIE   201      44.038  49.550  40.258  1.00  0.00      
ATOM   3149  O   HIE   201      43.455  48.698  39.654  1.00  0.00      
ATOM   3150  N   PRO   202      44.170  50.785  39.699  1.00  0.00      
ATOM   3151  CD  PRO   202      43.778  51.057  38.322  1.00  0.00      
ATOM   3152  HD2 PRO   202      42.691  51.056  38.246  1.00  0.00      
ATOM   3153  HD3 PRO   202      44.277  50.340  37.670  1.00  0.00      
ATOM   3154  CG  PRO   202      44.318  52.399  38.042  1.00  0.00      
ATOM   3155  HG2 PRO   202      43.504  53.089  38.267  1.00  0.00      
ATOM   3156  HG3 PRO   202      44.530  52.518  36.980  1.00  0.00      
ATOM   3157  CB  PRO   202      45.409  52.707  39.070  1.00  0.00      
ATOM   3158  HB2 PRO   202      45.468  53.790  39.176  1.00  0.00      
ATOM   3159  HB3 PRO   202      46.339  52.303  38.670  1.00  0.00      
ATOM   3160  CA  PRO   202      44.935  51.940  40.245  1.00  0.00      
ATOM   3161  HA  PRO   202      45.800  51.718  40.870  1.00  0.00      
ATOM   3162  C   PRO   202      43.960  52.679  41.081  1.00  0.00      
ATOM   3163  O   PRO   202      42.744  52.639  40.901  1.00  0.00      
ATOM   3164  N   ILE   203      44.437  53.144  42.222  1.00  0.00      
ATOM   3165  H   ILE   203      45.414  53.075  42.468  1.00  0.00      
ATOM   3166  CA  ILE   203      43.508  53.790  43.251  1.00  0.00      
ATOM   3167  HA  ILE   203      42.590  53.210  43.350  1.00  0.00      
ATOM   3168  CB  ILE   203      44.195  53.734  44.653  1.00  0.00      
ATOM   3169  HB  ILE   203      45.238  54.015  44.504  1.00  0.00      
ATOM   3170  CG2 ILE   203      43.450  54.583  45.641  1.00  0.00      
ATOM   3171 HG21 ILE   203      42.424  54.216  45.610  1.00  0.00      
ATOM   3172 HG22 ILE   203      43.836  54.269  46.611  1.00  0.00      
ATOM   3173 HG23 ILE   203      43.435  55.641  45.383  1.00  0.00      
ATOM   3174  CG1 ILE   203      44.373  52.314  45.143  1.00  0.00      
ATOM   3175 HG12 ILE   203      43.606  52.105  45.889  1.00  0.00      
ATOM   3176 HG13 ILE   203      44.209  51.540  44.394  1.00  0.00      
ATOM   3177  CD1 ILE   203      45.754  52.089  45.680  1.00  0.00      
ATOM   3178 HD11 ILE   203      45.723  51.120  46.180  1.00  0.00      
ATOM   3179 HD12 ILE   203      46.383  52.018  44.793  1.00  0.00      
ATOM   3180 HD13 ILE   203      46.060  52.925  46.309  1.00  0.00      
ATOM   3181  C   ILE   203      43.243  55.284  42.784  1.00  0.00      
ATOM   3182  O   ILE   203      44.230  56.079  42.770  1.00  0.00      
ATOM   3183  N   ARG   204      42.049  55.675  42.354  1.00  0.00      
ATOM   3184  H   ARG   204      41.385  54.917  42.419  1.00  0.00      
ATOM   3185  CA  ARG   204      41.633  57.061  42.234  1.00  0.00      
ATOM   3186  HA  ARG   204      42.447  57.546  41.694  1.00  0.00      
ATOM   3187  CB  ARG   204      40.366  57.187  41.378  1.00  0.00      
ATOM   3188  HB2 ARG   204      39.472  56.792  41.859  1.00  0.00      
ATOM   3189  HB3 ARG   204      40.132  58.249  41.317  1.00  0.00      
ATOM   3190  CG  ARG   204      40.653  56.699  39.901  1.00  0.00      
ATOM   3191  HG2 ARG   204      41.184  57.533  39.441  1.00  0.00      
ATOM   3192  HG3 ARG   204      41.253  55.789  39.888  1.00  0.00      
ATOM   3193  CD  ARG   204      39.406  56.439  39.063  1.00  0.00      
ATOM   3194  HD2 ARG   204      39.671  55.919  38.142  1.00  0.00      
ATOM   3195  HD3 ARG   204      38.714  55.801  39.613  1.00  0.00      
ATOM   3196  NE  ARG   204      38.580  57.635  38.705  1.00  0.00      
ATOM   3197  HE  ARG   204      38.770  58.493  39.204  1.00  0.00      
ATOM   3198  CZ  ARG   204      37.575  57.617  37.813  1.00  0.00      
ATOM   3199  NH1 ARG   204      37.317  56.546  37.120  1.00  0.00      
ATOM   3200 HH11 ARG   204      37.665  55.645  37.413  1.00  0.00      
ATOM   3201 HH12 ARG   204      36.652  56.588  36.361  1.00  0.00      
ATOM   3202  NH2 ARG   204      36.947  58.702  37.494  1.00  0.00      
ATOM   3203 HH21 ARG   204      37.053  59.538  38.050  1.00  0.00      
ATOM   3204 HH22 ARG   204      36.270  58.722  36.745  1.00  0.00      
ATOM   3205  C   ARG   204      41.495  57.742  43.576  1.00  0.00      
ATOM   3206  O   ARG   204      41.081  57.194  44.626  1.00  0.00      
ATOM   3207  N   PHE   205      41.955  58.963  43.565  1.00  0.00      
ATOM   3208  H   PHE   205      42.303  59.297  42.678  1.00  0.00      
ATOM   3209  CA  PHE   205      42.029  59.862  44.663  1.00  0.00      
ATOM   3210  HA  PHE   205      41.179  59.661  45.315  1.00  0.00      
ATOM   3211  CB  PHE   205      43.229  59.659  45.546  1.00  0.00      
ATOM   3212  HB2 PHE   205      43.090  60.316  46.405  1.00  0.00      
ATOM   3213  HB3 PHE   205      43.232  58.596  45.783  1.00  0.00      
ATOM   3214  CG  PHE   205      44.480  60.004  44.870  1.00  0.00      
ATOM   3215  CD1 PHE   205      45.005  61.325  44.884  1.00  0.00      
ATOM   3216  HD1 PHE   205      44.408  62.141  45.264  1.00  0.00      
ATOM   3217  CE1 PHE   205      46.212  61.702  44.279  1.00  0.00      
ATOM   3218  HE1 PHE   205      46.426  62.760  44.239  1.00  0.00      
ATOM   3219  CZ  PHE   205      46.925  60.718  43.566  1.00  0.00      
ATOM   3220  HZ  PHE   205      47.858  61.058  43.143  1.00  0.00      
ATOM   3221  CE2 PHE   205      46.431  59.379  43.550  1.00  0.00      
ATOM   3222  HE2 PHE   205      46.958  58.644  42.960  1.00  0.00      
ATOM   3223  CD2 PHE   205      45.289  59.028  44.228  1.00  0.00      
ATOM   3224  HD2 PHE   205      44.940  58.007  44.267  1.00  0.00      
ATOM   3225  C   PHE   205      41.857  61.301  44.210  1.00  0.00      
ATOM   3226  O   PHE   205      42.077  61.546  43.041  1.00  0.00      
ATOM   3227  N   SER   206      41.757  62.254  45.136  1.00  0.00      
ATOM   3228  H   SER   206      41.707  62.064  46.127  1.00  0.00      
ATOM   3229  CA  SER   206      41.706  63.722  44.946  1.00  0.00      
ATOM   3230  HA  SER   206      41.867  63.915  43.885  1.00  0.00      
ATOM   3231  CB  SER   206      40.300  64.079  45.348  1.00  0.00      
ATOM   3232  HB2 SER   206      39.565  63.756  44.611  1.00  0.00      
ATOM   3233  HB3 SER   206      40.110  63.540  46.277  1.00  0.00      
ATOM   3234  OG  SER   206      40.168  65.492  45.642  1.00  0.00      
ATOM   3235  HG  SER   206      40.159  65.698  46.580  1.00  0.00      
ATOM   3236  C   SER   206      42.831  64.474  45.712  1.00  0.00      
ATOM   3237  O   SER   206      43.039  64.231  46.912  1.00  0.00      
ATOM   3238  N   PHE   207      43.518  65.429  45.047  1.00  0.00      
ATOM   3239  H   PHE   207      43.429  65.554  44.049  1.00  0.00      
ATOM   3240  CA  PHE   207      44.481  66.225  45.785  1.00  0.00      
ATOM   3241  HA  PHE   207      45.083  65.565  46.410  1.00  0.00      
ATOM   3242  CB  PHE   207      45.358  67.030  44.681  1.00  0.00      
ATOM   3243  HB2 PHE   207      44.711  67.749  44.179  1.00  0.00      
ATOM   3244  HB3 PHE   207      46.111  67.541  45.282  1.00  0.00      
ATOM   3245  CG  PHE   207      45.977  66.155  43.587  1.00  0.00      
ATOM   3246  CD1 PHE   207      45.567  66.153  42.233  1.00  0.00      
ATOM   3247  HD1 PHE   207      44.701  66.738  41.961  1.00  0.00      
ATOM   3248  CE1 PHE   207      46.286  65.457  41.228  1.00  0.00      
ATOM   3249  HE1 PHE   207      46.013  65.527  40.186  1.00  0.00      
ATOM   3250  CZ  PHE   207      47.421  64.633  41.643  1.00  0.00      
ATOM   3251  HZ  PHE   207      48.047  64.079  40.960  1.00  0.00      
ATOM   3252  CE2 PHE   207      47.807  64.588  42.967  1.00  0.00      
ATOM   3253  HE2 PHE   207      48.699  64.065  43.278  1.00  0.00      
ATOM   3254  CD2 PHE   207      47.138  65.402  43.885  1.00  0.00      
ATOM   3255  HD2 PHE   207      47.560  65.443  44.879  1.00  0.00      
ATOM   3256  C   PHE   207      43.829  67.276  46.763  1.00  0.00      
ATOM   3257  O   PHE   207      42.665  67.519  46.770  1.00  0.00      
ATOM   3258  N   SER   208      44.702  68.010  47.430  1.00  0.00      
ATOM   3259  H   SER   208      45.669  67.720  47.406  1.00  0.00      
ATOM   3260  CA  SER   208      44.379  69.263  48.170  1.00  0.00      
ATOM   3261  HA  SER   208      43.354  69.620  48.065  1.00  0.00      
ATOM   3262  CB  SER   208      44.632  69.148  49.635  1.00  0.00      
ATOM   3263  HB2 SER   208      44.117  68.260  50.001  1.00  0.00      
ATOM   3264  HB3 SER   208      45.626  68.923  50.021  1.00  0.00      
ATOM   3265  OG  SER   208      44.156  70.329  50.277  1.00  0.00      
ATOM   3266  HG  SER   208      43.205  70.224  50.350  1.00  0.00      
ATOM   3267  C   SER   208      45.366  70.339  47.665  1.00  0.00      
ATOM   3268  O   SER   208      46.498  69.988  47.384  1.00  0.00      
ATOM   3269  N   MET   209      44.873  71.494  47.421  1.00  0.00      
ATOM   3270  H   MET   209      43.954  71.615  47.823  1.00  0.00      
ATOM   3271  CA  MET   209      45.633  72.689  46.989  1.00  0.00      
ATOM   3272  HA  MET   209      46.422  72.365  46.309  1.00  0.00      
ATOM   3273  CB  MET   209      44.614  73.578  46.123  1.00  0.00      
ATOM   3274  HB2 MET   209      43.642  73.658  46.610  1.00  0.00      
ATOM   3275  HB3 MET   209      45.031  74.570  45.951  1.00  0.00      
ATOM   3276  CG  MET   209      44.275  73.038  44.759  1.00  0.00      
ATOM   3277  HG2 MET   209      45.184  72.818  44.199  1.00  0.00      
ATOM   3278  HG3 MET   209      43.806  72.064  44.903  1.00  0.00      
ATOM   3279  SD  MET   209      43.157  74.077  43.783  1.00  0.00      
ATOM   3280  CE  MET   209      41.581  73.390  44.420  1.00  0.00      
ATOM   3281  HE1 MET   209      41.680  72.305  44.422  1.00  0.00      
ATOM   3282  HE2 MET   209      41.445  73.655  45.468  1.00  0.00      
ATOM   3283  HE3 MET   209      40.771  73.776  43.800  1.00  0.00      
ATOM   3284  C   MET   209      46.156  73.614  48.118  1.00  0.00      
ATOM   3285  O   MET   209      45.380  74.096  48.918  1.00  0.00      
ATOM   3286  N   LYS   210      47.498  73.882  48.125  1.00  0.00      
ATOM   3287  H   LYS   210      48.061  73.474  47.392  1.00  0.00      
ATOM   3288  CA  LYS   210      48.210  74.697  49.175  1.00  0.00      
ATOM   3289  HA  LYS   210      47.473  74.673  49.977  1.00  0.00      
ATOM   3290  CB  LYS   210      48.314  76.171  48.747  1.00  0.00      
ATOM   3291  HB2 LYS   210      47.306  76.381  48.388  1.00  0.00      
ATOM   3292  HB3 LYS   210      48.566  76.741  49.641  1.00  0.00      
ATOM   3293  CG  LYS   210      49.353  76.278  47.595  1.00  0.00      
ATOM   3294  HG2 LYS   210      50.362  76.156  47.988  1.00  0.00      
ATOM   3295  HG3 LYS   210      49.159  75.449  46.914  1.00  0.00      
ATOM   3296  CD  LYS   210      49.083  77.564  46.793  1.00  0.00      
ATOM   3297  HD2 LYS   210      48.048  77.688  46.477  1.00  0.00      
ATOM   3298  HD3 LYS   210      49.499  78.332  47.446  1.00  0.00      
ATOM   3299  CE  LYS   210      49.950  77.585  45.555  1.00  0.00      
ATOM   3300  HE2 LYS   210      50.966  77.510  45.944  1.00  0.00      
ATOM   3301  HE3 LYS   210      49.660  76.694  44.999  1.00  0.00      
ATOM   3302  NZ  LYS   210      49.812  78.829  44.791  1.00  0.00      
ATOM   3303  HZ1 LYS   210      48.894  78.844  44.370  1.00  0.00      
ATOM   3304  HZ2 LYS   210      49.995  79.636  45.370  1.00  0.00      
ATOM   3305  HZ3 LYS   210      50.479  78.884  44.035  1.00  0.00      
ATOM   3306  C   LYS   210      49.463  74.119  49.725  1.00  0.00      
ATOM   3307  O   LYS   210      49.903  73.090  49.237  1.00  0.00      
ATOM   3308  N   PHE   211      50.096  74.741  50.693  1.00  0.00      
ATOM   3309  H   PHE   211      49.691  75.650  50.862  1.00  0.00      
ATOM   3310  CA  PHE   211      51.263  74.273  51.518  1.00  0.00      
ATOM   3311  HA  PHE   211      51.148  73.190  51.481  1.00  0.00      
ATOM   3312  CB  PHE   211      52.445  74.699  50.728  1.00  0.00      
ATOM   3313  HB2 PHE   211      52.329  74.273  49.732  1.00  0.00      
ATOM   3314  HB3 PHE   211      52.496  75.788  50.740  1.00  0.00      
ATOM   3315  CG  PHE   211      53.756  74.157  51.176  1.00  0.00      
ATOM   3316  CD1 PHE   211      53.930  72.797  51.600  1.00  0.00      
ATOM   3317  HD1 PHE   211      53.110  72.095  51.554  1.00  0.00      
ATOM   3318  CE1 PHE   211      55.244  72.378  51.899  1.00  0.00      
ATOM   3319  HE1 PHE   211      55.460  71.336  52.083  1.00  0.00      
ATOM   3320  CZ  PHE   211      56.363  73.202  51.792  1.00  0.00      
ATOM   3321  HZ  PHE   211      57.289  72.684  51.991  1.00  0.00      
ATOM   3322  CE2 PHE   211      56.126  74.552  51.414  1.00  0.00      
ATOM   3323  HE2 PHE   211      57.002  75.182  51.352  1.00  0.00      
ATOM   3324  CD2 PHE   211      54.852  74.996  51.045  1.00  0.00      
ATOM   3325  HD2 PHE   211      54.712  75.979  50.621  1.00  0.00      
ATOM   3326  C   PHE   211      51.207  74.785  52.930  1.00  0.00      
ATOM   3327  O   PHE   211      51.381  76.019  53.175  1.00  0.00      
ATOM   3328  N   GLN   212      50.993  73.890  53.904  1.00  0.00      
ATOM   3329  H   GLN   212      50.870  72.924  53.630  1.00  0.00      
ATOM   3330  CA  GLN   212      50.856  74.190  55.349  1.00  0.00      
ATOM   3331  HA  GLN   212      50.503  75.216  55.466  1.00  0.00      
ATOM   3332  CB  GLN   212      49.795  73.250  55.957  1.00  0.00      
ATOM   3333  HB2 GLN   212      50.098  72.218  55.778  1.00  0.00      
ATOM   3334  HB3 GLN   212      49.742  73.410  57.035  1.00  0.00      
ATOM   3335  CG  GLN   212      48.395  73.474  55.357  1.00  0.00      
ATOM   3336  HG2 GLN   212      48.009  74.427  55.708  1.00  0.00      
ATOM   3337  HG3 GLN   212      48.467  73.520  54.270  1.00  0.00      
ATOM   3338  CD  GLN   212      47.385  72.386  55.707  1.00  0.00      
ATOM   3339  OE1 GLN   212      47.366  71.813  56.791  1.00  0.00      
ATOM   3340  NE2 GLN   212      46.486  72.079  54.800  1.00  0.00      
ATOM   3341 HE21 GLN   212      45.857  71.309  54.976  1.00  0.00      
ATOM   3342 HE22 GLN   212      46.492  72.567  53.913  1.00  0.00      
ATOM   3343  C   GLN   212      52.184  74.064  56.133  1.00  0.00      
ATOM   3344  O   GLN   212      52.979  73.169  55.828  1.00  0.00      
ATOM   3345  N   SER   213      52.389  74.903  57.171  1.00  0.00      
ATOM   3346  H   SER   213      51.562  75.365  57.520  1.00  0.00      
ATOM   3347  CA  SER   213      53.511  74.788  58.121  1.00  0.00      
ATOM   3348  HA  SER   213      53.579  73.865  58.696  1.00  0.00      
ATOM   3349  CB  SER   213      54.886  74.892  57.379  1.00  0.00      
ATOM   3350  HB2 SER   213      55.003  73.957  56.830  1.00  0.00      
ATOM   3351  HB3 SER   213      54.987  75.774  56.746  1.00  0.00      
ATOM   3352  OG  SER   213      55.889  74.864  58.338  1.00  0.00      
ATOM   3353  HG  SER   213      56.317  74.005  58.373  1.00  0.00      
ATOM   3354  C   SER   213      53.488  75.957  59.155  1.00  0.00      
ATOM   3355  O   SER   213      53.366  77.133  58.871  1.00  0.00      
ATOM   3356  N   GLY   214      53.448  75.540  60.433  1.00  0.00      
ATOM   3357  H   GLY   214      53.479  74.575  60.730  1.00  0.00      
ATOM   3358  CA  GLY   214      53.448  76.459  61.574  1.00  0.00      
ATOM   3359  HA2 GLY   214      52.789  77.285  61.309  1.00  0.00      
ATOM   3360  HA3 GLY   214      53.016  75.932  62.425  1.00  0.00      
ATOM   3361  C   GLY   214      54.826  77.188  61.816  1.00  0.00      
ATOM   3362  O   GLY   214      55.937  76.584  61.642  1.00  0.00      
ATOM   3363  N   GLN   215      54.763  78.407  62.387  1.00  0.00      
ATOM   3364  H   GLN   215      53.842  78.677  62.700  1.00  0.00      
ATOM   3365  CA  GLN   215      55.781  79.371  62.934  1.00  0.00      
ATOM   3366  HA  GLN   215      56.555  79.645  62.217  1.00  0.00      
ATOM   3367  CB  GLN   215      54.973  80.631  63.365  1.00  0.00      
ATOM   3368  HB2 GLN   215      54.230  80.407  64.130  1.00  0.00      
ATOM   3369  HB3 GLN   215      55.669  81.266  63.914  1.00  0.00      
ATOM   3370  CG  GLN   215      54.221  81.362  62.201  1.00  0.00      
ATOM   3371  HG2 GLN   215      53.759  80.584  61.594  1.00  0.00      
ATOM   3372  HG3 GLN   215      53.572  82.127  62.627  1.00  0.00      
ATOM   3373  CD  GLN   215      55.124  82.081  61.255  1.00  0.00      
ATOM   3374  OE1 GLN   215      55.979  82.856  61.673  1.00  0.00      
ATOM   3375  NE2 GLN   215      54.995  81.898  59.975  1.00  0.00      
ATOM   3376 HE21 GLN   215      55.748  82.257  59.407  1.00  0.00      
ATOM   3377 HE22 GLN   215      54.410  81.152  59.627  1.00  0.00      
ATOM   3378  C   GLN   215      56.476  78.735  64.195  1.00  0.00      
ATOM   3379  O   GLN   215      56.719  79.367  65.245  1.00  0.00      
ATOM   3380  N   LEU   216      56.711  77.430  64.157  1.00  0.00      
ATOM   3381  H   LEU   216      56.544  76.939  63.290  1.00  0.00      
ATOM   3382  CA  LEU   216      57.095  76.639  65.341  1.00  0.00      
ATOM   3383  HA  LEU   216      56.562  76.829  66.272  1.00  0.00      
ATOM   3384  CB  LEU   216      56.812  75.203  64.985  1.00  0.00      
ATOM   3385  HB2 LEU   216      57.496  74.913  64.187  1.00  0.00      
ATOM   3386  HB3 LEU   216      57.212  74.516  65.731  1.00  0.00      
ATOM   3387  CG  LEU   216      55.420  74.729  64.675  1.00  0.00      
ATOM   3388  HG  LEU   216      55.032  75.296  63.828  1.00  0.00      
ATOM   3389  CD1 LEU   216      55.262  73.331  64.207  1.00  0.00      
ATOM   3390 HD11 LEU   216      54.221  73.128  63.956  1.00  0.00      
ATOM   3391 HD12 LEU   216      55.861  73.142  63.317  1.00  0.00      
ATOM   3392 HD13 LEU   216      55.668  72.679  64.981  1.00  0.00      
ATOM   3393  CD2 LEU   216      54.498  74.960  65.880  1.00  0.00      
ATOM   3394 HD21 LEU   216      54.438  75.967  66.294  1.00  0.00      
ATOM   3395 HD22 LEU   216      53.471  74.649  65.688  1.00  0.00      
ATOM   3396 HD23 LEU   216      54.896  74.352  66.692  1.00  0.00      
ATOM   3397  C   LEU   216      58.535  76.894  65.570  1.00  0.00      
ATOM   3398  O   LEU   216      59.331  76.981  64.642  1.00  0.00      
ATOM   3399  N   THR   217      58.962  76.779  66.866  1.00  0.00      
ATOM   3400  H   THR   217      58.233  76.721  67.563  1.00  0.00      
ATOM   3401  CA  THR   217      60.339  76.605  67.375  1.00  0.00      
ATOM   3402  HA  THR   217      61.040  77.098  66.702  1.00  0.00      
ATOM   3403  CB  THR   217      60.486  77.305  68.794  1.00  0.00      
ATOM   3404  HB  THR   217      59.746  76.802  69.416  1.00  0.00      
ATOM   3405  CG2 THR   217      61.761  77.175  69.500  1.00  0.00      
ATOM   3406 HG21 THR   217      61.738  77.526  70.532  1.00  0.00      
ATOM   3407 HG22 THR   217      62.030  76.123  69.408  1.00  0.00      
ATOM   3408 HG23 THR   217      62.488  77.904  69.143  1.00  0.00      
ATOM   3409  OG1 THR   217      60.200  78.670  68.689  1.00  0.00      
ATOM   3410  HG1 THR   217      59.319  78.687  68.308  1.00  0.00      
ATOM   3411  C   THR   217      60.782  75.118  67.521  1.00  0.00      
ATOM   3412  O   THR   217      59.955  74.261  67.801  1.00  0.00      
ATOM   3413  N   THR   218      62.076  74.892  67.342  1.00  0.00      
ATOM   3414  H   THR   218      62.728  75.648  67.186  1.00  0.00      
ATOM   3415  CA  THR   218      62.604  73.534  67.603  1.00  0.00      
ATOM   3416  HA  THR   218      61.811  72.856  67.919  1.00  0.00      
ATOM   3417  CB  THR   218      63.241  72.813  66.360  1.00  0.00      
ATOM   3418  HB  THR   218      64.169  73.338  66.132  1.00  0.00      
ATOM   3419  CG2 THR   218      63.384  71.308  66.527  1.00  0.00      
ATOM   3420 HG21 THR   218      63.992  71.062  65.656  1.00  0.00      
ATOM   3421 HG22 THR   218      63.940  71.239  67.462  1.00  0.00      
ATOM   3422 HG23 THR   218      62.391  70.860  66.521  1.00  0.00      
ATOM   3423  OG1 THR   218      62.475  72.948  65.185  1.00  0.00      
ATOM   3424  HG1 THR   218      62.270  73.846  64.917  1.00  0.00      
ATOM   3425  C   THR   218      63.620  73.601  68.830  1.00  0.00      
ATOM   3426  O   THR   218      64.531  74.407  68.816  1.00  0.00      
ATOM   3427  N   ARG   219      63.517  72.622  69.732  1.00  0.00      
ATOM   3428  H   ARG   219      62.749  71.973  69.631  1.00  0.00      
ATOM   3429  CA  ARG   219      64.476  72.313  70.822  1.00  0.00      
ATOM   3430  HA  ARG   219      65.401  72.856  70.629  1.00  0.00      
ATOM   3431  CB  ARG   219      63.897  72.787  72.102  1.00  0.00      
ATOM   3432  HB2 ARG   219      63.360  73.701  71.849  1.00  0.00      
ATOM   3433  HB3 ARG   219      63.100  72.118  72.425  1.00  0.00      
ATOM   3434  CG  ARG   219      64.892  72.920  73.264  1.00  0.00      
ATOM   3435  HG2 ARG   219      64.966  71.957  73.770  1.00  0.00      
ATOM   3436  HG3 ARG   219      65.808  73.253  72.776  1.00  0.00      
ATOM   3437  CD  ARG   219      64.371  73.804  74.344  1.00  0.00      
ATOM   3438  HD2 ARG   219      64.244  74.795  73.910  1.00  0.00      
ATOM   3439  HD3 ARG   219      63.436  73.447  74.778  1.00  0.00      
ATOM   3440  NE  ARG   219      65.415  73.899  75.425  1.00  0.00      
ATOM   3441  HE  ARG   219      66.083  73.142  75.388  1.00  0.00      
ATOM   3442  CZ  ARG   219      65.380  74.700  76.489  1.00  0.00      
ATOM   3443  NH1 ARG   219      64.467  75.679  76.573  1.00  0.00      
ATOM   3444 HH11 ARG   219      63.590  75.653  76.073  1.00  0.00      
ATOM   3445 HH12 ARG   219      64.613  76.350  77.314  1.00  0.00      
ATOM   3446  NH2 ARG   219      66.201  74.461  77.450  1.00  0.00      
ATOM   3447 HH21 ARG   219      66.894  73.741  77.304  1.00  0.00      
ATOM   3448 HH22 ARG   219      66.325  75.183  78.145  1.00  0.00      
ATOM   3449  C   ARG   219      64.817  70.817  70.898  1.00  0.00      
ATOM   3450  O   ARG   219      63.964  70.014  70.624  1.00  0.00      
ATOM   3451  N   PHE   220      66.054  70.611  71.216  1.00  0.00      
ATOM   3452  H   PHE   220      66.616  71.350  71.614  1.00  0.00      
ATOM   3453  CA  PHE   220      66.562  69.237  71.401  1.00  0.00      
ATOM   3454  HA  PHE   220      65.823  68.580  70.942  1.00  0.00      
ATOM   3455  CB  PHE   220      67.832  69.261  70.521  1.00  0.00      
ATOM   3456  HB2 PHE   220      67.691  69.724  69.544  1.00  0.00      
ATOM   3457  HB3 PHE   220      68.531  69.945  71.003  1.00  0.00      
ATOM   3458  CG  PHE   220      68.512  67.872  70.223  1.00  0.00      
ATOM   3459  CD1 PHE   220      69.495  67.491  71.113  1.00  0.00      
ATOM   3460  HD1 PHE   220      69.734  68.030  72.018  1.00  0.00      
ATOM   3461  CE1 PHE   220      70.198  66.284  70.876  1.00  0.00      
ATOM   3462  HE1 PHE   220      71.121  66.084  71.401  1.00  0.00      
ATOM   3463  CZ  PHE   220      69.821  65.471  69.794  1.00  0.00      
ATOM   3464  HZ  PHE   220      70.439  64.619  69.554  1.00  0.00      
ATOM   3465  CE2 PHE   220      68.713  65.823  68.977  1.00  0.00      
ATOM   3466  HE2 PHE   220      68.380  65.167  68.186  1.00  0.00      
ATOM   3467  CD2 PHE   220      68.071  67.079  69.140  1.00  0.00      
ATOM   3468  HD2 PHE   220      67.183  67.295  68.564  1.00  0.00      
ATOM   3469  C   PHE   220      66.811  68.753  72.801  1.00  0.00      
ATOM   3470  O   PHE   220      67.170  69.539  73.733  1.00  0.00      
ATOM   3471  N   PHE   221      66.610  67.512  73.040  1.00  0.00      
ATOM   3472  H   PHE   221      66.441  66.903  72.253  1.00  0.00      
ATOM   3473  CA  PHE   221      66.685  66.864  74.239  1.00  0.00      
ATOM   3474  HA  PHE   221      67.478  67.354  74.804  1.00  0.00      
ATOM   3475  CB  PHE   221      65.389  66.969  75.080  1.00  0.00      
ATOM   3476  HB2 PHE   221      64.622  66.389  74.567  1.00  0.00      
ATOM   3477  HB3 PHE   221      65.580  66.662  76.108  1.00  0.00      
ATOM   3478  CG  PHE   221      64.821  68.289  75.299  1.00  0.00      
ATOM   3479  CD1 PHE   221      65.285  69.158  76.340  1.00  0.00      
ATOM   3480  HD1 PHE   221      66.003  68.883  77.099  1.00  0.00      
ATOM   3481  CE1 PHE   221      64.622  70.366  76.557  1.00  0.00      
ATOM   3482  HE1 PHE   221      64.930  71.032  77.350  1.00  0.00      
ATOM   3483  CZ  PHE   221      63.514  70.689  75.740  1.00  0.00      
ATOM   3484  HZ  PHE   221      62.951  71.552  76.062  1.00  0.00      
ATOM   3485  CE2 PHE   221      63.052  69.842  74.733  1.00  0.00      
ATOM   3486  HE2 PHE   221      62.292  70.135  74.024  1.00  0.00      
ATOM   3487  CD2 PHE   221      63.701  68.616  74.479  1.00  0.00      
ATOM   3488  HD2 PHE   221      63.323  67.942  73.724  1.00  0.00      
ATOM   3489  C   PHE   221      67.396  65.530  74.208  1.00  0.00      
ATOM   3490  O   PHE   221      67.104  64.679  73.350  1.00  0.00      
ATOM   3491  N   HID   222      68.239  65.175  75.160  1.00  0.00      
ATOM   3492  H   HID   222      68.389  65.863  75.884  1.00  0.00      
ATOM   3493  CA  HID   222      68.883  63.829  75.297  1.00  0.00      
ATOM   3494  HA  HID   222      68.488  63.204  74.496  1.00  0.00      
ATOM   3495  CB  HID   222      70.359  64.012  75.186  1.00  0.00      
ATOM   3496  HB2 HID   222      70.573  64.612  74.302  1.00  0.00      
ATOM   3497  HB3 HID   222      70.626  64.728  75.964  1.00  0.00      
ATOM   3498  CG  HID   222      71.321  62.888  75.152  1.00  0.00      
ATOM   3499  ND1 HID   222      71.220  61.693  74.365  1.00  0.00      
ATOM   3500  HD1 HID   222      70.739  61.585  73.484  1.00  0.00      
ATOM   3501  CE1 HID   222      72.191  60.912  74.803  1.00  0.00      
ATOM   3502  HE1 HID   222      72.383  59.957  74.337  1.00  0.00      
ATOM   3503  NE2 HID   222      72.826  61.334  75.896  1.00  0.00      
ATOM   3504  CD2 HID   222      72.327  62.606  76.110  1.00  0.00      
ATOM   3505  HD2 HID   222      72.680  63.232  76.916  1.00  0.00      
ATOM   3506  C   HID   222      68.571  63.085  76.656  1.00  0.00      
ATOM   3507  O   HID   222      68.339  63.640  77.684  1.00  0.00      
ATOM   3508  N   PHE   223      68.527  61.732  76.685  1.00  0.00      
ATOM   3509  H   PHE   223      68.526  61.290  75.777  1.00  0.00      
ATOM   3510  CA  PHE   223      68.457  60.897  77.892  1.00  0.00      
ATOM   3511  HA  PHE   223      68.710  61.489  78.771  1.00  0.00      
ATOM   3512  CB  PHE   223      66.970  60.433  78.057  1.00  0.00      
ATOM   3513  HB2 PHE   223      66.645  59.861  77.188  1.00  0.00      
ATOM   3514  HB3 PHE   223      67.023  59.787  78.934  1.00  0.00      
ATOM   3515  CG  PHE   223      65.907  61.499  78.380  1.00  0.00      
ATOM   3516  CD1 PHE   223      65.469  61.613  79.686  1.00  0.00      
ATOM   3517  HD1 PHE   223      65.722  60.933  80.485  1.00  0.00      
ATOM   3518  CE1 PHE   223      64.552  62.585  79.997  1.00  0.00      
ATOM   3519  HE1 PHE   223      64.196  62.577  81.017  1.00  0.00      
ATOM   3520  CZ  PHE   223      63.960  63.472  79.010  1.00  0.00      
ATOM   3521  HZ  PHE   223      63.175  64.173  79.249  1.00  0.00      
ATOM   3522  CE2 PHE   223      64.499  63.327  77.701  1.00  0.00      
ATOM   3523  HE2 PHE   223      64.142  64.009  76.943  1.00  0.00      
ATOM   3524  CD2 PHE   223      65.446  62.382  77.397  1.00  0.00      
ATOM   3525  HD2 PHE   223      65.717  62.336  76.352  1.00  0.00      
ATOM   3526  C   PHE   223      69.388  59.741  77.888  1.00  0.00      
ATOM   3527  O   PHE   223      69.321  58.899  76.978  1.00  0.00      
ATOM   3528  N   THR   224      70.181  59.529  78.958  1.00  0.00      
ATOM   3529  H   THR   224      69.954  60.089  79.768  1.00  0.00      
ATOM   3530  CA  THR   224      71.168  58.444  79.096  1.00  0.00      
ATOM   3531  HA  THR   224      71.803  58.375  78.213  1.00  0.00      
ATOM   3532  CB  THR   224      72.174  58.663  80.235  1.00  0.00      
ATOM   3533  HB  THR   224      72.819  57.785  80.264  1.00  0.00      
ATOM   3534  CG2 THR   224      73.145  59.848  80.051  1.00  0.00      
ATOM   3535 HG21 THR   224      73.848  59.836  80.884  1.00  0.00      
ATOM   3536 HG22 THR   224      73.669  59.886  79.097  1.00  0.00      
ATOM   3537 HG23 THR   224      72.629  60.807  80.108  1.00  0.00      
ATOM   3538  OG1 THR   224      71.450  58.791  81.474  1.00  0.00      
ATOM   3539  HG1 THR   224      71.042  59.659  81.430  1.00  0.00      
ATOM   3540  C   THR   224      70.434  57.133  79.324  1.00  0.00      
ATOM   3541  O   THR   224      69.357  57.052  79.946  1.00  0.00      
ATOM   3542  N   ARG   225      71.083  56.061  78.946  1.00  0.00      
ATOM   3543  H   ARG   225      72.062  56.090  78.700  1.00  0.00      
ATOM   3544  CA  ARG   225      70.626  54.696  79.275  1.00  0.00      
ATOM   3545  HA  ARG   225      69.742  54.607  78.642  1.00  0.00      
ATOM   3546  CB  ARG   225      71.736  53.736  78.740  1.00  0.00      
ATOM   3547  HB2 ARG   225      71.727  53.693  77.651  1.00  0.00      
ATOM   3548  HB3 ARG   225      72.661  54.233  79.033  1.00  0.00      
ATOM   3549  CG  ARG   225      71.644  52.307  79.252  1.00  0.00      
ATOM   3550  HG2 ARG   225      71.347  52.235  80.298  1.00  0.00      
ATOM   3551  HG3 ARG   225      70.761  51.867  78.786  1.00  0.00      
ATOM   3552  CD  ARG   225      72.868  51.423  79.096  1.00  0.00      
ATOM   3553  HD2 ARG   225      72.577  50.373  79.073  1.00  0.00      
ATOM   3554  HD3 ARG   225      73.283  51.660  78.116  1.00  0.00      
ATOM   3555  NE  ARG   225      73.856  51.721  80.179  1.00  0.00      
ATOM   3556  HE  ARG   225      73.446  52.337  80.867  1.00  0.00      
ATOM   3557  CZ  ARG   225      75.175  51.485  80.250  1.00  0.00      
ATOM   3558  NH1 ARG   225      75.748  50.514  79.686  1.00  0.00      
ATOM   3559 HH11 ARG   225      75.227  49.791  79.212  1.00  0.00      
ATOM   3560 HH12 ARG   225      76.747  50.404  79.787  1.00  0.00      
ATOM   3561  NH2 ARG   225      75.932  52.422  80.816  1.00  0.00      
ATOM   3562 HH21 ARG   225      75.549  53.350  80.928  1.00  0.00      
ATOM   3563 HH22 ARG   225      76.937  52.320  80.805  1.00  0.00      
ATOM   3564  C   ARG   225      70.022  54.537  80.688  1.00  0.00      
ATOM   3565  O   ARG   225      68.977  53.947  80.918  1.00  0.00      
ATOM   3566  N   GLU   226      70.800  55.004  81.676  1.00  0.00      
ATOM   3567  H   GLU   226      71.581  55.564  81.365  1.00  0.00      
ATOM   3568  CA  GLU   226      70.526  54.987  83.148  1.00  0.00      
ATOM   3569  HA  GLU   226      70.279  53.959  83.415  1.00  0.00      
ATOM   3570  CB  GLU   226      71.817  55.338  83.976  1.00  0.00      
ATOM   3571  HB2 GLU   226      72.394  56.012  83.342  1.00  0.00      
ATOM   3572  HB3 GLU   226      71.664  55.927  84.880  1.00  0.00      
ATOM   3573  CG  GLU   226      72.688  54.018  84.299  1.00  0.00      
ATOM   3574  HG2 GLU   226      73.611  54.290  84.810  1.00  0.00      
ATOM   3575  HG3 GLU   226      72.033  53.363  84.873  1.00  0.00      
ATOM   3576  CD  GLU   226      73.040  53.263  83.031  1.00  0.00      
ATOM   3577  OE1 GLU   226      73.728  53.773  82.139  1.00  0.00      
ATOM   3578  OE2 GLU   226      72.692  52.006  82.905  1.00  0.00      
ATOM   3579  C   GLU   226      69.429  55.957  83.607  1.00  0.00      
ATOM   3580  O   GLU   226      68.962  55.910  84.755  1.00  0.00      
ATOM   3581  N   ASN   227      68.886  56.813  82.691  1.00  0.00      
ATOM   3582  H   ASN   227      69.301  56.783  81.770  1.00  0.00      
ATOM   3583  CA  ASN   227      67.662  57.618  82.870  1.00  0.00      
ATOM   3584  HA  ASN   227      67.419  57.871  83.902  1.00  0.00      
ATOM   3585  CB  ASN   227      67.958  58.981  82.207  1.00  0.00      
ATOM   3586  HB2 ASN   227      69.021  59.124  82.400  1.00  0.00      
ATOM   3587  HB3 ASN   227      67.785  59.054  81.133  1.00  0.00      
ATOM   3588  CG  ASN   227      67.278  60.134  82.930  1.00  0.00      
ATOM   3589  OD1 ASN   227      66.228  60.053  83.493  1.00  0.00      
ATOM   3590  ND2 ASN   227      67.753  61.349  82.776  1.00  0.00      
ATOM   3591 HD21 ASN   227      67.191  62.127  83.090  1.00  0.00      
ATOM   3592 HD22 ASN   227      68.398  61.549  82.025  1.00  0.00      
ATOM   3593  C   ASN   227      66.477  56.889  82.261  1.00  0.00      
ATOM   3594  O   ASN   227      65.474  56.872  82.998  1.00  0.00      
ATOM   3595  N   ILE   228      66.593  56.334  81.057  1.00  0.00      
ATOM   3596  H   ILE   228      67.481  56.436  80.576  1.00  0.00      
ATOM   3597  CA  ILE   228      65.516  55.615  80.373  1.00  0.00      
ATOM   3598  HA  ILE   228      64.638  56.258  80.306  1.00  0.00      
ATOM   3599  CB  ILE   228      65.988  55.268  78.948  1.00  0.00      
ATOM   3600  HB  ILE   228      66.911  54.689  79.035  1.00  0.00      
ATOM   3601  CG2 ILE   228      64.954  54.407  78.212  1.00  0.00      
ATOM   3602 HG21 ILE   228      64.829  53.450  78.719  1.00  0.00      
ATOM   3603 HG22 ILE   228      63.993  54.921  78.174  1.00  0.00      
ATOM   3604 HG23 ILE   228      65.295  54.204  77.198  1.00  0.00      
ATOM   3605  CG1 ILE   228      66.270  56.540  78.116  1.00  0.00      
ATOM   3606 HG12 ILE   228      65.354  56.889  77.638  1.00  0.00      
ATOM   3607 HG13 ILE   228      66.640  57.348  78.744  1.00  0.00      
ATOM   3608  CD1 ILE   228      67.340  56.275  77.058  1.00  0.00      
ATOM   3609 HD11 ILE   228      67.051  55.437  76.427  1.00  0.00      
ATOM   3610 HD12 ILE   228      67.462  57.164  76.445  1.00  0.00      
ATOM   3611 HD13 ILE   228      68.286  56.046  77.543  1.00  0.00      
ATOM   3612  C   ILE   228      65.121  54.368  81.171  1.00  0.00      
ATOM   3613  O   ILE   228      63.933  54.117  81.384  1.00  0.00      
ATOM   3614  N   ALA   229      66.116  53.647  81.698  1.00  0.00      
ATOM   3615  H   ALA   229      67.071  53.867  81.436  1.00  0.00      
ATOM   3616  CA  ALA   229      65.912  52.537  82.619  1.00  0.00      
ATOM   3617  HA  ALA   229      65.306  51.777  82.122  1.00  0.00      
ATOM   3618  CB  ALA   229      67.280  51.930  82.936  1.00  0.00      
ATOM   3619  HB1 ALA   229      67.756  51.611  82.010  1.00  0.00      
ATOM   3620  HB2 ALA   229      67.917  52.667  83.425  1.00  0.00      
ATOM   3621  HB3 ALA   229      67.158  51.067  83.591  1.00  0.00      
ATOM   3622  C   ALA   229      65.176  52.960  83.902  1.00  0.00      
ATOM   3623  O   ALA   229      64.323  52.199  84.382  1.00  0.00      
ATOM   3624  N   HID   230      65.413  54.174  84.436  1.00  0.00      
ATOM   3625  H   HID   230      66.062  54.832  84.028  1.00  0.00      
ATOM   3626  CA  HID   230      64.604  54.608  85.579  1.00  0.00      
ATOM   3627  HA  HID   230      64.530  53.767  86.269  1.00  0.00      
ATOM   3628  CB  HID   230      65.242  55.798  86.267  1.00  0.00      
ATOM   3629  HB2 HID   230      65.702  55.415  87.179  1.00  0.00      
ATOM   3630  HB3 HID   230      66.078  56.149  85.663  1.00  0.00      
ATOM   3631  CG  HID   230      64.331  56.840  86.708  1.00  0.00      
ATOM   3632  ND1 HID   230      63.531  56.851  87.868  1.00  0.00      
ATOM   3633  HD1 HID   230      63.578  56.211  88.648  1.00  0.00      
ATOM   3634  CE1 HID   230      62.905  58.001  87.899  1.00  0.00      
ATOM   3635  HE1 HID   230      62.270  58.306  88.717  1.00  0.00      
ATOM   3636  NE2 HID   230      63.193  58.712  86.816  1.00  0.00      
ATOM   3637  CD2 HID   230      64.057  57.979  85.994  1.00  0.00      
ATOM   3638  HD2 HID   230      64.606  58.386  85.158  1.00  0.00      
ATOM   3639  C   HID   230      63.136  54.917  85.101  1.00  0.00      
ATOM   3640  O   HID   230      62.201  54.416  85.748  1.00  0.00      
ATOM   3641  N   LEU   231      62.854  55.663  83.985  1.00  0.00      
ATOM   3642  H   LEU   231      63.500  56.225  83.450  1.00  0.00      
ATOM   3643  CA  LEU   231      61.505  55.950  83.535  1.00  0.00      
ATOM   3644  HA  LEU   231      60.959  56.325  84.401  1.00  0.00      
ATOM   3645  CB  LEU   231      61.430  56.830  82.269  1.00  0.00      
ATOM   3646  HB2 LEU   231      62.058  56.253  81.590  1.00  0.00      
ATOM   3647  HB3 LEU   231      60.443  56.935  81.817  1.00  0.00      
ATOM   3648  CG  LEU   231      62.028  58.241  82.497  1.00  0.00      
ATOM   3649  HG  LEU   231      62.873  58.104  83.172  1.00  0.00      
ATOM   3650  CD1 LEU   231      62.423  58.787  81.086  1.00  0.00      
ATOM   3651 HD11 LEU   231      62.990  58.052  80.515  1.00  0.00      
ATOM   3652 HD12 LEU   231      61.509  59.097  80.578  1.00  0.00      
ATOM   3653 HD13 LEU   231      63.100  59.631  81.212  1.00  0.00      
ATOM   3654  CD2 LEU   231      61.039  59.232  83.128  1.00  0.00      
ATOM   3655 HD21 LEU   231      60.517  58.960  84.046  1.00  0.00      
ATOM   3656 HD22 LEU   231      61.564  60.164  83.337  1.00  0.00      
ATOM   3657 HD23 LEU   231      60.182  59.406  82.477  1.00  0.00      
ATOM   3658  C   LEU   231      60.739  54.622  83.317  1.00  0.00      
ATOM   3659  O   LEU   231      59.608  54.493  83.741  1.00  0.00      
ATOM   3660  N   LYS   232      61.377  53.589  82.740  1.00  0.00      
ATOM   3661  H   LYS   232      62.319  53.758  82.393  1.00  0.00      
ATOM   3662  CA  LYS   232      60.787  52.246  82.546  1.00  0.00      
ATOM   3663  HA  LYS   232      59.865  52.362  81.976  1.00  0.00      
ATOM   3664  CB  LYS   232      61.765  51.394  81.711  1.00  0.00      
ATOM   3665  HB2 LYS   232      62.058  51.969  80.830  1.00  0.00      
ATOM   3666  HB3 LYS   232      62.665  51.189  82.295  1.00  0.00      
ATOM   3667  CG  LYS   232      61.151  50.065  81.238  1.00  0.00      
ATOM   3668  HG2 LYS   232      60.933  49.432  82.100  1.00  0.00      
ATOM   3669  HG3 LYS   232      60.222  50.275  80.708  1.00  0.00      
ATOM   3670  CD  LYS   232      62.107  49.320  80.294  1.00  0.00      
ATOM   3671  HD2 LYS   232      62.333  49.963  79.447  1.00  0.00      
ATOM   3672  HD3 LYS   232      63.037  49.093  80.819  1.00  0.00      
ATOM   3673  CE  LYS   232      61.479  48.017  79.784  1.00  0.00      
ATOM   3674  HE2 LYS   232      61.361  47.333  80.629  1.00  0.00      
ATOM   3675  HE3 LYS   232      60.486  48.235  79.382  1.00  0.00      
ATOM   3676  NZ  LYS   232      62.308  47.379  78.736  1.00  0.00      
ATOM   3677  HZ1 LYS   232      61.923  46.487  78.442  1.00  0.00      
ATOM   3678  HZ2 LYS   232      62.365  47.958  77.893  1.00  0.00      
ATOM   3679  HZ3 LYS   232      63.256  47.229  79.067  1.00  0.00      
ATOM   3680  C   LYS   232      60.397  51.555  83.866  1.00  0.00      
ATOM   3681  O   LYS   232      59.292  51.019  83.974  1.00  0.00      
ATOM   3682  N   SER   233      61.263  51.590  84.879  1.00  0.00      
ATOM   3683  H   SER   233      62.159  52.029  84.721  1.00  0.00      
ATOM   3684  CA  SER   233      61.045  51.012  86.162  1.00  0.00      
ATOM   3685  HA  SER   233      60.757  49.961  86.136  1.00  0.00      
ATOM   3686  CB  SER   233      62.341  51.106  87.036  1.00  0.00      
ATOM   3687  HB2 SER   233      62.549  52.150  87.266  1.00  0.00      
ATOM   3688  HB3 SER   233      62.163  50.540  87.951  1.00  0.00      
ATOM   3689  OG  SER   233      63.441  50.514  86.360  1.00  0.00      
ATOM   3690  HG  SER   233      63.705  51.158  85.699  1.00  0.00      
ATOM   3691  C   SER   233      59.951  51.692  86.983  1.00  0.00      
ATOM   3692  O   SER   233      59.067  50.926  87.430  1.00  0.00      
ATOM   3693  N   LYS   234      60.000  53.043  87.055  1.00  0.00      
ATOM   3694  H   LYS   234      60.745  53.576  86.630  1.00  0.00      
ATOM   3695  CA  LYS   234      58.858  53.822  87.597  1.00  0.00      
ATOM   3696  HA  LYS   234      58.714  53.507  88.631  1.00  0.00      
ATOM   3697  CB  LYS   234      59.283  55.263  87.488  1.00  0.00      
ATOM   3698  HB2 LYS   234      60.326  55.421  87.766  1.00  0.00      
ATOM   3699  HB3 LYS   234      59.159  55.554  86.445  1.00  0.00      
ATOM   3700  CG  LYS   234      58.459  56.178  88.426  1.00  0.00      
ATOM   3701  HG2 LYS   234      57.431  56.154  88.066  1.00  0.00      
ATOM   3702  HG3 LYS   234      58.407  55.908  89.481  1.00  0.00      
ATOM   3703  CD  LYS   234      59.097  57.647  88.369  1.00  0.00      
ATOM   3704  HD2 LYS   234      60.048  57.514  88.885  1.00  0.00      
ATOM   3705  HD3 LYS   234      59.242  57.925  87.325  1.00  0.00      
ATOM   3706  CE  LYS   234      58.285  58.770  89.155  1.00  0.00      
ATOM   3707  HE2 LYS   234      57.289  58.763  88.715  1.00  0.00      
ATOM   3708  HE3 LYS   234      58.106  58.407  90.168  1.00  0.00      
ATOM   3709  NZ  LYS   234      58.824  60.132  89.196  1.00  0.00      
ATOM   3710  HZ1 LYS   234      58.131  60.811  89.476  1.00  0.00      
ATOM   3711  HZ2 LYS   234      59.533  60.178  89.914  1.00  0.00      
ATOM   3712  HZ3 LYS   234      59.099  60.458  88.280  1.00  0.00      
ATOM   3713  C   LYS   234      57.468  53.603  86.955  1.00  0.00      
ATOM   3714  O   LYS   234      56.414  53.430  87.592  1.00  0.00      
ATOM   3715  N   ALA   235      57.483  53.375  85.647  1.00  0.00      
ATOM   3716  H   ALA   235      58.340  53.587  85.156  1.00  0.00      
ATOM   3717  CA  ALA   235      56.233  53.136  84.858  1.00  0.00      
ATOM   3718  HA  ALA   235      55.517  53.919  85.110  1.00  0.00      
ATOM   3719  CB  ALA   235      56.584  53.289  83.413  1.00  0.00      
ATOM   3720  HB1 ALA   235      56.843  54.325  83.195  1.00  0.00      
ATOM   3721  HB2 ALA   235      57.322  52.576  83.045  1.00  0.00      
ATOM   3722  HB3 ALA   235      55.633  53.039  82.943  1.00  0.00      
ATOM   3723  C   ALA   235      55.626  51.789  85.282  1.00  0.00      
ATOM   3724  O   ALA   235      54.457  51.661  85.501  1.00  0.00      
ATOM   3725  N   ASN   236      56.445  50.733  85.324  1.00  0.00      
ATOM   3726  H   ASN   236      57.423  50.873  85.098  1.00  0.00      
ATOM   3727  CA  ASN   236      55.978  49.372  85.621  1.00  0.00      
ATOM   3728  HA  ASN   236      55.042  49.199  85.085  1.00  0.00      
ATOM   3729  CB  ASN   236      57.013  48.365  85.089  1.00  0.00      
ATOM   3730  HB2 ASN   236      58.015  48.663  85.399  1.00  0.00      
ATOM   3731  HB3 ASN   236      56.814  47.389  85.522  1.00  0.00      
ATOM   3732  CG  ASN   236      56.965  48.203  83.577  1.00  0.00      
ATOM   3733  OD1 ASN   236      56.139  47.485  83.026  1.00  0.00      
ATOM   3734  ND2 ASN   236      57.827  48.882  82.858  1.00  0.00      
ATOM   3735 HD21 ASN   236      57.824  48.765  81.857  1.00  0.00      
ATOM   3736 HD22 ASN   236      58.475  49.516  83.312  1.00  0.00      
ATOM   3737  C   ASN   236      55.644  49.152  87.115  1.00  0.00      
ATOM   3738  O   ASN   236      55.033  48.135  87.452  1.00  0.00      
ATOM   3739  N   GLY   237      56.017  50.098  87.993  1.00  0.00      
ATOM   3740  H   GLY   237      56.510  50.881  87.589  1.00  0.00      
ATOM   3741  CA  GLY   237      55.762  50.035  89.406  1.00  0.00      
ATOM   3742  HA2 GLY   237      55.536  48.992  89.631  1.00  0.00      
ATOM   3743  HA3 GLY   237      56.628  50.401  89.956  1.00  0.00      
ATOM   3744  C   GLY   237      54.619  50.923  89.915  1.00  0.00      
ATOM   3745  O   GLY   237      54.056  50.653  90.999  1.00  0.00      
ATOM   3746  N   GLU   238      54.312  52.021  89.149  1.00  0.00      
ATOM   3747  H   GLU   238      54.760  52.090  88.246  1.00  0.00      
ATOM   3748  CA  GLU   238      53.321  53.019  89.516  1.00  0.00      
ATOM   3749  HA  GLU   238      52.939  52.894  90.529  1.00  0.00      
ATOM   3750  CB  GLU   238      53.978  54.387  89.526  1.00  0.00      
ATOM   3751  HB2 GLU   238      54.349  54.689  88.547  1.00  0.00      
ATOM   3752  HB3 GLU   238      53.254  55.160  89.782  1.00  0.00      
ATOM   3753  CG  GLU   238      55.185  54.512  90.432  1.00  0.00      
ATOM   3754  HG2 GLU   238      55.909  53.754  90.130  1.00  0.00      
ATOM   3755  HG3 GLU   238      55.623  55.491  90.241  1.00  0.00      
ATOM   3756  CD  GLU   238      54.981  54.495  91.944  1.00  0.00      
ATOM   3757  OE1 GLU   238      55.819  53.918  92.604  1.00  0.00      
ATOM   3758  OE2 GLU   238      53.895  54.931  92.435  1.00  0.00      
ATOM   3759  C   GLU   238      52.071  52.979  88.591  1.00  0.00      
ATOM   3760  O   GLU   238      51.199  53.804  88.713  1.00  0.00      
ATOM   3761  N   VAL   239      52.010  51.909  87.682  1.00  0.00      
ATOM   3762  H   VAL   239      52.822  51.313  87.612  1.00  0.00      
ATOM   3763  CA  VAL   239      50.743  51.482  86.991  1.00  0.00      
ATOM   3764  HA  VAL   239      50.388  52.366  86.461  1.00  0.00      
ATOM   3765  CB  VAL   239      51.028  50.471  85.866  1.00  0.00      
ATOM   3766  HB  VAL   239      51.899  50.841  85.326  1.00  0.00      
ATOM   3767  CG1 VAL   239      51.439  49.095  86.290  1.00  0.00      
ATOM   3768 HG11 VAL   239      52.345  49.159  86.893  1.00  0.00      
ATOM   3769 HG12 VAL   239      50.593  48.805  86.913  1.00  0.00      
ATOM   3770 HG13 VAL   239      51.598  48.454  85.423  1.00  0.00      
ATOM   3771  CG2 VAL   239      49.872  50.295  84.910  1.00  0.00      
ATOM   3772 HG21 VAL   239      49.961  49.485  84.186  1.00  0.00      
ATOM   3773 HG22 VAL   239      48.979  50.057  85.489  1.00  0.00      
ATOM   3774 HG23 VAL   239      49.579  51.279  84.542  1.00  0.00      
ATOM   3775  C   VAL   239      49.737  51.048  88.070  1.00  0.00      
ATOM   3776  O   VAL   239      50.194  50.282  88.937  1.00  0.00      
ATOM   3777  N   THR   240      48.474  51.477  88.025  1.00  0.00      
ATOM   3778  H   THR   240      48.212  52.139  87.308  1.00  0.00      
ATOM   3779  CA  THR   240      47.403  51.054  88.964  1.00  0.00      
ATOM   3780  HA  THR   240      47.685  51.075  90.016  1.00  0.00      
ATOM   3781  CB  THR   240      46.192  52.033  88.855  1.00  0.00      
ATOM   3782  HB  THR   240      45.945  52.084  87.795  1.00  0.00      
ATOM   3783  CG2 THR   240      44.865  51.547  89.499  1.00  0.00      
ATOM   3784 HG21 THR   240      44.994  51.551  90.581  1.00  0.00      
ATOM   3785 HG22 THR   240      44.071  52.264  89.288  1.00  0.00      
ATOM   3786 HG23 THR   240      44.481  50.555  89.260  1.00  0.00      
ATOM   3787  OG1 THR   240      46.465  53.373  89.353  1.00  0.00      
ATOM   3788  HG1 THR   240      46.632  53.289  90.294  1.00  0.00      
ATOM   3789  C   THR   240      46.866  49.628  88.697  1.00  0.00      
ATOM   3790  O   THR   240      46.875  49.085  87.585  1.00  0.00      
ATOM   3791  N   GLY   241      46.598  48.873  89.749  1.00  0.00      
ATOM   3792  H   GLY   241      46.623  49.269  90.678  1.00  0.00      
ATOM   3793  CA  GLY   241      46.334  47.488  89.641  1.00  0.00      
ATOM   3794  HA2 GLY   241      45.845  47.285  90.594  1.00  0.00      
ATOM   3795  HA3 GLY   241      45.663  47.270  88.809  1.00  0.00      
ATOM   3796  C   GLY   241      47.449  46.416  89.494  1.00  0.00      
ATOM   3797  O   GLY   241      48.603  46.749  89.393  1.00  0.00      
ATOM   3798  N   ASN   242      46.993  45.133  89.363  1.00  0.00      
ATOM   3799  H   ASN   242      46.029  44.867  89.505  1.00  0.00      
ATOM   3800  CA  ASN   242      47.948  44.098  88.909  1.00  0.00      
ATOM   3801  HA  ASN   242      48.882  44.199  89.462  1.00  0.00      
ATOM   3802  CB  ASN   242      47.364  42.713  89.096  1.00  0.00      
ATOM   3803  HB2 ASN   242      46.359  42.607  88.688  1.00  0.00      
ATOM   3804  HB3 ASN   242      47.890  41.893  88.607  1.00  0.00      
ATOM   3805  CG  ASN   242      47.355  42.373  90.574  1.00  0.00      
ATOM   3806  OD1 ASN   242      46.337  42.311  91.282  1.00  0.00      
ATOM   3807  ND2 ASN   242      48.477  42.096  91.177  1.00  0.00      
ATOM   3808 HD21 ASN   242      48.443  41.834  92.152  1.00  0.00      
ATOM   3809 HD22 ASN   242      49.365  42.206  90.709  1.00  0.00      
ATOM   3810  C   ASN   242      48.416  44.308  87.436  1.00  0.00      
ATOM   3811  O   ASN   242      47.719  44.884  86.610  1.00  0.00      
ATOM   3812  N   THR   243      49.644  43.931  87.098  1.00  0.00      
ATOM   3813  H   THR   243      50.159  43.529  87.868  1.00  0.00      
ATOM   3814  CA  THR   243      50.251  44.200  85.791  1.00  0.00      
ATOM   3815  HA  THR   243      49.444  44.403  85.086  1.00  0.00      
ATOM   3816  CB  THR   243      51.009  45.575  85.842  1.00  0.00      
ATOM   3817  HB  THR   243      50.347  46.347  86.237  1.00  0.00      
ATOM   3818  CG2 THR   243      52.145  45.614  86.819  1.00  0.00      
ATOM   3819 HG21 THR   243      51.741  45.473  87.822  1.00  0.00      
ATOM   3820 HG22 THR   243      52.979  44.947  86.604  1.00  0.00      
ATOM   3821 HG23 THR   243      52.401  46.666  86.699  1.00  0.00      
ATOM   3822  OG1 THR   243      51.441  45.910  84.479  1.00  0.00      
ATOM   3823  HG1 THR   243      50.690  46.089  83.908  1.00  0.00      
ATOM   3824  C   THR   243      51.048  43.083  85.176  1.00  0.00      
ATOM   3825  O   THR   243      51.743  42.336  85.823  1.00  0.00      
ATOM   3826  N   GLU   244      50.842  42.960  83.856  1.00  0.00      
ATOM   3827  H   GLU   244      50.087  43.466  83.414  1.00  0.00      
ATOM   3828  CA  GLU   244      51.725  42.232  82.977  1.00  0.00      
ATOM   3829  HA  GLU   244      51.763  41.185  83.279  1.00  0.00      
ATOM   3830  CB  GLU   244      51.076  42.384  81.589  1.00  0.00      
ATOM   3831  HB2 GLU   244      50.753  43.419  81.474  1.00  0.00      
ATOM   3832  HB3 GLU   244      51.784  42.108  80.807  1.00  0.00      
ATOM   3833  CG  GLU   244      49.820  41.612  81.366  1.00  0.00      
ATOM   3834  HG2 GLU   244      49.798  40.636  81.849  1.00  0.00      
ATOM   3835  HG3 GLU   244      48.904  42.128  81.655  1.00  0.00      
ATOM   3836  CD  GLU   244      49.599  41.297  79.879  1.00  0.00      
ATOM   3837  OE1 GLU   244      49.414  42.291  79.117  1.00  0.00      
ATOM   3838  OE2 GLU   244      49.600  40.167  79.423  1.00  0.00      
ATOM   3839  C   GLU   244      53.181  42.698  82.953  1.00  0.00      
ATOM   3840  O   GLU   244      54.001  41.996  82.399  1.00  0.00      
ATOM   3841  N   ARG   245      53.560  43.938  83.424  1.00  0.00      
ATOM   3842  H   ARG   245      52.885  44.661  83.627  1.00  0.00      
ATOM   3843  CA  ARG   245      54.909  44.359  83.701  1.00  0.00      
ATOM   3844  HA  ARG   245      54.855  45.415  83.966  1.00  0.00      
ATOM   3845  CB  ARG   245      55.334  43.532  84.998  1.00  0.00      
ATOM   3846  HB2 ARG   245      54.411  43.568  85.576  1.00  0.00      
ATOM   3847  HB3 ARG   245      55.475  42.488  84.719  1.00  0.00      
ATOM   3848  CG  ARG   245      56.466  44.201  85.710  1.00  0.00      
ATOM   3849  HG2 ARG   245      57.358  44.176  85.083  1.00  0.00      
ATOM   3850  HG3 ARG   245      56.187  45.254  85.741  1.00  0.00      
ATOM   3851  CD  ARG   245      56.684  43.715  87.145  1.00  0.00      
ATOM   3852  HD2 ARG   245      55.803  43.957  87.739  1.00  0.00      
ATOM   3853  HD3 ARG   245      56.882  42.644  87.133  1.00  0.00      
ATOM   3854  NE  ARG   245      57.798  44.336  87.847  1.00  0.00      
ATOM   3855  HE  ARG   245      57.883  45.332  87.701  1.00  0.00      
ATOM   3856  CZ  ARG   245      58.686  43.703  88.558  1.00  0.00      
ATOM   3857  NH1 ARG   245      58.688  42.410  88.845  1.00  0.00      
ATOM   3858 HH11 ARG   245      57.925  41.794  88.602  1.00  0.00      
ATOM   3859 HH12 ARG   245      59.603  41.993  88.938  1.00  0.00      
ATOM   3860  NH2 ARG   245      59.664  44.403  89.063  1.00  0.00      
ATOM   3861 HH21 ARG   245      59.806  45.364  88.784  1.00  0.00      
ATOM   3862 HH22 ARG   245      60.386  43.991  89.636  1.00  0.00      
ATOM   3863  C   ARG   245      55.871  44.330  82.479  1.00  0.00      
ATOM   3864  O   ARG   245      57.048  43.992  82.484  1.00  0.00      
ATOM   3865  N   ARG   246      55.300  44.731  81.338  1.00  0.00      
ATOM   3866  H   ARG   246      54.326  44.979  81.402  1.00  0.00      
ATOM   3867  CA  ARG   246      55.940  44.741  80.008  1.00  0.00      
ATOM   3868  HA  ARG   246      56.983  44.448  80.127  1.00  0.00      
ATOM   3869  CB  ARG   246      55.290  43.671  79.109  1.00  0.00      
ATOM   3870  HB2 ARG   246      55.848  43.609  78.175  1.00  0.00      
ATOM   3871  HB3 ARG   246      55.368  42.701  79.602  1.00  0.00      
ATOM   3872  CG  ARG   246      53.811  43.943  78.796  1.00  0.00      
ATOM   3873  HG2 ARG   246      53.232  43.887  79.719  1.00  0.00      
ATOM   3874  HG3 ARG   246      53.697  44.940  78.371  1.00  0.00      
ATOM   3875  CD  ARG   246      53.269  42.908  77.803  1.00  0.00      
ATOM   3876  HD2 ARG   246      53.781  43.014  76.844  1.00  0.00      
ATOM   3877  HD3 ARG   246      53.474  41.906  78.184  1.00  0.00      
ATOM   3878  NE  ARG   246      51.815  43.052  77.629  1.00  0.00      
ATOM   3879  HE  ARG   246      51.208  42.486  78.212  1.00  0.00      
ATOM   3880  CZ  ARG   246      51.164  43.822  76.784  1.00  0.00      
ATOM   3881  NH1 ARG   246      51.721  44.615  75.919  1.00  0.00      
ATOM   3882 HH11 ARG   246      52.731  44.706  75.888  1.00  0.00      
ATOM   3883 HH12 ARG   246      51.154  45.169  75.295  1.00  0.00      
ATOM   3884  NH2 ARG   246      49.877  43.803  76.833  1.00  0.00      
ATOM   3885 HH21 ARG   246      49.434  43.150  77.481  1.00  0.00      
ATOM   3886 HH22 ARG   246      49.320  44.423  76.273  1.00  0.00      
ATOM   3887  C   ARG   246      56.039  46.118  79.341  1.00  0.00      
ATOM   3888  O   ARG   246      56.414  46.182  78.175  1.00  0.00      
ATOM   3889  N   ILE   247      55.739  47.212  80.049  1.00  0.00      
ATOM   3890  H   ILE   247      55.589  47.114  81.046  1.00  0.00      
ATOM   3891  CA  ILE   247      55.796  48.573  79.480  1.00  0.00      
ATOM   3892  HA  ILE   247      55.192  48.585  78.573  1.00  0.00      
ATOM   3893  CB  ILE   247      55.203  49.618  80.456  1.00  0.00      
ATOM   3894  HB  ILE   247      55.771  49.580  81.381  1.00  0.00      
ATOM   3895  CG2 ILE   247      55.330  51.049  79.903  1.00  0.00      
ATOM   3896 HG21 ILE   247      56.370  51.294  79.686  1.00  0.00      
ATOM   3897 HG22 ILE   247      54.735  51.159  78.996  1.00  0.00      
ATOM   3898 HG23 ILE   247      54.989  51.757  80.654  1.00  0.00      
ATOM   3899  CG1 ILE   247      53.724  49.303  80.788  1.00  0.00      
ATOM   3900 HG12 ILE   247      53.110  49.462  79.901  1.00  0.00      
ATOM   3901 HG13 ILE   247      53.631  48.256  81.077  1.00  0.00      
ATOM   3902  CD1 ILE   247      53.159  50.130  81.952  1.00  0.00      
ATOM   3903 HD11 ILE   247      53.825  50.067  82.813  1.00  0.00      
ATOM   3904 HD12 ILE   247      53.036  51.172  81.659  1.00  0.00      
ATOM   3905 HD13 ILE   247      52.186  49.729  82.235  1.00  0.00      
ATOM   3906  C   ILE   247      57.246  48.899  79.081  1.00  0.00      
ATOM   3907  O   ILE   247      58.166  48.681  79.878  1.00  0.00      
ATOM   3908  N   SER   248      57.445  49.375  77.850  1.00  0.00      
ATOM   3909  H   SER   248      56.633  49.552  77.268  1.00  0.00      
ATOM   3910  CA  SER   248      58.764  49.593  77.241  1.00  0.00      
ATOM   3911  HA  SER   248      59.419  48.774  77.539  1.00  0.00      
ATOM   3912  CB  SER   248      58.654  49.542  75.712  1.00  0.00      
ATOM   3913  HB2 SER   248      59.646  49.397  75.285  1.00  0.00      
ATOM   3914  HB3 SER   248      58.027  48.698  75.418  1.00  0.00      
ATOM   3915  OG  SER   248      58.116  50.747  75.195  1.00  0.00      
ATOM   3916  HG  SER   248      57.910  50.582  74.243  1.00  0.00      
ATOM   3917  C   SER   248      59.434  50.907  77.661  1.00  0.00      
ATOM   3918  O   SER   248      58.801  51.833  78.180  1.00  0.00      
ATOM   3919  N   SER   249      60.726  51.012  77.343  1.00  0.00      
ATOM   3920  H   SER   249      61.186  50.192  76.947  1.00  0.00      
ATOM   3921  CA  SER   249      61.525  52.241  77.422  1.00  0.00      
ATOM   3922  HA  SER   249      61.664  52.532  78.463  1.00  0.00      
ATOM   3923  CB  SER   249      62.895  51.991  76.776  1.00  0.00      
ATOM   3924  HB2 SER   249      62.763  51.718  75.727  1.00  0.00      
ATOM   3925  HB3 SER   249      63.482  52.902  76.810  1.00  0.00      
ATOM   3926  OG  SER   249      63.581  50.946  77.428  1.00  0.00      
ATOM   3927  HG  SER   249      63.177  50.106  77.071  1.00  0.00      
ATOM   3928  C   SER   249      60.874  53.401  76.670  1.00  0.00      
ATOM   3929  O   SER   249      60.773  54.511  77.192  1.00  0.00      
ATOM   3930  N   LEU   250      60.417  53.140  75.441  1.00  0.00      
ATOM   3931  H   LEU   250      60.472  52.190  75.103  1.00  0.00      
ATOM   3932  CA  LEU   250      59.863  54.164  74.556  1.00  0.00      
ATOM   3933  HA  LEU   250      60.503  55.046  74.604  1.00  0.00      
ATOM   3934  CB  LEU   250      59.852  53.660  73.100  1.00  0.00      
ATOM   3935  HB2 LEU   250      59.114  52.861  73.007  1.00  0.00      
ATOM   3936  HB3 LEU   250      59.530  54.485  72.462  1.00  0.00      
ATOM   3937  CG  LEU   250      61.206  53.131  72.579  1.00  0.00      
ATOM   3938  HG  LEU   250      61.450  52.203  73.097  1.00  0.00      
ATOM   3939  CD1 LEU   250      61.102  52.835  71.087  1.00  0.00      
ATOM   3940 HD11 LEU   250      60.299  52.123  70.922  1.00  0.00      
ATOM   3941 HD12 LEU   250      60.885  53.745  70.527  1.00  0.00      
ATOM   3942 HD13 LEU   250      62.032  52.400  70.723  1.00  0.00      
ATOM   3943  CD2 LEU   250      62.359  54.115  72.771  1.00  0.00      
ATOM   3944 HD21 LEU   250      62.532  54.289  73.832  1.00  0.00      
ATOM   3945 HD22 LEU   250      63.271  53.693  72.348  1.00  0.00      
ATOM   3946 HD23 LEU   250      62.132  55.060  72.278  1.00  0.00      
ATOM   3947  C   LEU   250      58.474  54.618  75.018  1.00  0.00      
ATOM   3948  O   LEU   250      58.192  55.811  74.990  1.00  0.00      
ATOM   3949  N   GLN   251      57.635  53.702  75.513  1.00  0.00      
ATOM   3950  H   GLN   251      57.935  52.733  75.534  1.00  0.00      
ATOM   3951  CA  GLN   251      56.322  54.035  76.078  1.00  0.00      
ATOM   3952  HA  GLN   251      55.754  54.618  75.351  1.00  0.00      
ATOM   3953  CB  GLN   251      55.550  52.744  76.389  1.00  0.00      
ATOM   3954  HB2 GLN   251      56.201  52.097  76.978  1.00  0.00      
ATOM   3955  HB3 GLN   251      54.667  52.977  76.988  1.00  0.00      
ATOM   3956  CG  GLN   251      55.096  52.017  75.112  1.00  0.00      
ATOM   3957  HG2 GLN   251      54.160  52.457  74.767  1.00  0.00      
ATOM   3958  HG3 GLN   251      55.835  52.155  74.323  1.00  0.00      
ATOM   3959  CD  GLN   251      54.906  50.515  75.299  1.00  0.00      
ATOM   3960  OE1 GLN   251      54.945  49.964  76.391  1.00  0.00      
ATOM   3961  NE2 GLN   251      54.663  49.795  74.229  1.00  0.00      
ATOM   3962 HE21 GLN   251      54.647  48.780  74.315  1.00  0.00      
ATOM   3963 HE22 GLN   251      54.684  50.216  73.319  1.00  0.00      
ATOM   3964  C   GLN   251      56.448  54.891  77.344  1.00  0.00      
ATOM   3965  O   GLN   251      55.745  55.891  77.474  1.00  0.00      
ATOM   3966  N   ALA   252      57.363  54.541  78.255  1.00  0.00      
ATOM   3967  H   ALA   252      57.908  53.697  78.109  1.00  0.00      
ATOM   3968  CA  ALA   252      57.619  55.331  79.460  1.00  0.00      
ATOM   3969  HA  ALA   252      56.677  55.474  79.991  1.00  0.00      
ATOM   3970  CB  ALA   252      58.565  54.533  80.362  1.00  0.00      
ATOM   3971  HB1 ALA   252      59.525  54.379  79.866  1.00  0.00      
ATOM   3972  HB2 ALA   252      58.723  55.084  81.288  1.00  0.00      
ATOM   3973  HB3 ALA   252      58.124  53.564  80.598  1.00  0.00      
ATOM   3974  C   ALA   252      58.180  56.730  79.134  1.00  0.00      
ATOM   3975  O   ALA   252      57.730  57.727  79.702  1.00  0.00      
ATOM   3976  N   LEU   253      59.122  56.820  78.187  1.00  0.00      
ATOM   3977  H   LEU   253      59.483  55.963  77.779  1.00  0.00      
ATOM   3978  CA  LEU   253      59.708  58.089  77.752  1.00  0.00      
ATOM   3979  HA  LEU   253      60.033  58.628  78.642  1.00  0.00      
ATOM   3980  CB  LEU   253      60.947  57.785  76.892  1.00  0.00      
ATOM   3981  HB2 LEU   253      61.648  57.200  77.491  1.00  0.00      
ATOM   3982  HB3 LEU   253      60.637  57.169  76.046  1.00  0.00      
ATOM   3983  CG  LEU   253      61.681  59.023  76.343  1.00  0.00      
ATOM   3984  HG  LEU   253      61.012  59.591  75.697  1.00  0.00      
ATOM   3985  CD1 LEU   253      62.205  59.939  77.452  1.00  0.00      
ATOM   3986 HD11 LEU   253      62.858  59.384  78.125  1.00  0.00      
ATOM   3987 HD12 LEU   253      62.769  60.763  77.015  1.00  0.00      
ATOM   3988 HD13 LEU   253      61.375  60.362  78.015  1.00  0.00      
ATOM   3989  CD2 LEU   253      62.871  58.551  75.510  1.00  0.00      
ATOM   3990 HD21 LEU   253      63.382  59.407  75.076  1.00  0.00      
ATOM   3991 HD22 LEU   253      63.572  58.003  76.139  1.00  0.00      
ATOM   3992 HD23 LEU   253      62.524  57.906  74.703  1.00  0.00      
ATOM   3993  C   LEU   253      58.691  58.989  77.030  1.00  0.00      
ATOM   3994  O   LEU   253      58.557  60.155  77.388  1.00  0.00      
ATOM   3995  N   LEU   254      57.938  58.466  76.057  1.00  0.00      
ATOM   3996  H   LEU   254      58.081  57.493  75.803  1.00  0.00      
ATOM   3997  CA  LEU   254      56.917  59.229  75.324  1.00  0.00      
ATOM   3998  HA  LEU   254      57.369  60.142  74.940  1.00  0.00      
ATOM   3999  CB  LEU   254      56.404  58.381  74.147  1.00  0.00      
ATOM   4000  HB2 LEU   254      56.159  57.385  74.518  1.00  0.00      
ATOM   4001  HB3 LEU   254      55.480  58.814  73.768  1.00  0.00      
ATOM   4002  CG  LEU   254      57.386  58.259  72.969  1.00  0.00      
ATOM   4003  HG  LEU   254      58.352  57.903  73.326  1.00  0.00      
ATOM   4004  CD1 LEU   254      56.836  57.246  71.964  1.00  0.00      
ATOM   4005 HD11 LEU   254      56.765  56.269  72.442  1.00  0.00      
ATOM   4006 HD12 LEU   254      55.846  57.550  71.627  1.00  0.00      
ATOM   4007 HD13 LEU   254      57.504  57.168  71.106  1.00  0.00      
ATOM   4008  CD2 LEU   254      57.591  59.605  72.265  1.00  0.00      
ATOM   4009 HD21 LEU   254      58.163  60.277  72.901  1.00  0.00      
ATOM   4010 HD22 LEU   254      58.142  59.463  71.336  1.00  0.00      
ATOM   4011 HD23 LEU   254      56.626  60.060  72.039  1.00  0.00      
ATOM   4012  C   LEU   254      55.752  59.674  76.220  1.00  0.00      
ATOM   4013  O   LEU   254      55.231  60.780  76.040  1.00  0.00      
ATOM   4014  N   ALA   255      55.373  58.853  77.206  1.00  0.00      
ATOM   4015  H   ALA   255      55.794  57.931  77.262  1.00  0.00      
ATOM   4016  CA  ALA   255      54.425  59.234  78.249  1.00  0.00      
ATOM   4017  HA  ALA   255      53.486  59.535  77.782  1.00  0.00      
ATOM   4018  CB  ALA   255      54.158  58.019  79.146  1.00  0.00      
ATOM   4019  HB1 ALA   255      53.662  57.240  78.567  1.00  0.00      
ATOM   4020  HB2 ALA   255      55.094  57.628  79.545  1.00  0.00      
ATOM   4021  HB3 ALA   255      53.522  58.306  79.982  1.00  0.00      
ATOM   4022  C   ALA   255      54.936  60.429  79.068  1.00  0.00      
ATOM   4023  O   ALA   255      54.186  61.387  79.267  1.00  0.00      
ATOM   4024  N   HID   256      56.204  60.403  79.510  1.00  0.00      
ATOM   4025  H   HID   256      56.750  59.562  79.392  1.00  0.00      
ATOM   4026  CA  HID   256      56.704  61.418  80.337  1.00  0.00      
ATOM   4027  HA  HID   256      56.058  61.623  81.191  1.00  0.00      
ATOM   4028  CB  HID   256      58.130  60.965  80.809  1.00  0.00      
ATOM   4029  HB2 HID   256      57.958  60.067  81.403  1.00  0.00      
ATOM   4030  HB3 HID   256      58.623  60.587  79.914  1.00  0.00      
ATOM   4031  CG  HID   256      59.030  61.992  81.421  1.00  0.00      
ATOM   4032  ND1 HID   256      58.927  62.490  82.643  1.00  0.00      
ATOM   4033  HD1 HID   256      58.310  62.270  83.412  1.00  0.00      
ATOM   4034  CE1 HID   256      59.916  63.364  82.773  1.00  0.00      
ATOM   4035  HE1 HID   256      60.183  63.867  83.690  1.00  0.00      
ATOM   4036  NE2 HID   256      60.708  63.459  81.684  1.00  0.00      
ATOM   4037  CD2 HID   256      60.146  62.545  80.842  1.00  0.00      
ATOM   4038  HD2 HID   256      60.451  62.360  79.823  1.00  0.00      
ATOM   4039  C   HID   256      56.855  62.725  79.543  1.00  0.00      
ATOM   4040  O   HID   256      56.453  63.775  79.987  1.00  0.00      
ATOM   4041  N   VAL   257      57.376  62.619  78.325  1.00  0.00      
ATOM   4042  H   VAL   257      57.834  61.769  78.029  1.00  0.00      
ATOM   4043  CA  VAL   257      57.463  63.817  77.448  1.00  0.00      
ATOM   4044  HA  VAL   257      58.138  64.511  77.949  1.00  0.00      
ATOM   4045  CB  VAL   257      58.107  63.439  76.118  1.00  0.00      
ATOM   4046  HB  VAL   257      57.589  62.596  75.660  1.00  0.00      
ATOM   4047  CG1 VAL   257      58.202  64.651  75.244  1.00  0.00      
ATOM   4048 HG11 VAL   257      58.961  64.461  74.485  1.00  0.00      
ATOM   4049 HG12 VAL   257      57.274  64.980  74.777  1.00  0.00      
ATOM   4050 HG13 VAL   257      58.548  65.514  75.813  1.00  0.00      
ATOM   4051  CG2 VAL   257      59.518  62.942  76.313  1.00  0.00      
ATOM   4052 HG21 VAL   257      60.112  63.853  76.392  1.00  0.00      
ATOM   4053 HG22 VAL   257      59.686  62.365  77.223  1.00  0.00      
ATOM   4054 HG23 VAL   257      59.733  62.457  75.361  1.00  0.00      
ATOM   4055  C   VAL   257      56.048  64.456  77.283  1.00  0.00      
ATOM   4056  O   VAL   257      55.939  65.634  77.600  1.00  0.00      
ATOM   4057  N   TRP   258      54.997  63.706  76.941  1.00  0.00      
ATOM   4058  H   TRP   258      55.141  62.722  76.766  1.00  0.00      
ATOM   4059  CA  TRP   258      53.636  64.314  76.780  1.00  0.00      
ATOM   4060  HA  TRP   258      53.607  65.170  76.106  1.00  0.00      
ATOM   4061  CB  TRP   258      52.690  63.200  76.358  1.00  0.00      
ATOM   4062  HB2 TRP   258      53.215  62.646  75.580  1.00  0.00      
ATOM   4063  HB3 TRP   258      52.671  62.550  77.232  1.00  0.00      
ATOM   4064  CG  TRP   258      51.265  63.499  76.071  1.00  0.00      
ATOM   4065  CD1 TRP   258      50.773  64.696  75.591  1.00  0.00      
ATOM   4066  HD1 TRP   258      51.379  65.574  75.427  1.00  0.00      
ATOM   4067  NE1 TRP   258      49.453  64.644  75.148  1.00  0.00      
ATOM   4068  HE1 TRP   258      48.808  65.369  74.867  1.00  0.00      
ATOM   4069  CE2 TRP   258      49.022  63.319  75.318  1.00  0.00      
ATOM   4070  CZ2 TRP   258      47.757  62.718  75.141  1.00  0.00      
ATOM   4071  HZ2 TRP   258      46.889  63.217  74.735  1.00  0.00      
ATOM   4072  CH2 TRP   258      47.652  61.378  75.469  1.00  0.00      
ATOM   4073  HH2 TRP   258      46.703  60.870  75.380  1.00  0.00      
ATOM   4074  CZ3 TRP   258      48.754  60.677  75.940  1.00  0.00      
ATOM   4075  HZ3 TRP   258      48.688  59.615  76.126  1.00  0.00      
ATOM   4076  CE3 TRP   258      49.988  61.272  76.091  1.00  0.00      
ATOM   4077  HE3 TRP   258      50.811  60.868  76.662  1.00  0.00      
ATOM   4078  CD2 TRP   258      50.119  62.647  75.884  1.00  0.00      
ATOM   4079  C   TRP   258      53.170  64.908  78.102  1.00  0.00      
ATOM   4080  O   TRP   258      52.545  66.043  78.100  1.00  0.00      
ATOM   4081  N   ARG   259      53.526  64.327  79.282  1.00  0.00      
ATOM   4082  H   ARG   259      53.883  63.393  79.138  1.00  0.00      
ATOM   4083  CA  ARG   259      53.169  64.865  80.630  1.00  0.00      
ATOM   4084  HA  ARG   259      52.105  65.006  80.817  1.00  0.00      
ATOM   4085  CB  ARG   259      53.584  63.884  81.655  1.00  0.00      
ATOM   4086  HB2 ARG   259      53.039  62.944  81.576  1.00  0.00      
ATOM   4087  HB3 ARG   259      54.628  63.717  81.392  1.00  0.00      
ATOM   4088  CG  ARG   259      53.554  64.463  83.091  1.00  0.00      
ATOM   4089  HG2 ARG   259      54.207  65.335  83.137  1.00  0.00      
ATOM   4090  HG3 ARG   259      52.493  64.645  83.263  1.00  0.00      
ATOM   4091  CD  ARG   259      54.042  63.383  84.014  1.00  0.00      
ATOM   4092  HD2 ARG   259      53.310  62.625  84.293  1.00  0.00      
ATOM   4093  HD3 ARG   259      54.976  62.853  83.830  1.00  0.00      
ATOM   4094  NE  ARG   259      54.337  64.013  85.275  1.00  0.00      
ATOM   4095  HE  ARG   259      55.306  64.179  85.505  1.00  0.00      
ATOM   4096  CZ  ARG   259      53.585  64.351  86.265  1.00  0.00      
ATOM   4097  NH1 ARG   259      52.317  64.183  86.241  1.00  0.00      
ATOM   4098 HH11 ARG   259      51.953  63.696  85.434  1.00  0.00      
ATOM   4099 HH12 ARG   259      51.646  64.584  86.880  1.00  0.00      
ATOM   4100  NH2 ARG   259      54.014  64.844  87.418  1.00  0.00      
ATOM   4101 HH21 ARG   259      55.002  64.991  87.573  1.00  0.00      
ATOM   4102 HH22 ARG   259      53.326  65.241  88.042  1.00  0.00      
ATOM   4103  C   ARG   259      53.651  66.268  80.743  1.00  0.00      
ATOM   4104  O   ARG   259      52.878  67.202  80.942  1.00  0.00      
ATOM   4105  N   SER   260      54.926  66.491  80.494  1.00  0.00      
ATOM   4106  H   SER   260      55.522  65.681  80.407  1.00  0.00      
ATOM   4107  CA  SER   260      55.463  67.879  80.561  1.00  0.00      
ATOM   4108  HA  SER   260      55.253  68.270  81.557  1.00  0.00      
ATOM   4109  CB  SER   260      57.008  67.949  80.353  1.00  0.00      
ATOM   4110  HB2 SER   260      57.442  67.404  79.515  1.00  0.00      
ATOM   4111  HB3 SER   260      57.212  68.996  80.130  1.00  0.00      
ATOM   4112  OG  SER   260      57.728  67.656  81.553  1.00  0.00      
ATOM   4113  HG  SER   260      57.754  68.371  82.192  1.00  0.00      
ATOM   4114  C   SER   260      54.938  68.840  79.435  1.00  0.00      
ATOM   4115  O   SER   260      54.795  70.032  79.692  1.00  0.00      
ATOM   4116  N   VAL   261      54.719  68.385  78.173  1.00  0.00      
ATOM   4117  H   VAL   261      54.677  67.384  78.048  1.00  0.00      
ATOM   4118  CA  VAL   261      54.300  69.314  77.103  1.00  0.00      
ATOM   4119  HA  VAL   261      54.908  70.219  77.110  1.00  0.00      
ATOM   4120  CB  VAL   261      54.330  68.638  75.691  1.00  0.00      
ATOM   4121  HB  VAL   261      53.939  67.627  75.803  1.00  0.00      
ATOM   4122  CG1 VAL   261      53.493  69.425  74.626  1.00  0.00      
ATOM   4123 HG11 VAL   261      52.432  69.493  74.866  1.00  0.00      
ATOM   4124 HG12 VAL   261      53.790  70.473  74.679  1.00  0.00      
ATOM   4125 HG13 VAL   261      53.629  69.052  73.611  1.00  0.00      
ATOM   4126  CG2 VAL   261      55.809  68.429  75.236  1.00  0.00      
ATOM   4127 HG21 VAL   261      55.631  67.712  74.435  1.00  0.00      
ATOM   4128 HG22 VAL   261      56.221  69.364  74.856  1.00  0.00      
ATOM   4129 HG23 VAL   261      56.381  68.009  76.063  1.00  0.00      
ATOM   4130  C   VAL   261      52.887  69.847  77.417  1.00  0.00      
ATOM   4131  O   VAL   261      52.614  70.987  77.315  1.00  0.00      
ATOM   4132  N   VAL   262      51.976  68.999  77.913  1.00  0.00      
ATOM   4133  H   VAL   262      52.166  68.010  77.988  1.00  0.00      
ATOM   4134  CA  VAL   262      50.546  69.319  78.246  1.00  0.00      
ATOM   4135  HA  VAL   262      50.063  69.725  77.357  1.00  0.00      
ATOM   4136  CB  VAL   262      49.830  68.000  78.547  1.00  0.00      
ATOM   4137  HB  VAL   262      50.484  67.413  79.191  1.00  0.00      
ATOM   4138  CG1 VAL   262      48.453  68.132  79.263  1.00  0.00      
ATOM   4139 HG11 VAL   262      48.137  67.107  79.457  1.00  0.00      
ATOM   4140 HG12 VAL   262      48.723  68.614  80.202  1.00  0.00      
ATOM   4141 HG13 VAL   262      47.649  68.767  78.891  1.00  0.00      
ATOM   4142  CG2 VAL   262      49.578  67.264  77.152  1.00  0.00      
ATOM   4143 HG21 VAL   262      50.489  67.007  76.613  1.00  0.00      
ATOM   4144 HG22 VAL   262      48.963  66.394  77.382  1.00  0.00      
ATOM   4145 HG23 VAL   262      48.916  67.894  76.558  1.00  0.00      
ATOM   4146  C   VAL   262      50.487  70.278  79.444  1.00  0.00      
ATOM   4147  O   VAL   262      49.600  71.187  79.416  1.00  0.00      
ATOM   4148  N   ARG   263      51.303  70.075  80.505  1.00  0.00      
ATOM   4149  H   ARG   263      51.690  69.142  80.504  1.00  0.00      
ATOM   4150  CA  ARG   263      51.578  71.078  81.506  1.00  0.00      
ATOM   4151  HA  ARG   263      50.589  71.365  81.861  1.00  0.00      
ATOM   4152  CB  ARG   263      52.389  70.424  82.573  1.00  0.00      
ATOM   4153  HB2 ARG   263      51.910  69.496  82.887  1.00  0.00      
ATOM   4154  HB3 ARG   263      53.351  70.120  82.162  1.00  0.00      
ATOM   4155  CG  ARG   263      52.632  71.198  83.854  1.00  0.00      
ATOM   4156  HG2 ARG   263      53.290  72.062  83.756  1.00  0.00      
ATOM   4157  HG3 ARG   263      51.678  71.672  84.081  1.00  0.00      
ATOM   4158  CD  ARG   263      53.101  70.301  85.044  1.00  0.00      
ATOM   4159  HD2 ARG   263      53.132  70.917  85.943  1.00  0.00      
ATOM   4160  HD3 ARG   263      52.345  69.534  85.206  1.00  0.00      
ATOM   4161  NE  ARG   263      54.415  69.673  84.790  1.00  0.00      
ATOM   4162  HE  ARG   263      54.964  70.125  84.073  1.00  0.00      
ATOM   4163  CZ  ARG   263      55.011  68.689  85.503  1.00  0.00      
ATOM   4164  NH1 ARG   263      54.495  67.933  86.437  1.00  0.00      
ATOM   4165 HH11 ARG   263      53.534  68.170  86.639  1.00  0.00      
ATOM   4166 HH12 ARG   263      55.156  67.426  87.007  1.00  0.00      
ATOM   4167  NH2 ARG   263      56.193  68.410  85.252  1.00  0.00      
ATOM   4168 HH21 ARG   263      56.649  68.960  84.537  1.00  0.00      
ATOM   4169 HH22 ARG   263      56.669  67.706  85.798  1.00  0.00      
ATOM   4170  C   ARG   263      52.301  72.315  80.965  1.00  0.00      
ATOM   4171  O   ARG   263      51.821  73.358  81.313  1.00  0.00      
ATOM   4172  N   CYS   264      53.213  72.353  80.125  1.00  0.00      
ATOM   4173  H   CYS   264      53.622  71.473  79.843  1.00  0.00      
ATOM   4174  CA  CYS   264      53.765  73.590  79.598  1.00  0.00      
ATOM   4175  HA  CYS   264      54.086  74.270  80.387  1.00  0.00      
ATOM   4176  CB  CYS   264      54.994  73.148  78.816  1.00  0.00      
ATOM   4177  HB2 CYS   264      54.708  72.314  78.176  1.00  0.00      
ATOM   4178  HB3 CYS   264      55.344  73.974  78.196  1.00  0.00      
ATOM   4179  SG  CYS   264      56.232  72.602  79.950  1.00  0.00      
ATOM   4180  HG  CYS   264      55.526  71.741  80.686  1.00  0.00      
ATOM   4181  C   CYS   264      52.829  74.459  78.800  1.00  0.00      
ATOM   4182  O   CYS   264      52.770  75.703  78.831  1.00  0.00      
ATOM   4183  N   GLU   265      51.914  73.772  78.057  1.00  0.00      
ATOM   4184  H   GLU   265      52.045  72.798  77.828  1.00  0.00      
ATOM   4185  CA  GLU   265      50.884  74.464  77.228  1.00  0.00      
ATOM   4186  HA  GLU   265      51.282  75.254  76.592  1.00  0.00      
ATOM   4187  CB  GLU   265      50.332  73.311  76.300  1.00  0.00      
ATOM   4188  HB2 GLU   265      51.148  72.857  75.738  1.00  0.00      
ATOM   4189  HB3 GLU   265      49.932  72.510  76.922  1.00  0.00      
ATOM   4190  CG  GLU   265      49.179  73.690  75.378  1.00  0.00      
ATOM   4191  HG2 GLU   265      48.777  72.815  74.869  1.00  0.00      
ATOM   4192  HG3 GLU   265      48.329  74.172  75.861  1.00  0.00      
ATOM   4193  CD  GLU   265      49.576  74.684  74.272  1.00  0.00      
ATOM   4194  OE1 GLU   265      49.839  75.839  74.530  1.00  0.00      
ATOM   4195  OE2 GLU   265      49.668  74.202  73.085  1.00  0.00      
ATOM   4196  C   GLU   265      49.664  75.011  78.051  1.00  0.00      
ATOM   4197  O   GLU   265      48.766  75.764  77.616  1.00  0.00      
ATOM   4198  N   ARG   266      49.636  74.700  79.347  1.00  0.00      
ATOM   4199  H   ARG   266      50.354  74.111  79.742  1.00  0.00      
ATOM   4200  CA  ARG   266      48.572  75.143  80.305  1.00  0.00      
ATOM   4201  HA  ARG   266      48.790  74.683  81.269  1.00  0.00      
ATOM   4202  CB  ARG   266      48.566  76.673  80.641  1.00  0.00      
ATOM   4203  HB2 ARG   266      48.576  77.139  79.656  1.00  0.00      
ATOM   4204  HB3 ARG   266      47.715  77.081  81.187  1.00  0.00      
ATOM   4205  CG  ARG   266      49.742  77.156  81.457  1.00  0.00      
ATOM   4206  HG2 ARG   266      49.660  76.712  82.449  1.00  0.00      
ATOM   4207  HG3 ARG   266      50.619  76.573  81.177  1.00  0.00      
ATOM   4208  CD  ARG   266      49.913  78.653  81.471  1.00  0.00      
ATOM   4209  HD2 ARG   266      48.965  79.119  81.739  1.00  0.00      
ATOM   4210  HD3 ARG   266      50.703  78.928  82.170  1.00  0.00      
ATOM   4211  NE  ARG   266      50.285  79.077  80.168  1.00  0.00      
ATOM   4212  HE  ARG   266      50.358  78.405  79.417  1.00  0.00      
ATOM   4213  CZ  ARG   266      50.386  80.292  79.665  1.00  0.00      
ATOM   4214  NH1 ARG   266      50.233  81.355  80.386  1.00  0.00      
ATOM   4215 HH11 ARG   266      50.136  81.289  81.389  1.00  0.00      
ATOM   4216 HH12 ARG   266      50.373  82.281  80.009  1.00  0.00      
ATOM   4217  NH2 ARG   266      50.671  80.357  78.406  1.00  0.00      
ATOM   4218 HH21 ARG   266      50.745  79.535  77.824  1.00  0.00      
ATOM   4219 HH22 ARG   266      50.834  81.286  78.043  1.00  0.00      
ATOM   4220  C   ARG   266      47.175  74.597  79.991  1.00  0.00      
ATOM   4221  O   ARG   266      46.123  75.222  80.106  1.00  0.00      
ATOM   4222  N   ILE   267      47.135  73.327  79.492  1.00  0.00      
ATOM   4223  H   ILE   267      47.999  72.804  79.525  1.00  0.00      
ATOM   4224  CA  ILE   267      45.831  72.746  79.071  1.00  0.00      
ATOM   4225  HA  ILE   267      45.269  73.391  78.396  1.00  0.00      
ATOM   4226  CB  ILE   267      46.089  71.420  78.193  1.00  0.00      
ATOM   4227  HB  ILE   267      46.735  70.778  78.793  1.00  0.00      
ATOM   4228  CG2 ILE   267      44.768  70.617  77.972  1.00  0.00      
ATOM   4229 HG21 ILE   267      45.034  69.707  77.434  1.00  0.00      
ATOM   4230 HG22 ILE   267      44.290  70.422  78.933  1.00  0.00      
ATOM   4231 HG23 ILE   267      44.217  71.109  77.170  1.00  0.00      
ATOM   4232  CG1 ILE   267      46.838  71.663  76.823  1.00  0.00      
ATOM   4233 HG12 ILE   267      46.318  72.480  76.322  1.00  0.00      
ATOM   4234 HG13 ILE   267      47.858  71.984  77.032  1.00  0.00      
ATOM   4235  CD1 ILE   267      46.945  70.513  75.794  1.00  0.00      
ATOM   4236 HD11 ILE   267      47.367  70.919  74.874  1.00  0.00      
ATOM   4237 HD12 ILE   267      47.633  69.814  76.269  1.00  0.00      
ATOM   4238 HD13 ILE   267      45.924  70.146  75.687  1.00  0.00      
ATOM   4239  C   ILE   267      44.919  72.597  80.269  1.00  0.00      
ATOM   4240  O   ILE   267      45.291  72.215  81.339  1.00  0.00      
ATOM   4241  N   ASP   268      43.643  72.933  80.066  1.00  0.00      
ATOM   4242  H   ASP   268      43.390  73.481  79.256  1.00  0.00      
ATOM   4243  CA  ASP   268      42.596  72.684  81.081  1.00  0.00      
ATOM   4244  HA  ASP   268      42.823  73.271  81.971  1.00  0.00      
ATOM   4245  CB  ASP   268      41.276  73.289  80.628  1.00  0.00      
ATOM   4246  HB2 ASP   268      41.439  74.348  80.425  1.00  0.00      
ATOM   4247  HB3 ASP   268      40.744  72.731  79.857  1.00  0.00      
ATOM   4248  CG  ASP   268      40.209  73.329  81.683  1.00  0.00      
ATOM   4249  OD1 ASP   268      40.648  73.316  82.858  1.00  0.00      
ATOM   4250  OD2 ASP   268      38.991  73.525  81.388  1.00  0.00      
ATOM   4251  C   ASP   268      42.397  71.203  81.252  1.00  0.00      
ATOM   4252  O   ASP   268      42.170  70.516  80.263  1.00  0.00      
ATOM   4253  N   PRO   269      42.462  70.716  82.476  1.00  0.00      
ATOM   4254  CD  PRO   269      42.912  71.346  83.751  1.00  0.00      
ATOM   4255  HD2 PRO   269      42.441  72.289  84.028  1.00  0.00      
ATOM   4256  HD3 PRO   269      43.972  71.587  83.678  1.00  0.00      
ATOM   4257  CG  PRO   269      42.631  70.300  84.870  1.00  0.00      
ATOM   4258  HG2 PRO   269      41.617  70.432  85.246  1.00  0.00      
ATOM   4259  HG3 PRO   269      43.287  70.377  85.737  1.00  0.00      
ATOM   4260  CB  PRO   269      42.722  68.985  84.050  1.00  0.00      
ATOM   4261  HB2 PRO   269      42.189  68.104  84.408  1.00  0.00      
ATOM   4262  HB3 PRO   269      43.751  68.628  84.104  1.00  0.00      
ATOM   4263  CA  PRO   269      42.316  69.319  82.670  1.00  0.00      
ATOM   4264  HA  PRO   269      43.028  68.808  82.022  1.00  0.00      
ATOM   4265  C   PRO   269      40.932  68.683  82.351  1.00  0.00      
ATOM   4266  O   PRO   269      40.762  67.458  82.239  1.00  0.00      
ATOM   4267  N   GLN   270      39.867  69.528  82.201  1.00  0.00      
ATOM   4268  H   GLN   270      40.027  70.494  82.449  1.00  0.00      
ATOM   4269  CA  GLN   270      38.636  69.168  81.537  1.00  0.00      
ATOM   4270  HA  GLN   270      38.391  68.227  82.030  1.00  0.00      
ATOM   4271  CB  GLN   270      37.583  70.177  81.936  1.00  0.00      
ATOM   4272  HB2 GLN   270      37.960  71.122  81.546  1.00  0.00      
ATOM   4273  HB3 GLN   270      36.660  69.831  81.471  1.00  0.00      
ATOM   4274  CG  GLN   270      37.280  70.425  83.406  1.00  0.00      
ATOM   4275  HG2 GLN   270      38.192  70.826  83.849  1.00  0.00      
ATOM   4276  HG3 GLN   270      36.479  71.154  83.535  1.00  0.00      
ATOM   4277  CD  GLN   270      36.966  69.210  84.252  1.00  0.00      
ATOM   4278  OE1 GLN   270      36.685  68.135  83.780  1.00  0.00      
ATOM   4279  NE2 GLN   270      36.994  69.270  85.520  1.00  0.00      
ATOM   4280 HE21 GLN   270      36.404  68.584  85.967  1.00  0.00      
ATOM   4281 HE22 GLN   270      37.373  70.093  85.968  1.00  0.00      
ATOM   4282  C   GLN   270      38.682  68.853  80.034  1.00  0.00      
ATOM   4283  O   GLN   270      37.782  68.192  79.532  1.00  0.00      
ATOM   4284  N   GLU   271      39.737  69.301  79.335  1.00  0.00      
ATOM   4285  H   GLU   271      40.502  69.741  79.825  1.00  0.00      
ATOM   4286  CA  GLU   271      39.879  68.966  77.859  1.00  0.00      
ATOM   4287  HA  GLU   271      38.990  69.241  77.291  1.00  0.00      
ATOM   4288  CB  GLU   271      41.171  69.677  77.356  1.00  0.00      
ATOM   4289  HB2 GLU   271      42.034  69.511  78.000  1.00  0.00      
ATOM   4290  HB3 GLU   271      41.408  69.185  76.413  1.00  0.00      
ATOM   4291  CG  GLU   271      41.169  71.131  76.944  1.00  0.00      
ATOM   4292  HG2 GLU   271      41.504  71.805  77.732  1.00  0.00      
ATOM   4293  HG3 GLU   271      41.993  71.232  76.238  1.00  0.00      
ATOM   4294  CD  GLU   271      39.795  71.629  76.504  1.00  0.00      
ATOM   4295  OE1 GLU   271      39.307  71.162  75.507  1.00  0.00      
ATOM   4296  OE2 GLU   271      39.255  72.604  77.081  1.00  0.00      
ATOM   4297  C   GLU   271      40.170  67.438  77.634  1.00  0.00      
ATOM   4298  O   GLU   271      40.564  66.675  78.537  1.00  0.00      
ATOM   4299  N   VAL   272      39.959  67.001  76.383  1.00  0.00      
ATOM   4300  H   VAL   272      39.591  67.672  75.717  1.00  0.00      
ATOM   4301  CA  VAL   272      40.319  65.680  75.829  1.00  0.00      
ATOM   4302  HA  VAL   272      40.886  65.125  76.574  1.00  0.00      
ATOM   4303  CB  VAL   272      39.064  64.851  75.479  1.00  0.00      
ATOM   4304  HB  VAL   272      38.385  65.468  74.890  1.00  0.00      
ATOM   4305  CG1 VAL   272      39.376  63.580  74.675  1.00  0.00      
ATOM   4306 HG11 VAL   272      40.100  62.965  75.208  1.00  0.00      
ATOM   4307 HG12 VAL   272      38.462  63.005  74.524  1.00  0.00      
ATOM   4308 HG13 VAL   272      39.772  63.838  73.692  1.00  0.00      
ATOM   4309  CG2 VAL   272      38.339  64.408  76.754  1.00  0.00      
ATOM   4310 HG21 VAL   272      38.109  65.276  77.368  1.00  0.00      
ATOM   4311 HG22 VAL   272      37.405  63.911  76.489  1.00  0.00      
ATOM   4312 HG23 VAL   272      38.959  63.716  77.322  1.00  0.00      
ATOM   4313  C   VAL   272      41.236  65.871  74.617  1.00  0.00      
ATOM   4314  O   VAL   272      41.015  66.771  73.798  1.00  0.00      
ATOM   4315  N   LEU   273      42.289  65.052  74.542  1.00  0.00      
ATOM   4316  H   LEU   273      42.341  64.292  75.214  1.00  0.00      
ATOM   4317  CA  LEU   273      43.472  65.245  73.696  1.00  0.00      
ATOM   4318  HA  LEU   273      43.369  66.174  73.134  1.00  0.00      
ATOM   4319  CB  LEU   273      44.729  65.341  74.587  1.00  0.00      
ATOM   4320  HB2 LEU   273      44.971  64.331  74.918  1.00  0.00      
ATOM   4321  HB3 LEU   273      45.555  65.698  73.969  1.00  0.00      
ATOM   4322  CG  LEU   273      44.641  66.209  75.853  1.00  0.00      
ATOM   4323  HG  LEU   273      43.949  65.751  76.559  1.00  0.00      
ATOM   4324  CD1 LEU   273      46.025  66.280  76.504  1.00  0.00      
ATOM   4325 HD11 LEU   273      46.745  66.707  75.806  1.00  0.00      
ATOM   4326 HD12 LEU   273      45.992  66.900  77.398  1.00  0.00      
ATOM   4327 HD13 LEU   273      46.350  65.277  76.783  1.00  0.00      
ATOM   4328  CD2 LEU   273      44.173  67.633  75.567  1.00  0.00      
ATOM   4329 HD21 LEU   273      44.001  68.144  76.506  1.00  0.00      
ATOM   4330 HD22 LEU   273      44.915  68.162  74.973  1.00  0.00      
ATOM   4331 HD23 LEU   273      43.223  67.627  75.044  1.00  0.00      
ATOM   4332  C   LEU   273      43.672  64.109  72.683  1.00  0.00      
ATOM   4333  O   LEU   273      43.191  62.995  72.889  1.00  0.00      
ATOM   4334  N   TYR   274      44.468  64.385  71.648  1.00  0.00      
ATOM   4335  H   TYR   274      44.828  65.329  71.565  1.00  0.00      
ATOM   4336  CA  TYR   274      44.881  63.441  70.609  1.00  0.00      
ATOM   4337  HA  TYR   274      44.462  62.458  70.830  1.00  0.00      
ATOM   4338  CB  TYR   274      44.324  63.907  69.253  1.00  0.00      
ATOM   4339  HB2 TYR   274      44.879  64.794  68.948  1.00  0.00      
ATOM   4340  HB3 TYR   274      44.516  63.130  68.512  1.00  0.00      
ATOM   4341  CG  TYR   274      42.839  64.240  69.224  1.00  0.00      
ATOM   4342  CD1 TYR   274      42.406  65.529  68.850  1.00  0.00      
ATOM   4343  HD1 TYR   274      43.130  66.288  68.594  1.00  0.00      
ATOM   4344  CE1 TYR   274      41.029  65.828  68.801  1.00  0.00      
ATOM   4345  HE1 TYR   274      40.693  66.811  68.508  1.00  0.00      
ATOM   4346  CZ  TYR   274      40.079  64.841  69.140  1.00  0.00      
ATOM   4347  OH  TYR   274      38.750  65.128  69.074  1.00  0.00      
ATOM   4348  HH  TYR   274      38.216  64.420  69.483  1.00  0.00      
ATOM   4349  CE2 TYR   274      40.513  63.559  69.538  1.00  0.00      
ATOM   4350  HE2 TYR   274      39.792  62.804  69.809  1.00  0.00      
ATOM   4351  CD2 TYR   274      41.889  63.260  69.570  1.00  0.00      
ATOM   4352  HD2 TYR   274      42.219  62.277  69.869  1.00  0.00      
ATOM   4353  C   TYR   274      46.414  63.310  70.556  1.00  0.00      
ATOM   4354  O   TYR   274      47.138  64.313  70.558  1.00  0.00      
ATOM   4355  N   TYR   275      46.916  62.076  70.473  1.00  0.00      
ATOM   4356  H   TYR   275      46.276  61.290  70.549  1.00  0.00      
ATOM   4357  CA  TYR   275      48.352  61.767  70.479  1.00  0.00      
ATOM   4358  HA  TYR   275      48.912  62.631  70.119  1.00  0.00      
ATOM   4359  CB  TYR   275      48.758  61.519  71.940  1.00  0.00      
ATOM   4360  HB2 TYR   275      48.387  62.357  72.529  1.00  0.00      
ATOM   4361  HB3 TYR   275      48.251  60.633  72.314  1.00  0.00      
ATOM   4362  CG  TYR   275      50.241  61.395  72.224  1.00  0.00      
ATOM   4363  CD1 TYR   275      50.874  60.139  72.173  1.00  0.00      
ATOM   4364  HD1 TYR   275      50.307  59.267  71.881  1.00  0.00      
ATOM   4365  CE1 TYR   275      52.237  60.025  72.516  1.00  0.00      
ATOM   4366  HE1 TYR   275      52.739  59.071  72.471  1.00  0.00      
ATOM   4367  CZ  TYR   275      52.958  61.162  72.937  1.00  0.00      
ATOM   4368  OH  TYR   275      54.259  61.035  73.307  1.00  0.00      
ATOM   4369  HH  TYR   275      54.419  61.337  74.209  1.00  0.00      
ATOM   4370  CE2 TYR   275      52.326  62.422  72.972  1.00  0.00      
ATOM   4371  HE2 TYR   275      52.881  63.295  73.277  1.00  0.00      
ATOM   4372  CD2 TYR   275      50.969  62.535  72.615  1.00  0.00      
ATOM   4373  HD2 TYR   275      50.471  63.493  72.674  1.00  0.00      
ATOM   4374  C   TYR   275      48.631  60.588  69.530  1.00  0.00      
ATOM   4375  O   TYR   275      48.099  59.490  69.708  1.00  0.00      
ATOM   4376  N   ILE   276      49.376  60.844  68.449  1.00  0.00      
ATOM   4377  H   ILE   276      49.793  61.767  68.368  1.00  0.00      
ATOM   4378  CA  ILE   276      49.323  60.033  67.221  1.00  0.00      
ATOM   4379  HA  ILE   276      48.556  59.267  67.336  1.00  0.00      
ATOM   4380  CB  ILE   276      48.901  60.916  66.024  1.00  0.00      
ATOM   4381  HB  ILE   276      49.696  61.639  65.841  1.00  0.00      
ATOM   4382  CG2 ILE   276      48.756  60.071  64.745  1.00  0.00      
ATOM   4383 HG21 ILE   276      49.719  59.647  64.463  1.00  0.00      
ATOM   4384 HG22 ILE   276      48.046  59.259  64.906  1.00  0.00      
ATOM   4385 HG23 ILE   276      48.410  60.697  63.923  1.00  0.00      
ATOM   4386  CG1 ILE   276      47.617  61.737  66.290  1.00  0.00      
ATOM   4387 HG12 ILE   276      47.806  62.457  67.085  1.00  0.00      
ATOM   4388 HG13 ILE   276      47.393  62.315  65.398  1.00  0.00      
ATOM   4389  CD1 ILE   276      46.368  60.930  66.665  1.00  0.00      
ATOM   4390 HD11 ILE   276      46.501  60.449  67.632  1.00  0.00      
ATOM   4391 HD12 ILE   276      45.513  61.603  66.725  1.00  0.00      
ATOM   4392 HD13 ILE   276      46.167  60.171  65.912  1.00  0.00      
ATOM   4393  C   ILE   276      50.647  59.312  66.953  1.00  0.00      
ATOM   4394  O   ILE   276      51.657  59.946  66.637  1.00  0.00      
ATOM   4395  N   LEU   277      50.631  57.979  67.039  1.00  0.00      
ATOM   4396  H   LEU   277      49.737  57.531  67.211  1.00  0.00      
ATOM   4397  CA  LEU   277      51.795  57.118  66.803  1.00  0.00      
ATOM   4398  HA  LEU   277      52.711  57.706  66.881  1.00  0.00      
ATOM   4399  CB  LEU   277      51.859  55.995  67.860  1.00  0.00      
ATOM   4400  HB2 LEU   277      50.885  55.505  67.922  1.00  0.00      
ATOM   4401  HB3 LEU   277      52.578  55.260  67.498  1.00  0.00      
ATOM   4402  CG  LEU   277      52.322  56.399  69.274  1.00  0.00      
ATOM   4403  HG  LEU   277      53.312  56.850  69.211  1.00  0.00      
ATOM   4404  CD1 LEU   277      51.382  57.362  69.998  1.00  0.00      
ATOM   4405 HD11 LEU   277      50.355  57.005  69.938  1.00  0.00      
ATOM   4406 HD12 LEU   277      51.676  57.446  71.043  1.00  0.00      
ATOM   4407 HD13 LEU   277      51.449  58.350  69.547  1.00  0.00      
ATOM   4408  CD2 LEU   277      52.416  55.141  70.141  1.00  0.00      
ATOM   4409 HD21 LEU   277      53.069  54.412  69.665  1.00  0.00      
ATOM   4410 HD22 LEU   277      52.836  55.396  71.114  1.00  0.00      
ATOM   4411 HD23 LEU   277      51.427  54.703  70.277  1.00  0.00      
ATOM   4412  C   LEU   277      51.725  56.530  65.385  1.00  0.00      
ATOM   4413  O   LEU   277      50.790  55.802  65.048  1.00  0.00      
ATOM   4414  N   LEU   278      52.727  56.806  64.549  1.00  0.00      
ATOM   4415  H   LEU   278      53.470  57.407  64.886  1.00  0.00      
ATOM   4416  CA  LEU   278      52.790  56.343  63.153  1.00  0.00      
ATOM   4417  HA  LEU   278      51.774  56.305  62.759  1.00  0.00      
ATOM   4418  CB  LEU   278      53.568  57.374  62.305  1.00  0.00      
ATOM   4419  HB2 LEU   278      54.611  57.365  62.614  1.00  0.00      
ATOM   4420  HB3 LEU   278      53.527  57.061  61.260  1.00  0.00      
ATOM   4421  CG  LEU   278      53.059  58.828  62.408  1.00  0.00      
ATOM   4422  HG  LEU   278      53.131  59.174  63.439  1.00  0.00      
ATOM   4423  CD1 LEU   278      53.945  59.726  61.549  1.00  0.00      
ATOM   4424 HD11 LEU   278      54.974  59.682  61.906  1.00  0.00      
ATOM   4425 HD12 LEU   278      53.911  59.383  60.517  1.00  0.00      
ATOM   4426 HD13 LEU   278      53.597  60.757  61.602  1.00  0.00      
ATOM   4427  CD2 LEU   278      51.611  58.985  61.940  1.00  0.00      
ATOM   4428 HD21 LEU   278      51.511  58.644  60.909  1.00  0.00      
ATOM   4429 HD22 LEU   278      50.946  58.409  62.581  1.00  0.00      
ATOM   4430 HD23 LEU   278      51.319  60.033  62.002  1.00  0.00      
ATOM   4431  C   LEU   278      53.328  54.896  63.045  1.00  0.00      
ATOM   4432  O   LEU   278      54.338  54.646  62.391  1.00  0.00      
ATOM   4433  N   ILE   279      52.684  53.959  63.745  1.00  0.00      
ATOM   4434  H   ILE   279      51.831  54.258  64.204  1.00  0.00      
ATOM   4435  CA  ILE   279      53.154  52.586  64.023  1.00  0.00      
ATOM   4436  HA  ILE   279      54.052  52.655  64.640  1.00  0.00      
ATOM   4437  CB  ILE   279      52.069  51.836  64.845  1.00  0.00      
ATOM   4438  HB  ILE   279      51.135  51.892  64.287  1.00  0.00      
ATOM   4439  CG2 ILE   279      52.413  50.351  65.057  1.00  0.00      
ATOM   4440 HG21 ILE   279      52.474  49.830  64.102  1.00  0.00      
ATOM   4441 HG22 ILE   279      53.367  50.273  65.576  1.00  0.00      
ATOM   4442 HG23 ILE   279      51.655  49.861  65.663  1.00  0.00      
ATOM   4443  CG1 ILE   279      51.837  52.492  66.228  1.00  0.00      
ATOM   4444 HG12 ILE   279      52.639  52.208  66.909  1.00  0.00      
ATOM   4445 HG13 ILE   279      51.856  53.573  66.129  1.00  0.00      
ATOM   4446  CD1 ILE   279      50.486  52.134  66.862  1.00  0.00      
ATOM   4447 HD11 ILE   279      50.425  51.066  67.068  1.00  0.00      
ATOM   4448 HD12 ILE   279      50.373  52.677  67.801  1.00  0.00      
ATOM   4449 HD13 ILE   279      49.676  52.418  66.190  1.00  0.00      
ATOM   4450  C   ILE   279      53.542  51.821  62.738  1.00  0.00      
ATOM   4451  O   ILE   279      52.789  51.818  61.759  1.00  0.00      
ATOM   4452  N   ASP   280      54.688  51.130  62.754  1.00  0.00      
ATOM   4453  H   ASP   280      55.212  51.086  63.623  1.00  0.00      
ATOM   4454  CA  ASP   280      55.181  50.313  61.634  1.00  0.00      
ATOM   4455  HA  ASP   280      55.099  50.899  60.716  1.00  0.00      
ATOM   4456  CB  ASP   280      56.668  49.980  61.836  1.00  0.00      
ATOM   4457  HB2 ASP   280      57.239  50.910  61.884  1.00  0.00      
ATOM   4458  HB3 ASP   280      56.791  49.457  62.785  1.00  0.00      
ATOM   4459  CG  ASP   280      57.233  49.109  60.707  1.00  0.00      
ATOM   4460  OD1 ASP   280      57.534  47.920  60.957  1.00  0.00      
ATOM   4461  OD2 ASP   280      57.388  49.599  59.569  1.00  0.00      
ATOM   4462  C   ASP   280      54.348  49.029  61.466  1.00  0.00      
ATOM   4463  O   ASP   280      54.180  48.239  62.404  1.00  0.00      
ATOM   4464  N   ALA   281      53.846  48.808  60.253  1.00  0.00      
ATOM   4465  H   ALA   281      54.096  49.459  59.514  1.00  0.00      
ATOM   4466  CA  ALA   281      52.897  47.753  59.912  1.00  0.00      
ATOM   4467  HA  ALA   281      52.247  47.585  60.770  1.00  0.00      
ATOM   4468  CB  ALA   281      52.024  48.265  58.759  1.00  0.00      
ATOM   4469  HB1 ALA   281      51.264  47.522  58.512  1.00  0.00      
ATOM   4470  HB2 ALA   281      51.527  49.193  59.046  1.00  0.00      
ATOM   4471  HB3 ALA   281      52.633  48.443  57.872  1.00  0.00      
ATOM   4472  C   ALA   281      53.545  46.400  59.553  1.00  0.00      
ATOM   4473  O   ALA   281      52.835  45.393  59.532  1.00  0.00      
ATOM   4474  N   ARG   282      54.863  46.347  59.289  1.00  0.00      
ATOM   4475  H   ARG   282      55.392  47.206  59.383  1.00  0.00      
ATOM   4476  CA  ARG   282      55.553  45.169  58.713  1.00  0.00      
ATOM   4477  HA  ARG   282      55.154  44.990  57.720  1.00  0.00      
ATOM   4478  CB  ARG   282      57.068  45.426  58.609  1.00  0.00      
ATOM   4479  HB2 ARG   282      57.449  45.687  59.598  1.00  0.00      
ATOM   4480  HB3 ARG   282      57.552  44.495  58.308  1.00  0.00      
ATOM   4481  CG  ARG   282      57.479  46.511  57.598  1.00  0.00      
ATOM   4482  HG2 ARG   282      57.247  46.172  56.588  1.00  0.00      
ATOM   4483  HG3 ARG   282      56.940  47.436  57.803  1.00  0.00      
ATOM   4484  CD  ARG   282      58.991  46.757  57.728  1.00  0.00      
ATOM   4485  HD2 ARG   282      59.181  47.241  58.685  1.00  0.00      
ATOM   4486  HD3 ARG   282      59.491  45.788  57.731  1.00  0.00      
ATOM   4487  NE  ARG   282      59.574  47.566  56.637  1.00  0.00      
ATOM   4488  HE  ARG   282      60.296  47.130  56.067  1.00  0.00      
ATOM   4489  CZ  ARG   282      59.348  48.836  56.360  1.00  0.00      
ATOM   4490  NH1 ARG   282      58.580  49.603  57.070  1.00  0.00      
ATOM   4491 HH11 ARG   282      58.134  49.295  57.934  1.00  0.00      
ATOM   4492 HH12 ARG   282      58.356  50.526  56.705  1.00  0.00      
ATOM   4493  NH2 ARG   282      59.915  49.394  55.335  1.00  0.00      
ATOM   4494 HH21 ARG   282      60.543  48.858  54.750  1.00  0.00      
ATOM   4495 HH22 ARG   282      59.736  50.377  55.148  1.00  0.00      
ATOM   4496  C   ARG   282      55.308  43.861  59.471  1.00  0.00      
ATOM   4497  O   ARG   282      55.017  42.846  58.847  1.00  0.00      
ATOM   4498  N   THR   283      55.381  43.892  60.799  1.00  0.00      
ATOM   4499  H   THR   283      55.661  44.767  61.229  1.00  0.00      
ATOM   4500  CA  THR   283      55.095  42.743  61.678  1.00  0.00      
ATOM   4501  HA  THR   283      55.374  41.827  61.157  1.00  0.00      
ATOM   4502  CB  THR   283      55.934  42.808  62.967  1.00  0.00      
ATOM   4503  HB  THR   283      55.732  41.909  63.550  1.00  0.00      
ATOM   4504  CG2 THR   283      57.439  42.872  62.706  1.00  0.00      
ATOM   4505 HG21 THR   283      57.972  42.828  63.656  1.00  0.00      
ATOM   4506 HG22 THR   283      57.743  42.020  62.097  1.00  0.00      
ATOM   4507 HG23 THR   283      57.708  43.794  62.191  1.00  0.00      
ATOM   4508  OG1 THR   283      55.582  43.931  63.748  1.00  0.00      
ATOM   4509  HG1 THR   283      55.921  44.729  63.295  1.00  0.00      
ATOM   4510  C   THR   283      53.611  42.611  62.048  1.00  0.00      
ATOM   4511  O   THR   283      53.199  41.581  62.581  1.00  0.00      
ATOM   4512  N   ARG   284      52.781  43.633  61.794  1.00  0.00      
ATOM   4513  H   ARG   284      53.143  44.405  61.246  1.00  0.00      
ATOM   4514  CA  ARG   284      51.361  43.662  62.193  1.00  0.00      
ATOM   4515  HA  ARG   284      51.238  43.066  63.100  1.00  0.00      
ATOM   4516  CB  ARG   284      50.906  45.098  62.520  1.00  0.00      
ATOM   4517  HB2 ARG   284      51.337  45.799  61.806  1.00  0.00      
ATOM   4518  HB3 ARG   284      49.821  45.149  62.416  1.00  0.00      
ATOM   4519  CG  ARG   284      51.237  45.541  63.957  1.00  0.00      
ATOM   4520  HG2 ARG   284      50.841  46.545  64.105  1.00  0.00      
ATOM   4521  HG3 ARG   284      50.728  44.872  64.653  1.00  0.00      
ATOM   4522  CD  ARG   284      52.734  45.552  64.291  1.00  0.00      
ATOM   4523  HD2 ARG   284      53.113  44.533  64.217  1.00  0.00      
ATOM   4524  HD3 ARG   284      53.262  46.170  63.567  1.00  0.00      
ATOM   4525  NE  ARG   284      52.981  46.013  65.669  1.00  0.00      
ATOM   4526  HE  ARG   284      52.458  45.539  66.402  1.00  0.00      
ATOM   4527  CZ  ARG   284      53.824  46.937  66.090  1.00  0.00      
ATOM   4528  NH1 ARG   284      54.434  47.759  65.282  1.00  0.00      
ATOM   4529 HH11 ARG   284      54.250  47.733  64.290  1.00  0.00      
ATOM   4530 HH12 ARG   284      55.029  48.495  65.642  1.00  0.00      
ATOM   4531  NH2 ARG   284      54.045  47.055  67.365  1.00  0.00      
ATOM   4532 HH21 ARG   284      53.696  46.334  67.996  1.00  0.00      
ATOM   4533 HH22 ARG   284      54.740  47.707  67.713  1.00  0.00      
ATOM   4534  C   ARG   284      50.444  42.992  61.168  1.00  0.00      
ATOM   4535  O   ARG   284      49.462  42.389  61.587  1.00  0.00      
ATOM   4536  N   LEU   285      50.739  43.047  59.867  1.00  0.00      
ATOM   4537  H   LEU   285      51.424  43.722  59.560  1.00  0.00      
ATOM   4538  CA  LEU   285      49.979  42.238  58.840  1.00  0.00      
ATOM   4539  HA  LEU   285      48.952  42.539  59.048  1.00  0.00      
ATOM   4540  CB  LEU   285      50.211  42.677  57.355  1.00  0.00      
ATOM   4541  HB2 LEU   285      51.146  42.287  56.951  1.00  0.00      
ATOM   4542  HB3 LEU   285      49.441  42.249  56.712  1.00  0.00      
ATOM   4543  CG  LEU   285      50.277  44.164  57.005  1.00  0.00      
ATOM   4544  HG  LEU   285      51.095  44.608  57.573  1.00  0.00      
ATOM   4545  CD1 LEU   285      50.482  44.503  55.561  1.00  0.00      
ATOM   4546 HD11 LEU   285      49.693  44.016  54.988  1.00  0.00      
ATOM   4547 HD12 LEU   285      50.466  45.583  55.413  1.00  0.00      
ATOM   4548 HD13 LEU   285      51.506  44.340  55.223  1.00  0.00      
ATOM   4549  CD2 LEU   285      48.878  44.797  57.335  1.00  0.00      
ATOM   4550 HD21 LEU   285      48.625  44.652  58.385  1.00  0.00      
ATOM   4551 HD22 LEU   285      48.962  45.878  57.224  1.00  0.00      
ATOM   4552 HD23 LEU   285      48.136  44.206  56.798  1.00  0.00      
ATOM   4553  C   LEU   285      50.109  40.717  59.106  1.00  0.00      
ATOM   4554  O   LEU   285      51.108  40.250  59.658  1.00  0.00      
ATOM   4555  N   ILE   286      49.182  39.902  58.556  1.00  0.00      
ATOM   4556  H   ILE   286      48.442  40.361  58.045  1.00  0.00      
ATOM   4557  CA  ILE   286      49.244  38.411  58.561  1.00  0.00      
ATOM   4558  HA  ILE   286      50.108  38.025  59.102  1.00  0.00      
ATOM   4559  CB  ILE   286      48.231  37.759  59.517  1.00  0.00      
ATOM   4560  HB  ILE   286      47.241  38.134  59.258  1.00  0.00      
ATOM   4561  CG2 ILE   286      48.308  36.224  59.300  1.00  0.00      
ATOM   4562 HG21 ILE   286      49.369  35.979  59.244  1.00  0.00      
ATOM   4563 HG22 ILE   286      47.773  35.703  60.095  1.00  0.00      
ATOM   4564 HG23 ILE   286      47.813  35.995  58.356  1.00  0.00      
ATOM   4565  CG1 ILE   286      48.449  38.084  61.023  1.00  0.00      
ATOM   4566 HG12 ILE   286      49.348  37.534  61.301  1.00  0.00      
ATOM   4567 HG13 ILE   286      48.674  39.119  61.283  1.00  0.00      
ATOM   4568  CD1 ILE   286      47.327  37.739  61.845  1.00  0.00      
ATOM   4569 HD11 ILE   286      46.506  38.334  61.445  1.00  0.00      
ATOM   4570 HD12 ILE   286      47.125  36.673  61.735  1.00  0.00      
ATOM   4571 HD13 ILE   286      47.429  37.911  62.917  1.00  0.00      
ATOM   4572  C   ILE   286      49.118  37.891  57.138  1.00  0.00      
ATOM   4573  O   ILE   286      48.105  38.211  56.635  1.00  0.00      
ATOM   4574  N   PRO   287      50.118  37.238  56.562  1.00  0.00      
ATOM   4575  CD  PRO   287      50.050  36.675  55.244  1.00  0.00      
ATOM   4576  HD2 PRO   287      49.442  37.321  54.610  1.00  0.00      
ATOM   4577  HD3 PRO   287      49.513  35.728  55.300  1.00  0.00      
ATOM   4578  CG  PRO   287      51.496  36.480  54.722  1.00  0.00      
ATOM   4579  HG2 PRO   287      51.843  37.407  54.265  1.00  0.00      
ATOM   4580  HG3 PRO   287      51.552  35.590  54.095  1.00  0.00      
ATOM   4581  CB  PRO   287      52.213  36.202  56.100  1.00  0.00      
ATOM   4582  HB2 PRO   287      53.277  36.437  56.121  1.00  0.00      
ATOM   4583  HB3 PRO   287      52.134  35.140  56.334  1.00  0.00      
ATOM   4584  CA  PRO   287      51.449  37.004  57.177  1.00  0.00      
ATOM   4585  HA  PRO   287      51.302  36.441  58.099  1.00  0.00      
ATOM   4586  C   PRO   287      52.241  38.336  57.396  1.00  0.00      
ATOM   4587  O   PRO   287      51.947  39.335  56.697  1.00  0.00      
ATOM   4588  N   PRO   288      53.283  38.394  58.266  1.00  0.00      
ATOM   4589  CD  PRO   288      53.632  37.270  59.121  1.00  0.00      
ATOM   4590  HD2 PRO   288      53.863  36.390  58.520  1.00  0.00      
ATOM   4591  HD3 PRO   288      52.837  36.992  59.813  1.00  0.00      
ATOM   4592  CG  PRO   288      54.839  37.642  59.989  1.00  0.00      
ATOM   4593  HG2 PRO   288      55.742  37.109  59.690  1.00  0.00      
ATOM   4594  HG3 PRO   288      54.512  37.509  61.020  1.00  0.00      
ATOM   4595  CB  PRO   288      54.959  39.096  59.671  1.00  0.00      
ATOM   4596  HB2 PRO   288      56.035  39.242  59.578  1.00  0.00      
ATOM   4597  HB3 PRO   288      54.652  39.729  60.504  1.00  0.00      
ATOM   4598  CA  PRO   288      54.150  39.500  58.453  1.00  0.00      
ATOM   4599  HA  PRO   288      53.607  40.418  58.678  1.00  0.00      
ATOM   4600  C   PRO   288      55.058  39.597  57.131  1.00  0.00      
ATOM   4601  O   PRO   288      55.469  38.626  56.513  1.00  0.00      
ATOM   4602  N   LEU   289      55.475  40.808  56.857  1.00  0.00      
ATOM   4603  H   LEU   289      55.260  41.598  57.449  1.00  0.00      
ATOM   4604  CA  LEU   289      56.375  41.134  55.709  1.00  0.00      
ATOM   4605  HA  LEU   289      56.121  40.623  54.781  1.00  0.00      
ATOM   4606  CB  LEU   289      56.221  42.686  55.344  1.00  0.00      
ATOM   4607  HB2 LEU   289      56.697  43.234  56.157  1.00  0.00      
ATOM   4608  HB3 LEU   289      56.842  42.920  54.480  1.00  0.00      
ATOM   4609  CG  LEU   289      54.750  43.156  55.145  1.00  0.00      
ATOM   4610  HG  LEU   289      54.128  42.970  56.021  1.00  0.00      
ATOM   4611  CD1 LEU   289      54.783  44.662  54.815  1.00  0.00      
ATOM   4612 HD11 LEU   289      55.181  45.203  55.673  1.00  0.00      
ATOM   4613 HD12 LEU   289      55.321  44.837  53.884  1.00  0.00      
ATOM   4614 HD13 LEU   289      53.760  44.979  54.609  1.00  0.00      
ATOM   4615  CD2 LEU   289      54.083  42.541  53.885  1.00  0.00      
ATOM   4616 HD21 LEU   289      54.158  41.470  54.074  1.00  0.00      
ATOM   4617 HD22 LEU   289      53.042  42.845  53.995  1.00  0.00      
ATOM   4618 HD23 LEU   289      54.556  42.966  53.000  1.00  0.00      
ATOM   4619  C   LEU   289      57.830  40.939  56.097  1.00  0.00      
ATOM   4620  O   LEU   289      58.151  41.105  57.317  1.00  0.00      
ATOM   4621  N   GLU   290      58.556  40.615  55.089  1.00  0.00      
ATOM   4622  H   GLU   290      58.087  40.779  54.209  1.00  0.00      
ATOM   4623  CA  GLU   290      60.032  40.398  55.274  1.00  0.00      
ATOM   4624  HA  GLU   290      60.274  39.862  56.192  1.00  0.00      
ATOM   4625  CB  GLU   290      60.619  39.561  54.164  1.00  0.00      
ATOM   4626  HB2 GLU   290      60.582  40.077  53.204  1.00  0.00      
ATOM   4627  HB3 GLU   290      61.669  39.315  54.319  1.00  0.00      
ATOM   4628  CG  GLU   290      60.046  38.130  54.083  1.00  0.00      
ATOM   4629  HG2 GLU   290      59.015  38.135  53.731  1.00  0.00      
ATOM   4630  HG3 GLU   290      60.557  37.552  53.314  1.00  0.00      
ATOM   4631  CD  GLU   290      60.223  37.321  55.386  1.00  0.00      
ATOM   4632  OE1 GLU   290      59.322  36.490  55.625  1.00  0.00      
ATOM   4633  OE2 GLU   290      61.267  37.402  56.099  1.00  0.00      
ATOM   4634  C   GLU   290      60.695  41.821  55.320  1.00  0.00      
ATOM   4635  O   GLU   290      60.128  42.749  54.797  1.00  0.00      
ATOM   4636  N   ASP   291      61.879  41.965  55.942  1.00  0.00      
ATOM   4637  H   ASP   291      62.352  41.186  56.377  1.00  0.00      
ATOM   4638  CA  ASP   291      62.555  43.237  56.205  1.00  0.00      
ATOM   4639  HA  ASP   291      61.842  43.926  56.658  1.00  0.00      
ATOM   4640  CB  ASP   291      63.652  43.078  57.169  1.00  0.00      
ATOM   4641  HB2 ASP   291      64.180  44.031  57.209  1.00  0.00      
ATOM   4642  HB3 ASP   291      63.162  42.775  58.094  1.00  0.00      
ATOM   4643  CG  ASP   291      64.587  41.859  56.967  1.00  0.00      
ATOM   4644  OD1 ASP   291      64.800  41.390  55.810  1.00  0.00      
ATOM   4645  OD2 ASP   291      65.189  41.387  57.933  1.00  0.00      
ATOM   4646  C   ASP   291      63.055  43.995  54.851  1.00  0.00      
ATOM   4647  O   ASP   291      63.641  45.077  54.894  1.00  0.00      
ATOM   4648  N   ASP   292      62.662  43.463  53.723  1.00  0.00      
ATOM   4649  H   ASP   292      62.175  42.583  53.808  1.00  0.00      
ATOM   4650  CA  ASP   292      63.035  43.932  52.411  1.00  0.00      
ATOM   4651  HA  ASP   292      63.823  44.678  52.511  1.00  0.00      
ATOM   4652  CB  ASP   292      63.700  42.781  51.661  1.00  0.00      
ATOM   4653  HB2 ASP   292      63.937  43.112  50.650  1.00  0.00      
ATOM   4654  HB3 ASP   292      64.629  42.557  52.186  1.00  0.00      
ATOM   4655  CG  ASP   292      62.779  41.594  51.524  1.00  0.00      
ATOM   4656  OD1 ASP   292      61.532  41.750  51.663  1.00  0.00      
ATOM   4657  OD2 ASP   292      63.339  40.482  51.324  1.00  0.00      
ATOM   4658  C   ASP   292      61.899  44.662  51.649  1.00  0.00      
ATOM   4659  O   ASP   292      62.192  45.137  50.532  1.00  0.00      
ATOM   4660  N   TYR   293      60.707  44.703  52.218  1.00  0.00      
ATOM   4661  H   TYR   293      60.553  44.337  53.147  1.00  0.00      
ATOM   4662  CA  TYR   293      59.666  45.558  51.660  1.00  0.00      
ATOM   4663  HA  TYR   293      59.348  45.130  50.710  1.00  0.00      
ATOM   4664  CB  TYR   293      58.458  45.536  52.605  1.00  0.00      
ATOM   4665  HB2 TYR   293      58.216  44.524  52.932  1.00  0.00      
ATOM   4666  HB3 TYR   293      58.679  46.118  53.500  1.00  0.00      
ATOM   4667  CG  TYR   293      57.203  46.205  52.078  1.00  0.00      
ATOM   4668  CD1 TYR   293      57.098  47.602  52.173  1.00  0.00      
ATOM   4669  HD1 TYR   293      57.884  48.172  52.646  1.00  0.00      
ATOM   4670  CE1 TYR   293      56.103  48.316  51.490  1.00  0.00      
ATOM   4671  HE1 TYR   293      56.046  49.393  51.553  1.00  0.00      
ATOM   4672  CZ  TYR   293      55.098  47.529  50.798  1.00  0.00      
ATOM   4673  OH  TYR   293      53.984  48.106  50.265  1.00  0.00      
ATOM   4674  HH  TYR   293      53.896  49.056  50.376  1.00  0.00      
ATOM   4675  CE2 TYR   293      55.176  46.085  50.757  1.00  0.00      
ATOM   4676  HE2 TYR   293      54.458  45.537  50.165  1.00  0.00      
ATOM   4677  CD2 TYR   293      56.281  45.486  51.316  1.00  0.00      
ATOM   4678  HD2 TYR   293      56.405  44.416  51.246  1.00  0.00      
ATOM   4679  C   TYR   293      60.151  46.990  51.401  1.00  0.00      
ATOM   4680  O   TYR   293      60.677  47.617  52.336  1.00  0.00      
ATOM   4681  N   PHE   294      59.841  47.605  50.232  1.00  0.00      
ATOM   4682  H   PHE   294      59.478  47.020  49.492  1.00  0.00      
ATOM   4683  CA  PHE   294      60.304  48.939  49.895  1.00  0.00      
ATOM   4684  HA  PHE   294      60.632  49.395  50.829  1.00  0.00      
ATOM   4685  CB  PHE   294      61.577  48.920  48.993  1.00  0.00      
ATOM   4686  HB2 PHE   294      62.053  47.946  49.104  1.00  0.00      
ATOM   4687  HB3 PHE   294      61.245  48.925  47.955  1.00  0.00      
ATOM   4688  CG  PHE   294      62.542  50.057  49.067  1.00  0.00      
ATOM   4689  CD1 PHE   294      63.791  49.873  49.679  1.00  0.00      
ATOM   4690  HD1 PHE   294      63.987  48.925  50.159  1.00  0.00      
ATOM   4691  CE1 PHE   294      64.752  50.888  49.759  1.00  0.00      
ATOM   4692  HE1 PHE   294      65.622  50.811  50.395  1.00  0.00      
ATOM   4693  CZ  PHE   294      64.364  52.086  49.329  1.00  0.00      
ATOM   4694  HZ  PHE   294      65.100  52.848  49.539  1.00  0.00      
ATOM   4695  CE2 PHE   294      63.084  52.316  48.727  1.00  0.00      
ATOM   4696  HE2 PHE   294      62.846  53.293  48.333  1.00  0.00      
ATOM   4697  CD2 PHE   294      62.166  51.272  48.539  1.00  0.00      
ATOM   4698  HD2 PHE   294      61.192  51.413  48.095  1.00  0.00      
ATOM   4699  C   PHE   294      59.100  49.814  49.492  1.00  0.00      
ATOM   4700  O   PHE   294      58.566  49.824  48.350  1.00  0.00      
ATOM   4701  N   GLY   295      58.662  50.632  50.458  1.00  0.00      
ATOM   4702  H   GLY   295      59.139  50.596  51.354  1.00  0.00      
ATOM   4703  CA  GLY   295      57.523  51.558  50.377  1.00  0.00      
ATOM   4704  HA2 GLY   295      57.823  52.452  49.833  1.00  0.00      
ATOM   4705  HA3 GLY   295      56.695  51.087  49.846  1.00  0.00      
ATOM   4706  C   GLY   295      57.044  51.979  51.775  1.00  0.00      
ATOM   4707  O   GLY   295      57.690  51.652  52.768  1.00  0.00      
ATOM   4708  N   ASN   296      55.920  52.694  51.891  1.00  0.00      
ATOM   4709  H   ASN   296      55.404  52.963  51.054  1.00  0.00      
ATOM   4710  CA  ASN   296      55.369  53.086  53.196  1.00  0.00      
ATOM   4711  HA  ASN   296      56.195  53.331  53.855  1.00  0.00      
ATOM   4712  CB  ASN   296      54.502  54.346  53.045  1.00  0.00      
ATOM   4713  HB2 ASN   296      53.727  54.181  52.301  1.00  0.00      
ATOM   4714  HB3 ASN   296      53.996  54.549  53.985  1.00  0.00      
ATOM   4715  CG  ASN   296      55.321  55.561  52.672  1.00  0.00      
ATOM   4716  OD1 ASN   296      55.838  56.262  53.533  1.00  0.00      
ATOM   4717  ND2 ASN   296      55.473  55.820  51.399  1.00  0.00      
ATOM   4718 HD21 ASN   296      56.018  56.635  51.139  1.00  0.00      
ATOM   4719 HD22 ASN   296      55.028  55.201  50.722  1.00  0.00      
ATOM   4720  C   ASN   296      54.586  51.949  53.874  1.00  0.00      
ATOM   4721  O   ASN   296      53.425  51.717  53.540  1.00  0.00      
ATOM   4722  N   ALA   297      55.193  51.258  54.840  1.00  0.00      
ATOM   4723  H   ALA   297      56.159  51.480  55.070  1.00  0.00      
ATOM   4724  CA  ALA   297      54.526  50.234  55.649  1.00  0.00      
ATOM   4725  HA  ALA   297      53.536  50.032  55.236  1.00  0.00      
ATOM   4726  CB  ALA   297      55.313  48.921  55.547  1.00  0.00      
ATOM   4727  HB1 ALA   297      56.324  49.065  55.916  1.00  0.00      
ATOM   4728  HB2 ALA   297      54.819  48.150  56.139  1.00  0.00      
ATOM   4729  HB3 ALA   297      55.354  48.595  54.507  1.00  0.00      
ATOM   4730  C   ALA   297      54.285  50.741  57.084  1.00  0.00      
ATOM   4731  O   ALA   297      54.836  50.219  58.050  1.00  0.00      
ATOM   4732  N   TRP   298      53.456  51.778  57.221  1.00  0.00      
ATOM   4733  H   TRP   298      53.012  52.131  56.384  1.00  0.00      
ATOM   4734  CA  TRP   298      52.985  52.347  58.491  1.00  0.00      
ATOM   4735  HA  TRP   298      53.096  51.602  59.278  1.00  0.00      
ATOM   4736  CB  TRP   298      53.839  53.574  58.867  1.00  0.00      
ATOM   4737  HB2 TRP   298      53.454  53.998  59.795  1.00  0.00      
ATOM   4738  HB3 TRP   298      54.853  53.227  59.078  1.00  0.00      
ATOM   4739  CG  TRP   298      53.919  54.677  57.845  1.00  0.00      
ATOM   4740  CD1 TRP   298      54.977  54.841  56.975  1.00  0.00      
ATOM   4741  HD1 TRP   298      55.894  54.260  56.906  1.00  0.00      
ATOM   4742  NE1 TRP   298      54.725  55.892  56.119  1.00  0.00      
ATOM   4743  HE1 TRP   298      55.277  56.136  55.293  1.00  0.00      
ATOM   4744  CE2 TRP   298      53.467  56.393  56.380  1.00  0.00      
ATOM   4745  CZ2 TRP   298      52.745  57.395  55.718  1.00  0.00      
ATOM   4746  HZ2 TRP   298      53.174  57.924  54.866  1.00  0.00      
ATOM   4747  CH2 TRP   298      51.468  57.687  56.190  1.00  0.00      
ATOM   4748  HH2 TRP   298      50.874  58.458  55.693  1.00  0.00      
ATOM   4749  CZ3 TRP   298      50.930  57.014  57.314  1.00  0.00      
ATOM   4750  HZ3 TRP   298      49.933  57.280  57.674  1.00  0.00      
ATOM   4751  CE3 TRP   298      51.656  56.027  57.970  1.00  0.00      
ATOM   4752  HE3 TRP   298      51.234  55.530  58.845  1.00  0.00      
ATOM   4753  CD2 TRP   298      52.934  55.672  57.492  1.00  0.00      
ATOM   4754  C   TRP   298      51.489  52.688  58.404  1.00  0.00      
ATOM   4755  O   TRP   298      50.929  52.749  57.312  1.00  0.00      
ATOM   4756  N   ASP   299      50.836  52.908  59.546  1.00  0.00      
ATOM   4757  H   ASP   299      51.348  52.799  60.414  1.00  0.00      
ATOM   4758  CA  ASP   299      49.449  53.400  59.635  1.00  0.00      
ATOM   4759  HA  ASP   299      49.293  54.143  58.850  1.00  0.00      
ATOM   4760  CB  ASP   299      48.460  52.240  59.406  1.00  0.00      
ATOM   4761  HB2 ASP   299      48.762  51.682  58.519  1.00  0.00      
ATOM   4762  HB3 ASP   299      48.502  51.557  60.254  1.00  0.00      
ATOM   4763  CG  ASP   299      47.007  52.670  59.199  1.00  0.00      
ATOM   4764  OD1 ASP   299      46.720  53.846  58.876  1.00  0.00      
ATOM   4765  OD2 ASP   299      46.119  51.792  59.311  1.00  0.00      
ATOM   4766  C   ASP   299      49.223  54.071  61.003  1.00  0.00      
ATOM   4767  O   ASP   299      49.667  53.538  62.025  1.00  0.00      
ATOM   4768  N   ALA   300      48.577  55.240  61.039  1.00  0.00      
ATOM   4769  H   ALA   300      48.204  55.620  60.178  1.00  0.00      
ATOM   4770  CA  ALA   300      48.459  56.068  62.242  1.00  0.00      
ATOM   4771  HA  ALA   300      49.448  56.149  62.694  1.00  0.00      
ATOM   4772  CB  ALA   300      48.030  57.477  61.812  1.00  0.00      
ATOM   4773  HB1 ALA   300      47.035  57.442  61.369  1.00  0.00      
ATOM   4774  HB2 ALA   300      48.007  58.134  62.680  1.00  0.00      
ATOM   4775  HB3 ALA   300      48.733  57.877  61.079  1.00  0.00      
ATOM   4776  C   ALA   300      47.504  55.480  63.304  1.00  0.00      
ATOM   4777  O   ALA   300      46.290  55.391  63.088  1.00  0.00      
ATOM   4778  N   GLY   301      48.051  55.140  64.476  1.00  0.00      
ATOM   4779  H   GLY   301      49.051  55.277  64.584  1.00  0.00      
ATOM   4780  CA  GLY   301      47.303  54.766  65.679  1.00  0.00      
ATOM   4781  HA2 GLY   301      46.380  54.263  65.389  1.00  0.00      
ATOM   4782  HA3 GLY   301      47.893  54.073  66.276  1.00  0.00      
ATOM   4783  C   GLY   301      46.965  55.982  66.549  1.00  0.00      
ATOM   4784  O   GLY   301      47.792  56.883  66.714  1.00  0.00      
ATOM   4785  N   VAL   302      45.750  56.009  67.102  1.00  0.00      
ATOM   4786  H   VAL   302      45.143  55.206  66.948  1.00  0.00      
ATOM   4787  CA  VAL   302      45.152  57.196  67.740  1.00  0.00      
ATOM   4788  HA  VAL   302      45.824  58.045  67.615  1.00  0.00      
ATOM   4789  CB  VAL   302      43.819  57.566  67.046  1.00  0.00      
ATOM   4790  HB  VAL   302      43.085  56.782  67.238  1.00  0.00      
ATOM   4791  CG1 VAL   302      43.254  58.891  67.572  1.00  0.00      
ATOM   4792 HG11 VAL   302      43.939  59.709  67.355  1.00  0.00      
ATOM   4793 HG12 VAL   302      42.294  59.097  67.096  1.00  0.00      
ATOM   4794 HG13 VAL   302      43.095  58.835  68.646  1.00  0.00      
ATOM   4795  CG2 VAL   302      43.976  57.688  65.523  1.00  0.00      
ATOM   4796 HG21 VAL   302      44.792  58.368  65.285  1.00  0.00      
ATOM   4797 HG22 VAL   302      44.193  56.710  65.093  1.00  0.00      
ATOM   4798 HG23 VAL   302      43.051  58.057  65.080  1.00  0.00      
ATOM   4799  C   VAL   302      44.959  56.978  69.245  1.00  0.00      
ATOM   4800  O   VAL   302      44.002  56.320  69.661  1.00  0.00      
ATOM   4801  N   VAL   303      45.852  57.538  70.070  1.00  0.00      
ATOM   4802  H   VAL   303      46.613  58.084  69.674  1.00  0.00      
ATOM   4803  CA  VAL   303      45.688  57.589  71.534  1.00  0.00      
ATOM   4804  HA  VAL   303      45.177  56.684  71.861  1.00  0.00      
ATOM   4805  CB  VAL   303      47.046  57.651  72.271  1.00  0.00      
ATOM   4806  HB  VAL   303      47.541  58.581  72.014  1.00  0.00      
ATOM   4807  CG1 VAL   303      46.876  57.619  73.797  1.00  0.00      
ATOM   4808 HG11 VAL   303      46.327  58.498  74.133  1.00  0.00      
ATOM   4809 HG12 VAL   303      46.340  56.718  74.100  1.00  0.00      
ATOM   4810 HG13 VAL   303      47.854  57.634  74.278  1.00  0.00      
ATOM   4811  CG2 VAL   303      47.988  56.502  71.890  1.00  0.00      
ATOM   4812 HG21 VAL   303      48.150  56.489  70.813  1.00  0.00      
ATOM   4813 HG22 VAL   303      48.953  56.643  72.378  1.00  0.00      
ATOM   4814 HG23 VAL   303      47.566  55.551  72.206  1.00  0.00      
ATOM   4815  C   VAL   303      44.819  58.795  71.912  1.00  0.00      
ATOM   4816  O   VAL   303      45.078  59.914  71.461  1.00  0.00      
ATOM   4817  N   ILE   304      43.810  58.568  72.757  1.00  0.00      
ATOM   4818  H   ILE   304      43.605  57.606  73.006  1.00  0.00      
ATOM   4819  CA  ILE   304      42.872  59.580  73.265  1.00  0.00      
ATOM   4820  HA  ILE   304      43.252  60.567  73.007  1.00  0.00      
ATOM   4821  CB  ILE   304      41.471  59.421  72.615  1.00  0.00      
ATOM   4822  HB  ILE   304      41.039  58.480  72.959  1.00  0.00      
ATOM   4823  CG2 ILE   304      40.540  60.560  73.076  1.00  0.00      
ATOM   4824 HG21 ILE   304      40.469  60.585  74.162  1.00  0.00      
ATOM   4825 HG22 ILE   304      40.919  61.518  72.717  1.00  0.00      
ATOM   4826 HG23 ILE   304      39.532  60.408  72.692  1.00  0.00      
ATOM   4827  CG1 ILE   304      41.569  59.356  71.071  1.00  0.00      
ATOM   4828 HG12 ILE   304      42.123  60.222  70.712  1.00  0.00      
ATOM   4829 HG13 ILE   304      42.128  58.463  70.796  1.00  0.00      
ATOM   4830  CD1 ILE   304      40.232  59.280  70.323  1.00  0.00      
ATOM   4831 HD11 ILE   304      39.683  60.216  70.422  1.00  0.00      
ATOM   4832 HD12 ILE   304      40.422  59.106  69.264  1.00  0.00      
ATOM   4833 HD13 ILE   304      39.636  58.456  70.715  1.00  0.00      
ATOM   4834  C   ILE   304      42.801  59.480  74.795  1.00  0.00      
ATOM   4835  O   ILE   304      42.572  58.397  75.339  1.00  0.00      
ATOM   4836  N   MET   305      42.981  60.598  75.505  1.00  0.00      
ATOM   4837  H   MET   305      43.095  61.503  75.070  1.00  0.00      
ATOM   4838  CA  MET   305      42.900  60.726  76.968  1.00  0.00      
ATOM   4839  HA  MET   305      42.241  59.963  77.383  1.00  0.00      
ATOM   4840  CB  MET   305      44.393  60.545  77.564  1.00  0.00      
ATOM   4841  HB2 MET   305      44.958  61.398  77.189  1.00  0.00      
ATOM   4842  HB3 MET   305      44.380  60.683  78.645  1.00  0.00      
ATOM   4843  CG  MET   305      44.958  59.241  77.291  1.00  0.00      
ATOM   4844  HG2 MET   305      44.112  58.560  77.384  1.00  0.00      
ATOM   4845  HG3 MET   305      45.295  59.125  76.261  1.00  0.00      
ATOM   4846  SD  MET   305      46.376  58.909  78.360  1.00  0.00      
ATOM   4847  CE  MET   305      45.463  58.131  79.682  1.00  0.00      
ATOM   4848  HE1 MET   305      44.868  58.886  80.195  1.00  0.00      
ATOM   4849  HE2 MET   305      44.749  57.366  79.378  1.00  0.00      
ATOM   4850  HE3 MET   305      46.218  57.637  80.295  1.00  0.00      
ATOM   4851  C   MET   305      42.306  62.089  77.302  1.00  0.00      
ATOM   4852  O   MET   305      42.553  63.046  76.598  1.00  0.00      
ATOM   4853  N   LYS   306      41.488  62.140  78.387  1.00  0.00      
ATOM   4854  H   LYS   306      41.198  61.248  78.761  1.00  0.00      
ATOM   4855  CA  LYS   306      41.293  63.396  79.185  1.00  0.00      
ATOM   4856  HA  LYS   306      40.850  64.129  78.511  1.00  0.00      
ATOM   4857  CB  LYS   306      40.282  63.144  80.360  1.00  0.00      
ATOM   4858  HB2 LYS   306      39.502  62.528  79.914  1.00  0.00      
ATOM   4859  HB3 LYS   306      40.797  62.553  81.118  1.00  0.00      
ATOM   4860  CG  LYS   306      39.606  64.418  80.854  1.00  0.00      
ATOM   4861  HG2 LYS   306      40.246  65.120  81.388  1.00  0.00      
ATOM   4862  HG3 LYS   306      39.237  64.905  79.952  1.00  0.00      
ATOM   4863  CD  LYS   306      38.355  64.001  81.665  1.00  0.00      
ATOM   4864  HD2 LYS   306      37.589  63.512  81.062  1.00  0.00      
ATOM   4865  HD3 LYS   306      38.696  63.339  82.461  1.00  0.00      
ATOM   4866  CE  LYS   306      37.745  65.216  82.405  1.00  0.00      
ATOM   4867  HE2 LYS   306      37.482  65.963  81.656  1.00  0.00      
ATOM   4868  HE3 LYS   306      36.863  64.779  82.874  1.00  0.00      
ATOM   4869  NZ  LYS   306      38.542  65.860  83.438  1.00  0.00      
ATOM   4870  HZ1 LYS   306      37.913  66.370  84.042  1.00  0.00      
ATOM   4871  HZ2 LYS   306      38.932  65.091  83.964  1.00  0.00      
ATOM   4872  HZ3 LYS   306      39.248  66.469  83.052  1.00  0.00      
ATOM   4873  C   LYS   306      42.621  63.979  79.686  1.00  0.00      
ATOM   4874  O   LYS   306      43.466  63.229  80.104  1.00  0.00      
ATOM   4875  N   ALA   307      42.780  65.305  79.707  1.00  0.00      
ATOM   4876  H   ALA   307      42.202  65.942  79.177  1.00  0.00      
ATOM   4877  CA  ALA   307      44.054  65.896  80.137  1.00  0.00      
ATOM   4878  HA  ALA   307      44.815  65.291  79.643  1.00  0.00      
ATOM   4879  CB  ALA   307      44.128  67.330  79.696  1.00  0.00      
ATOM   4880  HB1 ALA   307      45.074  67.776  79.999  1.00  0.00      
ATOM   4881  HB2 ALA   307      44.042  67.237  78.613  1.00  0.00      
ATOM   4882  HB3 ALA   307      43.219  67.845  80.007  1.00  0.00      
ATOM   4883  C   ALA   307      44.319  65.665  81.625  1.00  0.00      
ATOM   4884  O   ALA   307      45.419  65.662  82.168  1.00  0.00      
ATOM   4885  N   GLY   308      43.213  65.542  82.378  1.00  0.00      
ATOM   4886  H   GLY   308      42.284  65.568  81.982  1.00  0.00      
ATOM   4887  CA  GLY   308      43.343  65.239  83.822  1.00  0.00      
ATOM   4888  HA2 GLY   308      43.744  66.104  84.350  1.00  0.00      
ATOM   4889  HA3 GLY   308      42.356  64.996  84.217  1.00  0.00      
ATOM   4890  C   GLY   308      44.220  64.023  84.110  1.00  0.00      
ATOM   4891  O   GLY   308      44.954  64.068  85.065  1.00  0.00      
ATOM   4892  N   GLU   309      44.297  63.028  83.209  1.00  0.00      
ATOM   4893  H   GLU   309      43.682  63.091  82.410  1.00  0.00      
ATOM   4894  CA  GLU   309      45.107  61.850  83.318  1.00  0.00      
ATOM   4895  HA  GLU   309      44.849  61.376  84.265  1.00  0.00      
ATOM   4896  CB  GLU   309      44.857  60.846  82.117  1.00  0.00      
ATOM   4897  HB2 GLU   309      45.139  61.323  81.179  1.00  0.00      
ATOM   4898  HB3 GLU   309      45.510  59.980  82.227  1.00  0.00      
ATOM   4899  CG  GLU   309      43.377  60.410  82.054  1.00  0.00      
ATOM   4900  HG2 GLU   309      42.844  61.297  81.710  1.00  0.00      
ATOM   4901  HG3 GLU   309      43.145  59.615  81.345  1.00  0.00      
ATOM   4902  CD  GLU   309      42.749  60.069  83.381  1.00  0.00      
ATOM   4903  OE1 GLU   309      41.759  60.666  83.832  1.00  0.00      
ATOM   4904  OE2 GLU   309      43.285  59.181  84.144  1.00  0.00      
ATOM   4905  C   GLU   309      46.619  62.119  83.559  1.00  0.00      
ATOM   4906  O   GLU   309      47.350  61.332  84.129  1.00  0.00      
ATOM   4907  N   LEU   310      47.088  63.273  83.038  1.00  0.00      
ATOM   4908  H   LEU   310      46.413  64.005  82.872  1.00  0.00      
ATOM   4909  CA  LEU   310      48.545  63.689  82.964  1.00  0.00      
ATOM   4910  HA  LEU   310      49.197  62.838  83.159  1.00  0.00      
ATOM   4911  CB  LEU   310      48.907  64.310  81.577  1.00  0.00      
ATOM   4912  HB2 LEU   310      48.337  65.204  81.324  1.00  0.00      
ATOM   4913  HB3 LEU   310      49.978  64.490  81.671  1.00  0.00      
ATOM   4914  CG  LEU   310      48.669  63.294  80.395  1.00  0.00      
ATOM   4915  HG  LEU   310      48.860  62.328  80.862  1.00  0.00      
ATOM   4916  CD1 LEU   310      47.250  63.361  79.810  1.00  0.00      
ATOM   4917 HD11 LEU   310      46.968  62.493  79.213  1.00  0.00      
ATOM   4918 HD12 LEU   310      46.498  63.313  80.597  1.00  0.00      
ATOM   4919 HD13 LEU   310      46.990  64.236  79.214  1.00  0.00      
ATOM   4920  CD2 LEU   310      49.719  63.356  79.249  1.00  0.00      
ATOM   4921 HD21 LEU   310      49.374  62.800  78.377  1.00  0.00      
ATOM   4922 HD22 LEU   310      49.653  64.365  78.844  1.00  0.00      
ATOM   4923 HD23 LEU   310      50.743  63.058  79.474  1.00  0.00      
ATOM   4924  C   LEU   310      48.811  64.822  83.978  1.00  0.00      
ATOM   4925  O   LEU   310      49.893  64.851  84.577  1.00  0.00      
ATOM   4926  N   LEU   311      47.844  65.724  84.161  1.00  0.00      
ATOM   4927  H   LEU   311      47.033  65.520  83.595  1.00  0.00      
ATOM   4928  CA  LEU   311      47.852  66.992  84.979  1.00  0.00      
ATOM   4929  HA  LEU   311      48.899  67.296  84.949  1.00  0.00      
ATOM   4930  CB  LEU   311      46.820  67.954  84.408  1.00  0.00      
ATOM   4931  HB2 LEU   311      45.863  67.435  84.348  1.00  0.00      
ATOM   4932  HB3 LEU   311      46.571  68.701  85.161  1.00  0.00      
ATOM   4933  CG  LEU   311      47.193  68.677  83.116  1.00  0.00      
ATOM   4934  HG  LEU   311      47.432  67.939  82.350  1.00  0.00      
ATOM   4935  CD1 LEU   311      46.102  69.281  82.273  1.00  0.00      
ATOM   4936 HD11 LEU   311      45.529  70.097  82.713  1.00  0.00      
ATOM   4937 HD12 LEU   311      46.555  69.628  81.344  1.00  0.00      
ATOM   4938 HD13 LEU   311      45.339  68.518  82.116  1.00  0.00      
ATOM   4939  CD2 LEU   311      48.280  69.717  83.317  1.00  0.00      
ATOM   4940 HD21 LEU   311      47.858  70.455  83.998  1.00  0.00      
ATOM   4941 HD22 LEU   311      49.188  69.158  83.545  1.00  0.00      
ATOM   4942 HD23 LEU   311      48.538  70.285  82.423  1.00  0.00      
ATOM   4943  C   LEU   311      47.536  66.707  86.434  1.00  0.00      
ATOM   4944  O   LEU   311      47.659  67.649  87.229  1.00  0.00      
ATOM   4945  N   GLU   312      47.026  65.595  86.862  1.00  0.00      
ATOM   4946  H   GLU   312      46.727  65.025  86.084  1.00  0.00      
ATOM   4947  CA  GLU   312      46.666  65.214  88.251  1.00  0.00      
ATOM   4948  HA  GLU   312      47.426  65.541  88.962  1.00  0.00      
ATOM   4949  CB  GLU   312      45.349  65.818  88.742  1.00  0.00      
ATOM   4950  HB2 GLU   312      45.072  65.416  89.717  1.00  0.00      
ATOM   4951  HB3 GLU   312      45.542  66.890  88.725  1.00  0.00      
ATOM   4952  CG  GLU   312      44.134  65.639  87.780  1.00  0.00      
ATOM   4953  HG2 GLU   312      44.335  66.031  86.783  1.00  0.00      
ATOM   4954  HG3 GLU   312      43.966  64.574  87.621  1.00  0.00      
ATOM   4955  CD  GLU   312      42.873  66.250  88.407  1.00  0.00      
ATOM   4956  OE1 GLU   312      42.972  67.282  89.118  1.00  0.00      
ATOM   4957  OE2 GLU   312      41.744  65.778  88.131  1.00  0.00      
ATOM   4958  C   GLU   312      46.688  63.697  88.487  1.00  0.00      
ATOM   4959  O   GLU   312      47.133  63.263  89.589  1.00  0.00      
ATOM   4960  N   GLY   313      46.423  62.890  87.481  1.00  0.00      
ATOM   4961  H   GLY   313      46.101  63.350  86.642  1.00  0.00      
ATOM   4962  CA  GLY   313      46.696  61.465  87.424  1.00  0.00      
ATOM   4963  HA2 GLY   313      46.262  60.804  88.175  1.00  0.00      
ATOM   4964  HA3 GLY   313      46.256  61.134  86.483  1.00  0.00      
ATOM   4965  C   GLY   313      48.228  61.145  87.421  1.00  0.00      
ATOM   4966  O   GLY   313      49.168  62.001  87.435  1.00  0.00      
ATOM   4967  N   GLY   314      48.564  59.803  87.605  1.00  0.00      
ATOM   4968  H   GLY   314      47.851  59.093  87.517  1.00  0.00      
ATOM   4969  CA  GLY   314      49.890  59.321  87.689  1.00  0.00      
ATOM   4970  HA2 GLY   314      50.567  60.054  88.129  1.00  0.00      
ATOM   4971  HA3 GLY   314      49.821  58.505  88.408  1.00  0.00      
ATOM   4972  C   GLY   314      50.529  58.646  86.459  1.00  0.00      
ATOM   4973  O   GLY   314      49.899  58.370  85.453  1.00  0.00      
ATOM   4974  N   LEU   315      51.908  58.521  86.382  1.00  0.00      
ATOM   4975  H   LEU   315      52.439  58.672  87.227  1.00  0.00      
ATOM   4976  CA  LEU   315      52.722  58.186  85.215  1.00  0.00      
ATOM   4977  HA  LEU   315      52.520  58.846  84.371  1.00  0.00      
ATOM   4978  CB  LEU   315      54.169  58.312  85.701  1.00  0.00      
ATOM   4979  HB2 LEU   315      54.374  59.367  85.878  1.00  0.00      
ATOM   4980  HB3 LEU   315      54.245  57.686  86.590  1.00  0.00      
ATOM   4981  CG  LEU   315      55.276  57.952  84.661  1.00  0.00      
ATOM   4982  HG  LEU   315      55.312  56.887  84.433  1.00  0.00      
ATOM   4983  CD1 LEU   315      55.117  58.765  83.359  1.00  0.00      
ATOM   4984 HD11 LEU   315      55.080  59.811  83.663  1.00  0.00      
ATOM   4985 HD12 LEU   315      55.953  58.576  82.686  1.00  0.00      
ATOM   4986 HD13 LEU   315      54.159  58.571  82.875  1.00  0.00      
ATOM   4987  CD2 LEU   315      56.664  58.269  85.362  1.00  0.00      
ATOM   4988 HD21 LEU   315      57.393  57.780  84.716  1.00  0.00      
ATOM   4989 HD22 LEU   315      56.868  59.340  85.360  1.00  0.00      
ATOM   4990 HD23 LEU   315      56.622  57.828  86.358  1.00  0.00      
ATOM   4991  C   LEU   315      52.532  56.767  84.736  1.00  0.00      
ATOM   4992  O   LEU   315      52.658  56.586  83.471  1.00  0.00      
ATOM   4993  N   GLY   316      52.313  55.778  85.610  1.00  0.00      
ATOM   4994  H   GLY   316      52.129  56.017  86.574  1.00  0.00      
ATOM   4995  CA  GLY   316      52.106  54.441  85.129  1.00  0.00      
ATOM   4996  HA2 GLY   316      52.912  54.210  84.433  1.00  0.00      
ATOM   4997  HA3 GLY   316      52.114  53.694  85.923  1.00  0.00      
ATOM   4998  C   GLY   316      50.885  54.203  84.277  1.00  0.00      
ATOM   4999  O   GLY   316      51.010  53.464  83.342  1.00  0.00      
ATOM   5000  N   ASN   317      49.786  54.904  84.594  1.00  0.00      
ATOM   5001  H   ASN   317      49.781  55.359  85.496  1.00  0.00      
ATOM   5002  CA  ASN   317      48.541  54.865  83.853  1.00  0.00      
ATOM   5003  HA  ASN   317      48.410  53.806  83.632  1.00  0.00      
ATOM   5004  CB  ASN   317      47.386  55.362  84.712  1.00  0.00      
ATOM   5005  HB2 ASN   317      47.637  56.288  85.228  1.00  0.00      
ATOM   5006  HB3 ASN   317      46.559  55.749  84.116  1.00  0.00      
ATOM   5007  CG  ASN   317      46.870  54.380  85.722  1.00  0.00      
ATOM   5008  OD1 ASN   317      47.278  53.190  85.725  1.00  0.00      
ATOM   5009  ND2 ASN   317      46.013  54.795  86.594  1.00  0.00      
ATOM   5010 HD21 ASN   317      45.547  54.075  87.127  1.00  0.00      
ATOM   5011 HD22 ASN   317      45.585  55.708  86.526  1.00  0.00      
ATOM   5012  C   ASN   317      48.707  55.557  82.445  1.00  0.00      
ATOM   5013  O   ASN   317      48.247  55.024  81.428  1.00  0.00      
ATOM   5014  N   VAL   318      49.451  56.656  82.376  1.00  0.00      
ATOM   5015  H   VAL   318      49.729  57.104  83.238  1.00  0.00      
ATOM   5016  CA  VAL   318      49.791  57.221  81.101  1.00  0.00      
ATOM   5017  HA  VAL   318      48.802  57.442  80.698  1.00  0.00      
ATOM   5018  CB  VAL   318      50.551  58.569  81.175  1.00  0.00      
ATOM   5019  HB  VAL   318      51.496  58.491  81.714  1.00  0.00      
ATOM   5020  CG1 VAL   318      50.773  59.116  79.779  1.00  0.00      
ATOM   5021 HG11 VAL   318      49.861  59.484  79.308  1.00  0.00      
ATOM   5022 HG12 VAL   318      51.415  59.986  79.917  1.00  0.00      
ATOM   5023 HG13 VAL   318      51.313  58.428  79.130  1.00  0.00      
ATOM   5024  CG2 VAL   318      49.696  59.492  82.141  1.00  0.00      
ATOM   5025 HG21 VAL   318      50.119  60.495  82.204  1.00  0.00      
ATOM   5026 HG22 VAL   318      48.634  59.486  81.896  1.00  0.00      
ATOM   5027 HG23 VAL   318      49.873  59.091  83.139  1.00  0.00      
ATOM   5028  C   VAL   318      50.548  56.212  80.170  1.00  0.00      
ATOM   5029  O   VAL   318      50.206  56.092  79.037  1.00  0.00      
ATOM   5030  N   ALA   319      51.563  55.533  80.635  1.00  0.00      
ATOM   5031  H   ALA   319      51.754  55.813  81.586  1.00  0.00      
ATOM   5032  CA  ALA   319      52.448  54.665  79.867  1.00  0.00      
ATOM   5033  HA  ALA   319      52.659  55.124  78.901  1.00  0.00      
ATOM   5034  CB  ALA   319      53.657  54.445  80.741  1.00  0.00      
ATOM   5035  HB1 ALA   319      53.392  53.892  81.642  1.00  0.00      
ATOM   5036  HB2 ALA   319      54.351  53.838  80.159  1.00  0.00      
ATOM   5037  HB3 ALA   319      54.110  55.406  80.986  1.00  0.00      
ATOM   5038  C   ALA   319      51.655  53.354  79.453  1.00  0.00      
ATOM   5039  O   ALA   319      51.785  52.871  78.287  1.00  0.00      
ATOM   5040  N   TRP   320      50.748  52.851  80.298  1.00  0.00      
ATOM   5041  H   TRP   320      50.738  53.267  81.219  1.00  0.00      
ATOM   5042  CA  TRP   320      49.912  51.672  80.066  1.00  0.00      
ATOM   5043  HA  TRP   320      50.652  50.976  79.672  1.00  0.00      
ATOM   5044  CB  TRP   320      49.373  51.271  81.410  1.00  0.00      
ATOM   5045  HB2 TRP   320      50.249  51.059  82.024  1.00  0.00      
ATOM   5046  HB3 TRP   320      48.826  52.154  81.740  1.00  0.00      
ATOM   5047  CG  TRP   320      48.426  50.081  81.324  1.00  0.00      
ATOM   5048  CD1 TRP   320      47.191  50.057  81.713  1.00  0.00      
ATOM   5049  HD1 TRP   320      46.699  50.900  82.175  1.00  0.00      
ATOM   5050  NE1 TRP   320      46.627  48.788  81.582  1.00  0.00      
ATOM   5051  HE1 TRP   320      45.724  48.533  81.955  1.00  0.00      
ATOM   5052  CE2 TRP   320      47.565  47.900  81.059  1.00  0.00      
ATOM   5053  CZ2 TRP   320      47.575  46.523  80.713  1.00  0.00      
ATOM   5054  HZ2 TRP   320      46.829  45.832  81.075  1.00  0.00      
ATOM   5055  CH2 TRP   320      48.740  45.969  80.162  1.00  0.00      
ATOM   5056  HH2 TRP   320      48.736  44.904  79.985  1.00  0.00      
ATOM   5057  CZ3 TRP   320      49.905  46.779  79.993  1.00  0.00      
ATOM   5058  HZ3 TRP   320      50.703  46.318  79.430  1.00  0.00      
ATOM   5059  CE3 TRP   320      49.905  48.166  80.292  1.00  0.00      
ATOM   5060  HE3 TRP   320      50.807  48.728  80.102  1.00  0.00      
ATOM   5061  CD2 TRP   320      48.739  48.731  80.851  1.00  0.00      
ATOM   5062  C   TRP   320      48.728  51.971  79.003  1.00  0.00      
ATOM   5063  O   TRP   320      48.562  51.209  78.009  1.00  0.00      
ATOM   5064  N   ASN   321      48.075  53.090  79.167  1.00  0.00      
ATOM   5065  H   ASN   321      48.198  53.588  80.037  1.00  0.00      
ATOM   5066  CA  ASN   321      47.235  53.687  78.147  1.00  0.00      
ATOM   5067  HA  ASN   321      46.450  52.947  77.994  1.00  0.00      
ATOM   5068  CB  ASN   321      46.414  54.903  78.672  1.00  0.00      
ATOM   5069  HB2 ASN   321      47.002  55.662  79.188  1.00  0.00      
ATOM   5070  HB3 ASN   321      46.009  55.390  77.785  1.00  0.00      
ATOM   5071  CG  ASN   321      45.260  54.385  79.605  1.00  0.00      
ATOM   5072  OD1 ASN   321      44.217  53.854  79.252  1.00  0.00      
ATOM   5073  ND2 ASN   321      45.489  54.609  80.886  1.00  0.00      
ATOM   5074 HD21 ASN   321      44.761  54.551  81.583  1.00  0.00      
ATOM   5075 HD22 ASN   321      46.441  54.842  81.130  1.00  0.00      
ATOM   5076  C   ASN   321      47.922  53.868  76.751  1.00  0.00      
ATOM   5077  O   ASN   321      47.350  53.482  75.771  1.00  0.00      
ATOM   5078  N   MET   322      49.207  54.234  76.687  1.00  0.00      
ATOM   5079  H   MET   322      49.662  54.582  77.524  1.00  0.00      
ATOM   5080  CA  MET   322      49.981  54.141  75.434  1.00  0.00      
ATOM   5081  HA  MET   322      49.380  54.595  74.644  1.00  0.00      
ATOM   5082  CB  MET   322      51.258  54.981  75.576  1.00  0.00      
ATOM   5083  HB2 MET   322      50.991  55.934  76.033  1.00  0.00      
ATOM   5084  HB3 MET   322      51.973  54.475  76.224  1.00  0.00      
ATOM   5085  CG  MET   322      51.911  55.252  74.217  1.00  0.00      
ATOM   5086  HG2 MET   322      52.178  54.300  73.756  1.00  0.00      
ATOM   5087  HG3 MET   322      51.184  55.745  73.571  1.00  0.00      
ATOM   5088  SD  MET   322      53.403  56.281  74.280  1.00  0.00      
ATOM   5089  CE  MET   322      52.748  57.787  75.057  1.00  0.00      
ATOM   5090  HE1 MET   322      51.820  58.084  74.568  1.00  0.00      
ATOM   5091  HE2 MET   322      52.560  57.606  76.115  1.00  0.00      
ATOM   5092  HE3 MET   322      53.472  58.594  74.962  1.00  0.00      
ATOM   5093  C   MET   322      50.284  52.690  74.981  1.00  0.00      
ATOM   5094  O   MET   322      50.093  52.351  73.812  1.00  0.00      
ATOM   5095  N   ASN   323      50.719  51.812  75.895  1.00  0.00      
ATOM   5096  H   ASN   323      50.878  52.164  76.833  1.00  0.00      
ATOM   5097  CA  ASN   323      51.100  50.414  75.629  1.00  0.00      
ATOM   5098  HA  ASN   323      51.939  50.403  74.932  1.00  0.00      
ATOM   5099  CB  ASN   323      51.557  49.775  76.956  1.00  0.00      
ATOM   5100  HB2 ASN   323      52.448  50.284  77.322  1.00  0.00      
ATOM   5101  HB3 ASN   323      50.772  49.889  77.699  1.00  0.00      
ATOM   5102  CG  ASN   323      51.830  48.283  76.832  1.00  0.00      
ATOM   5103  OD1 ASN   323      50.916  47.471  76.832  1.00  0.00      
ATOM   5104  ND2 ASN   323      53.076  47.895  76.729  1.00  0.00      
ATOM   5105 HD21 ASN   323      53.290  46.919  76.557  1.00  0.00      
ATOM   5106 HD22 ASN   323      53.817  48.587  76.674  1.00  0.00      
ATOM   5107  C   ASN   323      49.975  49.583  74.987  1.00  0.00      
ATOM   5108  O   ASN   323      50.222  48.843  74.026  1.00  0.00      
ATOM   5109  N   LYS   324      48.736  49.707  75.481  1.00  0.00      
ATOM   5110  H   LYS   324      48.586  50.323  76.266  1.00  0.00      
ATOM   5111  CA  LYS   324      47.569  49.037  74.873  1.00  0.00      
ATOM   5112  HA  LYS   324      47.764  47.966  74.913  1.00  0.00      
ATOM   5113  CB  LYS   324      46.295  49.508  75.684  1.00  0.00      
ATOM   5114  HB2 LYS   324      46.442  50.553  75.960  1.00  0.00      
ATOM   5115  HB3 LYS   324      45.411  49.335  75.072  1.00  0.00      
ATOM   5116  CG  LYS   324      46.113  48.724  77.009  1.00  0.00      
ATOM   5117  HG2 LYS   324      46.083  47.654  76.805  1.00  0.00      
ATOM   5118  HG3 LYS   324      46.924  48.873  77.722  1.00  0.00      
ATOM   5119  CD  LYS   324      44.773  49.052  77.830  1.00  0.00      
ATOM   5120  HD2 LYS   324      43.910  49.003  77.166  1.00  0.00      
ATOM   5121  HD3 LYS   324      44.727  48.318  78.634  1.00  0.00      
ATOM   5122  CE  LYS   324      44.849  50.511  78.403  1.00  0.00      
ATOM   5123  HE2 LYS   324      45.756  50.635  78.994  1.00  0.00      
ATOM   5124  HE3 LYS   324      44.815  51.233  77.587  1.00  0.00      
ATOM   5125  NZ  LYS   324      43.595  50.799  79.221  1.00  0.00      
ATOM   5126  HZ1 LYS   324      43.456  50.059  79.894  1.00  0.00      
ATOM   5127  HZ2 LYS   324      43.538  51.718  79.638  1.00  0.00      
ATOM   5128  HZ3 LYS   324      42.722  50.823  78.713  1.00  0.00      
ATOM   5129  C   LYS   324      47.399  49.424  73.413  1.00  0.00      
ATOM   5130  O   LYS   324      47.219  48.549  72.599  1.00  0.00      
ATOM   5131  N   VAL   325      47.412  50.711  73.045  1.00  0.00      
ATOM   5132  H   VAL   325      47.592  51.416  73.746  1.00  0.00      
ATOM   5133  CA  VAL   325      47.040  51.141  71.671  1.00  0.00      
ATOM   5134  HA  VAL   325      46.051  50.741  71.441  1.00  0.00      
ATOM   5135  CB  VAL   325      46.946  52.680  71.578  1.00  0.00      
ATOM   5136  HB  VAL   325      47.885  53.115  71.923  1.00  0.00      
ATOM   5137  CG1 VAL   325      46.669  53.195  70.159  1.00  0.00      
ATOM   5138 HG11 VAL   325      45.743  52.760  69.782  1.00  0.00      
ATOM   5139 HG12 VAL   325      46.565  54.281  70.171  1.00  0.00      
ATOM   5140 HG13 VAL   325      47.491  52.942  69.490  1.00  0.00      
ATOM   5141  CG2 VAL   325      45.806  53.181  72.474  1.00  0.00      
ATOM   5142 HG21 VAL   325      44.869  52.691  72.202  1.00  0.00      
ATOM   5143 HG22 VAL   325      46.029  52.972  73.517  1.00  0.00      
ATOM   5144 HG23 VAL   325      45.677  54.257  72.365  1.00  0.00      
ATOM   5145  C   VAL   325      47.990  50.561  70.614  1.00  0.00      
ATOM   5146  O   VAL   325      47.562  50.176  69.524  1.00  0.00      
ATOM   5147  N   ILE   326      49.268  50.415  70.977  1.00  0.00      
ATOM   5148  H   ILE   326      49.535  50.778  71.884  1.00  0.00      
ATOM   5149  CA  ILE   326      50.294  49.722  70.185  1.00  0.00      
ATOM   5150  HA  ILE   326      50.276  50.112  69.168  1.00  0.00      
ATOM   5151  CB  ILE   326      51.691  49.998  70.792  1.00  0.00      
ATOM   5152  HB  ILE   326      51.695  49.609  71.812  1.00  0.00      
ATOM   5153  CG2 ILE   326      52.787  49.261  70.001  1.00  0.00      
ATOM   5154 HG21 ILE   326      52.776  49.574  68.955  1.00  0.00      
ATOM   5155 HG22 ILE   326      53.769  49.474  70.420  1.00  0.00      
ATOM   5156 HG23 ILE   326      52.642  48.181  70.051  1.00  0.00      
ATOM   5157  CG1 ILE   326      52.009  51.513  70.853  1.00  0.00      
ATOM   5158 HG12 ILE   326      52.281  51.872  69.861  1.00  0.00      
ATOM   5159 HG13 ILE   326      51.132  52.076  71.168  1.00  0.00      
ATOM   5160  CD1 ILE   326      53.117  51.851  71.859  1.00  0.00      
ATOM   5161 HD11 ILE   326      52.822  51.510  72.852  1.00  0.00      
ATOM   5162 HD12 ILE   326      54.057  51.382  71.575  1.00  0.00      
ATOM   5163 HD13 ILE   326      53.259  52.930  71.893  1.00  0.00      
ATOM   5164  C   ILE   326      49.996  48.213  70.106  1.00  0.00      
ATOM   5165  O   ILE   326      49.971  47.634  69.018  1.00  0.00      
ATOM   5166  N   SER   327      49.711  47.583  71.252  1.00  0.00      
ATOM   5167  H   SER   327      49.715  48.135  72.101  1.00  0.00      
ATOM   5168  CA  SER   327      49.409  46.145  71.364  1.00  0.00      
ATOM   5169  HA  SER   327      50.253  45.575  70.970  1.00  0.00      
ATOM   5170  CB  SER   327      49.211  45.756  72.840  1.00  0.00      
ATOM   5171  HB2 SER   327      48.301  46.223  73.218  1.00  0.00      
ATOM   5172  HB3 SER   327      49.092  44.673  72.902  1.00  0.00      
ATOM   5173  OG  SER   327      50.306  46.145  73.663  1.00  0.00      
ATOM   5174  HG  SER   327      50.259  47.113  73.808  1.00  0.00      
ATOM   5175  C   SER   327      48.156  45.732  70.568  1.00  0.00      
ATOM   5176  O   SER   327      48.125  44.666  69.956  1.00  0.00      
ATOM   5177  N   LEU   328      47.127  46.582  70.530  1.00  0.00      
ATOM   5178  H   LEU   328      47.215  47.436  71.062  1.00  0.00      
ATOM   5179  CA  LEU   328      45.826  46.335  69.777  1.00  0.00      
ATOM   5180  HA  LEU   328      45.520  45.303  69.950  1.00  0.00      
ATOM   5181  CB  LEU   328      44.704  47.234  70.291  1.00  0.00      
ATOM   5182  HB2 LEU   328      44.919  48.287  70.110  1.00  0.00      
ATOM   5183  HB3 LEU   328      43.747  47.102  69.785  1.00  0.00      
ATOM   5184  CG  LEU   328      44.453  47.110  71.811  1.00  0.00      
ATOM   5185  HG  LEU   328      45.401  47.057  72.346  1.00  0.00      
ATOM   5186  CD1 LEU   328      43.651  48.227  72.419  1.00  0.00      
ATOM   5187 HD11 LEU   328      43.620  48.048  73.494  1.00  0.00      
ATOM   5188 HD12 LEU   328      44.249  49.131  72.306  1.00  0.00      
ATOM   5189 HD13 LEU   328      42.729  48.304  71.843  1.00  0.00      
ATOM   5190  CD2 LEU   328      43.766  45.787  72.022  1.00  0.00      
ATOM   5191 HD21 LEU   328      44.396  44.926  71.797  1.00  0.00      
ATOM   5192 HD22 LEU   328      43.470  45.663  73.064  1.00  0.00      
ATOM   5193 HD23 LEU   328      42.898  45.746  71.364  1.00  0.00      
ATOM   5194  C   LEU   328      45.970  46.463  68.191  1.00  0.00      
ATOM   5195  O   LEU   328      45.054  45.895  67.573  1.00  0.00      
ATOM   5196  N   ASN   329      47.002  47.141  67.690  1.00  0.00      
ATOM   5197  H   ASN   329      47.678  47.533  68.333  1.00  0.00      
ATOM   5198  CA  ASN   329      47.236  47.290  66.268  1.00  0.00      
ATOM   5199  HA  ASN   329      46.309  47.664  65.830  1.00  0.00      
ATOM   5200  CB  ASN   329      48.345  48.329  66.042  1.00  0.00      
ATOM   5201  HB2 ASN   329      48.201  49.176  66.713  1.00  0.00      
ATOM   5202  HB3 ASN   329      49.314  47.881  66.266  1.00  0.00      
ATOM   5203  CG  ASN   329      48.333  48.871  64.625  1.00  0.00      
ATOM   5204  OD1 ASN   329      47.285  49.160  64.062  1.00  0.00      
ATOM   5205  ND2 ASN   329      49.486  49.021  64.025  1.00  0.00      
ATOM   5206 HD21 ASN   329      49.509  49.531  63.141  1.00  0.00      
ATOM   5207 HD22 ASN   329      50.342  48.829  64.506  1.00  0.00      
ATOM   5208  C   ASN   329      47.542  45.923  65.639  1.00  0.00      
ATOM   5209  O   ASN   329      48.334  45.137  66.166  1.00  0.00      
ATOM   5210  N   SER   330      46.859  45.652  64.534  1.00  0.00      
ATOM   5211  H   SER   330      46.342  46.420  64.131  1.00  0.00      
ATOM   5212  CA  SER   330      46.768  44.303  63.869  1.00  0.00      
ATOM   5213  HA  SER   330      47.786  43.937  63.742  1.00  0.00      
ATOM   5214  CB  SER   330      46.070  43.275  64.808  1.00  0.00      
ATOM   5215  HB2 SER   330      45.917  42.282  64.385  1.00  0.00      
ATOM   5216  HB3 SER   330      46.708  43.218  65.689  1.00  0.00      
ATOM   5217  OG  SER   330      44.818  43.811  65.171  1.00  0.00      
ATOM   5218  HG  SER   330      44.211  43.576  64.466  1.00  0.00      
ATOM   5219  C   SER   330      46.137  44.340  62.447  1.00  0.00      
ATOM   5220  O   SER   330      45.587  45.350  61.981  1.00  0.00      
ATOM   5221  N   ASP   331      46.312  43.255  61.784  1.00  0.00      
ATOM   5222  H   ASP   331      46.712  42.460  62.262  1.00  0.00      
ATOM   5223  CA  ASP   331      46.036  42.992  60.325  1.00  0.00      
ATOM   5224  HA  ASP   331      46.718  43.506  59.648  1.00  0.00      
ATOM   5225  CB  ASP   331      46.140  41.505  60.007  1.00  0.00      
ATOM   5226  HB2 ASP   331      47.150  41.180  60.257  1.00  0.00      
ATOM   5227  HB3 ASP   331      45.466  40.935  60.646  1.00  0.00      
ATOM   5228  CG  ASP   331      46.056  41.084  58.573  1.00  0.00      
ATOM   5229  OD1 ASP   331      46.812  41.619  57.749  1.00  0.00      
ATOM   5230  OD2 ASP   331      45.212  40.193  58.216  1.00  0.00      
ATOM   5231  C   ASP   331      44.669  43.563  59.921  1.00  0.00      
ATOM   5232  O   ASP   331      44.417  44.177  58.886  1.00  0.00      
ATOM   5233  N   GLU   332      43.619  43.140  60.717  1.00  0.00      
ATOM   5234  H   GLU   332      43.786  42.733  61.626  1.00  0.00      
ATOM   5235  CA  GLU   332      42.254  43.509  60.409  1.00  0.00      
ATOM   5236  HA  GLU   332      42.011  43.314  59.364  1.00  0.00      
ATOM   5237  CB  GLU   332      41.265  42.691  61.156  1.00  0.00      
ATOM   5238  HB2 GLU   332      40.316  42.732  60.622  1.00  0.00      
ATOM   5239  HB3 GLU   332      41.651  41.676  61.060  1.00  0.00      
ATOM   5240  CG  GLU   332      40.844  43.059  62.589  1.00  0.00      
ATOM   5241  HG2 GLU   332      40.557  44.110  62.618  1.00  0.00      
ATOM   5242  HG3 GLU   332      40.070  42.361  62.907  1.00  0.00      
ATOM   5243  CD  GLU   332      41.947  42.903  63.641  1.00  0.00      
ATOM   5244  OE1 GLU   332      43.172  42.780  63.314  1.00  0.00      
ATOM   5245  OE2 GLU   332      41.653  43.187  64.840  1.00  0.00      
ATOM   5246  C   GLU   332      41.946  44.993  60.547  1.00  0.00      
ATOM   5247  O   GLU   332      41.174  45.583  59.774  1.00  0.00      
ATOM   5248  N   LYS   333      42.592  45.662  61.510  1.00  0.00      
ATOM   5249  H   LYS   333      43.277  45.149  62.055  1.00  0.00      
ATOM   5250  CA  LYS   333      42.382  47.092  61.792  1.00  0.00      
ATOM   5251  HA  LYS   333      41.311  47.302  61.763  1.00  0.00      
ATOM   5252  CB  LYS   333      42.898  47.442  63.199  1.00  0.00      
ATOM   5253  HB2 LYS   333      43.987  47.375  63.221  1.00  0.00      
ATOM   5254  HB3 LYS   333      42.609  48.471  63.416  1.00  0.00      
ATOM   5255  CG  LYS   333      42.319  46.519  64.286  1.00  0.00      
ATOM   5256  HG2 LYS   333      41.243  46.424  64.148  1.00  0.00      
ATOM   5257  HG3 LYS   333      42.776  45.537  64.182  1.00  0.00      
ATOM   5258  CD  LYS   333      42.597  47.051  65.697  1.00  0.00      
ATOM   5259  HD2 LYS   333      43.673  47.150  65.835  1.00  0.00      
ATOM   5260  HD3 LYS   333      42.157  48.044  65.792  1.00  0.00      
ATOM   5261  CE  LYS   333      42.013  46.156  66.803  1.00  0.00      
ATOM   5262  HE2 LYS   333      42.195  46.647  67.763  1.00  0.00      
ATOM   5263  HE3 LYS   333      40.931  46.070  66.670  1.00  0.00      
ATOM   5264  NZ  LYS   333      42.633  44.810  66.825  1.00  0.00      
ATOM   5265  HZ1 LYS   333      42.346  44.246  66.024  1.00  0.00      
ATOM   5266  HZ2 LYS   333      43.648  44.880  66.784  1.00  0.00      
ATOM   5267  HZ3 LYS   333      42.401  44.298  67.672  1.00  0.00      
ATOM   5268  C   LYS   333      43.026  47.974  60.720  1.00  0.00      
ATOM   5269  O   LYS   333      42.408  48.921  60.234  1.00  0.00      
ATOM   5270  N   ILE   334      44.234  47.609  60.282  1.00  0.00      
ATOM   5271  H   ILE   334      44.675  46.811  60.728  1.00  0.00      
ATOM   5272  CA  ILE   334      44.934  48.282  59.175  1.00  0.00      
ATOM   5273  HA  ILE   334      44.988  49.349  59.397  1.00  0.00      
ATOM   5274  CB  ILE   334      46.383  47.749  59.054  1.00  0.00      
ATOM   5275  HB  ILE   334      46.338  46.666  58.919  1.00  0.00      
ATOM   5276  CG2 ILE   334      47.089  48.364  57.830  1.00  0.00      
ATOM   5277 HG21 ILE   334      47.067  49.453  57.892  1.00  0.00      
ATOM   5278 HG22 ILE   334      48.129  48.046  57.784  1.00  0.00      
ATOM   5279 HG23 ILE   334      46.608  48.045  56.905  1.00  0.00      
ATOM   5280  CG1 ILE   334      47.200  48.059  60.334  1.00  0.00      
ATOM   5281 HG12 ILE   334      47.498  49.109  60.334  1.00  0.00      
ATOM   5282 HG13 ILE   334      46.589  47.894  61.221  1.00  0.00      
ATOM   5283  CD1 ILE   334      48.447  47.180  60.494  1.00  0.00      
ATOM   5284 HD11 ILE   334      48.943  47.429  61.432  1.00  0.00      
ATOM   5285 HD12 ILE   334      48.159  46.128  60.514  1.00  0.00      
ATOM   5286 HD13 ILE   334      49.144  47.350  59.676  1.00  0.00      
ATOM   5287  C   ILE   334      44.128  48.142  57.869  1.00  0.00      
ATOM   5288  O   ILE   334      43.954  49.131  57.146  1.00  0.00      
ATOM   5289  N   LYS   335      43.553  46.955  57.611  1.00  0.00      
ATOM   5290  H   LYS   335      43.771  46.176  58.227  1.00  0.00      
ATOM   5291  CA  LYS   335      42.627  46.703  56.490  1.00  0.00      
ATOM   5292  HA  LYS   335      43.112  47.004  55.563  1.00  0.00      
ATOM   5293  CB  LYS   335      42.308  45.201  56.394  1.00  0.00      
ATOM   5294  HB2 LYS   335      42.020  44.828  57.377  1.00  0.00      
ATOM   5295  HB3 LYS   335      41.465  45.060  55.715  1.00  0.00      
ATOM   5296  CG  LYS   335      43.492  44.385  55.854  1.00  0.00      
ATOM   5297  HG2 LYS   335      43.649  44.645  54.809  1.00  0.00      
ATOM   5298  HG3 LYS   335      44.400  44.634  56.402  1.00  0.00      
ATOM   5299  CD  LYS   335      43.227  42.878  55.968  1.00  0.00      
ATOM   5300  HD2 LYS   335      43.025  42.627  57.011  1.00  0.00      
ATOM   5301  HD3 LYS   335      42.362  42.610  55.358  1.00  0.00      
ATOM   5302  CE  LYS   335      44.461  42.106  55.496  1.00  0.00      
ATOM   5303  HE2 LYS   335      44.662  42.354  54.453  1.00  0.00      
ATOM   5304  HE3 LYS   335      45.321  42.427  56.094  1.00  0.00      
ATOM   5305  NZ  LYS   335      44.288  40.643  55.639  1.00  0.00      
ATOM   5306  HZ1 LYS   335      43.482  40.304  55.122  1.00  0.00      
ATOM   5307  HZ2 LYS   335      45.117  40.160  55.311  1.00  0.00      
ATOM   5308  HZ3 LYS   335      44.209  40.394  56.623  1.00  0.00      
ATOM   5309  C   LYS   335      41.333  47.522  56.586  1.00  0.00      
ATOM   5310  O   LYS   335      40.923  48.102  55.583  1.00  0.00      
ATOM   5311  N   ASN   336      40.712  47.644  57.763  1.00  0.00      
ATOM   5312  H   ASN   336      41.058  47.101  58.548  1.00  0.00      
ATOM   5313  CA  ASN   336      39.481  48.430  57.941  1.00  0.00      
ATOM   5314  HA  ASN   336      38.710  48.011  57.291  1.00  0.00      
ATOM   5315  CB  ASN   336      39.009  48.305  59.399  1.00  0.00      
ATOM   5316  HB2 ASN   336      38.977  47.261  59.697  1.00  0.00      
ATOM   5317  HB3 ASN   336      39.711  48.817  60.057  1.00  0.00      
ATOM   5318  CG  ASN   336      37.616  48.879  59.592  1.00  0.00      
ATOM   5319  OD1 ASN   336      36.674  48.551  58.877  1.00  0.00      
ATOM   5320  ND2 ASN   336      37.444  49.774  60.530  1.00  0.00      
ATOM   5321 HD21 ASN   336      36.517  50.157  60.658  1.00  0.00      
ATOM   5322 HD22 ASN   336      38.213  50.058  61.135  1.00  0.00      
ATOM   5323  C   ASN   336      39.658  49.912  57.552  1.00  0.00      
ATOM   5324  O   ASN   336      38.767  50.514  56.942  1.00  0.00      
ATOM   5325  N   ARG   337      40.824  50.493  57.860  1.00  0.00      
ATOM   5326  H   ARG   337      41.480  49.960  58.424  1.00  0.00      
ATOM   5327  CA  ARG   337      41.189  51.864  57.464  1.00  0.00      
ATOM   5328  HA  ARG   337      40.315  52.509  57.567  1.00  0.00      
ATOM   5329  CB  ARG   337      42.264  52.394  58.418  1.00  0.00      
ATOM   5330  HB2 ARG   337      43.096  51.692  58.441  1.00  0.00      
ATOM   5331  HB3 ARG   337      42.618  53.358  58.051  1.00  0.00      
ATOM   5332  CG  ARG   337      41.716  52.576  59.844  1.00  0.00      
ATOM   5333  HG2 ARG   337      40.860  53.251  59.817  1.00  0.00      
ATOM   5334  HG3 ARG   337      41.389  51.615  60.242  1.00  0.00      
ATOM   5335  CD  ARG   337      42.773  53.164  60.780  1.00  0.00      
ATOM   5336  HD2 ARG   337      43.133  54.098  60.362  1.00  0.00      
ATOM   5337  HD3 ARG   337      42.324  53.382  61.748  1.00  0.00      
ATOM   5338  NE  ARG   337      43.928  52.274  60.928  1.00  0.00      
ATOM   5339  HE  ARG   337      44.639  52.311  60.201  1.00  0.00      
ATOM   5340  CZ  ARG   337      44.188  51.436  61.903  1.00  0.00      
ATOM   5341  NH1 ARG   337      45.292  50.754  61.843  1.00  0.00      
ATOM   5342 HH11 ARG   337      45.881  50.914  61.030  1.00  0.00      
ATOM   5343 HH12 ARG   337      45.580  50.167  62.608  1.00  0.00      
ATOM   5344  NH2 ARG   337      43.397  51.265  62.921  1.00  0.00      
ATOM   5345 HH21 ARG   337      42.545  51.805  63.001  1.00  0.00      
ATOM   5346 HH22 ARG   337      43.677  50.623  63.650  1.00  0.00      
ATOM   5347  C   ARG   337      41.609  51.974  55.992  1.00  0.00      
ATOM   5348  O   ARG   337      41.158  52.895  55.318  1.00  0.00      
ATOM   5349  N   TYR   338      42.342  50.996  55.448  1.00  0.00      
ATOM   5350  H   TYR   338      42.695  50.273  56.063  1.00  0.00      
ATOM   5351  CA  TYR   338      42.646  50.896  54.006  1.00  0.00      
ATOM   5352  HA  TYR   338      43.234  51.764  53.706  1.00  0.00      
ATOM   5353  CB  TYR   338      43.497  49.630  53.771  1.00  0.00      
ATOM   5354  HB2 TYR   338      44.461  49.775  54.262  1.00  0.00      
ATOM   5355  HB3 TYR   338      43.016  48.798  54.277  1.00  0.00      
ATOM   5356  CG  TYR   338      43.745  49.181  52.335  1.00  0.00      
ATOM   5357  CD1 TYR   338      44.997  49.401  51.722  1.00  0.00      
ATOM   5358  HD1 TYR   338      45.765  49.957  52.242  1.00  0.00      
ATOM   5359  CE1 TYR   338      45.268  48.864  50.445  1.00  0.00      
ATOM   5360  HE1 TYR   338      46.232  49.013  49.981  1.00  0.00      
ATOM   5361  CZ  TYR   338      44.287  48.107  49.767  1.00  0.00      
ATOM   5362  OH  TYR   338      44.573  47.525  48.568  1.00  0.00      
ATOM   5363  HH  TYR   338      43.801  47.067  48.171  1.00  0.00      
ATOM   5364  CE2 TYR   338      43.030  47.911  50.370  1.00  0.00      
ATOM   5365  HE2 TYR   338      42.279  47.335  49.851  1.00  0.00      
ATOM   5366  CD2 TYR   338      42.764  48.432  51.651  1.00  0.00      
ATOM   5367  HD2 TYR   338      41.808  48.230  52.112  1.00  0.00      
ATOM   5368  C   TYR   338      41.356  50.910  53.166  1.00  0.00      
ATOM   5369  O   TYR   338      41.231  51.696  52.226  1.00  0.00      
ATOM   5370  N   LYS   339      40.344  50.130  53.573  1.00  0.00      
ATOM   5371  H   LYS   339      40.522  49.494  54.347  1.00  0.00      
ATOM   5372  CA  LYS   339      39.005  50.129  52.961  1.00  0.00      
ATOM   5373  HA  LYS   339      39.103  49.916  51.894  1.00  0.00      
ATOM   5374  CB  LYS   339      38.140  49.040  53.608  1.00  0.00      
ATOM   5375  HB2 LYS   339      38.128  49.190  54.689  1.00  0.00      
ATOM   5376  HB3 LYS   339      37.124  49.149  53.237  1.00  0.00      
ATOM   5377  CG  LYS   339      38.586  47.605  53.292  1.00  0.00      
ATOM   5378  HG2 LYS   339      38.450  47.409  52.227  1.00  0.00      
ATOM   5379  HG3 LYS   339      39.635  47.460  53.541  1.00  0.00      
ATOM   5380  CD  LYS   339      37.723  46.636  54.108  1.00  0.00      
ATOM   5381  HD2 LYS   339      37.823  46.861  55.172  1.00  0.00      
ATOM   5382  HD3 LYS   339      36.680  46.772  53.821  1.00  0.00      
ATOM   5383  CE  LYS   339      38.135  45.183  53.874  1.00  0.00      
ATOM   5384  HE2 LYS   339      38.229  44.998  52.801  1.00  0.00      
ATOM   5385  HE3 LYS   339      39.112  45.009  54.336  1.00  0.00      
ATOM   5386  NZ  LYS   339      37.135  44.259  54.449  1.00  0.00      
ATOM   5387  HZ1 LYS   339      36.968  44.459  55.433  1.00  0.00      
ATOM   5388  HZ2 LYS   339      36.244  44.319  53.962  1.00  0.00      
ATOM   5389  HZ3 LYS   339      37.459  43.297  54.377  1.00  0.00      
ATOM   5390  C   LYS   339      38.311  51.495  53.065  1.00  0.00      
ATOM   5391  O   LYS   339      37.758  51.957  52.071  1.00  0.00      
ATOM   5392  N   SER   340      38.373  52.163  54.224  1.00  0.00      
ATOM   5393  H   SER   340      38.831  51.718  55.008  1.00  0.00      
ATOM   5394  CA  SER   340      37.873  53.543  54.383  1.00  0.00      
ATOM   5395  HA  SER   340      36.807  53.553  54.154  1.00  0.00      
ATOM   5396  CB  SER   340      38.045  54.033  55.828  1.00  0.00      
ATOM   5397  HB2 SER   340      37.389  53.455  56.473  1.00  0.00      
ATOM   5398  HB3 SER   340      39.072  53.886  56.156  1.00  0.00      
ATOM   5399  OG  SER   340      37.721  55.408  55.963  1.00  0.00      
ATOM   5400  HG  SER   340      38.555  55.919  55.891  1.00  0.00      
ATOM   5401  C   SER   340      38.555  54.520  53.421  1.00  0.00      
ATOM   5402  O   SER   340      37.882  55.385  52.863  1.00  0.00      
ATOM   5403  N   TRP   341      39.862  54.373  53.183  1.00  0.00      
ATOM   5404  H   TRP   341      40.384  53.675  53.704  1.00  0.00      
ATOM   5405  CA  TRP   341      40.586  55.253  52.270  1.00  0.00      
ATOM   5406  HA  TRP   341      40.315  56.280  52.525  1.00  0.00      
ATOM   5407  CB  TRP   341      42.100  55.121  52.465  1.00  0.00      
ATOM   5408  HB2 TRP   341      42.312  54.896  53.511  1.00  0.00      
ATOM   5409  HB3 TRP   341      42.487  54.301  51.859  1.00  0.00      
ATOM   5410  CG  TRP   341      42.808  56.391  52.115  1.00  0.00      
ATOM   5411  CD1 TRP   341      42.912  57.434  52.964  1.00  0.00      
ATOM   5412  HD1 TRP   341      42.527  57.433  53.973  1.00  0.00      
ATOM   5413  NE1 TRP   341      43.446  58.523  52.312  1.00  0.00      
ATOM   5414  HE1 TRP   341      43.434  59.456  52.709  1.00  0.00      
ATOM   5415  CE2 TRP   341      43.760  58.219  51.007  1.00  0.00      
ATOM   5416  CZ2 TRP   341      44.320  58.972  49.969  1.00  0.00      
ATOM   5417  HZ2 TRP   341      44.616  59.992  50.151  1.00  0.00      
ATOM   5418  CH2 TRP   341      44.497  58.375  48.710  1.00  0.00      
ATOM   5419  HH2 TRP   341      44.942  58.935  47.898  1.00  0.00      
ATOM   5420  CZ3 TRP   341      44.088  57.046  48.504  1.00  0.00      
ATOM   5421  HZ3 TRP   341      44.214  56.599  47.529  1.00  0.00      
ATOM   5422  CE3 TRP   341      43.512  56.300  49.553  1.00  0.00      
ATOM   5423  HE3 TRP   341      43.191  55.285  49.380  1.00  0.00      
ATOM   5424  CD2 TRP   341      43.345  56.863  50.838  1.00  0.00      
ATOM   5425  C   TRP   341      40.169  55.052  50.812  1.00  0.00      
ATOM   5426  O   TRP   341      39.871  56.026  50.133  1.00  0.00      
ATOM   5427  N   LEU   342      40.042  53.808  50.335  1.00  0.00      
ATOM   5428  H   LEU   342      40.312  53.035  50.936  1.00  0.00      
ATOM   5429  CA  LEU   342      39.539  53.518  48.980  1.00  0.00      
ATOM   5430  HA  LEU   342      40.154  54.055  48.256  1.00  0.00      
ATOM   5431  CB  LEU   342      39.660  52.004  48.712  1.00  0.00      
ATOM   5432  HB2 LEU   342      39.484  51.454  49.639  1.00  0.00      
ATOM   5433  HB3 LEU   342      38.876  51.714  48.011  1.00  0.00      
ATOM   5434  CG  LEU   342      41.003  51.566  48.092  1.00  0.00      
ATOM   5435  HG  LEU   342      41.090  52.011  47.100  1.00  0.00      
ATOM   5436  CD1 LEU   342      42.242  51.956  48.898  1.00  0.00      
ATOM   5437 HD11 LEU   342      43.138  51.597  48.391  1.00  0.00      
ATOM   5438 HD12 LEU   342      42.309  53.037  48.990  1.00  0.00      
ATOM   5439 HD13 LEU   342      42.200  51.504  49.888  1.00  0.00      
ATOM   5440  CD2 LEU   342      41.014  50.046  47.947  1.00  0.00      
ATOM   5441 HD21 LEU   342      41.964  49.728  47.522  1.00  0.00      
ATOM   5442 HD22 LEU   342      40.898  49.579  48.925  1.00  0.00      
ATOM   5443 HD23 LEU   342      40.205  49.727  47.290  1.00  0.00      
ATOM   5444  C   LEU   342      38.089  54.010  48.768  1.00  0.00      
ATOM   5445  O   LEU   342      37.738  54.444  47.668  1.00  0.00      
ATOM   5446  N   ARG   343      37.264  53.970  49.821  1.00  0.00      
ATOM   5447  H   ARG   343      37.627  53.531  50.661  1.00  0.00      
ATOM   5448  CA  ARG   343      35.873  54.460  49.862  1.00  0.00      
ATOM   5449  HA  ARG   343      35.341  54.116  48.974  1.00  0.00      
ATOM   5450  CB  ARG   343      35.244  53.825  51.107  1.00  0.00      
ATOM   5451  HB2 ARG   343      35.453  52.756  51.057  1.00  0.00      
ATOM   5452  HB3 ARG   343      35.734  54.225  51.995  1.00  0.00      
ATOM   5453  CG  ARG   343      33.727  54.006  51.265  1.00  0.00      
ATOM   5454  HG2 ARG   343      33.469  55.065  51.248  1.00  0.00      
ATOM   5455  HG3 ARG   343      33.217  53.504  50.443  1.00  0.00      
ATOM   5456  CD  ARG   343      33.271  53.413  52.608  1.00  0.00      
ATOM   5457  HD2 ARG   343      33.693  54.034  53.394  1.00  0.00      
ATOM   5458  HD3 ARG   343      32.183  53.456  52.676  1.00  0.00      
ATOM   5459  NE  ARG   343      33.721  52.017  52.766  1.00  0.00      
ATOM   5460  HE  ARG   343      33.701  51.453  51.921  1.00  0.00      
ATOM   5461  CZ  ARG   343      34.229  51.449  53.841  1.00  0.00      
ATOM   5462  NH1 ARG   343      34.169  51.974  55.024  1.00  0.00      
ATOM   5463 HH11 ARG   343      33.658  52.839  55.149  1.00  0.00      
ATOM   5464 HH12 ARG   343      34.479  51.478  55.846  1.00  0.00      
ATOM   5465  NH2 ARG   343      34.853  50.321  53.740  1.00  0.00      
ATOM   5466 HH21 ARG   343      35.106  50.026  52.803  1.00  0.00      
ATOM   5467 HH22 ARG   343      35.195  49.868  54.581  1.00  0.00      
ATOM   5468  C   ARG   343      35.755  55.989  49.899  1.00  0.00      
ATOM   5469  O   ARG   343      34.795  56.537  49.353  1.00  0.00      
ATOM   5470  N   THR   344      36.727  56.667  50.511  1.00  0.00      
ATOM   5471  H   THR   344      37.447  56.122  50.970  1.00  0.00      
ATOM   5472  CA  THR   344      36.767  58.128  50.707  1.00  0.00      
ATOM   5473  HA  THR   344      36.090  58.602  49.997  1.00  0.00      
ATOM   5474  CB  THR   344      36.270  58.480  52.127  1.00  0.00      
ATOM   5475  HB  THR   344      37.022  58.168  52.854  1.00  0.00      
ATOM   5476  CG2 THR   344      35.989  59.971  52.312  1.00  0.00      
ATOM   5477 HG21 THR   344      35.252  60.309  51.584  1.00  0.00      
ATOM   5478 HG22 THR   344      35.606  60.145  53.318  1.00  0.00      
ATOM   5479 HG23 THR   344      36.904  60.549  52.190  1.00  0.00
[truncated: 1,334,845 more chars]
