# Supplementary material for: Characterization and structure-based protein engineering of a regiospecific saponin acetyltransferase from Astragalus membranaceus
Source: Nat Commun. 2023 Sep 25;14:5969. doi: 10.1038/s41467-023-41599-7 (PMC10519980; doi:10.1038/s41467-023-41599-7)
Supplement: Supplementary file 7 — Source Data [file 41467_2023_41599_MOESM7_ESM.zip › Source Data/QMMM_optimized_RC/QMMM_optimized_RC_WT_conformation_1.txt]

CRYST1  117.689  101.011  115.280  90.00  90.00  90.00               1
ATOM      1  N   MET     1      83.247  63.736  74.010  1.00  0.00          
ATOM      2  H1  MET     1      83.995  63.405  74.603  1.00  0.00          
ATOM      3  H2  MET     1      82.361  63.321  74.260  1.00  0.00          
ATOM      4  H3  MET     1      83.031  64.699  74.224  1.00  0.00          
ATOM      5  CA  MET     1      83.579  63.591  72.526  1.00  0.00          
ATOM      6  HA  MET     1      82.872  64.261  72.037  1.00  0.00          
ATOM      7  CB  MET     1      85.021  64.052  72.226  1.00  0.00          
ATOM      8  HB2 MET     1      85.143  65.083  72.557  1.00  0.00          
ATOM      9  HB3 MET     1      85.765  63.483  72.784  1.00  0.00          
ATOM     10  CG  MET     1      85.445  64.121  70.749  1.00  0.00          
ATOM     11  HG2 MET     1      84.639  64.557  70.159  1.00  0.00          
ATOM     12  HG3 MET     1      86.387  64.665  70.673  1.00  0.00          
ATOM     13  SD  MET     1      85.691  62.531  69.942  1.00  0.00          
ATOM     14  CE  MET     1      87.271  61.817  70.589  1.00  0.00          
ATOM     15  HE1 MET     1      87.313  61.941  71.671  1.00  0.00          
ATOM     16  HE2 MET     1      87.351  60.765  70.314  1.00  0.00          
ATOM     17  HE3 MET     1      88.093  62.423  70.209  1.00  0.00          
ATOM     18  C   MET     1      83.239  62.207  72.024  1.00  0.00          
ATOM     19  O   MET     1      83.824  61.245  72.443  1.00  0.00          
ATOM     20  N   SER     2      82.292  62.071  71.091  1.00  0.00          
ATOM     21  H   SER     2      81.816  62.937  70.881  1.00  0.00          
ATOM     22  CA  SER     2      81.966  60.807  70.371  1.00  0.00          
ATOM     23  HA  SER     2      82.827  60.141  70.311  1.00  0.00          
ATOM     24  CB  SER     2      80.807  60.106  71.103  1.00  0.00          
ATOM     25  HB2 SER     2      80.700  59.078  70.759  1.00  0.00          
ATOM     26  HB3 SER     2      80.989  60.038  72.175  1.00  0.00          
ATOM     27  OG  SER     2      79.614  60.803  70.938  1.00  0.00          
ATOM     28  HG  SER     2      78.981  60.300  70.420  1.00  0.00          
ATOM     29  C   SER     2      81.628  61.084  68.906  1.00  0.00          
ATOM     30  O   SER     2      80.806  61.954  68.603  1.00  0.00          
ATOM     31  N   SER     3      82.359  60.494  67.927  1.00  0.00          
ATOM     32  H   SER     3      82.792  59.590  68.046  1.00  0.00          
ATOM     33  CA  SER     3      82.473  60.893  66.548  1.00  0.00          
ATOM     34  HA  SER     3      81.893  61.805  66.401  1.00  0.00          
ATOM     35  CB  SER     3      83.862  61.300  66.075  1.00  0.00          
ATOM     36  HB2 SER     3      84.381  61.936  66.792  1.00  0.00          
ATOM     37  HB3 SER     3      84.497  60.416  66.026  1.00  0.00          
ATOM     38  OG  SER     3      83.914  61.831  64.790  1.00  0.00          
ATOM     39  HG  SER     3      84.824  61.883  64.489  1.00  0.00          
ATOM     40  C   SER     3      81.931  59.887  65.574  1.00  0.00          
ATOM     41  O   SER     3      82.149  58.700  65.837  1.00  0.00          
ATOM     42  N   LEU     4      81.256  60.236  64.478  1.00  0.00          
ATOM     43  H   LEU     4      80.744  61.107  64.505  1.00  0.00          
ATOM     44  CA  LEU     4      81.060  59.314  63.328  1.00  0.00          
ATOM     45  HA  LEU     4      81.153  58.276  63.648  1.00  0.00          
ATOM     46  CB  LEU     4      79.616  59.290  62.735  1.00  0.00          
ATOM     47  HB2 LEU     4      78.845  59.306  63.506  1.00  0.00          
ATOM     48  HB3 LEU     4      79.473  60.186  62.131  1.00  0.00          
ATOM     49  CG  LEU     4      79.240  58.134  61.816  1.00  0.00          
ATOM     50  HG  LEU     4      78.261  58.322  61.374  1.00  0.00          
ATOM     51  CD1 LEU     4      80.179  57.877  60.680  1.00  0.00          
ATOM     52 HD11 LEU     4      80.440  58.689  60.001  1.00  0.00          
ATOM     53 HD12 LEU     4      81.219  57.649  60.912  1.00  0.00          
ATOM     54 HD13 LEU     4      79.704  57.119  60.058  1.00  0.00          
ATOM     55  CD2 LEU     4      79.101  56.807  62.553  1.00  0.00          
ATOM     56 HD21 LEU     4      78.697  56.091  61.837  1.00  0.00          
ATOM     57 HD22 LEU     4      80.029  56.394  62.949  1.00  0.00          
ATOM     58 HD23 LEU     4      78.388  57.040  63.343  1.00  0.00          
ATOM     59  C   LEU     4      82.138  59.656  62.310  1.00  0.00          
ATOM     60  O   LEU     4      82.007  60.671  61.664  1.00  0.00          
ATOM     61  N   ARG     5      83.097  58.729  62.059  1.00  0.00          
ATOM     62  H   ARG     5      83.069  57.871  62.591  1.00  0.00          
ATOM     63  CA  ARG     5      84.183  58.759  61.067  1.00  0.00          
ATOM     64  HA  ARG     5      84.096  59.636  60.425  1.00  0.00          
ATOM     65  CB  ARG     5      85.496  59.151  61.806  1.00  0.00          
ATOM     66  HB2 ARG     5      86.237  59.183  61.008  1.00  0.00          
ATOM     67  HB3 ARG     5      85.372  60.206  62.050  1.00  0.00          
ATOM     68  CG  ARG     5      86.057  58.207  62.888  1.00  0.00          
ATOM     69  HG2 ARG     5      85.448  58.095  63.785  1.00  0.00          
ATOM     70  HG3 ARG     5      86.085  57.268  62.336  1.00  0.00          
ATOM     71  CD  ARG     5      87.498  58.523  63.269  1.00  0.00          
ATOM     72  HD2 ARG     5      88.110  58.682  62.381  1.00  0.00          
ATOM     73  HD3 ARG     5      87.599  59.463  63.811  1.00  0.00          
ATOM     74  NE  ARG     5      88.074  57.313  63.964  1.00  0.00          
ATOM     75  HE  ARG     5      88.031  57.189  64.965  1.00  0.00          
ATOM     76  CZ  ARG     5      88.559  56.241  63.397  1.00  0.00          
ATOM     77  NH1 ARG     5      88.606  56.124  62.079  1.00  0.00          
ATOM     78 HH11 ARG     5      88.041  56.747  61.518  1.00  0.00          
ATOM     79 HH12 ARG     5      89.082  55.339  61.659  1.00  0.00          
ATOM     80  NH2 ARG     5      89.046  55.246  64.072  1.00  0.00          
ATOM     81 HH21 ARG     5      89.031  55.385  65.072  1.00  0.00          
ATOM     82 HH22 ARG     5      89.688  54.617  63.611  1.00  0.00          
ATOM     83  C   ARG     5      84.226  57.504  60.135  1.00  0.00          
ATOM     84  O   ARG     5      84.364  56.420  60.632  1.00  0.00          
ATOM     85  N   LEU     6      84.212  57.841  58.895  1.00  0.00          
ATOM     86  H   LEU     6      84.167  58.833  58.712  1.00  0.00          
ATOM     87  CA  LEU     6      84.269  57.077  57.731  1.00  0.00          
ATOM     88  HA  LEU     6      83.646  56.194  57.877  1.00  0.00          
ATOM     89  CB  LEU     6      83.785  57.885  56.444  1.00  0.00          
ATOM     90  HB2 LEU     6      82.725  58.096  56.585  1.00  0.00          
ATOM     91  HB3 LEU     6      84.416  58.770  56.520  1.00  0.00          
ATOM     92  CG  LEU     6      83.909  57.213  55.038  1.00  0.00          
ATOM     93  HG  LEU     6      84.894  56.797  54.824  1.00  0.00          
ATOM     94  CD1 LEU     6      82.791  56.198  54.928  1.00  0.00          
ATOM     95 HD11 LEU     6      82.652  55.523  55.772  1.00  0.00          
ATOM     96 HD12 LEU     6      81.835  56.647  54.661  1.00  0.00          
ATOM     97 HD13 LEU     6      83.154  55.602  54.091  1.00  0.00          
ATOM     98  CD2 LEU     6      83.536  58.278  53.983  1.00  0.00          
ATOM     99 HD21 LEU     6      82.626  58.839  54.195  1.00  0.00          
ATOM    100 HD22 LEU     6      84.452  58.859  53.873  1.00  0.00          
ATOM    101 HD23 LEU     6      83.330  57.767  53.042  1.00  0.00          
ATOM    102  C   LEU     6      85.653  56.556  57.609  1.00  0.00          
ATOM    103  O   LEU     6      86.583  57.326  57.683  1.00  0.00          
ATOM    104  N   VAL     7      85.793  55.284  57.358  1.00  0.00          
ATOM    105  H   VAL     7      84.924  54.777  57.448  1.00  0.00          
ATOM    106  CA  VAL     7      86.945  54.538  56.847  1.00  0.00          
ATOM    107  HA  VAL     7      87.825  55.093  57.172  1.00  0.00          
ATOM    108  CB  VAL     7      87.093  53.127  57.424  1.00  0.00          
ATOM    109  HB  VAL     7      86.240  52.586  57.013  1.00  0.00          
ATOM    110  CG1 VAL     7      88.340  52.266  57.122  1.00  0.00          
ATOM    111 HG11 VAL     7      88.256  51.395  57.771  1.00  0.00          
ATOM    112 HG12 VAL     7      88.341  51.901  56.095  1.00  0.00          
ATOM    113 HG13 VAL     7      89.267  52.834  57.204  1.00  0.00          
ATOM    114  CG2 VAL     7      86.998  53.296  58.944  1.00  0.00          
ATOM    115 HG21 VAL     7      87.703  53.961  59.443  1.00  0.00          
ATOM    116 HG22 VAL     7      85.969  53.623  59.098  1.00  0.00          
ATOM    117 HG23 VAL     7      87.089  52.318  59.418  1.00  0.00          
ATOM    118  C   VAL     7      87.039  54.483  55.377  1.00  0.00          
ATOM    119  O   VAL     7      88.048  54.992  54.855  1.00  0.00          
ATOM    120  N   SER     8      86.080  53.873  54.659  1.00  0.00          
ATOM    121  H   SER     8      85.316  53.491  55.198  1.00  0.00          
ATOM    122  CA  SER     8      86.054  53.913  53.192  1.00  0.00          
ATOM    123  HA  SER     8      86.273  54.919  52.835  1.00  0.00          
ATOM    124  CB  SER     8      87.006  52.886  52.636  1.00  0.00          
ATOM    125  HB2 SER     8      87.865  52.819  53.304  1.00  0.00          
ATOM    126  HB3 SER     8      86.590  51.883  52.543  1.00  0.00          
ATOM    127  OG  SER     8      87.484  53.237  51.368  1.00  0.00          
ATOM    128  HG  SER     8      87.912  52.457  51.010  1.00  0.00          
ATOM    129  C   SER     8      84.674  53.716  52.533  1.00  0.00          
ATOM    130  O   SER     8      83.924  52.973  53.137  1.00  0.00          
ATOM    131  N   SER     9      84.352  54.361  51.416  1.00  0.00          
ATOM    132  H   SER     9      85.090  54.957  51.070  1.00  0.00          
ATOM    133  CA  SER     9      83.257  53.982  50.502  1.00  0.00          
ATOM    134  HA  SER     9      82.536  53.403  51.078  1.00  0.00          
ATOM    135  CB  SER     9      82.422  55.182  50.165  1.00  0.00          
ATOM    136  HB2 SER     9      81.978  55.586  51.074  1.00  0.00          
ATOM    137  HB3 SER     9      83.124  55.955  49.852  1.00  0.00          
ATOM    138  OG  SER     9      81.353  54.958  49.189  1.00  0.00          
ATOM    139  HG  SER     9      80.630  55.588  49.243  1.00  0.00          
ATOM    140  C   SER     9      83.731  53.322  49.207  1.00  0.00          
ATOM    141  O   SER     9      84.752  53.781  48.697  1.00  0.00          
ATOM    142  N   SER    10      82.997  52.252  48.777  1.00  0.00          
ATOM    143  H   SER    10      82.162  51.960  49.264  1.00  0.00          
ATOM    144  CA  SER    10      83.349  51.545  47.507  1.00  0.00          
ATOM    145  HA  SER    10      83.926  52.310  46.987  1.00  0.00          
ATOM    146  CB  SER    10      84.391  50.430  47.654  1.00  0.00          
ATOM    147  HB2 SER    10      84.578  50.091  46.635  1.00  0.00          
ATOM    148  HB3 SER    10      85.245  50.934  48.106  1.00  0.00          
ATOM    149  OG  SER    10      83.869  49.395  48.512  1.00  0.00          
ATOM    150  HG  SER    10      83.841  49.815  49.374  1.00  0.00          
ATOM    151  C   SER    10      82.208  50.997  46.690  1.00  0.00          
ATOM    152  O   SER    10      81.158  50.659  47.283  1.00  0.00          
ATOM    153  N   THR    11      82.331  50.851  45.403  1.00  0.00          
ATOM    154  H   THR    11      83.149  51.250  44.964  1.00  0.00          
ATOM    155  CA  THR    11      81.236  50.438  44.526  1.00  0.00          
ATOM    156  HA  THR    11      80.315  50.837  44.950  1.00  0.00          
ATOM    157  CB  THR    11      81.359  51.164  43.126  1.00  0.00          
ATOM    158  HB  THR    11      82.256  50.768  42.650  1.00  0.00          
ATOM    159  CG2 THR    11      80.099  50.897  42.386  1.00  0.00          
ATOM    160 HG21 THR    11      79.258  51.340  42.920  1.00  0.00          
ATOM    161 HG22 THR    11      80.176  51.261  41.361  1.00  0.00          
ATOM    162 HG23 THR    11      79.947  49.818  42.384  1.00  0.00          
ATOM    163  OG1 THR    11      81.320  52.583  43.211  1.00  0.00          
ATOM    164  HG1 THR    11      82.144  52.992  43.485  1.00  0.00          
ATOM    165  C   THR    11      81.114  48.939  44.432  1.00  0.00          
ATOM    166  O   THR    11      82.064  48.259  44.066  1.00  0.00          
ATOM    167  N   ILE    12      79.929  48.532  44.690  1.00  0.00          
ATOM    168  H   ILE    12      79.255  49.217  45.000  1.00  0.00          
ATOM    169  CA  ILE    12      79.468  47.171  44.348  1.00  0.00          
ATOM    170  HA  ILE    12      80.371  46.638  44.049  1.00  0.00          
ATOM    171  CB  ILE    12      78.731  46.470  45.532  1.00  0.00          
ATOM    172  HB  ILE    12      77.726  46.862  45.689  1.00  0.00          
ATOM    173  CG2 ILE    12      78.749  44.937  45.320  1.00  0.00          
ATOM    174 HG21 ILE    12      78.270  44.551  46.220  1.00  0.00          
ATOM    175 HG22 ILE    12      78.087  44.637  44.508  1.00  0.00          
ATOM    176 HG23 ILE    12      79.761  44.545  45.211  1.00  0.00          
ATOM    177  CG1 ILE    12      79.431  46.827  46.869  1.00  0.00          
ATOM    178 HG12 ILE    12      79.419  47.905  47.033  1.00  0.00          
ATOM    179 HG13 ILE    12      78.720  46.561  47.651  1.00  0.00          
ATOM    180  CD1 ILE    12      80.780  46.265  47.146  1.00  0.00          
ATOM    181 HD11 ILE    12      81.389  46.326  46.245  1.00  0.00          
ATOM    182 HD12 ILE    12      81.303  46.789  47.946  1.00  0.00          
ATOM    183 HD13 ILE    12      80.783  45.221  47.461  1.00  0.00          
ATOM    184  C   ILE    12      78.638  47.162  43.050  1.00  0.00          
ATOM    185  O   ILE    12      77.835  48.047  42.865  1.00  0.00          
ATOM    186  N   GLN    13      78.850  46.145  42.258  1.00  0.00          
ATOM    187  H   GLN    13      79.656  45.589  42.505  1.00  0.00          
ATOM    188  CA  GLN    13      78.280  46.030  40.948  1.00  0.00          
ATOM    189  HA  GLN    13      77.670  46.898  40.695  1.00  0.00          
ATOM    190  CB  GLN    13      79.423  45.987  39.947  1.00  0.00          
ATOM    191  HB2 GLN    13      79.847  44.996  40.104  1.00  0.00          
ATOM    192  HB3 GLN    13      79.120  45.893  38.905  1.00  0.00          
ATOM    193  CG  GLN    13      80.478  47.108  39.934  1.00  0.00          
ATOM    194  HG2 GLN    13      80.804  47.399  40.932  1.00  0.00          
ATOM    195  HG3 GLN    13      81.279  46.640  39.362  1.00  0.00          
ATOM    196  CD  GLN    13      80.141  48.405  39.206  1.00  0.00          
ATOM    197  OE1 GLN    13      80.962  49.337  39.114  1.00  0.00          
ATOM    198  NE2 GLN    13      78.910  48.695  38.832  1.00  0.00          
ATOM    199 HE21 GLN    13      78.855  49.574  38.338  1.00  0.00          
ATOM    200 HE22 GLN    13      78.247  47.963  38.618  1.00  0.00          
ATOM    201  C   GLN    13      77.394  44.691  40.680  1.00  0.00          
ATOM    202  O   GLN    13      77.744  43.678  41.247  1.00  0.00          
ATOM    203  N   ALA    14      76.398  44.759  39.758  1.00  0.00          
ATOM    204  H   ALA    14      76.290  45.632  39.261  1.00  0.00          
ATOM    205  CA  ALA    14      75.680  43.595  39.259  1.00  0.00          
ATOM    206  HA  ALA    14      76.307  42.716  39.113  1.00  0.00          
ATOM    207  CB  ALA    14      74.648  43.139  40.284  1.00  0.00          
ATOM    208  HB1 ALA    14      74.245  42.168  39.995  1.00  0.00          
ATOM    209  HB2 ALA    14      75.126  43.093  41.263  1.00  0.00          
ATOM    210  HB3 ALA    14      73.889  43.913  40.392  1.00  0.00          
ATOM    211  C   ALA    14      75.019  43.939  37.906  1.00  0.00          
ATOM    212  O   ALA    14      74.263  44.905  37.813  1.00  0.00          
ATOM    213  N   ALA    15      75.238  43.156  36.874  1.00  0.00          
ATOM    214  H   ALA    15      75.680  42.255  36.986  1.00  0.00          
ATOM    215  CA  ALA    15      74.674  43.457  35.504  1.00  0.00          
ATOM    216  HA  ALA    15      74.345  44.495  35.468  1.00  0.00          
ATOM    217  CB  ALA    15      75.821  43.308  34.479  1.00  0.00          
ATOM    218  HB1 ALA    15      75.982  42.237  34.354  1.00  0.00          
ATOM    219  HB2 ALA    15      75.491  43.741  33.535  1.00  0.00          
ATOM    220  HB3 ALA    15      76.695  43.864  34.817  1.00  0.00          
ATOM    221  C   ALA    15      73.560  42.521  35.122  1.00  0.00          
ATOM    222  O   ALA    15      73.553  41.389  35.548  1.00  0.00          
ATOM    223  N   ASN    16      72.611  42.928  34.324  1.00  0.00          
ATOM    224  H   ASN    16      72.685  43.813  33.843  1.00  0.00          
ATOM    225  CA  ASN    16      71.466  42.136  33.812  1.00  0.00          
ATOM    226  HA  ASN    16      71.845  41.190  33.424  1.00  0.00          
ATOM    227  CB  ASN    16      70.552  41.826  35.012  1.00  0.00          
ATOM    228  HB2 ASN    16      71.099  41.594  35.926  1.00  0.00          
ATOM    229  HB3 ASN    16      69.854  42.619  35.281  1.00  0.00          
ATOM    230  CG  ASN    16      69.586  40.603  34.814  1.00  0.00          
ATOM    231  OD1 ASN    16      68.716  40.574  33.937  1.00  0.00          
ATOM    232  ND2 ASN    16      69.666  39.627  35.668  1.00  0.00          
ATOM    233 HD21 ASN    16      68.968  38.899  35.618  1.00  0.00          
ATOM    234 HD22 ASN    16      70.572  39.522  36.101  1.00  0.00          
ATOM    235  C   ASN    16      70.631  42.858  32.760  1.00  0.00          
ATOM    236  O   ASN    16      70.409  44.041  32.794  1.00  0.00          
ATOM    237  N   SER    17      70.141  42.036  31.820  1.00  0.00          
ATOM    238  H   SER    17      70.569  41.141  31.630  1.00  0.00          
ATOM    239  CA  SER    17      69.286  42.587  30.683  1.00  0.00          
ATOM    240  HA  SER    17      69.061  41.717  30.066  1.00  0.00          
ATOM    241  CB  SER    17      70.079  43.485  29.762  1.00  0.00          
ATOM    242  HB2 SER    17      69.423  43.846  28.970  1.00  0.00          
ATOM    243  HB3 SER    17      70.494  44.269  30.396  1.00  0.00          
ATOM    244  OG  SER    17      71.123  42.740  29.216  1.00  0.00          
ATOM    245  HG  SER    17      71.568  42.390  29.990  1.00  0.00          
ATOM    246  C   SER    17      67.867  43.181  30.971  1.00  0.00          
ATOM    247  O   SER    17      67.339  44.039  30.228  1.00  0.00          
ATOM    248  N   GLN    18      67.249  42.681  32.046  1.00  0.00          
ATOM    249  H   GLN    18      67.799  42.054  32.615  1.00  0.00          
ATOM    250  CA  GLN    18      65.896  42.893  32.419  1.00  0.00          
ATOM    251  HA  GLN    18      65.229  42.743  31.570  1.00  0.00          
ATOM    252  CB  GLN    18      65.430  42.055  33.647  1.00  0.00          
ATOM    253  HB2 GLN    18      66.159  42.205  34.444  1.00  0.00          
ATOM    254  HB3 GLN    18      64.467  42.376  34.043  1.00  0.00          
ATOM    255  CG  GLN    18      65.293  40.562  33.222  1.00  0.00          
ATOM    256  HG2 GLN    18      66.223  40.207  32.779  1.00  0.00          
ATOM    257  HG3 GLN    18      65.221  39.991  34.148  1.00  0.00          
ATOM    258  CD  GLN    18      63.995  40.173  32.429  1.00  0.00          
ATOM    259  OE1 GLN    18      62.989  40.889  32.331  1.00  0.00          
ATOM    260  NE2 GLN    18      64.007  39.015  31.755  1.00  0.00          
ATOM    261 HE21 GLN    18      63.182  38.623  31.326  1.00  0.00          
ATOM    262 HE22 GLN    18      64.906  38.573  31.630  1.00  0.00          
ATOM    263  C   GLN    18      65.622  44.361  32.661  1.00  0.00          
ATOM    264  O   GLN    18      66.547  45.103  33.066  1.00  0.00          
ATOM    265  N   LEU    19      64.350  44.651  32.619  1.00  0.00          
ATOM    266  H   LEU    19      63.790  43.848  32.367  1.00  0.00          
ATOM    267  CA  LEU    19      63.714  45.960  32.894  1.00  0.00          
ATOM    268  HA  LEU    19      64.434  46.335  33.622  1.00  0.00          
ATOM    269  CB  LEU    19      63.494  46.840  31.613  1.00  0.00          
ATOM    270  HB2 LEU    19      62.765  46.330  30.983  1.00  0.00          
ATOM    271  HB3 LEU    19      63.122  47.822  31.904  1.00  0.00          
ATOM    272  CG  LEU    19      64.758  47.042  30.738  1.00  0.00          
ATOM    273  HG  LEU    19      65.273  46.087  30.635  1.00  0.00          
ATOM    274  CD1 LEU    19      64.234  47.518  29.384  1.00  0.00          
ATOM    275 HD11 LEU    19      65.112  47.563  28.740  1.00  0.00          
ATOM    276 HD12 LEU    19      63.554  46.778  28.962  1.00  0.00          
ATOM    277 HD13 LEU    19      63.688  48.462  29.379  1.00  0.00          
ATOM    278  CD2 LEU    19      65.698  48.038  31.283  1.00  0.00          
ATOM    279 HD21 LEU    19      66.096  47.507  32.148  1.00  0.00          
ATOM    280 HD22 LEU    19      66.489  48.363  30.607  1.00  0.00          
ATOM    281 HD23 LEU    19      65.100  48.829  31.737  1.00  0.00          
ATOM    282  C   LEU    19      62.316  45.761  33.519  1.00  0.00          
ATOM    283  O   LEU    19      61.502  44.934  33.193  1.00  0.00          
ATOM    284  N   ILE    20      62.036  46.663  34.538  1.00  0.00          
ATOM    285  H   ILE    20      62.641  47.459  34.683  1.00  0.00          
ATOM    286  CA  ILE    20      60.876  46.399  35.434  1.00  0.00          
ATOM    287  HA  ILE    20      60.345  45.522  35.064  1.00  0.00          
ATOM    288  CB  ILE    20      61.416  46.107  36.817  1.00  0.00          
ATOM    289  HB  ILE    20      61.862  46.948  37.348  1.00  0.00          
ATOM    290  CG2 ILE    20      60.158  45.748  37.679  1.00  0.00          
ATOM    291 HG21 ILE    20      60.490  45.572  38.702  1.00  0.00          
ATOM    292 HG22 ILE    20      59.443  46.565  37.782  1.00  0.00          
ATOM    293 HG23 ILE    20      59.606  44.869  37.348  1.00  0.00          
ATOM    294  CG1 ILE    20      62.365  44.955  36.832  1.00  0.00          
ATOM    295 HG12 ILE    20      61.930  44.098  36.318  1.00  0.00          
ATOM    296 HG13 ILE    20      63.287  45.306  36.369  1.00  0.00          
ATOM    297  CD1 ILE    20      62.940  44.454  38.193  1.00  0.00          
ATOM    298 HD11 ILE    20      63.338  45.330  38.705  1.00  0.00          
ATOM    299 HD12 ILE    20      62.087  44.093  38.769  1.00  0.00          
ATOM    300 HD13 ILE    20      63.749  43.724  38.165  1.00  0.00          
ATOM    301  C   ILE    20      59.782  47.506  35.370  1.00  0.00          
ATOM    302  O   ILE    20      59.836  48.490  36.074  1.00  0.00          
ATOM    303  N   ASP    21      58.708  47.317  34.537  1.00  0.00          
ATOM    304  H   ASP    21      58.563  46.447  34.046  1.00  0.00          
ATOM    305  CA  ASP    21      57.439  48.050  34.746  1.00  0.00          
ATOM    306  HA  ASP    21      57.685  49.110  34.678  1.00  0.00          
ATOM    307  CB  ASP    21      56.459  47.688  33.588  1.00  0.00          
ATOM    308  HB2 ASP    21      56.482  46.598  33.622  1.00  0.00          
ATOM    309  HB3 ASP    21      55.495  48.090  33.899  1.00  0.00          
ATOM    310  CG  ASP    21      56.909  48.228  32.252  1.00  0.00          
ATOM    311  OD1 ASP    21      57.081  49.477  32.121  1.00  0.00          
ATOM    312  OD2 ASP    21      57.147  47.477  31.290  1.00  0.00          
ATOM    313  C   ASP    21      56.698  47.793  36.113  1.00  0.00          
ATOM    314  O   ASP    21      56.642  46.633  36.655  1.00  0.00          
ATOM    315  N   LEU    22      56.150  48.915  36.610  1.00  0.00          
ATOM    316  H   LEU    22      55.959  49.649  35.943  1.00  0.00          
ATOM    317  CA  LEU    22      55.945  49.251  38.013  1.00  0.00          
ATOM    318  HA  LEU    22      56.236  48.566  38.809  1.00  0.00          
ATOM    319  CB  LEU    22      56.672  50.552  38.370  1.00  0.00          
ATOM    320  HB2 LEU    22      56.270  51.378  37.783  1.00  0.00          
ATOM    321  HB3 LEU    22      56.378  50.870  39.371  1.00  0.00          
ATOM    322  CG  LEU    22      58.143  50.336  38.483  1.00  0.00          
ATOM    323  HG  LEU    22      58.518  50.087  37.490  1.00  0.00          
ATOM    324  CD1 LEU    22      58.796  51.679  38.953  1.00  0.00          
ATOM    325 HD11 LEU    22      59.872  51.698  38.776  1.00  0.00          
ATOM    326 HD12 LEU    22      58.323  52.562  38.522  1.00  0.00          
ATOM    327 HD13 LEU    22      58.591  51.805  40.016  1.00  0.00          
ATOM    328  CD2 LEU    22      58.530  49.367  39.668  1.00  0.00          
ATOM    329 HD21 LEU    22      58.329  48.319  39.446  1.00  0.00          
ATOM    330 HD22 LEU    22      59.605  49.418  39.841  1.00  0.00          
ATOM    331 HD23 LEU    22      57.945  49.532  40.572  1.00  0.00          
ATOM    332  C   LEU    22      54.446  49.437  38.392  1.00  0.00          
ATOM    333  O   LEU    22      53.650  49.841  37.480  1.00  0.00          
ATOM    334  N   THR    23      53.962  49.115  39.562  1.00  0.00          
ATOM    335  H   THR    23      54.696  48.849  40.203  1.00  0.00          
ATOM    336  CA  THR    23      52.576  49.091  40.033  1.00  0.00          
ATOM    337  HA  THR    23      51.986  49.218  39.126  1.00  0.00          
ATOM    338  CB  THR    23      52.291  47.684  40.664  1.00  0.00          
ATOM    339  HB  THR    23      52.463  46.924  39.902  1.00  0.00          
ATOM    340  CG2 THR    23      52.984  47.237  42.018  1.00  0.00          
ATOM    341 HG21 THR    23      52.422  46.480  42.565  1.00  0.00          
ATOM    342 HG22 THR    23      53.955  46.892  41.662  1.00  0.00          
ATOM    343 HG23 THR    23      53.071  48.051  42.737  1.00  0.00          
ATOM    344  OG1 THR    23      50.933  47.630  40.904  1.00  0.00          
ATOM    345  HG1 THR    23      50.577  46.878  40.425  1.00  0.00          
ATOM    346  C   THR    23      52.349  50.232  40.992  1.00  0.00          
ATOM    347  O   THR    23      53.213  50.918  41.507  1.00  0.00          
ATOM    348  N   VAL    24      51.061  50.454  41.281  1.00  0.00          
ATOM    349  H   VAL    24      50.407  49.765  40.928  1.00  0.00          
ATOM    350  CA  VAL    24      50.511  51.594  42.042  1.00  0.00          
ATOM    351  HA  VAL    24      50.568  52.488  41.421  1.00  0.00          
ATOM    352  CB  VAL    24      49.022  51.336  42.373  1.00  0.00          
ATOM    353  HB  VAL    24      48.936  50.386  42.901  1.00  0.00          
ATOM    354  CG1 VAL    24      48.419  52.427  43.267  1.00  0.00          
ATOM    355 HG11 VAL    24      47.342  52.284  43.360  1.00  0.00          
ATOM    356 HG12 VAL    24      48.850  52.371  44.266  1.00  0.00          
ATOM    357 HG13 VAL    24      48.618  53.412  42.844  1.00  0.00          
ATOM    358  CG2 VAL    24      48.190  51.245  41.086  1.00  0.00          
ATOM    359 HG21 VAL    24      48.317  52.148  40.493  1.00  0.00          
ATOM    360 HG22 VAL    24      48.496  50.382  40.495  1.00  0.00          
ATOM    361 HG23 VAL    24      47.135  51.121  41.332  1.00  0.00          
ATOM    362  C   VAL    24      51.306  51.892  43.316  1.00  0.00          
ATOM    363  O   VAL    24      51.702  53.033  43.545  1.00  0.00          
ATOM    364  N   TRP    25      51.616  50.872  44.118  1.00  0.00          
ATOM    365  H   TRP    25      51.267  49.953  43.891  1.00  0.00          
ATOM    366  CA  TRP    25      52.351  51.055  45.370  1.00  0.00          
ATOM    367  HA  TRP    25      51.932  51.931  45.865  1.00  0.00          
ATOM    368  CB  TRP    25      52.060  49.870  46.299  1.00  0.00          
ATOM    369  HB2 TRP    25      52.476  48.964  45.857  1.00  0.00          
ATOM    370  HB3 TRP    25      52.553  50.045  47.253  1.00  0.00          
ATOM    371  CG  TRP    25      50.604  49.628  46.578  1.00  0.00          
ATOM    372  CD1 TRP    25      49.840  50.351  47.430  1.00  0.00          
ATOM    373  HD1 TRP    25      50.194  51.173  48.041  1.00  0.00          
ATOM    374  NE1 TRP    25      48.543  49.878  47.414  1.00  0.00          
ATOM    375  HE1 TRP    25      47.805  50.268  47.985  1.00  0.00          
ATOM    376  CE2 TRP    25      48.405  48.807  46.557  1.00  0.00          
ATOM    377  CZ2 TRP    25      47.318  47.988  46.219  1.00  0.00          
ATOM    378  HZ2 TRP    25      46.350  48.157  46.665  1.00  0.00          
ATOM    379  CH2 TRP    25      47.512  46.943  45.299  1.00  0.00          
ATOM    380  HH2 TRP    25      46.691  46.292  45.028  1.00  0.00          
ATOM    381  CZ3 TRP    25      48.780  46.742  44.725  1.00  0.00          
ATOM    382  HZ3 TRP    25      48.924  45.932  44.022  1.00  0.00          
ATOM    383  CE3 TRP    25      49.865  47.573  45.069  1.00  0.00          
ATOM    384  HE3 TRP    25      50.837  47.386  44.636  1.00  0.00          
ATOM    385  CD2 TRP    25      49.707  48.628  45.996  1.00  0.00          
ATOM    386  C   TRP    25      53.858  51.359  45.197  1.00  0.00          
ATOM    387  O   TRP    25      54.440  51.963  46.098  1.00  0.00          
ATOM    388  N   ASP    26      54.485  51.038  44.054  1.00  0.00          
ATOM    389  H   ASP    26      53.940  50.601  43.325  1.00  0.00          
ATOM    390  CA  ASP    26      55.855  51.465  43.702  1.00  0.00          
ATOM    391  HA  ASP    26      56.425  51.425  44.630  1.00  0.00          
ATOM    392  CB  ASP    26      56.364  50.542  42.566  1.00  0.00          
ATOM    393  HB2 ASP    26      55.907  50.769  41.603  1.00  0.00          
ATOM    394  HB3 ASP    26      57.415  50.785  42.411  1.00  0.00          
ATOM    395  CG  ASP    26      56.228  49.047  42.770  1.00  0.00          
ATOM    396  OD1 ASP    26      56.446  48.536  43.886  1.00  0.00          
ATOM    397  OD2 ASP    26      56.034  48.379  41.758  1.00  0.00          
ATOM    398  C   ASP    26      55.858  52.872  43.312  1.00  0.00          
ATOM    399  O   ASP    26      56.753  53.638  43.653  1.00  0.00          
ATOM    400  N   LEU    27      54.772  53.348  42.725  1.00  0.00          
ATOM    401  H   LEU    27      54.195  52.626  42.318  1.00  0.00          
ATOM    402  CA  LEU    27      54.678  54.741  42.186  1.00  0.00          
ATOM    403  HA  LEU    27      55.646  54.957  41.734  1.00  0.00          
ATOM    404  CB  LEU    27      53.606  54.860  41.119  1.00  0.00          
ATOM    405  HB2 LEU    27      52.618  54.541  41.452  1.00  0.00          
ATOM    406  HB3 LEU    27      53.489  55.909  40.845  1.00  0.00          
ATOM    407  CG  LEU    27      53.906  54.169  39.767  1.00  0.00          
ATOM    408  HG  LEU    27      53.932  53.084  39.864  1.00  0.00          
ATOM    409  CD1 LEU    27      52.698  54.422  38.851  1.00  0.00          
ATOM    410 HD11 LEU    27      52.876  53.943  37.888  1.00  0.00          
ATOM    411 HD12 LEU    27      51.787  54.058  39.326  1.00  0.00          
ATOM    412 HD13 LEU    27      52.628  55.503  38.726  1.00  0.00          
ATOM    413  CD2 LEU    27      55.130  54.651  39.053  1.00  0.00          
ATOM    414 HD21 LEU    27      56.072  54.390  39.534  1.00  0.00          
ATOM    415 HD22 LEU    27      55.076  54.175  38.074  1.00  0.00          
ATOM    416 HD23 LEU    27      55.109  55.740  39.009  1.00  0.00          
ATOM    417  C   LEU    27      54.366  55.646  43.389  1.00  0.00          
ATOM    418  O   LEU    27      54.836  56.809  43.500  1.00  0.00          
ATOM    419  N   ILE    28      53.542  55.169  44.327  1.00  0.00          
ATOM    420  H   ILE    28      53.084  54.281  44.138  1.00  0.00          
ATOM    421  CA  ILE    28      53.255  55.855  45.597  1.00  0.00          
ATOM    422  HA  ILE    28      53.011  56.896  45.385  1.00  0.00          
ATOM    423  CB  ILE    28      52.021  55.206  46.262  1.00  0.00          
ATOM    424  HB  ILE    28      52.147  54.123  46.253  1.00  0.00          
ATOM    425  CG2 ILE    28      51.875  55.643  47.729  1.00  0.00          
ATOM    426 HG21 ILE    28      50.954  55.253  48.157  1.00  0.00          
ATOM    427 HG22 ILE    28      52.698  55.248  48.328  1.00  0.00          
ATOM    428 HG23 ILE    28      51.877  56.728  47.799  1.00  0.00          
ATOM    429  CG1 ILE    28      50.766  55.569  45.429  1.00  0.00          
ATOM    430 HG12 ILE    28      50.635  56.648  45.424  1.00  0.00          
ATOM    431 HG13 ILE    28      50.914  55.269  44.394  1.00  0.00          
ATOM    432  CD1 ILE    28      49.463  54.922  45.908  1.00  0.00          
ATOM    433 HD11 ILE    28      49.607  53.851  46.048  1.00  0.00          
ATOM    434 HD12 ILE    28      49.145  55.378  46.842  1.00  0.00          
ATOM    435 HD13 ILE    28      48.684  55.087  45.162  1.00  0.00          
ATOM    436  C   ILE    28      54.506  55.890  46.491  1.00  0.00          
ATOM    437  O   ILE    28      54.773  56.910  47.135  1.00  0.00          
ATOM    438  N   GLY    29      55.320  54.828  46.453  1.00  0.00          
ATOM    439  H   GLY    29      55.018  54.011  45.935  1.00  0.00          
ATOM    440  CA  GLY    29      56.660  54.796  47.042  1.00  0.00          
ATOM    441  HA2 GLY    29      56.589  54.999  48.111  1.00  0.00          
ATOM    442  HA3 GLY    29      57.076  53.799  46.903  1.00  0.00          
ATOM    443  C   GLY    29      57.629  55.807  46.412  1.00  0.00          
ATOM    444  O   GLY    29      58.513  56.306  47.112  1.00  0.00          
ATOM    445  N   LEU    30      57.449  56.177  45.133  1.00  0.00          
ATOM    446  H   LEU    30      56.850  55.615  44.546  1.00  0.00          
ATOM    447  CA  LEU    30      58.317  57.136  44.418  1.00  0.00          
ATOM    448  HA  LEU    30      59.314  56.702  44.347  1.00  0.00          
ATOM    449  CB  LEU    30      57.875  57.320  42.918  1.00  0.00          
ATOM    450  HB2 LEU    30      57.626  56.364  42.457  1.00  0.00          
ATOM    451  HB3 LEU    30      56.972  57.928  42.981  1.00  0.00          
ATOM    452  CG  LEU    30      58.796  58.034  41.901  1.00  0.00          
ATOM    453  HG  LEU    30      58.939  59.070  42.208  1.00  0.00          
ATOM    454  CD1 LEU    30      60.166  57.360  41.707  1.00  0.00          
ATOM    455 HD11 LEU    30      60.738  57.727  42.559  1.00  0.00          
ATOM    456 HD12 LEU    30      60.129  56.272  41.659  1.00  0.00          
ATOM    457 HD13 LEU    30      60.562  57.828  40.806  1.00  0.00          
ATOM    458  CD2 LEU    30      58.053  58.141  40.626  1.00  0.00          
ATOM    459 HD21 LEU    30      58.139  57.211  40.064  1.00  0.00          
ATOM    460 HD22 LEU    30      56.973  58.265  40.709  1.00  0.00          
ATOM    461 HD23 LEU    30      58.508  58.881  39.967  1.00  0.00          
ATOM    462  C   LEU    30      58.401  58.460  45.106  1.00  0.00          
ATOM    463  O   LEU    30      59.401  59.204  45.104  1.00  0.00          
ATOM    464  N   GLU    31      57.281  58.865  45.713  1.00  0.00          
ATOM    465  H   GLU    31      56.485  58.240  45.685  1.00  0.00          
ATOM    466  CA  GLU    31      57.119  60.170  46.368  1.00  0.00          
ATOM    467  HA  GLU    31      57.717  60.889  45.812  1.00  0.00          
ATOM    468  CB  GLU    31      55.642  60.583  46.236  1.00  0.00          
ATOM    469  HB2 GLU    31      55.372  60.544  45.183  1.00  0.00          
ATOM    470  HB3 GLU    31      55.020  59.859  46.759  1.00  0.00          
ATOM    471  CG  GLU    31      55.300  61.989  46.748  1.00  0.00          
ATOM    472  HG2 GLU    31      54.261  62.208  46.494  1.00  0.00          
ATOM    473  HG3 GLU    31      55.386  61.989  47.831  1.00  0.00          
ATOM    474  CD  GLU    31      56.203  63.083  46.169  1.00  0.00          
ATOM    475  OE1 GLU    31      56.586  62.976  44.980  1.00  0.00          
ATOM    476  OE2 GLU    31      56.504  64.069  46.882  1.00  0.00          
ATOM    477  C   GLU    31      57.630  60.215  47.825  1.00  0.00          
ATOM    478  O   GLU    31      57.762  61.299  48.400  1.00  0.00          
ATOM    479  N   ARG    32      57.922  59.055  48.427  1.00  0.00          
ATOM    480  H   ARG    32      57.851  58.215  47.865  1.00  0.00          
ATOM    481  CA  ARG    32      58.495  58.924  49.779  1.00  0.00          
ATOM    482  HA  ARG    32      58.073  59.697  50.423  1.00  0.00          
ATOM    483  CB  ARG    32      58.142  57.535  50.358  1.00  0.00          
ATOM    484  HB2 ARG    32      58.575  56.763  49.721  1.00  0.00          
ATOM    485  HB3 ARG    32      58.607  57.428  51.338  1.00  0.00          
ATOM    486  CG  ARG    32      56.637  57.244  50.512  1.00  0.00          
ATOM    487  HG2 ARG    32      56.181  57.193  49.524  1.00  0.00          
ATOM    488  HG3 ARG    32      56.521  56.265  50.977  1.00  0.00          
ATOM    489  CD  ARG    32      55.867  58.277  51.348  1.00  0.00          
ATOM    490  HD2 ARG    32      55.881  59.237  50.831  1.00  0.00          
ATOM    491  HD3 ARG    32      54.831  57.944  51.423  1.00  0.00          
ATOM    492  NE  ARG    32      56.424  58.438  52.701  1.00  0.00          
ATOM    493  HE  ARG    32      57.345  58.062  52.894  1.00  0.00          
ATOM    494  CZ  ARG    32      55.832  58.974  53.749  1.00  0.00          
ATOM    495  NH1 ARG    32      54.663  59.542  53.721  1.00  0.00          
ATOM    496 HH11 ARG    32      54.165  59.637  52.841  1.00  0.00          
ATOM    497 HH12 ARG    32      54.254  59.817  54.606  1.00  0.00          
ATOM    498  NH2 ARG    32      56.440  58.961  54.892  1.00  0.00          
ATOM    499 HH21 ARG    32      57.370  58.563  54.953  1.00  0.00          
ATOM    500 HH22 ARG    32      55.945  59.305  55.706  1.00  0.00          
ATOM    501  C   ARG    32      60.014  59.140  49.786  1.00  0.00          
ATOM    502  O   ARG    32      60.671  59.143  48.742  1.00  0.00          
ATOM    503  N   GLU    33      60.590  59.242  50.983  1.00  0.00          
ATOM    504  H   GLU    33      59.993  59.250  51.798  1.00  0.00          
ATOM    505  CA  GLU    33      62.025  59.008  51.193  1.00  0.00          
ATOM    506  HA  GLU    33      62.568  59.491  50.385  1.00  0.00          
ATOM    507  CB  GLU    33      62.517  59.626  52.516  1.00  0.00          
ATOM    508  HB2 GLU    33      62.190  59.012  53.356  1.00  0.00          
ATOM    509  HB3 GLU    33      63.606  59.594  52.496  1.00  0.00          
ATOM    510  CG  GLU    33      62.116  61.093  52.749  1.00  0.00          
ATOM    511  HG2 GLU    33      62.782  61.508  53.507  1.00  0.00          
ATOM    512  HG3 GLU    33      62.278  61.652  51.825  1.00  0.00          
ATOM    513  CD  GLU    33      60.675  61.287  53.240  1.00  0.00          
ATOM    514  OE1 GLU    33      60.104  62.375  52.995  1.00  0.00          
ATOM    515  OE2 GLU    33      60.109  60.367  53.878  1.00  0.00          
ATOM    516  C   GLU    33      62.362  57.501  51.144  1.00  0.00          
ATOM    517  O   GLU    33      61.468  56.647  51.199  1.00  0.00          
ATOM    518  N   SER    34      63.643  57.134  51.078  1.00  0.00          
ATOM    519  H   SER    34      64.358  57.849  50.998  1.00  0.00          
ATOM    520  CA  SER    34      64.073  55.724  51.158  1.00  0.00          
ATOM    521  HA  SER    34      63.465  55.138  50.469  1.00  0.00          
ATOM    522  CB  SER    34      65.529  55.580  50.722  1.00  0.00          
ATOM    523  HB2 SER    34      66.176  56.145  51.393  1.00  0.00          
ATOM    524  HB3 SER    34      65.825  54.533  50.750  1.00  0.00          
ATOM    525  OG  SER    34      65.661  56.073  49.407  1.00  0.00          
ATOM    526  HG  SER    34      64.827  55.909  48.924  1.00  0.00          
ATOM    527  C   SER    34      63.881  55.104  52.548  1.00  0.00          
ATOM    528  O   SER    34      63.833  55.813  53.558  1.00  0.00          
ATOM    529  N   ILE    35      63.772  53.776  52.603  1.00  0.00          
ATOM    530  H   ILE    35      63.869  53.249  51.740  1.00  0.00          
ATOM    531  CA  ILE    35      63.739  52.997  53.851  1.00  0.00          
ATOM    532  HA  ILE    35      63.049  53.474  54.548  1.00  0.00          
ATOM    533  CB  ILE    35      63.234  51.556  53.576  1.00  0.00          
ATOM    534  HB  ILE    35      63.920  51.083  52.873  1.00  0.00          
ATOM    535  CG2 ILE    35      63.231  50.719  54.870  1.00  0.00          
ATOM    536 HG21 ILE    35      62.879  49.707  54.676  1.00  0.00          
ATOM    537 HG22 ILE    35      64.241  50.623  55.265  1.00  0.00          
ATOM    538 HG23 ILE    35      62.595  51.187  55.622  1.00  0.00          
ATOM    539  CG1 ILE    35      61.830  51.580  52.922  1.00  0.00          
ATOM    540 HG12 ILE    35      61.123  52.062  53.596  1.00  0.00          
ATOM    541 HG13 ILE    35      61.870  52.171  52.006  1.00  0.00          
ATOM    542  CD1 ILE    35      61.285  50.203  52.523  1.00  0.00          
ATOM    543 HD11 ILE    35      62.010  49.679  51.900  1.00  0.00          
ATOM    544 HD12 ILE    35      61.057  49.606  53.405  1.00  0.00          
ATOM    545 HD13 ILE    35      60.365  50.339  51.958  1.00  0.00          
ATOM    546  C   ILE    35      65.142  53.000  54.481  1.00  0.00          
ATOM    547  O   ILE    35      66.134  52.922  53.754  1.00  0.00          
ATOM    548  N   GLN    36      65.232  53.080  55.813  1.00  0.00          
ATOM    549  H   GLN    36      64.369  53.190  56.339  1.00  0.00          
ATOM    550  CA  GLN    36      66.490  53.089  56.571  1.00  0.00          
ATOM    551  HA  GLN    36      67.281  52.639  55.970  1.00  0.00          
ATOM    552  CB  GLN    36      66.901  54.538  56.879  1.00  0.00          
ATOM    553  HB2 GLN    36      66.081  55.038  57.394  1.00  0.00          
ATOM    554  HB3 GLN    36      67.762  54.505  57.547  1.00  0.00          
ATOM    555  CG  GLN    36      67.293  55.359  55.644  1.00  0.00          
ATOM    556  HG2 GLN    36      67.925  54.746  55.003  1.00  0.00          
ATOM    557  HG3 GLN    36      66.403  55.640  55.082  1.00  0.00          
ATOM    558  CD  GLN    36      68.058  56.619  56.036  1.00  0.00          
ATOM    559  OE1 GLN    36      67.584  57.464  56.790  1.00  0.00          
ATOM    560  NE2 GLN    36      69.268  56.775  55.551  1.00  0.00          
ATOM    561 HE21 GLN    36      69.841  57.540  55.888  1.00  0.00          
ATOM    562 HE22 GLN    36      69.667  56.053  54.969  1.00  0.00          
ATOM    563  C   GLN    36      66.375  52.270  57.869  1.00  0.00          
ATOM    564  O   GLN    36      65.978  52.793  58.918  1.00  0.00          
ATOM    565  N   GLN    37      66.750  50.986  57.804  1.00  0.00          
ATOM    566  H   GLN    37      67.132  50.651  56.927  1.00  0.00          
ATOM    567  CA  GLN    37      66.789  50.059  58.951  1.00  0.00          
ATOM    568  HA  GLN    37      66.744  50.646  59.867  1.00  0.00          
ATOM    569  CB  GLN    37      65.581  49.097  58.979  1.00  0.00          
ATOM    570  HB2 GLN    37      65.735  48.288  58.271  1.00  0.00          
ATOM    571  HB3 GLN    37      65.533  48.652  59.974  1.00  0.00          
ATOM    572  CG  GLN    37      64.229  49.757  58.678  1.00  0.00          
ATOM    573  HG2 GLN    37      64.130  50.649  59.292  1.00  0.00          
ATOM    574  HG3 GLN    37      64.194  50.061  57.633  1.00  0.00          
ATOM    575  CD  GLN    37      63.029  48.853  58.948  1.00  0.00          
ATOM    576  OE1 GLN    37      63.112  47.646  59.137  1.00  0.00          
ATOM    577  NE2 GLN    37      61.849  49.413  59.001  1.00  0.00          
ATOM    578 HE21 GLN    37      61.057  48.812  59.204  1.00  0.00          
ATOM    579 HE22 GLN    37      61.763  50.426  58.977  1.00  0.00          
ATOM    580  C   GLN    37      68.114  49.277  58.998  1.00  0.00          
ATOM    581  O   GLN    37      68.881  49.261  58.038  1.00  0.00          
ATOM    582  N   GLY    38      68.400  48.650  60.131  1.00  0.00          
ATOM    583  H   GLY    38      67.697  48.691  60.855  1.00  0.00          
ATOM    584  CA  GLY    38      69.700  47.954  60.411  1.00  0.00          
ATOM    585  HA2 GLY    38      69.905  47.243  59.610  1.00  0.00          
ATOM    586  HA3 GLY    38      70.526  48.664  60.374  1.00  0.00          
ATOM    587  C   GLY    38      69.698  47.209  61.737  1.00  0.00          
ATOM    588  O   GLY    38      68.722  47.268  62.471  1.00  0.00          
ATOM    589  N   LEU    39      70.728  46.447  62.057  1.00  0.00          
ATOM    590  H   LEU    39      71.575  46.457  61.507  1.00  0.00          
ATOM    591  CA  LEU    39      70.859  45.557  63.278  1.00  0.00          
ATOM    592  HA  LEU    39      70.050  45.774  63.976  1.00  0.00          
ATOM    593  CB  LEU    39      70.845  44.101  62.794  1.00  0.00          
ATOM    594  HB2 LEU    39      71.730  43.899  62.191  1.00  0.00          
ATOM    595  HB3 LEU    39      70.945  43.447  63.660  1.00  0.00          
ATOM    596  CG  LEU    39      69.686  43.678  61.849  1.00  0.00          
ATOM    597  HG  LEU    39      69.385  44.525  61.232  1.00  0.00          
ATOM    598  CD1 LEU    39      70.082  42.442  60.976  1.00  0.00          
ATOM    599 HD11 LEU    39      69.399  42.285  60.141  1.00  0.00          
ATOM    600 HD12 LEU    39      71.052  42.567  60.495  1.00  0.00          
ATOM    601 HD13 LEU    39      70.050  41.639  61.713  1.00  0.00          
ATOM    602  CD2 LEU    39      68.442  43.339  62.742  1.00  0.00          
ATOM    603 HD21 LEU    39      67.666  42.898  62.116  1.00  0.00          
ATOM    604 HD22 LEU    39      68.715  42.495  63.375  1.00  0.00          
ATOM    605 HD23 LEU    39      68.130  44.204  63.328  1.00  0.00          
ATOM    606  C   LEU    39      72.067  45.813  64.137  1.00  0.00          
ATOM    607  O   LEU    39      73.193  46.060  63.655  1.00  0.00          
ATOM    608  N   LEU    40      71.871  45.699  65.439  1.00  0.00          
ATOM    609  H   LEU    40      70.957  45.372  65.717  1.00  0.00          
ATOM    610  CA  LEU    40      72.884  45.772  66.476  1.00  0.00          
ATOM    611  HA  LEU    40      73.708  46.336  66.040  1.00  0.00          
ATOM    612  CB  LEU    40      72.161  46.650  67.530  1.00  0.00          
ATOM    613  HB2 LEU    40      71.723  47.495  66.998  1.00  0.00          
ATOM    614  HB3 LEU    40      71.398  46.081  68.061  1.00  0.00          
ATOM    615  CG  LEU    40      72.962  47.224  68.717  1.00  0.00          
ATOM    616  HG  LEU    40      73.220  46.405  69.389  1.00  0.00          
ATOM    617  CD1 LEU    40      74.090  48.023  68.226  1.00  0.00          
ATOM    618 HD11 LEU    40      74.972  47.518  67.831  1.00  0.00          
ATOM    619 HD12 LEU    40      73.790  48.902  67.656  1.00  0.00          
ATOM    620 HD13 LEU    40      74.434  48.454  69.166  1.00  0.00          
ATOM    621  CD2 LEU    40      72.076  48.215  69.464  1.00  0.00          
ATOM    622 HD21 LEU    40      71.162  47.761  69.849  1.00  0.00          
ATOM    623 HD22 LEU    40      72.624  48.598  70.325  1.00  0.00          
ATOM    624 HD23 LEU    40      71.972  49.149  68.912  1.00  0.00          
ATOM    625  C   LEU    40      73.397  44.462  67.114  1.00  0.00          
ATOM    626  O   LEU    40      72.631  43.669  67.673  1.00  0.00          
ATOM    627  N   TYR    41      74.688  44.197  66.994  1.00  0.00          
ATOM    628  H   TYR    41      75.334  44.857  66.585  1.00  0.00          
ATOM    629  CA  TYR    41      75.472  42.999  67.346  1.00  0.00          
ATOM    630  HA  TYR    41      74.796  42.204  67.663  1.00  0.00          
ATOM    631  CB  TYR    41      76.192  42.443  66.058  1.00  0.00          
ATOM    632  HB2 TYR    41      76.808  43.303  65.797  1.00  0.00          
ATOM    633  HB3 TYR    41      76.903  41.641  66.257  1.00  0.00          
ATOM    634  CG  TYR    41      75.208  41.987  64.935  1.00  0.00          
ATOM    635  CD1 TYR    41      74.851  40.651  64.772  1.00  0.00          
ATOM    636  HD1 TYR    41      75.270  39.965  65.493  1.00  0.00          
ATOM    637  CE1 TYR    41      74.185  40.179  63.640  1.00  0.00          
ATOM    638  HE1 TYR    41      74.084  39.143  63.353  1.00  0.00          
ATOM    639  CZ  TYR    41      73.695  41.110  62.683  1.00  0.00          
ATOM    640  OH  TYR    41      73.044  40.665  61.519  1.00  0.00          
ATOM    641  HH  TYR    41      72.828  39.731  61.465  1.00  0.00          
ATOM    642  CE2 TYR    41      74.017  42.491  62.862  1.00  0.00          
ATOM    643  HE2 TYR    41      73.792  43.211  62.089  1.00  0.00          
ATOM    644  CD2 TYR    41      74.782  42.919  63.956  1.00  0.00          
ATOM    645  HD2 TYR    41      75.095  43.948  64.049  1.00  0.00          
ATOM    646  C   TYR    41      76.660  43.185  68.343  1.00  0.00          
ATOM    647  O   TYR    41      77.415  44.102  68.153  1.00  0.00          
ATOM    648  N   HID    42      76.894  42.242  69.275  1.00  0.00          
ATOM    649  H   HID    42      76.119  41.624  69.470  1.00  0.00          
ATOM    650  CA  HID    42      78.066  42.035  70.020  1.00  0.00          
ATOM    651  HA  HID    42      78.781  42.837  69.836  1.00  0.00          
ATOM    652  CB  HID    42      77.694  42.051  71.549  1.00  0.00          
ATOM    653  HB2 HID    42      77.158  42.959  71.824  1.00  0.00          
ATOM    654  HB3 HID    42      76.831  41.385  71.557  1.00  0.00          
ATOM    655  CG  HID    42      78.813  41.581  72.490  1.00  0.00          
ATOM    656  ND1 HID    42      79.996  42.258  72.657  1.00  0.00          
ATOM    657  HD1 HID    42      80.045  43.267  72.667  1.00  0.00          
ATOM    658  CE1 HID    42      80.812  41.450  73.343  1.00  0.00          
ATOM    659  HE1 HID    42      81.754  41.847  73.690  1.00  0.00          
ATOM    660  NE2 HID    42      80.301  40.230  73.460  1.00  0.00          
ATOM    661  CD2 HID    42      79.004  40.351  72.963  1.00  0.00          
ATOM    662  HD2 HID    42      78.331  39.510  73.040  1.00  0.00          
ATOM    663  C   HID    42      78.660  40.674  69.614  1.00  0.00          
ATOM    664  O   HID    42      77.930  39.783  69.188  1.00  0.00          
ATOM    665  N   HID    43      79.997  40.561  69.772  1.00  0.00          
ATOM    666  H   HID    43      80.449  41.365  70.184  1.00  0.00          
ATOM    667  CA  HID    43      80.702  39.246  69.781  1.00  0.00          
ATOM    668  HA  HID    43      79.923  38.527  70.030  1.00  0.00          
ATOM    669  CB  HID    43      81.185  38.865  68.379  1.00  0.00          
ATOM    670  HB2 HID    43      80.396  39.124  67.673  1.00  0.00          
ATOM    671  HB3 HID    43      82.090  39.429  68.151  1.00  0.00          
ATOM    672  CG  HID    43      81.475  37.400  68.238  1.00  0.00          
ATOM    673  ND1 HID    43      80.546  36.382  68.335  1.00  0.00          
ATOM    674  HD1 HID    43      79.606  36.392  67.966  1.00  0.00          
ATOM    675  CE1 HID    43      81.273  35.197  68.386  1.00  0.00          
ATOM    676  HE1 HID    43      80.755  34.253  68.466  1.00  0.00          
ATOM    677  NE2 HID    43      82.593  35.425  68.234  1.00  0.00          
ATOM    678  CD2 HID    43      82.706  36.820  68.178  1.00  0.00          
ATOM    679  HD2 HID    43      83.627  37.385  68.203  1.00  0.00          
ATOM    680  C   HID    43      81.808  39.108  70.840  1.00  0.00          
ATOM    681  O   HID    43      82.762  39.910  70.674  1.00  0.00          
ATOM    682  N   PRO    44      81.775  38.162  71.818  1.00  0.00          
ATOM    683  CD  PRO    44      80.669  37.200  71.974  1.00  0.00          
ATOM    684  HD2 PRO    44      80.706  36.484  71.153  1.00  0.00          
ATOM    685  HD3 PRO    44      79.664  37.613  71.882  1.00  0.00          
ATOM    686  CG  PRO    44      80.802  36.405  73.288  1.00  0.00          
ATOM    687  HG2 PRO    44      80.398  35.398  73.186  1.00  0.00          
ATOM    688  HG3 PRO    44      80.222  36.939  74.041  1.00  0.00          
ATOM    689  CB  PRO    44      82.299  36.485  73.433  1.00  0.00          
ATOM    690  HB2 PRO    44      82.616  35.711  72.734  1.00  0.00          
ATOM    691  HB3 PRO    44      82.689  36.212  74.414  1.00  0.00          
ATOM    692  CA  PRO    44      82.833  37.825  72.819  1.00  0.00          
ATOM    693  HA  PRO    44      82.861  38.670  73.507  1.00  0.00          
ATOM    694  C   PRO    44      84.354  37.702  72.401  1.00  0.00          
ATOM    695  O   PRO    44      85.208  38.177  73.120  1.00  0.00          
ATOM    696  N   ASN    45      84.555  37.036  71.275  1.00  0.00          
ATOM    697  H   ASN    45      83.682  36.838  70.807  1.00  0.00          
ATOM    698  CA  ASN    45      85.849  36.484  70.838  1.00  0.00          
ATOM    699  HA  ASN    45      86.329  36.153  71.758  1.00  0.00          
ATOM    700  CB  ASN    45      85.798  35.254  69.966  1.00  0.00          
ATOM    701  HB2 ASN    45      85.102  35.412  69.142  1.00  0.00          
ATOM    702  HB3 ASN    45      86.780  34.992  69.571  1.00  0.00          
ATOM    703  CG  ASN    45      85.421  34.077  70.853  1.00  0.00          
ATOM    704  OD1 ASN    45      85.603  34.036  72.035  1.00  0.00          
ATOM    705  ND2 ASN    45      84.968  33.046  70.242  1.00  0.00          
ATOM    706 HD21 ASN    45      84.471  32.427  70.866  1.00  0.00          
ATOM    707 HD22 ASN    45      84.600  33.133  69.306  1.00  0.00          
ATOM    708  C   ASN    45      86.730  37.544  70.147  1.00  0.00          
ATOM    709  O   ASN    45      86.175  38.354  69.455  1.00  0.00          
ATOM    710  N   GLN    46      88.058  37.409  70.386  1.00  0.00          
ATOM    711  H   GLN    46      88.336  36.618  70.950  1.00  0.00          
ATOM    712  CA  GLN    46      89.083  38.336  70.002  1.00  0.00          
ATOM    713  HA  GLN    46      88.749  39.352  70.213  1.00  0.00          
ATOM    714  CB  GLN    46      90.275  38.185  70.882  1.00  0.00          
ATOM    715  HB2 GLN    46      89.901  38.199  71.905  1.00  0.00          
ATOM    716  HB3 GLN    46      90.745  37.237  70.622  1.00  0.00          
ATOM    717  CG  GLN    46      91.289  39.417  70.549  1.00  0.00          
ATOM    718  HG2 GLN    46      91.676  39.444  69.530  1.00  0.00          
ATOM    719  HG3 GLN    46      90.813  40.371  70.775  1.00  0.00          
ATOM    720  CD  GLN    46      92.498  39.375  71.472  1.00  0.00          
ATOM    721  OE1 GLN    46      92.636  38.661  72.421  1.00  0.00          
ATOM    722  NE2 GLN    46      93.503  40.120  71.119  1.00  0.00          
ATOM    723 HE21 GLN    46      94.410  40.203  71.555  1.00  0.00          
ATOM    724 HE22 GLN    46      93.438  40.617  70.242  1.00  0.00          
ATOM    725  C   GLN    46      89.330  38.069  68.501  1.00  0.00          
ATOM    726  O   GLN    46      90.238  37.312  68.193  1.00  0.00          
ATOM    727  N   VAL    47      88.464  38.511  67.595  1.00  0.00          
ATOM    728  H   VAL    47      87.654  38.947  68.013  1.00  0.00          
ATOM    729  CA  VAL    47      88.409  38.150  66.144  1.00  0.00          
ATOM    730  HA  VAL    47      89.324  37.661  65.810  1.00  0.00          
ATOM    731  CB  VAL    47      87.173  37.247  65.836  1.00  0.00          
ATOM    732  HB  VAL    47      87.438  36.914  64.833  1.00  0.00          
ATOM    733  CG1 VAL    47      87.068  36.023  66.789  1.00  0.00          
ATOM    734 HG11 VAL    47      86.386  35.279  66.377  1.00  0.00          
ATOM    735 HG12 VAL    47      88.055  35.594  66.962  1.00  0.00          
ATOM    736 HG13 VAL    47      86.651  36.411  67.718  1.00  0.00          
ATOM    737  CG2 VAL    47      85.849  37.994  65.794  1.00  0.00          
ATOM    738 HG21 VAL    47      84.998  37.347  66.004  1.00  0.00          
ATOM    739 HG22 VAL    47      85.900  38.845  66.473  1.00  0.00          
ATOM    740 HG23 VAL    47      85.773  38.352  64.767  1.00  0.00          
ATOM    741  C   VAL    47      88.403  39.455  65.267  1.00  0.00          
ATOM    742  O   VAL    47      87.591  40.382  65.504  1.00  0.00          
ATOM    743  N   ASP    48      89.342  39.534  64.239  1.00  0.00          
ATOM    744  H   ASP    48      89.717  38.666  63.882  1.00  0.00          
ATOM    745  CA  ASP    48      89.757  40.837  63.644  1.00  0.00          
ATOM    746  HA  ASP    48      89.910  41.533  64.469  1.00  0.00          
ATOM    747  CB  ASP    48      91.120  40.616  63.074  1.00  0.00          
ATOM    748  HB2 ASP    48      91.086  39.935  62.223  1.00  0.00          
ATOM    749  HB3 ASP    48      91.533  41.576  62.765  1.00  0.00          
ATOM    750  CG  ASP    48      92.250  40.037  63.982  1.00  0.00          
ATOM    751  OD1 ASP    48      92.020  40.109  65.233  1.00  0.00          
ATOM    752  OD2 ASP    48      93.327  39.648  63.514  1.00  0.00          
ATOM    753  C   ASP    48      88.680  41.298  62.633  1.00  0.00          
ATOM    754  O   ASP    48      88.406  40.657  61.590  1.00  0.00          
ATOM    755  N   THR    49      88.206  42.511  62.951  1.00  0.00          
ATOM    756  H   THR    49      88.568  42.943  63.789  1.00  0.00          
ATOM    757  CA  THR    49      87.218  43.229  62.130  1.00  0.00          
ATOM    758  HA  THR    49      86.362  42.570  61.983  1.00  0.00          
ATOM    759  CB  THR    49      86.650  44.521  62.742  1.00  0.00          
ATOM    760  HB  THR    49      87.516  45.131  63.000  1.00  0.00          
ATOM    761  CG2 THR    49      85.541  45.290  61.952  1.00  0.00          
ATOM    762 HG21 THR    49      85.944  45.883  61.131  1.00  0.00          
ATOM    763 HG22 THR    49      84.890  44.525  61.530  1.00  0.00          
ATOM    764 HG23 THR    49      85.029  45.960  62.643  1.00  0.00          
ATOM    765  OG1 THR    49      86.004  44.209  63.978  1.00  0.00          
ATOM    766  HG1 THR    49      85.814  43.271  63.904  1.00  0.00          
ATOM    767  C   THR    49      87.655  43.499  60.643  1.00  0.00          
ATOM    768  O   THR    49      86.745  43.458  59.786  1.00  0.00          
ATOM    769  N   PRO    50      88.913  43.817  60.284  1.00  0.00          
ATOM    770  CD  PRO    50      90.033  44.261  61.106  1.00  0.00          
ATOM    771  HD2 PRO    50      90.451  43.347  61.527  1.00  0.00          
ATOM    772  HD3 PRO    50      89.675  44.920  61.897  1.00  0.00          
ATOM    773  CG  PRO    50      90.916  45.119  60.239  1.00  0.00          
ATOM    774  HG2 PRO    50      91.943  45.031  60.593  1.00  0.00          
ATOM    775  HG3 PRO    50      90.551  46.145  60.278  1.00  0.00          
ATOM    776  CB  PRO    50      90.831  44.533  58.913  1.00  0.00          
ATOM    777  HB2 PRO    50      91.532  43.699  58.900  1.00  0.00          
ATOM    778  HB3 PRO    50      91.094  45.193  58.087  1.00  0.00          
ATOM    779  CA  PRO    50      89.300  44.122  58.912  1.00  0.00          
ATOM    780  HA  PRO    50      88.632  44.915  58.576  1.00  0.00          
ATOM    781  C   PRO    50      89.087  42.834  57.981  1.00  0.00          
ATOM    782  O   PRO    50      88.643  43.014  56.858  1.00  0.00          
ATOM    783  N   ASN    51      89.232  41.612  58.514  1.00  0.00          
ATOM    784  H   ASN    51      89.426  41.593  59.505  1.00  0.00          
ATOM    785  CA  ASN    51      88.809  40.395  57.868  1.00  0.00          
ATOM    786  HA  ASN    51      89.295  40.351  56.893  1.00  0.00          
ATOM    787  CB  ASN    51      89.440  39.192  58.540  1.00  0.00          
ATOM    788  HB2 ASN    51      89.085  39.106  59.567  1.00  0.00          
ATOM    789  HB3 ASN    51      89.090  38.305  58.012  1.00  0.00          
ATOM    790  CG  ASN    51      90.997  39.194  58.618  1.00  0.00          
ATOM    791  OD1 ASN    51      91.730  40.048  58.102  1.00  0.00          
ATOM    792  ND2 ASN    51      91.553  38.180  59.216  1.00  0.00          
ATOM    793 HD21 ASN    51      92.560  38.134  59.289  1.00  0.00          
ATOM    794 HD22 ASN    51      91.068  37.558  59.848  1.00  0.00          
ATOM    795  C   ASN    51      87.283  40.190  57.677  1.00  0.00          
ATOM    796  O   ASN    51      86.810  39.809  56.593  1.00  0.00          
ATOM    797  N   GLN    52      86.414  40.455  58.675  1.00  0.00          
ATOM    798  H   GLN    52      86.743  40.940  59.497  1.00  0.00          
ATOM    799  CA  GLN    52      84.900  40.377  58.615  1.00  0.00          
ATOM    800  HA  GLN    52      84.483  39.395  58.392  1.00  0.00          
ATOM    801  CB  GLN    52      84.470  40.506  60.036  1.00  0.00          
ATOM    802  HB2 GLN    52      84.932  39.658  60.543  1.00  0.00          
ATOM    803  HB3 GLN    52      84.860  41.407  60.509  1.00  0.00          
ATOM    804  CG  GLN    52      82.985  40.418  60.384  1.00  0.00          
ATOM    805  HG2 GLN    52      82.439  41.285  60.012  1.00  0.00          
ATOM    806  HG3 GLN    52      82.570  39.592  59.805  1.00  0.00          
ATOM    807  CD  GLN    52      82.700  40.343  61.891  1.00  0.00          
ATOM    808  OE1 GLN    52      83.616  40.490  62.647  1.00  0.00          
ATOM    809  NE2 GLN    52      81.499  40.331  62.437  1.00  0.00          
ATOM    810 HE21 GLN    52      81.388  40.272  63.439  1.00  0.00          
ATOM    811 HE22 GLN    52      80.646  40.335  61.897  1.00  0.00          
ATOM    812  C   GLN    52      84.259  41.360  57.619  1.00  0.00          
ATOM    813  O   GLN    52      83.341  40.965  56.966  1.00  0.00          
ATOM    814  N   ILE    53      84.798  42.577  57.562  1.00  0.00          
ATOM    815  H   ILE    53      85.418  42.904  58.290  1.00  0.00          
ATOM    816  CA  ILE    53      84.441  43.639  56.631  1.00  0.00          
ATOM    817  HA  ILE    53      83.369  43.779  56.494  1.00  0.00          
ATOM    818  CB  ILE    53      85.181  44.903  57.035  1.00  0.00          
ATOM    819  HB  ILE    53      86.147  44.597  57.437  1.00  0.00          
ATOM    820  CG2 ILE    53      85.430  45.978  55.974  1.00  0.00          
ATOM    821 HG21 ILE    53      84.572  46.534  55.595  1.00  0.00          
ATOM    822 HG22 ILE    53      86.064  46.740  56.429  1.00  0.00          
ATOM    823 HG23 ILE    53      86.008  45.593  55.135  1.00  0.00          
ATOM    824  CG1 ILE    53      84.489  45.596  58.279  1.00  0.00          
ATOM    825 HG12 ILE    53      84.315  44.823  59.028  1.00  0.00          
ATOM    826 HG13 ILE    53      85.166  46.358  58.667  1.00  0.00          
ATOM    827  CD1 ILE    53      83.160  46.205  57.930  1.00  0.00          
ATOM    828 HD11 ILE    53      82.663  45.559  57.206  1.00  0.00          
ATOM    829 HD12 ILE    53      82.587  46.447  58.825  1.00  0.00          
ATOM    830 HD13 ILE    53      83.330  47.161  57.435  1.00  0.00          
ATOM    831  C   ILE    53      84.738  43.302  55.142  1.00  0.00          
ATOM    832  O   ILE    53      83.878  43.636  54.328  1.00  0.00          
ATOM    833  N   GLN    54      85.858  42.743  54.815  1.00  0.00          
ATOM    834  H   GLN    54      86.634  42.564  55.437  1.00  0.00          
ATOM    835  CA  GLN    54      86.070  42.071  53.522  1.00  0.00          
ATOM    836  HA  GLN    54      85.859  42.847  52.787  1.00  0.00          
ATOM    837  CB  GLN    54      87.587  41.664  53.423  1.00  0.00          
ATOM    838  HB2 GLN    54      88.210  42.534  53.633  1.00  0.00          
ATOM    839  HB3 GLN    54      87.897  40.829  54.052  1.00  0.00          
ATOM    840  CG  GLN    54      87.960  41.171  51.979  1.00  0.00          
ATOM    841  HG2 GLN    54      89.032  40.976  52.005  1.00  0.00          
ATOM    842  HG3 GLN    54      87.458  40.246  51.698  1.00  0.00          
ATOM    843  CD  GLN    54      87.750  42.252  50.829  1.00  0.00          
ATOM    844  OE1 GLN    54      88.122  43.434  50.863  1.00  0.00          
ATOM    845  NE2 GLN    54      87.020  41.902  49.789  1.00  0.00          
ATOM    846 HE21 GLN    54      87.054  42.418  48.921  1.00  0.00          
ATOM    847 HE22 GLN    54      86.586  40.990  49.772  1.00  0.00          
ATOM    848  C   GLN    54      85.182  40.870  53.248  1.00  0.00          
ATOM    849  O   GLN    54      84.763  40.670  52.120  1.00  0.00          
ATOM    850  N   HIE    55      84.925  40.113  54.287  1.00  0.00          
ATOM    851  H   HIE    55      85.425  40.143  55.165  1.00  0.00          
ATOM    852  CA  HIE    55      83.981  38.937  54.231  1.00  0.00          
ATOM    853  HA  HIE    55      84.232  38.301  53.382  1.00  0.00          
ATOM    854  CB  HIE    55      84.162  38.029  55.474  1.00  0.00          
ATOM    855  HB2 HIE    55      85.162  37.595  55.481  1.00  0.00          
ATOM    856  HB3 HIE    55      84.048  38.449  56.474  1.00  0.00          
ATOM    857  CG  HIE    55      83.232  36.893  55.358  1.00  0.00          
ATOM    858  ND1 HIE    55      83.686  35.630  54.767  1.00  0.00          
ATOM    859  CE1 HIE    55      82.591  34.868  54.859  1.00  0.00          
ATOM    860  HE1 HIE    55      82.514  33.840  54.536  1.00  0.00          
ATOM    861  NE2 HIE    55      81.558  35.537  55.527  1.00  0.00          
ATOM    862  HE2 HIE    55      80.631  35.170  55.689  1.00  0.00          
ATOM    863  CD2 HIE    55      81.955  36.847  55.859  1.00  0.00          
ATOM    864  HD2 HIE    55      81.413  37.620  56.383  1.00  0.00          
ATOM    865  C   HIE    55      82.550  39.433  54.000  1.00  0.00          
ATOM    866  O   HIE    55      81.842  38.914  53.089  1.00  0.00          
ATOM    867  N   LEU    56      82.024  40.449  54.701  1.00  0.00          
ATOM    868  H   LEU    56      82.694  40.960  55.258  1.00  0.00          
ATOM    869  CA  LEU    56      80.667  41.109  54.570  1.00  0.00          
ATOM    870  HA  LEU    56      79.853  40.384  54.564  1.00  0.00          
ATOM    871  CB  LEU    56      80.365  42.213  55.649  1.00  0.00          
ATOM    872  HB2 LEU    56      81.296  42.762  55.796  1.00  0.00          
ATOM    873  HB3 LEU    56      79.705  42.952  55.195  1.00  0.00          
ATOM    874  CG  LEU    56      79.971  41.727  57.055  1.00  0.00          
ATOM    875  HG  LEU    56      80.691  40.939  57.278  1.00  0.00          
ATOM    876  CD1 LEU    56      80.229  42.899  58.038  1.00  0.00          
ATOM    877 HD11 LEU    56      79.646  43.754  57.695  1.00  0.00          
ATOM    878 HD12 LEU    56      80.006  42.607  59.064  1.00  0.00          
ATOM    879 HD13 LEU    56      81.273  43.202  57.970  1.00  0.00          
ATOM    880  CD2 LEU    56      78.582  41.085  57.125  1.00  0.00          
ATOM    881 HD21 LEU    56      78.460  40.812  58.173  1.00  0.00          
ATOM    882 HD22 LEU    56      77.913  41.832  56.698  1.00  0.00          
ATOM    883 HD23 LEU    56      78.640  40.222  56.461  1.00  0.00          
ATOM    884  C   LEU    56      80.487  41.701  53.164  1.00  0.00          
ATOM    885  O   LEU    56      79.435  41.483  52.596  1.00  0.00          
ATOM    886  N   LYS    57      81.474  42.427  52.701  1.00  0.00          
ATOM    887  H   LYS    57      82.276  42.621  53.283  1.00  0.00          
ATOM    888  CA  LYS    57      81.708  43.081  51.399  1.00  0.00          
ATOM    889  HA  LYS    57      80.929  43.829  51.256  1.00  0.00          
ATOM    890  CB  LYS    57      83.052  43.917  51.429  1.00  0.00          
ATOM    891  HB2 LYS    57      83.057  44.559  52.310  1.00  0.00          
ATOM    892  HB3 LYS    57      83.860  43.200  51.570  1.00  0.00          
ATOM    893  CG  LYS    57      83.268  44.650  50.057  1.00  0.00          
ATOM    894  HG2 LYS    57      83.337  44.105  49.115  1.00  0.00          
ATOM    895  HG3 LYS    57      82.367  45.245  49.903  1.00  0.00          
ATOM    896  CD  LYS    57      84.633  45.400  50.046  1.00  0.00          
ATOM    897  HD2 LYS    57      84.734  45.999  50.951  1.00  0.00          
ATOM    898  HD3 LYS    57      85.442  44.671  50.004  1.00  0.00          
ATOM    899  CE  LYS    57      84.728  46.353  48.853  1.00  0.00          
ATOM    900  HE2 LYS    57      84.449  45.943  47.883  1.00  0.00          
ATOM    901  HE3 LYS    57      84.018  47.163  49.020  1.00  0.00          
ATOM    902  NZ  LYS    57      86.080  46.935  48.770  1.00  0.00          
ATOM    903  HZ1 LYS    57      86.777  46.209  48.681  1.00  0.00          
ATOM    904  HZ2 LYS    57      86.126  47.523  47.950  1.00  0.00          
ATOM    905  HZ3 LYS    57      86.380  47.495  49.556  1.00  0.00          
ATOM    906  C   LYS    57      81.655  42.056  50.241  1.00  0.00          
ATOM    907  O   LYS    57      80.895  42.237  49.313  1.00  0.00          
ATOM    908  N   HID    58      82.382  40.995  50.408  1.00  0.00          
ATOM    909  H   HID    58      83.020  40.888  51.184  1.00  0.00          
ATOM    910  CA  HID    58      82.386  39.961  49.335  1.00  0.00          
ATOM    911  HA  HID    58      82.715  40.451  48.419  1.00  0.00          
ATOM    912  CB  HID    58      83.530  38.941  49.575  1.00  0.00          
ATOM    913  HB2 HID    58      84.420  39.549  49.736  1.00  0.00          
ATOM    914  HB3 HID    58      83.395  38.371  50.494  1.00  0.00          
ATOM    915  CG  HID    58      83.877  37.973  48.434  1.00  0.00          
ATOM    916  ND1 HID    58      83.177  36.882  48.083  1.00  0.00          
ATOM    917  HD1 HID    58      82.400  36.480  48.588  1.00  0.00          
ATOM    918  CE1 HID    58      83.553  36.514  46.849  1.00  0.00          
ATOM    919  HE1 HID    58      83.059  35.785  46.223  1.00  0.00          
ATOM    920  NE2 HID    58      84.547  37.327  46.357  1.00  0.00          
ATOM    921  CD2 HID    58      84.728  38.241  47.423  1.00  0.00          
ATOM    922  HD2 HID    58      85.463  39.032  47.391  1.00  0.00          
ATOM    923  C   HID    58      81.028  39.234  49.283  1.00  0.00          
ATOM    924  O   HID    58      80.601  38.868  48.159  1.00  0.00          
ATOM    925  N   SER    59      80.411  38.912  50.439  1.00  0.00          
ATOM    926  H   SER    59      81.028  38.856  51.237  1.00  0.00          
ATOM    927  CA  SER    59      79.153  38.231  50.431  1.00  0.00          
ATOM    928  HA  SER    59      79.162  37.376  49.755  1.00  0.00          
ATOM    929  CB  SER    59      78.798  37.535  51.821  1.00  0.00          
ATOM    930  HB2 SER    59      77.821  37.052  51.779  1.00  0.00          
ATOM    931  HB3 SER    59      79.603  36.839  52.057  1.00  0.00          
ATOM    932  OG  SER    59      78.756  38.483  52.790  1.00  0.00          
ATOM    933  HG  SER    59      79.626  38.741  53.102  1.00  0.00          
ATOM    934  C   SER    59      78.051  39.189  49.935  1.00  0.00          
ATOM    935  O   SER    59      77.197  38.739  49.189  1.00  0.00          
ATOM    936  N   LEU    60      78.039  40.498  50.267  1.00  0.00          
ATOM    937  H   LEU    60      78.784  40.868  50.839  1.00  0.00          
ATOM    938  CA  LEU    60      77.148  41.518  49.620  1.00  0.00          
ATOM    939  HA  LEU    60      76.140  41.171  49.845  1.00  0.00          
ATOM    940  CB  LEU    60      77.409  42.931  50.061  1.00  0.00          
ATOM    941  HB2 LEU    60      77.464  42.900  51.149  1.00  0.00          
ATOM    942  HB3 LEU    60      78.357  43.313  49.681  1.00  0.00          
ATOM    943  CG  LEU    60      76.254  43.862  49.698  1.00  0.00          
ATOM    944  HG  LEU    60      76.067  43.749  48.630  1.00  0.00          
ATOM    945  CD1 LEU    60      74.999  43.578  50.581  1.00  0.00          
ATOM    946 HD11 LEU    60      75.355  43.643  51.610  1.00  0.00          
ATOM    947 HD12 LEU    60      74.282  44.371  50.370  1.00  0.00          
ATOM    948 HD13 LEU    60      74.514  42.625  50.370  1.00  0.00          
ATOM    949  CD2 LEU    60      76.681  45.323  49.775  1.00  0.00          
ATOM    950 HD21 LEU    60      75.967  46.041  49.372  1.00  0.00          
ATOM    951 HD22 LEU    60      76.979  45.642  50.774  1.00  0.00          
ATOM    952 HD23 LEU    60      77.536  45.459  49.113  1.00  0.00          
ATOM    953  C   LEU    60      77.307  41.443  48.053  1.00  0.00          
ATOM    954  O   LEU    60      76.261  41.350  47.368  1.00  0.00          
ATOM    955  N   SER    61      78.485  41.380  47.475  1.00  0.00          
ATOM    956  H   SER    61      79.226  41.529  48.145  1.00  0.00          
ATOM    957  CA  SER    61      78.717  41.397  46.001  1.00  0.00          
ATOM    958  HA  SER    61      78.275  42.298  45.577  1.00  0.00          
ATOM    959  CB  SER    61      80.188  41.515  45.770  1.00  0.00          
ATOM    960  HB2 SER    61      80.466  42.499  46.145  1.00  0.00          
ATOM    961  HB3 SER    61      80.650  40.720  46.356  1.00  0.00          
ATOM    962  OG  SER    61      80.434  41.374  44.412  1.00  0.00          
ATOM    963  HG  SER    61      80.504  40.429  44.257  1.00  0.00          
ATOM    964  C   SER    61      78.057  40.143  45.313  1.00  0.00          
ATOM    965  O   SER    61      77.389  40.338  44.313  1.00  0.00          
ATOM    966  N   SER    62      78.086  38.980  45.953  1.00  0.00          
ATOM    967  H   SER    62      78.734  38.917  46.725  1.00  0.00          
ATOM    968  CA  SER    62      77.264  37.776  45.585  1.00  0.00          
ATOM    969  HA  SER    62      77.425  37.722  44.508  1.00  0.00          
ATOM    970  CB  SER    62      77.841  36.522  46.207  1.00  0.00          
ATOM    971  HB2 SER    62      77.504  36.371  47.233  1.00  0.00          
ATOM    972  HB3 SER    62      77.412  35.638  45.736  1.00  0.00          
ATOM    973  OG  SER    62      79.276  36.528  46.120  1.00  0.00          
ATOM    974  HG  SER    62      79.610  35.737  45.690  1.00  0.00          
ATOM    975  C   SER    62      75.846  37.933  45.823  1.00  0.00          
ATOM    976  O   SER    62      75.111  37.639  44.870  1.00  0.00          
ATOM    977  N   THR    63      75.389  38.448  46.974  1.00  0.00          
ATOM    978  H   THR    63      76.058  38.909  47.574  1.00  0.00          
ATOM    979  CA  THR    63      73.966  38.757  47.179  1.00  0.00          
ATOM    980  HA  THR    63      73.390  37.844  47.021  1.00  0.00          
ATOM    981  CB  THR    63      73.674  39.271  48.575  1.00  0.00          
ATOM    982  HB  THR    63      74.105  40.269  48.651  1.00  0.00          
ATOM    983  CG2 THR    63      72.216  39.337  48.949  1.00  0.00          
ATOM    984 HG21 THR    63      71.926  38.364  49.344  1.00  0.00          
ATOM    985 HG22 THR    63      72.197  40.020  49.798  1.00  0.00          
ATOM    986 HG23 THR    63      71.589  39.648  48.113  1.00  0.00          
ATOM    987  OG1 THR    63      74.354  38.492  49.465  1.00  0.00          
ATOM    988  HG1 THR    63      75.295  38.398  49.300  1.00  0.00          
ATOM    989  C   THR    63      73.335  39.697  46.095  1.00  0.00          
ATOM    990  O   THR    63      72.301  39.366  45.552  1.00  0.00          
ATOM    991  N   LEU    64      74.000  40.838  45.798  1.00  0.00          
ATOM    992  H   LEU    64      74.782  41.105  46.379  1.00  0.00          
ATOM    993  CA  LEU    64      73.586  41.849  44.831  1.00  0.00          
ATOM    994  HA  LEU    64      72.547  42.166  44.923  1.00  0.00          
ATOM    995  CB  LEU    64      74.522  43.134  44.964  1.00  0.00          
ATOM    996  HB2 LEU    64      74.482  43.446  46.007  1.00  0.00          
ATOM    997  HB3 LEU    64      75.542  42.815  44.748  1.00  0.00          
ATOM    998  CG  LEU    64      74.231  44.352  44.098  1.00  0.00          
ATOM    999  HG  LEU    64      73.763  44.026  43.169  1.00  0.00          
ATOM   1000  CD1 LEU    64      73.250  45.219  44.860  1.00  0.00          
ATOM   1001 HD11 LEU    64      72.282  44.721  44.915  1.00  0.00          
ATOM   1002 HD12 LEU    64      73.501  45.459  45.893  1.00  0.00          
ATOM   1003 HD13 LEU    64      73.082  46.116  44.264  1.00  0.00          
ATOM   1004  CD2 LEU    64      75.571  45.191  43.889  1.00  0.00          
ATOM   1005 HD21 LEU    64      75.214  46.059  43.336  1.00  0.00          
ATOM   1006 HD22 LEU    64      75.939  45.470  44.877  1.00  0.00          
ATOM   1007 HD23 LEU    64      76.212  44.667  43.180  1.00  0.00          
ATOM   1008  C   LEU    64      73.680  41.356  43.372  1.00  0.00          
ATOM   1009  O   LEU    64      72.861  41.749  42.585  1.00  0.00          
ATOM   1010  N   SER    65      74.578  40.398  43.063  1.00  0.00          
ATOM   1011  H   SER    65      75.384  40.306  43.665  1.00  0.00          
ATOM   1012  CA  SER    65      74.620  39.514  41.892  1.00  0.00          
ATOM   1013  HA  SER    65      74.616  40.118  40.985  1.00  0.00          
ATOM   1014  CB  SER    65      75.962  38.752  41.765  1.00  0.00          
ATOM   1015  HB2 SER    65      76.056  37.996  42.545  1.00  0.00          
ATOM   1016  HB3 SER    65      76.012  38.228  40.810  1.00  0.00          
ATOM   1017  OG  SER    65      77.061  39.609  41.704  1.00  0.00          
ATOM   1018  HG  SER    65      77.186  39.903  42.610  1.00  0.00          
ATOM   1019  C   SER    65      73.365  38.651  41.814  1.00  0.00          
ATOM   1020  O   SER    65      72.840  38.490  40.711  1.00  0.00          
ATOM   1021  N   PHE    66      72.944  38.008  42.922  1.00  0.00          
ATOM   1022  H   PHE    66      73.439  38.135  43.793  1.00  0.00          
ATOM   1023  CA  PHE    66      71.613  37.403  43.077  1.00  0.00          
ATOM   1024  HA  PHE    66      71.433  36.878  42.139  1.00  0.00          
ATOM   1025  CB  PHE    66      71.499  36.418  44.246  1.00  0.00          
ATOM   1026  HB2 PHE    66      71.750  36.835  45.221  1.00  0.00          
ATOM   1027  HB3 PHE    66      70.466  36.086  44.345  1.00  0.00          
ATOM   1028  CG  PHE    66      72.360  35.176  44.141  1.00  0.00          
ATOM   1029  CD1 PHE    66      72.209  34.264  43.092  1.00  0.00          
ATOM   1030  HD1 PHE    66      71.391  34.410  42.401  1.00  0.00          
ATOM   1031  CE1 PHE    66      73.112  33.175  43.004  1.00  0.00          
ATOM   1032  HE1 PHE    66      72.962  32.506  42.170  1.00  0.00          
ATOM   1033  CZ  PHE    66      74.144  32.982  43.940  1.00  0.00          
ATOM   1034  HZ  PHE    66      74.875  32.217  43.722  1.00  0.00          
ATOM   1035  CE2 PHE    66      74.274  33.885  44.967  1.00  0.00          
ATOM   1036  HE2 PHE    66      75.108  33.652  45.614  1.00  0.00          
ATOM   1037  CD2 PHE    66      73.332  34.913  45.084  1.00  0.00          
ATOM   1038  HD2 PHE    66      73.512  35.605  45.893  1.00  0.00          
ATOM   1039  C   PHE    66      70.417  38.309  43.049  1.00  0.00          
ATOM   1040  O   PHE    66      69.315  37.759  42.812  1.00  0.00          
ATOM   1041  N   PHE    67      70.574  39.610  43.166  1.00  0.00          
ATOM   1042  H   PHE    67      71.506  39.996  43.216  1.00  0.00          
ATOM   1043  CA  PHE    67      69.505  40.604  43.184  1.00  0.00          
ATOM   1044  HA  PHE    67      68.626  40.297  42.616  1.00  0.00          
ATOM   1045  CB  PHE    67      69.147  40.967  44.675  1.00  0.00          
ATOM   1046  HB2 PHE    67      70.088  41.110  45.205  1.00  0.00          
ATOM   1047  HB3 PHE    67      68.699  41.958  44.745  1.00  0.00          
ATOM   1048  CG  PHE    67      68.405  39.975  45.458  1.00  0.00          
ATOM   1049  CD1 PHE    67      67.012  40.117  45.633  1.00  0.00          
ATOM   1050  HD1 PHE    67      66.524  40.907  45.082  1.00  0.00          
ATOM   1051  CE1 PHE    67      66.311  39.387  46.598  1.00  0.00          
ATOM   1052  HE1 PHE    67      65.282  39.671  46.763  1.00  0.00          
ATOM   1053  CZ  PHE    67      67.003  38.322  47.220  1.00  0.00          
ATOM   1054  HZ  PHE    67      66.427  37.635  47.823  1.00  0.00          
ATOM   1055  CE2 PHE    67      68.364  38.163  47.113  1.00  0.00          
ATOM   1056  HE2 PHE    67      68.792  37.350  47.682  1.00  0.00          
ATOM   1057  CD2 PHE    67      69.054  38.955  46.175  1.00  0.00          
ATOM   1058  HD2 PHE    67      70.102  38.715  46.070  1.00  0.00          
ATOM   1059  C   PHE    67      69.846  41.849  42.309  1.00  0.00          
ATOM   1060  O   PHE    67      69.918  42.901  42.865  1.00  0.00          
ATOM   1061  N   PRO    68      70.040  41.663  40.993  1.00  0.00          
ATOM   1062  CD  PRO    68      69.908  40.442  40.250  1.00  0.00          
ATOM   1063  HD2 PRO    68      68.856  40.328  39.988  1.00  0.00          
ATOM   1064  HD3 PRO    68      70.136  39.584  40.884  1.00  0.00          
ATOM   1065  CG  PRO    68      70.719  40.629  38.927  1.00  0.00          
ATOM   1066  HG2 PRO    68      70.228  40.086  38.119  1.00  0.00          
ATOM   1067  HG3 PRO    68      71.714  40.278  39.201  1.00  0.00          
ATOM   1068  CB  PRO    68      70.810  42.208  38.651  1.00  0.00          
ATOM   1069  HB2 PRO    68      70.058  42.652  37.999  1.00  0.00          
ATOM   1070  HB3 PRO    68      71.828  42.430  38.330  1.00  0.00          
ATOM   1071  CA  PRO    68      70.648  42.704  40.071  1.00  0.00          
ATOM   1072  HA  PRO    68      71.671  42.725  40.446  1.00  0.00          
ATOM   1073  C   PRO    68      70.039  44.145  40.049  1.00  0.00          
ATOM   1074  O   PRO    68      70.898  45.078  39.898  1.00  0.00          
ATOM   1075  N   PRO    69      68.694  44.286  40.339  1.00  0.00          
ATOM   1076  CD  PRO    69      67.634  43.254  40.384  1.00  0.00          
ATOM   1077  HD2 PRO    69      67.576  42.904  41.415  1.00  0.00          
ATOM   1078  HD3 PRO    69      67.837  42.491  39.633  1.00  0.00          
ATOM   1079  CG  PRO    69      66.367  43.893  40.116  1.00  0.00          
ATOM   1080  HG2 PRO    69      65.559  43.465  40.709  1.00  0.00          
ATOM   1081  HG3 PRO    69      66.081  43.747  39.074  1.00  0.00          
ATOM   1082  CB  PRO    69      66.609  45.408  40.329  1.00  0.00          
ATOM   1083  HB2 PRO    69      66.269  45.608  41.345  1.00  0.00          
ATOM   1084  HB3 PRO    69      65.994  45.935  39.600  1.00  0.00          
ATOM   1085  CA  PRO    69      68.122  45.618  40.133  1.00  0.00          
ATOM   1086  HA  PRO    69      68.303  45.860  39.086  1.00  0.00          
ATOM   1087  C   PRO    69      68.767  46.700  41.028  1.00  0.00          
ATOM   1088  O   PRO    69      68.709  47.893  40.691  1.00  0.00          
ATOM   1089  N   PHE    70      69.306  46.383  42.198  1.00  0.00          
ATOM   1090  H   PHE    70      69.273  45.442  42.561  1.00  0.00          
ATOM   1091  CA  PHE    70      69.730  47.412  43.121  1.00  0.00          
ATOM   1092  HA  PHE    70      68.876  48.070  43.282  1.00  0.00          
ATOM   1093  CB  PHE    70      70.035  46.636  44.382  1.00  0.00          
ATOM   1094  HB2 PHE    70      70.608  45.770  44.048  1.00  0.00          
ATOM   1095  HB3 PHE    70      70.639  47.271  45.030  1.00  0.00          
ATOM   1096  CG  PHE    70      68.797  46.196  45.197  1.00  0.00          
ATOM   1097  CD1 PHE    70      68.084  47.185  45.951  1.00  0.00          
ATOM   1098  HD1 PHE    70      68.449  48.200  46.004  1.00  0.00          
ATOM   1099  CE1 PHE    70      67.029  46.783  46.888  1.00  0.00          
ATOM   1100  HE1 PHE    70      66.437  47.449  47.498  1.00  0.00          
ATOM   1101  CZ  PHE    70      66.791  45.410  46.984  1.00  0.00          
ATOM   1102  HZ  PHE    70      66.075  45.054  47.711  1.00  0.00          
ATOM   1103  CE2 PHE    70      67.471  44.421  46.120  1.00  0.00          
ATOM   1104  HE2 PHE    70      67.282  43.382  46.345  1.00  0.00          
ATOM   1105  CD2 PHE    70      68.490  44.869  45.234  1.00  0.00          
ATOM   1106  HD2 PHE    70      69.134  44.195  44.688  1.00  0.00          
ATOM   1107  C   PHE    70      71.021  48.094  42.720  1.00  0.00          
ATOM   1108  O   PHE    70      71.294  49.169  43.267  1.00  0.00          
ATOM   1109  N   ALA    71      71.759  47.499  41.756  1.00  0.00          
ATOM   1110  H   ALA    71      71.359  46.696  41.294  1.00  0.00          
ATOM   1111  CA  ALA    71      72.822  48.249  41.069  1.00  0.00          
ATOM   1112  HA  ALA    71      73.273  48.885  41.830  1.00  0.00          
ATOM   1113  CB  ALA    71      73.939  47.281  40.645  1.00  0.00          
ATOM   1114  HB1 ALA    71      74.875  47.839  40.679  1.00  0.00          
ATOM   1115  HB2 ALA    71      73.915  46.438  41.336  1.00  0.00          
ATOM   1116  HB3 ALA    71      73.725  46.822  39.680  1.00  0.00          
ATOM   1117  C   ALA    71      72.322  49.199  39.918  1.00  0.00          
ATOM   1118  O   ALA    71      73.118  49.939  39.313  1.00  0.00          
ATOM   1119  N   GLY    72      71.048  49.066  39.618  1.00  0.00          
ATOM   1120  H   GLY    72      70.513  48.298  39.999  1.00  0.00          
ATOM   1121  CA  GLY    72      70.320  49.764  38.535  1.00  0.00          
ATOM   1122  HA2 GLY    72      70.862  49.740  37.589  1.00  0.00          
ATOM   1123  HA3 GLY    72      69.368  49.266  38.355  1.00  0.00          
ATOM   1124  C   GLY    72      69.997  51.252  38.940  1.00  0.00          
ATOM   1125  O   GLY    72      70.266  51.725  40.058  1.00  0.00          
ATOM   1126  N   ARG    73      69.426  52.019  38.011  1.00  0.00          
ATOM   1127  H   ARG    73      69.422  51.596  37.094  1.00  0.00          
ATOM   1128  CA  ARG    73      68.779  53.317  38.238  1.00  0.00          
ATOM   1129  HA  ARG    73      68.799  53.510  39.311  1.00  0.00          
ATOM   1130  CB  ARG    73      69.564  54.458  37.617  1.00  0.00          
ATOM   1131  HB2 ARG    73      69.757  54.245  36.566  1.00  0.00          
ATOM   1132  HB3 ARG    73      69.001  55.382  37.749  1.00  0.00          
ATOM   1133  CG  ARG    73      70.996  54.659  38.187  1.00  0.00          
ATOM   1134  HG2 ARG    73      71.686  53.849  37.951  1.00  0.00          
ATOM   1135  HG3 ARG    73      71.405  55.402  37.503  1.00  0.00          
ATOM   1136  CD  ARG    73      71.157  55.024  39.628  1.00  0.00          
ATOM   1137  HD2 ARG    73      70.595  55.940  39.806  1.00  0.00          
ATOM   1138  HD3 ARG    73      70.603  54.254  40.166  1.00  0.00          
ATOM   1139  NE  ARG    73      72.570  54.968  40.128  1.00  0.00          
ATOM   1140  HE  ARG    73      73.109  55.797  39.920  1.00  0.00          
ATOM   1141  CZ  ARG    73      73.223  53.980  40.771  1.00  0.00          
ATOM   1142  NH1 ARG    73      72.708  52.798  40.897  1.00  0.00          
ATOM   1143 HH11 ARG    73      71.789  52.593  40.531  1.00  0.00          
ATOM   1144 HH12 ARG    73      73.172  52.206  41.571  1.00  0.00          
ATOM   1145  NH2 ARG    73      74.397  54.181  41.284  1.00  0.00          
ATOM   1146 HH21 ARG    73      74.894  55.059  41.254  1.00  0.00          
ATOM   1147 HH22 ARG    73      74.750  53.521  41.962  1.00  0.00          
ATOM   1148  C   ARG    73      67.313  53.267  37.845  1.00  0.00          
ATOM   1149  O   ARG    73      66.978  52.473  36.956  1.00  0.00          
ATOM   1150  N   LEU    74      66.440  54.113  38.462  1.00  0.00          
ATOM   1151  H   LEU    74      66.891  54.752  39.101  1.00  0.00          
ATOM   1152  CA  LEU    74      65.127  54.414  37.837  1.00  0.00          
ATOM   1153  HA  LEU    74      64.601  53.519  37.504  1.00  0.00          
ATOM   1154  CB  LEU    74      64.196  55.172  38.877  1.00  0.00          
ATOM   1155  HB2 LEU    74      64.482  56.216  39.007  1.00  0.00          
ATOM   1156  HB3 LEU    74      63.143  55.164  38.597  1.00  0.00          
ATOM   1157  CG  LEU    74      64.205  54.554  40.330  1.00  0.00          
ATOM   1158  HG  LEU    74      65.196  54.667  40.769  1.00  0.00          
ATOM   1159  CD1 LEU    74      63.229  55.366  41.246  1.00  0.00          
ATOM   1160 HD11 LEU    74      62.214  55.023  41.046  1.00  0.00          
ATOM   1161 HD12 LEU    74      63.373  55.151  42.305  1.00  0.00          
ATOM   1162 HD13 LEU    74      63.347  56.433  41.059  1.00  0.00          
ATOM   1163  CD2 LEU    74      63.786  53.094  40.147  1.00  0.00          
ATOM   1164 HD21 LEU    74      63.829  52.692  41.160  1.00  0.00          
ATOM   1165 HD22 LEU    74      62.772  53.050  39.750  1.00  0.00          
ATOM   1166 HD23 LEU    74      64.349  52.449  39.473  1.00  0.00          
ATOM   1167  C   LEU    74      65.294  55.201  36.551  1.00  0.00          
ATOM   1168  O   LEU    74      66.301  55.757  36.203  1.00  0.00          
ATOM   1169  N   VAL    75      64.200  55.157  35.830  1.00  0.00          
ATOM   1170  H   VAL    75      63.492  54.525  36.175  1.00  0.00          
ATOM   1171  CA  VAL    75      64.054  55.876  34.540  1.00  0.00          
ATOM   1172  HA  VAL    75      64.853  56.602  34.392  1.00  0.00          
ATOM   1173  CB  VAL    75      64.145  54.864  33.338  1.00  0.00          
ATOM   1174  HB  VAL    75      63.252  54.240  33.373  1.00  0.00          
ATOM   1175  CG1 VAL    75      64.230  55.747  32.060  1.00  0.00          
ATOM   1176 HG11 VAL    75      64.327  55.057  31.223  1.00  0.00          
ATOM   1177 HG12 VAL    75      63.264  56.244  31.981  1.00  0.00          
ATOM   1178 HG13 VAL    75      65.019  56.492  32.169  1.00  0.00          
ATOM   1179  CG2 VAL    75      65.464  54.022  33.432  1.00  0.00          
ATOM   1180 HG21 VAL    75      65.570  53.388  32.552  1.00  0.00          
ATOM   1181 HG22 VAL    75      66.316  54.694  33.542  1.00  0.00          
ATOM   1182 HG23 VAL    75      65.294  53.411  34.318  1.00  0.00          
ATOM   1183  C   VAL    75      62.690  56.580  34.589  1.00  0.00          
ATOM   1184  O   VAL    75      61.697  55.863  34.829  1.00  0.00          
ATOM   1185  N   ILE    76      62.684  57.878  34.308  1.00  0.00          
ATOM   1186  H   ILE    76      63.517  58.446  34.267  1.00  0.00          
ATOM   1187  CA  ILE    76      61.441  58.673  34.099  1.00  0.00          
ATOM   1188  HA  ILE    76      60.632  58.034  34.454  1.00  0.00          
ATOM   1189  CB  ILE    76      61.560  59.998  34.875  1.00  0.00          
ATOM   1190  HB  ILE    76      62.596  60.337  34.906  1.00  0.00          
ATOM   1191  CG2 ILE    76      60.800  61.165  34.221  1.00  0.00          
ATOM   1192 HG21 ILE    76      60.828  61.942  34.985  1.00  0.00          
ATOM   1193 HG22 ILE    76      61.271  61.449  33.280  1.00  0.00          
ATOM   1194 HG23 ILE    76      59.772  60.838  34.064  1.00  0.00          
ATOM   1195  CG1 ILE    76      61.118  59.903  36.367  1.00  0.00          
ATOM   1196 HG12 ILE    76      61.651  59.134  36.926  1.00  0.00          
ATOM   1197 HG13 ILE    76      61.362  60.878  36.790  1.00  0.00          
ATOM   1198  CD1 ILE    76      59.656  59.616  36.751  1.00  0.00          
ATOM   1199 HD11 ILE    76      59.492  59.754  37.819  1.00  0.00          
ATOM   1200 HD12 ILE    76      58.978  60.302  36.243  1.00  0.00          
ATOM   1201 HD13 ILE    76      59.421  58.575  36.528  1.00  0.00          
ATOM   1202  C   ILE    76      61.103  58.905  32.568  1.00  0.00          
ATOM   1203  O   ILE    76      62.021  58.854  31.787  1.00  0.00          
ATOM   1204  N   THR    77      59.778  59.050  32.251  1.00  0.00          
ATOM   1205  H   THR    77      59.100  58.855  32.974  1.00  0.00          
ATOM   1206  CA  THR    77      59.448  59.721  30.960  1.00  0.00          
ATOM   1207  HA  THR    77      60.294  60.299  30.588  1.00  0.00          
ATOM   1208  CB  THR    77      59.144  58.676  29.884  1.00  0.00          
ATOM   1209  HB  THR    77      58.416  57.959  30.263  1.00  0.00          
ATOM   1210  CG2 THR    77      58.717  59.225  28.589  1.00  0.00          
ATOM   1211 HG21 THR    77      59.478  59.859  28.134  1.00  0.00          
ATOM   1212 HG22 THR    77      58.497  58.367  27.953  1.00  0.00          
ATOM   1213 HG23 THR    77      57.731  59.688  28.609  1.00  0.00          
ATOM   1214  OG1 THR    77      60.391  58.003  29.585  1.00  0.00          
ATOM   1215  HG1 THR    77      60.971  58.002  30.350  1.00  0.00          
ATOM   1216  C   THR    77      58.219  60.674  31.086  1.00  0.00          
ATOM   1217  O   THR    77      57.201  60.224  31.617  1.00  0.00          
ATOM   1218  N   GLU    78      58.373  61.950  30.712  1.00  0.00          
ATOM   1219  H   GLU    78      59.169  62.246  30.165  1.00  0.00          
ATOM   1220  CA  GLU    78      57.268  62.886  30.903  1.00  0.00          
ATOM   1221  HA  GLU    78      56.644  62.378  31.638  1.00  0.00          
ATOM   1222  CB  GLU    78      57.809  64.194  31.469  1.00  0.00          
ATOM   1223  HB2 GLU    78      58.583  64.604  30.821  1.00  0.00          
ATOM   1224  HB3 GLU    78      56.912  64.795  31.313  1.00  0.00          
ATOM   1225  CG  GLU    78      58.414  64.094  32.848  1.00  0.00          
ATOM   1226  HG2 GLU    78      57.695  63.841  33.628  1.00  0.00          
ATOM   1227  HG3 GLU    78      59.207  63.357  32.721  1.00  0.00          
ATOM   1228  CD  GLU    78      59.169  65.393  33.233  1.00  0.00          
ATOM   1229  OE1 GLU    78      60.056  65.238  34.063  1.00  0.00          
ATOM   1230  OE2 GLU    78      58.845  66.532  32.802  1.00  0.00          
ATOM   1231  C   GLU    78      56.401  63.153  29.674  1.00  0.00          
ATOM   1232  O   GLU    78      56.997  63.347  28.588  1.00  0.00          
ATOM   1233  N   TYR    79      55.130  63.366  29.762  1.00  0.00          
ATOM   1234  H   TYR    79      54.749  63.098  30.658  1.00  0.00          
ATOM   1235  CA  TYR    79      54.134  63.558  28.719  1.00  0.00          
ATOM   1236  HA  TYR    79      54.683  63.475  27.781  1.00  0.00          
ATOM   1237  CB  TYR    79      53.170  62.376  28.868  1.00  0.00          
ATOM   1238  HB2 TYR    79      52.533  62.482  29.747  1.00  0.00          
ATOM   1239  HB3 TYR    79      52.494  62.417  28.014  1.00  0.00          
ATOM   1240  CG  TYR    79      53.764  61.019  28.788  1.00  0.00          
ATOM   1241  CD1 TYR    79      54.488  60.652  27.586  1.00  0.00          
ATOM   1242  HD1 TYR    79      54.604  61.330  26.753  1.00  0.00          
ATOM   1243  CE1 TYR    79      55.103  59.408  27.522  1.00  0.00          
ATOM   1244  HE1 TYR    79      55.719  59.252  26.649  1.00  0.00          
ATOM   1245  CZ  TYR    79      55.037  58.479  28.581  1.00  0.00          
ATOM   1246  OH  TYR    79      55.692  57.307  28.408  1.00  0.00          
ATOM   1247  HH  TYR    79      55.698  56.948  29.298  1.00  0.00          
ATOM   1248  CE2 TYR    79      54.289  58.833  29.761  1.00  0.00          
ATOM   1249  HE2 TYR    79      54.399  58.208  30.635  1.00  0.00          
ATOM   1250  CD2 TYR    79      53.700  60.096  29.867  1.00  0.00          
ATOM   1251  HD2 TYR    79      53.175  60.287  30.791  1.00  0.00          
ATOM   1252  C   TYR    79      53.354  64.926  28.654  1.00  0.00          
ATOM   1253  O   TYR    79      53.038  65.561  29.687  1.00  0.00          
ATOM   1254  N   GLU    80      52.818  65.201  27.505  1.00  0.00          
ATOM   1255  H   GLU    80      52.992  64.578  26.729  1.00  0.00          
ATOM   1256  CA  GLU    80      52.040  66.372  27.272  1.00  0.00          
ATOM   1257  HA  GLU    80      52.756  67.151  27.535  1.00  0.00          
ATOM   1258  CB  GLU    80      51.666  66.511  25.792  1.00  0.00          
ATOM   1259  HB2 GLU    80      52.626  66.399  25.288  1.00  0.00          
ATOM   1260  HB3 GLU    80      51.047  65.689  25.433  1.00  0.00          
ATOM   1261  CG  GLU    80      51.032  67.810  25.419  1.00  0.00          
ATOM   1262  HG2 GLU    80      50.970  67.848  24.331  1.00  0.00          
ATOM   1263  HG3 GLU    80      50.065  67.818  25.923  1.00  0.00          
ATOM   1264  CD  GLU    80      51.823  69.075  25.702  1.00  0.00          
ATOM   1265  OE1 GLU    80      53.078  69.010  25.902  1.00  0.00          
ATOM   1266  OE2 GLU    80      51.236  70.234  25.603  1.00  0.00          
ATOM   1267  C   GLU    80      50.875  66.636  28.240  1.00  0.00          
ATOM   1268  O   GLU    80      50.767  67.819  28.571  1.00  0.00          
ATOM   1269  N   ASP    81      50.006  65.608  28.574  1.00  0.00          
ATOM   1270  H   ASP    81      50.096  64.673  28.202  1.00  0.00          
ATOM   1271  CA  ASP    81      48.935  65.774  29.524  1.00  0.00          
ATOM   1272  HA  ASP    81      48.547  66.777  29.351  1.00  0.00          
ATOM   1273  CB  ASP    81      47.817  64.760  29.325  1.00  0.00          
ATOM   1274  HB2 ASP    81      46.839  65.169  29.576  1.00  0.00          
ATOM   1275  HB3 ASP    81      47.835  64.459  28.278  1.00  0.00          
ATOM   1276  CG  ASP    81      48.024  63.380  30.050  1.00  0.00          
ATOM   1277  OD1 ASP    81      49.159  63.045  30.382  1.00  0.00          
ATOM   1278  OD2 ASP    81      47.144  62.489  29.957  1.00  0.00          
ATOM   1279  C   ASP    81      49.424  65.809  30.984  1.00  0.00          
ATOM   1280  O   ASP    81      48.590  65.535  31.867  1.00  0.00          
ATOM   1281  N   ASN    82      50.695  66.134  31.193  1.00  0.00          
ATOM   1282  H   ASN    82      51.336  66.300  30.430  1.00  0.00          
ATOM   1283  CA  ASN    82      51.321  66.216  32.487  1.00  0.00          
ATOM   1284  HA  ASN    82      52.344  66.477  32.217  1.00  0.00          
ATOM   1285  CB  ASN    82      50.816  67.471  33.234  1.00  0.00          
ATOM   1286  HB2 ASN    82      49.808  67.241  33.580  1.00  0.00          
ATOM   1287  HB3 ASN    82      51.426  67.622  34.125  1.00  0.00          
ATOM   1288  CG  ASN    82      50.899  68.675  32.362  1.00  0.00          
ATOM   1289  OD1 ASN    82      51.883  69.378  32.263  1.00  0.00          
ATOM   1290  ND2 ASN    82      49.805  68.994  31.762  1.00  0.00          
ATOM   1291 HD21 ASN    82      49.829  69.710  31.050  1.00  0.00          
ATOM   1292 HD22 ASN    82      48.982  68.408  31.788  1.00  0.00          
ATOM   1293  C   ASN    82      51.370  64.951  33.389  1.00  0.00          
ATOM   1294  O   ASN    82      51.631  65.029  34.562  1.00  0.00          
ATOM   1295  N   THR    83      51.340  63.799  32.736  1.00  0.00          
ATOM   1296  H   THR    83      51.251  63.876  31.733  1.00  0.00          
ATOM   1297  CA  THR    83      51.614  62.492  33.409  1.00  0.00          
ATOM   1298  HA  THR    83      51.523  62.540  34.494  1.00  0.00          
ATOM   1299  CB  THR    83      50.606  61.385  32.927  1.00  0.00          
ATOM   1300  HB  THR    83      50.884  60.440  33.393  1.00  0.00          
ATOM   1301  CG2 THR    83      49.241  61.723  33.458  1.00  0.00          
ATOM   1302 HG21 THR    83      48.478  61.079  33.022  1.00  0.00          
ATOM   1303 HG22 THR    83      49.286  61.590  34.539  1.00  0.00          
ATOM   1304 HG23 THR    83      48.906  62.741  33.257  1.00  0.00          
ATOM   1305  OG1 THR    83      50.545  61.216  31.486  1.00  0.00          
ATOM   1306  HG1 THR    83      50.051  61.970  31.156  1.00  0.00          
ATOM   1307  C   THR    83      53.023  62.111  33.140  1.00  0.00          
ATOM   1308  O   THR    83      53.755  62.731  32.354  1.00  0.00          
ATOM   1309  N   ALA    84      53.553  61.225  33.957  1.00  0.00          
ATOM   1310  H   ALA    84      52.908  60.871  34.649  1.00  0.00          
ATOM   1311  CA  ALA    84      54.707  60.429  33.544  1.00  0.00          
ATOM   1312  HA  ALA    84      54.990  60.623  32.509  1.00  0.00          
ATOM   1313  CB  ALA    84      55.684  60.831  34.580  1.00  0.00          
ATOM   1314  HB1 ALA    84      56.645  60.362  34.370  1.00  0.00          
ATOM   1315  HB2 ALA    84      55.784  61.909  34.703  1.00  0.00          
ATOM   1316  HB3 ALA    84      55.531  60.242  35.484  1.00  0.00          
ATOM   1317  C   ALA    84      54.526  58.951  33.571  1.00  0.00          
ATOM   1318  O   ALA    84      53.477  58.504  34.063  1.00  0.00          
ATOM   1319  N   THR    85      55.535  58.138  33.257  1.00  0.00          
ATOM   1320  H   THR    85      56.282  58.649  32.806  1.00  0.00          
ATOM   1321  CA  THR    85      55.781  56.764  33.518  1.00  0.00          
ATOM   1322  HA  THR    85      55.151  56.460  34.354  1.00  0.00          
ATOM   1323  CB  THR    85      55.619  55.759  32.341  1.00  0.00          
ATOM   1324  HB  THR    85      56.004  54.778  32.616  1.00  0.00          
ATOM   1325  CG2 THR    85      54.200  55.440  31.958  1.00  0.00          
ATOM   1326 HG21 THR    85      54.018  55.458  30.883  1.00  0.00          
ATOM   1327 HG22 THR    85      53.969  54.422  32.273  1.00  0.00          
ATOM   1328 HG23 THR    85      53.523  56.112  32.485  1.00  0.00          
ATOM   1329  OG1 THR    85      56.314  56.218  31.178  1.00  0.00          
ATOM   1330  HG1 THR    85      57.014  55.564  31.108  1.00  0.00          
ATOM   1331  C   THR    85      57.177  56.466  34.140  1.00  0.00          
ATOM   1332  O   THR    85      58.076  57.358  34.086  1.00  0.00          
ATOM   1333  N   CYS    86      57.355  55.301  34.800  1.00  0.00          
ATOM   1334  H   CYS    86      56.609  54.621  34.850  1.00  0.00          
ATOM   1335  CA  CYS    86      58.499  54.993  35.662  1.00  0.00          
ATOM   1336  HA  CYS    86      59.263  55.647  35.242  1.00  0.00          
ATOM   1337  CB  CYS    86      58.228  55.503  37.081  1.00  0.00          
ATOM   1338  HB2 CYS    86      57.825  56.513  37.009  1.00  0.00          
ATOM   1339  HB3 CYS    86      57.369  55.011  37.536  1.00  0.00          
ATOM   1340  SG  CYS    86      59.681  55.421  38.094  1.00  0.00          
ATOM   1341  HG  CYS    86      59.364  56.209  39.124  1.00  0.00          
ATOM   1342  C   CYS    86      58.920  53.506  35.542  1.00  0.00          
ATOM   1343  O   CYS    86      58.060  52.634  35.684  1.00  0.00          
ATOM   1344  N   PHE    87      60.158  53.217  35.330  1.00  0.00          
ATOM   1345  H   PHE    87      60.807  53.947  35.075  1.00  0.00          
ATOM   1346  CA  PHE    87      60.576  51.808  35.312  1.00  0.00          
ATOM   1347  HA  PHE    87      59.920  51.268  35.995  1.00  0.00          
ATOM   1348  CB  PHE    87      60.509  51.277  33.829  1.00  0.00          
ATOM   1349  HB2 PHE    87      60.689  50.205  33.911  1.00  0.00          
ATOM   1350  HB3 PHE    87      59.478  51.425  33.505  1.00  0.00          
ATOM   1351  CG  PHE    87      61.506  51.883  32.871  1.00  0.00          
ATOM   1352  CD1 PHE    87      62.699  51.190  32.554  1.00  0.00          
ATOM   1353  HD1 PHE    87      62.811  50.266  33.101  1.00  0.00          
ATOM   1354  CE1 PHE    87      63.506  51.545  31.432  1.00  0.00          
ATOM   1355  HE1 PHE    87      64.418  51.017  31.197  1.00  0.00          
ATOM   1356  CZ  PHE    87      63.205  52.747  30.782  1.00  0.00          
ATOM   1357  HZ  PHE    87      63.770  53.082  29.925  1.00  0.00          
ATOM   1358  CE2 PHE    87      62.048  53.524  31.184  1.00  0.00          
ATOM   1359  HE2 PHE    87      61.992  54.518  30.764  1.00  0.00          
ATOM   1360  CD2 PHE    87      61.227  53.094  32.187  1.00  0.00          
ATOM   1361  HD2 PHE    87      60.340  53.593  32.549  1.00  0.00          
ATOM   1362  C   PHE    87      62.014  51.709  35.900  1.00  0.00          
ATOM   1363  O   PHE    87      62.708  52.719  36.182  1.00  0.00          
ATOM   1364  N   ILE    88      62.468  50.533  36.245  1.00  0.00          
ATOM   1365  H   ILE    88      61.879  49.716  36.173  1.00  0.00          
ATOM   1366  CA  ILE    88      63.874  50.274  36.745  1.00  0.00          
ATOM   1367  HA  ILE    88      64.343  51.191  37.101  1.00  0.00          
ATOM   1368  CB  ILE    88      63.881  49.231  37.858  1.00  0.00          
ATOM   1369  HB  ILE    88      63.820  48.242  37.405  1.00  0.00          
ATOM   1370  CG2 ILE    88      65.261  49.291  38.468  1.00  0.00          
ATOM   1371 HG21 ILE    88      65.522  50.279  38.849  1.00  0.00          
ATOM   1372 HG22 ILE    88      65.373  48.610  39.311  1.00  0.00          
ATOM   1373 HG23 ILE    88      66.067  49.065  37.770  1.00  0.00          
ATOM   1374  CG1 ILE    88      62.807  49.410  38.943  1.00  0.00          
ATOM   1375 HG12 ILE    88      62.913  50.388  39.413  1.00  0.00          
ATOM   1376 HG13 ILE    88      61.855  49.194  38.458  1.00  0.00          
ATOM   1377  CD1 ILE    88      62.893  48.467  40.100  1.00  0.00          
ATOM   1378 HD11 ILE    88      63.707  48.703  40.786  1.00  0.00          
ATOM   1379 HD12 ILE    88      61.919  48.433  40.588  1.00  0.00          
ATOM   1380 HD13 ILE    88      63.081  47.463  39.719  1.00  0.00          
ATOM   1381  C   ILE    88      64.695  49.769  35.534  1.00  0.00          
ATOM   1382  O   ILE    88      64.236  48.951  34.763  1.00  0.00          
ATOM   1383  N   ALA    89      65.903  50.278  35.340  1.00  0.00          
ATOM   1384  H   ALA    89      66.188  51.066  35.903  1.00  0.00          
ATOM   1385  CA  ALA    89      66.912  49.684  34.405  1.00  0.00          
ATOM   1386  HA  ALA    89      66.451  49.077  33.626  1.00  0.00          
ATOM   1387  CB  ALA    89      67.576  50.771  33.578  1.00  0.00          
ATOM   1388  HB1 ALA    89      66.887  51.114  32.806  1.00  0.00          
ATOM   1389  HB2 ALA    89      67.832  51.670  34.140  1.00  0.00          
ATOM   1390  HB3 ALA    89      68.374  50.328  32.983  1.00  0.00          
ATOM   1391  C   ALA    89      67.999  49.004  35.128  1.00  0.00          
ATOM   1392  O   ALA    89      68.563  49.540  36.101  1.00  0.00          
ATOM   1393  N   CYS    90      68.327  47.767  34.816  1.00  0.00          
ATOM   1394  H   CYS    90      67.813  47.357  34.050  1.00  0.00          
ATOM   1395  CA  CYS    90      69.328  46.952  35.467  1.00  0.00          
ATOM   1396  HA  CYS    90      69.218  47.275  36.502  1.00  0.00          
ATOM   1397  CB  CYS    90      69.102  45.500  35.412  1.00  0.00          
ATOM   1398  HB2 CYS    90      69.132  45.152  34.379  1.00  0.00          
ATOM   1399  HB3 CYS    90      69.950  45.026  35.907  1.00  0.00          
ATOM   1400  SG  CYS    90      67.549  44.957  36.153  1.00  0.00          
ATOM   1401  HG  CYS    90      66.941  45.064  34.968  1.00  0.00          
ATOM   1402  C   CYS    90      70.775  47.345  35.037  1.00  0.00          
ATOM   1403  O   CYS    90      71.734  46.547  35.029  1.00  0.00          
ATOM   1404  N   ASN    91      71.037  48.608  34.662  1.00  0.00          
ATOM   1405  H   ASN    91      70.357  49.295  34.954  1.00  0.00          
ATOM   1406  CA  ASN    91      72.193  49.191  33.923  1.00  0.00          
ATOM   1407  HA  ASN    91      72.233  48.587  33.016  1.00  0.00          
ATOM   1408  CB  ASN    91      71.807  50.656  33.512  1.00  0.00          
ATOM   1409  HB2 ASN    91      72.592  51.008  32.843  1.00  0.00          
ATOM   1410  HB3 ASN    91      70.834  50.718  33.024  1.00  0.00          
ATOM   1411  CG  ASN    91      71.672  51.625  34.665  1.00  0.00          
ATOM   1412  OD1 ASN    91      71.776  51.330  35.841  1.00  0.00          
ATOM   1413  ND2 ASN    91      71.388  52.886  34.337  1.00  0.00          
ATOM   1414 HD21 ASN    91      71.134  53.495  35.102  1.00  0.00          
ATOM   1415 HD22 ASN    91      71.492  53.190  33.380  1.00  0.00          
ATOM   1416  C   ASN    91      73.600  49.115  34.647  1.00  0.00          
ATOM   1417  O   ASN    91      74.526  49.674  34.072  1.00  0.00          
ATOM   1418  N   ASN    92      73.739  48.462  35.827  1.00  0.00          
ATOM   1419  H   ASN    92      72.891  48.075  36.216  1.00  0.00          
ATOM   1420  CA  ASN    92      75.006  48.344  36.607  1.00  0.00          
ATOM   1421  HA  ASN    92      74.670  47.905  37.547  1.00  0.00          
ATOM   1422  CB  ASN    92      75.907  47.311  35.899  1.00  0.00          
ATOM   1423  HB2 ASN    92      75.216  46.645  35.382  1.00  0.00          
ATOM   1424  HB3 ASN    92      76.500  47.762  35.102  1.00  0.00          
ATOM   1425  CG  ASN    92      76.876  46.530  36.786  1.00  0.00          
ATOM   1426  OD1 ASN    92      76.928  46.714  38.028  1.00  0.00          
ATOM   1427  ND2 ASN    92      77.654  45.619  36.305  1.00  0.00          
ATOM   1428 HD21 ASN    92      78.364  45.221  36.902  1.00  0.00          
ATOM   1429 HD22 ASN    92      77.684  45.524  35.300  1.00  0.00          
ATOM   1430  C   ASN    92      75.646  49.726  36.883  1.00  0.00          
ATOM   1431  O   ASN    92      76.879  49.749  36.933  1.00  0.00          
ATOM   1432  N   ALA    93      74.902  50.771  37.176  1.00  0.00          
ATOM   1433  H   ALA    93      73.902  50.630  37.191  1.00  0.00          
ATOM   1434  CA  ALA    93      75.388  52.071  37.606  1.00  0.00          
ATOM   1435  HA  ALA    93      76.000  52.389  36.763  1.00  0.00          
ATOM   1436  CB  ALA    93      74.256  53.016  37.805  1.00  0.00          
ATOM   1437  HB1 ALA    93      73.915  53.443  36.862  1.00  0.00          
ATOM   1438  HB2 ALA    93      73.452  52.530  38.357  1.00  0.00          
ATOM   1439  HB3 ALA    93      74.635  53.839  38.412  1.00  0.00          
ATOM   1440  C   ALA    93      76.172  52.011  38.941  1.00  0.00          
ATOM   1441  O   ALA    93      77.205  52.667  39.120  1.00  0.00          
ATOM   1442  N   GLY    94      75.682  51.149  39.853  1.00  0.00          
ATOM   1443  H   GLY    94      74.818  50.690  39.603  1.00  0.00          
ATOM   1444  CA  GLY    94      76.316  50.690  41.115  1.00  0.00          
ATOM   1445  HA2 GLY    94      76.803  49.731  40.941  1.00  0.00          
ATOM   1446  HA3 GLY    94      77.109  51.336  41.490  1.00  0.00          
ATOM   1447  C   GLY    94      75.374  50.661  42.338  1.00  0.00          
ATOM   1448  O   GLY    94      74.572  51.588  42.444  1.00  0.00          
ATOM   1449  N   ALA    95      75.714  49.852  43.365  1.00  0.00          
ATOM   1450  H   ALA    95      76.570  49.328  43.252  1.00  0.00          
ATOM   1451  CA  ALA    95      75.337  50.008  44.762  1.00  0.00          
ATOM   1452  HA  ALA    95      74.553  50.760  44.859  1.00  0.00          
ATOM   1453  CB  ALA    95      74.782  48.720  45.337  1.00  0.00          
ATOM   1454  HB1 ALA    95      74.462  48.909  46.361  1.00  0.00          
ATOM   1455  HB2 ALA    95      73.980  48.276  44.747  1.00  0.00          
ATOM   1456  HB3 ALA    95      75.542  47.954  45.493  1.00  0.00          
ATOM   1457  C   ALA    95      76.571  50.499  45.588  1.00  0.00          
ATOM   1458  O   ALA    95      77.693  50.643  45.014  1.00  0.00          
ATOM   1459  N   LEU    96      76.479  50.771  46.900  1.00  0.00          
ATOM   1460  H   LEU    96      75.627  50.601  47.415  1.00  0.00          
ATOM   1461  CA  LEU    96      77.650  51.146  47.720  1.00  0.00          
ATOM   1462  HA  LEU    96      78.527  50.834  47.154  1.00  0.00          
ATOM   1463  CB  LEU    96      77.551  52.728  48.006  1.00  0.00          
ATOM   1464  HB2 LEU    96      76.490  52.964  48.076  1.00  0.00          
ATOM   1465  HB3 LEU    96      78.098  53.070  48.885  1.00  0.00          
ATOM   1466  CG  LEU    96      77.986  53.598  46.812  1.00  0.00          
ATOM   1467  HG  LEU    96      77.333  53.464  45.950  1.00  0.00          
ATOM   1468  CD1 LEU    96      77.839  55.078  47.053  1.00  0.00          
ATOM   1469 HD11 LEU    96      78.538  55.431  47.812  1.00  0.00          
ATOM   1470 HD12 LEU    96      78.088  55.654  46.162  1.00  0.00          
ATOM   1471 HD13 LEU    96      76.820  55.189  47.424  1.00  0.00          
ATOM   1472  CD2 LEU    96      79.465  53.331  46.470  1.00  0.00          
ATOM   1473 HD21 LEU    96      79.836  54.182  45.899  1.00  0.00          
ATOM   1474 HD22 LEU    96      80.105  53.230  47.346  1.00  0.00          
ATOM   1475 HD23 LEU    96      79.610  52.464  45.825  1.00  0.00          
ATOM   1476  C   LEU    96      77.750  50.387  49.028  1.00  0.00          
ATOM   1477  O   LEU    96      76.660  50.049  49.565  1.00  0.00          
ATOM   1478  N   PHE    97      79.014  50.217  49.452  1.00  0.00          
ATOM   1479  H   PHE    97      79.733  50.778  49.017  1.00  0.00          
ATOM   1480  CA  PHE    97      79.488  49.575  50.696  1.00  0.00          
ATOM   1481  HA  PHE    97      78.616  49.275  51.277  1.00  0.00          
ATOM   1482  CB  PHE    97      80.347  48.281  50.514  1.00  0.00          
ATOM   1483  HB2 PHE    97      79.911  47.390  50.061  1.00  0.00          
ATOM   1484  HB3 PHE    97      81.237  48.521  49.933  1.00  0.00          
ATOM   1485  CG  PHE    97      80.701  47.742  51.860  1.00  0.00          
ATOM   1486  CD1 PHE    97      81.993  47.640  52.365  1.00  0.00          
ATOM   1487  HD1 PHE    97      82.680  48.258  51.806  1.00  0.00          
ATOM   1488  CE1 PHE    97      82.368  46.858  53.463  1.00  0.00          
ATOM   1489  HE1 PHE    97      83.412  46.691  53.688  1.00  0.00          
ATOM   1490  CZ  PHE    97      81.323  46.164  54.139  1.00  0.00          
ATOM   1491  HZ  PHE    97      81.453  45.485  54.969  1.00  0.00          
ATOM   1492  CE2 PHE    97      79.959  46.292  53.714  1.00  0.00          
ATOM   1493  HE2 PHE    97      79.212  45.692  54.212  1.00  0.00          
ATOM   1494  CD2 PHE    97      79.712  47.036  52.550  1.00  0.00          
ATOM   1495  HD2 PHE    97      78.733  47.037  52.093  1.00  0.00          
ATOM   1496  C   PHE    97      80.205  50.745  51.384  1.00  0.00          
ATOM   1497  O   PHE    97      81.154  51.333  50.875  1.00  0.00          
ATOM   1498  N   VAL    98      79.858  50.998  52.600  1.00  0.00          
ATOM   1499  H   VAL    98      79.125  50.435  53.006  1.00  0.00          
ATOM   1500  CA  VAL    98      80.443  52.033  53.470  1.00  0.00          
ATOM   1501  HA  VAL    98      81.370  52.461  53.088  1.00  0.00          
ATOM   1502  CB  VAL    98      79.430  53.090  53.773  1.00  0.00          
ATOM   1503  HB  VAL    98      78.701  52.687  54.477  1.00  0.00          
ATOM   1504  CG1 VAL    98      80.089  54.396  54.267  1.00  0.00          
ATOM   1505 HG11 VAL    98      80.872  54.693  53.570  1.00  0.00          
ATOM   1506 HG12 VAL    98      79.324  55.152  54.447  1.00  0.00          
ATOM   1507 HG13 VAL    98      80.627  54.287  55.209  1.00  0.00          
ATOM   1508  CG2 VAL    98      78.750  53.625  52.492  1.00  0.00          
ATOM   1509 HG21 VAL    98      78.051  54.428  52.727  1.00  0.00          
ATOM   1510 HG22 VAL    98      79.534  53.828  51.763  1.00  0.00          
ATOM   1511 HG23 VAL    98      78.071  52.861  52.112  1.00  0.00          
ATOM   1512  C   VAL    98      80.931  51.325  54.726  1.00  0.00          
ATOM   1513  O   VAL    98      80.178  50.531  55.322  1.00  0.00          
ATOM   1514  N   HIE    99      82.173  51.573  55.158  1.00  0.00          
ATOM   1515  H   HIE    99      82.704  52.077  54.463  1.00  0.00          
ATOM   1516  CA  HIE    99      82.766  51.171  56.450  1.00  0.00          
ATOM   1517  HA  HIE    99      82.029  50.655  57.065  1.00  0.00          
ATOM   1518  CB  HIE    99      83.851  50.122  56.069  1.00  0.00          
ATOM   1519  HB2 HIE    99      83.354  49.281  55.586  1.00  0.00          
ATOM   1520  HB3 HIE    99      84.480  50.450  55.241  1.00  0.00          
ATOM   1521  CG  HIE    99      84.808  49.576  57.191  1.00  0.00          
ATOM   1522  ND1 HIE    99      86.157  49.430  56.884  1.00  0.00          
ATOM   1523  CE1 HIE    99      86.754  49.313  58.128  1.00  0.00          
ATOM   1524  HE1 HIE    99      87.769  49.005  58.332  1.00  0.00          
ATOM   1525  NE2 HIE    99      85.831  49.291  59.107  1.00  0.00          
ATOM   1526  HE2 HIE    99      86.057  49.340  60.090  1.00  0.00          
ATOM   1527  CD2 HIE    99      84.587  49.493  58.486  1.00  0.00          
ATOM   1528  HD2 HIE    99      83.653  49.532  59.027  1.00  0.00          
ATOM   1529  C   HIE    99      83.236  52.325  57.260  1.00  0.00          
ATOM   1530  O   HIE    99      83.807  53.238  56.743  1.00  0.00          
ATOM   1531  N   ALA   100      82.760  52.433  58.495  1.00  0.00          
ATOM   1532  H   ALA   100      82.213  51.682  58.890  1.00  0.00          
ATOM   1533  CA  ALA   100      82.992  53.514  59.432  1.00  0.00          
ATOM   1534  HA  ALA   100      83.781  54.200  59.123  1.00  0.00          
ATOM   1535  CB  ALA   100      81.719  54.430  59.243  1.00  0.00          
ATOM   1536  HB1 ALA   100      80.915  53.702  59.350  1.00  0.00          
ATOM   1537  HB2 ALA   100      81.734  55.130  60.079  1.00  0.00          
ATOM   1538  HB3 ALA   100      81.706  54.861  58.242  1.00  0.00          
ATOM   1539  C   ALA   100      83.071  53.066  60.896  1.00  0.00          
ATOM   1540  O   ALA   100      82.686  51.984  61.268  1.00  0.00          
ATOM   1541  N   VAL   101      83.468  54.053  61.766  1.00  0.00          
ATOM   1542  H   VAL   101      83.882  54.873  61.345  1.00  0.00          
ATOM   1543  CA  VAL   101      83.659  53.930  63.205  1.00  0.00          
ATOM   1544  HA  VAL   101      83.285  52.957  63.521  1.00  0.00          
ATOM   1545  CB  VAL   101      85.182  54.136  63.591  1.00  0.00          
ATOM   1546  HB  VAL   101      85.465  55.164  63.362  1.00  0.00          
ATOM   1547  CG1 VAL   101      85.398  53.928  65.107  1.00  0.00          
ATOM   1548 HG11 VAL   101      84.868  54.738  65.609  1.00  0.00          
ATOM   1549 HG12 VAL   101      85.109  52.984  65.571  1.00  0.00          
ATOM   1550 HG13 VAL   101      86.449  54.019  65.383  1.00  0.00          
ATOM   1551  CG2 VAL   101      86.102  53.190  62.783  1.00  0.00          
ATOM   1552 HG21 VAL   101      86.006  52.136  63.043  1.00  0.00          
ATOM   1553 HG22 VAL   101      86.031  53.463  61.730  1.00  0.00          
ATOM   1554 HG23 VAL   101      87.144  53.364  63.050  1.00  0.00          
ATOM   1555  C   VAL   101      82.887  54.972  63.971  1.00  0.00          
ATOM   1556  O   VAL   101      82.824  56.065  63.433  1.00  0.00          
ATOM   1557  N   ALA   102      82.237  54.477  64.990  1.00  0.00          
ATOM   1558  H   ALA   102      82.382  53.497  65.183  1.00  0.00          
ATOM   1559  CA  ALA   102      81.619  55.348  65.950  1.00  0.00          
ATOM   1560  HA  ALA   102      81.517  56.371  65.587  1.00  0.00          
ATOM   1561  CB  ALA   102      80.193  54.861  66.207  1.00  0.00          
ATOM   1562  HB1 ALA   102      80.187  54.008  66.885  1.00  0.00          
ATOM   1563  HB2 ALA   102      79.718  55.690  66.731  1.00  0.00          
ATOM   1564  HB3 ALA   102      79.638  54.691  65.284  1.00  0.00          
ATOM   1565  C   ALA   102      82.490  55.417  67.222  1.00  0.00          
ATOM   1566  O   ALA   102      82.654  54.434  67.975  1.00  0.00          
ATOM   1567  N   GLU   103      83.338  56.455  67.331  1.00  0.00          
ATOM   1568  H   GLU   103      83.392  56.992  66.478  1.00  0.00          
ATOM   1569  CA  GLU   103      84.234  56.844  68.398  1.00  0.00          
ATOM   1570  HA  GLU   103      84.863  55.968  68.554  1.00  0.00          
ATOM   1571  CB  GLU   103      85.223  58.069  68.057  1.00  0.00          
ATOM   1572  HB2 GLU   103      84.643  58.936  67.738  1.00  0.00          
ATOM   1573  HB3 GLU   103      85.669  58.371  69.004  1.00  0.00          
ATOM   1574  CG  GLU   103      86.265  57.641  67.021  1.00  0.00          
ATOM   1575  HG2 GLU   103      85.781  57.381  66.079  1.00  0.00          
ATOM   1576  HG3 GLU   103      86.794  58.576  66.838  1.00  0.00          
ATOM   1577  CD  GLU   103      87.322  56.623  67.358  1.00  0.00          
ATOM   1578  OE1 GLU   103      87.627  56.476  68.502  1.00  0.00          
ATOM   1579  OE2 GLU   103      87.979  56.094  66.479  1.00  0.00          
ATOM   1580  C   GLU   103      83.478  57.131  69.714  1.00  0.00          
ATOM   1581  O   GLU   103      82.407  57.776  69.656  1.00  0.00          
ATOM   1582  N   ASN   104      83.899  56.553  70.832  1.00  0.00          
ATOM   1583  H   ASN   104      84.769  56.040  70.812  1.00  0.00          
ATOM   1584  CA  ASN   104      83.325  56.590  72.196  1.00  0.00          
ATOM   1585  HA  ASN   104      83.692  55.716  72.734  1.00  0.00          
ATOM   1586  CB  ASN   104      83.855  57.857  72.893  1.00  0.00          
ATOM   1587  HB2 ASN   104      83.504  58.779  72.429  1.00  0.00          
ATOM   1588  HB3 ASN   104      83.399  57.998  73.873  1.00  0.00          
ATOM   1589  CG  ASN   104      85.347  57.981  73.154  1.00  0.00          
ATOM   1590  OD1 ASN   104      86.026  56.973  73.373  1.00  0.00          
ATOM   1591  ND2 ASN   104      85.823  59.189  73.345  1.00  0.00          
ATOM   1592 HD21 ASN   104      86.776  59.312  73.035  1.00  0.00          
ATOM   1593 HD22 ASN   104      85.154  59.927  73.183  1.00  0.00          
ATOM   1594  C   ASN   104      81.798  56.372  72.132  1.00  0.00          
ATOM   1595  O   ASN   104      81.014  57.054  72.874  1.00  0.00          
ATOM   1596  N   THR   105      81.375  55.213  71.414  1.00  0.00          
ATOM   1597  H   THR   105      82.043  54.841  70.755  1.00  0.00          
ATOM   1598  CA  THR   105      79.941  54.762  71.236  1.00  0.00          
ATOM   1599  HA  THR   105      79.275  55.373  71.846  1.00  0.00          
ATOM   1600  CB  THR   105      79.525  55.008  69.811  1.00  0.00          
ATOM   1601  HB  THR   105      80.241  54.568  69.116  1.00  0.00          
ATOM   1602  CG2 THR   105      78.074  54.499  69.515  1.00  0.00          
ATOM   1603 HG21 THR   105      77.349  55.125  70.035  1.00  0.00          
ATOM   1604 HG22 THR   105      78.029  54.594  68.430  1.00  0.00          
ATOM   1605 HG23 THR   105      77.951  53.435  69.714  1.00  0.00          
ATOM   1606  OG1 THR   105      79.443  56.382  69.637  1.00  0.00          
ATOM   1607  HG1 THR   105      80.364  56.653  69.630  1.00  0.00          
ATOM   1608  C   THR   105      79.803  53.307  71.503  1.00  0.00          
ATOM   1609  O   THR   105      80.515  52.526  70.886  1.00  0.00          
ATOM   1610  N   THR   106      78.901  52.952  72.354  1.00  0.00          
ATOM   1611  H   THR   106      78.519  53.637  72.991  1.00  0.00          
ATOM   1612  CA  THR   106      78.660  51.586  72.794  1.00  0.00          
ATOM   1613  HA  THR   106      79.234  50.872  72.203  1.00  0.00          
ATOM   1614  CB  THR   106      79.000  51.467  74.285  1.00  0.00          
ATOM   1615  HB  THR   106      79.065  50.419  74.578  1.00  0.00          
ATOM   1616  CG2 THR   106      80.287  52.123  74.785  1.00  0.00          
ATOM   1617 HG21 THR   106      80.413  51.805  75.821  1.00  0.00          
ATOM   1618 HG22 THR   106      81.104  51.653  74.238  1.00  0.00          
ATOM   1619 HG23 THR   106      80.241  53.212  74.787  1.00  0.00          
ATOM   1620  OG1 THR   106      77.949  51.991  75.012  1.00  0.00          
ATOM   1621  HG1 THR   106      77.788  52.872  74.665  1.00  0.00          
ATOM   1622  C   THR   106      77.209  51.214  72.567  1.00  0.00          
ATOM   1623  O   THR   106      76.372  52.046  72.368  1.00  0.00          
ATOM   1624  N   ILE   107      76.899  49.920  72.551  1.00  0.00          
ATOM   1625  H   ILE   107      77.716  49.334  72.655  1.00  0.00          
ATOM   1626  CA  ILE   107      75.536  49.359  72.353  1.00  0.00          
ATOM   1627  HA  ILE   107      75.136  49.565  71.360  1.00  0.00          
ATOM   1628  CB  ILE   107      75.450  47.846  72.533  1.00  0.00          
ATOM   1629  HB  ILE   107      75.972  47.660  73.472  1.00  0.00          
ATOM   1630  CG2 ILE   107      74.013  47.287  72.785  1.00  0.00          
ATOM   1631 HG21 ILE   107      73.638  47.505  73.786  1.00  0.00          
ATOM   1632 HG22 ILE   107      73.319  47.581  71.998  1.00  0.00          
ATOM   1633 HG23 ILE   107      73.999  46.199  72.721  1.00  0.00          
ATOM   1634  CG1 ILE   107      76.175  47.124  71.449  1.00  0.00          
ATOM   1635 HG12 ILE   107      75.358  46.804  70.802  1.00  0.00          
ATOM   1636 HG13 ILE   107      76.826  47.814  70.911  1.00  0.00          
ATOM   1637  CD1 ILE   107      77.029  45.885  71.885  1.00  0.00          
ATOM   1638 HD11 ILE   107      77.670  46.150  72.726  1.00  0.00          
ATOM   1639 HD12 ILE   107      76.336  45.178  72.340  1.00  0.00          
ATOM   1640 HD13 ILE   107      77.541  45.403  71.052  1.00  0.00          
ATOM   1641  C   ILE   107      74.474  50.098  73.279  1.00  0.00          
ATOM   1642  O   ILE   107      73.370  50.391  72.876  1.00  0.00          
ATOM   1643  N   SER   108      74.877  50.527  74.434  1.00  0.00          
ATOM   1644  H   SER   108      75.761  50.132  74.723  1.00  0.00          
ATOM   1645  CA  SER   108      74.027  51.164  75.428  1.00  0.00          
ATOM   1646  HA  SER   108      73.092  50.623  75.578  1.00  0.00          
ATOM   1647  CB  SER   108      74.781  51.395  76.741  1.00  0.00          
ATOM   1648  HB2 SER   108      75.673  52.014  76.651  1.00  0.00          
ATOM   1649  HB3 SER   108      74.137  52.002  77.377  1.00  0.00          
ATOM   1650  OG  SER   108      74.978  50.136  77.351  1.00  0.00          
ATOM   1651  HG  SER   108      75.755  49.741  76.948  1.00  0.00          
ATOM   1652  C   SER   108      73.456  52.574  74.977  1.00  0.00          
ATOM   1653  O   SER   108      72.316  52.898  75.320  1.00  0.00          
ATOM   1654  N   ASP   109      74.275  53.301  74.211  1.00  0.00          
ATOM   1655  H   ASP   109      75.145  52.855  73.956  1.00  0.00          
ATOM   1656  CA  ASP   109      74.058  54.543  73.529  1.00  0.00          
ATOM   1657  HA  ASP   109      73.737  55.327  74.215  1.00  0.00          
ATOM   1658  CB  ASP   109      75.522  55.081  73.112  1.00  0.00          
ATOM   1659  HB2 ASP   109      76.063  54.560  72.322  1.00  0.00          
ATOM   1660  HB3 ASP   109      75.284  56.103  72.818  1.00  0.00          
ATOM   1661  CG  ASP   109      76.474  55.172  74.311  1.00  0.00          
ATOM   1662  OD1 ASP   109      77.419  54.337  74.418  1.00  0.00          
ATOM   1663  OD2 ASP   109      76.415  56.166  75.079  1.00  0.00          
ATOM   1664  C   ASP   109      73.065  54.459  72.372  1.00  0.00          
ATOM   1665  O   ASP   109      72.401  55.489  72.097  1.00  0.00          
ATOM   1666  N   ILE   110      72.775  53.295  71.719  1.00  0.00          
ATOM   1667  H   ILE   110      73.272  52.498  72.092  1.00  0.00          
ATOM   1668  CA  ILE   110      71.841  53.237  70.584  1.00  0.00          
ATOM   1669  HA  ILE   110      71.861  54.188  70.053  1.00  0.00          
ATOM   1670  CB  ILE   110      72.324  52.259  69.469  1.00  0.00          
ATOM   1671  HB  ILE   110      71.996  51.265  69.773  1.00  0.00          
ATOM   1672  CG2 ILE   110      71.607  52.592  68.148  1.00  0.00          
ATOM   1673 HG21 ILE   110      71.825  51.763  67.474  1.00  0.00          
ATOM   1674 HG22 ILE   110      70.524  52.635  68.262  1.00  0.00          
ATOM   1675 HG23 ILE   110      71.992  53.534  67.759  1.00  0.00          
ATOM   1676  CG1 ILE   110      73.880  52.161  69.389  1.00  0.00          
ATOM   1677 HG12 ILE   110      74.229  51.992  70.408  1.00  0.00          
ATOM   1678 HG13 ILE   110      74.072  51.345  68.692  1.00  0.00          
ATOM   1679  CD1 ILE   110      74.552  53.460  68.978  1.00  0.00          
ATOM   1680 HD11 ILE   110      74.407  53.617  67.909  1.00  0.00          
ATOM   1681 HD12 ILE   110      74.117  54.346  69.438  1.00  0.00          
ATOM   1682 HD13 ILE   110      75.606  53.337  69.226  1.00  0.00          
ATOM   1683  C   ILE   110      70.353  53.026  70.959  1.00  0.00          
ATOM   1684  O   ILE   110      69.827  51.955  70.662  1.00  0.00          
ATOM   1685  N   LEU   111      69.796  54.055  71.645  1.00  0.00          
ATOM   1686  H   LEU   111      70.384  54.844  71.871  1.00  0.00          
ATOM   1687  CA  LEU   111      68.441  54.041  72.268  1.00  0.00          
ATOM   1688  HA  LEU   111      68.226  55.035  72.661  1.00  0.00          
ATOM   1689  CB  LEU   111      67.269  53.692  71.304  1.00  0.00          
ATOM   1690  HB2 LEU   111      67.383  52.686  70.899  1.00  0.00          
ATOM   1691  HB3 LEU   111      66.339  53.759  71.867  1.00  0.00          
ATOM   1692  CG  LEU   111      66.958  54.504  70.052  1.00  0.00          
ATOM   1693  HG  LEU   111      66.590  55.494  70.321  1.00  0.00          
ATOM   1694  CD1 LEU   111      68.034  54.634  68.998  1.00  0.00          
ATOM   1695 HD11 LEU   111      68.886  55.202  69.370  1.00  0.00          
ATOM   1696 HD12 LEU   111      68.362  53.615  68.791  1.00  0.00          
ATOM   1697 HD13 LEU   111      67.570  55.185  68.180  1.00  0.00          
ATOM   1698  CD2 LEU   111      65.679  54.100  69.324  1.00  0.00          
ATOM   1699 HD21 LEU   111      65.856  53.063  69.037  1.00  0.00          
ATOM   1700 HD22 LEU   111      64.837  54.124  70.016  1.00  0.00          
ATOM   1701 HD23 LEU   111      65.471  54.790  68.506  1.00  0.00          
ATOM   1702  C   LEU   111      68.441  53.187  73.485  1.00  0.00          
ATOM   1703  O   LEU   111      69.220  52.203  73.642  1.00  0.00          
ATOM   1704  N   GLN   112      67.427  53.428  74.286  1.00  0.00          
ATOM   1705  H   GLN   112      66.887  54.225  73.982  1.00  0.00          
ATOM   1706  CA  GLN   112      67.097  52.637  75.471  1.00  0.00          
ATOM   1707  HA  GLN   112      67.349  51.605  75.225  1.00  0.00          
ATOM   1708  CB  GLN   112      67.699  53.185  76.697  1.00  0.00          
ATOM   1709  HB2 GLN   112      67.510  54.252  76.583  1.00  0.00          
ATOM   1710  HB3 GLN   112      67.123  52.813  77.544  1.00  0.00          
ATOM   1711  CG  GLN   112      69.267  52.961  76.870  1.00  0.00          
ATOM   1712  HG2 GLN   112      69.740  53.190  75.915  1.00  0.00          
ATOM   1713  HG3 GLN   112      69.631  53.643  77.639  1.00  0.00          
ATOM   1714  CD  GLN   112      69.507  51.463  77.147  1.00  0.00          
ATOM   1715  OE1 GLN   112      68.956  50.783  77.994  1.00  0.00          
ATOM   1716  NE2 GLN   112      70.203  50.838  76.174  1.00  0.00          
ATOM   1717 HE21 GLN   112      70.392  49.849  76.250  1.00  0.00          
ATOM   1718 HE22 GLN   112      70.592  51.491  75.509  1.00  0.00          
ATOM   1719  C   GLN   112      65.504  52.663  75.650  1.00  0.00          
ATOM   1720  O   GLN   112      64.905  53.621  75.150  1.00  0.00          
ATOM   1721  N   PRO   113      64.897  51.739  76.331  1.00  0.00          
ATOM   1722  CD  PRO   113      65.554  50.476  76.615  1.00  0.00          
ATOM   1723  HD2 PRO   113      66.364  50.556  77.340  1.00  0.00          
ATOM   1724  HD3 PRO   113      66.090  50.078  75.753  1.00  0.00          
ATOM   1725  CG  PRO   113      64.454  49.524  77.010  1.00  0.00          
ATOM   1726  HG2 PRO   113      64.781  48.777  77.733  1.00  0.00          
ATOM   1727  HG3 PRO   113      64.137  48.950  76.139  1.00  0.00          
ATOM   1728  CB  PRO   113      63.349  50.427  77.589  1.00  0.00          
ATOM   1729  HB2 PRO   113      63.698  50.638  78.600  1.00  0.00          
ATOM   1730  HB3 PRO   113      62.356  49.990  77.487  1.00  0.00          
ATOM   1731  CA  PRO   113      63.509  51.758  76.771  1.00  0.00          
ATOM   1732  HA  PRO   113      62.840  51.629  75.920  1.00  0.00          
ATOM   1733  C   PRO   113      63.120  52.985  77.659  1.00  0.00          
ATOM   1734  O   PRO   113      63.955  53.441  78.432  1.00  0.00          
ATOM   1735  N   ASN   114      61.869  53.430  77.468  1.00  0.00          
ATOM   1736  H   ASN   114      61.404  53.164  76.612  1.00  0.00          
ATOM   1737  CA  ASN   114      61.199  54.606  78.040  1.00  0.00          
ATOM   1738  HA  ASN   114      60.231  54.687  77.545  1.00  0.00          
ATOM   1739  CB  ASN   114      61.083  54.461  79.620  1.00  0.00          
ATOM   1740  HB2 ASN   114      61.063  53.417  79.932  1.00  0.00          
ATOM   1741  HB3 ASN   114      61.956  54.971  80.027  1.00  0.00          
ATOM   1742  CG  ASN   114      59.898  55.229  80.333  1.00  0.00          
ATOM   1743  OD1 ASN   114      60.086  56.333  80.872  1.00  0.00          
ATOM   1744  ND2 ASN   114      58.716  54.703  80.226  1.00  0.00          
ATOM   1745 HD21 ASN   114      58.008  55.088  80.835  1.00  0.00          
ATOM   1746 HD22 ASN   114      58.612  53.801  79.785  1.00  0.00          
ATOM   1747  C   ASN   114      61.797  55.978  77.767  1.00  0.00          
ATOM   1748  O   ASN   114      61.205  56.979  78.061  1.00  0.00          
ATOM   1749  N   LYS   115      62.951  56.073  77.070  1.00  0.00          
ATOM   1750  H   LYS   115      63.392  55.228  76.736  1.00  0.00          
ATOM   1751  CA  LYS   115      63.746  57.286  76.816  1.00  0.00          
ATOM   1752  HA  LYS   115      63.627  58.040  77.594  1.00  0.00          
ATOM   1753  CB  LYS   115      65.267  56.810  76.871  1.00  0.00          
ATOM   1754  HB2 LYS   115      65.361  55.988  76.161  1.00  0.00          
ATOM   1755  HB3 LYS   115      65.921  57.663  76.685  1.00  0.00          
ATOM   1756  CG  LYS   115      65.678  56.288  78.247  1.00  0.00          
ATOM   1757  HG2 LYS   115      65.053  55.430  78.495  1.00  0.00          
ATOM   1758  HG3 LYS   115      66.701  55.932  78.125  1.00  0.00          
ATOM   1759  CD  LYS   115      65.817  57.307  79.391  1.00  0.00          
ATOM   1760  HD2 LYS   115      66.453  58.113  79.025  1.00  0.00          
ATOM   1761  HD3 LYS   115      64.806  57.687  79.537  1.00  0.00          
ATOM   1762  CE  LYS   115      66.318  56.858  80.746  1.00  0.00          
ATOM   1763  HE2 LYS   115      67.369  56.587  80.643  1.00  0.00          
ATOM   1764  HE3 LYS   115      66.360  57.734  81.394  1.00  0.00          
ATOM   1765  NZ  LYS   115      65.569  55.798  81.366  1.00  0.00          
ATOM   1766  HZ1 LYS   115      65.960  54.908  81.094  1.00  0.00          
ATOM   1767  HZ2 LYS   115      65.781  55.646  82.342  1.00  0.00          
ATOM   1768  HZ3 LYS   115      64.570  55.713  81.245  1.00  0.00          
ATOM   1769  C   LYS   115      63.466  57.887  75.477  1.00  0.00          
ATOM   1770  O   LYS   115      62.883  57.303  74.576  1.00  0.00          
ATOM   1771  N   TYR   116      63.877  59.167  75.290  1.00  0.00          
ATOM   1772  H   TYR   116      64.399  59.561  76.060  1.00  0.00          
ATOM   1773  CA  TYR   116      63.891  59.881  74.038  1.00  0.00          
ATOM   1774  HA  TYR   116      62.903  59.707  73.611  1.00  0.00          
ATOM   1775  CB  TYR   116      64.158  61.332  74.409  1.00  0.00          
ATOM   1776  HB2 TYR   116      65.042  61.406  75.042  1.00  0.00          
ATOM   1777  HB3 TYR   116      64.427  61.804  73.464  1.00  0.00          
ATOM   1778  CG  TYR   116      62.935  62.016  74.903  1.00  0.00          
ATOM   1779  CD1 TYR   116      61.861  62.303  73.993  1.00  0.00          
ATOM   1780  HD1 TYR   116      61.948  62.002  72.959  1.00  0.00          
ATOM   1781  CE1 TYR   116      60.696  62.781  74.576  1.00  0.00          
ATOM   1782  HE1 TYR   116      59.888  62.963  73.883  1.00  0.00          
ATOM   1783  CZ  TYR   116      60.665  63.330  75.849  1.00  0.00          
ATOM   1784  OH  TYR   116      59.486  63.842  76.348  1.00  0.00          
ATOM   1785  HH  TYR   116      59.574  64.168  77.246  1.00  0.00          
ATOM   1786  CE2 TYR   116      61.809  63.199  76.633  1.00  0.00          
ATOM   1787  HE2 TYR   116      61.777  63.539  77.658  1.00  0.00          
ATOM   1788  CD2 TYR   116      62.916  62.555  76.176  1.00  0.00          
ATOM   1789  HD2 TYR   116      63.821  62.371  76.735  1.00  0.00          
ATOM   1790  C   TYR   116      65.005  59.381  73.122  1.00  0.00          
ATOM   1791  O   TYR   116      65.867  58.627  73.495  1.00  0.00          
ATOM   1792  N   VAL   117      64.718  59.588  71.825  1.00  0.00          
ATOM   1793  H   VAL   117      63.808  59.986  71.639  1.00  0.00          
ATOM   1794  CA  VAL   117      65.499  58.912  70.819  1.00  0.00          
ATOM   1795  HA  VAL   117      65.726  57.888  71.118  1.00  0.00          
ATOM   1796  CB  VAL   117      64.756  58.664  69.452  1.00  0.00          
ATOM   1797  HB  VAL   117      64.286  59.599  69.148  1.00  0.00          
ATOM   1798  CG1 VAL   117      65.827  58.144  68.306  1.00  0.00          
ATOM   1799 HG11 VAL   117      65.231  57.824  67.452  1.00  0.00          
ATOM   1800 HG12 VAL   117      66.445  59.007  68.060  1.00  0.00          
ATOM   1801 HG13 VAL   117      66.444  57.331  68.690  1.00  0.00          
ATOM   1802  CG2 VAL   117      63.802  57.487  69.585  1.00  0.00          
ATOM   1803 HG21 VAL   117      64.323  56.652  70.053  1.00  0.00          
ATOM   1804 HG22 VAL   117      63.036  57.818  70.287  1.00  0.00          
ATOM   1805 HG23 VAL   117      63.323  57.212  68.646  1.00  0.00          
ATOM   1806  C   VAL   117      66.736  59.764  70.590  1.00  0.00          
ATOM   1807  O   VAL   117      66.570  60.952  70.301  1.00  0.00          
ATOM   1808  N   PRO   118      67.990  59.245  70.601  1.00  0.00          
ATOM   1809  CD  PRO   118      68.309  57.899  70.858  1.00  0.00          
ATOM   1810  HD2 PRO   118      68.089  57.265  69.999  1.00  0.00          
ATOM   1811  HD3 PRO   118      67.671  57.567  71.677  1.00  0.00          
ATOM   1812  CG  PRO   118      69.846  57.896  70.983  1.00  0.00          
ATOM   1813  HG2 PRO   118      70.335  57.576  70.063  1.00  0.00          
ATOM   1814  HG3 PRO   118      70.241  57.249  71.766  1.00  0.00          
ATOM   1815  CB  PRO   118      70.324  59.270  71.209  1.00  0.00          
ATOM   1816  HB2 PRO   118      71.316  59.558  70.859  1.00  0.00          
ATOM   1817  HB3 PRO   118      70.311  59.491  72.277  1.00  0.00          
ATOM   1818  CA  PRO   118      69.269  60.046  70.471  1.00  0.00          
ATOM   1819  HA  PRO   118      69.148  61.008  70.969  1.00  0.00          
ATOM   1820  C   PRO   118      69.687  60.376  68.997  1.00  0.00          
ATOM   1821  O   PRO   118      69.449  59.579  68.144  1.00  0.00          
ATOM   1822  N   PRO   119      70.386  61.528  68.781  1.00  0.00          
ATOM   1823  CD  PRO   119      70.614  62.618  69.755  1.00  0.00          
ATOM   1824  HD2 PRO   119      71.272  62.349  70.582  1.00  0.00          
ATOM   1825  HD3 PRO   119      69.671  62.829  70.259  1.00  0.00          
ATOM   1826  CG  PRO   119      71.065  63.803  68.941  1.00  0.00          
ATOM   1827  HG2 PRO   119      71.784  64.360  69.542  1.00  0.00          
ATOM   1828  HG3 PRO   119      70.277  64.498  68.650  1.00  0.00          
ATOM   1829  CB  PRO   119      71.648  63.192  67.654  1.00  0.00          
ATOM   1830  HB2 PRO   119      72.699  63.084  67.920  1.00  0.00          
ATOM   1831  HB3 PRO   119      71.597  63.803  66.752  1.00  0.00          
ATOM   1832  CA  PRO   119      70.952  61.789  67.473  1.00  0.00          
ATOM   1833  HA  PRO   119      70.128  61.906  66.770  1.00  0.00          
ATOM   1834  C   PRO   119      71.847  60.772  66.834  1.00  0.00          
ATOM   1835  O   PRO   119      71.702  60.620  65.631  1.00  0.00          
ATOM   1836  N   ILE   120      72.506  59.864  67.559  1.00  0.00          
ATOM   1837  H   ILE   120      72.686  60.074  68.530  1.00  0.00          
ATOM   1838  CA  ILE   120      73.488  58.886  66.946  1.00  0.00          
ATOM   1839  HA  ILE   120      74.140  59.468  66.295  1.00  0.00          
ATOM   1840  CB  ILE   120      74.256  58.167  67.998  1.00  0.00          
ATOM   1841  HB  ILE   120      74.881  58.882  68.533  1.00  0.00          
ATOM   1842  CG2 ILE   120      73.313  57.488  69.134  1.00  0.00          
ATOM   1843 HG21 ILE   120      73.783  56.821  69.857  1.00  0.00          
ATOM   1844 HG22 ILE   120      73.007  58.328  69.757  1.00  0.00          
ATOM   1845 HG23 ILE   120      72.375  57.112  68.727  1.00  0.00          
ATOM   1846  CG1 ILE   120      75.113  56.970  67.451  1.00  0.00          
ATOM   1847 HG12 ILE   120      75.399  56.320  68.278  1.00  0.00          
ATOM   1848 HG13 ILE   120      74.580  56.286  66.790  1.00  0.00          
ATOM   1849  CD1 ILE   120      76.285  57.459  66.648  1.00  0.00          
ATOM   1850 HD11 ILE   120      75.936  57.635  65.631  1.00  0.00          
ATOM   1851 HD12 ILE   120      76.712  58.366  67.076  1.00  0.00          
ATOM   1852 HD13 ILE   120      77.050  56.685  66.574  1.00  0.00          
ATOM   1853  C   ILE   120      72.863  57.950  65.914  1.00  0.00          
ATOM   1854  O   ILE   120      73.411  57.762  64.838  1.00  0.00          
ATOM   1855  N   VAL   121      71.585  57.549  66.075  1.00  0.00          
ATOM   1856  H   VAL   121      70.977  58.013  66.736  1.00  0.00          
ATOM   1857  CA  VAL   121      70.881  56.589  65.182  1.00  0.00          
ATOM   1858  HA  VAL   121      71.457  55.692  64.956  1.00  0.00          
ATOM   1859  CB  VAL   121      69.560  56.180  65.802  1.00  0.00          
ATOM   1860  HB  VAL   121      69.742  56.112  66.874  1.00  0.00          
ATOM   1861  CG1 VAL   121      68.433  57.138  65.563  1.00  0.00          
ATOM   1862 HG11 VAL   121      68.075  56.969  64.548  1.00  0.00          
ATOM   1863 HG12 VAL   121      67.582  56.982  66.226  1.00  0.00          
ATOM   1864 HG13 VAL   121      68.706  58.193  65.568  1.00  0.00          
ATOM   1865  CG2 VAL   121      69.031  54.826  65.376  1.00  0.00          
ATOM   1866 HG21 VAL   121      69.865  54.132  65.475  1.00  0.00          
ATOM   1867 HG22 VAL   121      68.122  54.526  65.898  1.00  0.00          
ATOM   1868 HG23 VAL   121      68.713  54.665  64.346  1.00  0.00          
ATOM   1869  C   VAL   121      70.692  57.280  63.772  1.00  0.00          
ATOM   1870  O   VAL   121      70.554  56.501  62.798  1.00  0.00          
ATOM   1871  N   ASN   122      70.835  58.570  63.511  1.00  0.00          
ATOM   1872  H   ASN   122      71.000  59.271  64.219  1.00  0.00          
ATOM   1873  CA  ASN   122      70.643  59.120  62.202  1.00  0.00          
ATOM   1874  HA  ASN   122      69.827  58.610  61.691  1.00  0.00          
ATOM   1875  CB  ASN   122      70.289  60.587  62.330  1.00  0.00          
ATOM   1876  HB2 ASN   122      70.942  61.235  62.915  1.00  0.00          
ATOM   1877  HB3 ASN   122      70.360  60.990  61.319  1.00  0.00          
ATOM   1878  CG  ASN   122      68.841  60.796  62.786  1.00  0.00          
ATOM   1879  OD1 ASN   122      68.578  60.640  63.943  1.00  0.00          
ATOM   1880  ND2 ASN   122      68.007  61.096  61.852  1.00  0.00          
ATOM   1881 HD21 ASN   122      67.042  61.391  61.800  1.00  0.00          
ATOM   1882 HD22 ASN   122      68.401  61.039  60.924  1.00  0.00          
ATOM   1883  C   ASN   122      72.019  59.041  61.445  1.00  0.00          
ATOM   1884  O   ASN   122      72.119  58.846  60.213  1.00  0.00          
ATOM   1885  N   SER   123      73.130  59.166  62.208  1.00  0.00          
ATOM   1886  H   SER   123      73.086  59.096  63.215  1.00  0.00          
ATOM   1887  CA  SER   123      74.520  59.061  61.797  1.00  0.00          
ATOM   1888  HA  SER   123      74.637  59.824  61.026  1.00  0.00          
ATOM   1889  CB  SER   123      75.510  59.400  62.908  1.00  0.00          
ATOM   1890  HB2 SER   123      75.265  58.808  63.790  1.00  0.00          
ATOM   1891  HB3 SER   123      76.494  59.118  62.532  1.00  0.00          
ATOM   1892  OG  SER   123      75.407  60.825  63.157  1.00  0.00          
ATOM   1893  HG  SER   123      76.060  60.913  63.854  1.00  0.00          
ATOM   1894  C   SER   123      74.882  57.703  61.202  1.00  0.00          
ATOM   1895  O   SER   123      75.789  57.584  60.410  1.00  0.00          
ATOM   1896  N   LEU   124      74.200  56.593  61.600  1.00  0.00          
ATOM   1897  H   LEU   124      73.363  56.798  62.127  1.00  0.00          
ATOM   1898  CA  LEU   124      74.492  55.220  61.254  1.00  0.00          
ATOM   1899  HA  LEU   124      75.520  55.048  61.574  1.00  0.00          
ATOM   1900  CB  LEU   124      73.618  54.272  62.211  1.00  0.00          
ATOM   1901  HB2 LEU   124      72.590  54.594  62.047  1.00  0.00          
ATOM   1902  HB3 LEU   124      73.818  53.234  61.944  1.00  0.00          
ATOM   1903  CG  LEU   124      73.810  54.337  63.739  1.00  0.00          
ATOM   1904  HG  LEU   124      73.616  55.338  64.124  1.00  0.00          
ATOM   1905  CD1 LEU   124      72.828  53.368  64.471  1.00  0.00          
ATOM   1906 HD11 LEU   124      73.045  52.403  64.013  1.00  0.00          
ATOM   1907 HD12 LEU   124      73.063  53.252  65.528  1.00  0.00          
ATOM   1908 HD13 LEU   124      71.826  53.754  64.283  1.00  0.00          
ATOM   1909  CD2 LEU   124      75.263  53.989  64.102  1.00  0.00          
ATOM   1910 HD21 LEU   124      75.370  54.255  65.153  1.00  0.00          
ATOM   1911 HD22 LEU   124      75.572  52.983  63.818  1.00  0.00          
ATOM   1912 HD23 LEU   124      75.917  54.714  63.619  1.00  0.00          
ATOM   1913  C   LEU   124      74.272  54.830  59.787  1.00  0.00          
ATOM   1914  O   LEU   124      74.439  53.732  59.298  1.00  0.00          
ATOM   1915  N   PHE   125      73.698  55.779  59.050  1.00  0.00          
ATOM   1916  H   PHE   125      73.731  56.711  59.438  1.00  0.00          
ATOM   1917  CA  PHE   125      73.342  55.608  57.602  1.00  0.00          
ATOM   1918  HA  PHE   125      73.565  54.619  57.201  1.00  0.00          
ATOM   1919  CB  PHE   125      71.777  55.788  57.481  1.00  0.00          
ATOM   1920  HB2 PHE   125      71.472  56.764  57.860  1.00  0.00          
ATOM   1921  HB3 PHE   125      71.509  55.764  56.424  1.00  0.00          
ATOM   1922  CG  PHE   125      71.036  54.613  58.174  1.00  0.00          
ATOM   1923  CD1 PHE   125      70.558  53.536  57.396  1.00  0.00          
ATOM   1924  HD1 PHE   125      70.804  53.483  56.346  1.00  0.00          
ATOM   1925  CE1 PHE   125      69.982  52.512  58.044  1.00  0.00          
ATOM   1926  HE1 PHE   125      69.696  51.612  57.520  1.00  0.00          
ATOM   1927  CZ  PHE   125      69.619  52.552  59.381  1.00  0.00          
ATOM   1928  HZ  PHE   125      69.215  51.664  59.845  1.00  0.00          
ATOM   1929  CE2 PHE   125      70.007  53.653  60.195  1.00  0.00          
ATOM   1930  HE2 PHE   125      69.700  53.800  61.219  1.00  0.00          
ATOM   1931  CD2 PHE   125      70.755  54.652  59.547  1.00  0.00          
ATOM   1932  HD2 PHE   125      71.083  55.490  60.144  1.00  0.00          
ATOM   1933  C   PHE   125      74.037  56.623  56.704  1.00  0.00          
ATOM   1934  O   PHE   125      74.682  57.644  57.062  1.00  0.00          
ATOM   1935  N   SER   126      73.791  56.452  55.385  1.00  0.00          
ATOM   1936  H   SER   126      73.300  55.631  55.061  1.00  0.00          
ATOM   1937  CA  SER   126      74.057  57.456  54.351  1.00  0.00          
ATOM   1938  HA  SER   126      74.195  58.455  54.764  1.00  0.00          
ATOM   1939  CB  SER   126      75.334  57.027  53.631  1.00  0.00          
ATOM   1940  HB2 SER   126      75.314  55.975  53.344  1.00  0.00          
ATOM   1941  HB3 SER   126      75.558  57.613  52.740  1.00  0.00          
ATOM   1942  OG  SER   126      76.433  57.130  54.501  1.00  0.00          
ATOM   1943  HG  SER   126      76.322  56.448  55.168  1.00  0.00          
ATOM   1944  C   SER   126      72.763  57.702  53.379  1.00  0.00          
ATOM   1945  O   SER   126      71.865  56.864  53.361  1.00  0.00          
ATOM   1946  N   LEU   127      72.738  58.804  52.661  1.00  0.00          
ATOM   1947  H   LEU   127      73.510  59.418  52.878  1.00  0.00          
ATOM   1948  CA  LEU   127      71.682  59.436  51.831  1.00  0.00          
ATOM   1949  HA  LEU   127      71.992  60.468  51.669  1.00  0.00          
ATOM   1950  CB  LEU   127      71.528  58.609  50.525  1.00  0.00          
ATOM   1951  HB2 LEU   127      71.342  57.597  50.885  1.00  0.00          
ATOM   1952  HB3 LEU   127      70.641  58.940  49.985  1.00  0.00          
ATOM   1953  CG  LEU   127      72.724  58.465  49.586  1.00  0.00          
ATOM   1954  HG  LEU   127      73.595  58.080  50.116  1.00  0.00          
ATOM   1955  CD1 LEU   127      72.382  57.655  48.328  1.00  0.00          
ATOM   1956 HD11 LEU   127      73.134  57.554  47.546  1.00  0.00          
ATOM   1957 HD12 LEU   127      71.950  56.679  48.547  1.00  0.00          
ATOM   1958 HD13 LEU   127      71.601  58.214  47.812  1.00  0.00          
ATOM   1959  CD2 LEU   127      73.079  59.905  49.179  1.00  0.00          
ATOM   1960 HD21 LEU   127      72.188  60.515  49.026  1.00  0.00          
ATOM   1961 HD22 LEU   127      73.657  60.261  50.032  1.00  0.00          
ATOM   1962 HD23 LEU   127      73.762  60.086  48.349  1.00  0.00          
ATOM   1963  C   LEU   127      70.312  59.520  52.642  1.00  0.00          
ATOM   1964  O   LEU   127      69.179  59.284  52.108  1.00  0.00          
ATOM   1965  N   ASN   128      70.377  59.860  53.908  1.00  0.00          
ATOM   1966  H   ASN   128      71.262  59.855  54.394  1.00  0.00          
ATOM   1967  CA  ASN   128      69.172  60.114  54.754  1.00  0.00          
ATOM   1968  HA  ASN   128      68.594  59.191  54.794  1.00  0.00          
ATOM   1969  CB  ASN   128      69.637  60.645  56.102  1.00  0.00          
ATOM   1970  HB2 ASN   128      70.243  61.546  56.005  1.00  0.00          
ATOM   1971  HB3 ASN   128      68.730  61.026  56.572  1.00  0.00          
ATOM   1972  CG  ASN   128      70.339  59.693  57.027  1.00  0.00          
ATOM   1973  OD1 ASN   128      71.115  58.886  56.570  1.00  0.00          
ATOM   1974  ND2 ASN   128      70.102  59.686  58.323  1.00  0.00          
ATOM   1975 HD21 ASN   128      70.558  58.964  58.863  1.00  0.00          
ATOM   1976 HD22 ASN   128      69.468  60.373  58.707  1.00  0.00          
ATOM   1977  C   ASN   128      68.304  61.216  54.107  1.00  0.00          
ATOM   1978  O   ASN   128      68.815  62.127  53.433  1.00  0.00          
ATOM   1979  N   GLY   129      66.925  61.092  54.207  1.00  0.00          
ATOM   1980  H   GLY   129      66.628  60.222  54.625  1.00  0.00          
ATOM   1981  CA  GLY   129      65.906  62.058  53.879  1.00  0.00          
ATOM   1982  HA2 GLY   129      64.927  61.823  54.296  1.00  0.00          
ATOM   1983  HA3 GLY   129      66.222  63.037  54.240  1.00  0.00          
ATOM   1984  C   GLY   129      65.650  62.384  52.371  1.00  0.00          
ATOM   1985  O   GLY   129      64.782  63.200  51.980  1.00  0.00          
ATOM   1986  N   VAL   130      66.448  61.807  51.427  1.00  0.00          
ATOM   1987  H   VAL   130      67.166  61.227  51.837  1.00  0.00          
ATOM   1988  CA  VAL   130      66.316  61.893  49.971  1.00  0.00          
ATOM   1989  HA  VAL   130      66.148  62.932  49.688  1.00  0.00          
ATOM   1990  CB  VAL   130      67.630  61.329  49.291  1.00  0.00          
ATOM   1991  HB  VAL   130      67.677  60.271  49.549  1.00  0.00          
ATOM   1992  CG1 VAL   130      67.594  61.338  47.737  1.00  0.00          
ATOM   1993 HG11 VAL   130      67.765  62.361  47.403  1.00  0.00          
ATOM   1994 HG12 VAL   130      68.361  60.701  47.295  1.00  0.00          
ATOM   1995 HG13 VAL   130      66.672  61.030  47.243  1.00  0.00          
ATOM   1996  CG2 VAL   130      68.979  62.041  49.735  1.00  0.00          
ATOM   1997 HG21 VAL   130      69.856  61.709  49.179  1.00  0.00          
ATOM   1998 HG22 VAL   130      68.895  63.111  49.545  1.00  0.00          
ATOM   1999 HG23 VAL   130      69.064  61.792  50.793  1.00  0.00          
ATOM   2000  C   VAL   130      65.102  61.116  49.389  1.00  0.00          
ATOM   2001  O   VAL   130      64.807  59.918  49.694  1.00  0.00          
ATOM   2002  N   LYS   131      64.390  61.857  48.527  1.00  0.00          
ATOM   2003  H   LYS   131      64.674  62.819  48.415  1.00  0.00          
ATOM   2004  CA  LYS   131      63.238  61.260  47.853  1.00  0.00          
ATOM   2005  HA  LYS   131      62.619  60.706  48.559  1.00  0.00          
ATOM   2006  CB  LYS   131      62.474  62.390  47.138  1.00  0.00          
ATOM   2007  HB2 LYS   131      62.367  63.173  47.889  1.00  0.00          
ATOM   2008  HB3 LYS   131      63.013  62.606  46.215  1.00  0.00          
ATOM   2009  CG  LYS   131      60.969  61.981  46.857  1.00  0.00          
ATOM   2010  HG2 LYS   131      61.028  61.023  46.340  1.00  0.00          
ATOM   2011  HG3 LYS   131      60.501  61.856  47.833  1.00  0.00          
ATOM   2012  CD  LYS   131      60.053  63.013  46.144  1.00  0.00          
ATOM   2013  HD2 LYS   131      60.598  63.256  45.232  1.00  0.00          
ATOM   2014  HD3 LYS   131      59.063  62.584  45.990  1.00  0.00          
ATOM   2015  CE  LYS   131      59.912  64.335  46.912  1.00  0.00          
ATOM   2016  HE2 LYS   131      60.932  64.621  47.171  1.00  0.00          
ATOM   2017  HE3 LYS   131      59.468  65.115  46.294  1.00  0.00          
ATOM   2018  NZ  LYS   131      59.026  64.180  48.044  1.00  0.00          
ATOM   2019  HZ1 LYS   131      59.203  63.320  48.543  1.00  0.00          
ATOM   2020  HZ2 LYS   131      59.163  64.904  48.735  1.00  0.00          
ATOM   2021  HZ3 LYS   131      58.036  64.206  47.848  1.00  0.00          
ATOM   2022  C   LYS   131      63.673  60.198  46.808  1.00  0.00          
ATOM   2023  O   LYS   131      64.673  60.268  46.104  1.00  0.00          
ATOM   2024  N   ASN   132      62.845  59.144  46.724  1.00  0.00          
ATOM   2025  H   ASN   132      62.037  59.134  47.339  1.00  0.00          
ATOM   2026  CA  ASN   132      63.079  57.964  45.872  1.00  0.00          
ATOM   2027  HA  ASN   132      64.074  57.573  46.092  1.00  0.00          
ATOM   2028  CB  ASN   132      62.058  56.860  46.203  1.00  0.00          
ATOM   2029  HB2 ASN   132      61.050  57.248  46.060  1.00  0.00          
ATOM   2030  HB3 ASN   132      62.203  56.030  45.516  1.00  0.00          
ATOM   2031  CG  ASN   132      62.193  56.305  47.611  1.00  0.00          
ATOM   2032  OD1 ASN   132      63.253  55.892  48.063  1.00  0.00          
ATOM   2033  ND2 ASN   132      61.113  56.240  48.346  1.00  0.00          
ATOM   2034 HD21 ASN   132      61.215  56.077  49.338  1.00  0.00          
ATOM   2035 HD22 ASN   132      60.224  56.545  47.961  1.00  0.00          
ATOM   2036  C   ASN   132      63.085  58.294  44.368  1.00  0.00          
ATOM   2037  O   ASN   132      63.757  57.610  43.599  1.00  0.00          
ATOM   2038  N   ARG   133      62.411  59.377  43.950  1.00  0.00          
ATOM   2039  H   ARG   133      61.659  59.718  44.532  1.00  0.00          
ATOM   2040  CA  ARG   133      62.547  60.098  42.630  1.00  0.00          
ATOM   2041  HA  ARG   133      62.067  59.456  41.891  1.00  0.00          
ATOM   2042  CB  ARG   133      61.763  61.399  42.645  1.00  0.00          
ATOM   2043  HB2 ARG   133      60.888  61.318  43.290  1.00  0.00          
ATOM   2044  HB3 ARG   133      62.356  62.273  42.913  1.00  0.00          
ATOM   2045  CG  ARG   133      61.341  61.668  41.225  1.00  0.00          
ATOM   2046  HG2 ARG   133      62.265  61.677  40.646  1.00  0.00          
ATOM   2047  HG3 ARG   133      60.768  60.784  40.945  1.00  0.00          
ATOM   2048  CD  ARG   133      60.600  63.009  41.044  1.00  0.00          
ATOM   2049  HD2 ARG   133      61.384  63.765  41.077  1.00  0.00          
ATOM   2050  HD3 ARG   133      60.197  63.103  40.035  1.00  0.00          
ATOM   2051  NE  ARG   133      59.437  63.318  41.943  1.00  0.00          
ATOM   2052  HE  ARG   133      58.757  62.624  42.220  1.00  0.00          
ATOM   2053  CZ  ARG   133      59.140  64.469  42.458  1.00  0.00          
ATOM   2054  NH1 ARG   133      59.726  65.583  42.117  1.00  0.00          
ATOM   2055 HH11 ARG   133      60.364  65.518  41.337  1.00  0.00          
ATOM   2056 HH12 ARG   133      59.636  66.355  42.762  1.00  0.00          
ATOM   2057  NH2 ARG   133      58.124  64.523  43.301  1.00  0.00          
ATOM   2058 HH21 ARG   133      57.822  63.618  43.634  1.00  0.00          
ATOM   2059 HH22 ARG   133      57.740  65.382  43.667  1.00  0.00          
ATOM   2060  C   ARG   133      63.949  60.263  42.271  1.00  0.00          
ATOM   2061  O   ARG   133      64.296  60.088  41.078  1.00  0.00          
ATOM   2062  N   GLU   134      64.863  60.548  43.204  1.00  0.00          
ATOM   2063  H   GLU   134      64.476  60.580  44.136  1.00  0.00          
ATOM   2064  CA  GLU   134      66.308  60.763  42.941  1.00  0.00          
ATOM   2065  HA  GLU   134      66.494  61.392  42.071  1.00  0.00          
ATOM   2066  CB  GLU   134      66.941  61.443  44.225  1.00  0.00          
ATOM   2067  HB2 GLU   134      66.934  60.674  44.997  1.00  0.00          
ATOM   2068  HB3 GLU   134      67.977  61.767  44.127  1.00  0.00          
ATOM   2069  CG  GLU   134      66.029  62.633  44.642  1.00  0.00          
ATOM   2070  HG2 GLU   134      65.061  62.281  45.001  1.00  0.00          
ATOM   2071  HG3 GLU   134      66.475  63.051  45.544  1.00  0.00          
ATOM   2072  CD  GLU   134      65.851  63.631  43.521  1.00  0.00          
ATOM   2073  OE1 GLU   134      64.834  63.648  42.799  1.00  0.00          
ATOM   2074  OE2 GLU   134      66.702  64.552  43.589  1.00  0.00          
ATOM   2075  C   GLU   134      67.083  59.469  42.576  1.00  0.00          
ATOM   2076  O   GLU   134      68.254  59.602  42.235  1.00  0.00          
ATOM   2077  N   GLY   135      66.483  58.275  42.638  1.00  0.00          
ATOM   2078  H   GLY   135      65.611  58.152  43.133  1.00  0.00          
ATOM   2079  CA  GLY   135      67.154  57.037  42.141  1.00  0.00          
ATOM   2080  HA2 GLY   135      68.113  56.831  42.616  1.00  0.00          
ATOM   2081  HA3 GLY   135      66.464  56.281  42.514  1.00  0.00          
ATOM   2082  C   GLY   135      67.310  56.935  40.574  1.00  0.00          
ATOM   2083  O   GLY   135      67.749  55.854  40.095  1.00  0.00          
ATOM   2084  N   THR   136      66.974  57.966  39.821  1.00  0.00          
ATOM   2085  H   THR   136      66.439  58.768  40.121  1.00  0.00          
ATOM   2086  CA  THR   136      67.342  58.026  38.371  1.00  0.00          
ATOM   2087  HA  THR   136      67.218  57.071  37.860  1.00  0.00          
ATOM   2088  CB  THR   136      66.473  59.127  37.733  1.00  0.00          
ATOM   2089  HB  THR   136      66.812  59.362  36.724  1.00  0.00          
ATOM   2090  CG2 THR   136      64.980  58.907  37.708  1.00  0.00          
ATOM   2091 HG21 THR   136      64.507  59.646  37.061  1.00  0.00          
ATOM   2092 HG22 THR   136      64.893  57.959  37.176  1.00  0.00          
ATOM   2093 HG23 THR   136      64.461  58.874  38.665  1.00  0.00          
ATOM   2094  OG1 THR   136      66.670  60.296  38.484  1.00  0.00          
ATOM   2095  HG1 THR   136      66.404  61.042  37.942  1.00  0.00          
ATOM   2096  C   THR   136      68.835  58.483  38.160  1.00  0.00          
ATOM   2097  O   THR   136      69.372  58.400  37.003  1.00  0.00          
ATOM   2098  N   ILE   137      69.552  58.785  39.259  1.00  0.00          
ATOM   2099  H   ILE   137      68.960  58.855  40.075  1.00  0.00          
ATOM   2100  CA  ILE   137      71.019  59.134  39.466  1.00  0.00          
ATOM   2101  HA  ILE   137      71.510  58.646  38.624  1.00  0.00          
ATOM   2102  CB  ILE   137      71.219  60.665  39.394  1.00  0.00          
ATOM   2103  HB  ILE   137      70.716  60.969  38.476  1.00  0.00          
ATOM   2104  CG2 ILE   137      70.498  61.533  40.429  1.00  0.00          
ATOM   2105 HG21 ILE   137      70.515  62.598  40.198  1.00  0.00          
ATOM   2106 HG22 ILE   137      69.459  61.224  40.546  1.00  0.00          
ATOM   2107 HG23 ILE   137      70.894  61.399  41.436  1.00  0.00          
ATOM   2108  CG1 ILE   137      72.680  61.138  39.446  1.00  0.00          
ATOM   2109 HG12 ILE   137      72.550  62.191  39.196  1.00  0.00          
ATOM   2110 HG13 ILE   137      73.244  60.934  40.356  1.00  0.00          
ATOM   2111  CD1 ILE   137      73.516  60.414  38.372  1.00  0.00          
ATOM   2112 HD11 ILE   137      73.081  60.583  37.387  1.00  0.00          
ATOM   2113 HD12 ILE   137      74.531  60.812  38.365  1.00  0.00          
ATOM   2114 HD13 ILE   137      73.528  59.348  38.601  1.00  0.00          
ATOM   2115  C   ILE   137      71.671  58.510  40.715  1.00  0.00          
ATOM   2116  O   ILE   137      72.704  57.886  40.684  1.00  0.00          
ATOM   2117  N   GLN   138      70.970  58.580  41.895  1.00  0.00          
ATOM   2118  H   GLN   138      70.059  59.010  41.968  1.00  0.00          
ATOM   2119  CA  GLN   138      71.499  57.795  43.077  1.00  0.00          
ATOM   2120  HA  GLN   138      72.518  58.151  43.235  1.00  0.00          
ATOM   2121  CB  GLN   138      70.837  58.304  44.402  1.00  0.00          
ATOM   2122  HB2 GLN   138      69.765  58.118  44.457  1.00  0.00          
ATOM   2123  HB3 GLN   138      71.145  57.678  45.240  1.00  0.00          
ATOM   2124  CG  GLN   138      71.155  59.770  44.786  1.00  0.00          
ATOM   2125  HG2 GLN   138      70.894  60.404  43.938  1.00  0.00          
ATOM   2126  HG3 GLN   138      70.513  60.096  45.604  1.00  0.00          
ATOM   2127  CD  GLN   138      72.539  60.030  45.280  1.00  0.00          
ATOM   2128  OE1 GLN   138      73.429  59.170  45.398  1.00  0.00          
ATOM   2129  NE2 GLN   138      72.753  61.205  45.877  1.00  0.00          
ATOM   2130 HE21 GLN   138      73.577  61.482  46.390  1.00  0.00          
ATOM   2131 HE22 GLN   138      71.963  61.832  45.918  1.00  0.00          
ATOM   2132  C   GLN   138      71.535  56.190  43.183  1.00  0.00          
ATOM   2133  O   GLN   138      70.640  55.499  42.657  1.00  0.00          
ATOM   2134  N   PRO   139      72.535  55.600  43.862  1.00  0.00          
ATOM   2135  CD  PRO   139      73.716  56.230  44.471  1.00  0.00          
ATOM   2136  HD2 PRO   139      73.328  56.680  45.385  1.00  0.00          
ATOM   2137  HD3 PRO   139      74.128  57.016  43.838  1.00  0.00          
ATOM   2138  CG  PRO   139      74.718  55.146  44.828  1.00  0.00          
ATOM   2139  HG2 PRO   139      75.266  55.165  45.770  1.00  0.00          
ATOM   2140  HG3 PRO   139      75.367  54.945  43.976  1.00  0.00          
ATOM   2141  CB  PRO   139      73.819  53.909  45.066  1.00  0.00          
ATOM   2142  HB2 PRO   139      73.600  53.962  46.133  1.00  0.00          
ATOM   2143  HB3 PRO   139      74.468  53.075  44.799  1.00  0.00          
ATOM   2144  CA  PRO   139      72.550  54.162  44.280  1.00  0.00          
ATOM   2145  HA  PRO   139      72.662  53.546  43.388  1.00  0.00          
ATOM   2146  C   PRO   139      71.243  53.713  45.023  1.00  0.00          
ATOM   2147  O   PRO   139      70.930  54.163  46.111  1.00  0.00          
ATOM   2148  N   LEU   140      70.536  52.810  44.340  1.00  0.00          
ATOM   2149  H   LEU   140      70.725  52.548  43.382  1.00  0.00          
ATOM   2150  CA  LEU   140      69.226  52.372  44.837  1.00  0.00          
ATOM   2151  HA  LEU   140      68.740  53.294  45.155  1.00  0.00          
ATOM   2152  CB  LEU   140      68.356  51.601  43.754  1.00  0.00          
ATOM   2153  HB2 LEU   140      68.898  50.688  43.507  1.00  0.00          
ATOM   2154  HB3 LEU   140      67.378  51.436  44.206  1.00  0.00          
ATOM   2155  CG  LEU   140      68.256  52.362  42.475  1.00  0.00          
ATOM   2156  HG  LEU   140      69.254  52.672  42.166  1.00  0.00          
ATOM   2157  CD1 LEU   140      67.496  51.556  41.432  1.00  0.00          
ATOM   2158 HD11 LEU   140      68.008  50.620  41.206  1.00  0.00          
ATOM   2159 HD12 LEU   140      66.496  51.279  41.765  1.00  0.00          
ATOM   2160 HD13 LEU   140      67.396  52.120  40.505  1.00  0.00          
ATOM   2161  CD2 LEU   140      67.450  53.641  42.575  1.00  0.00          
ATOM   2162 HD21 LEU   140      66.433  53.350  42.837  1.00  0.00          
ATOM   2163 HD22 LEU   140      67.899  54.276  43.339  1.00  0.00          
ATOM   2164 HD23 LEU   140      67.471  54.190  41.634  1.00  0.00          
ATOM   2165  C   LEU   140      69.340  51.596  46.200  1.00  0.00          
ATOM   2166  O   LEU   140      68.314  51.374  46.787  1.00  0.00          
ATOM   2167  N   LEU   141      70.551  51.289  46.546  1.00  0.00          
ATOM   2168  H   LEU   141      71.201  51.669  45.873  1.00  0.00          
ATOM   2169  CA  LEU   141      71.010  50.611  47.693  1.00  0.00          
ATOM   2170  HA  LEU   141      70.304  50.846  48.489  1.00  0.00          
ATOM   2171  CB  LEU   141      71.184  49.070  47.379  1.00  0.00          
ATOM   2172  HB2 LEU   141      70.170  48.694  47.249  1.00  0.00          
ATOM   2173  HB3 LEU   141      71.701  48.995  46.422  1.00  0.00          
ATOM   2174  CG  LEU   141      71.860  48.179  48.452  1.00  0.00          
ATOM   2175  HG  LEU   141      72.648  48.715  48.981  1.00  0.00          
ATOM   2176  CD1 LEU   141      70.889  47.869  49.615  1.00  0.00          
ATOM   2177 HD11 LEU   141      70.084  47.317  49.130  1.00  0.00          
ATOM   2178 HD12 LEU   141      71.413  47.082  50.158  1.00  0.00          
ATOM   2179 HD13 LEU   141      70.425  48.681  50.174  1.00  0.00          
ATOM   2180  CD2 LEU   141      72.518  47.011  47.767  1.00  0.00          
ATOM   2181 HD21 LEU   141      71.783  46.395  47.247  1.00  0.00          
ATOM   2182 HD22 LEU   141      73.335  47.298  47.106  1.00  0.00          
ATOM   2183 HD23 LEU   141      72.986  46.340  48.487  1.00  0.00          
ATOM   2184  C   LEU   141      72.363  51.195  48.071  1.00  0.00          
ATOM   2185  O   LEU   141      73.308  51.274  47.270  1.00  0.00          
ATOM   2186  N   VAL   142      72.478  51.537  49.315  1.00  0.00          
ATOM   2187  H   VAL   142      71.621  51.636  49.840  1.00  0.00          
ATOM   2188  CA  VAL   142      73.709  51.900  50.054  1.00  0.00          
ATOM   2189  HA  VAL   142      74.498  51.517  49.406  1.00  0.00          
ATOM   2190  CB  VAL   142      73.829  53.439  50.317  1.00  0.00          
ATOM   2191  HB  VAL   142      72.949  53.659  50.922  1.00  0.00          
ATOM   2192  CG1 VAL   142      75.186  53.750  50.946  1.00  0.00          
ATOM   2193 HG11 VAL   142      75.106  54.684  51.502  1.00  0.00          
ATOM   2194 HG12 VAL   142      75.481  53.009  51.688  1.00  0.00          
ATOM   2195 HG13 VAL   142      75.957  53.913  50.192  1.00  0.00          
ATOM   2196  CG2 VAL   142      73.825  54.260  49.047  1.00  0.00          
ATOM   2197 HG21 VAL   142      73.983  55.290  49.365  1.00  0.00          
ATOM   2198 HG22 VAL   142      74.630  53.997  48.360  1.00  0.00          
ATOM   2199 HG23 VAL   142      72.908  54.159  48.467  1.00  0.00          
ATOM   2200  C   VAL   142      73.770  51.171  51.382  1.00  0.00          
ATOM   2201  O   VAL   142      72.989  51.589  52.269  1.00  0.00          
ATOM   2202  N   VAL   143      74.594  50.145  51.516  1.00  0.00          
ATOM   2203  H   VAL   143      75.320  50.013  50.827  1.00  0.00          
ATOM   2204  CA  VAL   143      74.836  49.457  52.815  1.00  0.00          
ATOM   2205  HA  VAL   143      73.905  49.600  53.363  1.00  0.00          
ATOM   2206  CB  VAL   143      75.094  47.991  52.606  1.00  0.00          
ATOM   2207  HB  VAL   143      75.591  47.973  51.636  1.00  0.00          
ATOM   2208  CG1 VAL   143      75.810  47.230  53.610  1.00  0.00          
ATOM   2209 HG11 VAL   143      75.242  47.273  54.539  1.00  0.00          
ATOM   2210 HG12 VAL   143      75.827  46.258  53.117  1.00  0.00          
ATOM   2211 HG13 VAL   143      76.794  47.694  53.683  1.00  0.00          
ATOM   2212  CG2 VAL   143      73.737  47.388  52.318  1.00  0.00          
ATOM   2213 HG21 VAL   143      73.130  47.450  53.222  1.00  0.00          
ATOM   2214 HG22 VAL   143      73.176  47.889  51.530  1.00  0.00          
ATOM   2215 HG23 VAL   143      73.740  46.320  52.103  1.00  0.00          
ATOM   2216  C   VAL   143      76.011  50.082  53.585  1.00  0.00          
ATOM   2217  O   VAL   143      77.065  50.346  53.091  1.00  0.00          
ATOM   2218  N   GLN   144      75.803  50.337  54.862  1.00  0.00          
ATOM   2219  H   GLN   144      74.888  50.058  55.188  1.00  0.00          
ATOM   2220  CA  GLN   144      76.765  50.949  55.797  1.00  0.00          
ATOM   2221  HA  GLN   144      77.721  51.085  55.290  1.00  0.00          
ATOM   2222  CB  GLN   144      76.311  52.418  56.226  1.00  0.00          
ATOM   2223  HB2 GLN   144      76.284  53.022  55.319  1.00  0.00          
ATOM   2224  HB3 GLN   144      75.317  52.415  56.673  1.00  0.00          
ATOM   2225  CG  GLN   144      77.388  53.004  57.145  1.00  0.00          
ATOM   2226  HG2 GLN   144      77.398  52.480  58.101  1.00  0.00          
ATOM   2227  HG3 GLN   144      78.422  52.822  56.854  1.00  0.00          
ATOM   2228  CD  GLN   144      77.050  54.464  57.332  1.00  0.00          
ATOM   2229  OE1 GLN   144      76.761  55.165  56.422  1.00  0.00          
ATOM   2230  NE2 GLN   144      77.326  54.994  58.521  1.00  0.00          
ATOM   2231 HE21 GLN   144      77.047  55.925  58.793  1.00  0.00          
ATOM   2232 HE22 GLN   144      77.694  54.323  59.181  1.00  0.00          
ATOM   2233  C   GLN   144      76.921  50.169  57.002  1.00  0.00          
ATOM   2234  O   GLN   144      75.970  49.734  57.666  1.00  0.00          
ATOM   2235  N   VAL   145      78.190  49.836  57.370  1.00  0.00          
ATOM   2236  H   VAL   145      78.919  49.965  56.684  1.00  0.00          
ATOM   2237  CA  VAL   145      78.592  49.060  58.556  1.00  0.00          
ATOM   2238  HA  VAL   145      77.673  48.638  58.964  1.00  0.00          
ATOM   2239  CB  VAL   145      79.407  47.818  58.075  1.00  0.00          
ATOM   2240  HB  VAL   145      80.365  48.288  57.852  1.00  0.00          
ATOM   2241  CG1 VAL   145      79.435  46.814  59.270  1.00  0.00          
ATOM   2242 HG11 VAL   145      79.758  47.367  60.151  1.00  0.00          
ATOM   2243 HG12 VAL   145      78.499  46.300  59.487  1.00  0.00          
ATOM   2244 HG13 VAL   145      80.168  46.079  58.936  1.00  0.00          
ATOM   2245  CG2 VAL   145      78.951  47.046  56.815  1.00  0.00          
ATOM   2246 HG21 VAL   145      77.926  46.755  57.049  1.00  0.00          
ATOM   2247 HG22 VAL   145      78.993  47.639  55.901  1.00  0.00          
ATOM   2248 HG23 VAL   145      79.478  46.092  56.808  1.00  0.00          
ATOM   2249  C   VAL   145      79.331  49.919  59.539  1.00  0.00          
ATOM   2250  O   VAL   145      80.394  50.514  59.125  1.00  0.00          
ATOM   2251  N   THR   146      78.786  50.114  60.772  1.00  0.00          
ATOM   2252  H   THR   146      77.889  49.683  60.945  1.00  0.00          
ATOM   2253  CA  THR   146      79.359  51.003  61.835  1.00  0.00          
ATOM   2254  HA  THR   146      80.158  51.628  61.435  1.00  0.00          
ATOM   2255  CB  THR   146      78.329  51.934  62.422  1.00  0.00          
ATOM   2256  HB  THR   146      77.607  51.338  62.981  1.00  0.00          
ATOM   2257  CG2 THR   146      78.968  52.975  63.358  1.00  0.00          
ATOM   2258 HG21 THR   146      78.986  54.003  62.997  1.00  0.00          
ATOM   2259 HG22 THR   146      78.440  52.886  64.307  1.00  0.00          
ATOM   2260 HG23 THR   146      79.985  52.712  63.648  1.00  0.00          
ATOM   2261  OG1 THR   146      77.736  52.723  61.350  1.00  0.00          
ATOM   2262  HG1 THR   146      77.091  52.263  60.809  1.00  0.00          
ATOM   2263  C   THR   146      80.019  50.091  62.842  1.00  0.00          
ATOM   2264  O   THR   146      79.359  49.412  63.623  1.00  0.00          
ATOM   2265  N   GLU   147      81.381  50.117  62.896  1.00  0.00          
ATOM   2266  H   GLU   147      81.863  50.692  62.220  1.00  0.00          
ATOM   2267  CA  GLU   147      82.110  49.702  64.111  1.00  0.00          
ATOM   2268  HA  GLU   147      81.903  48.643  64.268  1.00  0.00          
ATOM   2269  CB  GLU   147      83.618  49.782  63.869  1.00  0.00          
ATOM   2270  HB2 GLU   147      83.954  50.813  63.759  1.00  0.00          
ATOM   2271  HB3 GLU   147      84.037  49.502  64.836  1.00  0.00          
ATOM   2272  CG  GLU   147      84.130  48.813  62.782  1.00  0.00          
ATOM   2273  HG2 GLU   147      83.781  47.784  62.866  1.00  0.00          
ATOM   2274  HG3 GLU   147      83.819  49.220  61.820  1.00  0.00          
ATOM   2275  CD  GLU   147      85.711  48.747  62.812  1.00  0.00          
ATOM   2276  OE1 GLU   147      86.402  48.786  61.773  1.00  0.00          
ATOM   2277  OE2 GLU   147      86.365  48.613  63.913  1.00  0.00          
ATOM   2278  C   GLU   147      81.840  50.519  65.390  1.00  0.00          
ATOM   2279  O   GLU   147      81.758  51.734  65.329  1.00  0.00          
ATOM   2280  N   LEU   148      81.635  49.827  66.519  1.00  0.00          
ATOM   2281  H   LEU   148      81.512  48.836  66.374  1.00  0.00          
ATOM   2282  CA  LEU   148      81.423  50.412  67.821  1.00  0.00          
ATOM   2283  HA  LEU   148      81.503  51.499  67.821  1.00  0.00          
ATOM   2284  CB  LEU   148      80.004  50.074  68.343  1.00  0.00          
ATOM   2285  HB2 LEU   148      80.060  49.163  68.940  1.00  0.00          
ATOM   2286  HB3 LEU   148      79.645  50.940  68.900  1.00  0.00          
ATOM   2287  CG  LEU   148      78.872  49.722  67.327  1.00  0.00          
ATOM   2288  HG  LEU   148      79.280  49.037  66.584  1.00  0.00          
ATOM   2289  CD1 LEU   148      77.738  49.151  68.034  1.00  0.00          
ATOM   2290 HD11 LEU   148      78.040  48.809  69.024  1.00  0.00          
ATOM   2291 HD12 LEU   148      77.031  49.969  68.174  1.00  0.00          
ATOM   2292 HD13 LEU   148      77.294  48.394  67.388  1.00  0.00          
ATOM   2293  CD2 LEU   148      78.341  50.961  66.616  1.00  0.00          
ATOM   2294 HD21 LEU   148      78.007  51.686  67.359  1.00  0.00          
ATOM   2295 HD22 LEU   148      79.082  51.334  65.909  1.00  0.00          
ATOM   2296 HD23 LEU   148      77.572  50.646  65.911  1.00  0.00          
ATOM   2297  C   LEU   148      82.540  49.906  68.764  1.00  0.00          
ATOM   2298  O   LEU   148      83.282  48.984  68.456  1.00  0.00          
ATOM   2299  N   VAL   149      82.641  50.545  69.929  1.00  0.00          
ATOM   2300  H   VAL   149      81.826  51.102  70.145  1.00  0.00          
ATOM   2301  CA  VAL   149      83.535  50.253  71.073  1.00  0.00          
ATOM   2302  HA  VAL   149      84.499  50.293  70.566  1.00  0.00          
ATOM   2303  CB  VAL   149      83.471  51.354  72.125  1.00  0.00          
ATOM   2304  HB  VAL   149      82.438  51.367  72.471  1.00  0.00          
ATOM   2305  CG1 VAL   149      84.445  51.121  73.239  1.00  0.00          
ATOM   2306 HG11 VAL   149      84.556  52.039  73.817  1.00  0.00          
ATOM   2307 HG12 VAL   149      84.034  50.323  73.856  1.00  0.00          
ATOM   2308 HG13 VAL   149      85.441  50.851  72.887  1.00  0.00          
ATOM   2309  CG2 VAL   149      83.804  52.777  71.541  1.00  0.00          
ATOM   2310 HG21 VAL   149      83.104  53.047  70.750  1.00  0.00          
ATOM   2311 HG22 VAL   149      83.799  53.465  72.386  1.00  0.00          
ATOM   2312 HG23 VAL   149      84.774  52.782  71.045  1.00  0.00          
ATOM   2313  C   VAL   149      83.262  48.833  71.577  1.00  0.00          
ATOM   2314  O   VAL   149      84.176  48.133  71.912  1.00  0.00          
ATOM   2315  N   ASP   150      82.029  48.357  71.744  1.00  0.00          
ATOM   2316  H   ASP   150      81.248  48.988  71.624  1.00  0.00          
ATOM   2317  CA  ASP   150      81.637  46.971  72.246  1.00  0.00          
ATOM   2318  HA  ASP   150      82.587  46.440  72.310  1.00  0.00          
ATOM   2319  CB  ASP   150      81.011  46.999  73.672  1.00  0.00          
ATOM   2320  HB2 ASP   150      80.809  45.987  74.022  1.00  0.00          
ATOM   2321  HB3 ASP   150      81.763  47.313  74.396  1.00  0.00          
ATOM   2322  CG  ASP   150      79.747  47.801  73.756  1.00  0.00          
ATOM   2323  OD1 ASP   150      79.371  48.418  72.738  1.00  0.00          
ATOM   2324  OD2 ASP   150      78.984  47.748  74.762  1.00  0.00          
ATOM   2325  C   ASP   150      80.829  45.997  71.308  1.00  0.00          
ATOM   2326  O   ASP   150      80.238  44.992  71.723  1.00  0.00          
ATOM   2327  N   GLY   151      80.745  46.365  70.000  1.00  0.00          
ATOM   2328  H   GLY   151      81.201  47.221  69.718  1.00  0.00          
ATOM   2329  CA  GLY   151      80.014  45.689  68.971  1.00  0.00          
ATOM   2330  HA2 GLY   151      80.346  44.650  68.977  1.00  0.00          
ATOM   2331  HA3 GLY   151      78.995  45.789  69.344  1.00  0.00          
ATOM   2332  C   GLY   151      80.094  46.294  67.578  1.00  0.00          
ATOM   2333  O   GLY   151      81.032  47.036  67.268  1.00  0.00          
ATOM   2334  N   ILE   152      79.145  45.950  66.705  1.00  0.00          
ATOM   2335  H   ILE   152      78.547  45.164  66.912  1.00  0.00          
ATOM   2336  CA  ILE   152      79.041  46.308  65.268  1.00  0.00          
ATOM   2337  HA  ILE   152      79.543  47.265  65.128  1.00  0.00          
ATOM   2338  CB  ILE   152      79.677  45.242  64.385  1.00  0.00          
ATOM   2339  HB  ILE   152      79.341  44.291  64.799  1.00  0.00          
ATOM   2340  CG2 ILE   152      79.129  45.225  62.924  1.00  0.00          
ATOM   2341 HG21 ILE   152      79.823  44.726  62.247  1.00  0.00          
ATOM   2342 HG22 ILE   152      78.131  44.806  63.052  1.00  0.00          
ATOM   2343 HG23 ILE   152      79.079  46.247  62.548  1.00  0.00          
ATOM   2344  CG1 ILE   152      81.150  45.473  64.407  1.00  0.00          
ATOM   2345 HG12 ILE   152      81.519  46.380  63.926  1.00  0.00          
ATOM   2346 HG13 ILE   152      81.601  45.632  65.386  1.00  0.00          
ATOM   2347  CD1 ILE   152      81.947  44.241  63.978  1.00  0.00          
ATOM   2348 HD11 ILE   152      82.166  43.570  64.808  1.00  0.00          
ATOM   2349 HD12 ILE   152      81.473  43.653  63.192  1.00  0.00          
ATOM   2350 HD13 ILE   152      82.958  44.528  63.692  1.00  0.00          
ATOM   2351  C   ILE   152      77.527  46.560  64.899  1.00  0.00          
ATOM   2352  O   ILE   152      76.603  45.903  65.457  1.00  0.00          
ATOM   2353  N   PHE   153      77.266  47.588  64.084  1.00  0.00          
ATOM   2354  H   PHE   153      77.997  48.263  63.912  1.00  0.00          
ATOM   2355  CA  PHE   153      75.998  47.818  63.442  1.00  0.00          
ATOM   2356  HA  PHE   153      75.305  47.105  63.887  1.00  0.00          
ATOM   2357  CB  PHE   153      75.402  49.207  63.812  1.00  0.00          
ATOM   2358  HB2 PHE   153      75.517  49.458  64.867  1.00  0.00          
ATOM   2359  HB3 PHE   153      76.032  50.022  63.457  1.00  0.00          
ATOM   2360  CG  PHE   153      73.963  49.462  63.459  1.00  0.00          
ATOM   2361  CD1 PHE   153      73.747  50.208  62.276  1.00  0.00          
ATOM   2362  HD1 PHE   153      74.580  50.440  61.628  1.00  0.00          
ATOM   2363  CE1 PHE   153      72.426  50.517  61.961  1.00  0.00          
ATOM   2364  HE1 PHE   153      72.151  50.893  60.987  1.00  0.00          
ATOM   2365  CZ  PHE   153      71.378  49.914  62.640  1.00  0.00          
ATOM   2366  HZ  PHE   153      70.384  50.095  62.259  1.00  0.00          
ATOM   2367  CE2 PHE   153      71.571  49.275  63.819  1.00  0.00          
ATOM   2368  HE2 PHE   153      70.690  48.955  64.356  1.00  0.00          
ATOM   2369  CD2 PHE   153      72.896  49.043  64.273  1.00  0.00          
ATOM   2370  HD2 PHE   153      73.049  48.526  65.209  1.00  0.00          
ATOM   2371  C   PHE   153      76.073  47.583  61.900  1.00  0.00          
ATOM   2372  O   PHE   153      77.044  47.986  61.248  1.00  0.00          
ATOM   2373  N   ILE   154      75.006  47.013  61.287  1.00  0.00          
ATOM   2374  H   ILE   154      74.269  46.737  61.920  1.00  0.00          
ATOM   2375  CA  ILE   154      74.836  46.928  59.795  1.00  0.00          
ATOM   2376  HA  ILE   154      75.606  47.499  59.275  1.00  0.00          
ATOM   2377  CB  ILE   154      74.970  45.525  59.127  1.00  0.00          
ATOM   2378  HB  ILE   154      74.164  44.963  59.598  1.00  0.00          
ATOM   2379  CG2 ILE   154      74.645  45.484  57.633  1.00  0.00          
ATOM   2380 HG21 ILE   154      74.770  44.453  57.303  1.00  0.00          
ATOM   2381 HG22 ILE   154      73.611  45.745  57.408  1.00  0.00          
ATOM   2382 HG23 ILE   154      75.377  45.997  57.008  1.00  0.00          
ATOM   2383  CG1 ILE   154      76.306  44.867  59.330  1.00  0.00          
ATOM   2384 HG12 ILE   154      76.995  45.119  58.523  1.00  0.00          
ATOM   2385 HG13 ILE   154      76.827  45.328  60.168  1.00  0.00          
ATOM   2386  CD1 ILE   154      76.221  43.359  59.557  1.00  0.00          
ATOM   2387 HD11 ILE   154      75.991  43.242  60.616  1.00  0.00          
ATOM   2388 HD12 ILE   154      75.466  42.862  58.947  1.00  0.00          
ATOM   2389 HD13 ILE   154      77.203  42.896  59.465  1.00  0.00          
ATOM   2390  C   ILE   154      73.513  47.567  59.334  1.00  0.00          
ATOM   2391  O   ILE   154      72.457  47.107  59.767  1.00  0.00          
ATOM   2392  N   GLY   155      73.532  48.594  58.519  1.00  0.00          
ATOM   2393  H   GLY   155      74.439  48.925  58.221  1.00  0.00          
ATOM   2394  CA  GLY   155      72.349  49.264  58.066  1.00  0.00          
ATOM   2395  HA2 GLY   155      71.504  48.643  58.366  1.00  0.00          
ATOM   2396  HA3 GLY   155      72.192  50.225  58.556  1.00  0.00          
ATOM   2397  C   GLY   155      72.165  49.388  56.510  1.00  0.00          
ATOM   2398  O   GLY   155      73.139  49.385  55.766  1.00  0.00          
ATOM   2399  N   LEU   156      70.886  49.293  56.050  1.00  0.00          
ATOM   2400  H   LEU   156      70.132  49.143  56.705  1.00  0.00          
ATOM   2401  CA  LEU   156      70.648  49.538  54.634  1.00  0.00          
ATOM   2402  HA  LEU   156      71.551  49.904  54.146  1.00  0.00          
ATOM   2403  CB  LEU   156      70.132  48.271  53.988  1.00  0.00          
ATOM   2404  HB2 LEU   156      69.047  48.186  54.042  1.00  0.00          
ATOM   2405  HB3 LEU   156      70.263  48.484  52.927  1.00  0.00          
ATOM   2406  CG  LEU   156      70.649  46.930  54.477  1.00  0.00          
ATOM   2407  HG  LEU   156      71.633  46.960  54.946  1.00  0.00          
ATOM   2408  CD1 LEU   156      69.793  46.245  55.481  1.00  0.00          
ATOM   2409 HD11 LEU   156      69.680  46.934  56.318  1.00  0.00          
ATOM   2410 HD12 LEU   156      68.792  45.990  55.134  1.00  0.00          
ATOM   2411 HD13 LEU   156      70.299  45.365  55.878  1.00  0.00          
ATOM   2412  CD2 LEU   156      70.643  45.935  53.302  1.00  0.00          
ATOM   2413 HD21 LEU   156      71.239  46.275  52.455  1.00  0.00          
ATOM   2414 HD22 LEU   156      71.273  45.095  53.595  1.00  0.00          
ATOM   2415 HD23 LEU   156      69.682  45.542  52.968  1.00  0.00          
ATOM   2416  C   LEU   156      69.796  50.814  54.402  1.00  0.00          
ATOM   2417  O   LEU   156      68.706  50.867  54.952  1.00  0.00          
ATOM   2418  N   THR   157      70.182  51.679  53.405  1.00  0.00          
ATOM   2419  H   THR   157      71.037  51.458  52.915  1.00  0.00          
ATOM   2420  CA  THR   157      69.327  52.767  52.795  1.00  0.00          
ATOM   2421  HA  THR   157      68.498  53.016  53.458  1.00  0.00          
ATOM   2422  CB  THR   157      70.086  54.082  52.599  1.00  0.00          
ATOM   2423  HB  THR   157      71.007  53.817  52.079  1.00  0.00          
ATOM   2424  CG2 THR   157      69.138  55.156  51.935  1.00  0.00          
ATOM   2425 HG21 THR   157      69.626  56.122  51.804  1.00  0.00          
ATOM   2426 HG22 THR   157      68.881  54.738  50.962  1.00  0.00          
ATOM   2427 HG23 THR   157      68.237  55.322  52.526  1.00  0.00          
ATOM   2428  OG1 THR   157      70.498  54.537  53.835  1.00  0.00          
ATOM   2429  HG1 THR   157      70.956  55.353  53.622  1.00  0.00          
ATOM   2430  C   THR   157      68.803  52.175  51.490  1.00  0.00          
ATOM   2431  O   THR   157      69.605  51.840  50.618  1.00  0.00          
ATOM   2432  N   VAL   158      67.477  51.921  51.372  1.00  0.00          
ATOM   2433  H   VAL   158      66.973  52.323  52.149  1.00  0.00          
ATOM   2434  CA  VAL   158      66.771  51.151  50.369  1.00  0.00          
ATOM   2435  HA  VAL   158      67.442  50.859  49.562  1.00  0.00          
ATOM   2436  CB  VAL   158      66.257  49.805  50.925  1.00  0.00          
ATOM   2437  HB  VAL   158      65.735  50.086  51.839  1.00  0.00          
ATOM   2438  CG1 VAL   158      65.155  49.158  50.147  1.00  0.00          
ATOM   2439 HG11 VAL   158      64.882  48.161  50.494  1.00  0.00          
ATOM   2440 HG12 VAL   158      64.305  49.836  50.064  1.00  0.00          
ATOM   2441 HG13 VAL   158      65.487  49.001  49.121  1.00  0.00          
ATOM   2442  CG2 VAL   158      67.440  48.851  51.259  1.00  0.00          
ATOM   2443 HG21 VAL   158      67.077  47.941  51.735  1.00  0.00          
ATOM   2444 HG22 VAL   158      67.959  48.576  50.340  1.00  0.00          
ATOM   2445 HG23 VAL   158      68.072  49.401  51.956  1.00  0.00          
ATOM   2446  C   VAL   158      65.678  51.979  49.715  1.00  0.00          
ATOM   2447  O   VAL   158      64.670  52.301  50.286  1.00  0.00          
ATOM   2448  N   ASN   159      65.817  52.230  48.413  1.00  0.00          
ATOM   2449  H   ASN   159      66.664  51.890  47.980  1.00  0.00          
ATOM   2450  CA  ASN   159      64.951  53.057  47.596  1.00  0.00          
ATOM   2451  HA  ASN   159      64.867  54.034  48.072  1.00  0.00          
ATOM   2452  CB  ASN   159      65.561  53.282  46.169  1.00  0.00          
ATOM   2453  HB2 ASN   159      66.350  54.000  46.391  1.00  0.00          
ATOM   2454  HB3 ASN   159      66.002  52.335  45.859  1.00  0.00          
ATOM   2455  CG  ASN   159      64.565  53.897  45.139  1.00  0.00          
ATOM   2456  OD1 ASN   159      63.503  53.296  44.903  1.00  0.00          
ATOM   2457  ND2 ASN   159      64.845  55.111  44.691  1.00  0.00          
ATOM   2458 HD21 ASN   159      64.146  55.505  44.078  1.00  0.00          
ATOM   2459 HD22 ASN   159      65.560  55.691  45.105  1.00  0.00          
ATOM   2460  C   ASN   159      63.634  52.255  47.561  1.00  0.00          
ATOM   2461  O   ASN   159      63.601  51.217  46.972  1.00  0.00          
ATOM   2462  N   HID   160      62.560  52.845  48.098  1.00  0.00          
ATOM   2463  H   HID   160      62.685  53.774  48.473  1.00  0.00          
ATOM   2464  CA  HID   160      61.273  52.184  48.339  1.00  0.00          
ATOM   2465  HA  HID   160      61.471  51.319  48.974  1.00  0.00          
ATOM   2466  CB  HID   160      60.356  53.150  49.122  1.00  0.00          
ATOM   2467  HB2 HID   160      61.013  53.773  49.750  1.00  0.00          
ATOM   2468  HB3 HID   160      59.884  53.831  48.391  1.00  0.00          
ATOM   2469  CG  HID   160      59.337  52.558  50.049  1.00  0.00          
ATOM   2470  ND1 HID   160      58.481  51.516  49.766  1.00  0.00          
ATOM   2471  HD1 HID   160      58.458  50.974  48.899  1.00  0.00          
ATOM   2472  CE1 HID   160      57.656  51.338  50.836  1.00  0.00          
ATOM   2473  HE1 HID   160      56.888  50.566  50.871  1.00  0.00          
ATOM   2474  NE2 HID   160      57.928  52.214  51.789  1.00  0.00          
ATOM   2475  CD2 HID   160      58.969  52.976  51.317  1.00  0.00          
ATOM   2476  HD2 HID   160      59.396  53.784  51.911  1.00  0.00          
ATOM   2477  C   HID   160      60.572  51.675  47.056  1.00  0.00          
ATOM   2478  O   HID   160      59.593  50.928  47.153  1.00  0.00          
ATOM   2479  N   VAL   161      61.030  52.079  45.858  1.00  0.00          
ATOM   2480  H   VAL   161      61.772  52.764  45.842  1.00  0.00          
ATOM   2481  CA  VAL   161      60.466  51.581  44.571  1.00  0.00          
ATOM   2482  HA  VAL   161      59.395  51.474  44.740  1.00  0.00          
ATOM   2483  CB  VAL   161      60.609  52.656  43.462  1.00  0.00          
ATOM   2484  HB  VAL   161      61.640  52.547  43.124  1.00  0.00          
ATOM   2485  CG1 VAL   161      59.769  52.480  42.178  1.00  0.00          
ATOM   2486 HG11 VAL   161      60.052  53.195  41.406  1.00  0.00          
ATOM   2487 HG12 VAL   161      59.866  51.483  41.749  1.00  0.00          
ATOM   2488 HG13 VAL   161      58.733  52.670  42.456  1.00  0.00          
ATOM   2489  CG2 VAL   161      60.103  54.017  43.955  1.00  0.00          
ATOM   2490 HG21 VAL   161      59.954  54.713  43.130  1.00  0.00          
ATOM   2491 HG22 VAL   161      59.222  54.035  44.596  1.00  0.00          
ATOM   2492 HG23 VAL   161      60.893  54.432  44.583  1.00  0.00          
ATOM   2493  C   VAL   161      61.002  50.234  44.008  1.00  0.00          
ATOM   2494  O   VAL   161      60.325  49.522  43.275  1.00  0.00          
ATOM   2495  N   VAL   162      62.178  49.851  44.461  1.00  0.00          
ATOM   2496  H   VAL   162      62.655  50.533  45.032  1.00  0.00          
ATOM   2497  CA  VAL   162      62.748  48.601  44.201  1.00  0.00          
ATOM   2498  HA  VAL   162      62.529  48.324  43.170  1.00  0.00          
ATOM   2499  CB  VAL   162      64.224  48.580  44.422  1.00  0.00          
ATOM   2500  HB  VAL   162      64.546  48.709  45.456  1.00  0.00          
ATOM   2501  CG1 VAL   162      64.888  47.353  43.798  1.00  0.00          
ATOM   2502 HG11 VAL   162      65.954  47.483  43.610  1.00  0.00          
ATOM   2503 HG12 VAL   162      64.735  46.494  44.451  1.00  0.00          
ATOM   2504 HG13 VAL   162      64.527  47.086  42.805  1.00  0.00          
ATOM   2505  CG2 VAL   162      64.874  49.829  43.656  1.00  0.00          
ATOM   2506 HG21 VAL   162      64.544  50.772  44.093  1.00  0.00          
ATOM   2507 HG22 VAL   162      65.958  49.819  43.764  1.00  0.00          
ATOM   2508 HG23 VAL   162      64.570  49.791  42.609  1.00  0.00          
ATOM   2509  C   VAL   162      62.147  47.598  45.131  1.00  0.00          
ATOM   2510  O   VAL   162      61.778  46.519  44.703  1.00  0.00          
ATOM   2511  N   ALA   163      62.048  47.945  46.440  1.00  0.00          
ATOM   2512  H   ALA   163      62.330  48.874  46.718  1.00  0.00          
ATOM   2513  CA  ALA   163      61.730  47.167  47.583  1.00  0.00          
ATOM   2514  HA  ALA   163      61.022  46.488  47.107  1.00  0.00          
ATOM   2515  CB  ALA   163      62.986  46.473  48.159  1.00  0.00          
ATOM   2516  HB1 ALA   163      62.950  46.136  49.195  1.00  0.00          
ATOM   2517  HB2 ALA   163      63.426  45.758  47.465  1.00  0.00          
ATOM   2518  HB3 ALA   163      63.727  47.268  48.234  1.00  0.00          
ATOM   2519  C   ALA   163      60.963  47.870  48.671  1.00  0.00          
ATOM   2520  O   ALA   163      61.440  48.940  49.105  1.00  0.00          
ATOM   2521  N   ASP   164      59.910  47.259  49.208  1.00  0.00          
ATOM   2522  H   ASP   164      59.628  46.358  48.848  1.00  0.00          
ATOM   2523  CA  ASP   164      59.319  47.677  50.479  1.00  0.00          
ATOM   2524  HA  ASP   164      59.504  48.740  50.627  1.00  0.00          
ATOM   2525  CB  ASP   164      57.807  47.491  50.394  1.00  0.00          
ATOM   2526  HB2 ASP   164      57.346  48.042  51.216  1.00  0.00          
ATOM   2527  HB3 ASP   164      57.459  47.939  49.468  1.00  0.00          
ATOM   2528  CG  ASP   164      57.318  46.046  50.443  1.00  0.00          
ATOM   2529  OD1 ASP   164      58.095  45.066  50.349  1.00  0.00          
ATOM   2530  OD2 ASP   164      56.094  45.917  50.658  1.00  0.00          
ATOM   2531  C   ASP   164      59.919  46.924  51.686  1.00  0.00          
ATOM   2532  O   ASP   164      60.875  46.162  51.543  1.00  0.00          
ATOM   2533  N   GLY   165      59.339  47.104  52.879  1.00  0.00          
ATOM   2534  H   GLY   165      58.542  47.720  52.942  1.00  0.00          
ATOM   2535  CA  GLY   165      59.797  46.457  54.112  1.00  0.00          
ATOM   2536  HA2 GLY   165      60.789  46.834  54.365  1.00  0.00          
ATOM   2537  HA3 GLY   165      59.114  46.724  54.919  1.00  0.00          
ATOM   2538  C   GLY   165      59.868  44.924  54.053  1.00  0.00          
ATOM   2539  O   GLY   165      60.828  44.351  54.567  1.00  0.00          
ATOM   2540  N   LYS   166      58.915  44.237  53.402  1.00  0.00          
ATOM   2541  H   LYS   166      58.124  44.734  53.018  1.00  0.00          
ATOM   2542  CA  LYS   166      58.859  42.758  53.435  1.00  0.00          
ATOM   2543  HA  LYS   166      59.066  42.430  54.454  1.00  0.00          
ATOM   2544  CB  LYS   166      57.479  42.288  52.933  1.00  0.00          
ATOM   2545  HB2 LYS   166      56.911  43.186  52.693  1.00  0.00          
ATOM   2546  HB3 LYS   166      57.609  41.692  52.029  1.00  0.00          
ATOM   2547  CG  LYS   166      56.736  41.487  54.011  1.00  0.00          
ATOM   2548  HG2 LYS   166      56.680  42.024  54.958  1.00  0.00          
ATOM   2549  HG3 LYS   166      55.750  41.440  53.549  1.00  0.00          
ATOM   2550  CD  LYS   166      57.211  40.023  54.327  1.00  0.00          
ATOM   2551  HD2 LYS   166      58.290  40.093  54.471  1.00  0.00          
ATOM   2552  HD3 LYS   166      56.636  39.693  55.192  1.00  0.00          
ATOM   2553  CE  LYS   166      56.959  39.057  53.245  1.00  0.00          
ATOM   2554  HE2 LYS   166      55.925  39.142  52.913  1.00  0.00          
ATOM   2555  HE3 LYS   166      57.638  39.162  52.398  1.00  0.00          
ATOM   2556  NZ  LYS   166      57.123  37.575  53.631  1.00  0.00          
ATOM   2557  HZ1 LYS   166      58.085  37.308  53.786  1.00  0.00          
ATOM   2558  HZ2 LYS   166      56.655  37.261  54.469  1.00  0.00          
ATOM   2559  HZ3 LYS   166      56.768  36.948  52.923  1.00  0.00          
ATOM   2560  C   LYS   166      60.013  42.265  52.542  1.00  0.00          
ATOM   2561  O   LYS   166      60.749  41.347  52.895  1.00  0.00          
ATOM   2562  N   SER   167      60.165  42.908  51.423  1.00  0.00          
ATOM   2563  H   SER   167      59.533  43.674  51.238  1.00  0.00          
ATOM   2564  CA  SER   167      61.151  42.712  50.401  1.00  0.00          
ATOM   2565  HA  SER   167      61.108  41.699  50.001  1.00  0.00          
ATOM   2566  CB  SER   167      60.885  43.686  49.223  1.00  0.00          
ATOM   2567  HB2 SER   167      61.139  44.708  49.502  1.00  0.00          
ATOM   2568  HB3 SER   167      61.585  43.385  48.443  1.00  0.00          
ATOM   2569  OG  SER   167      59.519  43.511  48.752  1.00  0.00          
ATOM   2570  HG  SER   167      59.053  43.963  49.459  1.00  0.00          
ATOM   2571  C   SER   167      62.515  43.062  50.916  1.00  0.00          
ATOM   2572  O   SER   167      63.431  42.309  50.676  1.00  0.00          
ATOM   2573  N   PHE   168      62.712  44.028  51.781  1.00  0.00          
ATOM   2574  H   PHE   168      61.890  44.615  51.812  1.00  0.00          
ATOM   2575  CA  PHE   168      64.006  44.537  52.399  1.00  0.00          
ATOM   2576  HA  PHE   168      64.759  44.825  51.666  1.00  0.00          
ATOM   2577  CB  PHE   168      63.706  45.806  53.171  1.00  0.00          
ATOM   2578  HB2 PHE   168      63.410  46.580  52.463  1.00  0.00          
ATOM   2579  HB3 PHE   168      62.824  45.578  53.770  1.00  0.00          
ATOM   2580  CG  PHE   168      64.783  46.389  54.040  1.00  0.00          
ATOM   2581  CD1 PHE   168      65.184  47.719  53.647  1.00  0.00          
ATOM   2582  HD1 PHE   168      64.770  48.127  52.738  1.00  0.00          
ATOM   2583  CE1 PHE   168      66.016  48.439  54.553  1.00  0.00          
ATOM   2584  HE1 PHE   168      66.206  49.478  54.324  1.00  0.00          
ATOM   2585  CZ  PHE   168      66.459  47.830  55.747  1.00  0.00          
ATOM   2586  HZ  PHE   168      67.110  48.349  56.436  1.00  0.00          
ATOM   2587  CE2 PHE   168      66.101  46.511  56.151  1.00  0.00          
ATOM   2588  HE2 PHE   168      66.445  46.057  57.068  1.00  0.00          
ATOM   2589  CD2 PHE   168      65.115  45.884  55.328  1.00  0.00          
ATOM   2590  HD2 PHE   168      64.713  44.906  55.550  1.00  0.00          
ATOM   2591  C   PHE   168      64.471  43.413  53.187  1.00  0.00          
ATOM   2592  O   PHE   168      65.596  42.966  53.098  1.00  0.00          
ATOM   2593  N   TRP   169      63.675  42.894  54.132  1.00  0.00          
ATOM   2594  H   TRP   169      62.698  43.146  54.088  1.00  0.00          
ATOM   2595  CA  TRP   169      64.147  41.884  55.028  1.00  0.00          
ATOM   2596  HA  TRP   169      65.043  42.123  55.600  1.00  0.00          
ATOM   2597  CB  TRP   169      63.085  41.674  56.126  1.00  0.00          
ATOM   2598  HB2 TRP   169      62.102  41.618  55.658  1.00  0.00          
ATOM   2599  HB3 TRP   169      63.329  40.758  56.665  1.00  0.00          
ATOM   2600  CG  TRP   169      63.184  42.863  57.154  1.00  0.00          
ATOM   2601  CD1 TRP   169      62.300  43.842  57.427  1.00  0.00          
ATOM   2602  HD1 TRP   169      61.349  43.959  56.928  1.00  0.00          
ATOM   2603  NE1 TRP   169      62.879  44.764  58.273  1.00  0.00          
ATOM   2604  HE1 TRP   169      62.486  45.673  58.474  1.00  0.00          
ATOM   2605  CE2 TRP   169      64.129  44.358  58.689  1.00  0.00          
ATOM   2606  CZ2 TRP   169      65.082  44.981  59.502  1.00  0.00          
ATOM   2607  HZ2 TRP   169      64.872  45.952  59.924  1.00  0.00          
ATOM   2608  CH2 TRP   169      66.335  44.402  59.578  1.00  0.00          
ATOM   2609  HH2 TRP   169      67.113  44.842  60.184  1.00  0.00          
ATOM   2610  CZ3 TRP   169      66.503  43.128  59.112  1.00  0.00          
ATOM   2611  HZ3 TRP   169      67.411  42.650  59.450  1.00  0.00          
ATOM   2612  CE3 TRP   169      65.542  42.401  58.386  1.00  0.00          
ATOM   2613  HE3 TRP   169      65.771  41.431  57.969  1.00  0.00          
ATOM   2614  CD2 TRP   169      64.330  43.045  58.055  1.00  0.00          
ATOM   2615  C   TRP   169      64.485  40.580  54.320  1.00  0.00          
ATOM   2616  O   TRP   169      65.473  39.931  54.772  1.00  0.00          
ATOM   2617  N   LEU   170      63.791  40.243  53.245  1.00  0.00          
ATOM   2618  H   LEU   170      62.912  40.737  53.177  1.00  0.00          
ATOM   2619  CA  LEU   170      63.980  39.099  52.382  1.00  0.00          
ATOM   2620  HA  LEU   170      63.874  38.181  52.959  1.00  0.00          
ATOM   2621  CB  LEU   170      62.911  38.996  51.271  1.00  0.00          
ATOM   2622  HB2 LEU   170      62.023  38.595  51.760  1.00  0.00          
ATOM   2623  HB3 LEU   170      62.776  39.999  50.868  1.00  0.00          
ATOM   2624  CG  LEU   170      63.163  37.988  50.122  1.00  0.00          
ATOM   2625  HG  LEU   170      64.170  38.099  49.719  1.00  0.00          
ATOM   2626  CD1 LEU   170      63.115  36.571  50.618  1.00  0.00          
ATOM   2627 HD11 LEU   170      64.065  36.444  51.136  1.00  0.00          
ATOM   2628 HD12 LEU   170      62.344  36.444  51.378  1.00  0.00          
ATOM   2629 HD13 LEU   170      62.911  35.790  49.885  1.00  0.00          
ATOM   2630  CD2 LEU   170      62.208  38.256  48.899  1.00  0.00          
ATOM   2631 HD21 LEU   170      61.172  38.278  49.236  1.00  0.00          
ATOM   2632 HD22 LEU   170      62.382  39.270  48.538  1.00  0.00          
ATOM   2633 HD23 LEU   170      62.379  37.432  48.206  1.00  0.00          
ATOM   2634  C   LEU   170      65.436  39.233  51.779  1.00  0.00          
ATOM   2635  O   LEU   170      66.202  38.260  51.701  1.00  0.00          
ATOM   2636  N   PHE   171      65.895  40.427  51.380  1.00  0.00          
ATOM   2637  H   PHE   171      65.261  41.213  51.368  1.00  0.00          
ATOM   2638  CA  PHE   171      67.303  40.624  51.003  1.00  0.00          
ATOM   2639  HA  PHE   171      67.528  39.869  50.250  1.00  0.00          
ATOM   2640  CB  PHE   171      67.476  42.023  50.316  1.00  0.00          
ATOM   2641  HB2 PHE   171      66.735  42.231  49.544  1.00  0.00          
ATOM   2642  HB3 PHE   171      67.322  42.768  51.097  1.00  0.00          
ATOM   2643  CG  PHE   171      68.903  42.323  49.844  1.00  0.00          
ATOM   2644  CD1 PHE   171      69.309  42.007  48.536  1.00  0.00          
ATOM   2645  HD1 PHE   171      68.662  41.527  47.817  1.00  0.00          
ATOM   2646  CE1 PHE   171      70.601  42.480  48.130  1.00  0.00          
ATOM   2647  HE1 PHE   171      71.005  42.414  47.130  1.00  0.00          
ATOM   2648  CZ  PHE   171      71.516  43.000  49.085  1.00  0.00          
ATOM   2649  HZ  PHE   171      72.533  43.122  48.744  1.00  0.00          
ATOM   2650  CE2 PHE   171      71.134  43.093  50.392  1.00  0.00          
ATOM   2651  HE2 PHE   171      71.877  43.404  51.111  1.00  0.00          
ATOM   2652  CD2 PHE   171      69.771  42.974  50.740  1.00  0.00          
ATOM   2653  HD2 PHE   171      69.387  43.134  51.736  1.00  0.00          
ATOM   2654  C   PHE   171      68.327  40.388  52.088  1.00  0.00          
ATOM   2655  O   PHE   171      69.245  39.637  51.814  1.00  0.00          
ATOM   2656  N   VAL   172      68.148  40.980  53.273  1.00  0.00          
ATOM   2657  H   VAL   172      67.340  41.553  53.467  1.00  0.00          
ATOM   2658  CA  VAL   172      69.193  40.901  54.355  1.00  0.00          
ATOM   2659  HA  VAL   172      70.163  41.173  53.938  1.00  0.00          
ATOM   2660  CB  VAL   172      68.844  41.811  55.590  1.00  0.00          
ATOM   2661  HB  VAL   172      68.145  41.303  56.255  1.00  0.00          
ATOM   2662  CG1 VAL   172      70.112  42.092  56.402  1.00  0.00          
ATOM   2663 HG11 VAL   172      69.865  42.388  57.421  1.00  0.00          
ATOM   2664 HG12 VAL   172      70.739  41.217  56.576  1.00  0.00          
ATOM   2665 HG13 VAL   172      70.757  42.884  56.021  1.00  0.00          
ATOM   2666  CG2 VAL   172      68.231  43.094  55.298  1.00  0.00          
ATOM   2667 HG21 VAL   172      67.165  42.948  55.126  1.00  0.00          
ATOM   2668 HG22 VAL   172      68.239  43.794  56.133  1.00  0.00          
ATOM   2669 HG23 VAL   172      68.654  43.526  54.391  1.00  0.00          
ATOM   2670  C   VAL   172      69.248  39.510  54.888  1.00  0.00          
ATOM   2671  O   VAL   172      70.393  39.005  55.040  1.00  0.00          
ATOM   2672  N   ASN   173      68.083  38.785  55.028  1.00  0.00          
ATOM   2673  H   ASN   173      67.188  39.253  55.009  1.00  0.00          
ATOM   2674  CA  ASN   173      68.091  37.327  55.319  1.00  0.00          
ATOM   2675  HA  ASN   173      68.465  37.169  56.330  1.00  0.00          
ATOM   2676  CB  ASN   173      66.583  36.965  55.310  1.00  0.00          
ATOM   2677  HB2 ASN   173      66.086  37.405  54.446  1.00  0.00          
ATOM   2678  HB3 ASN   173      66.525  35.888  55.155  1.00  0.00          
ATOM   2679  CG  ASN   173      65.840  37.149  56.601  1.00  0.00          
ATOM   2680  OD1 ASN   173      64.834  36.517  56.713  1.00  0.00          
ATOM   2681  ND2 ASN   173      66.322  38.019  57.542  1.00  0.00          
ATOM   2682 HD21 ASN   173      65.774  38.088  58.388  1.00  0.00          
ATOM   2683 HD22 ASN   173      67.224  38.463  57.444  1.00  0.00          
ATOM   2684  C   ASN   173      68.872  36.460  54.282  1.00  0.00          
ATOM   2685  O   ASN   173      69.570  35.557  54.766  1.00  0.00          
ATOM   2686  N   SER   174      68.807  36.852  52.990  1.00  0.00          
ATOM   2687  H   SER   174      68.137  37.571  52.755  1.00  0.00          
ATOM   2688  CA  SER   174      69.582  36.201  51.908  1.00  0.00          
ATOM   2689  HA  SER   174      69.448  35.142  52.128  1.00  0.00          
ATOM   2690  CB  SER   174      69.008  36.658  50.522  1.00  0.00          
ATOM   2691  HB2 SER   174      69.330  37.688  50.372  1.00  0.00          
ATOM   2692  HB3 SER   174      69.544  36.090  49.762  1.00  0.00          
ATOM   2693  OG  SER   174      67.642  36.450  50.320  1.00  0.00          
ATOM   2694  HG  SER   174      67.242  37.091  50.913  1.00  0.00          
ATOM   2695  C   SER   174      71.087  36.475  52.014  1.00  0.00          
ATOM   2696  O   SER   174      71.880  35.570  51.807  1.00  0.00          
ATOM   2697  N   TRP   175      71.424  37.695  52.470  1.00  0.00          
ATOM   2698  H   TRP   175      70.732  38.429  52.512  1.00  0.00          
ATOM   2699  CA  TRP   175      72.806  38.064  52.625  1.00  0.00          
ATOM   2700  HA  TRP   175      73.293  37.786  51.690  1.00  0.00          
ATOM   2701  CB  TRP   175      72.871  39.636  52.755  1.00  0.00          
ATOM   2702  HB2 TRP   175      72.373  40.074  51.891  1.00  0.00          
ATOM   2703  HB3 TRP   175      72.209  39.887  53.584  1.00  0.00          
ATOM   2704  CG  TRP   175      74.158  40.279  53.007  1.00  0.00          
ATOM   2705  CD1 TRP   175      75.333  39.792  52.683  1.00  0.00          
ATOM   2706  HD1 TRP   175      75.540  38.783  52.357  1.00  0.00          
ATOM   2707  NE1 TRP   175      76.340  40.736  52.994  1.00  0.00          
ATOM   2708  HE1 TRP   175      77.306  40.498  52.821  1.00  0.00          
ATOM   2709  CE2 TRP   175      75.815  41.879  53.497  1.00  0.00          
ATOM   2710  CZ2 TRP   175      76.322  43.109  53.980  1.00  0.00          
ATOM   2711  HZ2 TRP   175      77.399  43.135  53.912  1.00  0.00          
ATOM   2712  CH2 TRP   175      75.455  44.023  54.610  1.00  0.00          
ATOM   2713  HH2 TRP   175      75.824  44.957  55.008  1.00  0.00          
ATOM   2714  CZ3 TRP   175      74.064  43.775  54.624  1.00  0.00          
ATOM   2715  HZ3 TRP   175      73.352  44.445  55.083  1.00  0.00          
ATOM   2716  CE3 TRP   175      73.612  42.512  54.218  1.00  0.00          
ATOM   2717  HE3 TRP   175      72.554  42.310  54.142  1.00  0.00          
ATOM   2718  CD2 TRP   175      74.432  41.599  53.560  1.00  0.00          
ATOM   2719  C   TRP   175      73.434  37.342  53.765  1.00  0.00          
ATOM   2720  O   TRP   175      74.524  36.785  53.607  1.00  0.00          
ATOM   2721  N   ALA   176      72.790  37.265  54.898  1.00  0.00          
ATOM   2722  H   ALA   176      71.901  37.736  54.991  1.00  0.00          
ATOM   2723  CA  ALA   176      73.114  36.435  55.969  1.00  0.00          
ATOM   2724  HA  ALA   176      74.040  36.839  56.377  1.00  0.00          
ATOM   2725  CB  ALA   176      72.091  36.624  57.078  1.00  0.00          
ATOM   2726  HB1 ALA   176      71.119  36.366  56.655  1.00  0.00          
ATOM   2727  HB2 ALA   176      72.195  36.056  58.002  1.00  0.00          
ATOM   2728  HB3 ALA   176      72.052  37.674  57.367  1.00  0.00          
ATOM   2729  C   ALA   176      73.260  34.882  55.564  1.00  0.00          
ATOM   2730  O   ALA   176      74.293  34.258  55.829  1.00  0.00          
ATOM   2731  N   GLU   177      72.304  34.335  54.800  1.00  0.00          
ATOM   2732  H   GLU   177      71.555  34.986  54.617  1.00  0.00          
ATOM   2733  CA  GLU   177      72.208  32.974  54.244  1.00  0.00          
ATOM   2734  HA  GLU   177      72.250  32.263  55.069  1.00  0.00          
ATOM   2735  CB  GLU   177      70.942  32.741  53.346  1.00  0.00          
ATOM   2736  HB2 GLU   177      70.089  33.295  53.738  1.00  0.00          
ATOM   2737  HB3 GLU   177      71.033  33.382  52.469  1.00  0.00          
ATOM   2738  CG  GLU   177      70.679  31.308  52.879  1.00  0.00          
ATOM   2739  HG2 GLU   177      71.360  31.184  52.037  1.00  0.00          
ATOM   2740  HG3 GLU   177      71.112  30.705  53.676  1.00  0.00          
ATOM   2741  CD  GLU   177      69.234  31.022  52.522  1.00  0.00          
ATOM   2742  OE1 GLU   177      68.867  29.850  52.569  1.00  0.00          
ATOM   2743  OE2 GLU   177      68.414  31.850  52.003  1.00  0.00          
ATOM   2744  C   GLU   177      73.431  32.665  53.370  1.00  0.00          
ATOM   2745  O   GLU   177      73.993  31.596  53.273  1.00  0.00          
ATOM   2746  N   ILE   178      73.781  33.637  52.544  1.00  0.00          
ATOM   2747  H   ILE   178      73.239  34.482  52.645  1.00  0.00          
ATOM   2748  CA  ILE   178      74.946  33.567  51.558  1.00  0.00          
ATOM   2749  HA  ILE   178      74.836  32.657  50.968  1.00  0.00          
ATOM   2750  CB  ILE   178      74.926  34.732  50.546  1.00  0.00          
ATOM   2751  HB  ILE   178      74.584  35.584  51.133  1.00  0.00          
ATOM   2752  CG2 ILE   178      76.265  35.035  49.799  1.00  0.00          
ATOM   2753 HG21 ILE   178      76.182  35.504  48.818  1.00  0.00          
ATOM   2754 HG22 ILE   178      76.901  35.658  50.427  1.00  0.00          
ATOM   2755 HG23 ILE   178      76.831  34.121  49.617  1.00  0.00          
ATOM   2756  CG1 ILE   178      73.817  34.454  49.566  1.00  0.00          
ATOM   2757 HG12 ILE   178      72.925  34.172  50.125  1.00  0.00          
ATOM   2758 HG13 ILE   178      73.606  35.387  49.043  1.00  0.00          
ATOM   2759  CD1 ILE   178      74.094  33.297  48.577  1.00  0.00          
ATOM   2760 HD11 ILE   178      73.890  32.343  49.063  1.00  0.00          
ATOM   2761 HD12 ILE   178      73.508  33.239  47.660  1.00  0.00          
ATOM   2762 HD13 ILE   178      75.140  33.289  48.269  1.00  0.00          
ATOM   2763  C   ILE   178      76.263  33.475  52.305  1.00  0.00          
ATOM   2764  O   ILE   178      77.109  32.651  52.049  1.00  0.00          
ATOM   2765  N   SER   179      76.405  34.344  53.252  1.00  0.00          
ATOM   2766  H   SER   179      75.602  34.923  53.448  1.00  0.00          
ATOM   2767  CA  SER   179      77.591  34.427  54.136  1.00  0.00          
ATOM   2768  HA  SER   179      78.495  34.514  53.533  1.00  0.00          
ATOM   2769  CB  SER   179      77.477  35.642  55.048  1.00  0.00          
ATOM   2770  HB2 SER   179      77.371  36.581  54.503  1.00  0.00          
ATOM   2771  HB3 SER   179      76.624  35.525  55.717  1.00  0.00          
ATOM   2772  OG  SER   179      78.649  35.748  55.867  1.00  0.00          
ATOM   2773  HG  SER   179      78.559  35.266  56.692  1.00  0.00          
ATOM   2774  C   SER   179      77.815  33.142  55.045  1.00  0.00          
ATOM   2775  O   SER   179      78.979  32.788  55.282  1.00  0.00          
ATOM   2776  N   ARG   180      76.713  32.453  55.431  1.00  0.00          
ATOM   2777  H   ARG   180      75.844  32.937  55.260  1.00  0.00          
ATOM   2778  CA  ARG   180      76.691  31.124  55.970  1.00  0.00          
ATOM   2779  HA  ARG   180      77.491  31.076  56.710  1.00  0.00          
ATOM   2780  CB  ARG   180      75.329  30.877  56.677  1.00  0.00          
ATOM   2781  HB2 ARG   180      74.517  31.208  56.030  1.00  0.00          
ATOM   2782  HB3 ARG   180      75.200  29.826  56.938  1.00  0.00          
ATOM   2783  CG  ARG   180      75.271  31.655  57.957  1.00  0.00          
ATOM   2784  HG2 ARG   180      76.240  31.569  58.451  1.00  0.00          
ATOM   2785  HG3 ARG   180      75.053  32.712  57.806  1.00  0.00          
ATOM   2786  CD  ARG   180      74.334  31.116  58.986  1.00  0.00          
ATOM   2787  HD2 ARG   180      74.798  30.210  59.375  1.00  0.00          
ATOM   2788  HD3 ARG   180      74.180  31.855  59.773  1.00  0.00          
ATOM   2789  NE  ARG   180      72.975  30.756  58.461  1.00  0.00          
ATOM   2790  HE  ARG   180      72.684  29.795  58.350  1.00  0.00          
ATOM   2791  CZ  ARG   180      72.080  31.611  58.114  1.00  0.00          
ATOM   2792  NH1 ARG   180      72.165  32.918  58.208  1.00  0.00          
ATOM   2793 HH11 ARG   180      73.024  33.424  58.370  1.00  0.00          
ATOM   2794 HH12 ARG   180      71.386  33.547  58.077  1.00  0.00          
ATOM   2795  NH2 ARG   180      70.916  31.291  57.576  1.00  0.00          
ATOM   2796 HH21 ARG   180      70.546  30.351  57.574  1.00  0.00          
ATOM   2797 HH22 ARG   180      70.307  32.062  57.341  1.00  0.00          
ATOM   2798  C   ARG   180      76.923  29.987  54.965  1.00  0.00          
ATOM   2799  O   ARG   180      76.646  28.804  55.247  1.00  0.00          
ATOM   2800  N   GLY   181      77.363  30.308  53.742  1.00  0.00          
ATOM   2801  H   GLY   181      77.121  31.196  53.326  1.00  0.00          
ATOM   2802  CA  GLY   181      77.917  29.301  52.806  1.00  0.00          
ATOM   2803  HA2 GLY   181      78.592  29.847  52.147  1.00  0.00          
ATOM   2804  HA3 GLY   181      78.515  28.551  53.323  1.00  0.00          
ATOM   2805  C   GLY   181      76.876  28.578  51.902  1.00  0.00          
ATOM   2806  O   GLY   181      77.356  27.787  51.099  1.00  0.00          
ATOM   2807  N   PHE   182      75.583  28.841  52.000  1.00  0.00          
ATOM   2808  H   PHE   182      75.296  29.624  52.569  1.00  0.00          
ATOM   2809  CA  PHE   182      74.718  28.322  50.906  1.00  0.00          
ATOM   2810  HA  PHE   182      74.787  27.235  50.876  1.00  0.00          
ATOM   2811  CB  PHE   182      73.185  28.579  51.070  1.00  0.00          
ATOM   2812  HB2 PHE   182      73.119  29.666  51.120  1.00  0.00          
ATOM   2813  HB3 PHE   182      72.641  28.254  50.183  1.00  0.00          
ATOM   2814  CG  PHE   182      72.581  27.960  52.321  1.00  0.00          
ATOM   2815  CD1 PHE   182      72.637  28.533  53.603  1.00  0.00          
ATOM   2816  HD1 PHE   182      73.006  29.538  53.744  1.00  0.00          
ATOM   2817  CE1 PHE   182      72.077  27.962  54.699  1.00  0.00          
ATOM   2818  HE1 PHE   182      72.073  28.476  55.649  1.00  0.00          
ATOM   2819  CZ  PHE   182      71.564  26.642  54.689  1.00  0.00          
ATOM   2820  HZ  PHE   182      71.114  26.096  55.505  1.00  0.00          
ATOM   2821  CE2 PHE   182      71.570  26.058  53.415  1.00  0.00          
ATOM   2822  HE2 PHE   182      71.157  25.060  53.422  1.00  0.00          
ATOM   2823  CD2 PHE   182      72.013  26.660  52.227  1.00  0.00          
ATOM   2824  HD2 PHE   182      72.044  26.148  51.276  1.00  0.00          
ATOM   2825  C   PHE   182      75.125  28.778  49.546  1.00  0.00          
ATOM   2826  O   PHE   182      75.722  29.855  49.465  1.00  0.00          
ATOM   2827  N   GLN   183      74.752  28.094  48.414  1.00  0.00          
ATOM   2828  H   GLN   183      74.321  27.190  48.545  1.00  0.00          
ATOM   2829  CA  GLN   183      75.303  28.621  47.137  1.00  0.00          
ATOM   2830  HA  GLN   183      76.360  28.875  47.224  1.00  0.00          
ATOM   2831  CB  GLN   183      75.157  27.589  45.980  1.00  0.00          
ATOM   2832  HB2 GLN   183      74.123  27.247  45.950  1.00  0.00          
ATOM   2833  HB3 GLN   183      75.561  28.041  45.075  1.00  0.00          
ATOM   2834  CG  GLN   183      76.055  26.301  46.250  1.00  0.00          
ATOM   2835  HG2 GLN   183      77.048  26.693  46.030  1.00  0.00          
ATOM   2836  HG3 GLN   183      76.015  25.990  47.294  1.00  0.00          
ATOM   2837  CD  GLN   183      75.796  25.056  45.433  1.00  0.00          
ATOM   2838  OE1 GLN   183      74.778  24.932  44.719  1.00  0.00          
ATOM   2839  NE2 GLN   183      76.737  24.149  45.365  1.00  0.00          
ATOM   2840 HE21 GLN   183      76.710  23.300  44.819  1.00  0.00          
ATOM   2841 HE22 GLN   183      77.551  24.223  45.958  1.00  0.00          
ATOM   2842  C   GLN   183      74.480  29.905  46.772  1.00  0.00          
ATOM   2843  O   GLN   183      75.080  30.832  46.191  1.00  0.00          
ATOM   2844  N   LYS   184      73.175  29.851  46.933  1.00  0.00          
ATOM   2845  H   LYS   184      72.815  28.964  47.257  1.00  0.00          
ATOM   2846  CA  LYS   184      72.174  30.803  46.419  1.00  0.00          
ATOM   2847  HA  LYS   184      72.602  31.804  46.477  1.00  0.00          
ATOM   2848  CB  LYS   184      71.711  30.470  44.962  1.00  0.00          
ATOM   2849  HB2 LYS   184      71.001  31.209  44.589  1.00  0.00          
ATOM   2850  HB3 LYS   184      72.560  30.607  44.292  1.00  0.00          
ATOM   2851  CG  LYS   184      71.045  29.100  44.830  1.00  0.00          
ATOM   2852  HG2 LYS   184      71.744  28.333  45.165  1.00  0.00          
ATOM   2853  HG3 LYS   184      70.286  29.031  45.610  1.00  0.00          
ATOM   2854  CD  LYS   184      70.350  28.721  43.511  1.00  0.00          
ATOM   2855  HD2 LYS   184      69.636  29.480  43.191  1.00  0.00          
ATOM   2856  HD3 LYS   184      71.113  28.718  42.733  1.00  0.00          
ATOM   2857  CE  LYS   184      69.610  27.352  43.620  1.00  0.00          
ATOM   2858  HE2 LYS   184      70.418  26.682  43.915  1.00  0.00          
ATOM   2859  HE3 LYS   184      68.831  27.409  44.380  1.00  0.00          
ATOM   2860  NZ  LYS   184      69.047  26.875  42.317  1.00  0.00          
ATOM   2861  HZ1 LYS   184      69.685  26.858  41.534  1.00  0.00          
ATOM   2862  HZ2 LYS   184      68.769  25.917  42.471  1.00  0.00          
ATOM   2863  HZ3 LYS   184      68.325  27.531  42.055  1.00  0.00          
ATOM   2864  C   LYS   184      71.024  30.914  47.407  1.00  0.00          
ATOM   2865  O   LYS   184      70.797  29.914  48.118  1.00  0.00          
ATOM   2866  N   PRO   185      70.283  32.056  47.410  1.00  0.00          
ATOM   2867  CD  PRO   185      70.561  33.247  46.697  1.00  0.00          
ATOM   2868  HD2 PRO   185      70.169  33.149  45.684  1.00  0.00          
ATOM   2869  HD3 PRO   185      71.622  33.475  46.602  1.00  0.00          
ATOM   2870  CG  PRO   185      69.907  34.398  47.470  1.00  0.00          
ATOM   2871  HG2 PRO   185      69.556  35.215  46.841  1.00  0.00          
ATOM   2872  HG3 PRO   185      70.568  34.779  48.249  1.00  0.00          
ATOM   2873  CB  PRO   185      68.637  33.708  48.107  1.00  0.00          
ATOM   2874  HB2 PRO   185      67.731  33.760  47.504  1.00  0.00          
ATOM   2875  HB3 PRO   185      68.392  34.228  49.033  1.00  0.00          
ATOM   2876  CA  PRO   185      69.171  32.280  48.360  1.00  0.00          
ATOM   2877  HA  PRO   185      69.610  32.318  49.357  1.00  0.00          
ATOM   2878  C   PRO   185      68.059  31.313  48.260  1.00  0.00          
ATOM   2879  O   PRO   185      67.781  30.749  47.164  1.00  0.00          
ATOM   2880  N   SER   186      67.457  30.954  49.421  1.00  0.00          
ATOM   2881  H   SER   186      67.860  31.400  50.233  1.00  0.00          
ATOM   2882  CA  SER   186      66.315  30.034  49.534  1.00  0.00          
ATOM   2883  HA  SER   186      66.670  29.065  49.185  1.00  0.00          
ATOM   2884  CB  SER   186      65.939  29.792  51.014  1.00  0.00          
ATOM   2885  HB2 SER   186      65.053  29.157  51.044  1.00  0.00          
ATOM   2886  HB3 SER   186      66.805  29.407  51.553  1.00  0.00          
ATOM   2887  OG  SER   186      65.471  30.995  51.694  1.00  0.00          
ATOM   2888  HG  SER   186      66.329  31.358  51.926  1.00  0.00          
ATOM   2889  C   SER   186      65.155  30.489  48.669  1.00  0.00          
ATOM   2890  O   SER   186      64.405  29.609  48.249  1.00  0.00          
ATOM   2891  N   LYS   187      65.004  31.739  48.325  1.00  0.00          
ATOM   2892  H   LYS   187      65.590  32.422  48.785  1.00  0.00          
ATOM   2893  CA  LYS   187      63.958  32.386  47.488  1.00  0.00          
ATOM   2894  HA  LYS   187      63.598  31.729  46.696  1.00  0.00          
ATOM   2895  CB  LYS   187      62.794  32.910  48.323  1.00  0.00          
ATOM   2896  HB2 LYS   187      63.232  33.629  49.016  1.00  0.00          
ATOM   2897  HB3 LYS   187      62.171  33.418  47.587  1.00  0.00          
ATOM   2898  CG  LYS   187      61.861  31.941  49.101  1.00  0.00          
ATOM   2899  HG2 LYS   187      62.338  31.411  49.925  1.00  0.00          
ATOM   2900  HG3 LYS   187      61.012  32.483  49.518  1.00  0.00          
ATOM   2901  CD  LYS   187      61.301  30.846  48.155  1.00  0.00          
ATOM   2902  HD2 LYS   187      60.778  31.356  47.346  1.00  0.00          
ATOM   2903  HD3 LYS   187      62.117  30.306  47.675  1.00  0.00          
ATOM   2904  CE  LYS   187      60.275  30.002  49.010  1.00  0.00          
ATOM   2905  HE2 LYS   187      60.866  29.472  49.757  1.00  0.00          
ATOM   2906  HE3 LYS   187      59.466  30.647  49.354  1.00  0.00          
ATOM   2907  NZ  LYS   187      59.670  28.909  48.275  1.00  0.00          
ATOM   2908  HZ1 LYS   187      59.243  29.271  47.434  1.00  0.00          
ATOM   2909  HZ2 LYS   187      60.260  28.118  48.058  1.00  0.00          
ATOM   2910  HZ3 LYS   187      59.009  28.353  48.799  1.00  0.00          
ATOM   2911  C   LYS   187      64.551  33.607  46.729  1.00  0.00          
ATOM   2912  O   LYS   187      64.956  34.627  47.273  1.00  0.00          
ATOM   2913  N   LEU   188      64.628  33.484  45.406  1.00  0.00          
ATOM   2914  H   LEU   188      64.198  32.653  45.027  1.00  0.00          
ATOM   2915  CA  LEU   188      65.084  34.471  44.456  1.00  0.00          
ATOM   2916  HA  LEU   188      65.849  35.070  44.950  1.00  0.00          
ATOM   2917  CB  LEU   188      65.959  33.878  43.342  1.00  0.00          
ATOM   2918  HB2 LEU   188      65.393  33.080  42.863  1.00  0.00          
ATOM   2919  HB3 LEU   188      66.132  34.646  42.589  1.00  0.00          
ATOM   2920  CG  LEU   188      67.258  33.270  43.827  1.00  0.00          
ATOM   2921  HG  LEU   188      67.377  33.533  44.878  1.00  0.00          
ATOM   2922  CD1 LEU   188      67.437  31.760  43.695  1.00  0.00          
ATOM   2923 HD11 LEU   188      67.158  31.601  42.653  1.00  0.00          
ATOM   2924 HD12 LEU   188      68.433  31.405  43.960  1.00  0.00          
ATOM   2925 HD13 LEU   188      66.670  31.207  44.238  1.00  0.00          
ATOM   2926  CD2 LEU   188      68.433  33.881  43.134  1.00  0.00          
ATOM   2927 HD21 LEU   188      68.292  33.840  42.054  1.00  0.00          
ATOM   2928 HD22 LEU   188      68.594  34.925  43.401  1.00  0.00          
ATOM   2929 HD23 LEU   188      69.355  33.363  43.397  1.00  0.00          
ATOM   2930  C   LEU   188      64.058  35.448  43.932  1.00  0.00          
ATOM   2931  O   LEU   188      62.882  35.082  43.799  1.00  0.00          
ATOM   2932  N   PRO   189      64.466  36.683  43.600  1.00  0.00          
ATOM   2933  CD  PRO   189      65.842  37.184  43.457  1.00  0.00          
ATOM   2934  HD2 PRO   189      66.492  36.496  42.916  1.00  0.00          
ATOM   2935  HD3 PRO   189      66.218  37.327  44.470  1.00  0.00          
ATOM   2936  CG  PRO   189      65.763  38.507  42.802  1.00  0.00          
ATOM   2937  HG2 PRO   189      65.828  38.370  41.723  1.00  0.00          
ATOM   2938  HG3 PRO   189      66.539  39.197  43.133  1.00  0.00          
ATOM   2939  CB  PRO   189      64.377  39.006  43.187  1.00  0.00          
ATOM   2940  HB2 PRO   189      63.971  39.695  42.447  1.00  0.00          
ATOM   2941  HB3 PRO   189      64.411  39.525  44.145  1.00  0.00          
ATOM   2942  CA  PRO   189      63.511  37.746  43.182  1.00  0.00          
ATOM   2943  HA  PRO   189      62.850  37.738  44.049  1.00  0.00          
ATOM   2944  C   PRO   189      62.744  37.467  41.845  1.00  0.00          
ATOM   2945  O   PRO   189      63.287  37.453  40.722  1.00  0.00          
ATOM   2946  N   THR   190      61.394  37.509  42.088  1.00  0.00          
ATOM   2947  H   THR   190      61.041  37.656  43.022  1.00  0.00          
ATOM   2948  CA  THR   190      60.465  37.769  41.032  1.00  0.00          
ATOM   2949  HA  THR   190      60.627  37.071  40.211  1.00  0.00          
ATOM   2950  CB  THR   190      59.042  37.612  41.485  1.00  0.00          
ATOM   2951  HB  THR   190      58.739  38.406  42.168  1.00  0.00          
ATOM   2952  CG2 THR   190      58.051  37.605  40.274  1.00  0.00          
ATOM   2953 HG21 THR   190      57.046  37.403  40.644  1.00  0.00          
ATOM   2954 HG22 THR   190      58.062  38.568  39.764  1.00  0.00          
ATOM   2955 HG23 THR   190      58.378  36.797  39.620  1.00  0.00          
ATOM   2956  OG1 THR   190      58.870  36.367  42.123  1.00  0.00          
ATOM   2957  HG1 THR   190      59.150  36.513  43.030  1.00  0.00          
ATOM   2958  C   THR   190      60.721  39.233  40.570  1.00  0.00          
ATOM   2959  O   THR   190      60.582  40.162  41.340  1.00  0.00          
ATOM   2960  N   LEU   191      61.091  39.334  39.279  1.00  0.00          
ATOM   2961  H   LEU   191      61.337  38.586  38.645  1.00  0.00          
ATOM   2962  CA  LEU   191      61.381  40.638  38.676  1.00  0.00          
ATOM   2963  HA  LEU   191      61.870  41.233  39.447  1.00  0.00          
ATOM   2964  CB  LEU   191      62.392  40.543  37.563  1.00  0.00          
ATOM   2965  HB2 LEU   191      62.038  39.979  36.700  1.00  0.00          
ATOM   2966  HB3 LEU   191      62.664  41.549  37.242  1.00  0.00          
ATOM   2967  CG  LEU   191      63.743  39.849  38.036  1.00  0.00          
ATOM   2968  HG  LEU   191      63.572  38.772  38.036  1.00  0.00          
ATOM   2969  CD1 LEU   191      64.735  40.009  36.859  1.00  0.00          
ATOM   2970 HD11 LEU   191      64.889  41.077  36.709  1.00  0.00          
ATOM   2971 HD12 LEU   191      65.670  39.477  37.037  1.00  0.00          
ATOM   2972 HD13 LEU   191      64.224  39.656  35.963  1.00  0.00          
ATOM   2973  CD2 LEU   191      64.521  40.406  39.281  1.00  0.00          
ATOM   2974 HD21 LEU   191      64.595  41.493  39.286  1.00  0.00          
ATOM   2975 HD22 LEU   191      63.787  40.223  40.066  1.00  0.00          
ATOM   2976 HD23 LEU   191      65.419  39.843  39.536  1.00  0.00          
ATOM   2977  C   LEU   191      60.053  41.419  38.380  1.00  0.00          
ATOM   2978  O   LEU   191      59.882  42.593  38.662  1.00  0.00          
ATOM   2979  N   GLU   192      59.022  40.766  37.795  1.00  0.00          
ATOM   2980  H   GLU   192      59.231  39.795  37.612  1.00  0.00          
ATOM   2981  CA  GLU   192      57.725  41.343  37.331  1.00  0.00          
ATOM   2982  HA  GLU   192      57.963  42.278  36.824  1.00  0.00          
ATOM   2983  CB  GLU   192      57.129  40.407  36.274  1.00  0.00          
ATOM   2984  HB2 GLU   192      56.188  40.816  35.908  1.00  0.00          
ATOM   2985  HB3 GLU   192      57.813  40.245  35.441  1.00  0.00          
ATOM   2986  CG  GLU   192      56.762  38.990  36.716  1.00  0.00          
ATOM   2987  HG2 GLU   192      56.298  39.012  37.702  1.00  0.00          
ATOM   2988  HG3 GLU   192      55.944  38.632  36.090  1.00  0.00          
ATOM   2989  CD  GLU   192      57.949  37.955  36.739  1.00  0.00          
ATOM   2990  OE1 GLU   192      59.089  38.298  36.305  1.00  0.00          
ATOM   2991  OE2 GLU   192      57.641  36.763  37.153  1.00  0.00          
ATOM   2992  C   GLU   192      56.739  41.718  38.406  1.00  0.00          
ATOM   2993  O   GLU   192      56.611  41.022  39.431  1.00  0.00          
ATOM   2994  N   ARG   193      56.048  42.902  38.328  1.00  0.00          
ATOM   2995  H   ARG   193      56.141  43.445  37.482  1.00  0.00          
ATOM   2996  CA  ARG   193      55.148  43.430  39.422  1.00  0.00          
ATOM   2997  HA  ARG   193      55.474  43.011  40.374  1.00  0.00          
ATOM   2998  CB  ARG   193      55.249  44.956  39.554  1.00  0.00          
ATOM   2999  HB2 ARG   193      54.949  45.433  38.621  1.00  0.00          
ATOM   3000  HB3 ARG   193      54.462  45.309  40.220  1.00  0.00          
ATOM   3001  CG  ARG   193      56.638  45.484  39.990  1.00  0.00          
ATOM   3002  HG2 ARG   193      57.376  45.247  39.223  1.00  0.00          
ATOM   3003  HG3 ARG   193      56.435  46.555  39.974  1.00  0.00          
ATOM   3004  CD  ARG   193      57.075  45.120  41.423  1.00  0.00          
ATOM   3005  HD2 ARG   193      56.635  45.931  42.005  1.00  0.00          
ATOM   3006  HD3 ARG   193      56.638  44.181  41.763  1.00  0.00          
ATOM   3007  NE  ARG   193      58.555  45.083  41.545  1.00  0.00          
ATOM   3008  HE  ARG   193      58.958  44.162  41.644  1.00  0.00          
ATOM   3009  CZ  ARG   193      59.355  46.086  41.919  1.00  0.00          
ATOM   3010  NH1 ARG   193      58.919  47.276  42.142  1.00  0.00          
ATOM   3011 HH11 ARG   193      57.948  47.481  41.952  1.00  0.00          
ATOM   3012 HH12 ARG   193      59.537  48.025  42.422  1.00  0.00          
ATOM   3013  NH2 ARG   193      60.578  45.784  42.171  1.00  0.00          
ATOM   3014 HH21 ARG   193      60.960  44.871  41.970  1.00  0.00          
ATOM   3015 HH22 ARG   193      61.117  46.282  42.865  1.00  0.00          
ATOM   3016  C   ARG   193      53.707  43.008  39.306  1.00  0.00          
ATOM   3017  O   ARG   193      53.310  42.591  38.216  1.00  0.00          
ATOM   3018  N   TRP   194      52.864  43.209  40.273  1.00  0.00          
ATOM   3019  H   TRP   194      53.224  43.639  41.113  1.00  0.00          
ATOM   3020  CA  TRP   194      51.445  42.871  40.255  1.00  0.00          
ATOM   3021  HA  TRP   194      51.384  41.913  39.738  1.00  0.00          
ATOM   3022  CB  TRP   194      51.084  42.648  41.698  1.00  0.00          
ATOM   3023  HB2 TRP   194      51.751  41.961  42.220  1.00  0.00          
ATOM   3024  HB3 TRP   194      51.182  43.619  42.183  1.00  0.00          
ATOM   3025  CG  TRP   194      49.719  42.092  41.988  1.00  0.00          
ATOM   3026  CD1 TRP   194      49.446  40.754  42.042  1.00  0.00          
ATOM   3027  HD1 TRP   194      50.211  40.013  41.858  1.00  0.00          
ATOM   3028  NE1 TRP   194      48.100  40.601  42.048  1.00  0.00          
ATOM   3029  HE1 TRP   194      47.589  39.762  42.284  1.00  0.00          
ATOM   3030  CE2 TRP   194      47.406  41.804  42.094  1.00  0.00          
ATOM   3031  CZ2 TRP   194      46.028  42.126  42.288  1.00  0.00          
ATOM   3032  HZ2 TRP   194      45.305  41.346  42.478  1.00  0.00          
ATOM   3033  CH2 TRP   194      45.691  43.473  42.269  1.00  0.00          
ATOM   3034  HH2 TRP   194      44.679  43.820  42.418  1.00  0.00          
ATOM   3035  CZ3 TRP   194      46.627  44.438  42.018  1.00  0.00          
ATOM   3036  HZ3 TRP   194      46.307  45.457  41.858  1.00  0.00          
ATOM   3037  CE3 TRP   194      47.977  44.089  41.944  1.00  0.00          
ATOM   3038  HE3 TRP   194      48.733  44.824  41.711  1.00  0.00          
ATOM   3039  CD2 TRP   194      48.408  42.792  42.062  1.00  0.00          
ATOM   3040  C   TRP   194      50.480  43.946  39.671  1.00  0.00          
ATOM   3041  O   TRP   194      50.417  45.127  40.039  1.00  0.00          
ATOM   3042  N   PHE   195      49.611  43.444  38.763  1.00  0.00          
ATOM   3043  H   PHE   195      49.666  42.497  38.416  1.00  0.00          
ATOM   3044  CA  PHE   195      48.474  44.176  38.224  1.00  0.00          
ATOM   3045  HA  PHE   195      48.339  45.096  38.792  1.00  0.00          
ATOM   3046  CB  PHE   195      48.686  44.604  36.817  1.00  0.00          
ATOM   3047  HB2 PHE   195      48.689  43.694  36.216  1.00  0.00          
ATOM   3048  HB3 PHE   195      47.828  45.248  36.622  1.00  0.00          
ATOM   3049  CG  PHE   195      50.066  45.300  36.490  1.00  0.00          
ATOM   3050  CD1 PHE   195      50.256  46.600  36.993  1.00  0.00          
ATOM   3051  HD1 PHE   195      49.602  47.127  37.672  1.00  0.00          
ATOM   3052  CE1 PHE   195      51.500  47.224  36.770  1.00  0.00          
ATOM   3053  HE1 PHE   195      51.668  48.228  37.132  1.00  0.00          
ATOM   3054  CZ  PHE   195      52.579  46.657  35.990  1.00  0.00          
ATOM   3055  HZ  PHE   195      53.531  47.149  35.859  1.00  0.00          
ATOM   3056  CE2 PHE   195      52.341  45.343  35.542  1.00  0.00          
ATOM   3057  HE2 PHE   195      53.131  44.897  34.956  1.00  0.00          
ATOM   3058  CD2 PHE   195      51.101  44.734  35.729  1.00  0.00          
ATOM   3059  HD2 PHE   195      50.975  43.730  35.353  1.00  0.00          
ATOM   3060  C   PHE   195      47.101  43.430  38.356  1.00  0.00          
ATOM   3061  O   PHE   195      47.114  42.187  38.428  1.00  0.00          
ATOM   3062  N   LEU   196      46.041  44.209  38.457  1.00  0.00          
ATOM   3063  H   LEU   196      46.188  45.208  38.417  1.00  0.00          
ATOM   3064  CA  LEU   196      44.637  43.685  38.648  1.00  0.00          
ATOM   3065  HA  LEU   196      44.671  42.790  39.269  1.00  0.00          
ATOM   3066  CB  LEU   196      43.681  44.678  39.387  1.00  0.00          
ATOM   3067  HB2 LEU   196      44.083  44.882  40.379  1.00  0.00          
ATOM   3068  HB3 LEU   196      43.772  45.610  38.831  1.00  0.00          
ATOM   3069  CG  LEU   196      42.237  44.239  39.448  1.00  0.00          
ATOM   3070  HG  LEU   196      41.809  43.973  38.482  1.00  0.00          
ATOM   3071  CD1 LEU   196      41.975  42.977  40.288  1.00  0.00          
ATOM   3072 HD11 LEU   196      42.377  43.162  41.284  1.00  0.00          
ATOM   3073 HD12 LEU   196      40.898  42.816  40.259  1.00  0.00          
ATOM   3074 HD13 LEU   196      42.591  42.210  39.817  1.00  0.00          
ATOM   3075  CD2 LEU   196      41.435  45.375  40.009  1.00  0.00          
ATOM   3076 HD21 LEU   196      41.619  46.149  39.263  1.00  0.00          
ATOM   3077 HD22 LEU   196      40.424  44.992  40.149  1.00  0.00          
ATOM   3078 HD23 LEU   196      41.960  45.469  40.959  1.00  0.00          
ATOM   3079  C   LEU   196      44.048  43.266  37.324  1.00  0.00          
ATOM   3080  O   LEU   196      43.234  42.403  37.326  1.00  0.00          
ATOM   3081  N   ASN   197      44.499  43.862  36.247  1.00  0.00          
ATOM   3082  H   ASN   197      45.249  44.532  36.336  1.00  0.00          
ATOM   3083  CA  ASN   197      43.916  43.783  34.950  1.00  0.00          
ATOM   3084  HA  ASN   197      43.495  42.809  34.699  1.00  0.00          
ATOM   3085  CB  ASN   197      42.732  44.852  34.946  1.00  0.00          
ATOM   3086  HB2 ASN   197      41.829  44.405  35.362  1.00  0.00          
ATOM   3087  HB3 ASN   197      43.100  45.621  35.626  1.00  0.00          
ATOM   3088  CG  ASN   197      42.541  45.486  33.575  1.00  0.00          
ATOM   3089  OD1 ASN   197      41.776  44.957  32.728  1.00  0.00          
ATOM   3090  ND2 ASN   197      43.194  46.627  33.390  1.00  0.00          
ATOM   3091 HD21 ASN   197      43.053  47.193  32.566  1.00  0.00          
ATOM   3092 HD22 ASN   197      43.734  46.993  34.162  1.00  0.00          
ATOM   3093  C   ASN   197      45.059  44.161  33.936  1.00  0.00          
ATOM   3094  O   ASN   197      45.878  44.983  34.253  1.00  0.00          
ATOM   3095  N   ASP   198      45.121  43.490  32.796  1.00  0.00          
ATOM   3096  H   ASP   198      44.506  42.715  32.594  1.00  0.00          
ATOM   3097  CA  ASP   198      46.300  43.556  31.871  1.00  0.00          
ATOM   3098  HA  ASP   198      47.174  43.229  32.433  1.00  0.00          
ATOM   3099  CB  ASP   198      46.154  42.692  30.618  1.00  0.00          
ATOM   3100  HB2 ASP   198      45.383  43.036  29.928  1.00  0.00          
ATOM   3101  HB3 ASP   198      47.139  42.716  30.152  1.00  0.00          
ATOM   3102  CG  ASP   198      45.912  41.176  30.953  1.00  0.00          
ATOM   3103  OD1 ASP   198      44.724  40.781  31.173  1.00  0.00          
ATOM   3104  OD2 ASP   198      46.861  40.347  30.961  1.00  0.00          
ATOM   3105  C   ASP   198      46.601  45.010  31.341  1.00  0.00          
ATOM   3106  O   ASP   198      47.709  45.321  31.006  1.00  0.00          
ATOM   3107  N   THR   199      45.552  45.783  31.214  1.00  0.00          
ATOM   3108  H   THR   199      44.718  45.342  31.576  1.00  0.00          
ATOM   3109  CA  THR   199      45.480  47.130  30.723  1.00  0.00          
ATOM   3110  HA  THR   199      46.238  47.297  29.958  1.00  0.00          
ATOM   3111  CB  THR   199      44.160  47.397  29.976  1.00  0.00          
ATOM   3112  HB  THR   199      43.981  48.453  29.775  1.00  0.00          
ATOM   3113  CG2 THR   199      44.121  46.615  28.628  1.00  0.00          
ATOM   3114 HG21 THR   199      44.021  45.556  28.866  1.00  0.00          
ATOM   3115 HG22 THR   199      43.339  47.012  27.980  1.00  0.00          
ATOM   3116 HG23 THR   199      44.985  46.785  27.986  1.00  0.00          
ATOM   3117  OG1 THR   199      42.997  46.979  30.694  1.00  0.00          
ATOM   3118  HG1 THR   199      42.253  47.279  30.167  1.00  0.00          
ATOM   3119  C   THR   199      45.665  48.210  31.778  1.00  0.00          
ATOM   3120  O   THR   199      45.742  49.369  31.481  1.00  0.00          
ATOM   3121  N   ASP   200      46.012  47.811  33.012  1.00  0.00          
ATOM   3122  H   ASP   200      45.852  46.828  33.178  1.00  0.00          
ATOM   3123  CA  ASP   200      46.713  48.704  33.965  1.00  0.00          
ATOM   3124  HA  ASP   200      46.074  49.567  34.153  1.00  0.00          
ATOM   3125  CB  ASP   200      46.900  47.984  35.303  1.00  0.00          
ATOM   3126  HB2 ASP   200      47.601  47.154  35.219  1.00  0.00          
ATOM   3127  HB3 ASP   200      47.303  48.724  35.994  1.00  0.00          
ATOM   3128  CG  ASP   200      45.638  47.436  36.014  1.00  0.00          
ATOM   3129  OD1 ASP   200      44.495  47.828  35.692  1.00  0.00          
ATOM   3130  OD2 ASP   200      45.864  46.752  37.026  1.00  0.00          
ATOM   3131  C   ASP   200      47.994  49.195  33.360  1.00  0.00          
ATOM   3132  O   ASP   200      48.306  50.389  33.394  1.00  0.00          
ATOM   3133  N   HIE   201      48.888  48.261  32.963  1.00  0.00          
ATOM   3134  H   HIE   201      48.393  47.388  32.849  1.00  0.00          
ATOM   3135  CA  HIE   201      50.241  48.555  32.343  1.00  0.00          
ATOM   3136  HA  HIE   201      50.763  49.235  33.017  1.00  0.00          
ATOM   3137  CB  HIE   201      51.010  47.257  32.285  1.00  0.00          
ATOM   3138  HB2 HIE   201      51.233  46.989  33.318  1.00  0.00          
ATOM   3139  HB3 HIE   201      50.413  46.451  31.857  1.00  0.00          
ATOM   3140  CG  HIE   201      52.244  47.220  31.387  1.00  0.00          
ATOM   3141  ND1 HIE   201      52.278  46.906  30.026  1.00  0.00          
ATOM   3142  CE1 HIE   201      53.571  47.072  29.595  1.00  0.00          
ATOM   3143  HE1 HIE   201      54.028  46.972  28.621  1.00  0.00          
ATOM   3144  NE2 HIE   201      54.307  47.280  30.719  1.00  0.00          
ATOM   3145  HE2 HIE   201      55.303  47.128  30.782  1.00  0.00          
ATOM   3146  CD2 HIE   201      53.505  47.503  31.770  1.00  0.00          
ATOM   3147  HD2 HIE   201      53.874  47.677  32.770  1.00  0.00          
ATOM   3148  C   HIE   201      50.086  49.303  30.981  1.00  0.00          
ATOM   3149  O   HIE   201      49.038  49.171  30.358  1.00  0.00          
ATOM   3150  N   PRO   202      51.215  49.961  30.530  1.00  0.00          
ATOM   3151  CD  PRO   202      51.493  50.236  29.103  1.00  0.00          
ATOM   3152  HD2 PRO   202      51.048  51.161  28.733  1.00  0.00          
ATOM   3153  HD3 PRO   202      51.080  49.411  28.522  1.00  0.00          
ATOM   3154  CG  PRO   202      52.946  50.459  29.066  1.00  0.00          
ATOM   3155  HG2 PRO   202      53.222  51.011  28.167  1.00  0.00          
ATOM   3156  HG3 PRO   202      53.522  49.535  29.109  1.00  0.00          
ATOM   3157  CB  PRO   202      53.248  51.118  30.420  1.00  0.00          
ATOM   3158  HB2 PRO   202      53.349  52.179  30.194  1.00  0.00          
ATOM   3159  HB3 PRO   202      54.202  50.735  30.784  1.00  0.00          
ATOM   3160  CA  PRO   202      52.166  50.659  31.381  1.00  0.00          
ATOM   3161  HA  PRO   202      52.673  49.912  31.992  1.00  0.00          
ATOM   3162  C   PRO   202      51.490  51.758  32.084  1.00  0.00          
ATOM   3163  O   PRO   202      50.907  52.577  31.356  1.00  0.00          
ATOM   3164  N   ILE   203      51.495  51.868  33.434  1.00  0.00          
ATOM   3165  H   ILE   203      52.139  51.315  33.982  1.00  0.00          
ATOM   3166  CA  ILE   203      50.679  52.885  34.169  1.00  0.00          
ATOM   3167  HA  ILE   203      49.660  52.881  33.781  1.00  0.00          
ATOM   3168  CB  ILE   203      50.575  52.562  35.735  1.00  0.00          
ATOM   3169  HB  ILE   203      51.570  52.610  36.176  1.00  0.00          
ATOM   3170  CG2 ILE   203      49.678  53.567  36.523  1.00  0.00          
ATOM   3171 HG21 ILE   203      49.830  53.308  37.571  1.00  0.00          
ATOM   3172 HG22 ILE   203      49.906  54.631  36.459  1.00  0.00          
ATOM   3173 HG23 ILE   203      48.623  53.477  36.266  1.00  0.00          
ATOM   3174  CG1 ILE   203      50.015  51.148  36.030  1.00  0.00          
ATOM   3175 HG12 ILE   203      48.947  51.118  35.815  1.00  0.00          
ATOM   3176 HG13 ILE   203      50.564  50.371  35.496  1.00  0.00          
ATOM   3177  CD1 ILE   203      50.139  50.754  37.538  1.00  0.00          
ATOM   3178 HD11 ILE   203      51.171  50.881  37.866  1.00  0.00          
ATOM   3179 HD12 ILE   203      49.432  51.080  38.300  1.00  0.00          
ATOM   3180 HD13 ILE   203      49.833  49.709  37.497  1.00  0.00          
ATOM   3181  C   ILE   203      51.334  54.239  33.926  1.00  0.00          
ATOM   3182  O   ILE   203      52.528  54.358  34.201  1.00  0.00          
ATOM   3183  N   ARG   204      50.525  55.282  33.539  1.00  0.00          
ATOM   3184  H   ARG   204      49.580  54.994  33.330  1.00  0.00          
ATOM   3185  CA  ARG   204      50.864  56.688  33.630  1.00  0.00          
ATOM   3186  HA  ARG   204      51.947  56.763  33.721  1.00  0.00          
ATOM   3187  CB  ARG   204      50.329  57.481  32.427  1.00  0.00          
ATOM   3188  HB2 ARG   204      49.297  57.194  32.226  1.00  0.00          
ATOM   3189  HB3 ARG   204      50.349  58.538  32.693  1.00  0.00          
ATOM   3190  CG  ARG   204      51.247  57.230  31.138  1.00  0.00          
ATOM   3191  HG2 ARG   204      52.157  57.816  31.273  1.00  0.00          
ATOM   3192  HG3 ARG   204      51.388  56.152  31.067  1.00  0.00          
ATOM   3193  CD  ARG   204      50.670  57.651  29.846  1.00  0.00          
ATOM   3194  HD2 ARG   204      49.670  57.217  29.857  1.00  0.00          
ATOM   3195  HD3 ARG   204      50.500  58.726  29.779  1.00  0.00          
ATOM   3196  NE  ARG   204      51.377  57.079  28.687  1.00  0.00          
ATOM   3197  HE  ARG   204      51.835  56.231  28.987  1.00  0.00          
ATOM   3198  CZ  ARG   204      51.463  57.473  27.416  1.00  0.00          
ATOM   3199  NH1 ARG   204      50.844  58.538  26.966  1.00  0.00          
ATOM   3200 HH11 ARG   204      50.757  59.234  27.692  1.00  0.00          
ATOM   3201 HH12 ARG   204      51.021  59.019  26.095  1.00  0.00          
ATOM   3202  NH2 ARG   204      52.088  56.722  26.547  1.00  0.00          
ATOM   3203 HH21 ARG   204      52.174  55.725  26.686  1.00  0.00          
ATOM   3204 HH22 ARG   204      52.144  57.020  25.584  1.00  0.00          
ATOM   3205  C   ARG   204      50.241  57.322  34.912  1.00  0.00          
ATOM   3206  O   ARG   204      49.110  56.937  35.310  1.00  0.00          
ATOM   3207  N   PHE   205      51.020  58.169  35.527  1.00  0.00          
ATOM   3208  H   PHE   205      51.912  58.399  35.113  1.00  0.00          
ATOM   3209  CA  PHE   205      50.649  58.798  36.838  1.00  0.00          
ATOM   3210  HA  PHE   205      49.590  58.633  37.036  1.00  0.00          
ATOM   3211  CB  PHE   205      51.474  58.071  37.941  1.00  0.00          
ATOM   3212  HB2 PHE   205      51.029  58.432  38.869  1.00  0.00          
ATOM   3213  HB3 PHE   205      51.305  56.996  37.874  1.00  0.00          
ATOM   3214  CG  PHE   205      52.971  58.317  37.977  1.00  0.00          
ATOM   3215  CD1 PHE   205      53.514  59.378  38.710  1.00  0.00          
ATOM   3216  HD1 PHE   205      52.865  59.945  39.361  1.00  0.00          
ATOM   3217  CE1 PHE   205      54.884  59.722  38.543  1.00  0.00          
ATOM   3218  HE1 PHE   205      55.144  60.656  39.019  1.00  0.00          
ATOM   3219  CZ  PHE   205      55.660  58.889  37.762  1.00  0.00          
ATOM   3220  HZ  PHE   205      56.731  58.998  37.670  1.00  0.00          
ATOM   3221  CE2 PHE   205      55.101  57.889  36.995  1.00  0.00          
ATOM   3222  HE2 PHE   205      55.695  57.326  36.290  1.00  0.00          
ATOM   3223  CD2 PHE   205      53.770  57.548  37.110  1.00  0.00          
ATOM   3224  HD2 PHE   205      53.376  56.756  36.490  1.00  0.00          
ATOM   3225  C   PHE   205      50.810  60.339  36.827  1.00  0.00          
ATOM   3226  O   PHE   205      51.658  60.795  36.065  1.00  0.00          
ATOM   3227  N   SER   206      50.169  61.159  37.708  1.00  0.00          
ATOM   3228  H   SER   206      49.403  60.851  38.288  1.00  0.00          
ATOM   3229  CA  SER   206      50.577  62.614  37.935  1.00  0.00          
ATOM   3230  HA  SER   206      51.111  62.945  37.044  1.00  0.00          
ATOM   3231  CB  SER   206      49.316  63.528  38.086  1.00  0.00          
ATOM   3232  HB2 SER   206      48.843  63.195  39.010  1.00  0.00          
ATOM   3233  HB3 SER   206      49.669  64.546  38.256  1.00  0.00          
ATOM   3234  OG  SER   206      48.444  63.412  36.996  1.00  0.00          
ATOM   3235  HG  SER   206      48.878  63.747  36.208  1.00  0.00          
ATOM   3236  C   SER   206      51.408  62.767  39.198  1.00  0.00          
ATOM   3237  O   SER   206      51.188  62.018  40.139  1.00  0.00          
ATOM   3238  N   PHE   207      52.292  63.759  39.189  1.00  0.00          
ATOM   3239  H   PHE   207      52.229  64.284  38.328  1.00  0.00          
ATOM   3240  CA  PHE   207      52.871  64.305  40.456  1.00  0.00          
ATOM   3241  HA  PHE   207      53.396  63.444  40.870  1.00  0.00          
ATOM   3242  CB  PHE   207      53.995  65.231  40.130  1.00  0.00          
ATOM   3243  HB2 PHE   207      53.628  66.107  39.596  1.00  0.00          
ATOM   3244  HB3 PHE   207      54.400  65.553  41.089  1.00  0.00          
ATOM   3245  CG  PHE   207      55.140  64.597  39.372  1.00  0.00          
ATOM   3246  CD1 PHE   207      55.975  63.642  39.974  1.00  0.00          
ATOM   3247  HD1 PHE   207      55.954  63.451  41.037  1.00  0.00          
ATOM   3248  CE1 PHE   207      57.015  63.102  39.197  1.00  0.00          
ATOM   3249  HE1 PHE   207      57.709  62.350  39.540  1.00  0.00          
ATOM   3250  CZ  PHE   207      57.165  63.471  37.841  1.00  0.00          
ATOM   3251  HZ  PHE   207      57.898  62.991  37.210  1.00  0.00          
ATOM   3252  CE2 PHE   207      56.234  64.344  37.231  1.00  0.00          
ATOM   3253  HE2 PHE   207      56.441  64.777  36.264  1.00  0.00          
ATOM   3254  CD2 PHE   207      55.158  64.858  37.995  1.00  0.00          
ATOM   3255  HD2 PHE   207      54.485  65.565  37.532  1.00  0.00          
ATOM   3256  C   PHE   207      51.903  64.802  41.528  1.00  0.00          
ATOM   3257  O   PHE   207      50.839  65.414  41.342  1.00  0.00          
ATOM   3258  N   SER   208      52.372  64.690  42.804  1.00  0.00          
ATOM   3259  H   SER   208      53.328  64.414  42.974  1.00  0.00          
ATOM   3260  CA  SER   208      51.519  65.011  43.952  1.00  0.00          
ATOM   3261  HA  SER   208      50.505  64.630  43.832  1.00  0.00          
ATOM   3262  CB  SER   208      51.930  64.433  45.305  1.00  0.00          
ATOM   3263  HB2 SER   208      51.193  64.763  46.038  1.00  0.00          
ATOM   3264  HB3 SER   208      51.965  63.355  45.146  1.00  0.00          
ATOM   3265  OG  SER   208      53.214  64.949  45.765  1.00  0.00          
ATOM   3266  HG  SER   208      53.911  64.731  45.142  1.00  0.00          
ATOM   3267  C   SER   208      51.297  66.476  44.231  1.00  0.00          
ATOM   3268  O   SER   208      52.216  67.320  43.916  1.00  0.00          
ATOM   3269  N   MET   209      50.152  66.878  44.785  1.00  0.00          
ATOM   3270  H   MET   209      49.437  66.184  44.983  1.00  0.00          
ATOM   3271  CA  MET   209      49.963  68.238  45.305  1.00  0.00          
ATOM   3272  HA  MET   209      50.201  68.962  44.523  1.00  0.00          
ATOM   3273  CB  MET   209      48.505  68.434  45.745  1.00  0.00          
ATOM   3274  HB2 MET   209      48.268  67.699  46.515  1.00  0.00          
ATOM   3275  HB3 MET   209      48.387  69.430  46.176  1.00  0.00          
ATOM   3276  CG  MET   209      47.516  68.289  44.586  1.00  0.00          
ATOM   3277  HG2 MET   209      47.705  69.091  43.872  1.00  0.00          
ATOM   3278  HG3 MET   209      47.683  67.338  44.085  1.00  0.00          
ATOM   3279  SD  MET   209      45.775  68.356  45.077  1.00  0.00          
ATOM   3280  CE  MET   209      45.587  66.721  45.831  1.00  0.00          
ATOM   3281  HE1 MET   209      44.553  66.597  46.147  1.00  0.00          
ATOM   3282  HE2 MET   209      45.837  65.948  45.104  1.00  0.00          
ATOM   3283  HE3 MET   209      46.240  66.629  46.699  1.00  0.00          
ATOM   3284  C   MET   209      50.890  68.486  46.502  1.00  0.00          
ATOM   3285  O   MET   209      51.208  67.552  47.241  1.00  0.00          
ATOM   3286  N   LYS   210      51.257  69.737  46.782  1.00  0.00          
ATOM   3287  H   LYS   210      50.968  70.518  46.211  1.00  0.00          
ATOM   3288  CA  LYS   210      51.916  70.149  48.039  1.00  0.00          
ATOM   3289  HA  LYS   210      51.513  69.569  48.870  1.00  0.00          
ATOM   3290  CB  LYS   210      51.563  71.595  48.281  1.00  0.00          
ATOM   3291  HB2 LYS   210      51.987  71.923  49.230  1.00  0.00          
ATOM   3292  HB3 LYS   210      52.017  72.153  47.461  1.00  0.00          
ATOM   3293  CG  LYS   210      50.062  71.849  48.296  1.00  0.00          
ATOM   3294  HG2 LYS   210      49.724  71.643  47.280  1.00  0.00          
ATOM   3295  HG3 LYS   210      49.622  71.130  48.987  1.00  0.00          
ATOM   3296  CD  LYS   210      49.735  73.352  48.594  1.00  0.00          
ATOM   3297  HD2 LYS   210      50.021  73.527  49.631  1.00  0.00          
ATOM   3298  HD3 LYS   210      50.462  73.989  48.090  1.00  0.00          
ATOM   3299  CE  LYS   210      48.284  73.832  48.276  1.00  0.00          
ATOM   3300  HE2 LYS   210      48.168  74.865  48.602  1.00  0.00          
ATOM   3301  HE3 LYS   210      48.153  73.872  47.195  1.00  0.00          
ATOM   3302  NZ  LYS   210      47.275  72.963  48.867  1.00  0.00          
ATOM   3303  HZ1 LYS   210      47.315  73.140  49.861  1.00  0.00          
ATOM   3304  HZ2 LYS   210      46.323  73.039  48.538  1.00  0.00          
ATOM   3305  HZ3 LYS   210      47.609  72.010  48.857  1.00  0.00          
ATOM   3306  C   LYS   210      53.372  69.758  48.171  1.00  0.00          
ATOM   3307  O   LYS   210      54.041  69.513  47.200  1.00  0.00          
ATOM   3308  N   PHE   211      53.782  69.775  49.467  1.00  0.00          
ATOM   3309  H   PHE   211      53.186  70.056  50.233  1.00  0.00          
ATOM   3310  CA  PHE   211      55.157  69.456  49.925  1.00  0.00          
ATOM   3311  HA  PHE   211      55.523  68.670  49.265  1.00  0.00          
ATOM   3312  CB  PHE   211      56.033  70.664  49.767  1.00  0.00          
ATOM   3313  HB2 PHE   211      55.902  71.128  48.789  1.00  0.00          
ATOM   3314  HB3 PHE   211      55.852  71.464  50.485  1.00  0.00          
ATOM   3315  CG  PHE   211      57.523  70.306  49.675  1.00  0.00          
ATOM   3316  CD1 PHE   211      58.064  70.044  48.420  1.00  0.00          
ATOM   3317  HD1 PHE   211      57.444  69.839  47.560  1.00  0.00          
ATOM   3318  CE1 PHE   211      59.426  69.748  48.241  1.00  0.00          
ATOM   3319  HE1 PHE   211      59.768  69.466  47.256  1.00  0.00          
ATOM   3320  CZ  PHE   211      60.312  69.916  49.340  1.00  0.00          
ATOM   3321  HZ  PHE   211      61.385  69.855  49.227  1.00  0.00          
ATOM   3322  CE2 PHE   211      59.800  70.255  50.559  1.00  0.00          
ATOM   3323  HE2 PHE   211      60.382  70.327  51.466  1.00  0.00          
ATOM   3324  CD2 PHE   211      58.391  70.399  50.754  1.00  0.00          
ATOM   3325  HD2 PHE   211      58.079  70.711  51.740  1.00  0.00          
ATOM   3326  C   PHE   211      55.140  69.020  51.413  1.00  0.00          
ATOM   3327  O   PHE   211      54.049  69.158  51.987  1.00  0.00          
ATOM   3328  N   GLN   212      56.219  68.554  52.050  1.00  0.00          
ATOM   3329  H   GLN   212      57.075  68.415  51.523  1.00  0.00          
ATOM   3330  CA  GLN   212      56.262  68.151  53.470  1.00  0.00          
ATOM   3331  HA  GLN   212      55.455  68.646  54.007  1.00  0.00          
ATOM   3332  CB  GLN   212      56.049  66.629  53.610  1.00  0.00          
ATOM   3333  HB2 GLN   212      56.771  66.080  53.005  1.00  0.00          
ATOM   3334  HB3 GLN   212      56.254  66.363  54.647  1.00  0.00          
ATOM   3335  CG  GLN   212      54.608  66.168  53.306  1.00  0.00          
ATOM   3336  HG2 GLN   212      54.442  65.239  53.848  1.00  0.00          
ATOM   3337  HG3 GLN   212      53.906  66.900  53.705  1.00  0.00          
ATOM   3338  CD  GLN   212      54.249  65.890  51.843  1.00  0.00          
ATOM   3339  OE1 GLN   212      53.085  65.725  51.508  1.00  0.00          
ATOM   3340  NE2 GLN   212      55.173  65.815  50.910  1.00  0.00          
ATOM   3341 HE21 GLN   212      54.868  65.600  49.968  1.00  0.00          
ATOM   3342 HE22 GLN   212      56.154  65.994  51.111  1.00  0.00          
ATOM   3343  C   GLN   212      57.574  68.582  54.158  1.00  0.00          
ATOM   3344  O   GLN   212      58.625  68.622  53.517  1.00  0.00          
ATOM   3345  N   SER   213      57.514  68.926  55.455  1.00  0.00          
ATOM   3346  H   SER   213      56.617  68.895  55.917  1.00  0.00          
ATOM   3347  CA  SER   213      58.652  69.343  56.284  1.00  0.00          
ATOM   3348  HA  SER   213      59.300  68.468  56.244  1.00  0.00          
ATOM   3349  CB  SER   213      59.272  70.590  55.794  1.00  0.00          
ATOM   3350  HB2 SER   213      60.195  70.761  56.346  1.00  0.00          
ATOM   3351  HB3 SER   213      59.763  70.390  54.841  1.00  0.00          
ATOM   3352  OG  SER   213      58.404  71.693  55.690  1.00  0.00          
ATOM   3353  HG  SER   213      57.768  71.670  56.409  1.00  0.00          
ATOM   3354  C   SER   213      58.328  69.632  57.787  1.00  0.00          
ATOM   3355  O   SER   213      57.215  70.043  58.091  1.00  0.00          
ATOM   3356  N   GLY   214      59.225  69.371  58.734  1.00  0.00          
ATOM   3357  H   GLY   214      60.149  69.102  58.424  1.00  0.00          
ATOM   3358  CA  GLY   214      58.806  69.459  60.131  1.00  0.00          
ATOM   3359  HA2 GLY   214      58.472  70.478  60.327  1.00  0.00          
ATOM   3360  HA3 GLY   214      57.925  68.837  60.290  1.00  0.00          
ATOM   3361  C   GLY   214      59.858  69.027  61.197  1.00  0.00          
ATOM   3362  O   GLY   214      60.944  68.581  60.869  1.00  0.00          
ATOM   3363  N   GLN   215      59.558  69.374  62.491  1.00  0.00          
ATOM   3364  H   GLN   215      58.613  69.694  62.645  1.00  0.00          
ATOM   3365  CA  GLN   215      60.578  69.489  63.590  1.00  0.00          
ATOM   3366  HA  GLN   215      61.509  69.151  63.137  1.00  0.00          
ATOM   3367  CB  GLN   215      60.693  70.948  63.997  1.00  0.00          
ATOM   3368  HB2 GLN   215      59.741  71.286  64.406  1.00  0.00          
ATOM   3369  HB3 GLN   215      61.410  71.085  64.806  1.00  0.00          
ATOM   3370  CG  GLN   215      61.165  71.872  62.819  1.00  0.00          
ATOM   3371  HG2 GLN   215      60.413  71.986  62.038  1.00  0.00          
ATOM   3372  HG3 GLN   215      61.335  72.849  63.272  1.00  0.00          
ATOM   3373  CD  GLN   215      62.542  71.581  62.199  1.00  0.00          
ATOM   3374  OE1 GLN   215      63.397  70.940  62.711  1.00  0.00          
ATOM   3375  NE2 GLN   215      62.819  72.133  61.106  1.00  0.00          
ATOM   3376 HE21 GLN   215      63.688  71.919  60.638  1.00  0.00          
ATOM   3377 HE22 GLN   215      62.179  72.825  60.742  1.00  0.00          
ATOM   3378  C   GLN   215      60.238  68.536  64.783  1.00  0.00          
ATOM   3379  O   GLN   215      60.880  68.668  65.847  1.00  0.00          
ATOM   3380  N   LEU   216      59.387  67.566  64.675  1.00  0.00          
ATOM   3381  H   LEU   216      59.094  67.210  63.776  1.00  0.00          
ATOM   3382  CA  LEU   216      58.815  66.836  65.778  1.00  0.00          
ATOM   3383  HA  LEU   216      58.392  67.516  66.517  1.00  0.00          
ATOM   3384  CB  LEU   216      57.808  65.917  65.139  1.00  0.00          
ATOM   3385  HB2 LEU   216      58.348  65.220  64.499  1.00  0.00          
ATOM   3386  HB3 LEU   216      57.388  65.334  65.958  1.00  0.00          
ATOM   3387  CG  LEU   216      56.633  66.523  64.310  1.00  0.00          
ATOM   3388  HG  LEU   216      57.046  67.164  63.532  1.00  0.00          
ATOM   3389  CD1 LEU   216      55.858  65.498  63.472  1.00  0.00          
ATOM   3390 HD11 LEU   216      54.929  65.900  63.066  1.00  0.00          
ATOM   3391 HD12 LEU   216      56.488  65.127  62.664  1.00  0.00          
ATOM   3392 HD13 LEU   216      55.634  64.618  64.075  1.00  0.00          
ATOM   3393  CD2 LEU   216      55.709  67.298  65.281  1.00  0.00          
ATOM   3394 HD21 LEU   216      54.687  67.395  64.913  1.00  0.00          
ATOM   3395 HD22 LEU   216      55.619  66.823  66.258  1.00  0.00          
ATOM   3396 HD23 LEU   216      56.143  68.292  65.396  1.00  0.00          
ATOM   3397  C   LEU   216      59.862  65.965  66.487  1.00  0.00          
ATOM   3398  O   LEU   216      60.855  65.527  65.983  1.00  0.00          
ATOM   3399  N   THR   217      59.582  65.620  67.754  1.00  0.00          
ATOM   3400  H   THR   217      58.658  65.884  68.065  1.00  0.00          
ATOM   3401  CA  THR   217      60.457  64.873  68.657  1.00  0.00          
ATOM   3402  HA  THR   217      61.475  64.887  68.269  1.00  0.00          
ATOM   3403  CB  THR   217      60.468  65.475  70.068  1.00  0.00          
ATOM   3404  HB  THR   217      59.456  65.644  70.436  1.00  0.00          
ATOM   3405  CG2 THR   217      61.124  64.569  71.114  1.00  0.00          
ATOM   3406 HG21 THR   217      62.158  64.451  70.788  1.00  0.00          
ATOM   3407 HG22 THR   217      61.240  65.112  72.052  1.00  0.00          
ATOM   3408 HG23 THR   217      60.558  63.642  71.206  1.00  0.00          
ATOM   3409  OG1 THR   217      61.147  66.694  70.243  1.00  0.00          
ATOM   3410  HG1 THR   217      60.770  67.334  69.634  1.00  0.00          
ATOM   3411  C   THR   217      60.157  63.356  68.606  1.00  0.00          
ATOM   3412  O   THR   217      59.016  62.918  68.448  1.00  0.00          
ATOM   3413  N   THR   218      61.214  62.510  68.823  1.00  0.00          
ATOM   3414  H   THR   218      62.113  62.905  69.059  1.00  0.00          
ATOM   3415  CA  THR   218      61.035  61.021  68.784  1.00  0.00          
ATOM   3416  HA  THR   218      59.998  60.814  68.521  1.00  0.00          
ATOM   3417  CB  THR   218      61.919  60.445  67.675  1.00  0.00          
ATOM   3418  HB  THR   218      62.955  60.562  67.993  1.00  0.00          
ATOM   3419  CG2 THR   218      61.526  59.032  67.460  1.00  0.00          
ATOM   3420 HG21 THR   218      60.495  58.943  67.117  1.00  0.00          
ATOM   3421 HG22 THR   218      62.268  58.544  66.827  1.00  0.00          
ATOM   3422 HG23 THR   218      61.570  58.473  68.394  1.00  0.00          
ATOM   3423  OG1 THR   218      61.760  61.097  66.428  1.00  0.00          
ATOM   3424  HG1 THR   218      62.288  61.898  66.472  1.00  0.00          
ATOM   3425  C   THR   218      61.292  60.378  70.186  1.00  0.00          
ATOM   3426  O   THR   218      62.197  60.797  70.945  1.00  0.00          
ATOM   3427  N   ARG   219      60.491  59.369  70.591  1.00  0.00          
ATOM   3428  H   ARG   219      59.706  59.136  69.999  1.00  0.00          
ATOM   3429  CA  ARG   219      60.641  58.642  71.892  1.00  0.00          
ATOM   3430  HA  ARG   219      61.671  58.766  72.225  1.00  0.00          
ATOM   3431  CB  ARG   219      59.753  59.343  72.933  1.00  0.00          
ATOM   3432  HB2 ARG   219      59.883  60.420  72.834  1.00  0.00          
ATOM   3433  HB3 ARG   219      58.719  59.055  72.738  1.00  0.00          
ATOM   3434  CG  ARG   219      60.094  58.990  74.406  1.00  0.00          
ATOM   3435  HG2 ARG   219      59.952  57.909  74.419  1.00  0.00          
ATOM   3436  HG3 ARG   219      61.116  59.279  74.654  1.00  0.00          
ATOM   3437  CD  ARG   219      59.161  59.624  75.424  1.00  0.00          
ATOM   3438  HD2 ARG   219      59.278  60.707  75.380  1.00  0.00          
ATOM   3439  HD3 ARG   219      58.113  59.418  75.205  1.00  0.00          
ATOM   3440  NE  ARG   219      59.529  59.177  76.775  1.00  0.00          
ATOM   3441  HE  ARG   219      59.818  58.216  76.890  1.00  0.00          
ATOM   3442  CZ  ARG   219      59.523  59.847  77.880  1.00  0.00          
ATOM   3443  NH1 ARG   219      59.061  61.059  77.922  1.00  0.00          
ATOM   3444 HH11 ARG   219      58.518  61.358  77.125  1.00  0.00          
ATOM   3445 HH12 ARG   219      59.100  61.550  78.804  1.00  0.00          
ATOM   3446  NH2 ARG   219      59.983  59.277  78.971  1.00  0.00          
ATOM   3447 HH21 ARG   219      60.427  58.376  78.869  1.00  0.00          
ATOM   3448 HH22 ARG   219      60.094  59.802  79.827  1.00  0.00          
ATOM   3449  C   ARG   219      60.362  57.139  71.691  1.00  0.00          
ATOM   3450  O   ARG   219      59.774  56.697  70.699  1.00  0.00          
ATOM   3451  N   PHE   220      60.818  56.371  72.649  1.00  0.00          
ATOM   3452  H   PHE   220      61.312  56.881  73.367  1.00  0.00          
ATOM   3453  CA  PHE   220      60.844  54.916  72.558  1.00  0.00          
ATOM   3454  HA  PHE   220      60.217  54.653  71.706  1.00  0.00          
ATOM   3455  CB  PHE   220      62.348  54.528  72.245  1.00  0.00          
ATOM   3456  HB2 PHE   220      62.663  55.068  71.352  1.00  0.00          
ATOM   3457  HB3 PHE   220      62.989  54.890  73.049  1.00  0.00          
ATOM   3458  CG  PHE   220      62.673  53.040  71.927  1.00  0.00          
ATOM   3459  CD1 PHE   220      62.910  52.123  73.020  1.00  0.00          
ATOM   3460  HD1 PHE   220      63.053  52.566  73.994  1.00  0.00          
ATOM   3461  CE1 PHE   220      63.355  50.809  72.823  1.00  0.00          
ATOM   3462  HE1 PHE   220      63.746  50.194  73.621  1.00  0.00          
ATOM   3463  CZ  PHE   220      63.182  50.335  71.500  1.00  0.00          
ATOM   3464  HZ  PHE   220      63.194  49.284  71.250  1.00  0.00          
ATOM   3465  CE2 PHE   220      62.894  51.154  70.386  1.00  0.00          
ATOM   3466  HE2 PHE   220      62.850  50.750  69.385  1.00  0.00          
ATOM   3467  CD2 PHE   220      62.554  52.472  70.637  1.00  0.00          
ATOM   3468  HD2 PHE   220      62.260  53.090  69.801  1.00  0.00          
ATOM   3469  C   PHE   220      60.466  54.076  73.773  1.00  0.00          
ATOM   3470  O   PHE   220      60.508  54.450  74.895  1.00  0.00          
ATOM   3471  N   PHE   221      59.893  52.865  73.525  1.00  0.00          
ATOM   3472  H   PHE   221      59.872  52.504  72.581  1.00  0.00          
ATOM   3473  CA  PHE   221      59.248  52.001  74.481  1.00  0.00          
ATOM   3474  HA  PHE   221      59.712  52.109  75.461  1.00  0.00          
ATOM   3475  CB  PHE   221      57.754  52.413  74.587  1.00  0.00          
ATOM   3476  HB2 PHE   221      57.324  52.192  73.610  1.00  0.00          
ATOM   3477  HB3 PHE   221      57.295  51.830  75.385  1.00  0.00          
ATOM   3478  CG  PHE   221      57.600  53.878  74.922  1.00  0.00          
ATOM   3479  CD1 PHE   221      57.767  54.303  76.223  1.00  0.00          
ATOM   3480  HD1 PHE   221      58.106  53.639  77.004  1.00  0.00          
ATOM   3481  CE1 PHE   221      57.393  55.659  76.544  1.00  0.00          
ATOM   3482  HE1 PHE   221      57.524  56.080  77.530  1.00  0.00          
ATOM   3483  CZ  PHE   221      57.058  56.583  75.539  1.00  0.00          
ATOM   3484  HZ  PHE   221      56.914  57.627  75.774  1.00  0.00          
ATOM   3485  CE2 PHE   221      56.960  56.149  74.185  1.00  0.00          
ATOM   3486  HE2 PHE   221      56.715  56.901  73.449  1.00  0.00          
ATOM   3487  CD2 PHE   221      57.215  54.805  73.931  1.00  0.00          
ATOM   3488  HD2 PHE   221      56.979  54.479  72.929  1.00  0.00          
ATOM   3489  C   PHE   221      59.422  50.495  74.179  1.00  0.00          
ATOM   3490  O   PHE   221      59.512  50.126  73.025  1.00  0.00          
ATOM   3491  N   HID   222      59.069  49.716  75.167  1.00  0.00          
ATOM   3492  H   HID   222      59.157  50.069  76.110  1.00  0.00          
ATOM   3493  CA  HID   222      58.956  48.227  75.024  1.00  0.00          
ATOM   3494  HA  HID   222      58.702  48.054  73.978  1.00  0.00          
ATOM   3495  CB  HID   222      60.252  47.613  75.459  1.00  0.00          
ATOM   3496  HB2 HID   222      61.109  48.061  74.956  1.00  0.00          
ATOM   3497  HB3 HID   222      60.254  47.884  76.515  1.00  0.00          
ATOM   3498  CG  HID   222      60.384  46.113  75.361  1.00  0.00          
ATOM   3499  ND1 HID   222      60.605  45.350  74.265  1.00  0.00          
ATOM   3500  HD1 HID   222      60.748  45.725  73.339  1.00  0.00          
ATOM   3501  CE1 HID   222      60.448  44.036  74.556  1.00  0.00          
ATOM   3502  HE1 HID   222      60.652  43.184  73.925  1.00  0.00          
ATOM   3503  NE2 HID   222      60.133  43.902  75.782  1.00  0.00          
ATOM   3504  CD2 HID   222      60.019  45.193  76.364  1.00  0.00          
ATOM   3505  HD2 HID   222      59.672  45.418  77.362  1.00  0.00          
ATOM   3506  C   HID   222      57.741  47.647  75.797  1.00  0.00          
ATOM   3507  O   HID   222      57.387  48.130  76.909  1.00  0.00          
ATOM   3508  N   PHE   223      57.171  46.561  75.210  1.00  0.00          
ATOM   3509  H   PHE   223      57.504  46.291  74.295  1.00  0.00          
ATOM   3510  CA  PHE   223      56.079  45.732  75.752  1.00  0.00          
ATOM   3511  HA  PHE   223      56.060  45.936  76.823  1.00  0.00          
ATOM   3512  CB  PHE   223      54.680  46.198  75.246  1.00  0.00          
ATOM   3513  HB2 PHE   223      54.597  46.221  74.159  1.00  0.00          
ATOM   3514  HB3 PHE   223      54.029  45.389  75.579  1.00  0.00          
ATOM   3515  CG  PHE   223      54.148  47.534  75.778  1.00  0.00          
ATOM   3516  CD1 PHE   223      53.132  47.460  76.752  1.00  0.00          
ATOM   3517  HD1 PHE   223      52.757  46.504  77.083  1.00  0.00          
ATOM   3518  CE1 PHE   223      52.669  48.667  77.210  1.00  0.00          
ATOM   3519  HE1 PHE   223      51.971  48.536  78.023  1.00  0.00          
ATOM   3520  CZ  PHE   223      53.249  49.881  76.798  1.00  0.00          
ATOM   3521  HZ  PHE   223      52.871  50.797  77.227  1.00  0.00          
ATOM   3522  CE2 PHE   223      54.280  49.903  75.844  1.00  0.00          
ATOM   3523  HE2 PHE   223      54.638  50.855  75.481  1.00  0.00          
ATOM   3524  CD2 PHE   223      54.775  48.670  75.233  1.00  0.00          
ATOM   3525  HD2 PHE   223      55.543  48.561  74.482  1.00  0.00          
ATOM   3526  C   PHE   223      56.367  44.243  75.572  1.00  0.00          
ATOM   3527  O   PHE   223      56.761  43.778  74.493  1.00  0.00          
ATOM   3528  N   THR   224      56.143  43.476  76.645  1.00  0.00          
ATOM   3529  H   THR   224      55.906  43.908  77.526  1.00  0.00          
ATOM   3530  CA  THR   224      56.261  42.043  76.713  1.00  0.00          
ATOM   3531  HA  THR   224      57.046  41.692  76.043  1.00  0.00          
ATOM   3532  CB  THR   224      56.597  41.615  78.167  1.00  0.00          
ATOM   3533  HB  THR   224      56.777  40.540  78.194  1.00  0.00          
ATOM   3534  CG2 THR   224      57.899  42.291  78.698  1.00  0.00          
ATOM   3535 HG21 THR   224      57.861  42.344  79.786  1.00  0.00          
ATOM   3536 HG22 THR   224      58.721  41.700  78.295  1.00  0.00          
ATOM   3537 HG23 THR   224      58.016  43.314  78.342  1.00  0.00          
ATOM   3538  OG1 THR   224      55.666  42.106  79.099  1.00  0.00          
ATOM   3539  HG1 THR   224      55.918  41.685  79.924  1.00  0.00          
ATOM   3540  C   THR   224      54.992  41.307  76.273  1.00  0.00          
ATOM   3541  O   THR   224      53.918  41.828  76.440  1.00  0.00          
ATOM   3542  N   ARG   225      55.182  40.111  75.718  1.00  0.00          
ATOM   3543  H   ARG   225      56.071  39.659  75.883  1.00  0.00          
ATOM   3544  CA  ARG   225      54.043  39.290  75.305  1.00  0.00          
ATOM   3545  HA  ARG   225      53.535  39.795  74.483  1.00  0.00          
ATOM   3546  CB  ARG   225      54.426  38.048  74.573  1.00  0.00          
ATOM   3547  HB2 ARG   225      55.179  38.329  73.836  1.00  0.00          
ATOM   3548  HB3 ARG   225      55.001  37.339  75.169  1.00  0.00          
ATOM   3549  CG  ARG   225      53.131  37.377  74.001  1.00  0.00          
ATOM   3550  HG2 ARG   225      52.405  37.168  74.786  1.00  0.00          
ATOM   3551  HG3 ARG   225      52.838  38.140  73.280  1.00  0.00          
ATOM   3552  CD  ARG   225      53.487  36.005  73.277  1.00  0.00          
ATOM   3553  HD2 ARG   225      54.405  36.130  72.703  1.00  0.00          
ATOM   3554  HD3 ARG   225      53.499  35.243  74.056  1.00  0.00          
ATOM   3555  NE  ARG   225      52.379  35.609  72.382  1.00  0.00          
ATOM   3556  HE  ARG   225      52.210  36.144  71.542  1.00  0.00          
ATOM   3557  CZ  ARG   225      51.733  34.476  72.305  1.00  0.00          
ATOM   3558  NH1 ARG   225      51.746  33.580  73.241  1.00  0.00          
ATOM   3559 HH11 ARG   225      52.247  33.810  74.088  1.00  0.00          
ATOM   3560 HH12 ARG   225      51.133  32.804  73.033  1.00  0.00          
ATOM   3561  NH2 ARG   225      51.097  34.163  71.264  1.00  0.00          
ATOM   3562 HH21 ARG   225      50.839  34.820  70.541  1.00  0.00          
ATOM   3563 HH22 ARG   225      50.757  33.229  71.082  1.00  0.00          
ATOM   3564  C   ARG   225      53.011  39.201  76.457  1.00  0.00          
ATOM   3565  O   ARG   225      51.908  39.598  76.185  1.00  0.00          
ATOM   3566  N   GLU   226      53.451  38.969  77.686  1.00  0.00          
ATOM   3567  H   GLU   226      54.393  38.642  77.850  1.00  0.00          
ATOM   3568  CA  GLU   226      52.652  38.935  78.901  1.00  0.00          
ATOM   3569  HA  GLU   226      51.969  38.101  78.742  1.00  0.00          
ATOM   3570  CB  GLU   226      53.684  38.615  79.996  1.00  0.00          
ATOM   3571  HB2 GLU   226      54.000  37.572  79.952  1.00  0.00          
ATOM   3572  HB3 GLU   226      54.553  39.260  79.869  1.00  0.00          
ATOM   3573  CG  GLU   226      53.064  38.830  81.395  1.00  0.00          
ATOM   3574  HG2 GLU   226      52.647  39.837  81.420  1.00  0.00          
ATOM   3575  HG3 GLU   226      52.256  38.119  81.564  1.00  0.00          
ATOM   3576  CD  GLU   226      54.048  38.765  82.553  1.00  0.00          
ATOM   3577  OE1 GLU   226      55.262  38.673  82.338  1.00  0.00          
ATOM   3578  OE2 GLU   226      53.658  38.816  83.739  1.00  0.00          
ATOM   3579  C   GLU   226      51.746  40.158  79.156  1.00  0.00          
ATOM   3580  O   GLU   226      50.493  40.146  79.171  1.00  0.00          
ATOM   3581  N   ASN   227      52.372  41.377  79.131  1.00  0.00          
ATOM   3582  H   ASN   227      53.353  41.483  78.915  1.00  0.00          
ATOM   3583  CA  ASN   227      51.697  42.684  79.337  1.00  0.00          
ATOM   3584  HA  ASN   227      51.109  42.595  80.251  1.00  0.00          
ATOM   3585  CB  ASN   227      52.869  43.659  79.605  1.00  0.00          
ATOM   3586  HB2 ASN   227      53.494  43.125  80.321  1.00  0.00          
ATOM   3587  HB3 ASN   227      53.392  43.741  78.652  1.00  0.00          
ATOM   3588  CG  ASN   227      52.434  45.023  80.101  1.00  0.00          
ATOM   3589  OD1 ASN   227      51.384  45.231  80.724  1.00  0.00          
ATOM   3590  ND2 ASN   227      53.304  45.965  79.956  1.00  0.00          
ATOM   3591 HD21 ASN   227      53.013  46.878  80.275  1.00  0.00          
ATOM   3592 HD22 ASN   227      54.194  45.787  79.514  1.00  0.00          
ATOM   3593  C   ASN   227      50.789  43.108  78.158  1.00  0.00          
ATOM   3594  O   ASN   227      49.761  43.751  78.395  1.00  0.00          
ATOM   3595  N   ILE   228      51.133  42.565  76.972  1.00  0.00          
ATOM   3596  H   ILE   228      51.998  42.044  76.961  1.00  0.00          
ATOM   3597  CA  ILE   228      50.203  42.737  75.852  1.00  0.00          
ATOM   3598  HA  ILE   228      49.701  43.704  75.888  1.00  0.00          
ATOM   3599  CB  ILE   228      51.005  42.575  74.531  1.00  0.00          
ATOM   3600  HB  ILE   228      51.355  41.543  74.552  1.00  0.00          
ATOM   3601  CG2 ILE   228      50.098  42.845  73.360  1.00  0.00          
ATOM   3602 HG21 ILE   228      50.690  42.545  72.495  1.00  0.00          
ATOM   3603 HG22 ILE   228      49.200  42.227  73.323  1.00  0.00          
ATOM   3604 HG23 ILE   228      49.716  43.866  73.368  1.00  0.00          
ATOM   3605  CG1 ILE   228      52.168  43.668  74.352  1.00  0.00          
ATOM   3606 HG12 ILE   228      51.797  44.565  73.858  1.00  0.00          
ATOM   3607 HG13 ILE   228      52.630  43.912  75.309  1.00  0.00          
ATOM   3608  CD1 ILE   228      53.371  43.235  73.499  1.00  0.00          
ATOM   3609 HD11 ILE   228      53.053  43.268  72.457  1.00  0.00          
ATOM   3610 HD12 ILE   228      54.254  43.839  73.709  1.00  0.00          
ATOM   3611 HD13 ILE   228      53.765  42.282  73.854  1.00  0.00          
ATOM   3612  C   ILE   228      49.045  41.682  75.888  1.00  0.00          
ATOM   3613  O   ILE   228      47.939  41.888  75.367  1.00  0.00          
ATOM   3614  N   ALA   229      49.263  40.475  76.436  1.00  0.00          
ATOM   3615  H   ALA   229      50.186  40.277  76.796  1.00  0.00          
ATOM   3616  CA  ALA   229      48.185  39.506  76.605  1.00  0.00          
ATOM   3617  HA  ALA   229      47.668  39.423  75.649  1.00  0.00          
ATOM   3618  CB  ALA   229      48.589  38.026  76.975  1.00  0.00          
ATOM   3619  HB1 ALA   229      47.791  37.340  76.689  1.00  0.00          
ATOM   3620  HB2 ALA   229      49.453  37.758  76.367  1.00  0.00          
ATOM   3621  HB3 ALA   229      48.895  37.901  78.013  1.00  0.00          
ATOM   3622  C   ALA   229      47.221  40.011  77.648  1.00  0.00          
ATOM   3623  O   ALA   229      46.035  39.689  77.738  1.00  0.00          
ATOM   3624  N   HID   230      47.669  40.771  78.689  1.00  0.00          
ATOM   3625  H   HID   230      48.654  40.584  78.815  1.00  0.00          
ATOM   3626  CA  HID   230      46.852  41.325  79.735  1.00  0.00          
ATOM   3627  HA  HID   230      46.187  40.568  80.150  1.00  0.00          
ATOM   3628  CB  HID   230      47.742  41.969  80.827  1.00  0.00          
ATOM   3629  HB2 HID   230      48.473  42.658  80.402  1.00  0.00          
ATOM   3630  HB3 HID   230      47.103  42.535  81.504  1.00  0.00          
ATOM   3631  CG  HID   230      48.441  40.973  81.741  1.00  0.00          
ATOM   3632  ND1 HID   230      49.526  41.133  82.542  1.00  0.00          
ATOM   3633  HD1 HID   230      49.897  42.041  82.782  1.00  0.00          
ATOM   3634  CE1 HID   230      49.825  39.981  83.114  1.00  0.00          
ATOM   3635  HE1 HID   230      50.701  39.822  83.726  1.00  0.00          
ATOM   3636  NE2 HID   230      48.855  39.114  82.870  1.00  0.00          
ATOM   3637  CD2 HID   230      48.016  39.715  81.975  1.00  0.00          
ATOM   3638  HD2 HID   230      47.062  39.362  81.614  1.00  0.00          
ATOM   3639  C   HID   230      45.910  42.405  79.078  1.00  0.00          
ATOM   3640  O   HID   230      44.664  42.302  79.224  1.00  0.00          
ATOM   3641  N   LEU   231      46.410  43.250  78.211  1.00  0.00          
ATOM   3642  H   LEU   231      47.419  43.285  78.181  1.00  0.00          
ATOM   3643  CA  LEU   231      45.723  44.184  77.303  1.00  0.00          
ATOM   3644  HA  LEU   231      45.129  44.834  77.946  1.00  0.00          
ATOM   3645  CB  LEU   231      46.811  45.077  76.653  1.00  0.00          
ATOM   3646  HB2 LEU   231      47.572  44.498  76.130  1.00  0.00          
ATOM   3647  HB3 LEU   231      46.389  45.566  75.775  1.00  0.00          
ATOM   3648  CG  LEU   231      47.517  46.170  77.505  1.00  0.00          
ATOM   3649  HG  LEU   231      48.041  45.689  78.331  1.00  0.00          
ATOM   3650  CD1 LEU   231      48.702  46.819  76.748  1.00  0.00          
ATOM   3651 HD11 LEU   231      49.196  47.573  77.360  1.00  0.00          
ATOM   3652 HD12 LEU   231      49.522  46.105  76.666  1.00  0.00          
ATOM   3653 HD13 LEU   231      48.362  47.242  75.803  1.00  0.00          
ATOM   3654  CD2 LEU   231      46.578  47.263  77.899  1.00  0.00          
ATOM   3655 HD21 LEU   231      47.069  48.040  78.486  1.00  0.00          
ATOM   3656 HD22 LEU   231      46.108  47.630  76.986  1.00  0.00          
ATOM   3657 HD23 LEU   231      45.752  46.925  78.525  1.00  0.00          
ATOM   3658  C   LEU   231      44.717  43.526  76.372  1.00  0.00          
ATOM   3659  O   LEU   231      43.535  43.894  76.252  1.00  0.00          
ATOM   3660  N   LYS   232      45.142  42.401  75.823  1.00  0.00          
ATOM   3661  H   LYS   232      46.027  42.040  76.147  1.00  0.00          
ATOM   3662  CA  LYS   232      44.279  41.475  74.946  1.00  0.00          
ATOM   3663  HA  LYS   232      44.013  42.150  74.133  1.00  0.00          
ATOM   3664  CB  LYS   232      45.061  40.269  74.453  1.00  0.00          
ATOM   3665  HB2 LYS   232      46.098  40.509  74.218  1.00  0.00          
ATOM   3666  HB3 LYS   232      45.130  39.457  75.177  1.00  0.00          
ATOM   3667  CG  LYS   232      44.396  39.691  73.225  1.00  0.00          
ATOM   3668  HG2 LYS   232      43.317  39.841  73.218  1.00  0.00          
ATOM   3669  HG3 LYS   232      44.661  40.355  72.403  1.00  0.00          
ATOM   3670  CD  LYS   232      44.985  38.344  72.709  1.00  0.00          
ATOM   3671  HD2 LYS   232      44.808  38.391  71.634  1.00  0.00          
ATOM   3672  HD3 LYS   232      46.037  38.363  72.990  1.00  0.00          
ATOM   3673  CE  LYS   232      44.210  37.175  73.289  1.00  0.00          
ATOM   3674  HE2 LYS   232      44.029  37.314  74.355  1.00  0.00          
ATOM   3675  HE3 LYS   232      43.192  37.179  72.900  1.00  0.00          
ATOM   3676  NZ  LYS   232      44.942  35.956  73.031  1.00  0.00          
ATOM   3677  HZ1 LYS   232      45.146  35.900  72.043  1.00  0.00          
ATOM   3678  HZ2 LYS   232      45.842  36.057  73.478  1.00  0.00          
ATOM   3679  HZ3 LYS   232      44.524  35.081  73.314  1.00  0.00          
ATOM   3680  C   LYS   232      42.972  41.038  75.742  1.00  0.00          
ATOM   3681  O   LYS   232      41.913  41.157  75.109  1.00  0.00          
ATOM   3682  N   SER   233      43.007  40.686  77.044  1.00  0.00          
ATOM   3683  H   SER   233      43.939  40.603  77.425  1.00  0.00          
ATOM   3684  CA  SER   233      41.821  40.395  77.851  1.00  0.00          
ATOM   3685  HA  SER   233      41.226  39.665  77.302  1.00  0.00          
ATOM   3686  CB  SER   233      42.183  39.809  79.207  1.00  0.00          
ATOM   3687  HB2 SER   233      42.857  40.488  79.731  1.00  0.00          
ATOM   3688  HB3 SER   233      41.231  39.708  79.728  1.00  0.00          
ATOM   3689  OG  SER   233      42.746  38.539  79.081  1.00  0.00          
ATOM   3690  HG  SER   233      43.451  38.437  79.725  1.00  0.00          
ATOM   3691  C   SER   233      41.079  41.603  78.198  1.00  0.00          
ATOM   3692  O   SER   233      39.831  41.447  78.328  1.00  0.00          
ATOM   3693  N   LYS   234      41.690  42.818  78.357  1.00  0.00          
ATOM   3694  H   LYS   234      42.686  42.945  78.250  1.00  0.00          
ATOM   3695  CA  LYS   234      40.910  44.021  78.474  1.00  0.00          
ATOM   3696  HA  LYS   234      40.197  43.707  79.237  1.00  0.00          
ATOM   3697  CB  LYS   234      41.769  45.123  78.996  1.00  0.00          
ATOM   3698  HB2 LYS   234      42.491  44.703  79.696  1.00  0.00          
ATOM   3699  HB3 LYS   234      42.341  45.566  78.181  1.00  0.00          
ATOM   3700  CG  LYS   234      41.008  46.255  79.730  1.00  0.00          
ATOM   3701  HG2 LYS   234      40.190  46.644  79.124  1.00  0.00          
ATOM   3702  HG3 LYS   234      40.576  45.780  80.611  1.00  0.00          
ATOM   3703  CD  LYS   234      41.859  47.390  80.185  1.00  0.00          
ATOM   3704  HD2 LYS   234      42.847  47.084  80.527  1.00  0.00          
ATOM   3705  HD3 LYS   234      41.914  47.970  79.263  1.00  0.00          
ATOM   3706  CE  LYS   234      41.123  48.160  81.321  1.00  0.00          
ATOM   3707  HE2 LYS   234      41.266  49.228  81.156  1.00  0.00          
ATOM   3708  HE3 LYS   234      40.041  48.205  81.194  1.00  0.00          
ATOM   3709  NZ  LYS   234      41.511  47.862  82.734  1.00  0.00          
ATOM   3710  HZ1 LYS   234      42.491  47.941  82.965  1.00  0.00          
ATOM   3711  HZ2 LYS   234      41.038  48.524  83.333  1.00  0.00          
ATOM   3712  HZ3 LYS   234      41.243  46.949  83.073  1.00  0.00          
ATOM   3713  C   LYS   234      40.153  44.570  77.177  1.00  0.00          
ATOM   3714  O   LYS   234      38.941  44.712  77.207  1.00  0.00          
ATOM   3715  N   ALA   235      40.818  44.614  76.001  1.00  0.00          
ATOM   3716  H   ALA   235      41.796  44.363  76.042  1.00  0.00          
ATOM   3717  CA  ALA   235      40.255  44.730  74.656  1.00  0.00          
ATOM   3718  HA  ALA   235      39.931  45.765  74.548  1.00  0.00          
ATOM   3719  CB  ALA   235      41.339  44.385  73.643  1.00  0.00          
ATOM   3720  HB1 ALA   235      41.695  43.355  73.658  1.00  0.00          
ATOM   3721  HB2 ALA   235      40.894  44.488  72.654  1.00  0.00          
ATOM   3722  HB3 ALA   235      42.182  45.044  73.852  1.00  0.00          
ATOM   3723  C   ALA   235      39.039  43.841  74.331  1.00  0.00          
ATOM   3724  O   ALA   235      38.012  44.376  73.992  1.00  0.00          
ATOM   3725  N   ASN   236      39.199  42.505  74.518  1.00  0.00          
ATOM   3726  H   ASN   236      40.131  42.207  74.767  1.00  0.00          
ATOM   3727  CA  ASN   236      38.143  41.520  74.280  1.00  0.00          
ATOM   3728  HA  ASN   236      37.620  41.660  73.334  1.00  0.00          
ATOM   3729  CB  ASN   236      38.865  40.191  74.246  1.00  0.00          
ATOM   3730  HB2 ASN   236      39.469  40.102  75.148  1.00  0.00          
ATOM   3731  HB3 ASN   236      38.090  39.424  74.284  1.00  0.00          
ATOM   3732  CG  ASN   236      39.573  40.063  72.936  1.00  0.00          
ATOM   3733  OD1 ASN   236      38.982  39.895  71.867  1.00  0.00          
ATOM   3734  ND2 ASN   236      40.881  39.994  72.890  1.00  0.00          
ATOM   3735 HD21 ASN   236      41.327  39.705  72.031  1.00  0.00          
ATOM   3736 HD22 ASN   236      41.385  40.227  73.734  1.00  0.00          
ATOM   3737  C   ASN   236      36.949  41.634  75.282  1.00  0.00          
ATOM   3738  O   ASN   236      35.743  41.472  75.015  1.00  0.00          
ATOM   3739  N   GLY   237      37.342  41.924  76.532  1.00  0.00          
ATOM   3740  H   GLY   237      38.287  42.269  76.617  1.00  0.00          
ATOM   3741  CA  GLY   237      36.521  41.922  77.796  1.00  0.00          
ATOM   3742  HA2 GLY   237      36.109  40.914  77.744  1.00  0.00          
ATOM   3743  HA3 GLY   237      37.123  41.903  78.705  1.00  0.00          
ATOM   3744  C   GLY   237      35.558  43.023  77.850  1.00  0.00          
ATOM   3745  O   GLY   237      34.296  42.972  78.023  1.00  0.00          
ATOM   3746  N   GLU   238      36.109  44.245  77.748  1.00  0.00          
ATOM   3747  H   GLU   238      37.096  44.159  77.555  1.00  0.00          
ATOM   3748  CA  GLU   238      35.566  45.522  78.230  1.00  0.00          
ATOM   3749  HA  GLU   238      34.987  45.205  79.098  1.00  0.00          
ATOM   3750  CB  GLU   238      36.726  46.457  78.604  1.00  0.00          
ATOM   3751  HB2 GLU   238      37.441  46.636  77.802  1.00  0.00          
ATOM   3752  HB3 GLU   238      36.177  47.362  78.866  1.00  0.00          
ATOM   3753  CG  GLU   238      37.576  45.966  79.782  1.00  0.00          
ATOM   3754  HG2 GLU   238      38.172  45.089  79.528  1.00  0.00          
ATOM   3755  HG3 GLU   238      38.277  46.718  80.143  1.00  0.00          
ATOM   3756  CD  GLU   238      36.755  45.670  81.050  1.00  0.00          
ATOM   3757  OE1 GLU   238      36.992  44.573  81.651  1.00  0.00          
ATOM   3758  OE2 GLU   238      35.802  46.443  81.424  1.00  0.00          
ATOM   3759  C   GLU   238      34.630  46.201  77.204  1.00  0.00          
ATOM   3760  O   GLU   238      34.157  47.287  77.354  1.00  0.00          
ATOM   3761  N   VAL   239      34.183  45.442  76.127  1.00  0.00          
ATOM   3762  H   VAL   239      34.617  44.534  76.041  1.00  0.00          
ATOM   3763  CA  VAL   239      33.202  45.873  75.155  1.00  0.00          
ATOM   3764  HA  VAL   239      33.509  46.872  74.845  1.00  0.00          
ATOM   3765  CB  VAL   239      33.326  45.036  73.866  1.00  0.00          
ATOM   3766  HB  VAL   239      32.691  44.150  73.850  1.00  0.00          
ATOM   3767  CG1 VAL   239      32.593  45.732  72.765  1.00  0.00          
ATOM   3768 HG11 VAL   239      31.576  45.960  73.083  1.00  0.00          
ATOM   3769 HG12 VAL   239      33.166  46.564  72.354  1.00  0.00          
ATOM   3770 HG13 VAL   239      32.477  45.083  71.897  1.00  0.00          
ATOM   3771  CG2 VAL   239      34.801  44.821  73.430  1.00  0.00          
ATOM   3772 HG21 VAL   239      35.395  44.180  74.082  1.00  0.00          
ATOM   3773 HG22 VAL   239      34.825  44.144  72.576  1.00  0.00          
ATOM   3774 HG23 VAL   239      35.275  45.714  73.024  1.00  0.00          
ATOM   3775  C   VAL   239      31.748  45.876  75.660  1.00  0.00          
ATOM   3776  O   VAL   239      31.167  44.895  76.167  1.00  0.00          
ATOM   3777  N   THR   240      31.082  46.971  75.441  1.00  0.00          
ATOM   3778  H   THR   240      31.606  47.599  74.848  1.00  0.00          
ATOM   3779  CA  THR   240      29.843  47.485  75.975  1.00  0.00          
ATOM   3780  HA  THR   240      29.719  47.114  76.992  1.00  0.00          
ATOM   3781  CB  THR   240      29.765  49.029  76.217  1.00  0.00          
ATOM   3782  HB  THR   240      28.845  49.218  76.769  1.00  0.00          
ATOM   3783  CG2 THR   240      30.985  49.450  76.939  1.00  0.00          
ATOM   3784 HG21 THR   240      30.803  50.466  77.289  1.00  0.00          
ATOM   3785 HG22 THR   240      31.028  48.953  77.908  1.00  0.00          
ATOM   3786 HG23 THR   240      31.895  49.297  76.358  1.00  0.00          
ATOM   3787  OG1 THR   240      29.662  49.748  75.101  1.00  0.00          
ATOM   3788  HG1 THR   240      28.853  49.655  74.593  1.00  0.00          
ATOM   3789  C   THR   240      28.751  46.905  75.026  1.00  0.00          
ATOM   3790  O   THR   240      28.008  47.626  74.470  1.00  0.00          
ATOM   3791  N   GLY   241      28.761  45.576  74.897  1.00  0.00          
ATOM   3792  H   GLY   241      29.460  44.991  75.332  1.00  0.00          
ATOM   3793  CA  GLY   241      27.723  44.775  74.186  1.00  0.00          
ATOM   3794  HA2 GLY   241      26.978  44.350  74.858  1.00  0.00          
ATOM   3795  HA3 GLY   241      27.155  45.254  73.389  1.00  0.00          
ATOM   3796  C   GLY   241      28.459  43.584  73.540  1.00  0.00          
ATOM   3797  O   GLY   241      29.299  43.001  74.262  1.00  0.00          
ATOM   3798  N   ASN   242      28.018  43.233  72.338  1.00  0.00          
ATOM   3799  H   ASN   242      27.314  43.814  71.907  1.00  0.00          
ATOM   3800  CA  ASN   242      28.537  42.182  71.520  1.00  0.00          
ATOM   3801  HA  ASN   242      28.797  41.429  72.264  1.00  0.00          
ATOM   3802  CB  ASN   242      27.437  41.628  70.605  1.00  0.00          
ATOM   3803  HB2 ASN   242      26.496  41.352  71.080  1.00  0.00          
ATOM   3804  HB3 ASN   242      27.155  42.417  69.908  1.00  0.00          
ATOM   3805  CG  ASN   242      27.971  40.452  69.827  1.00  0.00          
ATOM   3806  OD1 ASN   242      28.729  39.568  70.276  1.00  0.00          
ATOM   3807  ND2 ASN   242      27.540  40.232  68.574  1.00  0.00          
ATOM   3808 HD21 ASN   242      27.640  39.246  68.383  1.00  0.00          
ATOM   3809 HD22 ASN   242      26.705  40.701  68.254  1.00  0.00          
ATOM   3810  C   ASN   242      29.864  42.650  70.804  1.00  0.00          
ATOM   3811  O   ASN   242      30.130  43.837  70.772  1.00  0.00          
ATOM   3812  N   THR   243      30.696  41.754  70.272  1.00  0.00          
ATOM   3813  H   THR   243      30.299  40.828  70.203  1.00  0.00          
ATOM   3814  CA  THR   243      31.928  41.846  69.426  1.00  0.00          
ATOM   3815  HA  THR   243      31.646  42.409  68.536  1.00  0.00          
ATOM   3816  CB  THR   243      33.099  42.516  70.231  1.00  0.00          
ATOM   3817  HB  THR   243      32.858  43.579  70.248  1.00  0.00          
ATOM   3818  CG2 THR   243      33.246  41.851  71.580  1.00  0.00          
ATOM   3819 HG21 THR   243      32.508  42.173  72.315  1.00  0.00          
ATOM   3820 HG22 THR   243      33.177  40.779  71.393  1.00  0.00          
ATOM   3821 HG23 THR   243      34.244  42.044  71.974  1.00  0.00          
ATOM   3822  OG1 THR   243      34.343  42.320  69.547  1.00  0.00          
ATOM   3823  HG1 THR   243      34.458  43.037  68.919  1.00  0.00          
ATOM   3824  C   THR   243      32.346  40.501  68.858  1.00  0.00          
ATOM   3825  O   THR   243      31.829  39.496  69.356  1.00  0.00          
ATOM   3826  N   GLU   244      33.125  40.393  67.758  1.00  0.00          
ATOM   3827  H   GLU   244      33.354  41.234  67.248  1.00  0.00          
ATOM   3828  CA  GLU   244      33.664  39.157  67.271  1.00  0.00          
ATOM   3829  HA  GLU   244      32.937  38.422  66.925  1.00  0.00          
ATOM   3830  CB  GLU   244      34.543  39.430  66.045  1.00  0.00          
ATOM   3831  HB2 GLU   244      33.817  39.725  65.287  1.00  0.00          
ATOM   3832  HB3 GLU   244      35.206  40.276  66.225  1.00  0.00          
ATOM   3833  CG  GLU   244      35.425  38.283  65.545  1.00  0.00          
ATOM   3834  HG2 GLU   244      35.958  38.466  64.613  1.00  0.00          
ATOM   3835  HG3 GLU   244      36.261  38.187  66.238  1.00  0.00          
ATOM   3836  CD  GLU   244      34.666  36.957  65.520  1.00  0.00          
ATOM   3837  OE1 GLU   244      35.332  35.836  65.552  1.00  0.00          
ATOM   3838  OE2 GLU   244      33.432  36.890  65.254  1.00  0.00          
ATOM   3839  C   GLU   244      34.431  38.487  68.486  1.00  0.00          
ATOM   3840  O   GLU   244      34.361  37.238  68.696  1.00  0.00          
ATOM   3841  N   ARG   245      35.064  39.319  69.301  1.00  0.00          
ATOM   3842  H   ARG   245      35.011  40.313  69.134  1.00  0.00          
ATOM   3843  CA  ARG   245      35.749  38.916  70.530  1.00  0.00          
ATOM   3844  HA  ARG   245      36.032  39.891  70.925  1.00  0.00          
ATOM   3845  CB  ARG   245      34.780  38.457  71.606  1.00  0.00          
ATOM   3846  HB2 ARG   245      33.804  38.911  71.436  1.00  0.00          
ATOM   3847  HB3 ARG   245      34.744  37.368  71.616  1.00  0.00          
ATOM   3848  CG  ARG   245      35.290  39.003  73.002  1.00  0.00          
ATOM   3849  HG2 ARG   245      36.354  38.798  73.120  1.00  0.00          
ATOM   3850  HG3 ARG   245      35.143  40.078  73.106  1.00  0.00          
ATOM   3851  CD  ARG   245      34.296  38.465  74.139  1.00  0.00          
ATOM   3852  HD2 ARG   245      34.325  37.376  74.151  1.00  0.00          
ATOM   3853  HD3 ARG   245      34.736  38.779  75.086  1.00  0.00          
ATOM   3854  NE  ARG   245      32.986  39.032  73.999  1.00  0.00          
ATOM   3855  HE  ARG   245      32.317  38.456  73.508  1.00  0.00          
ATOM   3856  CZ  ARG   245      32.417  40.117  74.503  1.00  0.00          
ATOM   3857  NH1 ARG   245      33.044  41.053  75.117  1.00  0.00          
ATOM   3858 HH11 ARG   245      34.049  40.966  75.167  1.00  0.00          
ATOM   3859 HH12 ARG   245      32.503  41.729  75.637  1.00  0.00          
ATOM   3860  NH2 ARG   245      31.170  40.238  74.348  1.00  0.00          
ATOM   3861 HH21 ARG   245      30.718  39.491  73.840  1.00  0.00          
ATOM   3862 HH22 ARG   245      30.705  41.117  74.528  1.00  0.00          
ATOM   3863  C   ARG   245      37.030  38.060  70.420  1.00  0.00          
ATOM   3864  O   ARG   245      37.411  37.432  71.368  1.00  0.00          
ATOM   3865  N   ARG   246      37.608  38.048  69.205  1.00  0.00          
ATOM   3866  H   ARG   246      37.235  38.666  68.500  1.00  0.00          
ATOM   3867  CA  ARG   246      38.945  37.527  68.945  1.00  0.00          
ATOM   3868  HA  ARG   246      39.380  37.123  69.859  1.00  0.00          
ATOM   3869  CB  ARG   246      38.765  36.310  67.982  1.00  0.00          
ATOM   3870  HB2 ARG   246      38.475  36.674  66.996  1.00  0.00          
ATOM   3871  HB3 ARG   246      39.803  36.038  67.790  1.00  0.00          
ATOM   3872  CG  ARG   246      38.006  35.132  68.440  1.00  0.00          
ATOM   3873  HG2 ARG   246      36.931  35.308  68.398  1.00  0.00          
ATOM   3874  HG3 ARG   246      38.230  34.437  67.631  1.00  0.00          
ATOM   3875  CD  ARG   246      38.439  34.614  69.772  1.00  0.00          
ATOM   3876  HD2 ARG   246      39.487  34.322  69.712  1.00  0.00          
ATOM   3877  HD3 ARG   246      38.263  35.433  70.470  1.00  0.00          
ATOM   3878  NE  ARG   246      37.557  33.563  70.225  1.00  0.00          
ATOM   3879  HE  ARG   246      36.678  33.469  69.735  1.00  0.00          
ATOM   3880  CZ  ARG   246      37.878  32.615  71.051  1.00  0.00          
ATOM   3881  NH1 ARG   246      38.960  32.553  71.731  1.00  0.00          
ATOM   3882 HH11 ARG   246      39.716  33.221  71.669  1.00  0.00          
ATOM   3883 HH12 ARG   246      39.067  31.736  72.316  1.00  0.00          
ATOM   3884  NH2 ARG   246      37.003  31.791  71.370  1.00  0.00          
ATOM   3885 HH21 ARG   246      36.058  31.845  71.016  1.00  0.00          
ATOM   3886 HH22 ARG   246      37.373  31.191  72.094  1.00  0.00          
ATOM   3887  C   ARG   246      39.946  38.621  68.488  1.00  0.00          
ATOM   3888  O   ARG   246      40.647  38.464  67.501  1.00  0.00          
ATOM   3889  N   ILE   247      39.998  39.736  69.231  1.00  0.00          
ATOM   3890  H   ILE   247      39.408  39.733  70.051  1.00  0.00          
ATOM   3891  CA  ILE   247      40.712  40.883  68.889  1.00  0.00          
ATOM   3892  HA  ILE   247      40.483  41.099  67.845  1.00  0.00          
ATOM   3893  CB  ILE   247      40.221  42.100  69.691  1.00  0.00          
ATOM   3894  HB  ILE   247      40.309  41.919  70.762  1.00  0.00          
ATOM   3895  CG2 ILE   247      41.088  43.360  69.378  1.00  0.00          
ATOM   3896 HG21 ILE   247      42.131  43.104  69.565  1.00  0.00          
ATOM   3897 HG22 ILE   247      40.890  43.666  68.351  1.00  0.00          
ATOM   3898 HG23 ILE   247      40.817  44.158  70.069  1.00  0.00          
ATOM   3899  CG1 ILE   247      38.720  42.402  69.382  1.00  0.00          
ATOM   3900 HG12 ILE   247      38.624  42.923  68.429  1.00  0.00          
ATOM   3901 HG13 ILE   247      38.080  41.521  69.362  1.00  0.00          
ATOM   3902  CD1 ILE   247      38.099  43.365  70.362  1.00  0.00          
ATOM   3903 HD11 ILE   247      38.294  43.056  71.389  1.00  0.00          
ATOM   3904 HD12 ILE   247      38.374  44.408  70.207  1.00  0.00          
ATOM   3905 HD13 ILE   247      37.019  43.243  70.276  1.00  0.00          
ATOM   3906  C   ILE   247      42.225  40.581  69.055  1.00  0.00          
ATOM   3907  O   ILE   247      42.595  39.895  70.010  1.00  0.00          
ATOM   3908  N   SER   248      43.035  41.007  68.064  1.00  0.00          
ATOM   3909  H   SER   248      42.602  41.540  67.323  1.00  0.00          
ATOM   3910  CA  SER   248      44.480  40.643  68.015  1.00  0.00          
ATOM   3911  HA  SER   248      44.673  39.577  68.130  1.00  0.00          
ATOM   3912  CB  SER   248      45.108  40.906  66.654  1.00  0.00          
ATOM   3913  HB2 SER   248      44.400  40.375  66.017  1.00  0.00          
ATOM   3914  HB3 SER   248      44.977  41.984  66.568  1.00  0.00          
ATOM   3915  OG  SER   248      46.427  40.581  66.562  1.00  0.00          
ATOM   3916  HG  SER   248      46.638  40.540  65.626  1.00  0.00          
ATOM   3917  C   SER   248      45.235  41.339  69.167  1.00  0.00          
ATOM   3918  O   SER   248      44.956  42.433  69.473  1.00  0.00          
ATOM   3919  N   SER   249      46.238  40.681  69.668  1.00  0.00          
ATOM   3920  H   SER   249      46.481  39.833  69.176  1.00  0.00          
ATOM   3921  CA  SER   249      47.191  41.113  70.682  1.00  0.00          
ATOM   3922  HA  SER   249      46.763  41.343  71.657  1.00  0.00          
ATOM   3923  CB  SER   249      48.203  39.983  70.993  1.00  0.00          
ATOM   3924  HB2 SER   249      48.988  40.335  71.662  1.00  0.00          
ATOM   3925  HB3 SER   249      47.627  39.120  71.326  1.00  0.00          
ATOM   3926  OG  SER   249      48.784  39.668  69.793  1.00  0.00          
ATOM   3927  HG  SER   249      49.164  38.786  69.785  1.00  0.00          
ATOM   3928  C   SER   249      47.866  42.403  70.173  1.00  0.00          
ATOM   3929  O   SER   249      48.024  43.330  70.996  1.00  0.00          
ATOM   3930  N   LEU   250      48.251  42.444  68.866  1.00  0.00          
ATOM   3931  H   LEU   250      48.034  41.664  68.261  1.00  0.00          
ATOM   3932  CA  LEU   250      48.770  43.730  68.363  1.00  0.00          
ATOM   3933  HA  LEU   250      49.616  44.086  68.953  1.00  0.00          
ATOM   3934  CB  LEU   250      49.393  43.563  66.997  1.00  0.00          
ATOM   3935  HB2 LEU   250      50.142  42.773  66.934  1.00  0.00          
ATOM   3936  HB3 LEU   250      48.608  43.361  66.268  1.00  0.00          
ATOM   3937  CG  LEU   250      50.072  44.815  66.386  1.00  0.00          
ATOM   3938  HG  LEU   250      49.198  45.424  66.158  1.00  0.00          
ATOM   3939  CD1 LEU   250      51.182  45.585  67.167  1.00  0.00          
ATOM   3940 HD11 LEU   250      52.083  45.002  67.357  1.00  0.00          
ATOM   3941 HD12 LEU   250      51.478  46.452  66.577  1.00  0.00          
ATOM   3942 HD13 LEU   250      50.849  46.023  68.108  1.00  0.00          
ATOM   3943  CD2 LEU   250      50.811  44.430  65.103  1.00  0.00          
ATOM   3944 HD21 LEU   250      50.155  43.880  64.428  1.00  0.00          
ATOM   3945 HD22 LEU   250      51.148  45.276  64.503  1.00  0.00          
ATOM   3946 HD23 LEU   250      51.562  43.678  65.343  1.00  0.00          
ATOM   3947  C   LEU   250      47.620  44.819  68.338  1.00  0.00          
ATOM   3948  O   LEU   250      47.910  45.919  68.771  1.00  0.00          
ATOM   3949  N   GLN   251      46.447  44.533  67.810  1.00  0.00          
ATOM   3950  H   GLN   251      46.325  43.604  67.433  1.00  0.00          
ATOM   3951  CA  GLN   251      45.324  45.507  67.933  1.00  0.00          
ATOM   3952  HA  GLN   251      45.569  46.443  67.431  1.00  0.00          
ATOM   3953  CB  GLN   251      44.052  44.907  67.323  1.00  0.00          
ATOM   3954  HB2 GLN   251      43.856  43.946  67.799  1.00  0.00          
ATOM   3955  HB3 GLN   251      43.264  45.612  67.587  1.00  0.00          
ATOM   3956  CG  GLN   251      44.111  44.872  65.801  1.00  0.00          
ATOM   3957  HG2 GLN   251      43.709  45.812  65.422  1.00  0.00          
ATOM   3958  HG3 GLN   251      45.099  44.738  65.360  1.00  0.00          
ATOM   3959  CD  GLN   251      43.261  43.774  65.277  1.00  0.00          
ATOM   3960  OE1 GLN   251      42.093  43.622  65.721  1.00  0.00          
ATOM   3961  NE2 GLN   251      43.675  43.032  64.278  1.00  0.00          
ATOM   3962 HE21 GLN   251      43.055  42.391  63.805  1.00  0.00          
ATOM   3963 HE22 GLN   251      44.596  43.158  63.883  1.00  0.00          
ATOM   3964  C   GLN   251      44.970  45.960  69.371  1.00  0.00          
ATOM   3965  O   GLN   251      44.750  47.174  69.491  1.00  0.00          
ATOM   3966  N   ALA   252      45.211  45.166  70.402  1.00  0.00          
ATOM   3967  H   ALA   252      45.516  44.215  70.249  1.00  0.00          
ATOM   3968  CA  ALA   252      45.070  45.657  71.812  1.00  0.00          
ATOM   3969  HA  ALA   252      44.070  46.078  71.701  1.00  0.00          
ATOM   3970  CB  ALA   252      45.102  44.401  72.774  1.00  0.00          
ATOM   3971  HB1 ALA   252      44.229  43.817  72.483  1.00  0.00          
ATOM   3972  HB2 ALA   252      46.082  43.939  72.653  1.00  0.00          
ATOM   3973  HB3 ALA   252      44.949  44.828  73.765  1.00  0.00          
ATOM   3974  C   ALA   252      46.117  46.792  72.177  1.00  0.00          
ATOM   3975  O   ALA   252      45.734  47.850  72.594  1.00  0.00          
ATOM   3976  N   LEU   253      47.410  46.605  71.822  1.00  0.00          
ATOM   3977  H   LEU   253      47.739  45.700  71.520  1.00  0.00          
ATOM   3978  CA  LEU   253      48.461  47.612  72.012  1.00  0.00          
ATOM   3979  HA  LEU   253      48.558  47.757  73.088  1.00  0.00          
ATOM   3980  CB  LEU   253      49.769  47.016  71.619  1.00  0.00          
ATOM   3981  HB2 LEU   253      49.988  46.108  72.181  1.00  0.00          
ATOM   3982  HB3 LEU   253      49.830  46.711  70.574  1.00  0.00          
ATOM   3983  CG  LEU   253      50.980  47.938  71.962  1.00  0.00          
ATOM   3984  HG  LEU   253      50.710  48.974  71.757  1.00  0.00          
ATOM   3985  CD1 LEU   253      51.448  47.851  73.399  1.00  0.00          
ATOM   3986 HD11 LEU   253      51.522  46.781  73.591  1.00  0.00          
ATOM   3987 HD12 LEU   253      52.454  48.254  73.513  1.00  0.00          
ATOM   3988 HD13 LEU   253      50.753  48.256  74.134  1.00  0.00          
ATOM   3989  CD2 LEU   253      52.175  47.626  71.008  1.00  0.00          
ATOM   3990 HD21 LEU   253      51.840  47.759  69.980  1.00  0.00          
ATOM   3991 HD22 LEU   253      52.938  48.402  71.053  1.00  0.00          
ATOM   3992 HD23 LEU   253      52.587  46.626  71.144  1.00  0.00          
ATOM   3993  C   LEU   253      48.203  48.957  71.221  1.00  0.00          
ATOM   3994  O   LEU   253      48.268  50.041  71.835  1.00  0.00          
ATOM   3995  N   LEU   254      47.871  48.770  69.948  1.00  0.00          
ATOM   3996  H   LEU   254      47.829  47.807  69.648  1.00  0.00          
ATOM   3997  CA  LEU   254      47.563  49.843  68.984  1.00  0.00          
ATOM   3998  HA  LEU   254      48.448  50.478  68.996  1.00  0.00          
ATOM   3999  CB  LEU   254      47.174  49.324  67.581  1.00  0.00          
ATOM   4000  HB2 LEU   254      46.315  48.655  67.637  1.00  0.00          
ATOM   4001  HB3 LEU   254      46.866  50.210  67.026  1.00  0.00          
ATOM   4002  CG  LEU   254      48.287  48.639  66.783  1.00  0.00          
ATOM   4003  HG  LEU   254      48.645  47.879  67.478  1.00  0.00          
ATOM   4004  CD1 LEU   254      47.741  48.061  65.490  1.00  0.00          
ATOM   4005 HD11 LEU   254      48.446  47.409  64.976  1.00  0.00          
ATOM   4006 HD12 LEU   254      46.811  47.505  65.613  1.00  0.00          
ATOM   4007 HD13 LEU   254      47.540  48.843  64.758  1.00  0.00          
ATOM   4008  CD2 LEU   254      49.432  49.603  66.446  1.00  0.00          
ATOM   4009 HD21 LEU   254      50.111  49.092  65.762  1.00  0.00          
ATOM   4010 HD22 LEU   254      49.166  50.553  65.984  1.00  0.00          
ATOM   4011 HD23 LEU   254      49.999  49.774  67.360  1.00  0.00          
ATOM   4012  C   LEU   254      46.458  50.765  69.498  1.00  0.00          
ATOM   4013  O   LEU   254      46.511  52.046  69.567  1.00  0.00          
ATOM   4014  N   ALA   255      45.363  50.199  69.987  1.00  0.00          
ATOM   4015  H   ALA   255      45.431  49.192  70.017  1.00  0.00          
ATOM   4016  CA  ALA   255      44.286  50.879  70.659  1.00  0.00          
ATOM   4017  HA  ALA   255      43.954  51.681  70.000  1.00  0.00          
ATOM   4018  CB  ALA   255      43.090  49.992  70.768  1.00  0.00          
ATOM   4019  HB1 ALA   255      42.298  50.638  71.145  1.00  0.00          
ATOM   4020  HB2 ALA   255      42.689  49.575  69.844  1.00  0.00          
ATOM   4021  HB3 ALA   255      43.221  49.182  71.486  1.00  0.00          
ATOM   4022  C   ALA   255      44.663  51.490  72.055  1.00  0.00          
ATOM   4023  O   ALA   255      44.091  52.590  72.416  1.00  0.00          
ATOM   4024  N   HID   256      45.487  50.848  72.845  1.00  0.00          
ATOM   4025  H   HID   256      45.973  50.043  72.476  1.00  0.00          
ATOM   4026  CA  HID   256      45.910  51.336  74.206  1.00  0.00          
ATOM   4027  HA  HID   256      45.156  51.845  74.806  1.00  0.00          
ATOM   4028  CB  HID   256      46.610  50.161  74.829  1.00  0.00          
ATOM   4029  HB2 HID   256      45.854  49.381  74.915  1.00  0.00          
ATOM   4030  HB3 HID   256      47.371  49.857  74.111  1.00  0.00          
ATOM   4031  CG  HID   256      47.226  50.452  76.113  1.00  0.00          
ATOM   4032  ND1 HID   256      46.534  50.790  77.250  1.00  0.00          
ATOM   4033  HD1 HID   256      45.535  50.887  77.363  1.00  0.00          
ATOM   4034  CE1 HID   256      47.397  51.098  78.219  1.00  0.00          
ATOM   4035  HE1 HID   256      47.162  51.609  79.141  1.00  0.00          
ATOM   4036  NE2 HID   256      48.673  50.840  77.778  1.00  0.00          
ATOM   4037  CD2 HID   256      48.525  50.546  76.408  1.00  0.00          
ATOM   4038  HD2 HID   256      49.334  50.486  75.695  1.00  0.00          
ATOM   4039  C   HID   256      46.917  52.498  74.058  1.00  0.00          
ATOM   4040  O   HID   256      46.698  53.512  74.742  1.00  0.00          
ATOM   4041  N   VAL   257      47.917  52.477  73.148  1.00  0.00          
ATOM   4042  H   VAL   257      47.958  51.656  72.562  1.00  0.00          
ATOM   4043  CA  VAL   257      48.824  53.638  72.909  1.00  0.00          
ATOM   4044  HA  VAL   257      49.342  54.040  73.779  1.00  0.00          
ATOM   4045  CB  VAL   257      49.983  53.317  71.940  1.00  0.00          
ATOM   4046  HB  VAL   257      49.426  52.931  71.086  1.00  0.00          
ATOM   4047  CG1 VAL   257      50.800  54.592  71.563  1.00  0.00          
ATOM   4048 HG11 VAL   257      51.761  54.280  71.154  1.00  0.00          
ATOM   4049 HG12 VAL   257      50.352  55.442  71.048  1.00  0.00          
ATOM   4050 HG13 VAL   257      51.075  54.997  72.536  1.00  0.00          
ATOM   4051  CG2 VAL   257      50.883  52.243  72.303  1.00  0.00          
ATOM   4052 HG21 VAL   257      51.706  52.674  72.873  1.00  0.00          
ATOM   4053 HG22 VAL   257      50.326  51.561  72.946  1.00  0.00          
ATOM   4054 HG23 VAL   257      51.232  51.813  71.365  1.00  0.00          
ATOM   4055  C   VAL   257      47.993  54.859  72.348  1.00  0.00          
ATOM   4056  O   VAL   257      48.345  56.013  72.621  1.00  0.00          
ATOM   4057  N   TRP   258      46.953  54.559  71.598  1.00  0.00          
ATOM   4058  H   TRP   258      46.858  53.615  71.250  1.00  0.00          
ATOM   4059  CA  TRP   258      46.183  55.574  70.869  1.00  0.00          
ATOM   4060  HA  TRP   258      46.896  56.262  70.414  1.00  0.00          
ATOM   4061  CB  TRP   258      45.408  54.953  69.643  1.00  0.00          
ATOM   4062  HB2 TRP   258      46.193  54.602  68.974  1.00  0.00          
ATOM   4063  HB3 TRP   258      44.853  54.058  69.925  1.00  0.00          
ATOM   4064  CG  TRP   258      44.569  55.904  68.878  1.00  0.00          
ATOM   4065  CD1 TRP   258      45.032  57.177  68.561  1.00  0.00          
ATOM   4066  HD1 TRP   258      45.918  57.660  68.946  1.00  0.00          
ATOM   4067  NE1 TRP   258      44.124  57.811  67.748  1.00  0.00          
ATOM   4068  HE1 TRP   258      44.344  58.730  67.390  1.00  0.00          
ATOM   4069  CE2 TRP   258      43.065  56.989  67.447  1.00  0.00          
ATOM   4070  CZ2 TRP   258      42.043  57.061  66.514  1.00  0.00          
ATOM   4071  HZ2 TRP   258      41.905  58.008  66.012  1.00  0.00          
ATOM   4072  CH2 TRP   258      41.149  55.999  66.360  1.00  0.00          
ATOM   4073  HH2 TRP   258      40.257  56.022  65.750  1.00  0.00          
ATOM   4074  CZ3 TRP   258      41.222  54.890  67.218  1.00  0.00          
ATOM   4075  HZ3 TRP   258      40.359  54.244  67.161  1.00  0.00          
ATOM   4076  CE3 TRP   258      42.316  54.765  68.070  1.00  0.00          
ATOM   4077  HE3 TRP   258      42.492  53.849  68.613  1.00  0.00          
ATOM   4078  CD2 TRP   258      43.338  55.729  68.114  1.00  0.00          
ATOM   4079  C   TRP   258      45.351  56.357  71.849  1.00  0.00          
ATOM   4080  O   TRP   258      45.388  57.583  71.971  1.00  0.00          
ATOM   4081  N   ARG   259      44.654  55.595  72.698  1.00  0.00          
ATOM   4082  H   ARG   259      44.689  54.600  72.527  1.00  0.00          
ATOM   4083  CA  ARG   259      43.894  56.147  73.876  1.00  0.00          
ATOM   4084  HA  ARG   259      43.136  56.886  73.617  1.00  0.00          
ATOM   4085  CB  ARG   259      43.257  54.924  74.649  1.00  0.00          
ATOM   4086  HB2 ARG   259      42.620  54.330  73.994  1.00  0.00          
ATOM   4087  HB3 ARG   259      44.078  54.287  74.978  1.00  0.00          
ATOM   4088  CG  ARG   259      42.366  55.252  75.837  1.00  0.00          
ATOM   4089  HG2 ARG   259      42.954  55.910  76.476  1.00  0.00          
ATOM   4090  HG3 ARG   259      41.486  55.812  75.523  1.00  0.00          
ATOM   4091  CD  ARG   259      41.915  53.960  76.525  1.00  0.00          
ATOM   4092  HD2 ARG   259      40.886  53.726  76.251  1.00  0.00          
ATOM   4093  HD3 ARG   259      42.598  53.119  76.402  1.00  0.00          
ATOM   4094  NE  ARG   259      41.901  54.346  77.975  1.00  0.00          
ATOM   4095  HE  ARG   259      42.786  54.315  78.461  1.00  0.00          
ATOM   4096  CZ  ARG   259      40.845  54.766  78.577  1.00  0.00          
ATOM   4097  NH1 ARG   259      39.666  54.757  77.971  1.00  0.00          
ATOM   4098 HH11 ARG   259      39.641  54.756  76.961  1.00  0.00          
ATOM   4099 HH12 ARG   259      38.870  54.833  78.588  1.00  0.00          
ATOM   4100  NH2 ARG   259      40.941  54.884  79.907  1.00  0.00          
ATOM   4101 HH21 ARG   259      41.850  54.774  80.332  1.00  0.00          
ATOM   4102 HH22 ARG   259      40.113  55.237  80.365  1.00  0.00          
ATOM   4103  C   ARG   259      44.848  56.931  74.810  1.00  0.00          
ATOM   4104  O   ARG   259      44.391  57.942  75.388  1.00  0.00          
ATOM   4105  N   SER   260      46.069  56.477  75.083  1.00  0.00          
ATOM   4106  H   SER   260      46.392  55.788  74.418  1.00  0.00          
ATOM   4107  CA  SER   260      47.080  57.183  75.936  1.00  0.00          
ATOM   4108  HA  SER   260      46.574  57.536  76.835  1.00  0.00          
ATOM   4109  CB  SER   260      48.180  56.162  76.301  1.00  0.00          
ATOM   4110  HB2 SER   260      48.661  55.839  75.378  1.00  0.00          
ATOM   4111  HB3 SER   260      48.896  56.700  76.922  1.00  0.00          
ATOM   4112  OG  SER   260      47.748  54.951  76.903  1.00  0.00          
ATOM   4113  HG  SER   260      47.217  54.448  76.281  1.00  0.00          
ATOM   4114  C   SER   260      47.562  58.465  75.306  1.00  0.00          
ATOM   4115  O   SER   260      47.535  59.507  75.997  1.00  0.00          
ATOM   4116  N   VAL   261      48.007  58.440  74.017  1.00  0.00          
ATOM   4117  H   VAL   261      47.993  57.604  73.450  1.00  0.00          
ATOM   4118  CA  VAL   261      48.384  59.643  73.290  1.00  0.00          
ATOM   4119  HA  VAL   261      49.198  60.078  73.870  1.00  0.00          
ATOM   4120  CB  VAL   261      48.836  59.219  71.893  1.00  0.00          
ATOM   4121  HB  VAL   261      48.380  58.286  71.562  1.00  0.00          
ATOM   4122  CG1 VAL   261      48.485  60.275  70.782  1.00  0.00          
ATOM   4123 HG11 VAL   261      48.771  61.254  71.166  1.00  0.00          
ATOM   4124 HG12 VAL   261      48.955  59.995  69.839  1.00  0.00          
ATOM   4125 HG13 VAL   261      47.401  60.173  70.740  1.00  0.00          
ATOM   4126  CG2 VAL   261      50.335  59.053  71.780  1.00  0.00          
ATOM   4127 HG21 VAL   261      50.609  58.320  72.539  1.00  0.00          
ATOM   4128 HG22 VAL   261      50.691  58.735  70.801  1.00  0.00          
ATOM   4129 HG23 VAL   261      50.792  60.003  72.057  1.00  0.00          
ATOM   4130  C   VAL   261      47.310  60.688  73.245  1.00  0.00          
ATOM   4131  O   VAL   261      47.616  61.892  73.504  1.00  0.00          
ATOM   4132  N   VAL   262      46.087  60.349  72.968  1.00  0.00          
ATOM   4133  H   VAL   262      46.002  59.353  72.825  1.00  0.00          
ATOM   4134  CA  VAL   262      44.859  61.196  72.937  1.00  0.00          
ATOM   4135  HA  VAL   262      44.954  62.041  72.256  1.00  0.00          
ATOM   4136  CB  VAL   262      43.723  60.371  72.319  1.00  0.00          
ATOM   4137  HB  VAL   262      43.698  59.380  72.773  1.00  0.00          
ATOM   4138  CG1 VAL   262      42.336  60.983  72.563  1.00  0.00          
ATOM   4139 HG11 VAL   262      42.090  60.748  73.599  1.00  0.00          
ATOM   4140 HG12 VAL   262      42.426  62.060  72.421  1.00  0.00          
ATOM   4141 HG13 VAL   262      41.562  60.557  71.924  1.00  0.00          
ATOM   4142  CG2 VAL   262      43.943  60.129  70.856  1.00  0.00          
ATOM   4143 HG21 VAL   262      43.264  59.396  70.420  1.00  0.00          
ATOM   4144 HG22 VAL   262      43.786  61.082  70.351  1.00  0.00          
ATOM   4145 HG23 VAL   262      44.960  59.772  70.693  1.00  0.00          
ATOM   4146  C   VAL   262      44.533  61.794  74.293  1.00  0.00          
ATOM   4147  O   VAL   262      44.299  63.014  74.409  1.00  0.00          
ATOM   4148  N   ARG   263      44.564  61.010  75.391  1.00  0.00          
ATOM   4149  H   ARG   263      44.771  60.027  75.283  1.00  0.00          
ATOM   4150  CA  ARG   263      44.407  61.508  76.722  1.00  0.00          
ATOM   4151  HA  ARG   263      43.502  62.108  76.811  1.00  0.00          
ATOM   4152  CB  ARG   263      44.314  60.340  77.675  1.00  0.00          
ATOM   4153  HB2 ARG   263      43.503  59.686  77.356  1.00  0.00          
ATOM   4154  HB3 ARG   263      45.256  59.793  77.620  1.00  0.00          
ATOM   4155  CG  ARG   263      43.956  60.734  79.126  1.00  0.00          
ATOM   4156  HG2 ARG   263      44.618  61.517  79.496  1.00  0.00          
ATOM   4157  HG3 ARG   263      43.030  61.310  79.103  1.00  0.00          
ATOM   4158  CD  ARG   263      43.946  59.571  80.070  1.00  0.00          
ATOM   4159  HD2 ARG   263      43.966  60.074  81.037  1.00  0.00          
ATOM   4160  HD3 ARG   263      43.013  59.029  79.912  1.00  0.00          
ATOM   4161  NE  ARG   263      45.137  58.713  79.900  1.00  0.00          
ATOM   4162  HE  ARG   263      45.970  58.931  80.427  1.00  0.00          
ATOM   4163  CZ  ARG   263      45.164  57.497  79.308  1.00  0.00          
ATOM   4164  NH1 ARG   263      44.132  57.053  78.749  1.00  0.00          
ATOM   4165 HH11 ARG   263      43.269  57.577  78.744  1.00  0.00          
ATOM   4166 HH12 ARG   263      44.202  56.076  78.500  1.00  0.00          
ATOM   4167  NH2 ARG   263      46.200  56.739  79.317  1.00  0.00          
ATOM   4168 HH21 ARG   263      47.012  56.962  79.875  1.00  0.00          
ATOM   4169 HH22 ARG   263      46.073  55.813  78.934  1.00  0.00          
ATOM   4170  C   ARG   263      45.493  62.491  77.079  1.00  0.00          
ATOM   4171  O   ARG   263      45.245  63.543  77.706  1.00  0.00          
ATOM   4172  N   CYS   264      46.770  62.238  76.733  1.00  0.00          
ATOM   4173  H   CYS   264      46.918  61.482  76.081  1.00  0.00          
ATOM   4174  CA  CYS   264      47.914  63.106  76.981  1.00  0.00          
ATOM   4175  HA  CYS   264      47.918  63.412  78.027  1.00  0.00          
ATOM   4176  CB  CYS   264      49.136  62.265  76.800  1.00  0.00          
ATOM   4177  HB2 CYS   264      49.297  61.836  75.811  1.00  0.00          
ATOM   4178  HB3 CYS   264      49.975  62.933  76.999  1.00  0.00          
ATOM   4179  SG  CYS   264      49.274  60.940  77.993  1.00  0.00          
ATOM   4180  HG  CYS   264      48.127  60.289  77.778  1.00  0.00          
ATOM   4181  C   CYS   264      48.100  64.356  76.092  1.00  0.00          
ATOM   4182  O   CYS   264      48.628  65.344  76.573  1.00  0.00          
ATOM   4183  N   GLU   265      47.521  64.361  74.877  1.00  0.00          
ATOM   4184  H   GLU   265      47.366  63.492  74.386  1.00  0.00          
ATOM   4185  CA  GLU   265      47.252  65.588  73.973  1.00  0.00          
ATOM   4186  HA  GLU   265      48.110  66.251  74.083  1.00  0.00          
ATOM   4187  CB  GLU   265      47.018  65.140  72.498  1.00  0.00          
ATOM   4188  HB2 GLU   265      47.851  64.601  72.048  1.00  0.00          
ATOM   4189  HB3 GLU   265      46.148  64.482  72.526  1.00  0.00          
ATOM   4190  CG  GLU   265      46.676  66.202  71.490  1.00  0.00          
ATOM   4191  HG2 GLU   265      46.228  65.757  70.602  1.00  0.00          
ATOM   4192  HG3 GLU   265      45.956  66.919  71.887  1.00  0.00          
ATOM   4193  CD  GLU   265      47.948  66.832  70.995  1.00  0.00          
ATOM   4194  OE1 GLU   265      48.575  67.547  71.841  1.00  0.00          
ATOM   4195  OE2 GLU   265      48.350  66.555  69.752  1.00  0.00          
ATOM   4196  C   GLU   265      46.071  66.396  74.504  1.00  0.00          
ATOM   4197  O   GLU   265      46.040  67.639  74.438  1.00  0.00          
ATOM   4198  N   ARG   266      45.197  65.742  75.276  1.00  0.00          
ATOM   4199  H   ARG   266      45.350  64.744  75.306  1.00  0.00          
ATOM   4200  CA  ARG   266      44.016  66.396  75.950  1.00  0.00          
ATOM   4201  HA  ARG   266      43.373  65.556  76.213  1.00  0.00          
ATOM   4202  CB  ARG   266      44.392  67.007  77.281  1.00  0.00          
ATOM   4203  HB2 ARG   266      43.472  67.250  77.813  1.00  0.00          
ATOM   4204  HB3 ARG   266      44.930  66.247  77.847  1.00  0.00          
ATOM   4205  CG  ARG   266      45.425  68.219  77.302  1.00  0.00          
ATOM   4206  HG2 ARG   266      46.395  67.952  76.885  1.00  0.00          
ATOM   4207  HG3 ARG   266      44.941  69.030  76.756  1.00  0.00          
ATOM   4208  CD  ARG   266      45.552  68.805  78.735  1.00  0.00          
ATOM   4209  HD2 ARG   266      46.182  69.693  78.682  1.00  0.00          
ATOM   4210  HD3 ARG   266      44.519  69.027  79.006  1.00  0.00          
ATOM   4211  NE  ARG   266      46.217  67.881  79.650  1.00  0.00          
ATOM   4212  HE  ARG   266      46.927  67.302  79.225  1.00  0.00          
ATOM   4213  CZ  ARG   266      46.029  67.686  80.981  1.00  0.00          
ATOM   4214  NH1 ARG   266      45.063  68.215  81.644  1.00  0.00          
ATOM   4215 HH11 ARG   266      44.297  68.546  81.076  1.00  0.00          
ATOM   4216 HH12 ARG   266      44.909  68.029  82.625  1.00  0.00          
ATOM   4217  NH2 ARG   266      46.773  66.849  81.631  1.00  0.00          
ATOM   4218 HH21 ARG   266      47.397  66.224  81.141  1.00  0.00          
ATOM   4219 HH22 ARG   266      46.608  66.685  82.613  1.00  0.00          
ATOM   4220  C   ARG   266      43.205  67.366  74.932  1.00  0.00          
ATOM   4221  O   ARG   266      42.963  68.585  75.195  1.00  0.00          
ATOM   4222  N   ILE   267      42.865  66.691  73.867  1.00  0.00          
ATOM   4223  H   ILE   267      43.334  65.802  73.764  1.00  0.00          
ATOM   4224  CA  ILE   267      42.047  67.038  72.701  1.00  0.00          
ATOM   4225  HA  ILE   267      42.389  67.853  72.065  1.00  0.00          
ATOM   4226  CB  ILE   267      41.975  65.839  71.714  1.00  0.00          
ATOM   4227  HB  ILE   267      41.729  65.023  72.394  1.00  0.00          
ATOM   4228  CG2 ILE   267      40.789  66.093  70.779  1.00  0.00          
ATOM   4229 HG21 ILE   267      40.882  66.936  70.095  1.00  0.00          
ATOM   4230 HG22 ILE   267      40.772  65.183  70.180  1.00  0.00          
ATOM   4231 HG23 ILE   267      39.899  66.176  71.403  1.00  0.00          
ATOM   4232  CG1 ILE   267      43.333  65.728  71.026  1.00  0.00          
ATOM   4233 HG12 ILE   267      43.672  66.674  70.605  1.00  0.00          
ATOM   4234 HG13 ILE   267      44.043  65.533  71.830  1.00  0.00          
ATOM   4235  CD1 ILE   267      43.491  64.670  69.939  1.00  0.00          
ATOM   4236 HD11 ILE   267      43.086  63.761  70.385  1.00  0.00          
ATOM   4237 HD12 ILE   267      42.871  64.976  69.098  1.00  0.00          
ATOM   4238 HD13 ILE   267      44.531  64.524  69.646  1.00  0.00          
ATOM   4239  C   ILE   267      40.628  67.481  73.233  1.00  0.00          
ATOM   4240  O   ILE   267      40.248  66.883  74.238  1.00  0.00          
ATOM   4241  N   ASP   268      39.971  68.517  72.586  1.00  0.00          
ATOM   4242  H   ASP   268      40.280  68.948  71.726  1.00  0.00          
ATOM   4243  CA  ASP   268      38.613  68.828  72.953  1.00  0.00          
ATOM   4244  HA  ASP   268      38.606  68.818  74.043  1.00  0.00          
ATOM   4245  CB  ASP   268      38.191  70.202  72.488  1.00  0.00          
ATOM   4246  HB2 ASP   268      38.182  70.134  71.401  1.00  0.00          
ATOM   4247  HB3 ASP   268      37.197  70.493  72.828  1.00  0.00          
ATOM   4248  CG  ASP   268      39.115  71.314  72.981  1.00  0.00          
ATOM   4249  OD1 ASP   268      40.017  71.197  73.855  1.00  0.00          
ATOM   4250  OD2 ASP   268      38.868  72.440  72.538  1.00  0.00          
ATOM   4251  C   ASP   268      37.625  67.741  72.483  1.00  0.00          
ATOM   4252  O   ASP   268      37.794  67.315  71.352  1.00  0.00          
ATOM   4253  N   PRO   269      36.632  67.258  73.273  1.00  0.00          
ATOM   4254  CD  PRO   269      36.334  67.613  74.709  1.00  0.00          
ATOM   4255  HD2 PRO   269      35.653  68.463  74.678  1.00  0.00          
ATOM   4256  HD3 PRO   269      37.227  67.968  75.223  1.00  0.00          
ATOM   4257  CG  PRO   269      35.809  66.434  75.384  1.00  0.00          
ATOM   4258  HG2 PRO   269      34.997  66.686  76.066  1.00  0.00          
ATOM   4259  HG3 PRO   269      36.650  65.912  75.840  1.00  0.00          
ATOM   4260  CB  PRO   269      35.189  65.618  74.270  1.00  0.00          
ATOM   4261  HB2 PRO   269      34.182  65.913  73.975  1.00  0.00          
ATOM   4262  HB3 PRO   269      35.288  64.565  74.535  1.00  0.00          
ATOM   4263  CA  PRO   269      36.005  65.964  73.019  1.00  0.00          
ATOM   4264  HA  PRO   269      36.825  65.249  72.960  1.00  0.00          
ATOM   4265  C   PRO   269      35.272  65.752  71.712  1.00  0.00          
ATOM   4266  O   PRO   269      34.998  64.619  71.292  1.00  0.00          
ATOM   4267  N   GLN   270      34.834  66.839  71.086  1.00  0.00          
ATOM   4268  H   GLN   270      34.909  67.769  71.472  1.00  0.00          
ATOM   4269  CA  GLN   270      34.072  66.787  69.869  1.00  0.00          
ATOM   4270  HA  GLN   270      33.369  65.967  70.015  1.00  0.00          
ATOM   4271  CB  GLN   270      33.192  68.073  69.734  1.00  0.00          
ATOM   4272  HB2 GLN   270      32.339  67.912  69.074  1.00  0.00          
ATOM   4273  HB3 GLN   270      32.761  68.248  70.720  1.00  0.00          
ATOM   4274  CG  GLN   270      33.977  69.335  69.217  1.00  0.00          
ATOM   4275  HG2 GLN   270      34.536  69.134  68.303  1.00  0.00          
ATOM   4276  HG3 GLN   270      33.197  70.071  69.020  1.00  0.00          
ATOM   4277  CD  GLN   270      34.782  70.048  70.294  1.00  0.00          
ATOM   4278  OE1 GLN   270      34.840  69.649  71.425  1.00  0.00          
ATOM   4279  NE2 GLN   270      35.575  70.989  69.835  1.00  0.00          
ATOM   4280 HE21 GLN   270      36.187  71.513  70.443  1.00  0.00          
ATOM   4281 HE22 GLN   270      35.565  71.247  68.858  1.00  0.00          
ATOM   4282  C   GLN   270      34.807  66.526  68.507  1.00  0.00          
ATOM   4283  O   GLN   270      34.174  66.113  67.499  1.00  0.00          
ATOM   4284  N   GLU   271      36.138  66.746  68.581  1.00  0.00          
ATOM   4285  H   GLU   271      36.557  67.023  69.458  1.00  0.00          
ATOM   4286  CA  GLU   271      37.014  66.588  67.425  1.00  0.00          
ATOM   4287  HA  GLU   271      36.535  67.034  66.554  1.00  0.00          
ATOM   4288  CB  GLU   271      38.399  67.162  67.691  1.00  0.00          
ATOM   4289  HB2 GLU   271      38.831  66.791  68.620  1.00  0.00          
ATOM   4290  HB3 GLU   271      39.021  66.742  66.900  1.00  0.00          
ATOM   4291  CG  GLU   271      38.354  68.705  67.811  1.00  0.00          
ATOM   4292  HG2 GLU   271      37.691  69.064  68.599  1.00  0.00          
ATOM   4293  HG3 GLU   271      39.377  69.047  67.970  1.00  0.00          
ATOM   4294  CD  GLU   271      37.885  69.314  66.431  1.00  0.00          
ATOM   4295  OE1 GLU   271      38.452  69.001  65.353  1.00  0.00          
ATOM   4296  OE2 GLU   271      36.788  69.980  66.451  1.00  0.00          
ATOM   4297  C   GLU   271      37.152  65.116  67.138  1.00  0.00          
ATOM   4298  O   GLU   271      37.347  64.259  67.975  1.00  0.00          
ATOM   4299  N   VAL   272      37.321  64.891  65.802  1.00  0.00          
ATOM   4300  H   VAL   272      37.304  65.691  65.186  1.00  0.00          
ATOM   4301  CA  VAL   272      37.297  63.604  65.184  1.00  0.00          
ATOM   4302  HA  VAL   272      37.103  62.862  65.959  1.00  0.00          
ATOM   4303  CB  VAL   272      36.150  63.566  64.040  1.00  0.00          
ATOM   4304  HB  VAL   272      36.367  64.212  63.189  1.00  0.00          
ATOM   4305  CG1 VAL   272      36.219  62.105  63.501  1.00  0.00          
ATOM   4306 HG11 VAL   272      36.103  61.393  64.318  1.00  0.00          
ATOM   4307 HG12 VAL   272      35.357  61.845  62.887  1.00  0.00          
ATOM   4308 HG13 VAL   272      37.088  61.810  62.913  1.00  0.00          
ATOM   4309  CG2 VAL   272      34.765  63.948  64.453  1.00  0.00          
ATOM   4310 HG21 VAL   272      34.512  63.593  65.452  1.00  0.00          
ATOM   4311 HG22 VAL   272      34.827  65.030  64.564  1.00  0.00          
ATOM   4312 HG23 VAL   272      34.042  63.666  63.687  1.00  0.00          
ATOM   4313  C   VAL   272      38.712  63.325  64.671  1.00  0.00          
ATOM   4314  O   VAL   272      39.277  64.181  63.951  1.00  0.00          
ATOM   4315  N   LEU   273      39.258  62.142  64.911  1.00  0.00          
ATOM   4316  H   LEU   273      38.659  61.400  65.243  1.00  0.00          
ATOM   4317  CA  LEU   273      40.630  61.738  64.675  1.00  0.00          
ATOM   4318  HA  LEU   273      41.299  62.598  64.693  1.00  0.00          
ATOM   4319  CB  LEU   273      41.028  60.844  65.858  1.00  0.00          
ATOM   4320  HB2 LEU   273      40.475  59.931  65.639  1.00  0.00          
ATOM   4321  HB3 LEU   273      42.081  60.581  65.764  1.00  0.00          
ATOM   4322  CG  LEU   273      40.713  61.364  67.272  1.00  0.00          
ATOM   4323  HG  LEU   273      39.658  61.476  67.521  1.00  0.00          
ATOM   4324  CD1 LEU   273      41.246  60.456  68.312  1.00  0.00          
ATOM   4325 HD11 LEU   273      42.300  60.368  68.048  1.00  0.00          
ATOM   4326 HD12 LEU   273      41.180  60.867  69.319  1.00  0.00          
ATOM   4327 HD13 LEU   273      40.671  59.532  68.242  1.00  0.00          
ATOM   4328  CD2 LEU   273      41.452  62.653  67.517  1.00  0.00          
ATOM   4329 HD21 LEU   273      40.874  63.452  67.054  1.00  0.00          
ATOM   4330 HD22 LEU   273      41.451  62.998  68.550  1.00  0.00          
ATOM   4331 HD23 LEU   273      42.470  62.594  67.131  1.00  0.00          
ATOM   4332  C   LEU   273      40.767  60.942  63.373  1.00  0.00          
ATOM   4333  O   LEU   273      39.823  60.202  63.131  1.00  0.00          
ATOM   4334  N   TYR   274      41.880  60.979  62.645  1.00  0.00          
ATOM   4335  H   TYR   274      42.607  61.639  62.903  1.00  0.00          
ATOM   4336  CA  TYR   274      42.227  59.947  61.657  1.00  0.00          
ATOM   4337  HA  TYR   274      41.389  59.262  61.515  1.00  0.00          
ATOM   4338  CB  TYR   274      42.541  60.602  60.299  1.00  0.00          
ATOM   4339  HB2 TYR   274      43.315  61.355  60.450  1.00  0.00          
ATOM   4340  HB3 TYR   274      42.964  59.835  59.652  1.00  0.00          
ATOM   4341  CG  TYR   274      41.372  61.243  59.556  1.00  0.00          
ATOM   4342  CD1 TYR   274      41.036  62.597  59.765  1.00  0.00          
ATOM   4343  HD1 TYR   274      41.592  63.180  60.488  1.00  0.00          
ATOM   4344  CE1 TYR   274      39.998  63.195  59.016  1.00  0.00          
ATOM   4345  HE1 TYR   274      39.751  64.238  59.155  1.00  0.00          
ATOM   4346  CZ  TYR   274      39.276  62.442  58.063  1.00  0.00          
ATOM   4347  OH  TYR   274      38.252  63.015  57.365  1.00  0.00          
ATOM   4348  HH  TYR   274      37.870  62.412  56.706  1.00  0.00          
ATOM   4349  CE2 TYR   274      39.623  61.092  57.845  1.00  0.00          
ATOM   4350  HE2 TYR   274      39.090  60.516  57.103  1.00  0.00          
ATOM   4351  CD2 TYR   274      40.666  60.501  58.587  1.00  0.00          
ATOM   4352  HD2 TYR   274      40.932  59.469  58.405  1.00  0.00          
ATOM   4353  C   TYR   274      43.425  59.125  62.173  1.00  0.00          
ATOM   4354  O   TYR   274      44.401  59.719  62.651  1.00  0.00          
ATOM   4355  N   TYR   275      43.382  57.786  62.084  1.00  0.00          
ATOM   4356  H   TYR   275      42.513  57.326  61.851  1.00  0.00          
ATOM   4357  CA  TYR   275      44.480  56.928  62.588  1.00  0.00          
ATOM   4358  HA  TYR   275      45.381  57.529  62.711  1.00  0.00          
ATOM   4359  CB  TYR   275      44.091  56.423  63.981  1.00  0.00          
ATOM   4360  HB2 TYR   275      43.836  57.236  64.661  1.00  0.00          
ATOM   4361  HB3 TYR   275      43.207  55.804  63.831  1.00  0.00          
ATOM   4362  CG  TYR   275      45.083  55.516  64.567  1.00  0.00          
ATOM   4363  CD1 TYR   275      45.171  54.134  64.238  1.00  0.00          
ATOM   4364  HD1 TYR   275      44.531  53.710  63.478  1.00  0.00          
ATOM   4365  CE1 TYR   275      46.077  53.295  65.033  1.00  0.00          
ATOM   4366  HE1 TYR   275      46.144  52.226  64.900  1.00  0.00          
ATOM   4367  CZ  TYR   275      46.779  53.858  66.093  1.00  0.00          
ATOM   4368  OH  TYR   275      47.565  53.095  66.842  1.00  0.00          
ATOM   4369  HH  TYR   275      47.556  53.315  67.777  1.00  0.00          
ATOM   4370  CE2 TYR   275      46.695  55.271  66.351  1.00  0.00          
ATOM   4371  HE2 TYR   275      47.097  55.724  67.244  1.00  0.00          
ATOM   4372  CD2 TYR   275      45.772  56.015  65.593  1.00  0.00          
ATOM   4373  HD2 TYR   275      45.652  57.079  65.737  1.00  0.00          
ATOM   4374  C   TYR   275      44.717  55.859  61.498  1.00  0.00          
ATOM   4375  O   TYR   275      43.990  54.858  61.382  1.00  0.00          
ATOM   4376  N   ILE   276      45.726  56.086  60.650  1.00  0.00          
ATOM   4377  H   ILE   276      46.363  56.853  60.847  1.00  0.00          
ATOM   4378  CA  ILE   276      45.984  55.302  59.432  1.00  0.00          
ATOM   4379  HA  ILE   276      45.075  54.767  59.160  1.00  0.00          
ATOM   4380  CB  ILE   276      46.340  56.243  58.257  1.00  0.00          
ATOM   4381  HB  ILE   276      47.235  56.807  58.522  1.00  0.00          
ATOM   4382  CG2 ILE   276      46.666  55.445  56.983  1.00  0.00          
ATOM   4383 HG21 ILE   276      46.892  56.129  56.164  1.00  0.00          
ATOM   4384 HG22 ILE   276      47.545  54.818  57.133  1.00  0.00          
ATOM   4385 HG23 ILE   276      45.816  54.818  56.710  1.00  0.00          
ATOM   4386  CG1 ILE   276      45.185  57.225  57.943  1.00  0.00          
ATOM   4387 HG12 ILE   276      45.033  57.299  56.866  1.00  0.00          
ATOM   4388 HG13 ILE   276      44.254  56.860  58.378  1.00  0.00          
ATOM   4389  CD1 ILE   276      45.462  58.640  58.456  1.00  0.00          
ATOM   4390 HD11 ILE   276      45.534  58.641  59.544  1.00  0.00          
ATOM   4391 HD12 ILE   276      46.394  59.012  58.029  1.00  0.00          
ATOM   4392 HD13 ILE   276      44.651  59.299  58.147  1.00  0.00          
ATOM   4393  C   ILE   276      47.084  54.258  59.652  1.00  0.00          
ATOM   4394  O   ILE   276      48.190  54.603  60.066  1.00  0.00          
ATOM   4395  N   LEU   277      46.822  53.003  59.278  1.00  0.00          
ATOM   4396  H   LEU   277      45.915  52.809  58.865  1.00  0.00          
ATOM   4397  CA  LEU   277      47.815  51.920  59.274  1.00  0.00          
ATOM   4398  HA  LEU   277      48.801  52.373  59.393  1.00  0.00          
ATOM   4399  CB  LEU   277      47.618  50.984  60.486  1.00  0.00          
ATOM   4400  HB2 LEU   277      48.587  50.527  60.690  1.00  0.00          
ATOM   4401  HB3 LEU   277      47.359  51.580  61.363  1.00  0.00          
ATOM   4402  CG  LEU   277      46.595  49.841  60.330  1.00  0.00          
ATOM   4403  HG  LEU   277      46.827  49.258  59.439  1.00  0.00          
ATOM   4404  CD1 LEU   277      46.696  48.905  61.533  1.00  0.00          
ATOM   4405 HD11 LEU   277      47.721  48.545  61.636  1.00  0.00          
ATOM   4406 HD12 LEU   277      46.408  49.428  62.445  1.00  0.00          
ATOM   4407 HD13 LEU   277      46.048  48.045  61.380  1.00  0.00          
ATOM   4408  CD2 LEU   277      45.153  50.344  60.237  1.00  0.00          
ATOM   4409 HD21 LEU   277      44.464  49.502  60.248  1.00  0.00          
ATOM   4410 HD22 LEU   277      44.934  51.003  61.077  1.00  0.00          
ATOM   4411 HD23 LEU   277      45.016  50.890  59.304  1.00  0.00          
ATOM   4412  C   LEU   277      47.850  51.186  57.927  1.00  0.00          
ATOM   4413  O   LEU   277      46.848  51.117  57.215  1.00  0.00          
ATOM   4414  N   LEU   278      49.005  50.627  57.569  1.00  0.00          
ATOM   4415  H   LEU   278      49.774  50.639  58.229  1.00  0.00          
ATOM   4416  CA  LEU   278      49.179  49.861  56.336  1.00  0.00          
ATOM   4417  HA  LEU   278      48.588  50.315  55.540  1.00  0.00          
ATOM   4418  CB  LEU   278      50.659  49.906  55.921  1.00  0.00          
ATOM   4419  HB2 LEU   278      51.249  49.550  56.763  1.00  0.00          
ATOM   4420  HB3 LEU   278      50.813  49.226  55.085  1.00  0.00          
ATOM   4421  CG  LEU   278      51.181  51.298  55.523  1.00  0.00          
ATOM   4422  HG  LEU   278      50.963  52.017  56.313  1.00  0.00          
ATOM   4423  CD1 LEU   278      52.696  51.233  55.344  1.00  0.00          
ATOM   4424 HD11 LEU   278      53.075  52.214  55.059  1.00  0.00          
ATOM   4425 HD12 LEU   278      53.161  50.937  56.284  1.00  0.00          
ATOM   4426 HD13 LEU   278      52.948  50.516  54.562  1.00  0.00          
ATOM   4427  CD2 LEU   278      50.562  51.794  54.216  1.00  0.00          
ATOM   4428 HD21 LEU   278      49.492  51.946  54.335  1.00  0.00          
ATOM   4429 HD22 LEU   278      51.015  52.747  53.944  1.00  0.00          
ATOM   4430 HD23 LEU   278      50.745  51.079  53.413  1.00  0.00          
ATOM   4431  C   LEU   278      48.663  48.426  56.525  1.00  0.00          
ATOM   4432  O   LEU   278      49.254  47.623  57.252  1.00  0.00          
ATOM   4433  N   ILE   279      47.560  48.090  55.856  1.00  0.00          
ATOM   4434  H   ILE   279      47.147  48.769  55.225  1.00  0.00          
ATOM   4435  CA  ILE   279      47.014  46.732  55.824  1.00  0.00          
ATOM   4436  HA  ILE   279      47.101  46.309  56.824  1.00  0.00          
ATOM   4437  CB  ILE   279      45.521  46.719  55.429  1.00  0.00          
ATOM   4438  HB  ILE   279      45.437  47.070  54.399  1.00  0.00          
ATOM   4439  CG2 ILE   279      44.973  45.278  55.466  1.00  0.00          
ATOM   4440 HG21 ILE   279      45.424  44.681  54.673  1.00  0.00          
ATOM   4441 HG22 ILE   279      45.176  44.808  56.428  1.00  0.00          
ATOM   4442 HG23 ILE   279      43.898  45.277  55.299  1.00  0.00          
ATOM   4443  CG1 ILE   279      44.665  47.664  56.303  1.00  0.00          
ATOM   4444 HG12 ILE   279      45.033  48.683  56.194  1.00  0.00          
ATOM   4445 HG13 ILE   279      43.646  47.660  55.921  1.00  0.00          
ATOM   4446  CD1 ILE   279      44.620  47.325  57.798  1.00  0.00          
ATOM   4447 HD11 ILE   279      44.222  46.323  57.948  1.00  0.00          
ATOM   4448 HD12 ILE   279      45.617  47.391  58.232  1.00  0.00          
ATOM   4449 HD13 ILE   279      43.969  48.039  58.302  1.00  0.00          
ATOM   4450  C   ILE   279      47.848  45.875  54.873  1.00  0.00          
ATOM   4451  O   ILE   279      48.187  46.291  53.763  1.00  0.00          
ATOM   4452  N   ASP   280      48.165  44.659  55.310  1.00  0.00          
ATOM   4453  H   ASP   280      47.860  44.427  56.245  1.00  0.00          
ATOM   4454  CA  ASP   280      48.957  43.724  54.521  1.00  0.00          
ATOM   4455  HA  ASP   280      49.782  44.355  54.190  1.00  0.00          
ATOM   4456  CB  ASP   280      49.731  42.747  55.446  1.00  0.00          
ATOM   4457  HB2 ASP   280      50.156  43.422  56.188  1.00  0.00          
ATOM   4458  HB3 ASP   280      48.982  42.187  56.006  1.00  0.00          
ATOM   4459  CG  ASP   280      50.618  41.838  54.590  1.00  0.00          
ATOM   4460  OD1 ASP   280      51.785  42.241  54.282  1.00  0.00          
ATOM   4461  OD2 ASP   280      50.360  40.646  54.519  1.00  0.00          
ATOM   4462  C   ASP   280      48.292  43.124  53.243  1.00  0.00          
ATOM   4463  O   ASP   280      47.835  41.997  53.199  1.00  0.00          
ATOM   4464  N   ALA   281      48.285  43.886  52.147  1.00  0.00          
ATOM   4465  H   ALA   281      48.640  44.829  52.222  1.00  0.00          
ATOM   4466  CA  ALA   281      47.700  43.456  50.872  1.00  0.00          
ATOM   4467  HA  ALA   281      46.637  43.298  51.034  1.00  0.00          
ATOM   4468  CB  ALA   281      47.821  44.588  49.843  1.00  0.00          
ATOM   4469  HB1 ALA   281      47.194  44.356  48.982  1.00  0.00          
ATOM   4470  HB2 ALA   281      47.489  45.532  50.275  1.00  0.00          
ATOM   4471  HB3 ALA   281      48.845  44.686  49.495  1.00  0.00          
ATOM   4472  C   ALA   281      48.262  42.114  50.347  1.00  0.00          
ATOM   4473  O   ALA   281      47.544  41.399  49.650  1.00  0.00          
ATOM   4474  N   ARG   282      49.481  41.708  50.743  1.00  0.00          
ATOM   4475  H   ARG   282      49.993  42.292  51.389  1.00  0.00          
ATOM   4476  CA  ARG   282      50.107  40.450  50.341  1.00  0.00          
ATOM   4477  HA  ARG   282      50.228  40.572  49.265  1.00  0.00          
ATOM   4478  CB  ARG   282      51.519  40.303  51.001  1.00  0.00          
ATOM   4479  HB2 ARG   282      51.536  40.560  52.060  1.00  0.00          
ATOM   4480  HB3 ARG   282      51.758  39.243  50.909  1.00  0.00          
ATOM   4481  CG  ARG   282      52.697  41.036  50.388  1.00  0.00          
ATOM   4482  HG2 ARG   282      52.739  40.659  49.366  1.00  0.00          
ATOM   4483  HG3 ARG   282      52.265  42.036  50.438  1.00  0.00          
ATOM   4484  CD  ARG   282      53.972  40.795  51.102  1.00  0.00          
ATOM   4485  HD2 ARG   282      54.037  41.284  52.074  1.00  0.00          
ATOM   4486  HD3 ARG   282      54.096  39.737  51.333  1.00  0.00          
ATOM   4487  NE  ARG   282      55.116  41.237  50.282  1.00  0.00          
ATOM   4488  HE  ARG   282      55.584  40.541  49.719  1.00  0.00          
ATOM   4489  CZ  ARG   282      55.583  42.409  50.251  1.00  0.00          
ATOM   4490  NH1 ARG   282      55.056  43.419  50.851  1.00  0.00          
ATOM   4491 HH11 ARG   282      54.264  43.382  51.476  1.00  0.00          
ATOM   4492 HH12 ARG   282      55.531  44.311  50.848  1.00  0.00          
ATOM   4493  NH2 ARG   282      56.564  42.689  49.490  1.00  0.00          
ATOM   4494 HH21 ARG   282      56.815  41.949  48.851  1.00  0.00          
ATOM   4495 HH22 ARG   282      56.927  43.625  49.373  1.00  0.00          
ATOM   4496  C   ARG   282      49.325  39.225  50.863  1.00  0.00          
ATOM   4497  O   ARG   282      49.222  38.276  50.100  1.00  0.00          
ATOM   4498  N   THR   283      48.771  39.291  52.062  1.00  0.00          
ATOM   4499  H   THR   283      48.903  40.173  52.536  1.00  0.00          
ATOM   4500  CA  THR   283      47.879  38.188  52.654  1.00  0.00          
ATOM   4501  HA  THR   283      48.071  37.262  52.112  1.00  0.00          
ATOM   4502  CB  THR   283      48.045  38.011  54.123  1.00  0.00          
ATOM   4503  HB  THR   283      47.132  37.550  54.500  1.00  0.00          
ATOM   4504  CG2 THR   283      49.277  37.169  54.352  1.00  0.00          
ATOM   4505 HG21 THR   283      49.291  36.930  55.416  1.00  0.00          
ATOM   4506 HG22 THR   283      49.167  36.249  53.777  1.00  0.00          
ATOM   4507 HG23 THR   283      50.114  37.775  54.007  1.00  0.00          
ATOM   4508  OG1 THR   283      48.047  39.250  54.831  1.00  0.00          
ATOM   4509  HG1 THR   283      48.912  39.643  54.693  1.00  0.00          
ATOM   4510  C   THR   283      46.417  38.500  52.317  1.00  0.00          
ATOM   4511  O   THR   283      45.661  37.616  52.132  1.00  0.00          
ATOM   4512  N   ARG   284      46.019  39.799  52.249  1.00  0.00          
ATOM   4513  H   ARG   284      46.603  40.530  52.631  1.00  0.00          
ATOM   4514  CA  ARG   284      44.590  40.278  52.045  1.00  0.00          
ATOM   4515  HA  ARG   284      43.970  39.582  52.609  1.00  0.00          
ATOM   4516  CB  ARG   284      44.517  41.694  52.635  1.00  0.00          
ATOM   4517  HB2 ARG   284      45.425  42.248  52.398  1.00  0.00          
ATOM   4518  HB3 ARG   284      43.691  42.203  52.138  1.00  0.00          
ATOM   4519  CG  ARG   284      44.271  41.560  54.113  1.00  0.00          
ATOM   4520  HG2 ARG   284      43.992  42.532  54.521  1.00  0.00          
ATOM   4521  HG3 ARG   284      43.381  40.940  54.219  1.00  0.00          
ATOM   4522  CD  ARG   284      45.418  41.038  54.964  1.00  0.00          
ATOM   4523  HD2 ARG   284      45.668  40.052  54.572  1.00  0.00          
ATOM   4524  HD3 ARG   284      46.317  41.652  55.021  1.00  0.00          
ATOM   4525  NE  ARG   284      44.958  40.876  56.361  1.00  0.00          
ATOM   4526  HE  ARG   284      44.031  41.181  56.623  1.00  0.00          
ATOM   4527  CZ  ARG   284      45.721  40.585  57.372  1.00  0.00          
ATOM   4528  NH1 ARG   284      46.893  40.092  57.196  1.00  0.00          
ATOM   4529 HH11 ARG   284      47.244  39.803  56.294  1.00  0.00          
ATOM   4530 HH12 ARG   284      47.533  39.944  57.963  1.00  0.00          
ATOM   4531  NH2 ARG   284      45.318  40.726  58.524  1.00  0.00          
ATOM   4532 HH21 ARG   284      44.376  41.065  58.659  1.00  0.00          
ATOM   4533 HH22 ARG   284      45.843  40.291  59.269  1.00  0.00          
ATOM   4534  C   ARG   284      44.055  40.213  50.575  1.00  0.00          
ATOM   4535  O   ARG   284      42.828  39.899  50.565  1.00  0.00          
ATOM   4536  N   LEU   285      44.872  40.194  49.557  1.00  0.00          
ATOM   4537  H   LEU   285      45.848  40.350  49.766  1.00  0.00          
ATOM   4538  CA  LEU   285      44.468  39.889  48.134  1.00  0.00          
ATOM   4539  HA  LEU   285      43.535  40.365  47.832  1.00  0.00          
ATOM   4540  CB  LEU   285      45.542  40.396  47.130  1.00  0.00          
ATOM   4541  HB2 LEU   285      46.525  40.000  47.386  1.00  0.00          
ATOM   4542  HB3 LEU   285      45.308  39.996  46.144  1.00  0.00          
ATOM   4543  CG  LEU   285      45.614  41.921  47.036  1.00  0.00          
ATOM   4544  HG  LEU   285      45.595  42.389  48.020  1.00  0.00          
ATOM   4545  CD1 LEU   285      46.894  42.517  46.570  1.00  0.00          
ATOM   4546 HD11 LEU   285      47.142  42.271  45.537  1.00  0.00          
ATOM   4547 HD12 LEU   285      46.879  43.599  46.705  1.00  0.00          
ATOM   4548 HD13 LEU   285      47.705  42.024  47.105  1.00  0.00          
ATOM   4549  CD2 LEU   285      44.480  42.581  46.231  1.00  0.00          
ATOM   4550 HD21 LEU   285      44.728  42.587  45.170  1.00  0.00          
ATOM   4551 HD22 LEU   285      43.591  41.978  46.416  1.00  0.00          
ATOM   4552 HD23 LEU   285      44.356  43.617  46.545  1.00  0.00          
ATOM   4553  C   LEU   285      44.191  38.410  47.819  1.00  0.00          
ATOM   4554  O   LEU   285      44.801  37.590  48.491  1.00  0.00          
ATOM   4555  N   ILE   286      43.209  38.094  46.951  1.00  0.00          
ATOM   4556  H   ILE   286      42.670  38.833  46.521  1.00  0.00          
ATOM   4557  CA  ILE   286      42.883  36.718  46.651  1.00  0.00          
ATOM   4558  HA  ILE   286      43.573  36.031  47.141  1.00  0.00          
ATOM   4559  CB  ILE   286      41.426  36.379  47.069  1.00  0.00          
ATOM   4560  HB  ILE   286      40.772  37.106  46.588  1.00  0.00          
ATOM   4561  CG2 ILE   286      40.995  34.943  46.506  1.00  0.00          
ATOM   4562 HG21 ILE   286      40.631  34.960  45.479  1.00  0.00          
ATOM   4563 HG22 ILE   286      41.911  34.354  46.537  1.00  0.00          
ATOM   4564 HG23 ILE   286      40.348  34.462  47.240  1.00  0.00          
ATOM   4565  CG1 ILE   286      41.231  36.371  48.552  1.00  0.00          
ATOM   4566 HG12 ILE   286      41.616  35.418  48.915  1.00  0.00          
ATOM   4567 HG13 ILE   286      41.748  37.238  48.963  1.00  0.00          
ATOM   4568  CD1 ILE   286      39.740  36.478  48.920  1.00  0.00          
ATOM   4569 HD11 ILE   286      39.050  35.646  48.778  1.00  0.00          
ATOM   4570 HD12 ILE   286      39.661  36.488  50.007  1.00  0.00          
ATOM   4571 HD13 ILE   286      39.301  37.338  48.413  1.00  0.00          
ATOM   4572  C   ILE   286      42.992  36.515  45.095  1.00  0.00          
ATOM   4573  O   ILE   286      42.471  37.322  44.321  1.00  0.00          
ATOM   4574  N   PRO   287      43.734  35.507  44.621  1.00  0.00          
ATOM   4575  CD  PRO   287      44.000  35.322  43.208  1.00  0.00          
ATOM   4576  HD2 PRO   287      44.083  36.263  42.664  1.00  0.00          
ATOM   4577  HD3 PRO   287      43.115  34.867  42.764  1.00  0.00          
ATOM   4578  CG  PRO   287      45.293  34.491  43.130  1.00  0.00          
ATOM   4579  HG2 PRO   287      46.152  35.162  43.108  1.00  0.00          
ATOM   4580  HG3 PRO   287      45.156  33.869  42.245  1.00  0.00          
ATOM   4581  CB  PRO   287      45.267  33.765  44.471  1.00  0.00          
ATOM   4582  HB2 PRO   287      46.319  33.600  44.702  1.00  0.00          
ATOM   4583  HB3 PRO   287      44.652  32.866  44.420  1.00  0.00          
ATOM   4584  CA  PRO   287      44.693  34.726  45.389  1.00  0.00          
ATOM   4585  HA  PRO   287      44.162  34.117  46.120  1.00  0.00          
ATOM   4586  C   PRO   287      45.851  35.553  45.975  1.00  0.00          
ATOM   4587  O   PRO   287      45.996  36.683  45.470  1.00  0.00          
ATOM   4588  N   PRO   288      46.659  35.053  46.934  1.00  0.00          
ATOM   4589  CD  PRO   288      46.466  33.795  47.604  1.00  0.00          
ATOM   4590  HD2 PRO   288      46.727  32.947  46.971  1.00  0.00          
ATOM   4591  HD3 PRO   288      45.422  33.691  47.899  1.00  0.00          
ATOM   4592  CG  PRO   288      47.407  33.879  48.818  1.00  0.00          
ATOM   4593  HG2 PRO   288      48.256  33.223  48.626  1.00  0.00          
ATOM   4594  HG3 PRO   288      46.708  33.490  49.558  1.00  0.00          
ATOM   4595  CB  PRO   288      47.806  35.369  49.108  1.00  0.00          
ATOM   4596  HB2 PRO   288      48.845  35.299  49.430  1.00  0.00          
ATOM   4597  HB3 PRO   288      47.188  35.891  49.838  1.00  0.00          
ATOM   4598  CA  PRO   288      47.592  35.940  47.672  1.00  0.00          
ATOM   4599  HA  PRO   288      47.212  36.961  47.710  1.00  0.00          
ATOM   4600  C   PRO   288      48.886  35.983  46.870  1.00  0.00          
ATOM   4601  O   PRO   288      49.111  35.178  45.937  1.00  0.00          
ATOM   4602  N   LEU   289      49.763  36.883  47.284  1.00  0.00          
ATOM   4603  H   LEU   289      49.482  37.392  48.111  1.00  0.00          
ATOM   4604  CA  LEU   289      51.141  37.018  46.839  1.00  0.00          
ATOM   4605  HA  LEU   289      51.193  36.686  45.802  1.00  0.00          
ATOM   4606  CB  LEU   289      51.628  38.503  46.869  1.00  0.00          
ATOM   4607  HB2 LEU   289      51.284  38.857  47.841  1.00  0.00          
ATOM   4608  HB3 LEU   289      52.717  38.476  46.835  1.00  0.00          
ATOM   4609  CG  LEU   289      50.975  39.390  45.795  1.00  0.00          
ATOM   4610  HG  LEU   289      51.031  38.938  44.805  1.00  0.00          
ATOM   4611  CD1 LEU   289      49.572  39.712  46.032  1.00  0.00          
ATOM   4612 HD11 LEU   289      48.948  38.843  45.818  1.00  0.00          
ATOM   4613 HD12 LEU   289      49.519  40.057  47.064  1.00  0.00          
ATOM   4614 HD13 LEU   289      49.366  40.513  45.322  1.00  0.00          
ATOM   4615  CD2 LEU   289      51.798  40.670  45.932  1.00  0.00          
ATOM   4616 HD21 LEU   289      51.607  41.221  46.853  1.00  0.00          
ATOM   4617 HD22 LEU   289      52.855  40.412  45.871  1.00  0.00          
ATOM   4618 HD23 LEU   289      51.602  41.340  45.095  1.00  0.00          
ATOM   4619  C   LEU   289      52.020  35.980  47.597  1.00  0.00          
ATOM   4620  O   LEU   289      51.583  35.486  48.689  1.00  0.00          
ATOM   4621  N   GLU   290      53.114  35.474  47.004  1.00  0.00          
ATOM   4622  H   GLU   290      53.474  35.837  46.132  1.00  0.00          
ATOM   4623  CA  GLU   290      53.974  34.433  47.622  1.00  0.00          
ATOM   4624  HA  GLU   290      53.690  33.969  48.566  1.00  0.00          
ATOM   4625  CB  GLU   290      54.109  33.361  46.567  1.00  0.00          
ATOM   4626  HB2 GLU   290      53.170  32.824  46.425  1.00  0.00          
ATOM   4627  HB3 GLU   290      54.491  33.723  45.613  1.00  0.00          
ATOM   4628  CG  GLU   290      55.101  32.224  46.893  1.00  0.00          
ATOM   4629  HG2 GLU   290      55.032  31.593  46.007  1.00  0.00          
ATOM   4630  HG3 GLU   290      56.125  32.532  47.106  1.00  0.00          
ATOM   4631  CD  GLU   290      54.717  31.412  48.136  1.00  0.00          
ATOM   4632  OE1 GLU   290      53.868  30.523  47.956  1.00  0.00          
ATOM   4633  OE2 GLU   290      55.054  31.921  49.243  1.00  0.00          
ATOM   4634  C   GLU   290      55.343  35.200  47.860  1.00  0.00          
ATOM   4635  O   GLU   290      55.627  36.269  47.343  1.00  0.00          
ATOM   4636  N   ASP   291      56.005  34.672  48.850  1.00  0.00          
ATOM   4637  H   ASP   291      55.595  33.865  49.298  1.00  0.00          
ATOM   4638  CA  ASP   291      57.157  35.235  49.533  1.00  0.00          
ATOM   4639  HA  ASP   291      56.800  36.211  49.862  1.00  0.00          
ATOM   4640  CB  ASP   291      57.481  34.420  50.769  1.00  0.00          
ATOM   4641  HB2 ASP   291      57.634  33.361  50.560  1.00  0.00          
ATOM   4642  HB3 ASP   291      58.420  34.782  51.186  1.00  0.00          
ATOM   4643  CG  ASP   291      56.425  34.655  51.854  1.00  0.00          
ATOM   4644  OD1 ASP   291      56.166  33.673  52.590  1.00  0.00          
ATOM   4645  OD2 ASP   291      55.967  35.761  51.951  1.00  0.00          
ATOM   4646  C   ASP   291      58.362  35.416  48.594  1.00  0.00          
ATOM   4647  O   ASP   291      59.361  35.915  49.034  1.00  0.00          
ATOM   4648  N   ASP   292      58.269  35.283  47.245  1.00  0.00          
ATOM   4649  H   ASP   292      57.406  34.939  46.849  1.00  0.00          
ATOM   4650  CA  ASP   292      59.350  35.560  46.281  1.00  0.00          
ATOM   4651  HA  ASP   292      60.237  35.709  46.897  1.00  0.00          
ATOM   4652  CB  ASP   292      59.608  34.257  45.515  1.00  0.00          
ATOM   4653  HB2 ASP   292      60.478  34.537  44.921  1.00  0.00          
ATOM   4654  HB3 ASP   292      59.908  33.466  46.203  1.00  0.00          
ATOM   4655  CG  ASP   292      58.542  33.639  44.611  1.00  0.00          
ATOM   4656  OD1 ASP   292      58.967  33.041  43.620  1.00  0.00          
ATOM   4657  OD2 ASP   292      57.361  33.608  45.002  1.00  0.00          
ATOM   4658  C   ASP   292      58.964  36.798  45.418  1.00  0.00          
ATOM   4659  O   ASP   292      59.672  37.245  44.552  1.00  0.00          
ATOM   4660  N   TYR   293      57.686  37.300  45.593  1.00  0.00          
ATOM   4661  H   TYR   293      57.095  36.863  46.285  1.00  0.00          
ATOM   4662  CA  TYR   293      57.298  38.596  45.080  1.00  0.00          
ATOM   4663  HA  TYR   293      57.376  38.605  43.993  1.00  0.00          
ATOM   4664  CB  TYR   293      55.777  39.031  45.416  1.00  0.00          
ATOM   4665  HB2 TYR   293      55.100  38.224  45.135  1.00  0.00          
ATOM   4666  HB3 TYR   293      55.561  39.063  46.483  1.00  0.00          
ATOM   4667  CG  TYR   293      55.359  40.348  44.707  1.00  0.00          
ATOM   4668  CD1 TYR   293      55.409  41.555  45.454  1.00  0.00          
ATOM   4669  HD1 TYR   293      55.727  41.580  46.486  1.00  0.00          
ATOM   4670  CE1 TYR   293      55.108  42.803  44.815  1.00  0.00          
ATOM   4671  HE1 TYR   293      54.971  43.749  45.318  1.00  0.00          
ATOM   4672  CZ  TYR   293      54.693  42.828  43.468  1.00  0.00          
ATOM   4673  OH  TYR   293      54.124  43.867  42.876  1.00  0.00          
ATOM   4674  HH  TYR   293      54.015  44.602  43.484  1.00  0.00          
ATOM   4675  CE2 TYR   293      54.626  41.619  42.794  1.00  0.00          
ATOM   4676  HE2 TYR   293      54.263  41.705  41.780  1.00  0.00          
ATOM   4677  CD2 TYR   293      55.106  40.437  43.325  1.00  0.00          
ATOM   4678  HD2 TYR   293      55.141  39.542  42.721  1.00  0.00          
ATOM   4679  C   TYR   293      58.246  39.704  45.578  1.00  0.00          
ATOM   4680  O   TYR   293      58.614  39.723  46.796  1.00  0.00          
ATOM   4681  N   PHE   294      58.760  40.499  44.637  1.00  0.00          
ATOM   4682  H   PHE   294      58.434  40.322  43.697  1.00  0.00          
ATOM   4683  CA  PHE   294      59.715  41.574  44.944  1.00  0.00          
ATOM   4684  HA  PHE   294      59.806  41.541  46.029  1.00  0.00          
ATOM   4685  CB  PHE   294      61.054  41.116  44.358  1.00  0.00          
ATOM   4686  HB2 PHE   294      61.211  40.041  44.447  1.00  0.00          
ATOM   4687  HB3 PHE   294      61.197  41.496  43.346  1.00  0.00          
ATOM   4688  CG  PHE   294      62.226  41.736  45.140  1.00  0.00          
ATOM   4689  CD1 PHE   294      62.454  41.222  46.438  1.00  0.00          
ATOM   4690  HD1 PHE   294      61.721  40.498  46.763  1.00  0.00          
ATOM   4691  CE1 PHE   294      63.500  41.770  47.243  1.00  0.00          
ATOM   4692  HE1 PHE   294      63.695  41.334  48.212  1.00  0.00          
ATOM   4693  CZ  PHE   294      64.251  42.890  46.835  1.00  0.00          
ATOM   4694  HZ  PHE   294      64.956  43.272  47.558  1.00  0.00          
ATOM   4695  CE2 PHE   294      63.984  43.421  45.563  1.00  0.00          
ATOM   4696  HE2 PHE   294      64.602  44.220  45.182  1.00  0.00          
ATOM   4697  CD2 PHE   294      62.960  42.864  44.731  1.00  0.00          
ATOM   4698  HD2 PHE   294      62.754  43.145  43.709  1.00  0.00          
ATOM   4699  C   PHE   294      59.138  42.892  44.486  1.00  0.00          
ATOM   4700  O   PHE   294      58.952  42.998  43.253  1.00  0.00          
ATOM   4701  N   GLY   295      58.648  43.749  45.427  1.00  0.00          
ATOM   4702  H   GLY   295      58.946  43.591  46.379  1.00  0.00          
ATOM   4703  CA  GLY   295      57.787  44.957  45.161  1.00  0.00          
ATOM   4704  HA2 GLY   295      58.404  45.800  44.849  1.00  0.00          
ATOM   4705  HA3 GLY   295      57.154  44.728  44.304  1.00  0.00          
ATOM   4706  C   GLY   295      57.018  45.354  46.392  1.00  0.00          
ATOM   4707  O   GLY   295      56.943  44.562  47.365  1.00  0.00          
ATOM   4708  N   ASN   296      56.323  46.492  46.334  1.00  0.00          
ATOM   4709  H   ASN   296      56.373  47.041  45.481  1.00  0.00          
ATOM   4710  CA  ASN   296      55.360  46.934  47.356  1.00  0.00          
ATOM   4711  HA  ASN   296      55.802  46.804  48.340  1.00  0.00          
ATOM   4712  CB  ASN   296      55.099  48.435  47.126  1.00  0.00          
ATOM   4713  HB2 ASN   296      54.735  48.580  46.110  1.00  0.00          
ATOM   4714  HB3 ASN   296      54.329  48.755  47.825  1.00  0.00          
ATOM   4715  CG  ASN   296      56.309  49.332  47.335  1.00  0.00          
ATOM   4716  OD1 ASN   296      56.445  49.977  48.363  1.00  0.00          
ATOM   4717  ND2 ASN   296      57.201  49.452  46.383  1.00  0.00          
ATOM   4718 HD21 ASN   296      58.027  50.009  46.563  1.00  0.00          
ATOM   4719 HD22 ASN   296      57.022  49.036  45.466  1.00  0.00          
ATOM   4720  C   ASN   296      54.035  46.121  47.332  1.00  0.00          
ATOM   4721  O   ASN   296      53.546  45.846  46.234  1.00  0.00          
ATOM   4722  N   ALA   297      53.435  45.793  48.503  1.00  0.00          
ATOM   4723  H   ALA   297      53.849  46.235  49.312  1.00  0.00          
ATOM   4724  CA  ALA   297      52.114  45.176  48.594  1.00  0.00          
ATOM   4725  HA  ALA   297      51.454  45.702  47.904  1.00  0.00          
ATOM   4726  CB  ALA   297      52.330  43.761  48.069  1.00  0.00          
ATOM   4727  HB1 ALA   297      53.144  43.322  48.644  1.00  0.00          
ATOM   4728  HB2 ALA   297      51.430  43.202  48.325  1.00  0.00          
ATOM   4729  HB3 ALA   297      52.456  43.749  46.986  1.00  0.00          
ATOM   4730  C   ALA   297      51.474  45.342  49.939  1.00  0.00          
ATOM   4731  O   ALA   297      51.070  44.413  50.602  1.00  0.00          
ATOM   4732  N   ALA   298      51.299  46.608  50.334  1.00  0.00          
ATOM   4733  H   ALA   298      51.707  47.343  49.774  1.00  0.00          
ATOM   4734  CA  ALA   298      50.484  47.036  51.472  1.00  0.00          
ATOM   4735  HA  ALA   298      49.785  46.239  51.718  1.00  0.00          
ATOM   4736  CB  ALA   298      51.391  47.253  52.681  1.00  0.00          
ATOM   4737  HB1 ALA   298      50.782  47.517  53.544  1.00  0.00          
ATOM   4738  HB2 ALA   298      51.934  46.332  52.889  1.00  0.00          
ATOM   4739  HB3 ALA   298      52.102  48.055  52.478  1.00  0.00          
ATOM   4740  C   ALA   298      49.652  48.289  51.141  1.00  0.00          
ATOM   4741  O   ALA   298      50.111  49.170  50.411  1.00  0.00          
ATOM   4742  N   ASP   299      48.437  48.371  51.694  1.00  0.00          
ATOM   4743  H   ASP   299      48.173  47.662  52.371  1.00  0.00          
ATOM   4744  CA  ASP   299      47.418  49.377  51.357  1.00  0.00          
ATOM   4745  HA  ASP   299      47.880  50.154  50.747  1.00  0.00          
ATOM   4746  CB  ASP   299      46.311  48.699  50.521  1.00  0.00          
ATOM   4747  HB2 ASP   299      46.773  48.182  49.678  1.00  0.00          
ATOM   4748  HB3 ASP   299      45.804  47.954  51.136  1.00  0.00          
ATOM   4749  CG  ASP   299      45.276  49.681  49.962  1.00  0.00          
ATOM   4750  OD1 ASP   299      44.137  49.275  49.636  1.00  0.00          
ATOM   4751  OD2 ASP   299      45.588  50.879  49.817  1.00  0.00          
ATOM   4752  C   ASP   299      46.847  50.041  52.624  1.00  0.00          
ATOM   4753  O   ASP   299      46.473  49.353  53.574  1.00  0.00          
ATOM   4754  N   ALA   300      46.781  51.373  52.673  1.00  0.00          
ATOM   4755  H   ALA   300      47.094  51.907  51.870  1.00  0.00          
ATOM   4756  CA  ALA   300      46.387  52.108  53.875  1.00  0.00          
ATOM   4757  HA  ALA   300      46.989  51.737  54.704  1.00  0.00          
ATOM   4758  CB  ALA   300      46.744  53.585  53.679  1.00  0.00          
ATOM   4759  HB1 ALA   300      46.065  54.043  52.963  1.00  0.00          
ATOM   4760  HB2 ALA   300      46.649  54.107  54.626  1.00  0.00          
ATOM   4761  HB3 ALA   300      47.771  53.683  53.323  1.00  0.00          
ATOM   4762  C   ALA   300      44.899  51.918  54.250  1.00  0.00          
ATOM   4763  O   ALA   300      43.999  52.301  53.496  1.00  0.00          
ATOM   4764  N   GLY   301      44.645  51.387  55.450  1.00  0.00          
ATOM   4765  H   GLY   301      45.447  51.141  56.023  1.00  0.00          
ATOM   4766  CA  GLY   301      43.339  51.355  56.113  1.00  0.00          
ATOM   4767  HA2 GLY   301      42.543  51.365  55.368  1.00  0.00          
ATOM   4768  HA3 GLY   301      43.247  50.439  56.697  1.00  0.00          
ATOM   4769  C   GLY   301      43.172  52.550  57.057  1.00  0.00          
ATOM   4770  O   GLY   301      44.117  52.950  57.739  1.00  0.00          
ATOM   4771  N   VAL   302      41.975  53.143  57.090  1.00  0.00          
ATOM   4772  H   VAL   302      41.233  52.730  56.534  1.00  0.00          
ATOM   4773  CA  VAL   302      41.741  54.475  57.683  1.00  0.00          
ATOM   4774  HA  VAL   302      42.677  54.850  58.098  1.00  0.00          
ATOM   4775  CB  VAL   302      41.315  55.481  56.589  1.00  0.00          
ATOM   4776  HB  VAL   302      40.358  55.168  56.169  1.00  0.00          
ATOM   4777  CG1 VAL   302      41.161  56.901  57.149  1.00  0.00          
ATOM   4778 HG11 VAL   302      40.402  56.918  57.927  1.00  0.00          
ATOM   4779 HG12 VAL   302      42.106  57.249  57.561  1.00  0.00          
ATOM   4780 HG13 VAL   302      40.848  57.576  56.352  1.00  0.00          
ATOM   4781  CG2 VAL   302      42.338  55.551  55.443  1.00  0.00          
ATOM   4782 HG21 VAL   302      42.391  54.596  54.919  1.00  0.00          
ATOM   4783 HG22 VAL   302      42.039  56.311  54.721  1.00  0.00          
ATOM   4784 HG23 VAL   302      43.326  55.796  55.833  1.00  0.00          
ATOM   4785  C   VAL   302      40.742  54.402  58.845  1.00  0.00          
ATOM   4786  O   VAL   302      39.527  54.454  58.641  1.00  0.00          
ATOM   4787  N   VAL   303      41.254  54.272  60.072  1.00  0.00          
ATOM   4788  H   VAL   303      42.260  54.239  60.149  1.00  0.00          
ATOM   4789  CA  VAL   303      40.426  54.225  61.323  1.00  0.00          
ATOM   4790  HA  VAL   303      39.414  53.838  61.200  1.00  0.00          
ATOM   4791  CB  VAL   303      41.155  53.382  62.452  1.00  0.00          
ATOM   4792  HB  VAL   303      41.893  54.047  62.901  1.00  0.00          
ATOM   4793  CG1 VAL   303      40.182  53.043  63.556  1.00  0.00          
ATOM   4794 HG11 VAL   303      39.711  53.944  63.949  1.00  0.00          
ATOM   4795 HG12 VAL   303      39.430  52.379  63.132  1.00  0.00          
ATOM   4796 HG13 VAL   303      40.698  52.691  64.450  1.00  0.00          
ATOM   4797  CG2 VAL   303      41.988  52.139  62.029  1.00  0.00          
ATOM   4798 HG21 VAL   303      42.666  52.331  61.198  1.00  0.00          
ATOM   4799 HG22 VAL   303      42.601  51.866  62.888  1.00  0.00          
ATOM   4800 HG23 VAL   303      41.279  51.324  61.882  1.00  0.00          
ATOM   4801  C   VAL   303      40.116  55.685  61.771  1.00  0.00          
ATOM   4802  O   VAL   303      41.057  56.490  61.870  1.00  0.00          
ATOM   4803  N   ILE   304      38.844  55.951  62.127  1.00  0.00          
ATOM   4804  H   ILE   304      38.184  55.180  62.083  1.00  0.00          
ATOM   4805  CA  ILE   304      38.270  57.273  62.453  1.00  0.00          
ATOM   4806  HA  ILE   304      39.079  57.951  62.716  1.00  0.00          
ATOM   4807  CB  ILE   304      37.525  57.846  61.211  1.00  0.00          
ATOM   4808  HB  ILE   304      36.705  57.163  60.979  1.00  0.00          
ATOM   4809  CG2 ILE   304      36.907  59.227  61.506  1.00  0.00          
ATOM   4810 HG21 ILE   304      37.702  59.960  61.645  1.00  0.00          
ATOM   4811 HG22 ILE   304      36.273  59.548  60.680  1.00  0.00          
ATOM   4812 HG23 ILE   304      36.281  59.203  62.396  1.00  0.00          
ATOM   4813  CG1 ILE   304      38.422  57.933  59.953  1.00  0.00          
ATOM   4814 HG12 ILE   304      39.233  58.637  60.136  1.00  0.00          
ATOM   4815 HG13 ILE   304      38.860  56.957  59.755  1.00  0.00          
ATOM   4816  CD1 ILE   304      37.672  58.332  58.674  1.00  0.00          
ATOM   4817 HD11 ILE   304      36.804  57.688  58.533  1.00  0.00          
ATOM   4818 HD12 ILE   304      37.352  59.372  58.724  1.00  0.00          
ATOM   4819 HD13 ILE   304      38.334  58.219  57.816  1.00  0.00          
ATOM   4820  C   ILE   304      37.286  57.191  63.647  1.00  0.00          
ATOM   4821  O   ILE   304      36.281  56.488  63.566  1.00  0.00          
ATOM   4822  N   MET   305      37.511  57.944  64.731  1.00  0.00          
ATOM   4823  H   MET   305      38.426  58.356  64.843  1.00  0.00          
ATOM   4824  CA  MET   305      36.647  58.088  65.905  1.00  0.00          
ATOM   4825  HA  MET   305      35.631  57.757  65.687  1.00  0.00          
ATOM   4826  CB  MET   305      37.052  57.185  67.085  1.00  0.00          
ATOM   4827  HB2 MET   305      38.068  57.392  67.419  1.00  0.00          
ATOM   4828  HB3 MET   305      36.336  57.432  67.869  1.00  0.00          
ATOM   4829  CG  MET   305      37.081  55.727  66.698  1.00  0.00          
ATOM   4830  HG2 MET   305      36.171  55.499  66.144  1.00  0.00          
ATOM   4831  HG3 MET   305      37.933  55.660  66.021  1.00  0.00          
ATOM   4832  SD  MET   305      37.174  54.397  68.045  1.00  0.00          
ATOM   4833  CE  MET   305      35.780  54.678  69.086  1.00  0.00          
ATOM   4834  HE1 MET   305      35.780  53.989  69.931  1.00  0.00          
ATOM   4835  HE2 MET   305      36.015  55.654  69.511  1.00  0.00          
ATOM   4836  HE3 MET   305      34.908  54.664  68.432  1.00  0.00          
ATOM   4837  C   MET   305      36.592  59.472  66.396  1.00  0.00          
ATOM   4838  O   MET   305      37.478  60.274  66.118  1.00  0.00          
ATOM   4839  N   LYS   306      35.577  59.832  67.238  1.00  0.00          
ATOM   4840  H   LYS   306      34.931  59.129  67.567  1.00  0.00          
ATOM   4841  CA  LYS   306      35.461  61.178  67.799  1.00  0.00          
ATOM   4842  HA  LYS   306      36.018  61.903  67.205  1.00  0.00          
ATOM   4843  CB  LYS   306      33.975  61.532  67.854  1.00  0.00          
ATOM   4844  HB2 LYS   306      33.638  61.562  66.818  1.00  0.00          
ATOM   4845  HB3 LYS   306      33.439  60.719  68.343  1.00  0.00          
ATOM   4846  CG  LYS   306      33.531  62.778  68.689  1.00  0.00          
ATOM   4847  HG2 LYS   306      33.358  62.509  69.731  1.00  0.00          
ATOM   4848  HG3 LYS   306      34.386  63.451  68.739  1.00  0.00          
ATOM   4849  CD  LYS   306      32.268  63.466  68.117  1.00  0.00          
ATOM   4850  HD2 LYS   306      32.040  64.353  68.707  1.00  0.00          
ATOM   4851  HD3 LYS   306      32.406  63.685  67.058  1.00  0.00          
ATOM   4852  CE  LYS   306      31.005  62.649  68.170  1.00  0.00          
ATOM   4853  HE2 LYS   306      30.263  63.199  67.591  1.00  0.00          
ATOM   4854  HE3 LYS   306      31.065  61.644  67.751  1.00  0.00          
ATOM   4855  NZ  LYS   306      30.559  62.392  69.528  1.00  0.00          
ATOM   4856  HZ1 LYS   306      30.408  63.243  70.052  1.00  0.00          
ATOM   4857  HZ2 LYS   306      29.694  61.882  69.637  1.00  0.00          
ATOM   4858  HZ3 LYS   306      31.199  61.824  70.064  1.00  0.00          
ATOM   4859  C   LYS   306      36.051  61.066  69.203  1.00  0.00          
ATOM   4860  O   LYS   306      35.717  60.096  69.922  1.00  0.00          
ATOM   4861  N   ALA   307      36.883  61.987  69.593  1.00  0.00          
ATOM   4862  H   ALA   307      37.200  62.720  68.974  1.00  0.00          
ATOM   4863  CA  ALA   307      37.799  61.722  70.704  1.00  0.00          
ATOM   4864  HA  ALA   307      38.394  60.853  70.423  1.00  0.00          
ATOM   4865  CB  ALA   307      38.758  62.912  70.844  1.00  0.00          
ATOM   4866  HB1 ALA   307      39.357  62.842  71.752  1.00  0.00          
ATOM   4867  HB2 ALA   307      39.420  62.922  69.979  1.00  0.00          
ATOM   4868  HB3 ALA   307      38.192  63.843  70.872  1.00  0.00          
ATOM   4869  C   ALA   307      37.135  61.327  72.079  1.00  0.00          
ATOM   4870  O   ALA   307      37.771  60.621  72.874  1.00  0.00          
ATOM   4871  N   GLY   308      35.924  61.859  72.364  1.00  0.00          
ATOM   4872  H   GLY   308      35.584  62.585  71.750  1.00  0.00          
ATOM   4873  CA  GLY   308      35.080  61.375  73.490  1.00  0.00          
ATOM   4874  HA2 GLY   308      35.189  62.063  74.328  1.00  0.00          
ATOM   4875  HA3 GLY   308      34.034  61.512  73.217  1.00  0.00          
ATOM   4876  C   GLY   308      35.270  60.003  74.054  1.00  0.00          
ATOM   4877  O   GLY   308      35.321  59.878  75.275  1.00  0.00          
ATOM   4878  N   GLU   309      35.161  58.989  73.205  1.00  0.00          
ATOM   4879  H   GLU   309      35.068  59.115  72.207  1.00  0.00          
ATOM   4880  CA  GLU   309      35.178  57.629  73.745  1.00  0.00          
ATOM   4881  HA  GLU   309      34.468  57.659  74.571  1.00  0.00          
ATOM   4882  CB  GLU   309      34.664  56.670  72.707  1.00  0.00          
ATOM   4883  HB2 GLU   309      33.701  57.033  72.347  1.00  0.00          
ATOM   4884  HB3 GLU   309      35.354  56.648  71.864  1.00  0.00          
ATOM   4885  CG  GLU   309      34.345  55.240  73.197  1.00  0.00          
ATOM   4886  HG2 GLU   309      35.227  54.621  73.031  1.00  0.00          
ATOM   4887  HG3 GLU   309      34.162  55.110  74.264  1.00  0.00          
ATOM   4888  CD  GLU   309      33.068  54.735  72.506  1.00  0.00          
ATOM   4889  OE1 GLU   309      33.089  54.150  71.401  1.00  0.00          
ATOM   4890  OE2 GLU   309      32.013  54.956  73.117  1.00  0.00          
ATOM   4891  C   GLU   309      36.629  57.260  74.176  1.00  0.00          
ATOM   4892  O   GLU   309      36.763  56.416  75.073  1.00  0.00          
ATOM   4893  N   LEU   310      37.650  57.760  73.477  1.00  0.00          
ATOM   4894  H   LEU   310      37.401  58.366  72.708  1.00  0.00          
ATOM   4895  CA  LEU   310      39.037  57.502  73.883  1.00  0.00          
ATOM   4896  HA  LEU   310      39.150  56.419  73.928  1.00  0.00          
ATOM   4897  CB  LEU   310      40.093  57.844  72.770  1.00  0.00          
ATOM   4898  HB2 LEU   310      39.948  58.837  72.344  1.00  0.00          
ATOM   4899  HB3 LEU   310      41.055  57.854  73.283  1.00  0.00          
ATOM   4900  CG  LEU   310      40.151  56.823  71.583  1.00  0.00          
ATOM   4901  HG  LEU   310      40.241  55.838  72.040  1.00  0.00          
ATOM   4902  CD1 LEU   310      38.908  56.938  70.699  1.00  0.00          
ATOM   4903 HD11 LEU   310      39.048  56.343  69.796  1.00  0.00          
ATOM   4904 HD12 LEU   310      38.000  56.599  71.198  1.00  0.00          
ATOM   4905 HD13 LEU   310      38.634  57.956  70.422  1.00  0.00          
ATOM   4906  CD2 LEU   310      41.273  57.075  70.523  1.00  0.00          
ATOM   4907 HD21 LEU   310      41.370  56.220  69.855  1.00  0.00          
ATOM   4908 HD22 LEU   310      41.112  57.947  69.890  1.00  0.00          
ATOM   4909 HD23 LEU   310      42.216  57.248  71.042  1.00  0.00          
ATOM   4910  C   LEU   310      39.234  58.233  75.262  1.00  0.00          
ATOM   4911  O   LEU   310      39.822  57.622  76.091  1.00  0.00          
ATOM   4912  N   LEU   311      38.548  59.436  75.518  1.00  0.00          
ATOM   4913  H   LEU   311      37.935  59.821  74.813  1.00  0.00          
ATOM   4914  CA  LEU   311      38.848  60.280  76.761  1.00  0.00          
ATOM   4915  HA  LEU   311      39.924  60.232  76.929  1.00  0.00          
ATOM   4916  CB  LEU   311      38.517  61.758  76.504  1.00  0.00          
ATOM   4917  HB2 LEU   311      37.612  61.753  75.896  1.00  0.00          
ATOM   4918  HB3 LEU   311      38.371  62.270  77.455  1.00  0.00          
ATOM   4919  CG  LEU   311      39.687  62.576  75.859  1.00  0.00          
ATOM   4920  HG  LEU   311      40.297  61.865  75.301  1.00  0.00          
ATOM   4921  CD1 LEU   311      39.122  63.694  74.976  1.00  0.00          
ATOM   4922 HD11 LEU   311      38.776  64.520  75.597  1.00  0.00          
ATOM   4923 HD12 LEU   311      39.927  64.098  74.362  1.00  0.00          
ATOM   4924 HD13 LEU   311      38.440  63.255  74.248  1.00  0.00          
ATOM   4925  CD2 LEU   311      40.608  63.143  76.997  1.00  0.00          
ATOM   4926 HD21 LEU   311      41.447  63.561  76.441  1.00  0.00          
ATOM   4927 HD22 LEU   311      40.122  63.852  77.668  1.00  0.00          
ATOM   4928 HD23 LEU   311      40.917  62.304  77.622  1.00  0.00          
ATOM   4929  C   LEU   311      38.201  59.729  77.988  1.00  0.00          
ATOM   4930  O   LEU   311      38.840  59.447  79.012  1.00  0.00          
ATOM   4931  N   GLU   312      36.911  59.529  77.947  1.00  0.00          
ATOM   4932  H   GLU   312      36.336  59.869  77.189  1.00  0.00          
ATOM   4933  CA  GLU   312      36.057  59.231  79.111  1.00  0.00          
ATOM   4934  HA  GLU   312      36.706  59.261  79.987  1.00  0.00          
ATOM   4935  CB  GLU   312      35.006  60.291  79.238  1.00  0.00          
ATOM   4936  HB2 GLU   312      34.300  60.056  78.442  1.00  0.00          
ATOM   4937  HB3 GLU   312      34.455  60.193  80.173  1.00  0.00          
ATOM   4938  CG  GLU   312      35.492  61.765  79.285  1.00  0.00          
ATOM   4939  HG2 GLU   312      35.965  61.954  78.322  1.00  0.00          
ATOM   4940  HG3 GLU   312      34.539  62.285  79.382  1.00  0.00          
ATOM   4941  CD  GLU   312      36.341  62.301  80.387  1.00  0.00          
ATOM   4942  OE1 GLU   312      36.607  63.539  80.321  1.00  0.00          
ATOM   4943  OE2 GLU   312      36.708  61.492  81.280  1.00  0.00          
ATOM   4944  C   GLU   312      35.380  57.911  79.164  1.00  0.00          
ATOM   4945  O   GLU   312      34.700  57.558  80.129  1.00  0.00          
ATOM   4946  N   GLY   313      35.612  57.123  78.131  1.00  0.00          
ATOM   4947  H   GLY   313      36.164  57.569  77.412  1.00  0.00          
ATOM   4948  CA  GLY   313      35.099  55.805  77.754  1.00  0.00          
ATOM   4949  HA2 GLY   313      34.100  55.579  78.128  1.00  0.00          
ATOM   4950  HA3 GLY   313      35.061  55.812  76.665  1.00  0.00          
ATOM   4951  C   GLY   313      35.999  54.718  78.289  1.00  0.00          
ATOM   4952  O   GLY   313      36.944  54.985  79.016  1.00  0.00          
ATOM   4953  N   GLY   314      35.805  53.458  77.812  1.00  0.00          
ATOM   4954  H   GLY   314      35.090  53.428  77.099  1.00  0.00          
ATOM   4955  CA  GLY   314      36.706  52.275  77.964  1.00  0.00          
ATOM   4956  HA2 GLY   314      37.274  52.430  78.881  1.00  0.00          
ATOM   4957  HA3 GLY   314      36.039  51.457  78.236  1.00  0.00          
ATOM   4958  C   GLY   314      37.607  51.934  76.808  1.00  0.00          
ATOM   4959  O   GLY   314      37.347  52.436  75.706  1.00  0.00          
ATOM   4960  N   LEU   315      38.576  51.080  77.040  1.00  0.00          
ATOM   4961  H   LEU   315      38.792  50.910  78.012  1.00  0.00          
ATOM   4962  CA  LEU   315      39.335  50.451  75.947  1.00  0.00          
ATOM   4963  HA  LEU   315      39.826  51.180  75.302  1.00  0.00          
ATOM   4964  CB  LEU   315      40.497  49.533  76.554  1.00  0.00          
ATOM   4965  HB2 LEU   315      41.075  50.181  77.212  1.00  0.00          
ATOM   4966  HB3 LEU   315      40.102  48.664  77.080  1.00  0.00          
ATOM   4967  CG  LEU   315      41.418  48.916  75.439  1.00  0.00          
ATOM   4968  HG  LEU   315      40.846  48.261  74.783  1.00  0.00          
ATOM   4969  CD1 LEU   315      42.092  49.950  74.462  1.00  0.00          
ATOM   4970 HD11 LEU   315      41.355  50.435  73.823  1.00  0.00          
ATOM   4971 HD12 LEU   315      42.618  50.701  75.052  1.00  0.00          
ATOM   4972 HD13 LEU   315      42.841  49.379  73.912  1.00  0.00          
ATOM   4973  CD2 LEU   315      42.520  48.173  76.153  1.00  0.00          
ATOM   4974 HD21 LEU   315      43.053  48.790  76.877  1.00  0.00          
ATOM   4975 HD22 LEU   315      41.976  47.379  76.665  1.00  0.00          
ATOM   4976 HD23 LEU   315      43.190  47.713  75.427  1.00  0.00          
ATOM   4977  C   LEU   315      38.561  49.641  74.898  1.00  0.00          
ATOM   4978  O   LEU   315      38.862  49.750  73.691  1.00  0.00          
ATOM   4979  N   GLY   316      37.601  48.799  75.358  1.00  0.00          
ATOM   4980  H   GLY   316      37.450  48.736  76.355  1.00  0.00          
ATOM   4981  CA  GLY   316      37.147  47.702  74.553  1.00  0.00          
ATOM   4982  HA2 GLY   316      37.867  46.888  74.471  1.00  0.00          
ATOM   4983  HA3 GLY   316      36.318  47.316  75.146  1.00  0.00          
ATOM   4984  C   GLY   316      36.570  48.102  73.213  1.00  0.00          
ATOM   4985  O   GLY   316      36.932  47.547  72.215  1.00  0.00          
ATOM   4986  N   ASN   317      35.732  49.103  73.222  1.00  0.00          
ATOM   4987  H   ASN   317      35.504  49.525  74.111  1.00  0.00          
ATOM   4988  CA  ASN   317      34.962  49.661  71.995  1.00  0.00          
ATOM   4989  HA  ASN   317      34.511  48.817  71.473  1.00  0.00          
ATOM   4990  CB  ASN   317      33.910  50.653  72.567  1.00  0.00          
ATOM   4991  HB2 ASN   317      34.502  51.436  73.041  1.00  0.00          
ATOM   4992  HB3 ASN   317      33.357  51.197  71.801  1.00  0.00          
ATOM   4993  CG  ASN   317      32.832  50.092  73.538  1.00  0.00          
ATOM   4994  OD1 ASN   317      32.935  49.011  74.181  1.00  0.00          
ATOM   4995  ND2 ASN   317      31.762  50.816  73.670  1.00  0.00          
ATOM   4996 HD21 ASN   317      30.942  50.432  74.117  1.00  0.00          
ATOM   4997 HD22 ASN   317      31.549  51.657  73.153  1.00  0.00          
ATOM   4998  C   ASN   317      35.960  50.473  71.044  1.00  0.00          
ATOM   4999  O   ASN   317      35.666  50.808  69.877  1.00  0.00          
ATOM   5000  N   VAL   318      37.193  50.792  71.475  1.00  0.00          
ATOM   5001  H   VAL   318      37.359  50.457  72.413  1.00  0.00          
ATOM   5002  CA  VAL   318      38.228  51.449  70.635  1.00  0.00          
ATOM   5003  HA  VAL   318      37.764  52.053  69.855  1.00  0.00          
ATOM   5004  CB  VAL   318      39.049  52.342  71.569  1.00  0.00          
ATOM   5005  HB  VAL   318      39.426  51.842  72.461  1.00  0.00          
ATOM   5006  CG1 VAL   318      40.221  52.841  70.739  1.00  0.00          
ATOM   5007 HG11 VAL   318      40.704  53.613  71.338  1.00  0.00          
ATOM   5008 HG12 VAL   318      40.951  52.112  70.388  1.00  0.00          
ATOM   5009 HG13 VAL   318      39.928  53.381  69.839  1.00  0.00          
ATOM   5010  CG2 VAL   318      38.244  53.574  71.949  1.00  0.00          
ATOM   5011 HG21 VAL   318      37.925  54.090  71.043  1.00  0.00          
ATOM   5012 HG22 VAL   318      37.336  53.265  72.465  1.00  0.00          
ATOM   5013 HG23 VAL   318      38.810  54.225  72.616  1.00  0.00          
ATOM   5014  C   VAL   318      39.066  50.325  69.962  1.00  0.00          
ATOM   5015  O   VAL   318      39.242  50.314  68.739  1.00  0.00          
ATOM   5016  N   ALA   319      39.318  49.216  70.698  1.00  0.00          
ATOM   5017  H   ALA   319      39.185  49.182  71.699  1.00  0.00          
ATOM   5018  CA  ALA   319      39.892  47.973  70.098  1.00  0.00          
ATOM   5019  HA  ALA   319      40.858  48.189  69.640  1.00  0.00          
ATOM   5020  CB  ALA   319      40.254  47.058  71.373  1.00  0.00          
ATOM   5021  HB1 ALA   319      40.548  46.134  70.874  1.00  0.00          
ATOM   5022  HB2 ALA   319      41.049  47.516  71.962  1.00  0.00          
ATOM   5023  HB3 ALA   319      39.422  46.915  72.063  1.00  0.00          
ATOM   5024  C   ALA   319      38.901  47.358  69.127  1.00  0.00          
ATOM   5025  O   ALA   319      39.297  46.814  68.074  1.00  0.00          
ATOM   5026  N   TRP   320      37.612  47.345  69.358  1.00  0.00          
ATOM   5027  H   TRP   320      37.338  47.755  70.239  1.00  0.00          
ATOM   5028  CA  TRP   320      36.629  46.657  68.595  1.00  0.00          
ATOM   5029  HA  TRP   320      36.990  45.688  68.251  1.00  0.00          
ATOM   5030  CB  TRP   320      35.420  46.411  69.437  1.00  0.00          
ATOM   5031  HB2 TRP   320      35.705  45.658  70.172  1.00  0.00          
ATOM   5032  HB3 TRP   320      35.235  47.294  70.050  1.00  0.00          
ATOM   5033  CG  TRP   320      34.217  45.929  68.722  1.00  0.00          
ATOM   5034  CD1 TRP   320      33.001  46.543  68.896  1.00  0.00          
ATOM   5035  HD1 TRP   320      32.831  47.381  69.556  1.00  0.00          
ATOM   5036  NE1 TRP   320      32.012  45.974  68.095  1.00  0.00          
ATOM   5037  HE1 TRP   320      31.025  46.184  68.117  1.00  0.00          
ATOM   5038  CE2 TRP   320      32.640  44.959  67.378  1.00  0.00          
ATOM   5039  CZ2 TRP   320      32.142  44.070  66.440  1.00  0.00          
ATOM   5040  HZ2 TRP   320      31.122  44.245  66.130  1.00  0.00          
ATOM   5041  CH2 TRP   320      32.912  43.026  65.887  1.00  0.00          
ATOM   5042  HH2 TRP   320      32.465  42.408  65.122  1.00  0.00          
ATOM   5043  CZ3 TRP   320      34.280  43.020  66.146  1.00  0.00          
ATOM   5044  HZ3 TRP   320      34.990  42.345  65.692  1.00  0.00          
ATOM   5045  CE3 TRP   320      34.798  43.912  67.092  1.00  0.00          
ATOM   5046  HE3 TRP   320      35.874  43.984  67.152  1.00  0.00          
ATOM   5047  CD2 TRP   320      33.998  44.883  67.791  1.00  0.00          
ATOM   5048  C   TRP   320      36.386  47.604  67.310  1.00  0.00          
ATOM   5049  O   TRP   320      36.435  47.097  66.181  1.00  0.00          
ATOM   5050  N   ASN   321      36.286  48.899  67.408  1.00  0.00          
ATOM   5051  H   ASN   321      36.306  49.379  68.297  1.00  0.00          
ATOM   5052  CA  ASN   321      36.297  49.835  66.242  1.00  0.00          
ATOM   5053  HA  ASN   321      35.484  49.435  65.635  1.00  0.00          
ATOM   5054  CB  ASN   321      36.101  51.315  66.523  1.00  0.00          
ATOM   5055  HB2 ASN   321      35.254  51.423  67.201  1.00  0.00          
ATOM   5056  HB3 ASN   321      37.013  51.591  67.053  1.00  0.00          
ATOM   5057  CG  ASN   321      36.117  52.297  65.437  1.00  0.00          
ATOM   5058  OD1 ASN   321      37.051  52.548  64.764  1.00  0.00          
ATOM   5059  ND2 ASN   321      35.005  53.036  65.303  1.00  0.00          
ATOM   5060 HD21 ASN   321      34.995  53.799  64.641  1.00  0.00          
ATOM   5061 HD22 ASN   321      34.144  52.866  65.803  1.00  0.00          
ATOM   5062  C   ASN   321      37.538  49.541  65.309  1.00  0.00          
ATOM   5063  O   ASN   321      37.359  49.391  64.091  1.00  0.00          
ATOM   5064  N   MET   322      38.726  49.413  65.852  1.00  0.00          
ATOM   5065  H   MET   322      38.854  49.655  66.825  1.00  0.00          
ATOM   5066  CA  MET   322      39.975  49.124  65.098  1.00  0.00          
ATOM   5067  HA  MET   322      40.007  49.859  64.294  1.00  0.00          
ATOM   5068  CB  MET   322      41.265  49.352  66.001  1.00  0.00          
ATOM   5069  HB2 MET   322      41.129  50.282  66.552  1.00  0.00          
ATOM   5070  HB3 MET   322      41.415  48.437  66.575  1.00  0.00          
ATOM   5071  CG  MET   322      42.606  49.353  65.283  1.00  0.00          
ATOM   5072  HG2 MET   322      42.742  48.407  64.759  1.00  0.00          
ATOM   5073  HG3 MET   322      42.605  50.162  64.554  1.00  0.00          
ATOM   5074  SD  MET   322      44.008  49.636  66.319  1.00  0.00          
ATOM   5075  CE  MET   322      43.891  51.394  66.620  1.00  0.00          
ATOM   5076  HE1 MET   322      42.884  51.750  66.837  1.00  0.00          
ATOM   5077  HE2 MET   322      44.666  51.649  67.342  1.00  0.00          
ATOM   5078  HE3 MET   322      44.081  52.014  65.743  1.00  0.00          
ATOM   5079  C   MET   322      39.961  47.745  64.489  1.00  0.00          
ATOM   5080  O   MET   322      40.350  47.683  63.323  1.00  0.00          
ATOM   5081  N   ASN   323      39.531  46.702  65.160  1.00  0.00          
ATOM   5082  H   ASN   323      39.316  46.806  66.141  1.00  0.00          
ATOM   5083  CA  ASN   323      39.670  45.347  64.612  1.00  0.00          
ATOM   5084  HA  ASN   323      40.729  45.167  64.426  1.00  0.00          
ATOM   5085  CB  ASN   323      39.033  44.446  65.641  1.00  0.00          
ATOM   5086  HB2 ASN   323      39.767  44.379  66.444  1.00  0.00          
ATOM   5087  HB3 ASN   323      38.099  44.872  66.008  1.00  0.00          
ATOM   5088  CG  ASN   323      38.805  42.963  65.200  1.00  0.00          
ATOM   5089  OD1 ASN   323      37.724  42.428  65.102  1.00  0.00          
ATOM   5090  ND2 ASN   323      39.827  42.217  64.909  1.00  0.00          
ATOM   5091 HD21 ASN   323      39.698  41.239  64.690  1.00  0.00          
ATOM   5092 HD22 ASN   323      40.743  42.642  64.924  1.00  0.00          
ATOM   5093  C   ASN   323      38.799  45.236  63.329  1.00  0.00          
ATOM   5094  O   ASN   323      39.033  44.493  62.345  1.00  0.00          
ATOM   5095  N   LYS   324      37.655  45.945  63.365  1.00  0.00          
ATOM   5096  H   LYS   324      37.470  46.382  64.257  1.00  0.00          
ATOM   5097  CA  LYS   324      36.580  45.961  62.343  1.00  0.00          
ATOM   5098  HA  LYS   324      36.231  44.974  62.042  1.00  0.00          
ATOM   5099  CB  LYS   324      35.329  46.690  62.849  1.00  0.00          
ATOM   5100  HB2 LYS   324      35.590  47.558  63.454  1.00  0.00          
ATOM   5101  HB3 LYS   324      34.785  47.064  61.981  1.00  0.00          
ATOM   5102  CG  LYS   324      34.264  45.799  63.596  1.00  0.00          
ATOM   5103  HG2 LYS   324      33.816  45.215  62.793  1.00  0.00          
ATOM   5104  HG3 LYS   324      34.608  45.196  64.436  1.00  0.00          
ATOM   5105  CD  LYS   324      33.118  46.593  64.193  1.00  0.00          
ATOM   5106  HD2 LYS   324      32.816  47.292  63.414  1.00  0.00          
ATOM   5107  HD3 LYS   324      32.319  45.913  64.490  1.00  0.00          
ATOM   5108  CE  LYS   324      33.590  47.329  65.452  1.00  0.00          
ATOM   5109  HE2 LYS   324      33.803  46.692  66.310  1.00  0.00          
ATOM   5110  HE3 LYS   324      34.570  47.720  65.182  1.00  0.00          
ATOM   5111  NZ  LYS   324      32.626  48.375  65.802  1.00  0.00          
ATOM   5112  HZ1 LYS   324      32.401  48.968  65.016  1.00  0.00          
ATOM   5113  HZ2 LYS   324      31.756  47.989  66.142  1.00  0.00          
ATOM   5114  HZ3 LYS   324      33.014  49.002  66.492  1.00  0.00          
ATOM   5115  C   LYS   324      37.089  46.666  61.045  1.00  0.00          
ATOM   5116  O   LYS   324      36.784  46.265  59.894  1.00  0.00          
ATOM   5117  N   VAL   325      37.900  47.738  61.149  1.00  0.00          
ATOM   5118  H   VAL   325      38.044  48.062  62.095  1.00  0.00          
ATOM   5119  CA  VAL   325      38.753  48.228  60.023  1.00  0.00          
ATOM   5120  HA  VAL   325      38.086  48.496  59.203  1.00  0.00          
ATOM   5121  CB  VAL   325      39.561  49.430  60.322  1.00  0.00          
ATOM   5122  HB  VAL   325      40.119  49.120  61.205  1.00  0.00          
ATOM   5123  CG1 VAL   325      40.495  49.810  59.163  1.00  0.00          
ATOM   5124 HG11 VAL   325      41.115  50.650  59.476  1.00  0.00          
ATOM   5125 HG12 VAL   325      41.140  48.965  58.920  1.00  0.00          
ATOM   5126 HG13 VAL   325      39.869  50.154  58.340  1.00  0.00          
ATOM   5127  CG2 VAL   325      38.567  50.570  60.648  1.00  0.00          
ATOM   5128 HG21 VAL   325      37.935  50.721  59.774  1.00  0.00          
ATOM   5129 HG22 VAL   325      38.037  50.365  61.578  1.00  0.00          
ATOM   5130 HG23 VAL   325      39.246  51.421  60.586  1.00  0.00          
ATOM   5131  C   VAL   325      39.547  47.086  59.356  1.00  0.00          
ATOM   5132  O   VAL   325      39.442  46.862  58.164  1.00  0.00          
ATOM   5133  N   ILE   326      40.449  46.498  60.185  1.00  0.00          
ATOM   5134  H   ILE   326      40.429  46.781  61.154  1.00  0.00          
ATOM   5135  CA  ILE   326      41.503  45.617  59.656  1.00  0.00          
ATOM   5136  HA  ILE   326      42.049  46.145  58.874  1.00  0.00          
ATOM   5137  CB  ILE   326      42.503  45.342  60.789  1.00  0.00          
ATOM   5138  HB  ILE   326      41.889  44.931  61.591  1.00  0.00          
ATOM   5139  CG2 ILE   326      43.592  44.190  60.613  1.00  0.00          
ATOM   5140 HG21 ILE   326      43.138  43.225  60.390  1.00  0.00          
ATOM   5141 HG22 ILE   326      44.270  44.518  59.825  1.00  0.00          
ATOM   5142 HG23 ILE   326      44.220  44.014  61.487  1.00  0.00          
ATOM   5143  CG1 ILE   326      43.194  46.650  61.289  1.00  0.00          
ATOM   5144 HG12 ILE   326      43.956  46.909  60.554  1.00  0.00          
ATOM   5145 HG13 ILE   326      42.539  47.520  61.237  1.00  0.00          
ATOM   5146  CD1 ILE   326      43.774  46.529  62.682  1.00  0.00          
ATOM   5147 HD11 ILE   326      44.407  45.645  62.760  1.00  0.00          
ATOM   5148 HD12 ILE   326      44.385  47.408  62.888  1.00  0.00          
ATOM   5149 HD13 ILE   326      42.912  46.356  63.327  1.00  0.00          
ATOM   5150  C   ILE   326      40.966  44.286  59.067  1.00  0.00          
ATOM   5151  O   ILE   326      41.387  43.832  58.057  1.00  0.00          
ATOM   5152  N   SER   327      39.779  43.865  59.534  1.00  0.00          
ATOM   5153  H   SER   327      39.516  44.233  60.437  1.00  0.00          
ATOM   5154  CA  SER   327      39.012  42.742  58.963  1.00  0.00          
ATOM   5155  HA  SER   327      39.699  42.027  58.510  1.00  0.00          
ATOM   5156  CB  SER   327      38.273  42.119  60.153  1.00  0.00          
ATOM   5157  HB2 SER   327      37.495  42.809  60.480  1.00  0.00          
ATOM   5158  HB3 SER   327      37.726  41.213  59.893  1.00  0.00          
ATOM   5159  OG  SER   327      39.059  41.968  61.282  1.00  0.00          
ATOM   5160  HG  SER   327      39.129  42.794  61.767  1.00  0.00          
ATOM   5161  C   SER   327      38.023  43.010  57.835  1.00  0.00          
ATOM   5162  O   SER   327      37.650  42.087  57.090  1.00  0.00          
ATOM   5163  N   LEU   328      37.587  44.300  57.736  1.00  0.00          
ATOM   5164  H   LEU   328      37.891  45.023  58.373  1.00  0.00          
ATOM   5165  CA  LEU   328      36.799  44.737  56.551  1.00  0.00          
ATOM   5166  HA  LEU   328      36.142  43.918  56.257  1.00  0.00          
ATOM   5167  CB  LEU   328      36.002  45.960  56.911  1.00  0.00          
ATOM   5168  HB2 LEU   328      35.465  45.692  57.821  1.00  0.00          
ATOM   5169  HB3 LEU   328      36.692  46.750  57.209  1.00  0.00          
ATOM   5170  CG  LEU   328      35.036  46.562  55.934  1.00  0.00          
ATOM   5171  HG  LEU   328      35.438  46.701  54.931  1.00  0.00          
ATOM   5172  CD1 LEU   328      33.769  45.635  55.925  1.00  0.00          
ATOM   5173 HD11 LEU   328      34.052  44.653  55.546  1.00  0.00          
ATOM   5174 HD12 LEU   328      33.253  45.510  56.877  1.00  0.00          
ATOM   5175 HD13 LEU   328      33.042  46.098  55.259  1.00  0.00          
ATOM   5176  CD2 LEU   328      34.467  47.871  56.346  1.00  0.00          
ATOM   5177 HD21 LEU   328      33.686  48.206  55.664  1.00  0.00          
ATOM   5178 HD22 LEU   328      33.987  47.715  57.312  1.00  0.00          
ATOM   5179 HD23 LEU   328      35.215  48.655  56.229  1.00  0.00          
ATOM   5180  C   LEU   328      37.754  44.914  55.315  1.00  0.00          
ATOM   5181  O   LEU   328      37.373  44.613  54.150  1.00  0.00          
ATOM   5182  N   ASN   329      39.036  45.201  55.586  1.00  0.00          
ATOM   5183  H   ASN   329      39.180  45.293  56.581  1.00  0.00          
ATOM   5184  CA  ASN   329      40.115  45.531  54.621  1.00  0.00          
ATOM   5185  HA  ASN   329      39.728  45.952  53.693  1.00  0.00          
ATOM   5186  CB  ASN   329      41.271  46.441  55.175  1.00  0.00          
ATOM   5187  HB2 ASN   329      41.567  46.037  56.143  1.00  0.00          
ATOM   5188  HB3 ASN   329      42.058  46.335  54.428  1.00  0.00          
ATOM   5189  CG  ASN   329      40.846  47.883  55.137  1.00  0.00          
ATOM   5190  OD1 ASN   329      41.372  48.649  54.325  1.00  0.00          
ATOM   5191  ND2 ASN   329      39.934  48.377  55.950  1.00  0.00          
ATOM   5192 HD21 ASN   329      39.657  49.343  55.845  1.00  0.00          
ATOM   5193 HD22 ASN   329      39.365  47.700  56.439  1.00  0.00
[truncated: 1,594,167 more chars]
