# Supplementary material for: Characterization and structure-based protein engineering of a regiospecific saponin acetyltransferase from Astragalus membranaceus
Source: Nat Commun. 2023 Sep 25;14:5969. doi: 10.1038/s41467-023-41599-7 (PMC10519980; doi:10.1038/s41467-023-41599-7)
Supplement: Supplementary file 7 — Source Data [file 41467_2023_41599_MOESM7_ESM.zip › Source Data/QMMM_optimized_RC/QMMM_optimized_RC_WT_conformation_2.txt]

CRYST1  117.686  101.009  115.277  90.00  90.00  90.00               1
ATOM      1  N   MET     1      82.292  66.931  72.995  1.00  0.00          
ATOM      2  H1  MET     1      83.220  67.330  72.984  1.00  0.00          
ATOM      3  H2  MET     1      82.203  66.565  73.932  1.00  0.00          
ATOM      4  H3  MET     1      81.802  67.808  72.887  1.00  0.00          
ATOM      5  CA  MET     1      81.855  66.030  71.890  1.00  0.00          
ATOM      6  HA  MET     1      80.771  65.945  71.969  1.00  0.00          
ATOM      7  CB  MET     1      82.105  66.670  70.482  1.00  0.00          
ATOM      8  HB2 MET     1      81.508  67.579  70.402  1.00  0.00          
ATOM      9  HB3 MET     1      83.141  66.932  70.270  1.00  0.00          
ATOM     10  CG  MET     1      81.494  65.774  69.359  1.00  0.00          
ATOM     11  HG2 MET     1      80.689  65.178  69.787  1.00  0.00          
ATOM     12  HG3 MET     1      81.146  66.449  68.578  1.00  0.00          
ATOM     13  SD  MET     1      82.558  64.564  68.645  1.00  0.00          
ATOM     14  CE  MET     1      81.525  63.690  67.504  1.00  0.00          
ATOM     15  HE1 MET     1      82.165  63.113  66.837  1.00  0.00          
ATOM     16  HE2 MET     1      80.865  63.016  68.050  1.00  0.00          
ATOM     17  HE3 MET     1      81.118  64.430  66.815  1.00  0.00          
ATOM     18  C   MET     1      82.392  64.594  72.017  1.00  0.00          
ATOM     19  O   MET     1      83.602  64.434  72.257  1.00  0.00          
ATOM     20  N   SER     2      81.632  63.513  71.791  1.00  0.00          
ATOM     21  H   SER     2      80.702  63.718  71.454  1.00  0.00          
ATOM     22  CA  SER     2      81.950  62.093  72.203  1.00  0.00          
ATOM     23  HA  SER     2      83.035  61.995  72.179  1.00  0.00          
ATOM     24  CB  SER     2      81.350  61.753  73.557  1.00  0.00          
ATOM     25  HB2 SER     2      80.262  61.808  73.537  1.00  0.00          
ATOM     26  HB3 SER     2      81.765  60.843  73.990  1.00  0.00          
ATOM     27  OG  SER     2      81.891  62.564  74.581  1.00  0.00          
ATOM     28  HG  SER     2      81.349  63.357  74.587  1.00  0.00          
ATOM     29  C   SER     2      81.366  61.128  71.202  1.00  0.00          
ATOM     30  O   SER     2      80.298  60.505  71.346  1.00  0.00          
ATOM     31  N   SER     3      82.047  60.996  70.070  1.00  0.00          
ATOM     32  H   SER     3      82.949  61.450  70.047  1.00  0.00          
ATOM     33  CA  SER     3      81.707  60.231  68.882  1.00  0.00          
ATOM     34  HA  SER     3      80.712  60.618  68.659  1.00  0.00          
ATOM     35  CB  SER     3      82.712  60.527  67.714  1.00  0.00          
ATOM     36  HB2 SER     3      82.806  61.608  67.822  1.00  0.00          
ATOM     37  HB3 SER     3      83.593  59.904  67.867  1.00  0.00          
ATOM     38  OG  SER     3      82.124  60.175  66.463  1.00  0.00          
ATOM     39  HG  SER     3      82.297  60.899  65.857  1.00  0.00          
ATOM     40  C   SER     3      81.508  58.729  69.191  1.00  0.00          
ATOM     41  O   SER     3      82.059  58.130  70.159  1.00  0.00          
ATOM     42  N   LEU     4      80.680  58.097  68.384  1.00  0.00          
ATOM     43  H   LEU     4      80.296  58.683  67.657  1.00  0.00          
ATOM     44  CA  LEU     4      80.607  56.622  68.133  1.00  0.00          
ATOM     45  HA  LEU     4      80.427  56.066  69.053  1.00  0.00          
ATOM     46  CB  LEU     4      79.356  56.267  67.360  1.00  0.00          
ATOM     47  HB2 LEU     4      78.528  56.744  67.884  1.00  0.00          
ATOM     48  HB3 LEU     4      79.344  56.615  66.327  1.00  0.00          
ATOM     49  CG  LEU     4      79.148  54.764  67.364  1.00  0.00          
ATOM     50  HG  LEU     4      79.595  54.446  68.306  1.00  0.00          
ATOM     51  CD1 LEU     4      77.640  54.387  67.261  1.00  0.00          
ATOM     52 HD11 LEU     4      77.537  53.302  67.296  1.00  0.00          
ATOM     53 HD12 LEU     4      77.059  54.762  68.103  1.00  0.00          
ATOM     54 HD13 LEU     4      77.207  54.730  66.322  1.00  0.00          
ATOM     55  CD2 LEU     4      79.743  54.028  66.191  1.00  0.00          
ATOM     56 HD21 LEU     4      80.821  54.146  66.074  1.00  0.00          
ATOM     57 HD22 LEU     4      79.449  52.994  66.369  1.00  0.00          
ATOM     58 HD23 LEU     4      79.265  54.336  65.262  1.00  0.00          
ATOM     59  C   LEU     4      81.965  56.072  67.625  1.00  0.00          
ATOM     60  O   LEU     4      82.610  56.719  66.790  1.00  0.00          
ATOM     61  N   ARG     5      82.472  54.943  68.132  1.00  0.00          
ATOM     62  H   ARG     5      81.942  54.507  68.873  1.00  0.00          
ATOM     63  CA  ARG     5      83.629  54.272  67.593  1.00  0.00          
ATOM     64  HA  ARG     5      83.774  54.675  66.591  1.00  0.00          
ATOM     65  CB  ARG     5      84.839  54.625  68.442  1.00  0.00          
ATOM     66  HB2 ARG     5      85.746  54.329  67.916  1.00  0.00          
ATOM     67  HB3 ARG     5      84.869  55.715  68.437  1.00  0.00          
ATOM     68  CG  ARG     5      84.854  54.285  69.917  1.00  0.00          
ATOM     69  HG2 ARG     5      84.114  54.845  70.488  1.00  0.00          
ATOM     70  HG3 ARG     5      84.719  53.205  69.972  1.00  0.00          
ATOM     71  CD  ARG     5      86.217  54.679  70.492  1.00  0.00          
ATOM     72  HD2 ARG     5      86.960  53.966  70.134  1.00  0.00          
ATOM     73  HD3 ARG     5      86.530  55.665  70.148  1.00  0.00          
ATOM     74  NE  ARG     5      86.159  54.709  72.043  1.00  0.00          
ATOM     75  HE  ARG     5      85.949  55.583  72.503  1.00  0.00          
ATOM     76  CZ  ARG     5      86.261  53.662  72.870  1.00  0.00          
ATOM     77  NH1 ARG     5      86.300  52.404  72.541  1.00  0.00          
ATOM     78 HH11 ARG     5      86.402  52.142  71.571  1.00  0.00          
ATOM     79 HH12 ARG     5      86.464  51.714  73.259  1.00  0.00          
ATOM     80  NH2 ARG     5      86.101  53.823  74.123  1.00  0.00          
ATOM     81 HH21 ARG     5      85.888  54.761  74.430  1.00  0.00          
ATOM     82 HH22 ARG     5      86.198  53.073  74.792  1.00  0.00          
ATOM     83  C   ARG     5      83.433  52.802  67.494  1.00  0.00          
ATOM     84  O   ARG     5      82.926  52.111  68.403  1.00  0.00          
ATOM     85  N   LEU     6      83.950  52.188  66.468  1.00  0.00          
ATOM     86  H   LEU     6      84.300  52.728  65.690  1.00  0.00          
ATOM     87  CA  LEU     6      83.855  50.725  66.273  1.00  0.00          
ATOM     88  HA  LEU     6      82.872  50.499  66.688  1.00  0.00          
ATOM     89  CB  LEU     6      83.804  50.425  64.750  1.00  0.00          
ATOM     90  HB2 LEU     6      84.687  50.873  64.294  1.00  0.00          
ATOM     91  HB3 LEU     6      83.803  49.345  64.601  1.00  0.00          
ATOM     92  CG  LEU     6      82.735  50.990  63.917  1.00  0.00          
ATOM     93  HG  LEU     6      82.912  52.053  63.756  1.00  0.00          
ATOM     94  CD1 LEU     6      82.630  50.479  62.471  1.00  0.00          
ATOM     95 HD11 LEU     6      83.584  50.417  61.946  1.00  0.00          
ATOM     96 HD12 LEU     6      82.033  49.569  62.418  1.00  0.00          
ATOM     97 HD13 LEU     6      81.985  51.208  61.979  1.00  0.00          
ATOM     98  CD2 LEU     6      81.309  50.986  64.544  1.00  0.00          
ATOM     99 HD21 LEU     6      81.319  51.658  65.402  1.00  0.00          
ATOM    100 HD22 LEU     6      80.624  51.484  63.859  1.00  0.00          
ATOM    101 HD23 LEU     6      80.985  49.977  64.800  1.00  0.00          
ATOM    102  C   LEU     6      84.850  49.973  67.159  1.00  0.00          
ATOM    103  O   LEU     6      85.787  50.585  67.689  1.00  0.00          
ATOM    104  N   VAL     7      84.649  48.682  67.367  1.00  0.00          
ATOM    105  H   VAL     7      83.734  48.320  67.136  1.00  0.00          
ATOM    106  CA  VAL     7      85.567  47.727  67.964  1.00  0.00          
ATOM    107  HA  VAL     7      86.549  48.198  68.004  1.00  0.00          
ATOM    108  CB  VAL     7      85.128  47.482  69.459  1.00  0.00          
ATOM    109  HB  VAL     7      84.105  47.114  69.387  1.00  0.00          
ATOM    110  CG1 VAL     7      85.887  46.375  70.149  1.00  0.00          
ATOM    111 HG11 VAL     7      85.567  46.375  71.191  1.00  0.00          
ATOM    112 HG12 VAL     7      85.552  45.417  69.752  1.00  0.00          
ATOM    113 HG13 VAL     7      86.953  46.562  70.016  1.00  0.00          
ATOM    114  CG2 VAL     7      85.171  48.753  70.383  1.00  0.00          
ATOM    115 HG21 VAL     7      84.602  48.539  71.287  1.00  0.00          
ATOM    116 HG22 VAL     7      86.216  49.004  70.563  1.00  0.00          
ATOM    117 HG23 VAL     7      84.766  49.646  69.908  1.00  0.00          
ATOM    118  C   VAL     7      85.844  46.503  67.155  1.00  0.00          
ATOM    119  O   VAL     7      87.004  46.045  67.257  1.00  0.00          
ATOM    120  N   SER     8      84.860  45.979  66.389  1.00  0.00          
ATOM    121  H   SER     8      83.963  46.442  66.409  1.00  0.00          
ATOM    122  CA  SER     8      85.041  44.735  65.657  1.00  0.00          
ATOM    123  HA  SER     8      86.060  44.831  65.280  1.00  0.00          
ATOM    124  CB  SER     8      84.953  43.647  66.775  1.00  0.00          
ATOM    125  HB2 SER     8      85.640  43.935  67.570  1.00  0.00          
ATOM    126  HB3 SER     8      83.951  43.538  67.190  1.00  0.00          
ATOM    127  OG  SER     8      85.388  42.359  66.290  1.00  0.00          
ATOM    128  HG  SER     8      86.317  42.412  66.056  1.00  0.00          
ATOM    129  C   SER     8      84.008  44.517  64.595  1.00  0.00          
ATOM    130  O   SER     8      82.900  45.132  64.664  1.00  0.00          
ATOM    131  N   SER     9      84.259  43.649  63.665  1.00  0.00          
ATOM    132  H   SER     9      85.216  43.325  63.656  1.00  0.00          
ATOM    133  CA  SER     9      83.336  43.195  62.631  1.00  0.00          
ATOM    134  HA  SER     9      82.342  43.224  63.076  1.00  0.00          
ATOM    135  CB  SER     9      83.346  44.282  61.567  1.00  0.00          
ATOM    136  HB2 SER     9      83.078  45.218  62.058  1.00  0.00          
ATOM    137  HB3 SER     9      84.369  44.462  61.237  1.00  0.00          
ATOM    138  OG  SER     9      82.486  44.042  60.504  1.00  0.00          
ATOM    139  HG  SER     9      81.573  43.892  60.761  1.00  0.00          
ATOM    140  C   SER     9      83.717  41.835  62.058  1.00  0.00          
ATOM    141  O   SER     9      84.902  41.435  61.957  1.00  0.00          
ATOM    142  N   SER    10      82.737  41.069  61.690  1.00  0.00          
ATOM    143  H   SER    10      81.803  41.423  61.840  1.00  0.00          
ATOM    144  CA  SER    10      82.940  39.668  61.159  1.00  0.00          
ATOM    145  HA  SER    10      83.845  39.750  60.557  1.00  0.00          
ATOM    146  CB  SER    10      82.861  38.607  62.288  1.00  0.00          
ATOM    147  HB2 SER    10      81.994  38.716  62.940  1.00  0.00          
ATOM    148  HB3 SER    10      82.860  37.640  61.784  1.00  0.00          
ATOM    149  OG  SER    10      84.058  38.712  63.087  1.00  0.00          
ATOM    150  HG  SER    10      84.751  38.276  62.585  1.00  0.00          
ATOM    151  C   SER    10      81.795  39.185  60.236  1.00  0.00          
ATOM    152  O   SER    10      80.668  39.577  60.342  1.00  0.00          
ATOM    153  N   THR    11      82.174  38.232  59.376  1.00  0.00          
ATOM    154  H   THR    11      83.114  37.868  59.435  1.00  0.00          
ATOM    155  CA  THR    11      81.280  37.604  58.382  1.00  0.00          
ATOM    156  HA  THR    11      80.525  38.382  58.275  1.00  0.00          
ATOM    157  CB  THR    11      81.997  37.113  57.108  1.00  0.00          
ATOM    158  HB  THR    11      82.787  36.431  57.420  1.00  0.00          
ATOM    159  CG2 THR    11      81.172  36.455  56.018  1.00  0.00          
ATOM    160 HG21 THR    11      80.644  35.545  56.301  1.00  0.00          
ATOM    161 HG22 THR    11      80.384  37.142  55.709  1.00  0.00          
ATOM    162 HG23 THR    11      81.828  36.282  55.165  1.00  0.00          
ATOM    163  OG1 THR    11      82.635  38.207  56.565  1.00  0.00          
ATOM    164  HG1 THR    11      83.255  38.505  57.234  1.00  0.00          
ATOM    165  C   THR    11      80.570  36.359  58.940  1.00  0.00          
ATOM    166  O   THR    11      80.981  35.488  59.694  1.00  0.00          
ATOM    167  N   ILE    12      79.316  36.227  58.440  1.00  0.00          
ATOM    168  H   ILE    12      79.091  36.974  57.799  1.00  0.00          
ATOM    169  CA  ILE    12      78.327  35.235  58.781  1.00  0.00          
ATOM    170  HA  ILE    12      78.720  34.455  59.434  1.00  0.00          
ATOM    171  CB  ILE    12      77.204  35.878  59.628  1.00  0.00          
ATOM    172  HB  ILE    12      76.901  36.715  59.000  1.00  0.00          
ATOM    173  CG2 ILE    12      75.929  34.956  59.812  1.00  0.00          
ATOM    174 HG21 ILE    12      75.173  35.573  60.299  1.00  0.00          
ATOM    175 HG22 ILE    12      75.467  34.755  58.845  1.00  0.00          
ATOM    176 HG23 ILE    12      76.150  33.989  60.264  1.00  0.00          
ATOM    177  CG1 ILE    12      77.628  36.301  61.046  1.00  0.00          
ATOM    178 HG12 ILE    12      76.751  36.401  61.686  1.00  0.00          
ATOM    179 HG13 ILE    12      78.370  35.674  61.541  1.00  0.00          
ATOM    180  CD1 ILE    12      78.130  37.720  61.252  1.00  0.00          
ATOM    181 HD11 ILE    12      79.191  37.803  61.018  1.00  0.00          
ATOM    182 HD12 ILE    12      77.528  38.409  60.660  1.00  0.00          
ATOM    183 HD13 ILE    12      78.025  38.032  62.291  1.00  0.00          
ATOM    184  C   ILE    12      77.779  34.587  57.532  1.00  0.00          
ATOM    185  O   ILE    12      77.529  35.296  56.530  1.00  0.00          
ATOM    186  N   GLN    13      77.779  33.286  57.495  1.00  0.00          
ATOM    187  H   GLN    13      78.017  32.746  58.314  1.00  0.00          
ATOM    188  CA  GLN    13      77.411  32.510  56.335  1.00  0.00          
ATOM    189  HA  GLN    13      77.321  33.167  55.471  1.00  0.00          
ATOM    190  CB  GLN    13      78.496  31.487  56.110  1.00  0.00          
ATOM    191  HB2 GLN    13      78.527  30.744  56.907  1.00  0.00          
ATOM    192  HB3 GLN    13      78.211  30.925  55.221  1.00  0.00          
ATOM    193  CG  GLN    13      79.935  32.048  55.924  1.00  0.00          
ATOM    194  HG2 GLN    13      80.158  32.791  56.690  1.00  0.00          
ATOM    195  HG3 GLN    13      80.713  31.286  55.972  1.00  0.00          
ATOM    196  CD  GLN    13      80.116  32.812  54.568  1.00  0.00          
ATOM    197  OE1 GLN    13      81.070  33.537  54.491  1.00  0.00          
ATOM    198  NE2 GLN    13      79.257  32.813  53.616  1.00  0.00          
ATOM    199 HE21 GLN    13      79.421  33.484  52.879  1.00  0.00          
ATOM    200 HE22 GLN    13      78.386  32.305  53.683  1.00  0.00          
ATOM    201  C   GLN    13      76.003  31.818  56.558  1.00  0.00          
ATOM    202  O   GLN    13      75.504  31.839  57.680  1.00  0.00          
ATOM    203  N   ALA    14      75.440  31.334  55.481  1.00  0.00          
ATOM    204  H   ALA    14      75.755  31.507  54.537  1.00  0.00          
ATOM    205  CA  ALA    14      74.331  30.409  55.432  1.00  0.00          
ATOM    206  HA  ALA    14      74.366  29.621  56.186  1.00  0.00          
ATOM    207  CB  ALA    14      72.957  31.196  55.674  1.00  0.00          
ATOM    208  HB1 ALA    14      72.806  31.936  54.888  1.00  0.00          
ATOM    209  HB2 ALA    14      72.076  30.556  55.735  1.00  0.00          
ATOM    210  HB3 ALA    14      72.902  31.669  56.655  1.00  0.00          
ATOM    211  C   ALA    14      74.311  29.817  53.947  1.00  0.00          
ATOM    212  O   ALA    14      74.021  30.550  53.010  1.00  0.00          
ATOM    213  N   ALA    15      74.466  28.529  53.759  1.00  0.00          
ATOM    214  H   ALA    15      74.528  27.957  54.589  1.00  0.00          
ATOM    215  CA  ALA    15      74.262  27.859  52.448  1.00  0.00          
ATOM    216  HA  ALA    15      74.620  28.602  51.735  1.00  0.00          
ATOM    217  CB  ALA    15      75.210  26.695  52.413  1.00  0.00          
ATOM    218  HB1 ALA    15      74.993  25.985  53.211  1.00  0.00          
ATOM    219  HB2 ALA    15      75.247  26.209  51.438  1.00  0.00          
ATOM    220  HB3 ALA    15      76.208  27.115  52.537  1.00  0.00          
ATOM    221  C   ALA    15      72.861  27.412  52.147  1.00  0.00          
ATOM    222  O   ALA    15      72.124  26.813  52.977  1.00  0.00          
ATOM    223  N   ASN    16      72.517  27.557  50.820  1.00  0.00          
ATOM    224  H   ASN    16      73.284  27.921  50.272  1.00  0.00          
ATOM    225  CA  ASN    16      71.488  26.807  50.123  1.00  0.00          
ATOM    226  HA  ASN    16      71.715  25.785  50.426  1.00  0.00          
ATOM    227  CB  ASN    16      70.074  27.327  50.553  1.00  0.00          
ATOM    228  HB2 ASN    16      70.223  27.877  51.482  1.00  0.00          
ATOM    229  HB3 ASN    16      69.782  27.954  49.711  1.00  0.00          
ATOM    230  CG  ASN    16      69.142  26.180  50.754  1.00  0.00          
ATOM    231  OD1 ASN    16      68.601  25.645  49.792  1.00  0.00          
ATOM    232  ND2 ASN    16      68.888  25.758  51.988  1.00  0.00          
ATOM    233 HD21 ASN    16      68.149  25.084  52.127  1.00  0.00          
ATOM    234 HD22 ASN    16      69.373  26.191  52.761  1.00  0.00          
ATOM    235  C   ASN    16      71.695  26.984  48.577  1.00  0.00          
ATOM    236  O   ASN    16      71.844  28.101  48.026  1.00  0.00          
ATOM    237  N   SER    17      71.482  25.913  47.863  1.00  0.00          
ATOM    238  H   SER    17      71.380  25.034  48.349  1.00  0.00          
ATOM    239  CA  SER    17      71.356  25.783  46.420  1.00  0.00          
ATOM    240  HA  SER    17      70.923  24.800  46.232  1.00  0.00          
ATOM    241  CB  SER    17      72.657  25.872  45.607  1.00  0.00          
ATOM    242  HB2 SER    17      72.362  25.429  44.655  1.00  0.00          
ATOM    243  HB3 SER    17      72.901  26.898  45.332  1.00  0.00          
ATOM    244  OG  SER    17      73.760  25.241  46.168  1.00  0.00          
ATOM    245  HG  SER    17      74.553  25.692  45.868  1.00  0.00          
ATOM    246  C   SER    17      70.245  26.679  45.795  1.00  0.00          
ATOM    247  O   SER    17      70.190  26.888  44.614  1.00  0.00          
ATOM    248  N   GLN    18      69.380  27.191  46.743  1.00  0.00          
ATOM    249  H   GLN    18      69.589  27.028  47.717  1.00  0.00          
ATOM    250  CA  GLN    18      68.174  27.925  46.494  1.00  0.00          
ATOM    251  HA  GLN    18      67.504  27.242  45.971  1.00  0.00          
ATOM    252  CB  GLN    18      67.367  28.067  47.822  1.00  0.00          
ATOM    253  HB2 GLN    18      67.300  27.172  48.440  1.00  0.00          
ATOM    254  HB3 GLN    18      67.793  28.884  48.406  1.00  0.00          
ATOM    255  CG  GLN    18      65.953  28.621  47.517  1.00  0.00          
ATOM    256  HG2 GLN    18      66.008  29.513  46.892  1.00  0.00          
ATOM    257  HG3 GLN    18      65.422  27.869  46.934  1.00  0.00          
ATOM    258  CD  GLN    18      65.138  28.953  48.741  1.00  0.00          
ATOM    259  OE1 GLN    18      65.599  29.145  49.898  1.00  0.00          
ATOM    260  NE2 GLN    18      63.850  28.820  48.619  1.00  0.00          
ATOM    261 HE21 GLN    18      63.401  29.155  49.459  1.00  0.00          
ATOM    262 HE22 GLN    18      63.336  28.949  47.759  1.00  0.00          
ATOM    263  C   GLN    18      68.369  29.263  45.675  1.00  0.00          
ATOM    264  O   GLN    18      69.170  30.165  45.993  1.00  0.00          
ATOM    265  N   LEU    19      67.492  29.403  44.703  1.00  0.00          
ATOM    266  H   LEU    19      66.883  28.625  44.494  1.00  0.00          
ATOM    267  CA  LEU    19      67.166  30.712  44.148  1.00  0.00          
ATOM    268  HA  LEU    19      67.726  31.482  44.680  1.00  0.00          
ATOM    269  CB  LEU    19      67.436  30.631  42.615  1.00  0.00          
ATOM    270  HB2 LEU    19      66.665  29.942  42.270  1.00  0.00          
ATOM    271  HB3 LEU    19      67.176  31.601  42.192  1.00  0.00          
ATOM    272  CG  LEU    19      68.816  29.989  42.212  1.00  0.00          
ATOM    273  HG  LEU    19      69.028  29.057  42.737  1.00  0.00          
ATOM    274  CD1 LEU    19      68.868  29.762  40.691  1.00  0.00          
ATOM    275 HD11 LEU    19      68.211  28.911  40.511  1.00  0.00          
ATOM    276 HD12 LEU    19      68.507  30.666  40.200  1.00  0.00          
ATOM    277 HD13 LEU    19      69.913  29.562  40.458  1.00  0.00          
ATOM    278  CD2 LEU    19      70.035  30.859  42.536  1.00  0.00          
ATOM    279 HD21 LEU    19      70.955  30.375  42.209  1.00  0.00          
ATOM    280 HD22 LEU    19      69.858  31.788  41.993  1.00  0.00          
ATOM    281 HD23 LEU    19      70.126  31.082  43.599  1.00  0.00          
ATOM    282  C   LEU    19      65.691  31.036  44.402  1.00  0.00          
ATOM    283  O   LEU    19      64.884  30.107  44.714  1.00  0.00          
ATOM    284  N   ILE    20      65.367  32.323  44.303  1.00  0.00          
ATOM    285  H   ILE    20      66.132  32.978  44.229  1.00  0.00          
ATOM    286  CA  ILE    20      63.988  32.788  44.464  1.00  0.00          
ATOM    287  HA  ILE    20      63.300  31.943  44.479  1.00  0.00          
ATOM    288  CB  ILE    20      63.843  33.564  45.818  1.00  0.00          
ATOM    289  HB  ILE    20      64.675  34.264  45.730  1.00  0.00          
ATOM    290  CG2 ILE    20      62.524  34.293  45.990  1.00  0.00          
ATOM    291 HG21 ILE    20      62.500  35.068  46.756  1.00  0.00          
ATOM    292 HG22 ILE    20      62.184  34.892  45.144  1.00  0.00          
ATOM    293 HG23 ILE    20      61.642  33.694  46.213  1.00  0.00          
ATOM    294  CG1 ILE    20      64.198  32.611  46.996  1.00  0.00          
ATOM    295 HG12 ILE    20      63.418  31.851  47.041  1.00  0.00          
ATOM    296 HG13 ILE    20      65.184  32.150  46.935  1.00  0.00          
ATOM    297  CD1 ILE    20      64.098  33.407  48.333  1.00  0.00          
ATOM    298 HD11 ILE    20      64.789  34.243  48.444  1.00  0.00          
ATOM    299 HD12 ILE    20      63.126  33.860  48.525  1.00  0.00          
ATOM    300 HD13 ILE    20      64.217  32.748  49.193  1.00  0.00          
ATOM    301  C   ILE    20      63.579  33.681  43.239  1.00  0.00          
ATOM    302  O   ILE    20      64.169  34.739  43.048  1.00  0.00          
ATOM    303  N   ASP    21      62.485  33.435  42.493  1.00  0.00          
ATOM    304  H   ASP    21      61.856  32.649  42.576  1.00  0.00          
ATOM    305  CA  ASP    21      61.914  34.359  41.519  1.00  0.00          
ATOM    306  HA  ASP    21      62.773  34.878  41.092  1.00  0.00          
ATOM    307  CB  ASP    21      61.053  33.773  40.299  1.00  0.00          
ATOM    308  HB2 ASP    21      60.096  33.527  40.759  1.00  0.00          
ATOM    309  HB3 ASP    21      60.734  34.560  39.615  1.00  0.00          
ATOM    310  CG  ASP    21      61.541  32.492  39.578  1.00  0.00          
ATOM    311  OD1 ASP    21      60.770  31.512  39.789  1.00  0.00          
ATOM    312  OD2 ASP    21      62.704  32.302  39.143  1.00  0.00          
ATOM    313  C   ASP    21      61.239  35.491  42.359  1.00  0.00          
ATOM    314  O   ASP    21      60.571  35.315  43.401  1.00  0.00          
ATOM    315  N   LEU    22      61.319  36.771  41.910  1.00  0.00          
ATOM    316  H   LEU    22      61.870  37.043  41.108  1.00  0.00          
ATOM    317  CA  LEU    22      60.684  37.917  42.533  1.00  0.00          
ATOM    318  HA  LEU    22      60.384  37.713  43.560  1.00  0.00          
ATOM    319  CB  LEU    22      61.787  38.999  42.495  1.00  0.00          
ATOM    320  HB2 LEU    22      61.823  39.313  41.452  1.00  0.00          
ATOM    321  HB3 LEU    22      61.363  39.752  43.159  1.00  0.00          
ATOM    322  CG  LEU    22      63.197  38.607  43.011  1.00  0.00          
ATOM    323  HG  LEU    22      63.573  37.780  42.409  1.00  0.00          
ATOM    324  CD1 LEU    22      64.212  39.773  42.934  1.00  0.00          
ATOM    325 HD11 LEU    22      65.152  39.467  43.394  1.00  0.00          
ATOM    326 HD12 LEU    22      64.375  40.174  41.934  1.00  0.00          
ATOM    327 HD13 LEU    22      63.818  40.630  43.481  1.00  0.00          
ATOM    328  CD2 LEU    22      63.040  38.176  44.466  1.00  0.00          
ATOM    329 HD21 LEU    22      62.930  39.069  45.082  1.00  0.00          
ATOM    330 HD22 LEU    22      62.318  37.359  44.475  1.00  0.00          
ATOM    331 HD23 LEU    22      63.957  37.697  44.807  1.00  0.00          
ATOM    332  C   LEU    22      59.357  38.446  41.963  1.00  0.00          
ATOM    333  O   LEU    22      59.127  38.380  40.792  1.00  0.00          
ATOM    334  N   THR    23      58.383  38.811  42.891  1.00  0.00          
ATOM    335  H   THR    23      58.710  38.838  43.846  1.00  0.00          
ATOM    336  CA  THR    23      57.018  39.146  42.483  1.00  0.00          
ATOM    337  HA  THR    23      56.750  38.812  41.481  1.00  0.00          
ATOM    338  CB  THR    23      55.895  38.601  43.445  1.00  0.00          
ATOM    339  HB  THR    23      56.001  37.537  43.661  1.00  0.00          
ATOM    340  CG2 THR    23      55.806  39.254  44.796  1.00  0.00          
ATOM    341 HG21 THR    23      55.211  38.593  45.426  1.00  0.00          
ATOM    342 HG22 THR    23      56.770  39.198  45.302  1.00  0.00          
ATOM    343 HG23 THR    23      55.399  40.265  44.788  1.00  0.00          
ATOM    344  OG1 THR    23      54.623  38.762  42.828  1.00  0.00          
ATOM    345  HG1 THR    23      54.189  37.905  42.820  1.00  0.00          
ATOM    346  C   THR    23      56.767  40.673  42.412  1.00  0.00          
ATOM    347  O   THR    23      57.586  41.497  42.850  1.00  0.00          
ATOM    348  N   VAL    24      55.645  41.155  41.858  1.00  0.00          
ATOM    349  H   VAL    24      54.935  40.475  41.616  1.00  0.00          
ATOM    350  CA  VAL    24      55.372  42.595  41.600  1.00  0.00          
ATOM    351  HA  VAL    24      55.971  42.907  40.745  1.00  0.00          
ATOM    352  CB  VAL    24      53.884  42.781  41.222  1.00  0.00          
ATOM    353  HB  VAL    24      53.266  42.263  41.957  1.00  0.00          
ATOM    354  CG1 VAL    24      53.434  44.246  41.185  1.00  0.00          
ATOM    355 HG11 VAL    24      54.110  44.832  40.562  1.00  0.00          
ATOM    356 HG12 VAL    24      52.421  44.319  40.788  1.00  0.00          
ATOM    357 HG13 VAL    24      53.421  44.658  42.193  1.00  0.00          
ATOM    358  CG2 VAL    24      53.606  42.173  39.839  1.00  0.00          
ATOM    359 HG21 VAL    24      54.211  42.672  39.082  1.00  0.00          
ATOM    360 HG22 VAL    24      53.834  41.108  39.839  1.00  0.00          
ATOM    361 HG23 VAL    24      52.552  42.292  39.583  1.00  0.00          
ATOM    362  C   VAL    24      55.785  43.529  42.760  1.00  0.00          
ATOM    363  O   VAL    24      56.516  44.497  42.547  1.00  0.00          
ATOM    364  N   TRP    25      55.406  43.200  43.999  1.00  0.00          
ATOM    365  H   TRP    25      54.819  42.387  44.113  1.00  0.00          
ATOM    366  CA  TRP    25      55.692  44.005  45.198  1.00  0.00          
ATOM    367  HA  TRP    25      55.529  45.051  44.942  1.00  0.00          
ATOM    368  CB  TRP    25      54.660  43.645  46.278  1.00  0.00          
ATOM    369  HB2 TRP    25      54.894  42.653  46.667  1.00  0.00          
ATOM    370  HB3 TRP    25      54.745  44.353  47.103  1.00  0.00          
ATOM    371  CG  TRP    25      53.234  43.646  45.800  1.00  0.00          
ATOM    372  CD1 TRP    25      52.598  44.695  45.227  1.00  0.00          
ATOM    373  HD1 TRP    25      53.038  45.672  45.066  1.00  0.00          
ATOM    374  NE1 TRP    25      51.320  44.324  44.856  1.00  0.00          
ATOM    375  HE1 TRP    25      50.677  44.938  44.364  1.00  0.00          
ATOM    376  CE2 TRP    25      51.053  43.018  45.207  1.00  0.00          
ATOM    377  CZ2 TRP    25      49.917  42.206  45.072  1.00  0.00          
ATOM    378  HZ2 TRP    25      49.013  42.602  44.636  1.00  0.00          
ATOM    379  CH2 TRP    25      49.967  40.881  45.537  1.00  0.00          
ATOM    380  HH2 TRP    25      49.096  40.243  45.463  1.00  0.00          
ATOM    381  CZ3 TRP    25      51.152  40.382  46.106  1.00  0.00          
ATOM    382  HZ3 TRP    25      51.184  39.360  46.462  1.00  0.00          
ATOM    383  CE3 TRP    25      52.290  41.203  46.229  1.00  0.00          
ATOM    384  HE3 TRP    25      53.190  40.807  46.679  1.00  0.00          
ATOM    385  CD2 TRP    25      52.266  42.548  45.797  1.00  0.00          
ATOM    386  C   TRP    25      57.144  43.930  45.724  1.00  0.00          
ATOM    387  O   TRP    25      57.523  44.753  46.564  1.00  0.00          
ATOM    388  N   ASP    26      57.969  42.995  45.236  1.00  0.00          
ATOM    389  H   ASP    26      57.599  42.370  44.526  1.00  0.00          
ATOM    390  CA  ASP    26      59.431  42.992  45.419  1.00  0.00          
ATOM    391  HA  ASP    26      59.673  43.301  46.437  1.00  0.00          
ATOM    392  CB  ASP    26      60.026  41.588  45.189  1.00  0.00          
ATOM    393  HB2 ASP    26      59.863  41.311  44.148  1.00  0.00          
ATOM    394  HB3 ASP    26      61.101  41.656  45.327  1.00  0.00          
ATOM    395  CG  ASP    26      59.522  40.443  46.073  1.00  0.00          
ATOM    396  OD1 ASP    26      59.424  40.583  47.318  1.00  0.00          
ATOM    397  OD2 ASP    26      59.318  39.354  45.500  1.00  0.00          
ATOM    398  C   ASP    26      60.121  43.971  44.445  1.00  0.00          
ATOM    399  O   ASP    26      60.856  44.858  44.875  1.00  0.00          
ATOM    400  N   LEU    27      59.866  43.825  43.134  1.00  0.00          
ATOM    401  H   LEU    27      59.268  43.041  42.916  1.00  0.00          
ATOM    402  CA  LEU    27      60.453  44.634  42.090  1.00  0.00          
ATOM    403  HA  LEU    27      61.542  44.592  42.108  1.00  0.00          
ATOM    404  CB  LEU    27      59.824  43.971  40.810  1.00  0.00          
ATOM    405  HB2 LEU    27      58.734  43.950  40.799  1.00  0.00          
ATOM    406  HB3 LEU    27      60.054  44.544  39.912  1.00  0.00          
ATOM    407  CG  LEU    27      60.324  42.553  40.413  1.00  0.00          
ATOM    408  HG  LEU    27      59.875  41.818  41.080  1.00  0.00          
ATOM    409  CD1 LEU    27      59.905  42.117  39.033  1.00  0.00          
ATOM    410 HD11 LEU    27      60.453  42.650  38.257  1.00  0.00          
ATOM    411 HD12 LEU    27      60.135  41.053  38.975  1.00  0.00          
ATOM    412 HD13 LEU    27      58.864  42.370  38.832  1.00  0.00          
ATOM    413  CD2 LEU    27      61.808  42.202  40.544  1.00  0.00          
ATOM    414 HD21 LEU    27      62.422  42.779  39.852  1.00  0.00          
ATOM    415 HD22 LEU    27      62.119  42.348  41.578  1.00  0.00          
ATOM    416 HD23 LEU    27      61.972  41.150  40.311  1.00  0.00          
ATOM    417  C   LEU    27      60.117  46.141  42.185  1.00  0.00          
ATOM    418  O   LEU    27      61.064  46.903  42.002  1.00  0.00          
ATOM    419  N   ILE    28      58.910  46.522  42.604  1.00  0.00          
ATOM    420  H   ILE    28      58.195  45.806  42.691  1.00  0.00          
ATOM    421  CA  ILE    28      58.571  47.898  43.007  1.00  0.00          
ATOM    422  HA  ILE    28      58.612  48.547  42.132  1.00  0.00          
ATOM    423  CB  ILE    28      57.118  47.880  43.546  1.00  0.00          
ATOM    424  HB  ILE    28      57.012  46.998  44.182  1.00  0.00          
ATOM    425  CG2 ILE    28      56.746  49.097  44.407  1.00  0.00          
ATOM    426 HG21 ILE    28      56.712  50.001  43.799  1.00  0.00          
ATOM    427 HG22 ILE    28      55.774  48.925  44.861  1.00  0.00          
ATOM    428 HG23 ILE    28      57.450  49.237  45.227  1.00  0.00          
ATOM    429  CG1 ILE    28      56.123  47.761  42.366  1.00  0.00          
ATOM    430 HG12 ILE    28      56.050  48.723  41.856  1.00  0.00          
ATOM    431 HG13 ILE    28      56.499  47.038  41.641  1.00  0.00          
ATOM    432  CD1 ILE    28      54.716  47.300  42.770  1.00  0.00          
ATOM    433 HD11 ILE    28      54.251  48.011  43.446  1.00  0.00          
ATOM    434 HD12 ILE    28      54.097  47.207  41.878  1.00  0.00          
ATOM    435 HD13 ILE    28      54.768  46.334  43.266  1.00  0.00          
ATOM    436  C   ILE    28      59.586  48.460  44.029  1.00  0.00          
ATOM    437  O   ILE    28      60.002  49.613  43.924  1.00  0.00          
ATOM    438  N   GLY    29      60.044  47.640  44.981  1.00  0.00          
ATOM    439  H   GLY    29      59.771  46.666  44.950  1.00  0.00          
ATOM    440  CA  GLY    29      60.973  48.037  46.043  1.00  0.00          
ATOM    441  HA2 GLY    29      60.619  48.963  46.498  1.00  0.00          
ATOM    442  HA3 GLY    29      60.970  47.260  46.806  1.00  0.00          
ATOM    443  C   GLY    29      62.429  48.239  45.609  1.00  0.00          
ATOM    444  O   GLY    29      63.210  48.788  46.391  1.00  0.00          
ATOM    445  N   LEU    30      62.820  47.851  44.385  1.00  0.00          
ATOM    446  H   LEU    30      62.130  47.424  43.774  1.00  0.00          
ATOM    447  CA  LEU    30      64.196  48.015  43.882  1.00  0.00          
ATOM    448  HA  LEU    30      64.874  47.509  44.566  1.00  0.00          
ATOM    449  CB  LEU    30      64.333  47.379  42.483  1.00  0.00          
ATOM    450  HB2 LEU    30      63.517  47.744  41.860  1.00  0.00          
ATOM    451  HB3 LEU    30      65.260  47.722  42.022  1.00  0.00          
ATOM    452  CG  LEU    30      64.333  45.839  42.475  1.00  0.00          
ATOM    453  HG  LEU    30      63.527  45.466  43.106  1.00  0.00          
ATOM    454  CD1 LEU    30      64.127  45.317  41.052  1.00  0.00          
ATOM    455 HD11 LEU    30      63.171  45.670  40.665  1.00  0.00          
ATOM    456 HD12 LEU    30      64.922  45.677  40.399  1.00  0.00          
ATOM    457 HD13 LEU    30      64.125  44.228  41.053  1.00  0.00          
ATOM    458  CD2 LEU    30      65.667  45.271  42.975  1.00  0.00          
ATOM    459 HD21 LEU    30      65.602  44.184  43.026  1.00  0.00          
ATOM    460 HD22 LEU    30      66.471  45.545  42.291  1.00  0.00          
ATOM    461 HD23 LEU    30      65.897  45.654  43.966  1.00  0.00          
ATOM    462  C   LEU    30      64.645  49.485  43.832  1.00  0.00          
ATOM    463  O   LEU    30      65.830  49.753  44.022  1.00  0.00          
ATOM    464  N   GLU    31      63.709  50.416  43.615  1.00  0.00          
ATOM    465  H   GLU    31      62.763  50.086  43.470  1.00  0.00          
ATOM    466  CA  GLU    31      63.931  51.872  43.573  1.00  0.00          
ATOM    467  HA  GLU    31      64.888  52.056  43.091  1.00  0.00          
ATOM    468  CB  GLU    31      62.833  52.486  42.685  1.00  0.00          
ATOM    469  HB2 GLU    31      62.968  52.072  41.689  1.00  0.00          
ATOM    470  HB3 GLU    31      61.862  52.156  43.055  1.00  0.00          
ATOM    471  CG  GLU    31      62.794  54.020  42.557  1.00  0.00          
ATOM    472  HG2 GLU    31      62.093  54.277  41.763  1.00  0.00          
ATOM    473  HG3 GLU    31      62.397  54.442  43.483  1.00  0.00          
ATOM    474  CD  GLU    31      64.156  54.655  42.242  1.00  0.00          
ATOM    475  OE1 GLU    31      64.484  55.711  42.829  1.00  0.00          
ATOM    476  OE2 GLU    31      64.907  54.115  41.393  1.00  0.00          
ATOM    477  C   GLU    31      63.971  52.545  44.963  1.00  0.00          
ATOM    478  O   GLU    31      64.341  53.717  45.082  1.00  0.00          
ATOM    479  N   ARG    32      63.579  51.832  46.024  1.00  0.00          
ATOM    480  H   ARG    32      63.373  50.848  45.886  1.00  0.00          
ATOM    481  CA  ARG    32      63.415  52.385  47.377  1.00  0.00          
ATOM    482  HA  ARG    32      63.562  53.464  47.342  1.00  0.00          
ATOM    483  CB  ARG    32      61.977  52.126  47.866  1.00  0.00          
ATOM    484  HB2 ARG    32      61.802  51.050  47.895  1.00  0.00          
ATOM    485  HB3 ARG    32      61.867  52.502  48.884  1.00  0.00          
ATOM    486  CG  ARG    32      60.880  52.784  47.001  1.00  0.00          
ATOM    487  HG2 ARG    32      60.796  52.242  46.058  1.00  0.00          
ATOM    488  HG3 ARG    32      59.929  52.684  47.520  1.00  0.00          
ATOM    489  CD  ARG    32      61.081  54.274  46.686  1.00  0.00          
ATOM    490  HD2 ARG    32      61.898  54.386  45.972  1.00  0.00          
ATOM    491  HD3 ARG    32      60.169  54.632  46.206  1.00  0.00          
ATOM    492  NE  ARG    32      61.375  55.078  47.889  1.00  0.00          
ATOM    493  HE  ARG    32      62.004  54.698  48.587  1.00  0.00          
ATOM    494  CZ  ARG    32      60.948  56.290  48.176  1.00  0.00          
ATOM    495  NH1 ARG    32      60.187  56.994  47.393  1.00  0.00          
ATOM    496 HH11 ARG    32      59.921  56.641  46.481  1.00  0.00          
ATOM    497 HH12 ARG    32      59.962  57.946  47.674  1.00  0.00          
ATOM    498  NH2 ARG    32      61.325  56.825  49.291  1.00  0.00          
ATOM    499 HH21 ARG    32      61.983  56.316  49.873  1.00  0.00          
ATOM    500 HH22 ARG    32      61.003  57.757  49.554  1.00  0.00          
ATOM    501  C   ARG    32      64.485  51.897  48.353  1.00  0.00          
ATOM    502  O   ARG    32      65.362  51.103  48.016  1.00  0.00          
ATOM    503  N   GLU    33      64.442  52.458  49.553  1.00  0.00          
ATOM    504  H   GLU    33      63.693  53.119  49.724  1.00  0.00          
ATOM    505  CA  GLU    33      65.448  52.336  50.605  1.00  0.00          
ATOM    506  HA  GLU    33      66.437  52.369  50.148  1.00  0.00          
ATOM    507  CB  GLU    33      65.335  53.530  51.576  1.00  0.00          
ATOM    508  HB2 GLU    33      64.367  53.507  52.074  1.00  0.00          
ATOM    509  HB3 GLU    33      66.100  53.412  52.341  1.00  0.00          
ATOM    510  CG  GLU    33      65.553  54.915  50.944  1.00  0.00          
ATOM    511  HG2 GLU    33      65.598  55.655  51.743  1.00  0.00          
ATOM    512  HG3 GLU    33      66.528  54.909  50.450  1.00  0.00          
ATOM    513  CD  GLU    33      64.475  55.342  49.938  1.00  0.00          
ATOM    514  OE1 GLU    33      63.282  54.969  50.085  1.00  0.00          
ATOM    515  OE2 GLU    33      64.852  55.989  48.934  1.00  0.00          
ATOM    516  C   GLU    33      65.347  51.021  51.397  1.00  0.00          
ATOM    517  O   GLU    33      64.316  50.341  51.409  1.00  0.00          
ATOM    518  N   SER    34      66.419  50.708  52.119  1.00  0.00          
ATOM    519  H   SER    34      67.234  51.307  52.042  1.00  0.00          
ATOM    520  CA  SER    34      66.493  49.661  53.142  1.00  0.00          
ATOM    521  HA  SER    34      66.262  48.699  52.683  1.00  0.00          
ATOM    522  CB  SER    34      67.931  49.620  53.661  1.00  0.00          
ATOM    523  HB2 SER    34      68.034  48.873  54.450  1.00  0.00          
ATOM    524  HB3 SER    34      68.562  49.343  52.825  1.00  0.00          
ATOM    525  OG  SER    34      68.346  50.890  54.140  1.00  0.00          
ATOM    526  HG  SER    34      69.317  50.944  53.980  1.00  0.00          
ATOM    527  C   SER    34      65.546  49.872  54.328  1.00  0.00          
ATOM    528  O   SER    34      65.139  50.995  54.644  1.00  0.00          
ATOM    529  N   ILE    35      65.243  48.783  55.035  1.00  0.00          
ATOM    530  H   ILE    35      65.652  47.905  54.731  1.00  0.00          
ATOM    531  CA  ILE    35      64.683  48.807  56.391  1.00  0.00          
ATOM    532  HA  ILE    35      63.909  49.571  56.446  1.00  0.00          
ATOM    533  CB  ILE    35      64.044  47.439  56.739  1.00  0.00          
ATOM    534  HB  ILE    35      64.818  46.680  56.655  1.00  0.00          
ATOM    535  CG2 ILE    35      63.523  47.424  58.190  1.00  0.00          
ATOM    536 HG21 ILE    35      62.751  48.184  58.319  1.00  0.00          
ATOM    537 HG22 ILE    35      63.107  46.448  58.435  1.00  0.00          
ATOM    538 HG23 ILE    35      64.335  47.605  58.893  1.00  0.00          
ATOM    539  CG1 ILE    35      62.914  47.074  55.746  1.00  0.00          
ATOM    540 HG12 ILE    35      62.094  47.781  55.857  1.00  0.00          
ATOM    541 HG13 ILE    35      63.291  47.155  54.727  1.00  0.00          
ATOM    542  CD1 ILE    35      62.363  45.648  55.891  1.00  0.00          
ATOM    543 HD11 ILE    35      61.828  45.535  56.833  1.00  0.00          
ATOM    544 HD12 ILE    35      61.667  45.448  55.075  1.00  0.00          
ATOM    545 HD13 ILE    35      63.179  44.926  55.843  1.00  0.00          
ATOM    546  C   ILE    35      65.816  49.171  57.366  1.00  0.00          
ATOM    547  O   ILE    35      66.881  48.549  57.321  1.00  0.00          
ATOM    548  N   GLN    36      65.593  50.147  58.252  1.00  0.00          
ATOM    549  H   GLN    36      64.684  50.599  58.237  1.00  0.00          
ATOM    550  CA  GLN    36      66.539  50.542  59.309  1.00  0.00          
ATOM    551  HA  GLN    36      67.221  49.714  59.496  1.00  0.00          
ATOM    552  CB  GLN    36      67.394  51.753  58.888  1.00  0.00          
ATOM    553  HB2 GLN    36      66.754  52.589  58.599  1.00  0.00          
ATOM    554  HB3 GLN    36      67.974  52.056  59.761  1.00  0.00          
ATOM    555  CG  GLN    36      68.378  51.444  57.749  1.00  0.00          
ATOM    556  HG2 GLN    36      68.711  50.412  57.836  1.00  0.00          
ATOM    557  HG3 GLN    36      67.876  51.555  56.790  1.00  0.00          
ATOM    558  CD  GLN    36      69.610  52.342  57.799  1.00  0.00          
ATOM    559  OE1 GLN    36      69.627  53.463  57.302  1.00  0.00          
ATOM    560  NE2 GLN    36      70.681  51.884  58.411  1.00  0.00          
ATOM    561 HE21 GLN    36      71.506  52.470  58.476  1.00  0.00          
ATOM    562 HE22 GLN    36      70.714  50.935  58.761  1.00  0.00          
ATOM    563  C   GLN    36      65.801  50.821  60.625  1.00  0.00          
ATOM    564  O   GLN    36      65.229  51.897  60.813  1.00  0.00          
ATOM    565  N   GLN    37      65.813  49.836  61.527  1.00  0.00          
ATOM    566  H   GLN    37      66.378  49.019  61.326  1.00  0.00          
ATOM    567  CA  GLN    37      65.104  49.840  62.817  1.00  0.00          
ATOM    568  HA  GLN    37      64.950  50.873  63.135  1.00  0.00          
ATOM    569  CB  GLN    37      63.716  49.169  62.698  1.00  0.00          
ATOM    570  HB2 GLN    37      63.844  48.089  62.621  1.00  0.00          
ATOM    571  HB3 GLN    37      63.162  49.383  63.614  1.00  0.00          
ATOM    572  CG  GLN    37      62.894  49.652  61.485  1.00  0.00          
ATOM    573  HG2 GLN    37      62.947  50.736  61.428  1.00  0.00          
ATOM    574  HG3 GLN    37      63.336  49.251  60.575  1.00  0.00          
ATOM    575  CD  GLN    37      61.412  49.281  61.492  1.00  0.00          
ATOM    576  OE1 GLN    37      60.856  48.696  62.415  1.00  0.00          
ATOM    577  NE2 GLN    37      60.707  49.621  60.437  1.00  0.00          
ATOM    578 HE21 GLN    37      59.709  49.428  60.460  1.00  0.00          
ATOM    579 HE22 GLN    37      61.148  50.120  59.679  1.00  0.00          
ATOM    580  C   GLN    37      65.978  49.138  63.872  1.00  0.00          
ATOM    581  O   GLN    37      66.692  48.184  63.547  1.00  0.00          
ATOM    582  N   GLY    38      65.975  49.616  65.119  1.00  0.00          
ATOM    583  H   GLY    38      65.266  50.291  65.368  1.00  0.00          
ATOM    584  CA  GLY    38      66.817  49.057  66.187  1.00  0.00          
ATOM    585  HA2 GLY    38      66.937  47.983  66.043  1.00  0.00          
ATOM    586  HA3 GLY    38      67.826  49.457  66.290  1.00  0.00          
ATOM    587  C   GLY    38      66.152  49.134  67.596  1.00  0.00          
ATOM    588  O   GLY    38      65.175  49.902  67.819  1.00  0.00          
ATOM    589  N   LEU    39      66.707  48.397  68.574  1.00  0.00          
ATOM    590  H   LEU    39      67.517  47.830  68.368  1.00  0.00          
ATOM    591  CA  LEU    39      66.101  48.305  69.966  1.00  0.00          
ATOM    592  HA  LEU    39      65.310  49.048  70.070  1.00  0.00          
ATOM    593  CB  LEU    39      65.462  46.880  70.077  1.00  0.00          
ATOM    594  HB2 LEU    39      66.223  46.178  69.735  1.00  0.00          
ATOM    595  HB3 LEU    39      65.295  46.764  71.147  1.00  0.00          
ATOM    596  CG  LEU    39      64.224  46.390  69.283  1.00  0.00          
ATOM    597  HG  LEU    39      64.337  46.495  68.204  1.00  0.00          
ATOM    598  CD1 LEU    39      64.130  44.849  69.595  1.00  0.00          
ATOM    599 HD11 LEU    39      63.283  44.386  69.090  1.00  0.00          
ATOM    600 HD12 LEU    39      65.048  44.366  69.260  1.00  0.00          
ATOM    601 HD13 LEU    39      64.119  44.669  70.670  1.00  0.00          
ATOM    602  CD2 LEU    39      62.885  46.950  69.690  1.00  0.00          
ATOM    603 HD21 LEU    39      62.812  46.945  70.777  1.00  0.00          
ATOM    604 HD22 LEU    39      62.792  47.993  69.388  1.00  0.00          
ATOM    605 HD23 LEU    39      62.046  46.344  69.349  1.00  0.00          
ATOM    606  C   LEU    39      67.103  48.581  71.081  1.00  0.00          
ATOM    607  O   LEU    39      68.269  48.245  70.935  1.00  0.00          
ATOM    608  N   LEU    40      66.614  49.149  72.203  1.00  0.00          
ATOM    609  H   LEU    40      65.624  49.340  72.262  1.00  0.00          
ATOM    610  CA  LEU    40      67.383  49.529  73.417  1.00  0.00          
ATOM    611  HA  LEU    40      68.454  49.415  73.245  1.00  0.00          
ATOM    612  CB  LEU    40      67.031  51.021  73.605  1.00  0.00          
ATOM    613  HB2 LEU    40      67.046  51.588  72.674  1.00  0.00          
ATOM    614  HB3 LEU    40      65.956  51.115  73.760  1.00  0.00          
ATOM    615  CG  LEU    40      67.618  51.655  74.839  1.00  0.00          
ATOM    616  HG  LEU    40      67.664  51.031  75.732  1.00  0.00          
ATOM    617  CD1 LEU    40      69.048  52.113  74.482  1.00  0.00          
ATOM    618 HD11 LEU    40      69.495  51.445  73.745  1.00  0.00          
ATOM    619 HD12 LEU    40      69.110  53.099  74.022  1.00  0.00          
ATOM    620 HD13 LEU    40      69.632  52.134  75.402  1.00  0.00          
ATOM    621  CD2 LEU    40      66.723  52.866  75.305  1.00  0.00          
ATOM    622 HD21 LEU    40      66.531  53.544  74.473  1.00  0.00          
ATOM    623 HD22 LEU    40      65.786  52.517  75.738  1.00  0.00          
ATOM    624 HD23 LEU    40      67.302  53.498  75.979  1.00  0.00          
ATOM    625  C   LEU    40      67.139  48.724  74.687  1.00  0.00          
ATOM    626  O   LEU    40      65.984  48.535  75.039  1.00  0.00          
ATOM    627  N   TYR    41      68.142  48.109  75.365  1.00  0.00          
ATOM    628  H   TYR    41      69.063  48.217  74.965  1.00  0.00          
ATOM    629  CA  TYR    41      67.958  47.327  76.583  1.00  0.00          
ATOM    630  HA  TYR    41      66.928  47.302  76.940  1.00  0.00          
ATOM    631  CB  TYR    41      68.337  45.890  76.182  1.00  0.00          
ATOM    632  HB2 TYR    41      69.357  45.980  75.809  1.00  0.00          
ATOM    633  HB3 TYR    41      68.568  45.284  77.058  1.00  0.00          
ATOM    634  CG  TYR    41      67.455  45.208  75.211  1.00  0.00          
ATOM    635  CD1 TYR    41      66.439  44.285  75.671  1.00  0.00          
ATOM    636  HD1 TYR    41      66.241  44.167  76.726  1.00  0.00          
ATOM    637  CE1 TYR    41      65.613  43.642  74.773  1.00  0.00          
ATOM    638  HE1 TYR    41      64.935  42.876  75.119  1.00  0.00          
ATOM    639  CZ  TYR    41      65.925  43.694  73.343  1.00  0.00          
ATOM    640  OH  TYR    41      65.320  42.850  72.512  1.00  0.00          
ATOM    641  HH  TYR    41      64.751  42.288  73.043  1.00  0.00          
ATOM    642  CE2 TYR    41      66.888  44.647  72.916  1.00  0.00          
ATOM    643  HE2 TYR    41      67.112  44.628  71.860  1.00  0.00          
ATOM    644  CD2 TYR    41      67.667  45.370  73.809  1.00  0.00          
ATOM    645  HD2 TYR    41      68.439  46.046  73.473  1.00  0.00          
ATOM    646  C   TYR    41      68.770  47.797  77.795  1.00  0.00          
ATOM    647  O   TYR    41      69.780  48.519  77.613  1.00  0.00          
ATOM    648  N   HID    42      68.331  47.375  78.949  1.00  0.00          
ATOM    649  H   HID    42      67.439  46.902  78.961  1.00  0.00          
ATOM    650  CA  HID    42      69.031  47.421  80.185  1.00  0.00          
ATOM    651  HA  HID    42      70.100  47.504  79.985  1.00  0.00          
ATOM    652  CB  HID    42      68.624  48.739  80.928  1.00  0.00          
ATOM    653  HB2 HID    42      68.708  49.621  80.292  1.00  0.00          
ATOM    654  HB3 HID    42      67.570  48.759  81.204  1.00  0.00          
ATOM    655  CG  HID    42      69.356  49.102  82.176  1.00  0.00          
ATOM    656  ND1 HID    42      70.454  49.964  82.279  1.00  0.00          
ATOM    657  HD1 HID    42      70.789  50.560  81.535  1.00  0.00          
ATOM    658  CE1 HID    42      70.779  50.183  83.542  1.00  0.00          
ATOM    659  HE1 HID    42      71.398  51.003  83.874  1.00  0.00          
ATOM    660  NE2 HID    42      70.111  49.259  84.302  1.00  0.00          
ATOM    661  CD2 HID    42      69.142  48.670  83.460  1.00  0.00          
ATOM    662  HD2 HID    42      68.369  47.979  83.763  1.00  0.00          
ATOM    663  C   HID    42      68.873  46.172  81.003  1.00  0.00          
ATOM    664  O   HID    42      67.822  45.549  80.921  1.00  0.00          
ATOM    665  N   HID    43      69.875  45.826  81.844  1.00  0.00          
ATOM    666  H   HID    43      70.774  46.279  81.770  1.00  0.00          
ATOM    667  CA  HID    43      69.648  44.723  82.797  1.00  0.00          
ATOM    668  HA  HID    43      68.581  44.568  82.955  1.00  0.00          
ATOM    669  CB  HID    43      70.357  43.473  82.228  1.00  0.00          
ATOM    670  HB2 HID    43      69.922  43.357  81.235  1.00  0.00          
ATOM    671  HB3 HID    43      71.435  43.634  82.209  1.00  0.00          
ATOM    672  CG  HID    43      70.049  42.230  83.072  1.00  0.00          
ATOM    673  ND1 HID    43      68.867  41.535  83.133  1.00  0.00          
ATOM    674  HD1 HID    43      68.104  41.644  82.481  1.00  0.00          
ATOM    675  CE1 HID    43      68.911  40.685  84.128  1.00  0.00          
ATOM    676  HE1 HID    43      68.147  39.942  84.299  1.00  0.00          
ATOM    677  NE2 HID    43      70.188  40.628  84.620  1.00  0.00          
ATOM    678  CD2 HID    43      70.884  41.688  84.014  1.00  0.00          
ATOM    679  HD2 HID    43      71.870  42.075  84.224  1.00  0.00          
ATOM    680  C   HID    43      70.354  45.130  84.136  1.00  0.00          
ATOM    681  O   HID    43      71.583  45.535  84.064  1.00  0.00          
ATOM    682  N   PRO    44      69.593  45.022  85.242  1.00  0.00          
ATOM    683  CD  PRO    44      68.224  44.488  85.367  1.00  0.00          
ATOM    684  HD2 PRO    44      68.167  43.466  84.993  1.00  0.00          
ATOM    685  HD3 PRO    44      67.470  45.148  84.938  1.00  0.00          
ATOM    686  CG  PRO    44      67.996  44.279  86.857  1.00  0.00          
ATOM    687  HG2 PRO    44      68.448  43.401  87.318  1.00  0.00          
ATOM    688  HG3 PRO    44      66.932  44.315  87.092  1.00  0.00          
ATOM    689  CB  PRO    44      68.807  45.372  87.436  1.00  0.00          
ATOM    690  HB2 PRO    44      69.048  45.054  88.451  1.00  0.00          
ATOM    691  HB3 PRO    44      68.347  46.358  87.362  1.00  0.00          
ATOM    692  CA  PRO    44      70.085  45.439  86.551  1.00  0.00          
ATOM    693  HA  PRO    44      70.458  46.463  86.513  1.00  0.00          
ATOM    694  C   PRO    44      71.236  44.598  87.115  1.00  0.00          
ATOM    695  O   PRO    44      72.195  45.209  87.661  1.00  0.00          
ATOM    696  N   ASN    45      71.142  43.208  87.041  1.00  0.00          
ATOM    697  H   ASN    45      70.262  42.824  86.728  1.00  0.00          
ATOM    698  CA  ASN    45      72.138  42.243  87.651  1.00  0.00          
ATOM    699  HA  ASN    45      72.407  42.629  88.634  1.00  0.00          
ATOM    700  CB  ASN    45      71.533  40.827  87.858  1.00  0.00          
ATOM    701  HB2 ASN    45      71.447  40.279  86.920  1.00  0.00          
ATOM    702  HB3 ASN    45      72.205  40.293  88.529  1.00  0.00          
ATOM    703  CG  ASN    45      70.230  40.823  88.612  1.00  0.00          
ATOM    704  OD1 ASN    45      70.185  41.294  89.756  1.00  0.00          
ATOM    705  ND2 ASN    45      69.197  40.288  87.972  1.00  0.00          
ATOM    706 HD21 ASN    45      68.327  40.231  88.481  1.00  0.00          
ATOM    707 HD22 ASN    45      69.233  39.731  87.131  1.00  0.00          
ATOM    708  C   ASN    45      73.449  42.371  86.808  1.00  0.00          
ATOM    709  O   ASN    45      73.482  42.727  85.697  1.00  0.00          
ATOM    710  N   GLN    46      74.545  41.938  87.369  1.00  0.00          
ATOM    711  H   GLN    46      74.595  41.812  88.370  1.00  0.00          
ATOM    712  CA  GLN    46      75.774  41.505  86.653  1.00  0.00          
ATOM    713  HA  GLN    46      76.165  42.392  86.154  1.00  0.00          
ATOM    714  CB  GLN    46      76.841  41.054  87.648  1.00  0.00          
ATOM    715  HB2 GLN    46      76.774  41.644  88.562  1.00  0.00          
ATOM    716  HB3 GLN    46      76.590  40.076  88.059  1.00  0.00          
ATOM    717  CG  GLN    46      78.219  40.986  86.939  1.00  0.00          
ATOM    718  HG2 GLN    46      78.218  40.295  86.096  1.00  0.00          
ATOM    719  HG3 GLN    46      78.543  41.890  86.423  1.00  0.00          
ATOM    720  CD  GLN    46      79.299  40.562  87.946  1.00  0.00          
ATOM    721  OE1 GLN    46      79.086  40.498  89.159  1.00  0.00          
ATOM    722  NE2 GLN    46      80.508  40.389  87.583  1.00  0.00          
ATOM    723 HE21 GLN    46      81.190  40.261  88.318  1.00  0.00          
ATOM    724 HE22 GLN    46      80.759  40.562  86.620  1.00  0.00          
ATOM    725  C   GLN    46      75.540  40.440  85.570  1.00  0.00          
ATOM    726  O   GLN    46      75.059  39.388  85.862  1.00  0.00          
ATOM    727  N   VAL    47      76.050  40.826  84.362  1.00  0.00          
ATOM    728  H   VAL    47      76.409  41.764  84.258  1.00  0.00          
ATOM    729  CA  VAL    47      76.164  40.004  83.116  1.00  0.00          
ATOM    730  HA  VAL    47      76.024  38.951  83.361  1.00  0.00          
ATOM    731  CB  VAL    47      75.149  40.395  81.991  1.00  0.00          
ATOM    732  HB  VAL    47      75.263  41.402  81.590  1.00  0.00          
ATOM    733  CG1 VAL    47      75.215  39.478  80.746  1.00  0.00          
ATOM    734 HG11 VAL    47      76.146  39.561  80.186  1.00  0.00          
ATOM    735 HG12 VAL    47      75.164  38.436  81.063  1.00  0.00          
ATOM    736 HG13 VAL    47      74.415  39.765  80.063  1.00  0.00          
ATOM    737  CG2 VAL    47      73.690  40.389  82.557  1.00  0.00          
ATOM    738 HG21 VAL    47      73.620  41.191  83.292  1.00  0.00          
ATOM    739 HG22 VAL    47      72.959  40.500  81.755  1.00  0.00          
ATOM    740 HG23 VAL    47      73.361  39.484  83.067  1.00  0.00          
ATOM    741  C   VAL    47      77.676  40.016  82.689  1.00  0.00          
ATOM    742  O   VAL    47      78.359  41.054  82.818  1.00  0.00          
ATOM    743  N   ASP    48      78.178  38.909  82.105  1.00  0.00          
ATOM    744  H   ASP    48      77.542  38.131  82.001  1.00  0.00          
ATOM    745  CA  ASP    48      79.549  38.780  81.539  1.00  0.00          
ATOM    746  HA  ASP    48      80.355  39.186  82.150  1.00  0.00          
ATOM    747  CB  ASP    48      79.994  37.292  81.344  1.00  0.00          
ATOM    748  HB2 ASP    48      79.712  36.812  82.281  1.00  0.00          
ATOM    749  HB3 ASP    48      79.461  36.799  80.531  1.00  0.00          
ATOM    750  CG  ASP    48      81.473  37.057  81.199  1.00  0.00          
ATOM    751  OD1 ASP    48      82.246  38.102  81.232  1.00  0.00          
ATOM    752  OD2 ASP    48      81.955  35.875  81.089  1.00  0.00          
ATOM    753  C   ASP    48      79.565  39.380  80.180  1.00  0.00          
ATOM    754  O   ASP    48      79.217  38.716  79.206  1.00  0.00          
ATOM    755  N   THR    49      79.812  40.751  80.107  1.00  0.00          
ATOM    756  H   THR    49      80.060  41.170  80.992  1.00  0.00          
ATOM    757  CA  THR    49      79.530  41.544  78.890  1.00  0.00          
ATOM    758  HA  THR    49      78.498  41.338  78.606  1.00  0.00          
ATOM    759  CB  THR    49      79.637  43.103  79.146  1.00  0.00          
ATOM    760  HB  THR    49      80.654  43.375  79.428  1.00  0.00          
ATOM    761  CG2 THR    49      78.896  43.965  78.167  1.00  0.00          
ATOM    762 HG21 THR    49      77.910  43.551  77.956  1.00  0.00          
ATOM    763 HG22 THR    49      78.687  45.012  78.387  1.00  0.00          
ATOM    764 HG23 THR    49      79.564  43.997  77.306  1.00  0.00          
ATOM    765  OG1 THR    49      78.778  43.348  80.281  1.00  0.00          
ATOM    766  HG1 THR    49      79.332  43.302  81.063  1.00  0.00          
ATOM    767  C   THR    49      80.263  41.182  77.566  1.00  0.00          
ATOM    768  O   THR    49      79.557  40.969  76.622  1.00  0.00          
ATOM    769  N   PRO    50      81.602  40.945  77.520  1.00  0.00          
ATOM    770  CD  PRO    50      82.578  41.270  78.521  1.00  0.00          
ATOM    771  HD2 PRO    50      82.635  40.630  79.401  1.00  0.00          
ATOM    772  HD3 PRO    50      82.454  42.290  78.885  1.00  0.00          
ATOM    773  CG  PRO    50      83.991  41.160  77.821  1.00  0.00          
ATOM    774  HG2 PRO    50      84.778  40.763  78.462  1.00  0.00          
ATOM    775  HG3 PRO    50      84.175  42.156  77.417  1.00  0.00          
ATOM    776  CB  PRO    50      83.644  40.199  76.625  1.00  0.00          
ATOM    777  HB2 PRO    50      83.798  39.165  76.933  1.00  0.00          
ATOM    778  HB3 PRO    50      84.161  40.302  75.671  1.00  0.00          
ATOM    779  CA  PRO    50      82.226  40.291  76.347  1.00  0.00          
ATOM    780  HA  PRO    50      82.178  40.993  75.515  1.00  0.00          
ATOM    781  C   PRO    50      81.488  38.994  75.924  1.00  0.00          
ATOM    782  O   PRO    50      81.164  38.862  74.745  1.00  0.00          
ATOM    783  N   ASN    51      81.054  38.095  76.872  1.00  0.00          
ATOM    784  H   ASN    51      81.180  38.178  77.871  1.00  0.00          
ATOM    785  CA  ASN    51      80.555  36.805  76.451  1.00  0.00          
ATOM    786  HA  ASN    51      81.285  36.448  75.726  1.00  0.00          
ATOM    787  CB  ASN    51      80.699  35.814  77.659  1.00  0.00          
ATOM    788  HB2 ASN    51      81.715  35.714  78.041  1.00  0.00          
ATOM    789  HB3 ASN    51      79.978  35.971  78.461  1.00  0.00          
ATOM    790  CG  ASN    51      80.546  34.421  77.149  1.00  0.00          
ATOM    791  OD1 ASN    51      79.598  33.709  77.480  1.00  0.00          
ATOM    792  ND2 ASN    51      81.575  33.924  76.408  1.00  0.00          
ATOM    793 HD21 ASN    51      81.565  32.939  76.185  1.00  0.00          
ATOM    794 HD22 ASN    51      82.425  34.452  76.272  1.00  0.00          
ATOM    795  C   ASN    51      79.132  36.953  75.979  1.00  0.00          
ATOM    796  O   ASN    51      78.741  36.217  75.101  1.00  0.00          
ATOM    797  N   GLN    52      78.360  37.905  76.514  1.00  0.00          
ATOM    798  H   GLN    52      78.696  38.548  77.216  1.00  0.00          
ATOM    799  CA  GLN    52      77.008  38.343  76.040  1.00  0.00          
ATOM    800  HA  GLN    52      76.292  37.524  76.111  1.00  0.00          
ATOM    801  CB  GLN    52      76.514  39.505  76.931  1.00  0.00          
ATOM    802  HB2 GLN    52      75.993  39.050  77.773  1.00  0.00          
ATOM    803  HB3 GLN    52      77.331  40.148  77.260  1.00  0.00          
ATOM    804  CG  GLN    52      75.347  40.238  76.399  1.00  0.00          
ATOM    805  HG2 GLN    52      75.699  40.870  75.583  1.00  0.00          
ATOM    806  HG3 GLN    52      74.577  39.555  76.038  1.00  0.00          
ATOM    807  CD  GLN    52      74.693  41.105  77.463  1.00  0.00          
ATOM    808  OE1 GLN    52      75.302  41.732  78.351  1.00  0.00          
ATOM    809  NE2 GLN    52      73.383  41.298  77.386  1.00  0.00          
ATOM    810 HE21 GLN    52      72.938  41.773  78.158  1.00  0.00          
ATOM    811 HE22 GLN    52      72.921  40.777  76.653  1.00  0.00          
ATOM    812  C   GLN    52      77.036  38.858  74.615  1.00  0.00          
ATOM    813  O   GLN    52      76.165  38.503  73.780  1.00  0.00          
ATOM    814  N   ILE    53      78.042  39.654  74.281  1.00  0.00          
ATOM    815  H   ILE    53      78.725  40.025  74.926  1.00  0.00          
ATOM    816  CA  ILE    53      78.124  40.167  72.870  1.00  0.00          
ATOM    817  HA  ILE    53      77.180  40.611  72.551  1.00  0.00          
ATOM    818  CB  ILE    53      79.122  41.413  72.912  1.00  0.00          
ATOM    819  HB  ILE    53      80.004  41.163  73.501  1.00  0.00          
ATOM    820  CG2 ILE    53      79.442  41.839  71.549  1.00  0.00          
ATOM    821 HG21 ILE    53      79.916  41.020  71.007  1.00  0.00          
ATOM    822 HG22 ILE    53      78.588  42.208  70.982  1.00  0.00          
ATOM    823 HG23 ILE    53      80.262  42.556  71.566  1.00  0.00          
ATOM    824  CG1 ILE    53      78.386  42.590  73.717  1.00  0.00          
ATOM    825 HG12 ILE    53      77.416  42.833  73.283  1.00  0.00          
ATOM    826 HG13 ILE    53      78.230  42.162  74.707  1.00  0.00          
ATOM    827  CD1 ILE    53      79.157  43.967  73.799  1.00  0.00          
ATOM    828 HD11 ILE    53      79.188  44.427  72.811  1.00  0.00          
ATOM    829 HD12 ILE    53      78.625  44.628  74.484  1.00  0.00          
ATOM    830 HD13 ILE    53      80.180  43.857  74.158  1.00  0.00          
ATOM    831  C   ILE    53      78.609  39.028  71.971  1.00  0.00          
ATOM    832  O   ILE    53      78.173  38.931  70.849  1.00  0.00          
ATOM    833  N   GLN    54      79.604  38.137  72.340  1.00  0.00          
ATOM    834  H   GLN    54      79.876  38.187  73.311  1.00  0.00          
ATOM    835  CA  GLN    54      80.034  36.959  71.573  1.00  0.00          
ATOM    836  HA  GLN    54      80.385  37.254  70.584  1.00  0.00          
ATOM    837  CB  GLN    54      81.214  36.246  72.271  1.00  0.00          
ATOM    838  HB2 GLN    54      81.978  37.017  72.171  1.00  0.00          
ATOM    839  HB3 GLN    54      81.048  35.994  73.318  1.00  0.00          
ATOM    840  CG  GLN    54      81.791  35.057  71.562  1.00  0.00          
ATOM    841  HG2 GLN    54      82.484  34.662  72.306  1.00  0.00          
ATOM    842  HG3 GLN    54      81.013  34.312  71.397  1.00  0.00          
ATOM    843  CD  GLN    54      82.523  35.392  70.294  1.00  0.00          
ATOM    844  OE1 GLN    54      82.316  36.489  69.704  1.00  0.00          
ATOM    845  NE2 GLN    54      83.438  34.635  69.866  1.00  0.00          
ATOM    846 HE21 GLN    54      83.743  34.927  68.948  1.00  0.00          
ATOM    847 HE22 GLN    54      83.573  33.744  70.322  1.00  0.00          
ATOM    848  C   GLN    54      78.755  35.973  71.430  1.00  0.00          
ATOM    849  O   GLN    54      78.561  35.372  70.391  1.00  0.00          
ATOM    850  N   HIE    55      77.919  35.933  72.453  1.00  0.00          
ATOM    851  H   HIE    55      78.262  36.079  73.392  1.00  0.00          
ATOM    852  CA  HIE    55      76.687  35.242  72.317  1.00  0.00          
ATOM    853  HA  HIE    55      76.832  34.205  72.014  1.00  0.00          
ATOM    854  CB  HIE    55      75.970  35.194  73.678  1.00  0.00          
ATOM    855  HB2 HIE    55      76.713  34.922  74.427  1.00  0.00          
ATOM    856  HB3 HIE    55      75.573  36.171  73.954  1.00  0.00          
ATOM    857  CG  HIE    55      74.839  34.282  73.833  1.00  0.00          
ATOM    858  ND1 HIE    55      74.855  32.902  74.159  1.00  0.00          
ATOM    859  CE1 HIE    55      73.507  32.586  74.194  1.00  0.00          
ATOM    860  HE1 HIE    55      73.072  31.650  74.513  1.00  0.00          
ATOM    861  NE2 HIE    55      72.727  33.668  74.035  1.00  0.00          
ATOM    862  HE2 HIE    55      71.723  33.749  74.111  1.00  0.00          
ATOM    863  CD2 HIE    55      73.533  34.731  73.747  1.00  0.00          
ATOM    864  HD2 HIE    55      73.218  35.684  73.350  1.00  0.00          
ATOM    865  C   HIE    55      75.595  35.831  71.458  1.00  0.00          
ATOM    866  O   HIE    55      74.756  35.075  70.987  1.00  0.00          
ATOM    867  N   LEU    56      75.657  37.170  71.203  1.00  0.00          
ATOM    868  H   LEU    56      76.314  37.682  71.774  1.00  0.00          
ATOM    869  CA  LEU    56      74.865  37.873  70.177  1.00  0.00          
ATOM    870  HA  LEU    56      73.855  37.470  70.249  1.00  0.00          
ATOM    871  CB  LEU    56      74.817  39.374  70.562  1.00  0.00          
ATOM    872  HB2 LEU    56      75.828  39.735  70.753  1.00  0.00          
ATOM    873  HB3 LEU    56      74.402  39.933  69.723  1.00  0.00          
ATOM    874  CG  LEU    56      73.873  39.558  71.820  1.00  0.00          
ATOM    875  HG  LEU    56      74.105  38.888  72.648  1.00  0.00          
ATOM    876  CD1 LEU    56      73.981  41.013  72.220  1.00  0.00          
ATOM    877 HD11 LEU    56      75.013  41.179  72.528  1.00  0.00          
ATOM    878 HD12 LEU    56      73.728  41.558  71.310  1.00  0.00          
ATOM    879 HD13 LEU    56      73.286  41.268  73.020  1.00  0.00          
ATOM    880  CD2 LEU    56      72.376  39.382  71.582  1.00  0.00          
ATOM    881 HD21 LEU    56      72.050  38.349  71.707  1.00  0.00          
ATOM    882 HD22 LEU    56      71.707  39.747  72.361  1.00  0.00          
ATOM    883 HD23 LEU    56      72.058  39.784  70.620  1.00  0.00          
ATOM    884  C   LEU    56      75.350  37.558  68.735  1.00  0.00          
ATOM    885  O   LEU    56      74.608  37.324  67.845  1.00  0.00          
ATOM    886  N   LYS    57      76.705  37.561  68.550  1.00  0.00          
ATOM    887  H   LYS    57      77.308  37.826  69.316  1.00  0.00          
ATOM    888  CA  LYS    57      77.373  37.045  67.316  1.00  0.00          
ATOM    889  HA  LYS    57      77.202  37.704  66.466  1.00  0.00          
ATOM    890  CB  LYS    57      78.934  37.080  67.548  1.00  0.00          
ATOM    891  HB2 LYS    57      79.174  37.833  68.299  1.00  0.00          
ATOM    892  HB3 LYS    57      79.209  36.144  68.035  1.00  0.00          
ATOM    893  CG  LYS    57      79.843  37.138  66.349  1.00  0.00          
ATOM    894  HG2 LYS    57      79.964  36.169  65.865  1.00  0.00          
ATOM    895  HG3 LYS    57      79.602  38.040  65.785  1.00  0.00          
ATOM    896  CD  LYS    57      81.328  37.239  66.746  1.00  0.00          
ATOM    897  HD2 LYS    57      81.595  36.339  67.301  1.00  0.00          
ATOM    898  HD3 LYS    57      81.841  37.290  65.786  1.00  0.00          
ATOM    899  CE  LYS    57      81.720  38.484  67.522  1.00  0.00          
ATOM    900  HE2 LYS    57      81.465  39.413  67.011  1.00  0.00          
ATOM    901  HE3 LYS    57      81.135  38.383  68.436  1.00  0.00          
ATOM    902  NZ  LYS    57      83.111  38.467  68.039  1.00  0.00          
ATOM    903  HZ1 LYS    57      83.204  39.121  68.803  1.00  0.00          
ATOM    904  HZ2 LYS    57      83.303  37.555  68.430  1.00  0.00          
ATOM    905  HZ3 LYS    57      83.810  38.786  67.383  1.00  0.00          
ATOM    906  C   LYS    57      76.913  35.607  66.992  1.00  0.00          
ATOM    907  O   LYS    57      76.552  35.227  65.917  1.00  0.00          
ATOM    908  N   HID    58      76.747  34.770  68.006  1.00  0.00          
ATOM    909  H   HID    58      77.082  35.100  68.900  1.00  0.00          
ATOM    910  CA  HID    58      76.573  33.275  67.913  1.00  0.00          
ATOM    911  HA  HID    58      77.242  32.762  67.222  1.00  0.00          
ATOM    912  CB  HID    58      77.059  32.769  69.291  1.00  0.00          
ATOM    913  HB2 HID    58      78.149  32.749  69.309  1.00  0.00          
ATOM    914  HB3 HID    58      76.792  33.384  70.150  1.00  0.00          
ATOM    915  CG  HID    58      76.420  31.373  69.527  1.00  0.00          
ATOM    916  ND1 HID    58      76.519  30.297  68.711  1.00  0.00          
ATOM    917  HD1 HID    58      77.101  30.258  67.887  1.00  0.00          
ATOM    918  CE1 HID    58      75.753  29.248  69.159  1.00  0.00          
ATOM    919  HE1 HID    58      75.678  28.233  68.796  1.00  0.00          
ATOM    920  NE2 HID    58      75.096  29.694  70.274  1.00  0.00          
ATOM    921  CD2 HID    58      75.448  31.065  70.403  1.00  0.00          
ATOM    922  HD2 HID    58      75.049  31.788  71.100  1.00  0.00          
ATOM    923  C   HID    58      75.110  32.935  67.593  1.00  0.00          
ATOM    924  O   HID    58      74.905  32.162  66.650  1.00  0.00          
ATOM    925  N   SER    59      74.090  33.550  68.263  1.00  0.00          
ATOM    926  H   SER    59      74.426  34.236  68.924  1.00  0.00          
ATOM    927  CA  SER    59      72.709  33.456  68.029  1.00  0.00          
ATOM    928  HA  SER    59      72.451  32.399  68.094  1.00  0.00          
ATOM    929  CB  SER    59      71.910  34.233  69.098  1.00  0.00          
ATOM    930  HB2 SER    59      70.839  34.234  68.895  1.00  0.00          
ATOM    931  HB3 SER    59      72.036  33.664  70.019  1.00  0.00          
ATOM    932  OG  SER    59      72.427  35.488  69.411  1.00  0.00          
ATOM    933  HG  SER    59      72.957  35.394  70.206  1.00  0.00          
ATOM    934  C   SER    59      72.401  34.003  66.613  1.00  0.00          
ATOM    935  O   SER    59      71.404  33.611  66.006  1.00  0.00          
ATOM    936  N   LEU    60      73.176  34.956  66.113  1.00  0.00          
ATOM    937  H   LEU    60      73.979  35.285  66.630  1.00  0.00          
ATOM    938  CA  LEU    60      72.899  35.571  64.808  1.00  0.00          
ATOM    939  HA  LEU    60      71.820  35.681  64.696  1.00  0.00          
ATOM    940  CB  LEU    60      73.702  36.858  64.620  1.00  0.00          
ATOM    941  HB2 LEU    60      73.287  37.572  65.332  1.00  0.00          
ATOM    942  HB3 LEU    60      74.727  36.618  64.900  1.00  0.00          
ATOM    943  CG  LEU    60      73.719  37.557  63.282  1.00  0.00          
ATOM    944  HG  LEU    60      74.095  36.838  62.555  1.00  0.00          
ATOM    945  CD1 LEU    60      72.290  37.998  62.938  1.00  0.00          
ATOM    946 HD11 LEU    60      71.698  37.148  62.598  1.00  0.00          
ATOM    947 HD12 LEU    60      71.877  38.546  63.786  1.00  0.00          
ATOM    948 HD13 LEU    60      72.338  38.759  62.159  1.00  0.00          
ATOM    949  CD2 LEU    60      74.649  38.767  63.303  1.00  0.00          
ATOM    950 HD21 LEU    60      75.687  38.445  63.395  1.00  0.00          
ATOM    951 HD22 LEU    60      74.655  39.314  62.360  1.00  0.00          
ATOM    952 HD23 LEU    60      74.509  39.457  64.135  1.00  0.00          
ATOM    953  C   LEU    60      73.250  34.502  63.767  1.00  0.00          
ATOM    954  O   LEU    60      72.322  34.186  62.928  1.00  0.00          
ATOM    955  N   SER    61      74.436  33.969  63.747  1.00  0.00          
ATOM    956  H   SER    61      75.152  34.258  64.398  1.00  0.00          
ATOM    957  CA  SER    61      74.659  32.948  62.680  1.00  0.00          
ATOM    958  HA  SER    61      74.364  33.412  61.739  1.00  0.00          
ATOM    959  CB  SER    61      76.085  32.641  62.586  1.00  0.00          
ATOM    960  HB2 SER    61      76.304  32.053  61.694  1.00  0.00          
ATOM    961  HB3 SER    61      76.732  33.509  62.466  1.00  0.00          
ATOM    962  OG  SER    61      76.474  31.791  63.649  1.00  0.00          
ATOM    963  HG  SER    61      77.398  31.559  63.529  1.00  0.00          
ATOM    964  C   SER    61      73.895  31.627  62.829  1.00  0.00          
ATOM    965  O   SER    61      73.456  31.024  61.822  1.00  0.00          
ATOM    966  N   SER    62      73.606  31.257  64.032  1.00  0.00          
ATOM    967  H   SER    62      74.171  31.717  64.731  1.00  0.00          
ATOM    968  CA  SER    62      72.697  30.165  64.363  1.00  0.00          
ATOM    969  HA  SER    62      73.087  29.272  63.875  1.00  0.00          
ATOM    970  CB  SER    62      72.729  29.873  65.880  1.00  0.00          
ATOM    971  HB2 SER    62      72.433  30.779  66.411  1.00  0.00          
ATOM    972  HB3 SER    62      72.054  29.049  66.110  1.00  0.00          
ATOM    973  OG  SER    62      74.059  29.495  66.190  1.00  0.00          
ATOM    974  HG  SER    62      74.516  30.329  66.319  1.00  0.00          
ATOM    975  C   SER    62      71.322  30.311  63.793  1.00  0.00          
ATOM    976  O   SER    62      70.889  29.339  63.185  1.00  0.00          
ATOM    977  N   THR    63      70.749  31.511  63.823  1.00  0.00          
ATOM    978  H   THR    63      71.216  32.108  64.490  1.00  0.00          
ATOM    979  CA  THR    63      69.554  31.988  63.243  1.00  0.00          
ATOM    980  HA  THR    63      68.734  31.306  63.465  1.00  0.00          
ATOM    981  CB  THR    63      69.195  33.376  63.830  1.00  0.00          
ATOM    982  HB  THR    63      70.007  34.080  63.646  1.00  0.00          
ATOM    983  CG2 THR    63      67.998  33.963  63.254  1.00  0.00          
ATOM    984 HG21 THR    63      68.256  34.287  62.246  1.00  0.00          
ATOM    985 HG22 THR    63      67.211  33.211  63.192  1.00  0.00          
ATOM    986 HG23 THR    63      67.675  34.845  63.806  1.00  0.00          
ATOM    987  OG1 THR    63      68.929  33.265  65.174  1.00  0.00          
ATOM    988  HG1 THR    63      69.735  33.389  65.681  1.00  0.00          
ATOM    989  C   THR    63      69.604  32.029  61.735  1.00  0.00          
ATOM    990  O   THR    63      68.642  31.789  60.936  1.00  0.00          
ATOM    991  N   LEU    64      70.761  32.427  61.185  1.00  0.00          
ATOM    992  H   LEU    64      71.418  32.951  61.744  1.00  0.00          
ATOM    993  CA  LEU    64      70.953  32.613  59.728  1.00  0.00          
ATOM    994  HA  LEU    64      70.151  33.299  59.459  1.00  0.00          
ATOM    995  CB  LEU    64      72.300  33.349  59.499  1.00  0.00          
ATOM    996  HB2 LEU    64      72.853  33.529  60.421  1.00  0.00          
ATOM    997  HB3 LEU    64      72.936  32.643  58.965  1.00  0.00          
ATOM    998  CG  LEU    64      72.236  34.715  58.831  1.00  0.00          
ATOM    999  HG  LEU    64      73.278  35.028  58.762  1.00  0.00          
ATOM   1000  CD1 LEU    64      71.803  34.725  57.352  1.00  0.00          
ATOM   1001 HD11 LEU    64      72.035  35.709  56.945  1.00  0.00          
ATOM   1002 HD12 LEU    64      72.440  33.981  56.873  1.00  0.00          
ATOM   1003 HD13 LEU    64      70.730  34.540  57.297  1.00  0.00          
ATOM   1004  CD2 LEU    64      71.401  35.655  59.625  1.00  0.00          
ATOM   1005 HD21 LEU    64      71.583  36.622  59.155  1.00  0.00          
ATOM   1006 HD22 LEU    64      70.366  35.326  59.529  1.00  0.00          
ATOM   1007 HD23 LEU    64      71.802  35.714  60.637  1.00  0.00          
ATOM   1008  C   LEU    64      70.792  31.366  58.772  1.00  0.00          
ATOM   1009  O   LEU    64      70.401  31.463  57.647  1.00  0.00          
ATOM   1010  N   SER    65      71.062  30.229  59.376  1.00  0.00          
ATOM   1011  H   SER    65      71.292  30.359  60.351  1.00  0.00          
ATOM   1012  CA  SER    65      70.762  28.891  58.824  1.00  0.00          
ATOM   1013  HA  SER    65      71.474  28.852  57.999  1.00  0.00          
ATOM   1014  CB  SER    65      71.131  27.854  59.926  1.00  0.00          
ATOM   1015  HB2 SER    65      71.209  26.894  59.415  1.00  0.00          
ATOM   1016  HB3 SER    65      72.059  28.091  60.446  1.00  0.00          
ATOM   1017  OG  SER    65      70.116  27.855  60.953  1.00  0.00          
ATOM   1018  HG  SER    65      70.546  28.206  61.736  1.00  0.00          
ATOM   1019  C   SER    65      69.262  28.764  58.356  1.00  0.00          
ATOM   1020  O   SER    65      68.983  28.069  57.380  1.00  0.00          
ATOM   1021  N   PHE    66      68.258  29.454  58.991  1.00  0.00          
ATOM   1022  H   PHE    66      68.501  29.909  59.860  1.00  0.00          
ATOM   1023  CA  PHE    66      66.848  29.389  58.650  1.00  0.00          
ATOM   1024  HA  PHE    66      66.507  28.427  58.270  1.00  0.00          
ATOM   1025  CB  PHE    66      65.950  29.490  59.904  1.00  0.00          
ATOM   1026  HB2 PHE    66      65.999  30.491  60.332  1.00  0.00          
ATOM   1027  HB3 PHE    66      64.936  29.358  59.526  1.00  0.00          
ATOM   1028  CG  PHE    66      66.066  28.449  60.962  1.00  0.00          
ATOM   1029  CD1 PHE    66      65.374  27.196  60.765  1.00  0.00          
ATOM   1030  HD1 PHE    66      64.755  27.062  59.891  1.00  0.00          
ATOM   1031  CE1 PHE    66      65.536  26.164  61.767  1.00  0.00          
ATOM   1032  HE1 PHE    66      65.090  25.214  61.512  1.00  0.00          
ATOM   1033  CZ  PHE    66      66.321  26.445  62.927  1.00  0.00          
ATOM   1034  HZ  PHE    66      66.383  25.717  63.722  1.00  0.00          
ATOM   1035  CE2 PHE    66      66.966  27.659  63.093  1.00  0.00          
ATOM   1036  HE2 PHE    66      67.607  27.870  63.937  1.00  0.00          
ATOM   1037  CD2 PHE    66      66.872  28.621  62.110  1.00  0.00          
ATOM   1038  HD2 PHE    66      67.347  29.574  62.292  1.00  0.00          
ATOM   1039  C   PHE    66      66.381  30.565  57.735  1.00  0.00          
ATOM   1040  O   PHE    66      65.302  30.648  57.318  1.00  0.00          
ATOM   1041  N   PHE    67      67.341  31.416  57.229  1.00  0.00          
ATOM   1042  H   PHE    67      68.292  31.267  57.532  1.00  0.00          
ATOM   1043  CA  PHE    67      67.154  32.598  56.377  1.00  0.00          
ATOM   1044  HA  PHE    67      66.301  32.532  55.701  1.00  0.00          
ATOM   1045  CB  PHE    67      66.929  33.945  57.162  1.00  0.00          
ATOM   1046  HB2 PHE    67      67.885  34.232  57.599  1.00  0.00          
ATOM   1047  HB3 PHE    67      66.659  34.696  56.420  1.00  0.00          
ATOM   1048  CG  PHE    67      65.837  33.893  58.216  1.00  0.00          
ATOM   1049  CD1 PHE    67      64.455  34.129  57.876  1.00  0.00          
ATOM   1050  HD1 PHE    67      64.169  34.449  56.885  1.00  0.00          
ATOM   1051  CE1 PHE    67      63.485  34.140  58.832  1.00  0.00          
ATOM   1052  HE1 PHE    67      62.459  34.295  58.532  1.00  0.00          
ATOM   1053  CZ  PHE    67      63.771  33.763  60.162  1.00  0.00          
ATOM   1054  HZ  PHE    67      62.918  33.633  60.812  1.00  0.00          
ATOM   1055  CE2 PHE    67      65.138  33.465  60.528  1.00  0.00          
ATOM   1056  HE2 PHE    67      65.382  33.104  61.516  1.00  0.00          
ATOM   1057  CD2 PHE    67      66.160  33.662  59.587  1.00  0.00          
ATOM   1058  HD2 PHE    67      67.174  33.495  59.919  1.00  0.00          
ATOM   1059  C   PHE    67      68.348  32.776  55.370  1.00  0.00          
ATOM   1060  O   PHE    67      68.845  33.947  55.240  1.00  0.00          
ATOM   1061  N   PRO    68      68.822  31.661  54.684  1.00  0.00          
ATOM   1062  CD  PRO    68      68.520  30.306  54.736  1.00  0.00          
ATOM   1063  HD2 PRO    68      67.537  30.141  54.295  1.00  0.00          
ATOM   1064  HD3 PRO    68      68.534  29.929  55.758  1.00  0.00          
ATOM   1065  CG  PRO    68      69.587  29.592  53.997  1.00  0.00          
ATOM   1066  HG2 PRO    68      69.184  28.703  53.512  1.00  0.00          
ATOM   1067  HG3 PRO    68      70.366  29.360  54.723  1.00  0.00          
ATOM   1068  CB  PRO    68      70.162  30.576  53.051  1.00  0.00          
ATOM   1069  HB2 PRO    68      69.629  30.541  52.101  1.00  0.00          
ATOM   1070  HB3 PRO    68      71.235  30.389  53.002  1.00  0.00          
ATOM   1071  CA  PRO    68      69.928  31.885  53.758  1.00  0.00          
ATOM   1072  HA  PRO    68      70.818  32.160  54.323  1.00  0.00          
ATOM   1073  C   PRO    68      69.820  33.060  52.729  1.00  0.00          
ATOM   1074  O   PRO    68      70.882  33.585  52.375  1.00  0.00          
ATOM   1075  N   PRO    69      68.660  33.650  52.375  1.00  0.00          
ATOM   1076  CD  PRO    69      67.342  33.021  52.241  1.00  0.00          
ATOM   1077  HD2 PRO    69      66.794  33.003  53.183  1.00  0.00          
ATOM   1078  HD3 PRO    69      67.421  31.993  51.886  1.00  0.00          
ATOM   1079  CG  PRO    69      66.608  33.884  51.246  1.00  0.00          
ATOM   1080  HG2 PRO    69      65.539  33.685  51.328  1.00  0.00          
ATOM   1081  HG3 PRO    69      66.958  33.566  50.264  1.00  0.00          
ATOM   1082  CB  PRO    69      67.143  35.278  51.592  1.00  0.00          
ATOM   1083  HB2 PRO    69      66.756  35.716  52.511  1.00  0.00          
ATOM   1084  HB3 PRO    69      67.037  35.999  50.781  1.00  0.00          
ATOM   1085  CA  PRO    69      68.640  34.913  51.588  1.00  0.00          
ATOM   1086  HA  PRO    69      68.990  34.776  50.565  1.00  0.00          
ATOM   1087  C   PRO    69      69.495  36.039  52.142  1.00  0.00          
ATOM   1088  O   PRO    69      70.177  36.644  51.347  1.00  0.00          
ATOM   1089  N   PHE    70      69.534  36.343  53.434  1.00  0.00          
ATOM   1090  H   PHE    70      68.895  35.840  54.034  1.00  0.00          
ATOM   1091  CA  PHE    70      70.245  37.484  53.983  1.00  0.00          
ATOM   1092  HA  PHE    70      69.841  38.384  53.519  1.00  0.00          
ATOM   1093  CB  PHE    70      69.943  37.611  55.464  1.00  0.00          
ATOM   1094  HB2 PHE    70      70.211  36.719  56.030  1.00  0.00          
ATOM   1095  HB3 PHE    70      70.626  38.343  55.897  1.00  0.00          
ATOM   1096  CG  PHE    70      68.495  38.044  55.739  1.00  0.00          
ATOM   1097  CD1 PHE    70      67.842  39.181  55.209  1.00  0.00          
ATOM   1098  HD1 PHE    70      68.332  39.785  54.460  1.00  0.00          
ATOM   1099  CE1 PHE    70      66.561  39.657  55.651  1.00  0.00          
ATOM   1100  HE1 PHE    70      66.169  40.530  55.150  1.00  0.00          
ATOM   1101  CZ  PHE    70      65.900  38.867  56.518  1.00  0.00          
ATOM   1102  HZ  PHE    70      64.910  39.145  56.847  1.00  0.00          
ATOM   1103  CE2 PHE    70      66.500  37.705  57.115  1.00  0.00          
ATOM   1104  HE2 PHE    70      65.904  37.092  57.775  1.00  0.00          
ATOM   1105  CD2 PHE    70      67.745  37.208  56.658  1.00  0.00          
ATOM   1106  HD2 PHE    70      68.196  36.310  57.053  1.00  0.00          
ATOM   1107  C   PHE    70      71.811  37.476  53.841  1.00  0.00          
ATOM   1108  O   PHE    70      72.411  38.500  53.927  1.00  0.00          
ATOM   1109  N   ALA    71      72.337  36.337  53.414  1.00  0.00          
ATOM   1110  H   ALA    71      71.697  35.578  53.230  1.00  0.00          
ATOM   1111  CA  ALA    71      73.769  35.993  53.164  1.00  0.00          
ATOM   1112  HA  ALA    71      74.363  36.781  53.627  1.00  0.00          
ATOM   1113  CB  ALA    71      74.038  34.717  53.963  1.00  0.00          
ATOM   1114  HB1 ALA    71      73.712  34.967  54.973  1.00  0.00          
ATOM   1115  HB2 ALA    71      73.547  33.790  53.665  1.00  0.00          
ATOM   1116  HB3 ALA    71      75.103  34.486  53.979  1.00  0.00          
ATOM   1117  C   ALA    71      74.094  35.822  51.633  1.00  0.00          
ATOM   1118  O   ALA    71      75.226  35.562  51.266  1.00  0.00          
ATOM   1119  N   GLY    72      73.068  35.973  50.826  1.00  0.00          
ATOM   1120  H   GLY    72      72.165  36.202  51.215  1.00  0.00          
ATOM   1121  CA  GLY    72      73.117  35.840  49.381  1.00  0.00          
ATOM   1122  HA2 GLY    72      73.922  35.184  49.050  1.00  0.00          
ATOM   1123  HA3 GLY    72      72.183  35.361  49.085  1.00  0.00          
ATOM   1124  C   GLY    72      73.266  37.243  48.692  1.00  0.00          
ATOM   1125  O   GLY    72      73.820  38.132  49.344  1.00  0.00          
ATOM   1126  N   ARG    73      72.715  37.474  47.497  1.00  0.00          
ATOM   1127  H   ARG    73      72.279  36.716  46.990  1.00  0.00          
ATOM   1128  CA  ARG    73      72.697  38.820  46.735  1.00  0.00          
ATOM   1129  HA  ARG    73      72.484  39.582  47.484  1.00  0.00          
ATOM   1130  CB  ARG    73      74.028  39.083  46.094  1.00  0.00          
ATOM   1131  HB2 ARG    73      74.213  38.168  45.531  1.00  0.00          
ATOM   1132  HB3 ARG    73      74.004  39.966  45.455  1.00  0.00          
ATOM   1133  CG  ARG    73      75.323  39.282  46.986  1.00  0.00          
ATOM   1134  HG2 ARG    73      75.520  38.348  47.513  1.00  0.00          
ATOM   1135  HG3 ARG    73      76.183  39.479  46.346  1.00  0.00          
ATOM   1136  CD  ARG    73      75.227  40.456  48.029  1.00  0.00          
ATOM   1137  HD2 ARG    73      75.237  41.369  47.433  1.00  0.00          
ATOM   1138  HD3 ARG    73      74.377  40.364  48.705  1.00  0.00          
ATOM   1139  NE  ARG    73      76.433  40.513  48.824  1.00  0.00          
ATOM   1140  HE  ARG    73      77.068  41.241  48.532  1.00  0.00          
ATOM   1141  CZ  ARG    73      76.668  40.075  50.064  1.00  0.00          
ATOM   1142  NH1 ARG    73      75.785  39.423  50.725  1.00  0.00          
ATOM   1143 HH11 ARG    73      74.900  39.253  50.269  1.00  0.00          
ATOM   1144 HH12 ARG    73      76.003  39.113  51.661  1.00  0.00          
ATOM   1145  NH2 ARG    73      77.763  40.301  50.754  1.00  0.00          
ATOM   1146 HH21 ARG    73      78.622  40.683  50.384  1.00  0.00          
ATOM   1147 HH22 ARG    73      77.965  39.959  51.683  1.00  0.00          
ATOM   1148  C   ARG    73      71.587  39.003  45.710  1.00  0.00          
ATOM   1149  O   ARG    73      70.871  38.051  45.350  1.00  0.00          
ATOM   1150  N   LEU    74      71.463  40.187  45.121  1.00  0.00          
ATOM   1151  H   LEU    74      72.045  40.980  45.350  1.00  0.00          
ATOM   1152  CA  LEU    74      70.550  40.466  43.995  1.00  0.00          
ATOM   1153  HA  LEU    74      69.722  39.760  43.953  1.00  0.00          
ATOM   1154  CB  LEU    74      69.932  41.858  44.107  1.00  0.00          
ATOM   1155  HB2 LEU    74      70.735  42.577  44.266  1.00  0.00          
ATOM   1156  HB3 LEU    74      69.338  42.097  43.225  1.00  0.00          
ATOM   1157  CG  LEU    74      68.861  42.116  45.200  1.00  0.00          
ATOM   1158  HG  LEU    74      69.295  41.750  46.131  1.00  0.00          
ATOM   1159  CD1 LEU    74      68.502  43.562  45.332  1.00  0.00          
ATOM   1160 HD11 LEU    74      67.673  43.636  46.035  1.00  0.00          
ATOM   1161 HD12 LEU    74      69.372  44.125  45.669  1.00  0.00          
ATOM   1162 HD13 LEU    74      68.209  43.957  44.359  1.00  0.00          
ATOM   1163  CD2 LEU    74      67.685  41.179  44.944  1.00  0.00          
ATOM   1164 HD21 LEU    74      68.083  40.166  44.891  1.00  0.00          
ATOM   1165 HD22 LEU    74      67.046  41.196  45.827  1.00  0.00          
ATOM   1166 HD23 LEU    74      67.158  41.428  44.022  1.00  0.00          
ATOM   1167  C   LEU    74      71.280  40.222  42.691  1.00  0.00          
ATOM   1168  O   LEU    74      72.123  41.051  42.296  1.00  0.00          
ATOM   1169  N   VAL    75      70.988  39.130  41.968  1.00  0.00          
ATOM   1170  H   VAL    75      70.187  38.535  42.125  1.00  0.00          
ATOM   1171  CA  VAL    75      71.589  38.854  40.604  1.00  0.00          
ATOM   1172  HA  VAL    75      72.588  39.290  40.593  1.00  0.00          
ATOM   1173  CB  VAL    75      71.834  37.399  40.400  1.00  0.00          
ATOM   1174  HB  VAL    75      70.910  36.851  40.585  1.00  0.00          
ATOM   1175  CG1 VAL    75      72.391  37.171  38.963  1.00  0.00          
ATOM   1176 HG11 VAL    75      73.433  37.474  38.861  1.00  0.00          
ATOM   1177 HG12 VAL    75      72.365  36.094  38.801  1.00  0.00          
ATOM   1178 HG13 VAL    75      71.790  37.759  38.269  1.00  0.00          
ATOM   1179  CG2 VAL    75      72.932  36.943  41.374  1.00  0.00          
ATOM   1180 HG21 VAL    75      73.227  35.940  41.068  1.00  0.00          
ATOM   1181 HG22 VAL    75      73.776  37.633  41.357  1.00  0.00          
ATOM   1182 HG23 VAL    75      72.566  36.866  42.398  1.00  0.00          
ATOM   1183  C   VAL    75      70.568  39.384  39.577  1.00  0.00          
ATOM   1184  O   VAL    75      69.445  38.879  39.619  1.00  0.00          
ATOM   1185  N   ILE    76      70.994  40.330  38.744  1.00  0.00          
ATOM   1186  H   ILE    76      71.964  40.607  38.779  1.00  0.00          
ATOM   1187  CA  ILE    76      70.219  41.115  37.851  1.00  0.00          
ATOM   1188  HA  ILE    76      69.195  40.768  37.991  1.00  0.00          
ATOM   1189  CB  ILE    76      70.231  42.601  38.320  1.00  0.00          
ATOM   1190  HB  ILE    76      71.228  43.007  38.149  1.00  0.00          
ATOM   1191  CG2 ILE    76      69.141  43.408  37.606  1.00  0.00          
ATOM   1192 HG21 ILE    76      69.030  43.186  36.544  1.00  0.00          
ATOM   1193 HG22 ILE    76      68.132  43.284  37.997  1.00  0.00          
ATOM   1194 HG23 ILE    76      69.387  44.470  37.589  1.00  0.00          
ATOM   1195  CG1 ILE    76      69.920  42.829  39.870  1.00  0.00          
ATOM   1196 HG12 ILE    76      68.945  42.382  40.067  1.00  0.00          
ATOM   1197 HG13 ILE    76      70.678  42.192  40.325  1.00  0.00          
ATOM   1198  CD1 ILE    76      70.023  44.275  40.371  1.00  0.00          
ATOM   1199 HD11 ILE    76      69.181  44.785  39.903  1.00  0.00          
ATOM   1200 HD12 ILE    76      70.088  44.432  41.447  1.00  0.00          
ATOM   1201 HD13 ILE    76      70.913  44.707  39.913  1.00  0.00          
ATOM   1202  C   ILE    76      70.858  40.877  36.528  1.00  0.00          
ATOM   1203  O   ILE    76      72.066  41.076  36.426  1.00  0.00          
ATOM   1204  N   THR    77      70.055  40.457  35.516  1.00  0.00          
ATOM   1205  H   THR    77      69.058  40.522  35.669  1.00  0.00          
ATOM   1206  CA  THR    77      70.473  40.282  34.107  1.00  0.00          
ATOM   1207  HA  THR    77      71.527  40.542  34.008  1.00  0.00          
ATOM   1208  CB  THR    77      70.190  38.894  33.569  1.00  0.00          
ATOM   1209  HB  THR    77      69.119  38.696  33.538  1.00  0.00          
ATOM   1210  CG2 THR    77      70.838  38.481  32.252  1.00  0.00          
ATOM   1211 HG21 THR    77      70.710  37.413  32.075  1.00  0.00          
ATOM   1212 HG22 THR    77      70.314  38.974  31.433  1.00  0.00          
ATOM   1213 HG23 THR    77      71.907  38.659  32.141  1.00  0.00          
ATOM   1214  OG1 THR    77      70.627  37.997  34.558  1.00  0.00          
ATOM   1215  HG1 THR    77      70.065  38.343  35.256  1.00  0.00          
ATOM   1216  C   THR    77      69.819  41.315  33.201  1.00  0.00          
ATOM   1217  O   THR    77      68.584  41.329  33.209  1.00  0.00          
ATOM   1218  N   GLU    78      70.506  42.268  32.636  1.00  0.00          
ATOM   1219  H   GLU    78      71.508  42.232  32.754  1.00  0.00          
ATOM   1220  CA  GLU    78      70.057  43.402  31.830  1.00  0.00          
ATOM   1221  HA  GLU    78      69.035  43.652  32.113  1.00  0.00          
ATOM   1222  CB  GLU    78      70.794  44.701  32.175  1.00  0.00          
ATOM   1223  HB2 GLU    78      70.224  45.499  31.698  1.00  0.00          
ATOM   1224  HB3 GLU    78      70.739  44.656  33.262  1.00  0.00          
ATOM   1225  CG  GLU    78      72.302  44.764  31.779  1.00  0.00          
ATOM   1226  HG2 GLU    78      72.417  44.326  30.788  1.00  0.00          
ATOM   1227  HG3 GLU    78      72.623  45.803  31.703  1.00  0.00          
ATOM   1228  CD  GLU    78      73.113  43.919  32.727  1.00  0.00          
ATOM   1229  OE1 GLU    78      73.789  42.971  32.213  1.00  0.00          
ATOM   1230  OE2 GLU    78      73.279  44.221  33.928  1.00  0.00          
ATOM   1231  C   GLU    78      70.110  43.080  30.295  1.00  0.00          
ATOM   1232  O   GLU    78      70.860  42.232  29.913  1.00  0.00          
ATOM   1233  N   TYR    79      69.366  43.763  29.511  1.00  0.00          
ATOM   1234  H   TYR    79      68.777  44.439  29.974  1.00  0.00          
ATOM   1235  CA  TYR    79      69.223  43.659  28.052  1.00  0.00          
ATOM   1236  HA  TYR    79      69.962  42.917  27.749  1.00  0.00          
ATOM   1237  CB  TYR    79      67.783  43.109  27.796  1.00  0.00          
ATOM   1238  HB2 TYR    79      67.041  43.873  28.028  1.00  0.00          
ATOM   1239  HB3 TYR    79      67.628  42.943  26.729  1.00  0.00          
ATOM   1240  CG  TYR    79      67.528  41.878  28.688  1.00  0.00          
ATOM   1241  CD1 TYR    79      68.209  40.686  28.371  1.00  0.00          
ATOM   1242  HD1 TYR    79      68.877  40.639  27.524  1.00  0.00          
ATOM   1243  CE1 TYR    79      68.076  39.586  29.189  1.00  0.00          
ATOM   1244  HE1 TYR    79      68.603  38.671  28.964  1.00  0.00          
ATOM   1245  CZ  TYR    79      67.314  39.595  30.287  1.00  0.00          
ATOM   1246  OH  TYR    79      67.135  38.502  31.088  1.00  0.00          
ATOM   1247  HH  TYR    79      66.755  38.839  31.904  1.00  0.00          
ATOM   1248  CE2 TYR    79      66.564  40.766  30.598  1.00  0.00          
ATOM   1249  HE2 TYR    79      66.012  40.866  31.521  1.00  0.00          
ATOM   1250  CD2 TYR    79      66.660  41.957  29.766  1.00  0.00          
ATOM   1251  HD2 TYR    79      66.171  42.882  30.035  1.00  0.00          
ATOM   1252  C   TYR    79      69.423  44.982  27.275  1.00  0.00          
ATOM   1253  O   TYR    79      69.587  46.054  27.839  1.00  0.00          
ATOM   1254  N   GLU    80      69.418  44.826  25.936  1.00  0.00          
ATOM   1255  H   GLU    80      69.363  43.856  25.660  1.00  0.00          
ATOM   1256  CA  GLU    80      69.818  45.830  24.906  1.00  0.00          
ATOM   1257  HA  GLU    80      70.770  46.207  25.278  1.00  0.00          
ATOM   1258  CB  GLU    80      70.126  45.076  23.588  1.00  0.00          
ATOM   1259  HB2 GLU    80      70.003  44.000  23.710  1.00  0.00          
ATOM   1260  HB3 GLU    80      69.452  45.374  22.784  1.00  0.00          
ATOM   1261  CG  GLU    80      71.534  45.317  23.031  1.00  0.00          
ATOM   1262  HG2 GLU    80      71.641  44.886  22.036  1.00  0.00          
ATOM   1263  HG3 GLU    80      71.834  46.365  23.025  1.00  0.00          
ATOM   1264  CD  GLU    80      72.561  44.612  23.969  1.00  0.00          
ATOM   1265  OE1 GLU    80      73.397  45.415  24.511  1.00  0.00          
ATOM   1266  OE2 GLU    80      72.558  43.345  24.207  1.00  0.00          
ATOM   1267  C   GLU    80      68.859  47.007  24.826  1.00  0.00          
ATOM   1268  O   GLU    80      69.093  48.025  24.199  1.00  0.00          
ATOM   1269  N   ASP    81      67.622  46.823  25.252  1.00  0.00          
ATOM   1270  H   ASP    81      67.419  45.890  25.581  1.00  0.00          
ATOM   1271  CA  ASP    81      66.538  47.831  25.339  1.00  0.00          
ATOM   1272  HA  ASP    81      66.656  48.609  24.585  1.00  0.00          
ATOM   1273  CB  ASP    81      65.164  47.316  25.001  1.00  0.00          
ATOM   1274  HB2 ASP    81      64.527  48.178  24.801  1.00  0.00          
ATOM   1275  HB3 ASP    81      65.095  46.808  24.039  1.00  0.00          
ATOM   1276  CG  ASP    81      64.532  46.311  25.919  1.00  0.00          
ATOM   1277  OD1 ASP    81      63.320  45.974  25.716  1.00  0.00          
ATOM   1278  OD2 ASP    81      65.199  45.872  26.907  1.00  0.00          
ATOM   1279  C   ASP    81      66.587  48.640  26.611  1.00  0.00          
ATOM   1280  O   ASP    81      65.556  49.234  26.955  1.00  0.00          
ATOM   1281  N   ASN    82      67.680  48.729  27.386  1.00  0.00          
ATOM   1282  H   ASN    82      68.507  48.258  27.048  1.00  0.00          
ATOM   1283  CA  ASN    82      67.796  49.365  28.659  1.00  0.00          
ATOM   1284  HA  ASN    82      68.805  49.073  28.952  1.00  0.00          
ATOM   1285  CB  ASN    82      67.841  50.865  28.426  1.00  0.00          
ATOM   1286  HB2 ASN    82      68.649  51.152  27.752  1.00  0.00          
ATOM   1287  HB3 ASN    82      66.929  51.209  27.938  1.00  0.00          
ATOM   1288  CG  ASN    82      68.126  51.752  29.611  1.00  0.00          
ATOM   1289  OD1 ASN    82      69.159  51.553  30.287  1.00  0.00          
ATOM   1290  ND2 ASN    82      67.441  52.807  29.859  1.00  0.00          
ATOM   1291 HD21 ASN    82      67.778  53.425  30.583  1.00  0.00          
ATOM   1292 HD22 ASN    82      66.536  52.976  29.442  1.00  0.00          
ATOM   1293  C   ASN    82      66.789  48.823  29.766  1.00  0.00          
ATOM   1294  O   ASN    82      66.144  49.609  30.472  1.00  0.00          
ATOM   1295  N   THR    83      66.615  47.504  30.005  1.00  0.00          
ATOM   1296  H   THR    83      67.230  46.804  29.614  1.00  0.00          
ATOM   1297  CA  THR    83      65.681  46.966  30.998  1.00  0.00          
ATOM   1298  HA  THR    83      65.390  47.671  31.778  1.00  0.00          
ATOM   1299  CB  THR    83      64.427  46.497  30.268  1.00  0.00          
ATOM   1300  HB  THR    83      63.746  46.226  31.075  1.00  0.00          
ATOM   1301  CG2 THR    83      63.662  47.582  29.523  1.00  0.00          
ATOM   1302 HG21 THR    83      62.678  47.238  29.204  1.00  0.00          
ATOM   1303 HG22 THR    83      63.550  48.434  30.193  1.00  0.00          
ATOM   1304 HG23 THR    83      64.248  47.789  28.628  1.00  0.00          
ATOM   1305  OG1 THR    83      64.534  45.360  29.452  1.00  0.00          
ATOM   1306  HG1 THR    83      64.798  45.581  28.555  1.00  0.00          
ATOM   1307  C   THR    83      66.361  45.753  31.657  1.00  0.00          
ATOM   1308  O   THR    83      67.398  45.291  31.154  1.00  0.00          
ATOM   1309  N   ALA    84      65.803  45.090  32.695  1.00  0.00          
ATOM   1310  H   ALA    84      64.830  45.204  32.940  1.00  0.00          
ATOM   1311  CA  ALA    84      66.389  43.981  33.361  1.00  0.00          
ATOM   1312  HA  ALA    84      67.086  43.540  32.648  1.00  0.00          
ATOM   1313  CB  ALA    84      67.263  44.444  34.494  1.00  0.00          
ATOM   1314  HB1 ALA    84      66.613  44.910  35.235  1.00  0.00          
ATOM   1315  HB2 ALA    84      67.723  43.595  35.000  1.00  0.00          
ATOM   1316  HB3 ALA    84      68.027  45.155  34.183  1.00  0.00          
ATOM   1317  C   ALA    84      65.381  42.953  33.908  1.00  0.00          
ATOM   1318  O   ALA    84      64.218  43.260  34.004  1.00  0.00          
ATOM   1319  N   THR    85      65.793  41.751  34.096  1.00  0.00          
ATOM   1320  H   THR    85      66.743  41.636  33.773  1.00  0.00          
ATOM   1321  CA  THR    85      65.239  40.731  35.093  1.00  0.00          
ATOM   1322  HA  THR    85      64.343  41.180  35.522  1.00  0.00          
ATOM   1323  CB  THR    85      64.994  39.335  34.514  1.00  0.00          
ATOM   1324  HB  THR    85      64.873  38.595  35.305  1.00  0.00          
ATOM   1325  CG2 THR    85      63.874  39.362  33.525  1.00  0.00          
ATOM   1326 HG21 THR    85      63.910  40.194  32.822  1.00  0.00          
ATOM   1327 HG22 THR    85      63.838  38.445  32.937  1.00  0.00          
ATOM   1328 HG23 THR    85      62.968  39.568  34.094  1.00  0.00          
ATOM   1329  OG1 THR    85      66.045  38.764  33.842  1.00  0.00          
ATOM   1330  HG1 THR    85      66.639  38.571  34.571  1.00  0.00          
ATOM   1331  C   THR    85      66.117  40.668  36.272  1.00  0.00          
ATOM   1332  O   THR    85      67.301  40.979  36.293  1.00  0.00          
ATOM   1333  N   CYS    86      65.561  40.252  37.443  1.00  0.00          
ATOM   1334  H   CYS    86      64.625  39.879  37.371  1.00  0.00          
ATOM   1335  CA  CYS    86      66.237  40.120  38.781  1.00  0.00          
ATOM   1336  HA  CYS    86      67.327  40.120  38.758  1.00  0.00          
ATOM   1337  CB  CYS    86      65.991  41.404  39.612  1.00  0.00          
ATOM   1338  HB2 CYS    86      66.306  42.294  39.067  1.00  0.00          
ATOM   1339  HB3 CYS    86      64.920  41.557  39.749  1.00  0.00          
ATOM   1340  SG  CYS    86      66.761  41.409  41.207  1.00  0.00          
ATOM   1341  HG  CYS    86      65.591  41.695  41.784  1.00  0.00          
ATOM   1342  C   CYS    86      65.820  38.821  39.563  1.00  0.00          
ATOM   1343  O   CYS    86      64.657  38.364  39.517  1.00  0.00          
ATOM   1344  N   PHE    87      66.717  38.180  40.320  1.00  0.00          
ATOM   1345  H   PHE    87      67.709  38.358  40.254  1.00  0.00          
ATOM   1346  CA  PHE    87      66.317  37.088  41.248  1.00  0.00          
ATOM   1347  HA  PHE    87      65.320  37.064  41.688  1.00  0.00          
ATOM   1348  CB  PHE    87      66.462  35.665  40.590  1.00  0.00          
ATOM   1349  HB2 PHE    87      66.392  35.081  41.508  1.00  0.00          
ATOM   1350  HB3 PHE    87      65.644  35.497  39.891  1.00  0.00          
ATOM   1351  CG  PHE    87      67.818  35.355  39.862  1.00  0.00          
ATOM   1352  CD1 PHE    87      68.797  34.539  40.515  1.00  0.00          
ATOM   1353  HD1 PHE    87      68.723  34.188  41.533  1.00  0.00          
ATOM   1354  CE1 PHE    87      69.911  34.144  39.740  1.00  0.00          
ATOM   1355  HE1 PHE    87      70.642  33.426  40.080  1.00  0.00          
ATOM   1356  CZ  PHE    87      70.030  34.520  38.381  1.00  0.00          
ATOM   1357  HZ  PHE    87      70.884  34.181  37.814  1.00  0.00          
ATOM   1358  CE2 PHE    87      69.090  35.331  37.748  1.00  0.00          
ATOM   1359  HE2 PHE    87      69.118  35.595  36.701  1.00  0.00          
ATOM   1360  CD2 PHE    87      67.956  35.761  38.497  1.00  0.00          
ATOM   1361  HD2 PHE    87      67.215  36.385  38.020  1.00  0.00          
ATOM   1362  C   PHE    87      67.287  37.131  42.404  1.00  0.00          
ATOM   1363  O   PHE    87      68.451  37.436  42.306  1.00  0.00          
ATOM   1364  N   ILE    88      66.885  36.875  43.708  1.00  0.00          
ATOM   1365  H   ILE    88      65.909  36.623  43.781  1.00  0.00          
ATOM   1366  CA  ILE    88      67.823  36.520  44.798  1.00  0.00          
ATOM   1367  HA  ILE    88      68.592  37.293  44.806  1.00  0.00          
ATOM   1368  CB  ILE    88      67.224  36.536  46.228  1.00  0.00          
ATOM   1369  HB  ILE    88      66.227  36.096  46.196  1.00  0.00          
ATOM   1370  CG2 ILE    88      68.071  35.652  47.169  1.00  0.00          
ATOM   1371 HG21 ILE    88      69.098  36.002  47.061  1.00  0.00          
ATOM   1372 HG22 ILE    88      67.775  35.960  48.172  1.00  0.00          
ATOM   1373 HG23 ILE    88      68.016  34.570  47.052  1.00  0.00          
ATOM   1374  CG1 ILE    88      66.977  38.006  46.728  1.00  0.00          
ATOM   1375 HG12 ILE    88      67.862  38.544  47.065  1.00  0.00          
ATOM   1376 HG13 ILE    88      66.665  38.663  45.916  1.00  0.00          
ATOM   1377  CD1 ILE    88      65.837  38.064  47.785  1.00  0.00          
ATOM   1378 HD11 ILE    88      66.203  37.612  48.707  1.00  0.00          
ATOM   1379 HD12 ILE    88      65.672  39.133  47.919  1.00  0.00          
ATOM   1380 HD13 ILE    88      65.011  37.514  47.332  1.00  0.00          
ATOM   1381  C   ILE    88      68.628  35.283  44.424  1.00  0.00          
ATOM   1382  O   ILE    88      68.007  34.281  44.325  1.00  0.00          
ATOM   1383  N   ALA    89      69.934  35.291  44.441  1.00  0.00          
ATOM   1384  H   ALA    89      70.412  36.148  44.680  1.00  0.00          
ATOM   1385  CA  ALA    89      70.753  34.071  44.594  1.00  0.00          
ATOM   1386  HA  ALA    89      70.183  33.217  44.229  1.00  0.00          
ATOM   1387  CB  ALA    89      71.902  34.203  43.619  1.00  0.00          
ATOM   1388  HB1 ALA    89      72.351  33.232  43.412  1.00  0.00          
ATOM   1389  HB2 ALA    89      71.488  34.588  42.687  1.00  0.00          
ATOM   1390  HB3 ALA    89      72.625  34.916  44.018  1.00  0.00          
ATOM   1391  C   ALA    89      71.226  33.913  46.004  1.00  0.00          
ATOM   1392  O   ALA    89      71.837  34.829  46.568  1.00  0.00          
ATOM   1393  N   CYS    90      70.961  32.781  46.626  1.00  0.00          
ATOM   1394  H   CYS    90      70.445  32.035  46.182  1.00  0.00          
ATOM   1395  CA  CYS    90      71.556  32.404  47.878  1.00  0.00          
ATOM   1396  HA  CYS    90      71.535  33.282  48.523  1.00  0.00          
ATOM   1397  CB  CYS    90      70.843  31.295  48.539  1.00  0.00          
ATOM   1398  HB2 CYS    90      71.011  30.336  48.049  1.00  0.00          
ATOM   1399  HB3 CYS    90      71.227  31.133  49.546  1.00  0.00          
ATOM   1400  SG  CYS    90      69.025  31.738  48.720  1.00  0.00          
ATOM   1401  HG  CYS    90      68.638  31.758  47.441  1.00  0.00          
ATOM   1402  C   CYS    90      73.069  32.046  47.731  1.00  0.00          
ATOM   1403  O   CYS    90      73.507  30.968  48.082  1.00  0.00          
ATOM   1404  N   ASN    91      73.918  32.937  47.176  1.00  0.00          
ATOM   1405  H   ASN    91      73.468  33.786  46.867  1.00  0.00          
ATOM   1406  CA  ASN    91      75.322  32.639  46.826  1.00  0.00          
ATOM   1407  HA  ASN    91      75.362  31.660  46.348  1.00  0.00          
ATOM   1408  CB  ASN    91      75.880  33.587  45.807  1.00  0.00          
ATOM   1409  HB2 ASN    91      76.885  33.334  45.469  1.00  0.00          
ATOM   1410  HB3 ASN    91      75.378  33.419  44.855  1.00  0.00          
ATOM   1411  CG  ASN    91      75.848  35.038  46.207  1.00  0.00          
ATOM   1412  OD1 ASN    91      75.793  35.458  47.346  1.00  0.00          
ATOM   1413  ND2 ASN    91      75.953  35.850  45.203  1.00  0.00          
ATOM   1414 HD21 ASN    91      76.194  36.810  45.407  1.00  0.00          
ATOM   1415 HD22 ASN    91      76.062  35.521  44.255  1.00  0.00          
ATOM   1416  C   ASN    91      76.217  32.560  48.052  1.00  0.00          
ATOM   1417  O   ASN    91      77.402  32.356  47.783  1.00  0.00          
ATOM   1418  N   ASN    92      75.714  32.754  49.248  1.00  0.00          
ATOM   1419  H   ASN    92      74.724  32.683  49.435  1.00  0.00          
ATOM   1420  CA  ASN    92      76.528  32.624  50.442  1.00  0.00          
ATOM   1421  HA  ASN    92      76.001  33.082  51.280  1.00  0.00          
ATOM   1422  CB  ASN    92      76.676  31.056  50.690  1.00  0.00          
ATOM   1423  HB2 ASN    92      75.709  30.609  50.462  1.00  0.00          
ATOM   1424  HB3 ASN    92      77.322  30.616  49.931  1.00  0.00          
ATOM   1425  CG  ASN    92      77.127  30.692  52.073  1.00  0.00          
ATOM   1426  OD1 ASN    92      76.996  31.425  52.977  1.00  0.00          
ATOM   1427  ND2 ASN    92      77.443  29.431  52.290  1.00  0.00          
ATOM   1428 HD21 ASN    92      77.620  29.109  53.231  1.00  0.00          
ATOM   1429 HD22 ASN    92      77.720  28.819  51.536  1.00  0.00          
ATOM   1430  C   ASN    92      77.825  33.416  50.359  1.00  0.00          
ATOM   1431  O   ASN    92      78.802  32.883  50.891  1.00  0.00          
ATOM   1432  N   ALA    93      77.797  34.607  49.745  1.00  0.00          
ATOM   1433  H   ALA    93      77.020  34.998  49.232  1.00  0.00          
ATOM   1434  CA  ALA    93      78.954  35.547  49.923  1.00  0.00          
ATOM   1435  HA  ALA    93      79.871  35.043  49.616  1.00  0.00          
ATOM   1436  CB  ALA    93      78.712  36.755  49.027  1.00  0.00          
ATOM   1437  HB1 ALA    93      78.012  37.504  49.397  1.00  0.00          
ATOM   1438  HB2 ALA    93      79.677  37.240  48.883  1.00  0.00          
ATOM   1439  HB3 ALA    93      78.346  36.452  48.046  1.00  0.00          
ATOM   1440  C   ALA    93      78.987  36.019  51.463  1.00  0.00          
ATOM   1441  O   ALA    93      80.075  36.237  51.969  1.00  0.00          
ATOM   1442  N   GLY    94      77.811  36.150  52.140  1.00  0.00          
ATOM   1443  H   GLY    94      77.029  35.958  51.531  1.00  0.00          
ATOM   1444  CA  GLY    94      77.586  36.337  53.563  1.00  0.00          
ATOM   1445  HA2 GLY    94      77.028  35.502  53.986  1.00  0.00          
ATOM   1446  HA3 GLY    94      78.521  36.117  54.079  1.00  0.00          
ATOM   1447  C   GLY    94      76.841  37.550  53.942  1.00  0.00          
ATOM   1448  O   GLY    94      76.526  38.476  53.177  1.00  0.00          
ATOM   1449  N   ALA    95      76.553  37.738  55.255  1.00  0.00          
ATOM   1450  H   ALA    95      76.929  37.003  55.838  1.00  0.00          
ATOM   1451  CA  ALA    95      76.089  38.969  55.886  1.00  0.00          
ATOM   1452  HA  ALA    95      75.894  39.690  55.092  1.00  0.00          
ATOM   1453  CB  ALA    95      74.852  38.570  56.721  1.00  0.00          
ATOM   1454  HB1 ALA    95      74.560  39.541  57.120  1.00  0.00          
ATOM   1455  HB2 ALA    95      74.090  38.055  56.137  1.00  0.00          
ATOM   1456  HB3 ALA    95      75.203  37.888  57.496  1.00  0.00          
ATOM   1457  C   ALA    95      77.137  39.515  56.882  1.00  0.00          
ATOM   1458  O   ALA    95      78.142  38.784  57.243  1.00  0.00          
ATOM   1459  N   LEU    96      76.998  40.673  57.460  1.00  0.00          
ATOM   1460  H   LEU    96      76.248  41.253  57.111  1.00  0.00          
ATOM   1461  CA  LEU    96      77.991  41.304  58.305  1.00  0.00          
ATOM   1462  HA  LEU    96      78.839  40.621  58.369  1.00  0.00          
ATOM   1463  CB  LEU    96      78.523  42.528  57.571  1.00  0.00          
ATOM   1464  HB2 LEU    96      77.729  43.260  57.427  1.00  0.00          
ATOM   1465  HB3 LEU    96      79.261  42.950  58.253  1.00  0.00          
ATOM   1466  CG  LEU    96      79.378  42.171  56.288  1.00  0.00          
ATOM   1467  HG  LEU    96      78.683  41.824  55.523  1.00  0.00          
ATOM   1468  CD1 LEU    96      79.913  43.521  55.756  1.00  0.00          
ATOM   1469 HD11 LEU    96      79.090  44.205  55.548  1.00  0.00          
ATOM   1470 HD12 LEU    96      80.534  43.907  56.565  1.00  0.00          
ATOM   1471 HD13 LEU    96      80.409  43.358  54.800  1.00  0.00          
ATOM   1472  CD2 LEU    96      80.529  41.200  56.510  1.00  0.00          
ATOM   1473 HD21 LEU    96      80.969  41.358  57.495  1.00  0.00          
ATOM   1474 HD22 LEU    96      80.054  40.220  56.451  1.00  0.00          
ATOM   1475 HD23 LEU    96      81.204  41.216  55.654  1.00  0.00          
ATOM   1476  C   LEU    96      77.586  41.639  59.754  1.00  0.00          
ATOM   1477  O   LEU    96      76.524  42.304  59.925  1.00  0.00          
ATOM   1478  N   PHE    97      78.283  41.205  60.857  1.00  0.00          
ATOM   1479  H   PHE    97      79.115  40.689  60.607  1.00  0.00          
ATOM   1480  CA  PHE    97      78.252  41.769  62.211  1.00  0.00          
ATOM   1481  HA  PHE    97      77.270  42.146  62.496  1.00  0.00          
ATOM   1482  CB  PHE    97      78.577  40.536  63.132  1.00  0.00          
ATOM   1483  HB2 PHE    97      77.637  39.987  63.187  1.00  0.00          
ATOM   1484  HB3 PHE    97      79.462  40.007  62.779  1.00  0.00          
ATOM   1485  CG  PHE    97      79.015  40.878  64.551  1.00  0.00          
ATOM   1486  CD1 PHE    97      80.382  40.936  64.844  1.00  0.00          
ATOM   1487  HD1 PHE    97      81.190  40.800  64.141  1.00  0.00          
ATOM   1488  CE1 PHE    97      80.774  41.271  66.163  1.00  0.00          
ATOM   1489  HE1 PHE    97      81.829  41.387  66.362  1.00  0.00          
ATOM   1490  CZ  PHE    97      79.854  41.464  67.197  1.00  0.00          
ATOM   1491  HZ  PHE    97      80.211  41.513  68.215  1.00  0.00          
ATOM   1492  CE2 PHE    97      78.474  41.492  66.938  1.00  0.00          
ATOM   1493  HE2 PHE    97      77.786  41.571  67.767  1.00  0.00          
ATOM   1494  CD2 PHE    97      78.072  41.185  65.587  1.00  0.00          
ATOM   1495  HD2 PHE    97      77.034  41.231  65.293  1.00  0.00          
ATOM   1496  C   PHE    97      79.223  42.874  62.400  1.00  0.00          
ATOM   1497  O   PHE    97      80.383  42.839  61.906  1.00  0.00          
ATOM   1498  N   VAL    98      78.864  43.903  63.138  1.00  0.00          
ATOM   1499  H   VAL    98      77.892  43.908  63.413  1.00  0.00          
ATOM   1500  CA  VAL    98      79.569  45.029  63.640  1.00  0.00          
ATOM   1501  HA  VAL    98      80.636  44.873  63.481  1.00  0.00          
ATOM   1502  CB  VAL    98      79.167  46.267  62.892  1.00  0.00          
ATOM   1503  HB  VAL    98      78.102  46.442  63.048  1.00  0.00          
ATOM   1504  CG1 VAL    98      79.975  47.454  63.521  1.00  0.00          
ATOM   1505 HG11 VAL    98      81.027  47.186  63.620  1.00  0.00          
ATOM   1506 HG12 VAL    98      79.787  48.352  62.933  1.00  0.00          
ATOM   1507 HG13 VAL    98      79.666  47.632  64.551  1.00  0.00          
ATOM   1508  CG2 VAL    98      79.513  46.207  61.371  1.00  0.00          
ATOM   1509 HG21 VAL    98      80.546  45.873  61.273  1.00  0.00          
ATOM   1510 HG22 VAL    98      78.836  45.570  60.801  1.00  0.00          
ATOM   1511 HG23 VAL    98      79.282  47.229  61.071  1.00  0.00          
ATOM   1512  C   VAL    98      79.297  45.133  65.177  1.00  0.00          
ATOM   1513  O   VAL    98      78.140  44.897  65.561  1.00  0.00          
ATOM   1514  N   HIE    99      80.301  45.490  65.981  1.00  0.00          
ATOM   1515  H   HIE    99      81.131  45.597  65.416  1.00  0.00          
ATOM   1516  CA  HIE    99      80.314  45.909  67.361  1.00  0.00          
ATOM   1517  HA  HIE    99      79.273  46.080  67.634  1.00  0.00          
ATOM   1518  CB  HIE    99      80.959  44.805  68.183  1.00  0.00          
ATOM   1519  HB2 HIE    99      80.188  44.036  68.233  1.00  0.00          
ATOM   1520  HB3 HIE    99      81.837  44.451  67.641  1.00  0.00          
ATOM   1521  CG  HIE    99      81.352  45.242  69.593  1.00  0.00          
ATOM   1522  ND1 HIE    99      82.599  45.185  70.114  1.00  0.00          
ATOM   1523  CE1 HIE    99      82.564  45.557  71.415  1.00  0.00          
ATOM   1524  HE1 HIE    99      83.373  45.697  72.115  1.00  0.00          
ATOM   1525  NE2 HIE    99      81.293  45.910  71.694  1.00  0.00          
ATOM   1526  HE2 HIE    99      81.028  46.140  72.641  1.00  0.00          
ATOM   1527  CD2 HIE    99      80.470  45.761  70.565  1.00  0.00          
ATOM   1528  HD2 HIE    99      79.396  45.864  70.592  1.00  0.00          
ATOM   1529  C   HIE    99      81.044  47.238  67.583  1.00  0.00          
ATOM   1530  O   HIE    99      82.049  47.547  66.958  1.00  0.00          
ATOM   1531  N   ALA   100      80.451  48.130  68.439  1.00  0.00          
ATOM   1532  H   ALA   100      79.644  47.732  68.898  1.00  0.00          
ATOM   1533  CA  ALA   100      80.786  49.527  68.718  1.00  0.00          
ATOM   1534  HA  ALA   100      81.834  49.753  68.523  1.00  0.00          
ATOM   1535  CB  ALA   100      79.939  50.388  67.750  1.00  0.00          
ATOM   1536  HB1 ALA   100      80.178  51.450  67.805  1.00  0.00          
ATOM   1537  HB2 ALA   100      79.979  50.035  66.719  1.00  0.00          
ATOM   1538  HB3 ALA   100      78.878  50.282  67.973  1.00  0.00          
ATOM   1539  C   ALA   100      80.625  50.026  70.195  1.00  0.00          
ATOM   1540  O   ALA   100      79.917  49.437  71.011  1.00  0.00          
ATOM   1541  N   VAL   101      81.117  51.226  70.497  1.00  0.00          
ATOM   1542  H   VAL   101      81.680  51.639  69.768  1.00  0.00          
ATOM   1543  CA  VAL   101      80.878  51.927  71.810  1.00  0.00          
ATOM   1544  HA  VAL   101      80.057  51.483  72.374  1.00  0.00          
ATOM   1545  CB  VAL   101      82.225  52.110  72.565  1.00  0.00          
ATOM   1546  HB  VAL   101      82.942  52.689  71.981  1.00  0.00          
ATOM   1547  CG1 VAL   101      82.162  52.707  74.055  1.00  0.00          
ATOM   1548 HG11 VAL   101      81.271  52.302  74.536  1.00  0.00          
ATOM   1549 HG12 VAL   101      83.060  52.384  74.580  1.00  0.00          
ATOM   1550 HG13 VAL   101      82.036  53.789  74.011  1.00  0.00          
ATOM   1551  CG2 VAL   101      82.855  50.719  72.780  1.00  0.00          
ATOM   1552 HG21 VAL   101      83.029  50.227  71.823  1.00  0.00          
ATOM   1553 HG22 VAL   101      83.833  50.658  73.256  1.00  0.00          
ATOM   1554 HG23 VAL   101      82.134  50.090  73.302  1.00  0.00          
ATOM   1555  C   VAL   101      80.311  53.271  71.406  1.00  0.00          
ATOM   1556  O   VAL   101      80.926  53.919  70.519  1.00  0.00          
ATOM   1557  N   ALA   102      79.222  53.737  72.057  1.00  0.00          
ATOM   1558  H   ALA   102      78.751  53.187  72.762  1.00  0.00          
ATOM   1559  CA  ALA   102      78.840  55.221  71.911  1.00  0.00          
ATOM   1560  HA  ALA   102      79.164  55.743  71.011  1.00  0.00          
ATOM   1561  CB  ALA   102      77.323  55.238  71.851  1.00  0.00          
ATOM   1562  HB1 ALA   102      76.848  54.696  72.668  1.00  0.00          
ATOM   1563  HB2 ALA   102      76.995  56.266  71.697  1.00  0.00          
ATOM   1564  HB3 ALA   102      76.923  54.655  71.022  1.00  0.00          
ATOM   1565  C   ALA   102      79.497  56.014  73.029  1.00  0.00          
ATOM   1566  O   ALA   102      79.065  56.015  74.193  1.00  0.00          
ATOM   1567  N   GLU   103      80.683  56.599  72.881  1.00  0.00          
ATOM   1568  H   GLU   103      81.174  56.548  72.000  1.00  0.00          
ATOM   1569  CA  GLU   103      81.475  57.201  73.990  1.00  0.00          
ATOM   1570  HA  GLU   103      81.986  56.457  74.601  1.00  0.00          
ATOM   1571  CB  GLU   103      82.597  58.034  73.304  1.00  0.00          
ATOM   1572  HB2 GLU   103      82.900  57.630  72.338  1.00  0.00          
ATOM   1573  HB3 GLU   103      82.179  58.988  72.983  1.00  0.00          
ATOM   1574  CG  GLU   103      83.758  58.309  74.199  1.00  0.00          
ATOM   1575  HG2 GLU   103      84.189  59.216  73.774  1.00  0.00          
ATOM   1576  HG3 GLU   103      83.373  58.562  75.187  1.00  0.00          
ATOM   1577  CD  GLU   103      84.762  57.108  74.275  1.00  0.00          
ATOM   1578  OE1 GLU   103      85.618  57.039  73.358  1.00  0.00          
ATOM   1579  OE2 GLU   103      84.878  56.322  75.209  1.00  0.00          
ATOM   1580  C   GLU   103      80.704  58.216  74.833  1.00  0.00          
ATOM   1581  O   GLU   103      80.012  59.078  74.337  1.00  0.00          
ATOM   1582  N   ASN   104      80.860  57.996  76.086  1.00  0.00          
ATOM   1583  H   ASN   104      81.399  57.207  76.415  1.00  0.00          
ATOM   1584  CA  ASN   104      80.115  58.725  77.120  1.00  0.00          
ATOM   1585  HA  ASN   104      80.294  58.112  78.003  1.00  0.00          
ATOM   1586  CB  ASN   104      80.762  60.126  77.318  1.00  0.00          
ATOM   1587  HB2 ASN   104      80.446  60.806  76.527  1.00  0.00          
ATOM   1588  HB3 ASN   104      80.291  60.569  78.196  1.00  0.00          
ATOM   1589  CG  ASN   104      82.289  60.199  77.446  1.00  0.00          
ATOM   1590  OD1 ASN   104      82.898  59.666  78.431  1.00  0.00          
ATOM   1591  ND2 ASN   104      82.998  60.880  76.539  1.00  0.00          
ATOM   1592 HD21 ASN   104      84.001  60.767  76.511  1.00  0.00          
ATOM   1593 HD22 ASN   104      82.549  61.314  75.746  1.00  0.00          
ATOM   1594  C   ASN   104      78.562  58.650  77.089  1.00  0.00          
ATOM   1595  O   ASN   104      77.958  59.293  77.949  1.00  0.00          
ATOM   1596  N   THR   105      77.974  58.009  76.086  1.00  0.00          
ATOM   1597  H   THR   105      78.512  57.433  75.454  1.00  0.00          
ATOM   1598  CA  THR   105      76.556  58.230  75.783  1.00  0.00          
ATOM   1599  HA  THR   105      76.240  59.247  76.016  1.00  0.00          
ATOM   1600  CB  THR   105      76.331  58.014  74.321  1.00  0.00          
ATOM   1601  HB  THR   105      76.713  57.028  74.058  1.00  0.00          
ATOM   1602  CG2 THR   105      74.993  58.142  73.656  1.00  0.00          
ATOM   1603 HG21 THR   105      74.532  59.108  73.858  1.00  0.00          
ATOM   1604 HG22 THR   105      75.032  58.090  72.568  1.00  0.00          
ATOM   1605 HG23 THR   105      74.330  57.339  73.979  1.00  0.00          
ATOM   1606  OG1 THR   105      77.160  58.863  73.547  1.00  0.00          
ATOM   1607  HG1 THR   105      78.062  58.987  73.851  1.00  0.00          
ATOM   1608  C   THR   105      75.686  57.309  76.703  1.00  0.00          
ATOM   1609  O   THR   105      75.802  56.117  76.664  1.00  0.00          
ATOM   1610  N   THR   106      74.828  57.952  77.488  1.00  0.00          
ATOM   1611  H   THR   106      74.753  58.955  77.577  1.00  0.00          
ATOM   1612  CA  THR   106      73.808  57.298  78.253  1.00  0.00          
ATOM   1613  HA  THR   106      74.286  56.373  78.573  1.00  0.00          
ATOM   1614  CB  THR   106      73.417  58.157  79.462  1.00  0.00          
ATOM   1615  HB  THR   106      72.624  57.687  80.044  1.00  0.00          
ATOM   1616  CG2 THR   106      74.574  58.447  80.459  1.00  0.00          
ATOM   1617 HG21 THR   106      75.372  58.912  79.880  1.00  0.00          
ATOM   1618 HG22 THR   106      74.180  59.155  81.189  1.00  0.00          
ATOM   1619 HG23 THR   106      75.025  57.576  80.932  1.00  0.00          
ATOM   1620  OG1 THR   106      72.968  59.448  79.080  1.00  0.00          
ATOM   1621  HG1 THR   106      73.720  59.841  78.630  1.00  0.00          
ATOM   1622  C   THR   106      72.429  57.187  77.403  1.00  0.00          
ATOM   1623  O   THR   106      72.345  57.758  76.318  1.00  0.00          
ATOM   1624  N   ILE   107      71.509  56.382  77.923  1.00  0.00          
ATOM   1625  H   ILE   107      71.786  55.674  78.588  1.00  0.00          
ATOM   1626  CA  ILE   107      70.154  56.299  77.524  1.00  0.00          
ATOM   1627  HA  ILE   107      70.148  55.919  76.503  1.00  0.00          
ATOM   1628  CB  ILE   107      69.427  55.233  78.491  1.00  0.00          
ATOM   1629  HB  ILE   107      69.739  55.446  79.514  1.00  0.00          
ATOM   1630  CG2 ILE   107      67.874  55.276  78.367  1.00  0.00          
ATOM   1631 HG21 ILE   107      67.542  54.532  79.092  1.00  0.00          
ATOM   1632 HG22 ILE   107      67.413  56.221  78.654  1.00  0.00          
ATOM   1633 HG23 ILE   107      67.653  55.044  77.326  1.00  0.00          
ATOM   1634  CG1 ILE   107      70.035  53.804  78.131  1.00  0.00          
ATOM   1635 HG12 ILE   107      70.178  53.764  77.052  1.00  0.00          
ATOM   1636 HG13 ILE   107      71.019  53.730  78.594  1.00  0.00          
ATOM   1637  CD1 ILE   107      69.188  52.614  78.515  1.00  0.00          
ATOM   1638 HD11 ILE   107      69.575  51.634  78.237  1.00  0.00          
ATOM   1639 HD12 ILE   107      68.892  52.759  79.554  1.00  0.00          
ATOM   1640 HD13 ILE   107      68.207  52.710  78.050  1.00  0.00          
ATOM   1641  C   ILE   107      69.421  57.638  77.467  1.00  0.00          
ATOM   1642  O   ILE   107      68.673  57.929  76.518  1.00  0.00          
ATOM   1643  N   SER   108      69.648  58.454  78.506  1.00  0.00          
ATOM   1644  H   SER   108      70.187  58.106  79.286  1.00  0.00          
ATOM   1645  CA  SER   108      69.164  59.868  78.523  1.00  0.00          
ATOM   1646  HA  SER   108      68.123  59.818  78.205  1.00  0.00          
ATOM   1647  CB  SER   108      69.341  60.562  79.867  1.00  0.00          
ATOM   1648  HB2 SER   108      70.414  60.544  80.062  1.00  0.00          
ATOM   1649  HB3 SER   108      68.997  61.594  79.790  1.00  0.00          
ATOM   1650  OG  SER   108      68.610  59.953  80.881  1.00  0.00          
ATOM   1651  HG  SER   108      68.955  59.064  80.991  1.00  0.00          
ATOM   1652  C   SER   108      69.939  60.807  77.616  1.00  0.00          
ATOM   1653  O   SER   108      69.479  61.917  77.298  1.00  0.00          
ATOM   1654  N   ASP   109      71.086  60.416  77.007  1.00  0.00          
ATOM   1655  H   ASP   109      71.551  59.614  77.408  1.00  0.00          
ATOM   1656  CA  ASP   109      71.620  61.117  75.780  1.00  0.00          
ATOM   1657  HA  ASP   109      71.473  62.170  76.020  1.00  0.00          
ATOM   1658  CB  ASP   109      73.086  60.958  75.681  1.00  0.00          
ATOM   1659  HB2 ASP   109      73.389  59.919  75.554  1.00  0.00          
ATOM   1660  HB3 ASP   109      73.513  61.389  74.775  1.00  0.00          
ATOM   1661  CG  ASP   109      73.921  61.511  76.789  1.00  0.00          
ATOM   1662  OD1 ASP   109      74.644  60.807  77.526  1.00  0.00          
ATOM   1663  OD2 ASP   109      74.032  62.756  76.753  1.00  0.00          
ATOM   1664  C   ASP   109      70.768  60.849  74.512  1.00  0.00          
ATOM   1665  O   ASP   109      70.704  61.625  73.588  1.00  0.00          
ATOM   1666  N   ILE   110      70.044  59.727  74.463  1.00  0.00          
ATOM   1667  H   ILE   110      70.009  59.189  75.316  1.00  0.00          
ATOM   1668  CA  ILE   110      69.113  59.298  73.344  1.00  0.00          
ATOM   1669  HA  ILE   110      69.548  59.731  72.443  1.00  0.00          
ATOM   1670  CB  ILE   110      69.186  57.822  73.087  1.00  0.00          
ATOM   1671  HB  ILE   110      68.923  57.254  73.979  1.00  0.00          
ATOM   1672  CG2 ILE   110      68.275  57.317  71.953  1.00  0.00          
ATOM   1673 HG21 ILE   110      68.520  57.992  71.133  1.00  0.00          
ATOM   1674 HG22 ILE   110      68.372  56.260  71.705  1.00  0.00          
ATOM   1675 HG23 ILE   110      67.262  57.507  72.309  1.00  0.00          
ATOM   1676  CG1 ILE   110      70.620  57.346  72.752  1.00  0.00          
ATOM   1677 HG12 ILE   110      70.847  57.647  71.730  1.00  0.00          
ATOM   1678 HG13 ILE   110      71.354  57.768  73.439  1.00  0.00          
ATOM   1679  CD1 ILE   110      70.846  55.795  72.683  1.00  0.00          
ATOM   1680 HD11 ILE   110      70.191  55.384  71.915  1.00  0.00          
ATOM   1681 HD12 ILE   110      71.878  55.564  72.416  1.00  0.00          
ATOM   1682 HD13 ILE   110      70.520  55.386  73.639  1.00  0.00          
ATOM   1683  C   ILE   110      67.746  60.001  73.518  1.00  0.00          
ATOM   1684  O   ILE   110      67.412  60.261  74.683  1.00  0.00          
ATOM   1685  N   LEU   111      66.981  60.315  72.483  1.00  0.00          
ATOM   1686  H   LEU   111      67.395  59.994  71.620  1.00  0.00          
ATOM   1687  CA  LEU   111      65.911  61.313  72.534  1.00  0.00          
ATOM   1688  HA  LEU   111      66.383  62.187  72.981  1.00  0.00          
ATOM   1689  CB  LEU   111      65.502  61.599  71.091  1.00  0.00          
ATOM   1690  HB2 LEU   111      65.314  62.673  71.097  1.00  0.00          
ATOM   1691  HB3 LEU   111      66.311  61.372  70.397  1.00  0.00          
ATOM   1692  CG  LEU   111      64.305  60.892  70.426  1.00  0.00          
ATOM   1693  HG  LEU   111      63.319  61.155  70.810  1.00  0.00          
ATOM   1694  CD1 LEU   111      64.231  61.111  68.939  1.00  0.00          
ATOM   1695 HD11 LEU   111      63.540  60.360  68.557  1.00  0.00          
ATOM   1696 HD12 LEU   111      64.067  62.177  68.777  1.00  0.00          
ATOM   1697 HD13 LEU   111      65.186  60.857  68.480  1.00  0.00          
ATOM   1698  CD2 LEU   111      64.310  59.364  70.509  1.00  0.00          
ATOM   1699 HD21 LEU   111      64.462  59.122  71.561  1.00  0.00          
ATOM   1700 HD22 LEU   111      63.437  58.879  70.072  1.00  0.00          
ATOM   1701 HD23 LEU   111      65.192  59.020  69.968  1.00  0.00          
ATOM   1702  C   LEU   111      64.619  60.977  73.318  1.00  0.00          
ATOM   1703  O   LEU   111      64.541  59.940  73.900  1.00  0.00          
ATOM   1704  N   GLN   112      63.740  61.935  73.363  1.00  0.00          
ATOM   1705  H   GLN   112      63.961  62.787  72.868  1.00  0.00          
ATOM   1706  CA  GLN   112      62.455  61.938  74.022  1.00  0.00          
ATOM   1707  HA  GLN   112      62.160  60.955  74.389  1.00  0.00          
ATOM   1708  CB  GLN   112      62.664  62.828  75.326  1.00  0.00          
ATOM   1709  HB2 GLN   112      63.150  63.777  75.099  1.00  0.00          
ATOM   1710  HB3 GLN   112      61.713  63.106  75.779  1.00  0.00          
ATOM   1711  CG  GLN   112      63.527  62.208  76.423  1.00  0.00          
ATOM   1712  HG2 GLN   112      64.423  61.712  76.052  1.00  0.00          
ATOM   1713  HG3 GLN   112      63.947  63.036  76.994  1.00  0.00          
ATOM   1714  CD  GLN   112      62.779  61.355  77.393  1.00  0.00          
ATOM   1715  OE1 GLN   112      62.129  60.436  77.053  1.00  0.00          
ATOM   1716  NE2 GLN   112      62.790  61.617  78.660  1.00  0.00          
ATOM   1717 HE21 GLN   112      62.135  61.179  79.292  1.00  0.00          
ATOM   1718 HE22 GLN   112      63.155  62.521  78.923  1.00  0.00          
ATOM   1719  C   GLN   112      61.348  62.392  73.083  1.00  0.00          
ATOM   1720  O   GLN   112      61.694  62.847  71.962  1.00  0.00          
ATOM   1721  N   PRO   113      60.070  62.253  73.488  1.00  0.00          
ATOM   1722  CD  PRO   113      59.683  61.577  74.738  1.00  0.00          
ATOM   1723  HD2 PRO   113      59.677  62.222  75.616  1.00  0.00          
ATOM   1724  HD3 PRO   113      60.314  60.695  74.843  1.00  0.00          
ATOM   1725  CG  PRO   113      58.199  61.162  74.506  1.00  0.00          
ATOM   1726  HG2 PRO   113      57.669  61.142  75.458  1.00  0.00          
ATOM   1727  HG3 PRO   113      58.107  60.268  73.889  1.00  0.00          
ATOM   1728  CB  PRO   113      57.699  62.398  73.625  1.00  0.00          
ATOM   1729  HB2 PRO   113      57.421  63.302  74.165  1.00  0.00          
ATOM   1730  HB3 PRO   113      57.006  62.028  72.869  1.00  0.00          
ATOM   1731  CA  PRO   113      58.906  62.761  72.769  1.00  0.00          
ATOM   1732  HA  PRO   113      58.914  62.219  71.824  1.00  0.00          
ATOM   1733  C   PRO   113      59.000  64.251  72.438  1.00  0.00          
ATOM   1734  O   PRO   113      59.251  65.092  73.270  1.00  0.00          
ATOM   1735  N   ASN   114      58.678  64.627  71.168  1.00  0.00          
ATOM   1736  H   ASN   114      58.509  63.847  70.550  1.00  0.00          
ATOM   1737  CA  ASN   114      58.660  66.028  70.579  1.00  0.00          
ATOM   1738  HA  ASN   114      58.190  65.765  69.631  1.00  0.00          
ATOM   1739  CB  ASN   114      57.718  66.892  71.333  1.00  0.00          
ATOM   1740  HB2 ASN   114      56.792  66.349  71.525  1.00  0.00          
ATOM   1741  HB3 ASN   114      58.131  67.170  72.303  1.00  0.00          
ATOM   1742  CG  ASN   114      57.251  68.121  70.601  1.00  0.00          
ATOM   1743  OD1 ASN   114      57.903  69.169  70.535  1.00  0.00          
ATOM   1744  ND2 ASN   114      56.063  68.101  70.082  1.00  0.00          
ATOM   1745 HD21 ASN   114      55.699  68.972  69.725  1.00  0.00          
ATOM   1746 HD22 ASN   114      55.465  67.310  70.275  1.00  0.00          
ATOM   1747  C   ASN   114      60.094  66.559  70.247  1.00  0.00          
ATOM   1748  O   ASN   114      60.204  67.660  69.721  1.00  0.00          
ATOM   1749  N   LYS   115      61.154  65.772  70.488  1.00  0.00          
ATOM   1750  H   LYS   115      60.954  64.905  70.966  1.00  0.00          
ATOM   1751  CA  LYS   115      62.504  65.960  69.943  1.00  0.00          
ATOM   1752  HA  LYS   115      62.708  67.006  70.175  1.00  0.00          
ATOM   1753  CB  LYS   115      63.556  65.114  70.727  1.00  0.00          
ATOM   1754  HB2 LYS   115      63.270  64.077  70.551  1.00  0.00          
ATOM   1755  HB3 LYS   115      64.528  65.247  70.252  1.00  0.00          
ATOM   1756  CG  LYS   115      63.581  65.417  72.208  1.00  0.00          
ATOM   1757  HG2 LYS   115      62.583  65.211  72.595  1.00  0.00          
ATOM   1758  HG3 LYS   115      64.205  64.660  72.683  1.00  0.00          
ATOM   1759  CD  LYS   115      64.155  66.863  72.488  1.00  0.00          
ATOM   1760  HD2 LYS   115      65.098  66.998  71.959  1.00  0.00          
ATOM   1761  HD3 LYS   115      63.436  67.618  72.168  1.00  0.00          
ATOM   1762  CE  LYS   115      64.511  66.993  73.920  1.00  0.00          
ATOM   1763  HE2 LYS   115      63.712  66.491  74.466  1.00  0.00          
ATOM   1764  HE3 LYS   115      65.371  66.361  74.139  1.00  0.00          
ATOM   1765  NZ  LYS   115      64.751  68.391  74.378  1.00  0.00          
ATOM   1766  HZ1 LYS   115      64.042  69.069  74.139  1.00  0.00          
ATOM   1767  HZ2 LYS   115      64.766  68.474  75.385  1.00  0.00          
ATOM   1768  HZ3 LYS   115      65.674  68.640  74.051  1.00  0.00          
ATOM   1769  C   LYS   115      62.679  65.784  68.432  1.00  0.00          
ATOM   1770  O   LYS   115      62.167  64.908  67.775  1.00  0.00          
ATOM   1771  N   TYR   116      63.599  66.495  67.811  1.00  0.00          
ATOM   1772  H   TYR   116      63.951  67.292  68.321  1.00  0.00          
ATOM   1773  CA  TYR   116      64.244  66.164  66.451  1.00  0.00          
ATOM   1774  HA  TYR   116      63.517  65.757  65.750  1.00  0.00          
ATOM   1775  CB  TYR   116      64.866  67.435  65.870  1.00  0.00          
ATOM   1776  HB2 TYR   116      65.649  67.831  66.517  1.00  0.00          
ATOM   1777  HB3 TYR   116      65.351  67.215  64.919  1.00  0.00          
ATOM   1778  CG  TYR   116      63.865  68.579  65.645  1.00  0.00          
ATOM   1779  CD1 TYR   116      63.423  68.824  64.330  1.00  0.00          
ATOM   1780  HD1 TYR   116      63.816  68.204  63.537  1.00  0.00          
ATOM   1781  CE1 TYR   116      62.586  69.899  63.960  1.00  0.00          
ATOM   1782  HE1 TYR   116      62.366  70.230  62.956  1.00  0.00          
ATOM   1783  CZ  TYR   116      62.306  70.835  64.944  1.00  0.00          
ATOM   1784  OH  TYR   116      61.498  71.862  64.555  1.00  0.00          
ATOM   1785  HH  TYR   116      61.414  72.571  65.197  1.00  0.00          
ATOM   1786  CE2 TYR   116      62.818  70.672  66.271  1.00  0.00          
ATOM   1787  HE2 TYR   116      62.628  71.410  67.036  1.00  0.00          
ATOM   1788  CD2 TYR   116      63.593  69.553  66.588  1.00  0.00          
ATOM   1789  HD2 TYR   116      64.016  69.522  67.582  1.00  0.00          
ATOM   1790  C   TYR   116      65.281  65.076  66.661  1.00  0.00          
ATOM   1791  O   TYR   116      65.896  64.924  67.721  1.00  0.00          
ATOM   1792  N   VAL   117      65.325  64.192  65.691  1.00  0.00          
ATOM   1793  H   VAL   117      64.789  64.421  64.866  1.00  0.00          
ATOM   1794  CA  VAL   117      66.163  62.983  65.813  1.00  0.00          
ATOM   1795  HA  VAL   117      65.899  62.536  66.772  1.00  0.00          
ATOM   1796  CB  VAL   117      65.703  61.888  64.739  1.00  0.00          
ATOM   1797  HB  VAL   117      65.902  62.225  63.722  1.00  0.00          
ATOM   1798  CG1 VAL   117      66.278  60.536  65.097  1.00  0.00          
ATOM   1799 HG11 VAL   117      65.953  60.043  66.013  1.00  0.00          
ATOM   1800 HG12 VAL   117      66.274  59.945  64.181  1.00  0.00          
ATOM   1801 HG13 VAL   117      67.319  60.752  65.338  1.00  0.00          
ATOM   1802  CG2 VAL   117      64.207  61.767  64.857  1.00  0.00          
ATOM   1803 HG21 VAL   117      63.908  61.603  65.892  1.00  0.00          
ATOM   1804 HG22 VAL   117      63.641  62.669  64.626  1.00  0.00          
ATOM   1805 HG23 VAL   117      63.836  60.874  64.354  1.00  0.00          
ATOM   1806  C   VAL   117      67.663  63.244  65.671  1.00  0.00          
ATOM   1807  O   VAL   117      68.172  63.538  64.575  1.00  0.00          
ATOM   1808  N   PRO   118      68.402  63.099  66.850  1.00  0.00          
ATOM   1809  CD  PRO   118      68.009  62.339  68.118  1.00  0.00          
ATOM   1810  HD2 PRO   118      67.643  61.337  67.899  1.00  0.00          
ATOM   1811  HD3 PRO   118      67.209  62.952  68.533  1.00  0.00          
ATOM   1812  CG  PRO   118      69.255  62.337  68.998  1.00  0.00          
ATOM   1813  HG2 PRO   118      69.773  61.378  68.978  1.00  0.00          
ATOM   1814  HG3 PRO   118      69.023  62.543  70.042  1.00  0.00          
ATOM   1815  CB  PRO   118      70.129  63.433  68.376  1.00  0.00          
ATOM   1816  HB2 PRO   118      71.186  63.218  68.528  1.00  0.00          
ATOM   1817  HB3 PRO   118      69.766  64.386  68.762  1.00  0.00          
ATOM   1818  CA  PRO   118      69.764  63.523  66.857  1.00  0.00          
ATOM   1819  HA  PRO   118      69.960  64.544  66.529  1.00  0.00          
ATOM   1820  C   PRO   118      70.744  62.574  65.991  1.00  0.00          
ATOM   1821  O   PRO   118      70.460  61.384  65.885  1.00  0.00          
ATOM   1822  N   PRO   119      71.896  63.023  65.335  1.00  0.00          
ATOM   1823  CD  PRO   119      72.080  64.449  65.024  1.00  0.00          
ATOM   1824  HD2 PRO   119      72.311  65.017  65.925  1.00  0.00          
ATOM   1825  HD3 PRO   119      71.172  64.816  64.546  1.00  0.00          
ATOM   1826  CG  PRO   119      73.184  64.510  63.883  1.00  0.00          
ATOM   1827  HG2 PRO   119      74.004  65.208  64.055  1.00  0.00          
ATOM   1828  HG3 PRO   119      72.733  64.756  62.921  1.00  0.00          
ATOM   1829  CB  PRO   119      73.801  63.119  63.870  1.00  0.00          
ATOM   1830  HB2 PRO   119      74.658  63.156  64.542  1.00  0.00          
ATOM   1831  HB3 PRO   119      74.221  62.830  62.906  1.00  0.00          
ATOM   1832  CA  PRO   119      72.744  62.190  64.485  1.00  0.00          
ATOM   1833  HA  PRO   119      72.075  61.910  63.672  1.00  0.00          
ATOM   1834  C   PRO   119      73.254  60.877  65.004  1.00  0.00          
ATOM   1835  O   PRO   119      73.582  59.987  64.241  1.00  0.00          
ATOM   1836  N   ILE   120      73.315  60.732  66.359  1.00  0.00          
ATOM   1837  H   ILE   120      72.779  61.439  66.843  1.00  0.00          
ATOM   1838  CA  ILE   120      73.686  59.440  67.027  1.00  0.00          
ATOM   1839  HA  ILE   120      74.632  59.035  66.667  1.00  0.00          
ATOM   1840  CB  ILE   120      73.868  59.742  68.514  1.00  0.00          
ATOM   1841  HB  ILE   120      74.544  60.593  68.595  1.00  0.00          
ATOM   1842  CG2 ILE   120      72.656  60.118  69.310  1.00  0.00          
ATOM   1843 HG21 ILE   120      72.943  60.131  70.361  1.00  0.00          
ATOM   1844 HG22 ILE   120      72.419  61.164  69.112  1.00  0.00          
ATOM   1845 HG23 ILE   120      71.797  59.470  69.133  1.00  0.00          
ATOM   1846  CG1 ILE   120      74.626  58.640  69.321  1.00  0.00          
ATOM   1847 HG12 ILE   120      74.710  58.918  70.371  1.00  0.00          
ATOM   1848 HG13 ILE   120      73.994  57.758  69.218  1.00  0.00          
ATOM   1849  CD1 ILE   120      76.090  58.412  68.848  1.00  0.00          
ATOM   1850 HD11 ILE   120      76.128  57.847  67.917  1.00  0.00          
ATOM   1851 HD12 ILE   120      76.595  59.378  68.865  1.00  0.00          
ATOM   1852 HD13 ILE   120      76.555  57.762  69.589  1.00  0.00          
ATOM   1853  C   ILE   120      72.682  58.353  66.608  1.00  0.00          
ATOM   1854  O   ILE   120      73.113  57.274  66.371  1.00  0.00          
ATOM   1855  N   VAL   121      71.397  58.629  66.574  1.00  0.00          
ATOM   1856  H   VAL   121      71.154  59.581  66.807  1.00  0.00          
ATOM   1857  CA  VAL   121      70.340  57.751  66.091  1.00  0.00          
ATOM   1858  HA  VAL   121      70.362  56.828  66.670  1.00  0.00          
ATOM   1859  CB  VAL   121      68.987  58.334  66.252  1.00  0.00          
ATOM   1860  HB  VAL   121      68.914  59.256  65.676  1.00  0.00          
ATOM   1861  CG1 VAL   121      67.822  57.381  65.893  1.00  0.00          
ATOM   1862 HG11 VAL   121      66.857  57.709  66.281  1.00  0.00          
ATOM   1863 HG12 VAL   121      67.877  57.339  64.806  1.00  0.00          
ATOM   1864 HG13 VAL   121      67.956  56.401  66.352  1.00  0.00          
ATOM   1865  CG2 VAL   121      68.723  58.631  67.717  1.00  0.00          
ATOM   1866 HG21 VAL   121      67.710  59.009  67.856  1.00  0.00          
ATOM   1867 HG22 VAL   121      68.813  57.703  68.283  1.00  0.00          
ATOM   1868 HG23 VAL   121      69.420  59.360  68.129  1.00  0.00          
ATOM   1869  C   VAL   121      70.578  57.224  64.656  1.00  0.00          
ATOM   1870  O   VAL   121      70.124  56.147  64.356  1.00  0.00          
ATOM   1871  N   ASN   122      71.332  57.949  63.844  1.00  0.00          
ATOM   1872  H   ASN   122      71.490  58.908  64.119  1.00  0.00          
ATOM   1873  CA  ASN   122      71.846  57.471  62.579  1.00  0.00          
ATOM   1874  HA  ASN   122      71.125  56.825  62.077  1.00  0.00          
ATOM   1875  CB  ASN   122      72.064  58.713  61.661  1.00  0.00          
ATOM   1876  HB2 ASN   122      72.958  59.290  61.897  1.00  0.00          
ATOM   1877  HB3 ASN   122      72.230  58.345  60.648  1.00  0.00          
ATOM   1878  CG  ASN   122      71.012  59.834  61.514  1.00  0.00          
ATOM   1879  OD1 ASN   122      70.035  59.930  62.220  1.00  0.00          
ATOM   1880  ND2 ASN   122      71.349  60.788  60.703  1.00  0.00          
ATOM   1881 HD21 ASN   122      70.676  61.541  60.683  1.00  0.00          
ATOM   1882 HD22 ASN   122      72.134  60.755  60.068  1.00  0.00          
ATOM   1883  C   ASN   122      73.103  56.681  62.752  1.00  0.00          
ATOM   1884  O   ASN   122      73.193  55.645  62.158  1.00  0.00          
ATOM   1885  N   SER   123      74.107  57.042  63.547  1.00  0.00          
ATOM   1886  H   SER   123      74.142  57.968  63.950  1.00  0.00          
ATOM   1887  CA  SER   123      75.375  56.387  63.832  1.00  0.00          
ATOM   1888  HA  SER   123      75.907  56.257  62.890  1.00  0.00          
ATOM   1889  CB  SER   123      76.285  57.253  64.737  1.00  0.00          
ATOM   1890  HB2 SER   123      75.874  57.175  65.743  1.00  0.00          
ATOM   1891  HB3 SER   123      77.324  56.925  64.713  1.00  0.00          
ATOM   1892  OG  SER   123      76.298  58.656  64.555  1.00  0.00          
ATOM   1893  HG  SER   123      77.011  58.883  63.954  1.00  0.00          
ATOM   1894  C   SER   123      75.230  54.994  64.445  1.00  0.00          
ATOM   1895  O   SER   123      75.978  54.130  64.211  1.00  0.00          
ATOM   1896  N   LEU   124      74.124  54.748  65.211  1.00  0.00          
ATOM   1897  H   LEU   124      73.531  55.563  65.281  1.00  0.00          
ATOM   1898  CA  LEU   124      73.746  53.459  65.833  1.00  0.00          
ATOM   1899  HA  LEU   124      74.517  52.974  66.431  1.00  0.00          
ATOM   1900  CB  LEU   124      72.540  53.853  66.798  1.00  0.00          
ATOM   1901  HB2 LEU   124      71.924  54.560  66.244  1.00  0.00          
ATOM   1902  HB3 LEU   124      71.829  53.044  66.971  1.00  0.00          
ATOM   1903  CG  LEU   124      72.833  54.419  68.222  1.00  0.00          
ATOM   1904  HG  LEU   124      73.458  55.312  68.181  1.00  0.00          
ATOM   1905  CD1 LEU   124      71.575  54.869  68.918  1.00  0.00          
ATOM   1906 HD11 LEU   124      71.880  55.337  69.854  1.00  0.00          
ATOM   1907 HD12 LEU   124      71.053  55.596  68.296  1.00  0.00          
ATOM   1908 HD13 LEU   124      71.044  53.957  69.195  1.00  0.00          
ATOM   1909  CD2 LEU   124      73.544  53.476  69.261  1.00  0.00          
ATOM   1910 HD21 LEU   124      73.559  53.944  70.246  1.00  0.00          
ATOM   1911 HD22 LEU   124      73.034  52.512  69.260  1.00  0.00          
ATOM   1912 HD23 LEU   124      74.579  53.407  68.927  1.00  0.00          
ATOM   1913  C   LEU   124      73.301  52.366  64.920  1.00  0.00          
ATOM   1914  O   LEU   124      73.067  51.228  65.312  1.00  0.00          
ATOM   1915  N   PHE   125      73.473  52.650  63.643  1.00  0.00          
ATOM   1916  H   PHE   125      73.762  53.573  63.353  1.00  0.00          
ATOM   1917  CA  PHE   125      73.443  51.704  62.484  1.00  0.00          
ATOM   1918  HA  PHE   125      73.509  50.651  62.757  1.00  0.00          
ATOM   1919  CB  PHE   125      72.108  51.999  61.740  1.00  0.00          
ATOM   1920  HB2 PHE   125      72.153  53.010  61.336  1.00  0.00          
ATOM   1921  HB3 PHE   125      71.895  51.303  60.929  1.00  0.00          
ATOM   1922  CG  PHE   125      70.844  52.020  62.613  1.00  0.00          
ATOM   1923  CD1 PHE   125      70.032  50.866  62.771  1.00  0.00          
ATOM   1924  HD1 PHE   125      70.361  49.926  62.354  1.00  0.00          
ATOM   1925  CE1 PHE   125      68.860  50.945  63.457  1.00  0.00          
ATOM   1926  HE1 PHE   125      68.313  50.015  63.418  1.00  0.00          
ATOM   1927  CZ  PHE   125      68.406  52.121  64.002  1.00  0.00          
ATOM   1928  HZ  PHE   125      67.502  52.170  64.591  1.00  0.00          
ATOM   1929  CE2 PHE   125      69.205  53.250  64.026  1.00  0.00          
ATOM   1930  HE2 PHE   125      68.815  54.075  64.603  1.00  0.00          
ATOM   1931  CD2 PHE   125      70.421  53.255  63.293  1.00  0.00          
ATOM   1932  HD2 PHE   125      71.043  54.135  63.355  1.00  0.00          
ATOM   1933  C   PHE   125      74.593  51.941  61.479  1.00  0.00          
ATOM   1934  O   PHE   125      75.194  52.978  61.446  1.00  0.00          
ATOM   1935  N   SER   126      74.923  50.918  60.651  1.00  0.00          
ATOM   1936  H   SER   126      74.328  50.103  60.687  1.00  0.00          
ATOM   1937  CA  SER   126      75.877  50.956  59.517  1.00  0.00          
ATOM   1938  HA  SER   126      76.215  51.989  59.429  1.00  0.00          
ATOM   1939  CB  SER   126      77.139  50.158  59.836  1.00  0.00          
ATOM   1940  HB2 SER   126      77.500  50.313  60.853  1.00  0.00          
ATOM   1941  HB3 SER   126      76.936  49.091  59.750  1.00  0.00          
ATOM   1942  OG  SER   126      78.235  50.394  58.978  1.00  0.00          
ATOM   1943  HG  SER   126      78.704  51.204  59.192  1.00  0.00          
ATOM   1944  C   SER   126      75.259  50.638  58.168  1.00  0.00          
ATOM   1945  O   SER   126      74.258  49.941  58.082  1.00  0.00          
ATOM   1946  N   LEU   127      75.838  51.155  57.085  1.00  0.00          
ATOM   1947  H   LEU   127      76.786  51.490  57.181  1.00  0.00          
ATOM   1948  CA  LEU   127      75.380  51.111  55.708  1.00  0.00          
ATOM   1949  HA  LEU   127      75.991  51.668  54.998  1.00  0.00          
ATOM   1950  CB  LEU   127      75.453  49.620  55.183  1.00  0.00          
ATOM   1951  HB2 LEU   127      76.400  49.123  55.391  1.00  0.00          
ATOM   1952  HB3 LEU   127      74.726  49.131  55.833  1.00  0.00          
ATOM   1953  CG  LEU   127      75.102  49.328  53.752  1.00  0.00          
ATOM   1954  HG  LEU   127      74.367  50.068  53.437  1.00  0.00          
ATOM   1955  CD1 LEU   127      76.332  49.468  52.823  1.00  0.00          
ATOM   1956 HD11 LEU   127      76.207  49.201  51.774  1.00  0.00          
ATOM   1957 HD12 LEU   127      76.609  50.508  52.999  1.00  0.00          
ATOM   1958 HD13 LEU   127      77.181  48.853  53.121  1.00  0.00          
ATOM   1959  CD2 LEU   127      74.550  47.936  53.412  1.00  0.00          
ATOM   1960 HD21 LEU   127      74.203  47.801  52.387  1.00  0.00          
ATOM   1961 HD22 LEU   127      75.385  47.236  53.420  1.00  0.00          
ATOM   1962 HD23 LEU   127      73.778  47.648  54.125  1.00  0.00          
ATOM   1963  C   LEU   127      74.048  51.845  55.475  1.00  0.00          
ATOM   1964  O   LEU   127      73.093  51.256  55.043  1.00  0.00          
ATOM   1965  N   ASN   128      74.086  53.127  55.818  1.00  0.00          
ATOM   1966  H   ASN   128      74.976  53.454  56.167  1.00  0.00          
ATOM   1967  CA  ASN   128      72.879  53.949  56.007  1.00  0.00          
ATOM   1968  HA  ASN   128      72.148  53.298  56.486  1.00  0.00          
ATOM   1969  CB  ASN   128      73.224  55.038  57.018  1.00  0.00          
ATOM   1970  HB2 ASN   128      74.239  55.356  56.776  1.00  0.00          
ATOM   1971  HB3 ASN   128      72.526  55.853  56.833  1.00  0.00          
ATOM   1972  CG  ASN   128      73.039  54.542  58.446  1.00  0.00          
ATOM   1973  OD1 ASN   128      73.061  53.409  58.729  1.00  0.00          
ATOM   1974  ND2 ASN   128      73.033  55.528  59.330  1.00  0.00          
ATOM   1975 HD21 ASN   128      72.949  55.272  60.304  1.00  0.00          
ATOM   1976 HD22 ASN   128      73.354  56.452  59.082  1.00  0.00          
ATOM   1977  C   ASN   128      72.198  54.401  54.667  1.00  0.00          
ATOM   1978  O   ASN   128      72.981  54.715  53.786  1.00  0.00          
ATOM   1979  N   GLY   129      70.868  54.362  54.662  1.00  0.00          
ATOM   1980  H   GLY   129      70.396  53.883  55.415  1.00  0.00          
ATOM   1981  CA  GLY   129      70.082  55.030  53.614  1.00  0.00          
ATOM   1982  HA2 GLY   129      69.027  55.038  53.885  1.00  0.00          
ATOM   1983  HA3 GLY   129      70.359  56.075  53.747  1.00  0.00          
ATOM   1984  C   GLY   129      70.217  54.485  52.213  1.00  0.00          
ATOM   1985  O   GLY   129      70.132  55.252  51.224  1.00  0.00          
ATOM   1986  N   VAL   130      70.731  53.265  51.964  1.00  0.00          
ATOM   1987  H   VAL   130      70.916  52.652  52.745  1.00  0.00          
ATOM   1988  CA  VAL   130      70.981  52.725  50.563  1.00  0.00          
ATOM   1989  HA  VAL   130      71.426  53.550  50.007  1.00  0.00          
ATOM   1990  CB  VAL   130      72.129  51.655  50.544  1.00  0.00          
ATOM   1991  HB  VAL   130      71.769  50.708  50.946  1.00  0.00          
ATOM   1992  CG1 VAL   130      72.720  51.329  49.158  1.00  0.00          
ATOM   1993 HG11 VAL   130      72.002  51.156  48.355  1.00  0.00          
ATOM   1994 HG12 VAL   130      73.211  52.216  48.756  1.00  0.00          
ATOM   1995 HG13 VAL   130      73.469  50.539  49.104  1.00  0.00          
ATOM   1996  CG2 VAL   130      73.306  52.017  51.402  1.00  0.00          
ATOM   1997 HG21 VAL   130      74.076  51.264  51.240  1.00  0.00          
ATOM   1998 HG22 VAL   130      73.732  52.956  51.047  1.00  0.00          
ATOM   1999 HG23 VAL   130      73.021  52.058  52.453  1.00  0.00          
ATOM   2000  C   VAL   130      69.710  52.182  49.895  1.00  0.00          
ATOM   2001  O   VAL   130      68.807  51.556  50.489  1.00  0.00          
ATOM   2002  N   LYS   131      69.663  52.282  48.518  1.00  0.00          
ATOM   2003  H   LYS   131      70.422  52.753  48.048  1.00  0.00          
ATOM   2004  CA  LYS   131      68.578  51.808  47.603  1.00  0.00          
ATOM   2005  HA  LYS   131      67.609  51.968  48.078  1.00  0.00          
ATOM   2006  CB  LYS   131      68.667  52.635  46.327  1.00  0.00          
ATOM   2007  HB2 LYS   131      68.656  53.667  46.676  1.00  0.00          
ATOM   2008  HB3 LYS   131      69.615  52.461  45.817  1.00  0.00          
ATOM   2009  CG  LYS   131      67.470  52.501  45.378  1.00  0.00          
ATOM   2010  HG2 LYS   131      67.152  51.479  45.172  1.00  0.00          
ATOM   2011  HG3 LYS   131      66.636  53.094  45.755  1.00  0.00          
ATOM   2012  CD  LYS   131      67.672  53.031  43.996  1.00  0.00          
ATOM   2013  HD2 LYS   131      68.557  52.547  43.584  1.00  0.00          
ATOM   2014  HD3 LYS   131      66.815  52.858  43.344  1.00  0.00          
ATOM   2015  CE  LYS   131      68.007  54.486  44.077  1.00  0.00          
ATOM   2016  HE2 LYS   131      68.898  54.664  44.679  1.00  0.00          
ATOM   2017  HE3 LYS   131      68.246  54.847  43.077  1.00  0.00          
ATOM   2018  NZ  LYS   131      66.798  55.323  44.443  1.00  0.00          
ATOM   2019  HZ1 LYS   131      67.043  56.285  44.630  1.00  0.00          
ATOM   2020  HZ2 LYS   131      66.153  55.218  43.672  1.00  0.00          
ATOM   2021  HZ3 LYS   131      66.486  54.870  45.291  1.00  0.00          
ATOM   2022  C   LYS   131      68.769  50.280  47.346  1.00  0.00          
ATOM   2023  O   LYS   131      69.921  49.873  47.206  1.00  0.00          
ATOM   2024  N   ASN   132      67.675  49.518  47.328  1.00  0.00          
ATOM   2025  H   ASN   132      66.779  49.983  47.452  1.00  0.00          
ATOM   2026  CA  ASN   132      67.718  48.055  47.354  1.00  0.00          
ATOM   2027  HA  ASN   132      68.287  47.737  48.221  1.00  0.00          
ATOM   2028  CB  ASN   132      66.298  47.487  47.515  1.00  0.00          
ATOM   2029  HB2 ASN   132      65.655  47.875  46.727  1.00  0.00          
ATOM   2030  HB3 ASN   132      66.338  46.402  47.428  1.00  0.00          
ATOM   2031  CG  ASN   132      65.707  47.815  48.879  1.00  0.00          
ATOM   2032  OD1 ASN   132      66.297  47.539  49.916  1.00  0.00          
ATOM   2033  ND2 ASN   132      64.558  48.438  48.935  1.00  0.00          
ATOM   2034 HD21 ASN   132      64.274  48.822  49.826  1.00  0.00          
ATOM   2035 HD22 ASN   132      64.092  48.713  48.074  1.00  0.00          
ATOM   2036  C   ASN   132      68.502  47.465  46.185  1.00  0.00          
ATOM   2037  O   ASN   132      69.252  46.515  46.400  1.00  0.00          
ATOM   2038  N   ARG   133      68.417  48.051  44.986  1.00  0.00          
ATOM   2039  H   ARG   133      67.602  48.616  44.794  1.00  0.00          
ATOM   2040  CA  ARG   133      69.187  47.517  43.811  1.00  0.00          
ATOM   2041  HA  ARG   133      69.014  46.449  43.674  1.00  0.00          
ATOM   2042  CB  ARG   133      68.686  48.027  42.501  1.00  0.00          
ATOM   2043  HB2 ARG   133      69.190  47.587  41.640  1.00  0.00          
ATOM   2044  HB3 ARG   133      67.658  47.679  42.402  1.00  0.00          
ATOM   2045  CG  ARG   133      68.763  49.530  42.250  1.00  0.00          
ATOM   2046  HG2 ARG   133      67.799  49.995  42.046  1.00  0.00          
ATOM   2047  HG3 ARG   133      69.237  50.005  43.109  1.00  0.00          
ATOM   2048  CD  ARG   133      69.595  49.937  41.028  1.00  0.00          
ATOM   2049  HD2 ARG   133      69.176  49.365  40.200  1.00  0.00          
ATOM   2050  HD3 ARG   133      69.433  50.935  40.622  1.00  0.00          
ATOM   2051  NE  ARG   133      71.037  49.664  41.192  1.00  0.00          
ATOM   2052  HE  ARG   133      71.555  50.425  41.607  1.00  0.00          
ATOM   2053  CZ  ARG   133      71.868  48.726  40.661  1.00  0.00          
ATOM   2054  NH1 ARG   133      71.491  47.807  39.761  1.00  0.00          
ATOM   2055 HH11 ARG   133      70.503  47.660  39.608  1.00  0.00          
ATOM   2056 HH12 ARG   133      72.191  47.225  39.324  1.00  0.00          
ATOM   2057  NH2 ARG   133      73.088  48.870  40.890  1.00  0.00          
ATOM   2058 HH21 ARG   133      73.215  49.500  41.669  1.00  0.00          
ATOM   2059 HH22 ARG   133      73.768  48.341  40.363  1.00  0.00          
ATOM   2060  C   ARG   133      70.718  47.613  43.890  1.00  0.00          
ATOM   2061  O   ARG   133      71.360  46.877  43.190  1.00  0.00          
ATOM   2062  N   GLU   134      71.291  48.286  44.871  1.00  0.00          
ATOM   2063  H   GLU   134      70.786  48.991  45.389  1.00  0.00          
ATOM   2064  CA  GLU   134      72.790  48.282  45.116  1.00  0.00          
ATOM   2065  HA  GLU   134      73.369  48.268  44.193  1.00  0.00          
ATOM   2066  CB  GLU   134      73.122  49.633  45.861  1.00  0.00          
ATOM   2067  HB2 GLU   134      72.808  49.624  46.904  1.00  0.00          
ATOM   2068  HB3 GLU   134      74.196  49.626  46.048  1.00  0.00          
ATOM   2069  CG  GLU   134      72.824  50.990  45.182  1.00  0.00          
ATOM   2070  HG2 GLU   134      71.833  51.344  45.464  1.00  0.00          
ATOM   2071  HG3 GLU   134      73.445  51.792  45.582  1.00  0.00          
ATOM   2072  CD  GLU   134      72.918  51.065  43.659  1.00  0.00          
ATOM   2073  OE1 GLU   134      72.062  51.738  42.983  1.00  0.00          
ATOM   2074  OE2 GLU   134      73.798  50.449  43.044  1.00  0.00          
ATOM   2075  C   GLU   134      73.297  47.020  45.889  1.00  0.00          
ATOM   2076  O   GLU   134      74.435  46.638  45.822  1.00  0.00          
ATOM   2077  N   GLY   135      72.324  46.283  46.405  1.00  0.00          
ATOM   2078  H   GLY   135      71.467  46.798  46.543  1.00  0.00          
ATOM   2079  CA  GLY   135      72.287  44.883  46.915  1.00  0.00          
ATOM   2080  HA2 GLY   135      72.920  44.849  47.802  1.00  0.00          
ATOM   2081  HA3 GLY   135      71.262  44.666  47.215  1.00  0.00          
ATOM   2082  C   GLY   135      72.817  43.836  45.972  1.00  0.00          
ATOM   2083  O   GLY   135      73.053  42.643  46.235  1.00  0.00          
ATOM   2084  N   THR   136      73.137  44.270  44.789  1.00  0.00          
ATOM   2085  H   THR   136      73.040  45.266  44.653  1.00  0.00          
ATOM   2086  CA  THR   136      73.826  43.530  43.677  1.00  0.00          
ATOM   2087  HA  THR   136      73.356  42.549  43.750  1.00  0.00          
ATOM   2088  CB  THR   136      73.468  44.098  42.303  1.00  0.00          
ATOM   2089  HB  THR   136      72.459  44.492  42.427  1.00  0.00          
ATOM   2090  CG2 THR   136      74.343  45.287  41.839  1.00  0.00          
ATOM   2091 HG21 THR   136      74.566  45.883  42.725  1.00  0.00          
ATOM   2092 HG22 THR   136      75.360  44.929  41.678  1.00  0.00          
ATOM   2093 HG23 THR   136      74.002  45.876  40.988  1.00  0.00          
ATOM   2094  OG1 THR   136      73.517  43.144  41.330  1.00  0.00          
ATOM   2095  HG1 THR   136      72.903  42.474  41.640  1.00  0.00          
ATOM   2096  C   THR   136      75.358  43.311  43.959  1.00  0.00          
ATOM   2097  O   THR   136      76.051  42.419  43.461  1.00  0.00          
ATOM   2098  N   ILE   137      75.836  44.110  44.945  1.00  0.00          
ATOM   2099  H   ILE   137      75.187  44.804  45.288  1.00  0.00          
ATOM   2100  CA  ILE   137      77.025  43.706  45.759  1.00  0.00          
ATOM   2101  HA  ILE   137      77.266  42.652  45.625  1.00  0.00          
ATOM   2102  CB  ILE   137      78.260  44.312  45.076  1.00  0.00          
ATOM   2103  HB  ILE   137      78.113  44.163  44.006  1.00  0.00          
ATOM   2104  CG2 ILE   137      78.353  45.860  45.237  1.00  0.00          
ATOM   2105 HG21 ILE   137      79.199  46.220  44.652  1.00  0.00          
ATOM   2106 HG22 ILE   137      77.534  46.516  44.947  1.00  0.00          
ATOM   2107 HG23 ILE   137      78.608  46.139  46.260  1.00  0.00          
ATOM   2108  CG1 ILE   137      79.539  43.572  45.571  1.00  0.00          
ATOM   2109 HG12 ILE   137      80.168  44.133  46.263  1.00  0.00          
ATOM   2110 HG13 ILE   137      79.238  42.586  45.925  1.00  0.00          
ATOM   2111  CD1 ILE   137      80.427  43.362  44.363  1.00  0.00          
ATOM   2112 HD11 ILE   137      79.929  42.978  43.472  1.00  0.00          
ATOM   2113 HD12 ILE   137      80.892  44.312  44.099  1.00  0.00          
ATOM   2114 HD13 ILE   137      81.218  42.632  44.536  1.00  0.00          
ATOM   2115  C   ILE   137      76.812  44.018  47.259  1.00  0.00          
ATOM   2116  O   ILE   137      77.313  43.227  47.995  1.00  0.00          
ATOM   2117  N   GLN   138      76.205  45.091  47.719  1.00  0.00          
ATOM   2118  H   GLN   138      75.856  45.730  47.018  1.00  0.00          
ATOM   2119  CA  GLN   138      76.021  45.428  49.136  1.00  0.00          
ATOM   2120  HA  GLN   138      76.994  45.605  49.593  1.00  0.00          
ATOM   2121  CB  GLN   138      75.177  46.679  49.264  1.00  0.00          
ATOM   2122  HB2 GLN   138      74.253  46.531  48.706  1.00  0.00          
ATOM   2123  HB3 GLN   138      75.009  46.997  50.293  1.00  0.00          
ATOM   2124  CG  GLN   138      75.807  47.886  48.629  1.00  0.00          
ATOM   2125  HG2 GLN   138      75.950  47.776  47.554  1.00  0.00          
ATOM   2126  HG3 GLN   138      75.115  48.728  48.655  1.00  0.00          
ATOM   2127  CD  GLN   138      77.196  48.338  49.132  1.00  0.00          
ATOM   2128  OE1 GLN   138      77.783  47.819  50.078  1.00  0.00          
ATOM   2129  NE2 GLN   138      77.762  49.383  48.546  1.00  0.00          
ATOM   2130 HE21 GLN   138      78.677  49.650  48.879  1.00  0.00          
ATOM   2131 HE22 GLN   138      77.379  49.771  47.696  1.00  0.00          
ATOM   2132  C   GLN   138      75.394  44.244  49.931  1.00  0.00          
ATOM   2133  O   GLN   138      74.432  43.681  49.441  1.00  0.00          
ATOM   2134  N   PRO   139      76.008  43.849  51.065  1.00  0.00          
ATOM   2135  CD  PRO   139      77.154  44.424  51.768  1.00  0.00          
ATOM   2136  HD2 PRO   139      76.988  45.500  51.717  1.00  0.00          
ATOM   2137  HD3 PRO   139      78.090  44.254  51.235  1.00  0.00          
ATOM   2138  CG  PRO   139      77.254  43.840  53.198  1.00  0.00          
ATOM   2139  HG2 PRO   139      76.871  44.620  53.856  1.00  0.00          
ATOM   2140  HG3 PRO   139      78.284  43.592  53.455  1.00  0.00          
ATOM   2141  CB  PRO   139      76.331  42.609  53.195  1.00  0.00          
ATOM   2142  HB2 PRO   139      75.677  42.516  54.062  1.00  0.00          
ATOM   2143  HB3 PRO   139      76.850  41.650  53.179  1.00  0.00          
ATOM   2144  CA  PRO   139      75.464  42.782  51.872  1.00  0.00          
ATOM   2145  HA  PRO   139      75.521  41.829  51.345  1.00  0.00          
ATOM   2146  C   PRO   139      74.037  43.040  52.214  1.00  0.00          
ATOM   2147  O   PRO   139      73.724  44.170  52.669  1.00  0.00          
ATOM   2148  N   LEU   140      73.134  42.047  52.132  1.00  0.00          
ATOM   2149  H   LEU   140      73.422  41.265  51.561  1.00  0.00          
ATOM   2150  CA  LEU   140      71.680  42.303  52.325  1.00  0.00          
ATOM   2151  HA  LEU   140      71.443  43.266  51.872  1.00  0.00          
ATOM   2152  CB  LEU   140      70.762  41.308  51.520  1.00  0.00          
ATOM   2153  HB2 LEU   140      70.761  40.386  52.101  1.00  0.00          
ATOM   2154  HB3 LEU   140      69.710  41.575  51.625  1.00  0.00          
ATOM   2155  CG  LEU   140      71.071  40.945  50.062  1.00  0.00          
ATOM   2156  HG  LEU   140      71.977  40.342  50.121  1.00  0.00          
ATOM   2157  CD1 LEU   140      70.008  40.108  49.440  1.00  0.00          
ATOM   2158 HD11 LEU   140      69.910  39.222  50.067  1.00  0.00          
ATOM   2159 HD12 LEU   140      69.091  40.697  49.420  1.00  0.00          
ATOM   2160 HD13 LEU   140      70.261  39.806  48.423  1.00  0.00          
ATOM   2161  CD2 LEU   140      71.321  42.209  49.153  1.00  0.00          
ATOM   2162 HD21 LEU   140      71.733  41.804  48.228  1.00  0.00          
ATOM   2163 HD22 LEU   140      70.349  42.658  48.947  1.00  0.00          
ATOM   2164 HD23 LEU   140      72.082  42.831  49.623  1.00  0.00          
ATOM   2165  C   LEU   140      71.172  42.404  53.789  1.00  0.00          
ATOM   2166  O   LEU   140      69.994  42.748  53.994  1.00  0.00          
ATOM   2167  N   LEU   141      72.022  42.037  54.735  1.00  0.00          
ATOM   2168  H   LEU   141      72.916  41.679  54.431  1.00  0.00          
ATOM   2169  CA  LEU   141      71.895  42.127  56.176  1.00  0.00          
ATOM   2170  HA  LEU   141      71.088  42.825  56.398  1.00  0.00          
ATOM   2171  CB  LEU   141      71.621  40.707  56.689  1.00  0.00          
ATOM   2172  HB2 LEU   141      70.616  40.409  56.388  1.00  0.00          
ATOM   2173  HB3 LEU   141      72.327  40.011  56.235  1.00  0.00          
ATOM   2174  CG  LEU   141      71.732  40.652  58.239  1.00  0.00          
ATOM   2175  HG  LEU   141      72.672  41.001  58.665  1.00  0.00          
ATOM   2176  CD1 LEU   141      70.683  41.517  59.022  1.00  0.00          
ATOM   2177 HD11 LEU   141      70.521  41.136  60.030  1.00  0.00          
ATOM   2178 HD12 LEU   141      70.947  42.561  59.188  1.00  0.00          
ATOM   2179 HD13 LEU   141      69.754  41.558  58.453  1.00  0.00          
ATOM   2180  CD2 LEU   141      71.657  39.203  58.774  1.00  0.00          
ATOM   2181 HD21 LEU   141      72.021  39.150  59.800  1.00  0.00          
ATOM   2182 HD22 LEU   141      70.634  38.828  58.737  1.00  0.00          
ATOM   2183 HD23 LEU   141      72.142  38.511  58.085  1.00  0.00          
ATOM   2184  C   LEU   141      73.248  42.702  56.700  1.00  0.00          
ATOM   2185  O   LEU   141      74.363  42.105  56.534  1.00  0.00          
ATOM   2186  N   VAL   142      73.117  43.772  57.481  1.00  0.00          
ATOM   2187  H   VAL   142      72.187  44.138  57.628  1.00  0.00          
ATOM   2188  CA  VAL   142      74.179  44.499  58.293  1.00  0.00          
ATOM   2189  HA  VAL   142      75.015  43.818  58.451  1.00  0.00          
ATOM   2190  CB  VAL   142      74.748  45.681  57.515  1.00  0.00          
ATOM   2191  HB  VAL   142      73.996  46.374  57.137  1.00  0.00          
ATOM   2192  CG1 VAL   142      75.813  46.543  58.213  1.00  0.00          
ATOM   2193 HG11 VAL   142      76.671  45.897  58.394  1.00  0.00          
ATOM   2194 HG12 VAL   142      76.066  47.408  57.600  1.00  0.00          
ATOM   2195 HG13 VAL   142      75.476  46.815  59.213  1.00  0.00          
ATOM   2196  CG2 VAL   142      75.412  45.229  56.186  1.00  0.00          
ATOM   2197 HG21 VAL   142      76.184  44.525  56.497  1.00  0.00          
ATOM   2198 HG22 VAL   142      74.633  44.780  55.570  1.00  0.00          
ATOM   2199 HG23 VAL   142      75.869  46.059  55.647  1.00  0.00          
ATOM   2200  C   VAL   142      73.578  44.850  59.588  1.00  0.00          
ATOM   2201  O   VAL   142      72.666  45.688  59.616  1.00  0.00          
ATOM   2202  N   VAL   143      74.119  44.252  60.694  1.00  0.00          
ATOM   2203  H   VAL   143      74.953  43.719  60.494  1.00  0.00          
ATOM   2204  CA  VAL   143      73.693  44.613  62.033  1.00  0.00          
ATOM   2205  HA  VAL   143      72.959  45.418  62.029  1.00  0.00          
ATOM   2206  CB  VAL   143      73.208  43.388  62.811  1.00  0.00          
ATOM   2207  HB  VAL   143      74.059  42.871  63.255  1.00  0.00          
ATOM   2208  CG1 VAL   143      72.437  43.949  64.066  1.00  0.00          
ATOM   2209 HG11 VAL   143      71.599  44.523  63.670  1.00  0.00          
ATOM   2210 HG12 VAL   143      72.115  43.156  64.741  1.00  0.00          
ATOM   2211 HG13 VAL   143      73.042  44.622  64.673  1.00  0.00          
ATOM   2212  CG2 VAL   143      72.320  42.338  62.110  1.00  0.00          
ATOM   2213 HG21 VAL   143      72.936  42.016  61.271  1.00  0.00          
ATOM   2214 HG22 VAL   143      72.199  41.452  62.734  1.00  0.00          
ATOM   2215 HG23 VAL   143      71.350  42.737  61.814  1.00  0.00          
ATOM   2216  C   VAL   143      74.878  45.221  62.760  1.00  0.00          
ATOM   2217  O   VAL   143      75.959  44.779  62.556  1.00  0.00          
ATOM   2218  N   GLN   144      74.703  46.281  63.568  1.00  0.00          
ATOM   2219  H   GLN   144      73.741  46.574  63.663  1.00  0.00          
ATOM   2220  CA  GLN   144      75.649  46.859  64.512  1.00  0.00          
ATOM   2221  HA  GLN   144      76.509  46.192  64.458  1.00  0.00          
ATOM   2222  CB  GLN   144      75.867  48.270  64.050  1.00  0.00          
ATOM   2223  HB2 GLN   144      76.345  48.223  63.071  1.00  0.00          
ATOM   2224  HB3 GLN   144      74.930  48.827  64.056  1.00  0.00          
ATOM   2225  CG  GLN   144      76.787  49.080  64.892  1.00  0.00          
ATOM   2226  HG2 GLN   144      76.469  49.111  65.934  1.00  0.00          
ATOM   2227  HG3 GLN   144      77.796  48.672  64.958  1.00  0.00          
ATOM   2228  CD  GLN   144      76.778  50.548  64.424  1.00  0.00          
ATOM   2229  OE1 GLN   144      76.913  50.893  63.266  1.00  0.00          
ATOM   2230  NE2 GLN   144      76.865  51.499  65.255  1.00  0.00          
ATOM   2231 HE21 GLN   144      76.799  52.414  64.833  1.00  0.00          
ATOM   2232 HE22 GLN   144      76.795  51.433  66.261  1.00  0.00          
ATOM   2233  C   GLN   144      75.104  46.924  65.945  1.00  0.00          
ATOM   2234  O   GLN   144      73.956  47.358  66.159  1.00  0.00          
ATOM   2235  N   VAL   145      75.866  46.408  66.894  1.00  0.00          
ATOM   2236  H   VAL   145      76.677  45.899  66.572  1.00  0.00          
ATOM   2237  CA  VAL   145      75.622  46.471  68.333  1.00  0.00          
ATOM   2238  HA  VAL   145      74.622  46.748  68.666  1.00  0.00          
ATOM   2239  CB  VAL   145      76.008  45.180  69.035  1.00  0.00          
ATOM   2240  HB  VAL   145      77.093  45.100  69.105  1.00  0.00          
ATOM   2241  CG1 VAL   145      75.586  45.164  70.481  1.00  0.00          
ATOM   2242 HG11 VAL   145      75.869  44.225  70.957  1.00  0.00          
ATOM   2243 HG12 VAL   145      76.143  45.974  70.952  1.00  0.00          
ATOM   2244 HG13 VAL   145      74.536  45.449  70.407  1.00  0.00          
ATOM   2245  CG2 VAL   145      75.469  43.842  68.433  1.00  0.00          
ATOM   2246 HG21 VAL   145      75.632  42.961  69.053  1.00  0.00          
ATOM   2247 HG22 VAL   145      74.384  43.884  68.346  1.00  0.00          
ATOM   2248 HG23 VAL   145      76.116  43.761  67.559  1.00  0.00          
ATOM   2249  C   VAL   145      76.424  47.712  68.796  1.00  0.00          
ATOM   2250  O   VAL   145      77.625  47.838  68.457  1.00  0.00          
ATOM   2251  N   THR   146      75.816  48.441  69.708  1.00  0.00          
ATOM   2252  H   THR   146      74.865  48.215  69.964  1.00  0.00          
ATOM   2253  CA  THR   146      76.431  49.602  70.344  1.00  0.00          
ATOM   2254  HA  THR   146      77.502  49.660  70.149  1.00  0.00          
ATOM   2255  CB  THR   146      76.001  50.946  69.756  1.00  0.00          
ATOM   2256  HB  THR   146      74.932  50.936  69.969  1.00  0.00          
ATOM   2257  CG2 THR   146      76.633  52.159  70.537  1.00  0.00          
ATOM   2258 HG21 THR   146      77.602  51.777  70.859  1.00  0.00          
ATOM   2259 HG22 THR   146      76.652  53.020  69.869  1.00  0.00          
ATOM   2260 HG23 THR   146      76.122  52.338  71.483  1.00  0.00          
ATOM   2261  OG1 THR   146      76.248  51.029  68.350  1.00  0.00          
ATOM   2262  HG1 THR   146      75.574  50.486  67.934  1.00  0.00          
ATOM   2263  C   THR   146      76.249  49.545  71.887  1.00  0.00          
ATOM   2264  O   THR   146      75.145  49.429  72.329  1.00  0.00          
ATOM   2265  N   GLU   147      77.436  49.684  72.562  1.00  0.00          
ATOM   2266  H   GLU   147      78.296  49.515  72.060  1.00  0.00          
ATOM   2267  CA  GLU   147      77.597  49.801  74.010  1.00  0.00          
ATOM   2268  HA  GLU   147      76.906  49.065  74.422  1.00  0.00          
ATOM   2269  CB  GLU   147      79.057  49.419  74.332  1.00  0.00          
ATOM   2270  HB2 GLU   147      79.754  49.929  73.667  1.00  0.00          
ATOM   2271  HB3 GLU   147      79.288  49.854  75.304  1.00  0.00          
ATOM   2272  CG  GLU   147      79.362  47.862  74.186  1.00  0.00          
ATOM   2273  HG2 GLU   147      78.501  47.371  74.640  1.00  0.00          
ATOM   2274  HG3 GLU   147      79.380  47.621  73.123  1.00  0.00          
ATOM   2275  CD  GLU   147      80.640  47.386  75.005  1.00  0.00          
ATOM   2276  OE1 GLU   147      80.952  47.871  76.147  1.00  0.00          
ATOM   2277  OE2 GLU   147      81.505  46.724  74.323  1.00  0.00          
ATOM   2278  C   GLU   147      77.246  51.173  74.529  1.00  0.00          
ATOM   2279  O   GLU   147      77.738  52.179  74.003  1.00  0.00          
ATOM   2280  N   LEU   148      76.372  51.290  75.554  1.00  0.00          
ATOM   2281  H   LEU   148      75.859  50.531  75.978  1.00  0.00          
ATOM   2282  CA  LEU   148      76.049  52.547  76.257  1.00  0.00          
ATOM   2283  HA  LEU   148      76.421  53.414  75.712  1.00  0.00          
ATOM   2284  CB  LEU   148      74.596  52.741  76.424  1.00  0.00          
ATOM   2285  HB2 LEU   148      74.195  52.074  77.188  1.00  0.00          
ATOM   2286  HB3 LEU   148      74.454  53.706  76.909  1.00  0.00          
ATOM   2287  CG  LEU   148      73.714  52.760  75.197  1.00  0.00          
ATOM   2288  HG  LEU   148      73.948  51.845  74.653  1.00  0.00          
ATOM   2289  CD1 LEU   148      72.177  52.716  75.446  1.00  0.00          
ATOM   2290 HD11 LEU   148      71.843  53.727  75.680  1.00  0.00          
ATOM   2291 HD12 LEU   148      71.601  52.402  74.576  1.00  0.00          
ATOM   2292 HD13 LEU   148      72.051  52.081  76.323  1.00  0.00          
ATOM   2293  CD2 LEU   148      74.078  53.945  74.307  1.00  0.00          
ATOM   2294 HD21 LEU   148      73.344  54.116  73.519  1.00  0.00          
ATOM   2295 HD22 LEU   148      73.982  54.934  74.755  1.00  0.00          
ATOM   2296 HD23 LEU   148      75.097  53.897  73.923  1.00  0.00          
ATOM   2297  C   LEU   148      76.562  52.603  77.667  1.00  0.00          
ATOM   2298  O   LEU   148      76.799  51.564  78.229  1.00  0.00          
ATOM   2299  N   VAL   149      76.851  53.778  78.166  1.00  0.00          
ATOM   2300  H   VAL   149      76.645  54.612  77.635  1.00  0.00          
ATOM   2301  CA  VAL   149      77.312  53.875  79.596  1.00  0.00          
ATOM   2302  HA  VAL   149      78.162  53.202  79.706  1.00  0.00          
ATOM   2303  CB  VAL   149      77.596  55.387  79.788  1.00  0.00          
ATOM   2304  HB  VAL   149      76.758  55.900  79.316  1.00  0.00          
ATOM   2305  CG1 VAL   149      77.567  56.039  81.158  1.00  0.00          
ATOM   2306 HG11 VAL   149      76.572  55.902  81.581  1.00  0.00          
ATOM   2307 HG12 VAL   149      78.287  55.572  81.829  1.00  0.00          
ATOM   2308 HG13 VAL   149      77.954  57.058  81.120  1.00  0.00          
ATOM   2309  CG2 VAL   149      78.855  55.848  78.983  1.00  0.00          
ATOM   2310 HG21 VAL   149      79.749  55.703  79.589  1.00  0.00          
ATOM   2311 HG22 VAL   149      78.921  55.405  77.990  1.00  0.00          
ATOM   2312 HG23 VAL   149      78.836  56.934  78.888  1.00  0.00          
ATOM   2313  C   VAL   149      76.429  53.288  80.709  1.00  0.00          
ATOM   2314  O   VAL   149      76.852  53.165  81.885  1.00  0.00          
ATOM   2315  N   ASP   150      75.155  53.122  80.322  1.00  0.00          
ATOM   2316  H   ASP   150      74.832  53.329  79.388  1.00  0.00          
ATOM   2317  CA  ASP   150      74.106  52.612  81.219  1.00  0.00          
ATOM   2318  HA  ASP   150      74.486  51.953  81.999  1.00  0.00          
ATOM   2319  CB  ASP   150      73.492  53.847  82.049  1.00  0.00          
ATOM   2320  HB2 ASP   150      72.798  53.485  82.807  1.00  0.00          
ATOM   2321  HB3 ASP   150      74.342  54.404  82.443  1.00  0.00          
ATOM   2322  CG  ASP   150      72.611  54.807  81.222  1.00  0.00          
ATOM   2323  OD1 ASP   150      72.974  55.198  80.109  1.00  0.00          
ATOM   2324  OD2 ASP   150      71.605  55.343  81.781  1.00  0.00          
ATOM   2325  C   ASP   150      72.990  51.809  80.500  1.00  0.00          
ATOM   2326  O   ASP   150      71.784  51.951  80.759  1.00  0.00          
ATOM   2327  N   GLY   151      73.414  50.976  79.534  1.00  0.00          
ATOM   2328  H   GLY   151      74.399  50.907  79.324  1.00  0.00          
ATOM   2329  CA  GLY   151      72.542  50.146  78.671  1.00  0.00          
ATOM   2330  HA2 GLY   151      71.968  49.404  79.226  1.00  0.00          
ATOM   2331  HA3 GLY   151      71.832  50.842  78.223  1.00  0.00          
ATOM   2332  C   GLY   151      73.279  49.470  77.479  1.00  0.00          
ATOM   2333  O   GLY   151      74.512  49.469  77.272  1.00  0.00          
ATOM   2334  N   ILE   152      72.460  48.965  76.546  1.00  0.00          
ATOM   2335  H   ILE   152      71.485  48.901  76.801  1.00  0.00          
ATOM   2336  CA  ILE   152      72.932  48.437  75.240  1.00  0.00          
ATOM   2337  HA  ILE   152      73.750  49.068  74.895  1.00  0.00          
ATOM   2338  CB  ILE   152      73.412  46.926  75.304  1.00  0.00          
ATOM   2339  HB  ILE   152      73.994  46.887  76.224  1.00  0.00          
ATOM   2340  CG2 ILE   152      72.108  46.043  75.555  1.00  0.00          
ATOM   2341 HG21 ILE   152      72.384  45.139  76.097  1.00  0.00          
ATOM   2342 HG22 ILE   152      71.353  46.449  76.228  1.00  0.00          
ATOM   2343 HG23 ILE   152      71.578  45.802  74.633  1.00  0.00          
ATOM   2344  CG1 ILE   152      74.224  46.412  74.080  1.00  0.00          
ATOM   2345 HG12 ILE   152      73.507  46.494  73.263  1.00  0.00          
ATOM   2346 HG13 ILE   152      75.055  47.117  74.029  1.00  0.00          
ATOM   2347  CD1 ILE   152      74.793  44.952  74.309  1.00  0.00          
ATOM   2348 HD11 ILE   152      73.946  44.318  74.046  1.00  0.00          
ATOM   2349 HD12 ILE   152      75.658  44.752  73.675  1.00  0.00          
ATOM   2350 HD13 ILE   152      75.002  44.646  75.334  1.00  0.00          
ATOM   2351  C   ILE   152      71.868  48.646  74.083  1.00  0.00          
ATOM   2352  O   ILE   152      70.691  48.758  74.351  1.00  0.00          
ATOM   2353  N   PHE   153      72.311  48.763  72.841  1.00  0.00          
ATOM   2354  H   PHE   153      73.314  48.861  72.781  1.00  0.00          
ATOM   2355  CA  PHE   153      71.549  48.982  71.601  1.00  0.00          
ATOM   2356  HA  PHE   153      70.476  48.847  71.735  1.00  0.00          
ATOM   2357  CB  PHE   153      71.703  50.390  71.123  1.00  0.00          
ATOM   2358  HB2 PHE   153      71.763  51.101  71.947  1.00  0.00          
ATOM   2359  HB3 PHE   153      72.689  50.399  70.658  1.00  0.00          
ATOM   2360  CG  PHE   153      70.643  50.927  70.248  1.00  0.00          
ATOM   2361  CD1 PHE   153      70.812  50.687  68.874  1.00  0.00          
ATOM   2362  HD1 PHE   153      71.639  50.110  68.488  1.00  0.00          
ATOM   2363  CE1 PHE   153      69.809  51.038  67.927  1.00  0.00          
ATOM   2364  HE1 PHE   153      69.848  50.817  66.870  1.00  0.00          
ATOM   2365  CZ  PHE   153      68.736  51.873  68.411  1.00  0.00          
ATOM   2366  HZ  PHE   153      67.985  52.194  67.705  1.00  0.00          
ATOM   2367  CE2 PHE   153      68.704  52.305  69.768  1.00  0.00          
ATOM   2368  HE2 PHE   153      67.922  52.964  70.116  1.00  0.00          
ATOM   2369  CD2 PHE   153      69.729  51.866  70.677  1.00  0.00          
ATOM   2370  HD2 PHE   153      69.617  52.083  71.729  1.00  0.00          
ATOM   2371  C   PHE   153      71.884  48.056  70.467  1.00  0.00          
ATOM   2372  O   PHE   153      73.061  47.688  70.369  1.00  0.00          
ATOM   2373  N   ILE   154      70.877  47.560  69.665  1.00  0.00          
ATOM   2374  H   ILE   154      69.931  47.818  69.906  1.00  0.00          
ATOM   2375  CA  ILE   154      71.139  46.728  68.442  1.00  0.00          
ATOM   2376  HA  ILE   154      72.204  46.726  68.212  1.00  0.00          
ATOM   2377  CB  ILE   154      70.787  45.210  68.710  1.00  0.00          
ATOM   2378  HB  ILE   154      69.707  45.246  68.853  1.00  0.00          
ATOM   2379  CG2 ILE   154      71.057  44.356  67.451  1.00  0.00          
ATOM   2380 HG21 ILE   154      70.358  43.523  67.529  1.00  0.00          
ATOM   2381 HG22 ILE   154      70.803  44.846  66.511  1.00  0.00          
ATOM   2382 HG23 ILE   154      72.118  44.108  67.432  1.00  0.00          
ATOM   2383  CG1 ILE   154      71.442  44.517  69.944  1.00  0.00          
ATOM   2384 HG12 ILE   154      72.522  44.590  69.814  1.00  0.00          
ATOM   2385 HG13 ILE   154      71.245  45.157  70.804  1.00  0.00          
ATOM   2386  CD1 ILE   154      71.110  43.086  70.258  1.00  0.00          
ATOM   2387 HD11 ILE   154      70.087  42.962  70.613  1.00  0.00          
ATOM   2388 HD12 ILE   154      71.234  42.472  69.365  1.00  0.00          
ATOM   2389 HD13 ILE   154      71.735  42.821  71.110  1.00  0.00          
ATOM   2390  C   ILE   154      70.456  47.324  67.185  1.00  0.00          
ATOM   2391  O   ILE   154      69.247  47.549  67.256  1.00  0.00          
ATOM   2392  N   GLY   155      71.156  47.688  66.135  1.00  0.00          
ATOM   2393  H   GLY   155      72.095  47.316  66.100  1.00  0.00          
ATOM   2394  CA  GLY   155      70.668  48.621  65.068  1.00  0.00          
ATOM   2395  HA2 GLY   155      69.601  48.792  65.211  1.00  0.00          
ATOM   2396  HA3 GLY   155      71.125  49.594  64.890  1.00  0.00          
ATOM   2397  C   GLY   155      70.826  47.768  63.763  1.00  0.00          
ATOM   2398  O   GLY   155      71.922  47.281  63.407  1.00  0.00          
ATOM   2399  N   LEU   156      69.731  47.346  63.177  1.00  0.00          
ATOM   2400  H   LEU   156      68.784  47.630  63.384  1.00  0.00          
ATOM   2401  CA  LEU   156      69.738  46.455  62.083  1.00  0.00          
ATOM   2402  HA  LEU   156      70.729  46.023  61.941  1.00  0.00          
ATOM   2403  CB  LEU   156      68.617  45.364  62.321  1.00  0.00          
ATOM   2404  HB2 LEU   156      67.598  45.717  62.165  1.00  0.00          
ATOM   2405  HB3 LEU   156      68.700  44.585  61.563  1.00  0.00          
ATOM   2406  CG  LEU   156      68.671  44.603  63.719  1.00  0.00          
ATOM   2407  HG  LEU   156      69.690  44.537  64.101  1.00  0.00          
ATOM   2408  CD1 LEU   156      67.961  45.309  64.825  1.00  0.00          
ATOM   2409 HD11 LEU   156      68.108  44.700  65.717  1.00  0.00          
ATOM   2410 HD12 LEU   156      68.375  46.306  64.972  1.00  0.00          
ATOM   2411 HD13 LEU   156      66.897  45.474  64.660  1.00  0.00          
ATOM   2412  CD2 LEU   156      68.047  43.160  63.599  1.00  0.00          
ATOM   2413 HD21 LEU   156      68.710  42.626  62.919  1.00  0.00          
ATOM   2414 HD22 LEU   156      67.979  42.714  64.592  1.00  0.00          
ATOM   2415 HD23 LEU   156      67.043  43.208  63.176  1.00  0.00          
ATOM   2416  C   LEU   156      69.498  47.284  60.801  1.00  0.00          
ATOM   2417  O   LEU   156      68.679  48.225  60.739  1.00  0.00          
ATOM   2418  N   THR   157      70.184  46.959  59.723  1.00  0.00          
ATOM   2419  H   THR   157      70.821  46.187  59.860  1.00  0.00          
ATOM   2420  CA  THR   157      70.049  47.519  58.370  1.00  0.00          
ATOM   2421  HA  THR   157      69.237  48.244  58.309  1.00  0.00          
ATOM   2422  CB  THR   157      71.373  48.186  57.930  1.00  0.00          
ATOM   2423  HB  THR   157      72.110  47.392  57.814  1.00  0.00          
ATOM   2424  CG2 THR   157      71.251  48.837  56.586  1.00  0.00          
ATOM   2425 HG21 THR   157      70.675  49.762  56.624  1.00  0.00          
ATOM   2426 HG22 THR   157      72.256  49.020  56.205  1.00  0.00          
ATOM   2427 HG23 THR   157      70.845  48.121  55.871  1.00  0.00          
ATOM   2428  OG1 THR   157      71.814  49.143  58.865  1.00  0.00          
ATOM   2429  HG1 THR   157      72.659  49.547  58.653  1.00  0.00          
ATOM   2430  C   THR   157      69.675  46.304  57.507  1.00  0.00          
ATOM   2431  O   THR   157      70.478  45.386  57.452  1.00  0.00          
ATOM   2432  N   VAL   158      68.644  46.346  56.598  1.00  0.00          
ATOM   2433  H   VAL   158      68.011  47.133  56.616  1.00  0.00          
ATOM   2434  CA  VAL   158      68.166  45.232  55.819  1.00  0.00          
ATOM   2435  HA  VAL   158      69.008  44.565  55.632  1.00  0.00          
ATOM   2436  CB  VAL   158      67.160  44.429  56.678  1.00  0.00          
ATOM   2437  HB  VAL   158      66.239  45.004  56.778  1.00  0.00          
ATOM   2438  CG1 VAL   158      66.658  43.151  55.974  1.00  0.00          
ATOM   2439 HG11 VAL   158      67.503  42.534  55.668  1.00  0.00          
ATOM   2440 HG12 VAL   158      66.095  42.449  56.588  1.00  0.00          
ATOM   2441 HG13 VAL   158      66.273  43.271  54.961  1.00  0.00          
ATOM   2442  CG2 VAL   158      67.738  43.992  58.039  1.00  0.00          
ATOM   2443 HG21 VAL   158      68.025  44.843  58.657  1.00  0.00          
ATOM   2444 HG22 VAL   158      67.086  43.378  58.661  1.00  0.00          
ATOM   2445 HG23 VAL   158      68.702  43.500  57.910  1.00  0.00          
ATOM   2446  C   VAL   158      67.538  45.582  54.504  1.00  0.00          
ATOM   2447  O   VAL   158      66.837  46.519  54.360  1.00  0.00          
ATOM   2448  N   ASN   159      67.882  44.824  53.499  1.00  0.00          
ATOM   2449  H   ASN   159      68.437  44.018  53.747  1.00  0.00          
ATOM   2450  CA  ASN   159      67.332  44.805  52.123  1.00  0.00          
ATOM   2451  HA  ASN   159      67.232  45.848  51.822  1.00  0.00          
ATOM   2452  CB  ASN   159      68.328  44.174  51.152  1.00  0.00          
ATOM   2453  HB2 ASN   159      69.315  44.610  51.306  1.00  0.00          
ATOM   2454  HB3 ASN   159      68.367  43.104  51.358  1.00  0.00          
ATOM   2455  CG  ASN   159      68.001  44.466  49.693  1.00  0.00          
ATOM   2456  OD1 ASN   159      67.011  44.005  49.130  1.00  0.00          
ATOM   2457  ND2 ASN   159      68.810  45.222  48.973  1.00  0.00          
ATOM   2458 HD21 ASN   159      68.659  45.281  47.976  1.00  0.00          
ATOM   2459 HD22 ASN   159      69.671  45.531  49.400  1.00  0.00          
ATOM   2460  C   ASN   159      65.887  44.413  52.035  1.00  0.00          
ATOM   2461  O   ASN   159      65.488  43.305  52.354  1.00  0.00          
ATOM   2462  N   HID   160      65.050  45.318  51.510  1.00  0.00          
ATOM   2463  H   HID   160      65.441  46.195  51.183  1.00  0.00          
ATOM   2464  CA  HID   160      63.588  45.187  51.476  1.00  0.00          
ATOM   2465  HA  HID   160      63.272  44.743  52.425  1.00  0.00          
ATOM   2466  CB  HID   160      62.974  46.594  51.378  1.00  0.00          
ATOM   2467  HB2 HID   160      63.678  47.297  51.852  1.00  0.00          
ATOM   2468  HB3 HID   160      62.924  46.863  50.308  1.00  0.00          
ATOM   2469  CG  HID   160      61.649  46.802  52.037  1.00  0.00          
ATOM   2470  ND1 HID   160      60.519  46.031  51.847  1.00  0.00          
ATOM   2471  HD1 HID   160      60.500  45.125  51.374  1.00  0.00          
ATOM   2472  CE1 HID   160      59.489  46.634  52.496  1.00  0.00          
ATOM   2473  HE1 HID   160      58.472  46.245  52.489  1.00  0.00          
ATOM   2474  NE2 HID   160      59.889  47.747  53.087  1.00  0.00          
ATOM   2475  CD2 HID   160      61.231  47.860  52.815  1.00  0.00          
ATOM   2476  HD2 HID   160      61.804  48.732  53.126  1.00  0.00          
ATOM   2477  C   HID   160      63.053  44.279  50.342  1.00  0.00          
ATOM   2478  O   HID   160      61.859  43.976  50.296  1.00  0.00          
ATOM   2479  N   VAL   161      63.910  43.830  49.413  1.00  0.00          
ATOM   2480  H   VAL   161      64.878  44.129  49.462  1.00  0.00          
ATOM   2481  CA  VAL   161      63.553  42.803  48.407  1.00  0.00          
ATOM   2482  HA  VAL   161      62.536  42.987  48.056  1.00  0.00          
ATOM   2483  CB  VAL   161      64.488  42.894  47.182  1.00  0.00          
ATOM   2484  HB  VAL   161      65.520  42.799  47.511  1.00  0.00          
ATOM   2485  CG1 VAL   161      64.240  41.806  46.133  1.00  0.00          
ATOM   2486 HG11 VAL   161      64.853  41.994  45.252  1.00  0.00          
ATOM   2487 HG12 VAL   161      64.500  40.826  46.531  1.00  0.00          
ATOM   2488 HG13 VAL   161      63.194  41.807  45.841  1.00  0.00          
ATOM   2489  CG2 VAL   161      64.312  44.247  46.477  1.00  0.00          
ATOM   2490 HG21 VAL   161      63.303  44.331  46.071  1.00  0.00          
ATOM   2491 HG22 VAL   161      64.477  45.066  47.173  1.00  0.00          
ATOM   2492 HG23 VAL   161      65.033  44.329  45.667  1.00  0.00          
ATOM   2493  C   VAL   161      63.556  41.402  49.035  1.00  0.00          
ATOM   2494  O   VAL   161      62.819  40.516  48.609  1.00  0.00          
ATOM   2495  N   VAL   162      64.341  41.193  50.096  1.00  0.00          
ATOM   2496  H   VAL   162      65.019  41.910  50.309  1.00  0.00          
ATOM   2497  CA  VAL   162      64.328  39.951  50.886  1.00  0.00          
ATOM   2498  HA  VAL   162      64.472  39.129  50.185  1.00  0.00          
ATOM   2499  CB  VAL   162      65.586  39.801  51.808  1.00  0.00          
ATOM   2500  HB  VAL   162      65.560  40.606  52.543  1.00  0.00          
ATOM   2501  CG1 VAL   162      65.517  38.505  52.613  1.00  0.00          
ATOM   2502 HG11 VAL   162      65.228  37.724  51.909  1.00  0.00          
ATOM   2503 HG12 VAL   162      66.474  38.277  53.081  1.00  0.00          
ATOM   2504 HG13 VAL   162      64.689  38.634  53.310  1.00  0.00          
ATOM   2505  CG2 VAL   162      66.972  39.884  51.076  1.00  0.00          
ATOM   2506 HG21 VAL   162      67.026  40.771  50.444  1.00  0.00          
ATOM   2507 HG22 VAL   162      67.772  39.925  51.815  1.00  0.00          
ATOM   2508 HG23 VAL   162      67.127  38.920  50.591  1.00  0.00          
ATOM   2509  C   VAL   162      62.987  39.740  51.588  1.00  0.00          
ATOM   2510  O   VAL   162      62.528  38.612  51.599  1.00  0.00          
ATOM   2511  N   ALA   163      62.468  40.808  52.200  1.00  0.00          
ATOM   2512  H   ALA   163      62.935  41.696  52.078  1.00  0.00          
ATOM   2513  CA  ALA   163      61.404  40.795  53.195  1.00  0.00          
ATOM   2514  HA  ALA   163      60.633  40.100  52.879  1.00  0.00          
ATOM   2515  CB  ALA   163      62.019  40.341  54.525  1.00  0.00          
ATOM   2516  HB1 ALA   163      62.805  41.034  54.828  1.00  0.00          
ATOM   2517  HB2 ALA   163      61.259  40.314  55.302  1.00  0.00          
ATOM   2518  HB3 ALA   163      62.439  39.347  54.411  1.00  0.00          
ATOM   2519  C   ALA   163      60.765  42.182  53.372  1.00  0.00          
ATOM   2520  O   ALA   163      61.414  43.201  53.134  1.00  0.00          
ATOM   2521  N   ASP   164      59.518  42.227  53.846  1.00  0.00          
ATOM   2522  H   ASP   164      59.045  41.357  54.052  1.00  0.00          
ATOM   2523  CA  ASP   164      58.883  43.459  54.330  1.00  0.00          
ATOM   2524  HA  ASP   164      59.370  44.311  53.859  1.00  0.00          
ATOM   2525  CB  ASP   164      57.411  43.492  53.902  1.00  0.00          
ATOM   2526  HB2 ASP   164      57.035  44.505  54.061  1.00  0.00          
ATOM   2527  HB3 ASP   164      57.364  43.298  52.831  1.00  0.00          
ATOM   2528  CG  ASP   164      56.477  42.510  54.620  1.00  0.00          
ATOM   2529  OD1 ASP   164      56.915  41.495  55.208  1.00  0.00          
ATOM   2530  OD2 ASP   164      55.253  42.776  54.584  1.00  0.00          
ATOM   2531  C   ASP   164      59.037  43.649  55.852  1.00  0.00          
ATOM   2532  O   ASP   164      59.553  42.775  56.549  1.00  0.00          
ATOM   2533  N   GLY   165      58.567  44.784  56.387  1.00  0.00          
ATOM   2534  H   GLY   165      58.145  45.466  55.774  1.00  0.00          
ATOM   2535  CA  GLY   165      58.654  45.112  57.817  1.00  0.00          
ATOM   2536  HA2 GLY   165      59.696  45.279  58.086  1.00  0.00          
ATOM   2537  HA3 GLY   165      58.099  46.033  58.000  1.00  0.00          
ATOM   2538  C   GLY   165      58.080  44.025  58.737  1.00  0.00          
ATOM   2539  O   GLY   165      58.750  43.608  59.683  1.00  0.00          
ATOM   2540  N   LYS   166      56.892  43.496  58.417  1.00  0.00          
ATOM   2541  H   LYS   166      56.388  43.907  57.634  1.00  0.00          
ATOM   2542  CA  LYS   166      56.245  42.392  59.152  1.00  0.00          
ATOM   2543  HA  LYS   166      56.000  42.736  60.158  1.00  0.00          
ATOM   2544  CB  LYS   166      54.945  42.022  58.410  1.00  0.00          
ATOM   2545  HB2 LYS   166      54.410  42.937  58.154  1.00  0.00          
ATOM   2546  HB3 LYS   166      55.184  41.500  57.481  1.00  0.00          
ATOM   2547  CG  LYS   166      54.004  41.159  59.258  1.00  0.00          
ATOM   2548  HG2 LYS   166      54.522  40.263  59.600  1.00  0.00          
ATOM   2549  HG3 LYS   166      53.698  41.751  60.115  1.00  0.00          
ATOM   2550  CD  LYS   166      52.769  40.748  58.444  1.00  0.00          
ATOM   2551  HD2 LYS   166      52.379  41.620  57.927  1.00  0.00          
ATOM   2552  HD3 LYS   166      53.082  40.025  57.691  1.00  0.00          
ATOM   2553  CE  LYS   166      51.647  40.117  59.282  1.00  0.00          
ATOM   2554  HE2 LYS   166      50.969  39.597  58.598  1.00  0.00          
ATOM   2555  HE3 LYS   166      52.077  39.374  59.958  1.00  0.00          
ATOM   2556  NZ  LYS   166      50.868  41.131  60.039  1.00  0.00          
ATOM   2557  HZ1 LYS   166      51.431  41.566  60.767  1.00  0.00          
ATOM   2558  HZ2 LYS   166      50.512  41.858  59.429  1.00  0.00          
ATOM   2559  HZ3 LYS   166      50.040  40.731  60.471  1.00  0.00          
ATOM   2560  C   LYS   166      57.167  41.173  59.289  1.00  0.00          
ATOM   2561  O   LYS   166      57.347  40.636  60.387  1.00  0.00          
ATOM   2562  N   SER   167      57.782  40.779  58.174  1.00  0.00          
ATOM   2563  H   SER   167      57.579  41.297  57.326  1.00  0.00          
ATOM   2564  CA  SER   167      58.663  39.611  58.052  1.00  0.00          
ATOM   2565  HA  SER   167      58.218  38.776  58.595  1.00  0.00          
ATOM   2566  CB  SER   167      58.754  39.213  56.577  1.00  0.00          
ATOM   2567  HB2 SER   167      59.279  39.987  56.021  1.00  0.00          
ATOM   2568  HB3 SER   167      59.291  38.271  56.480  1.00  0.00          
ATOM   2569  OG  SER   167      57.452  39.083  56.041  1.00  0.00          
ATOM   2570  HG  SER   167      57.232  39.970  55.662  1.00  0.00          
ATOM   2571  C   SER   167      60.065  39.851  58.631  1.00  0.00          
ATOM   2572  O   SER   167      60.647  38.950  59.232  1.00  0.00          
ATOM   2573  N   PHE   168      60.583  41.080  58.548  1.00  0.00          
ATOM   2574  H   PHE   168      60.082  41.772  57.996  1.00  0.00          
ATOM   2575  CA  PHE   168      61.789  41.521  59.257  1.00  0.00          
ATOM   2576  HA  PHE   168      62.628  40.894  58.956  1.00  0.00          
ATOM   2577  CB  PHE   168      62.103  42.972  58.851  1.00  0.00          
ATOM   2578  HB2 PHE   168      62.584  42.965  57.873  1.00  0.00          
ATOM   2579  HB3 PHE   168      61.169  43.521  58.738  1.00  0.00          
ATOM   2580  CG  PHE   168      62.972  43.740  59.830  1.00  0.00          
ATOM   2581  CD1 PHE   168      62.378  44.625  60.751  1.00  0.00          
ATOM   2582  HD1 PHE   168      61.305  44.763  60.756  1.00  0.00          
ATOM   2583  CE1 PHE   168      63.173  45.322  61.677  1.00  0.00          
ATOM   2584  HE1 PHE   168      62.709  45.991  62.388  1.00  0.00          
ATOM   2585  CZ  PHE   168      64.566  45.138  61.687  1.00  0.00          
ATOM   2586  HZ  PHE   168      65.174  45.674  62.403  1.00  0.00          
ATOM   2587  CE2 PHE   168      65.162  44.252  60.772  1.00  0.00          
ATOM   2588  HE2 PHE   168      66.231  44.105  60.786  1.00  0.00          
ATOM   2589  CD2 PHE   168      64.366  43.554  59.844  1.00  0.00          
ATOM   2590  HD2 PHE   168      64.823  42.866  59.148  1.00  0.00          
ATOM   2591  C   PHE   168      61.639  41.360  60.779  1.00  0.00          
ATOM   2592  O   PHE   168      62.530  40.812  61.429  1.00  0.00          
ATOM   2593  N   TRP   169      60.493  41.740  61.353  1.00  0.00          
ATOM   2594  H   TRP   169      59.806  42.238  60.794  1.00  0.00          
ATOM   2595  CA  TRP   169      60.228  41.521  62.779  1.00  0.00          
ATOM   2596  HA  TRP   169      61.100  41.872  63.334  1.00  0.00          
ATOM   2597  CB  TRP   169      59.038  42.380  63.226  1.00  0.00          
ATOM   2598  HB2 TRP   169      58.232  42.305  62.496  1.00  0.00          
ATOM   2599  HB3 TRP   169      58.671  42.009  64.184  1.00  0.00          
ATOM   2600  CG  TRP   169      59.421  43.816  63.407  1.00  0.00          
ATOM   2601  CD1 TRP   169      59.088  44.850  62.603  1.00  0.00          
ATOM   2602  HD1 TRP   169      58.452  44.778  61.729  1.00  0.00          
ATOM   2603  NE1 TRP   169      59.747  45.990  63.018  1.00  0.00          
ATOM   2604  HE1 TRP   169      59.734  46.869  62.505  1.00  0.00          
ATOM   2605  CE2 TRP   169      60.488  45.762  64.155  1.00  0.00          
ATOM   2606  CZ2 TRP   169      61.302  46.581  64.951  1.00  0.00          
ATOM   2607  HZ2 TRP   169      61.444  47.622  64.701  1.00  0.00          
ATOM   2608  CH2 TRP   169      61.950  46.021  66.064  1.00  0.00          
ATOM   2609  HH2 TRP   169      62.589  46.638  66.680  1.00  0.00          
ATOM   2610  CZ3 TRP   169      61.778  44.657  66.361  1.00  0.00          
ATOM   2611  HZ3 TRP   169      62.292  44.219  67.201  1.00  0.00          
ATOM   2612  CE3 TRP   169      60.956  43.845  65.558  1.00  0.00          
ATOM   2613  HE3 TRP   169      60.838  42.797  65.789  1.00  0.00          
ATOM   2614  CD2 TRP   169      60.292  44.378  64.433  1.00  0.00          
ATOM   2615  C   TRP   169      60.088  40.036  63.153  1.00  0.00          
ATOM   2616  O   TRP   169      60.511  39.656  64.238  1.00  0.00          
ATOM   2617  N   LEU   170      59.601  39.173  62.256  1.00  0.00          
ATOM   2618  H   LEU   170      59.205  39.586  61.423  1.00  0.00          
ATOM   2619  CA  LEU   170      59.562  37.658  62.441  1.00  0.00          
ATOM   2620  HA  LEU   170      59.173  37.476  63.443  1.00  0.00          
ATOM   2621  CB  LEU   170      58.718  37.063  61.340  1.00  0.00          
ATOM   2622  HB2 LEU   170      57.707  37.470  61.313  1.00  0.00          
ATOM   2623  HB3 LEU   170      59.145  37.307  60.367  1.00  0.00          
ATOM   2624  CG  LEU   170      58.688  35.538  61.380  1.00  0.00          
ATOM   2625  HG  LEU   170      59.687  35.156  61.592  1.00  0.00          
ATOM   2626  CD1 LEU   170      57.611  35.057  62.418  1.00  0.00          
ATOM   2627 HD11 LEU   170      57.869  35.449  63.402  1.00  0.00          
ATOM   2628 HD12 LEU   170      56.734  35.519  61.964  1.00  0.00          
ATOM   2629 HD13 LEU   170      57.670  33.971  62.483  1.00  0.00          
ATOM   2630  CD2 LEU   170      58.297  34.964  60.056  1.00  0.00          
ATOM   2631 HD21 LEU   170      57.499  35.542  59.591  1.00  0.00          
ATOM   2632 HD22 LEU   170      59.165  35.090  59.408  1.00  0.00          
ATOM   2633 HD23 LEU   170      58.098  33.892  60.063  1.00  0.00          
ATOM   2634  C   LEU   170      60.973  37.158  62.468  1.00  0.00          
ATOM   2635  O   LEU   170      61.282  36.258  63.206  1.00  0.00          
ATOM   2636  N   PHE   171      61.860  37.688  61.613  1.00  0.00          
ATOM   2637  H   PHE   171      61.521  38.326  60.908  1.00  0.00          
ATOM   2638  CA  PHE   171      63.316  37.435  61.739  1.00  0.00          
ATOM   2639  HA  PHE   171      63.533  36.373  61.853  1.00  0.00          
ATOM   2640  CB  PHE   171      64.078  37.950  60.512  1.00  0.00          
ATOM   2641  HB2 PHE   171      64.008  37.175  59.749  1.00  0.00          
ATOM   2642  HB3 PHE   171      63.583  38.839  60.123  1.00  0.00          
ATOM   2643  CG  PHE   171      65.556  38.299  60.819  1.00  0.00          
ATOM   2644  CD1 PHE   171      66.397  37.225  61.019  1.00  0.00          
ATOM   2645  HD1 PHE   171      65.947  36.244  60.980  1.00  0.00          
ATOM   2646  CE1 PHE   171      67.686  37.528  61.448  1.00  0.00          
ATOM   2647  HE1 PHE   171      68.410  36.747  61.623  1.00  0.00          
ATOM   2648  CZ  PHE   171      68.192  38.850  61.630  1.00  0.00          
ATOM   2649  HZ  PHE   171      69.215  38.981  61.949  1.00  0.00          
ATOM   2650  CE2 PHE   171      67.372  39.919  61.267  1.00  0.00          
ATOM   2651  HE2 PHE   171      67.740  40.923  61.425  1.00  0.00          
ATOM   2652  CD2 PHE   171      66.025  39.690  60.925  1.00  0.00          
ATOM   2653  HD2 PHE   171      65.389  40.538  60.718  1.00  0.00          
ATOM   2654  C   PHE   171      63.992  37.939  63.085  1.00  0.00          
ATOM   2655  O   PHE   171      64.634  37.099  63.686  1.00  0.00          
ATOM   2656  N   VAL   172      63.679  39.134  63.599  1.00  0.00          
ATOM   2657  H   VAL   172      62.900  39.607  63.164  1.00  0.00          
ATOM   2658  CA  VAL   172      64.191  39.591  64.931  1.00  0.00          
ATOM   2659  HA  VAL   172      65.268  39.426  64.951  1.00  0.00          
ATOM   2660  CB  VAL   172      64.099  41.111  65.374  1.00  0.00          
ATOM   2661  HB  VAL   172      63.117  41.575  65.460  1.00  0.00          
ATOM   2662  CG1 VAL   172      64.975  41.333  66.687  1.00  0.00          
ATOM   2663 HG11 VAL   172      64.783  40.565  67.436  1.00  0.00          
ATOM   2664 HG12 VAL   172      66.051  41.277  66.521  1.00  0.00          
ATOM   2665 HG13 VAL   172      64.635  42.234  67.198  1.00  0.00          
ATOM   2666  CG2 VAL   172      64.758  41.825  64.196  1.00  0.00          
ATOM   2667 HG21 VAL   172      65.057  42.838  64.467  1.00  0.00          
ATOM   2668 HG22 VAL   172      65.634  41.269  63.862  1.00  0.00          
ATOM   2669 HG23 VAL   172      64.097  41.954  63.339  1.00  0.00          
ATOM   2670  C   VAL   172      63.607  38.752  66.090  1.00  0.00          
ATOM   2671  O   VAL   172      64.346  38.185  66.915  1.00  0.00          
ATOM   2672  N   ASN   173      62.240  38.562  66.132  1.00  0.00          
ATOM   2673  H   ASN   173      61.602  38.958  65.457  1.00  0.00          
ATOM   2674  CA  ASN   173      61.657  37.557  67.102  1.00  0.00          
ATOM   2675  HA  ASN   173      61.746  37.934  68.121  1.00  0.00          
ATOM   2676  CB  ASN   173      60.139  37.462  66.691  1.00  0.00          
ATOM   2677  HB2 ASN   173      60.022  37.080  65.677  1.00  0.00          
ATOM   2678  HB3 ASN   173      59.700  36.643  67.261  1.00  0.00          
ATOM   2679  CG  ASN   173      59.157  38.629  66.885  1.00  0.00          
ATOM   2680  OD1 ASN   173      58.050  38.700  66.346  1.00  0.00          
ATOM   2681  ND2 ASN   173      59.549  39.641  67.591  1.00  0.00          
ATOM   2682 HD21 ASN   173      58.867  40.384  67.642  1.00  0.00          
ATOM   2683 HD22 ASN   173      60.441  39.630  68.065  1.00  0.00          
ATOM   2684  C   ASN   173      62.393  36.178  66.980  1.00  0.00          
ATOM   2685  O   ASN   173      62.562  35.467  67.999  1.00  0.00          
ATOM   2686  N   SER   174      62.878  35.740  65.818  1.00  0.00          
ATOM   2687  H   SER   174      62.792  36.308  64.987  1.00  0.00          
ATOM   2688  CA  SER   174      63.711  34.529  65.624  1.00  0.00          
ATOM   2689  HA  SER   174      63.155  33.792  66.204  1.00  0.00          
ATOM   2690  CB  SER   174      63.745  33.984  64.194  1.00  0.00          
ATOM   2691  HB2 SER   174      64.382  34.605  63.565  1.00  0.00          
ATOM   2692  HB3 SER   174      64.108  32.961  64.292  1.00  0.00          
ATOM   2693  OG  SER   174      62.489  33.836  63.688  1.00  0.00          
ATOM   2694  HG  SER   174      62.292  34.733  63.408  1.00  0.00          
ATOM   2695  C   SER   174      65.120  34.566  66.269  1.00  0.00          
ATOM   2696  O   SER   174      65.575  33.588  66.798  1.00  0.00          
ATOM   2697  N   TRP   175      65.879  35.760  66.113  1.00  0.00          
ATOM   2698  H   TRP   175      65.357  36.541  65.743  1.00  0.00          
ATOM   2699  CA  TRP   175      67.177  35.917  66.673  1.00  0.00          
ATOM   2700  HA  TRP   175      67.863  35.176  66.260  1.00  0.00          
ATOM   2701  CB  TRP   175      67.697  37.284  66.224  1.00  0.00          
ATOM   2702  HB2 TRP   175      67.523  37.432  65.159  1.00  0.00          
ATOM   2703  HB3 TRP   175      67.121  38.024  66.779  1.00  0.00          
ATOM   2704  CG  TRP   175      69.159  37.513  66.561  1.00  0.00          
ATOM   2705  CD1 TRP   175      70.035  36.650  67.078  1.00  0.00          
ATOM   2706  HD1 TRP   175      69.782  35.628  67.318  1.00  0.00          
ATOM   2707  NE1 TRP   175      71.198  37.355  67.334  1.00  0.00          
ATOM   2708  HE1 TRP   175      71.860  36.982  67.999  1.00  0.00          
ATOM   2709  CE2 TRP   175      71.211  38.643  66.860  1.00  0.00          
ATOM   2710  CZ2 TRP   175      72.057  39.776  66.932  1.00  0.00          
ATOM   2711  HZ2 TRP   175      73.021  39.700  67.414  1.00  0.00          
ATOM   2712  CH2 TRP   175      71.682  41.035  66.393  1.00  0.00          
ATOM   2713  HH2 TRP   175      72.307  41.909  66.499  1.00  0.00          
ATOM   2714  CZ3 TRP   175      70.378  41.093  65.825  1.00  0.00          
ATOM   2715  HZ3 TRP   175      69.937  41.985  65.406  1.00  0.00          
ATOM   2716  CE3 TRP   175      69.529  39.959  65.776  1.00  0.00          
ATOM   2717  HE3 TRP   175      68.560  39.965  65.300  1.00  0.00          
ATOM   2718  CD2 TRP   175      69.924  38.684  66.312  1.00  0.00          
ATOM   2719  C   TRP   175      67.047  35.749  68.201  1.00  0.00          
ATOM   2720  O   TRP   175      67.826  34.988  68.798  1.00  0.00          
ATOM   2721  N   ALA   176      66.068  36.430  68.784  1.00  0.00          
ATOM   2722  H   ALA   176      65.519  37.121  68.294  1.00  0.00          
ATOM   2723  CA  ALA   176      65.792  36.384  70.205  1.00  0.00          
ATOM   2724  HA  ALA   176      66.708  36.705  70.700  1.00  0.00          
ATOM   2725  CB  ALA   176      64.668  37.345  70.630  1.00  0.00          
ATOM   2726  HB1 ALA   176      65.094  38.326  70.421  1.00  0.00          
ATOM   2727  HB2 ALA   176      63.737  37.240  70.073  1.00  0.00          
ATOM   2728  HB3 ALA   176      64.538  37.100  71.684  1.00  0.00          
ATOM   2729  C   ALA   176      65.442  34.933  70.711  1.00  0.00          
ATOM   2730  O   ALA   176      66.012  34.505  71.722  1.00  0.00          
ATOM   2731  N   GLU   177      64.659  34.095  69.963  1.00  0.00          
ATOM   2732  H   GLU   177      64.196  34.523  69.174  1.00  0.00          
ATOM   2733  CA  GLU   177      64.247  32.799  70.500  1.00  0.00          
ATOM   2734  HA  GLU   177      63.955  32.783  71.550  1.00  0.00          
ATOM   2735  CB  GLU   177      63.047  32.247  69.666  1.00  0.00          
ATOM   2736  HB2 GLU   177      62.415  33.115  69.476  1.00  0.00          
ATOM   2737  HB3 GLU   177      63.446  31.907  68.710  1.00  0.00          
ATOM   2738  CG  GLU   177      62.216  31.140  70.447  1.00  0.00          
ATOM   2739  HG2 GLU   177      62.612  30.175  70.130  1.00  0.00          
ATOM   2740  HG3 GLU   177      62.260  31.209  71.534  1.00  0.00          
ATOM   2741  CD  GLU   177      60.725  31.135  70.113  1.00  0.00          
ATOM   2742  OE1 GLU   177      60.344  31.273  68.944  1.00  0.00          
ATOM   2743  OE2 GLU   177      59.922  30.981  71.041  1.00  0.00          
ATOM   2744  C   GLU   177      65.434  31.742  70.514  1.00  0.00          
ATOM   2745  O   GLU   177      65.566  30.975  71.514  1.00  0.00          
ATOM   2746  N   ILE   178      66.297  31.840  69.450  1.00  0.00          
ATOM   2747  H   ILE   178      66.152  32.584  68.782  1.00  0.00          
ATOM   2748  CA  ILE   178      67.527  31.115  69.336  1.00  0.00          
ATOM   2749  HA  ILE   178      67.319  30.062  69.524  1.00  0.00          
ATOM   2750  CB  ILE   178      67.987  31.252  67.914  1.00  0.00          
ATOM   2751  HB  ILE   178      67.809  32.289  67.628  1.00  0.00          
ATOM   2752  CG2 ILE   178      69.503  30.912  67.690  1.00  0.00          
ATOM   2753 HG21 ILE   178      70.171  31.742  67.918  1.00  0.00          
ATOM   2754 HG22 ILE   178      69.686  30.138  68.436  1.00  0.00          
ATOM   2755 HG23 ILE   178      69.608  30.486  66.692  1.00  0.00          
ATOM   2756  CG1 ILE   178      67.094  30.368  67.096  1.00  0.00          
ATOM   2757 HG12 ILE   178      67.585  29.398  67.176  1.00  0.00          
ATOM   2758 HG13 ILE   178      66.106  30.269  67.547  1.00  0.00          
ATOM   2759  CD1 ILE   178      66.982  30.733  65.625  1.00  0.00          
ATOM   2760 HD11 ILE   178      67.974  30.612  65.191  1.00  0.00          
ATOM   2761 HD12 ILE   178      66.403  29.930  65.169  1.00  0.00          
ATOM   2762 HD13 ILE   178      66.612  31.750  65.493  1.00  0.00          
ATOM   2763  C   ILE   178      68.599  31.640  70.221  1.00  0.00          
ATOM   2764  O   ILE   178      69.407  30.854  70.700  1.00  0.00          
ATOM   2765  N   SER   179      68.587  32.869  70.669  1.00  0.00          
ATOM   2766  H   SER   179      67.927  33.509  70.250  1.00  0.00          
ATOM   2767  CA  SER   179      69.413  33.344  71.724  1.00  0.00          
ATOM   2768  HA  SER   179      70.415  32.930  71.613  1.00  0.00          
ATOM   2769  CB  SER   179      69.547  34.860  71.632  1.00  0.00          
ATOM   2770  HB2 SER   179      70.136  35.149  70.762  1.00  0.00          
ATOM   2771  HB3 SER   179      68.529  35.236  71.531  1.00  0.00          
ATOM   2772  OG  SER   179      70.316  35.259  72.739  1.00  0.00          
ATOM   2773  HG  SER   179      69.783  35.475  73.508  1.00  0.00          
ATOM   2774  C   SER   179      69.047  32.881  73.153  1.00  0.00          
ATOM   2775  O   SER   179      69.835  32.534  74.049  1.00  0.00          
ATOM   2776  N   ARG   180      67.789  32.616  73.364  1.00  0.00          
ATOM   2777  H   ARG   180      67.139  32.946  72.665  1.00  0.00          
ATOM   2778  CA  ARG   180      67.199  31.876  74.435  1.00  0.00          
ATOM   2779  HA  ARG   180      67.768  32.196  75.308  1.00  0.00          
ATOM   2780  CB  ARG   180      65.738  32.159  74.714  1.00  0.00          
ATOM   2781  HB2 ARG   180      65.091  31.950  73.861  1.00  0.00          
ATOM   2782  HB3 ARG   180      65.378  31.523  75.522  1.00  0.00          
ATOM   2783  CG  ARG   180      65.506  33.598  75.251  1.00  0.00          
ATOM   2784  HG2 ARG   180      66.149  33.934  76.065  1.00  0.00          
ATOM   2785  HG3 ARG   180      65.644  34.341  74.466  1.00  0.00          
ATOM   2786  CD  ARG   180      64.028  33.690  75.813  1.00  0.00          
ATOM   2787  HD2 ARG   180      63.974  33.138  76.751  1.00  0.00          
ATOM   2788  HD3 ARG   180      63.922  34.730  76.123  1.00  0.00          
ATOM   2789  NE  ARG   180      63.042  33.255  74.817  1.00  0.00          
ATOM   2790  HE  ARG   180      62.478  32.478  75.130  1.00  0.00          
ATOM   2791  CZ  ARG   180      62.635  33.826  73.677  1.00  0.00          
ATOM   2792  NH1 ARG   180      63.249  34.814  73.076  1.00  0.00          
ATOM   2793 HH11 ARG   180      63.976  35.288  73.593  1.00  0.00          
ATOM   2794 HH12 ARG   180      62.723  35.367  72.414  1.00  0.00          
ATOM   2795  NH2 ARG   180      61.606  33.253  73.062  1.00  0.00          
ATOM   2796 HH21 ARG   180      61.209  32.441  73.513  1.00  0.00          
ATOM   2797 HH22 ARG   180      61.062  33.653  72.311  1.00  0.00          
ATOM   2798  C   ARG   180      67.554  30.414  74.460  1.00  0.00          
ATOM   2799  O   ARG   180      67.465  29.852  75.496  1.00  0.00          
ATOM   2800  N   GLY   181      68.029  29.832  73.335  1.00  0.00          
ATOM   2801  H   GLY   181      67.985  30.344  72.466  1.00  0.00          
ATOM   2802  CA  GLY   181      68.428  28.442  73.385  1.00  0.00          
ATOM   2803  HA2 GLY   181      69.159  28.351  72.582  1.00  0.00          
ATOM   2804  HA3 GLY   181      68.825  28.160  74.360  1.00  0.00          
ATOM   2805  C   GLY   181      67.336  27.455  72.925  1.00  0.00          
ATOM   2806  O   GLY   181      67.381  26.319  73.220  1.00  0.00          
ATOM   2807  N   PHE   182      66.263  27.860  72.231  1.00  0.00          
ATOM   2808  H   PHE   182      66.094  28.855  72.203  1.00  0.00          
ATOM   2809  CA  PHE   182      65.349  27.048  71.447  1.00  0.00          
ATOM   2810  HA  PHE   182      65.135  26.190  72.085  1.00  0.00          
ATOM   2811  CB  PHE   182      63.979  27.715  71.198  1.00  0.00          
ATOM   2812  HB2 PHE   182      64.143  28.699  70.760  1.00  0.00          
ATOM   2813  HB3 PHE   182      63.441  27.091  70.484  1.00  0.00          
ATOM   2814  CG  PHE   182      63.105  27.930  72.459  1.00  0.00          
ATOM   2815  CD1 PHE   182      63.161  29.139  73.173  1.00  0.00          
ATOM   2816  HD1 PHE   182      63.776  29.995  72.939  1.00  0.00          
ATOM   2817  CE1 PHE   182      62.502  29.238  74.380  1.00  0.00          
ATOM   2818  HE1 PHE   182      62.569  30.136  74.976  1.00  0.00          
ATOM   2819  CZ  PHE   182      61.751  28.203  74.912  1.00  0.00          
ATOM   2820  HZ  PHE   182      61.166  28.290  75.816  1.00  0.00          
ATOM   2821  CE2 PHE   182      61.623  27.016  74.170  1.00  0.00          
ATOM   2822  HE2 PHE   182      60.868  26.307  74.476  1.00  0.00          
ATOM   2823  CD2 PHE   182      62.397  26.858  73.022  1.00  0.00          
ATOM   2824  HD2 PHE   182      62.316  25.946  72.449  1.00  0.00          
ATOM   2825  C   PHE   182      66.028  26.508  70.147  1.00  0.00          
ATOM   2826  O   PHE   182      66.875  27.157  69.521  1.00  0.00          
ATOM   2827  N   GLN   183      65.601  25.257  69.794  1.00  0.00          
ATOM   2828  H   GLN   183      64.971  24.783  70.426  1.00  0.00          
ATOM   2829  CA  GLN   183      65.996  24.496  68.604  1.00  0.00          
ATOM   2830  HA  GLN   183      67.073  24.410  68.463  1.00  0.00          
ATOM   2831  CB  GLN   183      65.437  23.079  68.579  1.00  0.00          
ATOM   2832  HB2 GLN   183      64.566  23.012  69.231  1.00  0.00          
ATOM   2833  HB3 GLN   183      65.049  22.844  67.588  1.00  0.00          
ATOM   2834  CG  GLN   183      66.491  22.027  69.023  1.00  0.00          
ATOM   2835  HG2 GLN   183      67.215  21.803  68.239  1.00  0.00          
ATOM   2836  HG3 GLN   183      67.077  22.434  69.847  1.00  0.00          
ATOM   2837  CD  GLN   183      65.837  20.752  69.561  1.00  0.00          
ATOM   2838  OE1 GLN   183      66.083  19.683  69.048  1.00  0.00          
ATOM   2839  NE2 GLN   183      64.975  20.851  70.632  1.00  0.00          
ATOM   2840 HE21 GLN   183      64.346  20.076  70.786  1.00  0.00          
ATOM   2841 HE22 GLN   183      64.892  21.684  71.198  1.00  0.00          
ATOM   2842  C   GLN   183      65.638  25.270  67.297  1.00  0.00          
ATOM   2843  O   GLN   183      66.328  25.435  66.256  1.00  0.00          
ATOM   2844  N   LYS   184      64.340  25.729  67.252  1.00  0.00          
ATOM   2845  H   LYS   184      63.737  25.494  68.027  1.00  0.00          
ATOM   2846  CA  LYS   184      63.758  26.613  66.182  1.00  0.00          
ATOM   2847  HA  LYS   184      64.550  27.020  65.554  1.00  0.00          
ATOM   2848  CB  LYS   184      63.032  25.684  65.181  1.00  0.00          
ATOM   2849  HB2 LYS   184      62.658  26.259  64.334  1.00  0.00          
ATOM   2850  HB3 LYS   184      63.865  25.036  64.910  1.00  0.00          
ATOM   2851  CG  LYS   184      61.841  24.895  65.709  1.00  0.00          
ATOM   2852  HG2 LYS   184      62.031  24.300  66.602  1.00  0.00          
ATOM   2853  HG3 LYS   184      61.054  25.534  66.111  1.00  0.00          
ATOM   2854  CD  LYS   184      61.230  24.012  64.605  1.00  0.00          
ATOM   2855  HD2 LYS   184      60.661  24.591  63.878  1.00  0.00          
ATOM   2856  HD3 LYS   184      62.020  23.393  64.181  1.00  0.00          
ATOM   2857  CE  LYS   184      60.256  23.003  65.251  1.00  0.00          
ATOM   2858  HE2 LYS   184      59.931  22.312  64.473  1.00  0.00          
ATOM   2859  HE3 LYS   184      60.832  22.386  65.941  1.00  0.00          
ATOM   2860  NZ  LYS   184      59.107  23.653  65.881  1.00  0.00          
ATOM   2861  HZ1 LYS   184      58.271  23.087  65.856  1.00  0.00          
ATOM   2862  HZ2 LYS   184      59.153  23.845  66.872  1.00  0.00          
ATOM   2863  HZ3 LYS   184      58.946  24.539  65.424  1.00  0.00          
ATOM   2864  C   LYS   184      62.870  27.676  66.809  1.00  0.00          
ATOM   2865  O   LYS   184      62.278  27.561  67.870  1.00  0.00          
ATOM   2866  N   PRO   185      62.774  28.848  66.186  1.00  0.00          
ATOM   2867  CD  PRO   185      63.179  29.147  64.800  1.00  0.00          
ATOM   2868  HD2 PRO   185      62.842  28.381  64.101  1.00  0.00          
ATOM   2869  HD3 PRO   185      64.264  29.248  64.824  1.00  0.00          
ATOM   2870  CG  PRO   185      62.543  30.417  64.320  1.00  0.00          
ATOM   2871  HG2 PRO   185      61.590  30.219  63.830  1.00  0.00          
ATOM   2872  HG3 PRO   185      63.268  31.002  63.755  1.00  0.00          
ATOM   2873  CB  PRO   185      62.174  31.047  65.681  1.00  0.00          
ATOM   2874  HB2 PRO   185      61.376  31.776  65.538  1.00  0.00          
ATOM   2875  HB3 PRO   185      63.070  31.456  66.147  1.00  0.00          
ATOM   2876  CA  PRO   185      61.841  29.862  66.566  1.00  0.00          
ATOM   2877  HA  PRO   185      61.923  30.200  67.599  1.00  0.00          
ATOM   2878  C   PRO   185      60.362  29.414  66.292  1.00  0.00          
ATOM   2879  O   PRO   185      60.121  28.345  65.772  1.00  0.00          
ATOM   2880  N   SER   186      59.337  30.170  66.644  1.00  0.00          
ATOM   2881  H   SER   186      59.579  31.066  67.044  1.00  0.00          
ATOM   2882  CA  SER   186      57.998  29.657  66.778  1.00  0.00          
ATOM   2883  HA  SER   186      58.080  28.659  67.208  1.00  0.00          
ATOM   2884  CB  SER   186      57.271  30.620  67.735  1.00  0.00          
ATOM   2885  HB2 SER   186      57.172  31.653  67.402  1.00  0.00          
ATOM   2886  HB3 SER   186      56.266  30.207  67.818  1.00  0.00          
ATOM   2887  OG  SER   186      57.865  30.562  69.044  1.00  0.00          
ATOM   2888  HG  SER   186      58.796  30.794  69.033  1.00  0.00          
ATOM   2889  C   SER   186      57.230  29.512  65.479  1.00  0.00          
ATOM   2890  O   SER   186      56.198  28.852  65.489  1.00  0.00          
ATOM   2891  N   LYS   187      57.781  30.003  64.361  1.00  0.00          
ATOM   2892  H   LYS   187      58.607  30.558  64.534  1.00  0.00          
ATOM   2893  CA  LYS   187      57.256  29.819  62.955  1.00  0.00          
ATOM   2894  HA  LYS   187      56.626  28.939  62.824  1.00  0.00          
ATOM   2895  CB  LYS   187      56.380  30.998  62.561  1.00  0.00          
ATOM   2896  HB2 LYS   187      56.871  31.964  62.676  1.00  0.00          
ATOM   2897  HB3 LYS   187      56.060  30.863  61.528  1.00  0.00          
ATOM   2898  CG  LYS   187      55.129  31.014  63.519  1.00  0.00          
ATOM   2899  HG2 LYS   187      54.599  30.077  63.349  1.00  0.00          
ATOM   2900  HG3 LYS   187      55.424  31.055  64.568  1.00  0.00          
ATOM   2901  CD  LYS   187      54.303  32.204  63.297  1.00  0.00          
ATOM   2902  HD2 LYS   187      54.959  33.062  63.445  1.00  0.00          
ATOM   2903  HD3 LYS   187      54.006  32.219  62.248  1.00  0.00          
ATOM   2904  CE  LYS   187      53.118  32.434  64.220  1.00  0.00          
ATOM   2905  HE2 LYS   187      52.462  31.567  64.152  1.00  0.00          
ATOM   2906  HE3 LYS   187      53.473  32.588  65.240  1.00  0.00          
ATOM   2907  NZ  LYS   187      52.432  33.676  63.698  1.00  0.00          
ATOM   2908  HZ1 LYS   187      52.182  33.554  62.727  1.00  0.00          
ATOM   2909  HZ2 LYS   187      51.585  33.927  64.188  1.00  0.00          
ATOM   2910  HZ3 LYS   187      53.048  34.476  63.721  1.00  0.00          
ATOM   2911  C   LYS   187      58.409  29.740  61.953  1.00  0.00          
ATOM   2912  O   LYS   187      59.305  30.541  62.067  1.00  0.00          
ATOM   2913  N   LEU   188      58.387  28.818  61.002  1.00  0.00          
ATOM   2914  H   LEU   188      57.626  28.155  61.022  1.00  0.00          
ATOM   2915  CA  LEU   188      59.404  28.571  59.964  1.00  0.00          
ATOM   2916  HA  LEU   188      60.279  29.090  60.354  1.00  0.00          
ATOM   2917  CB  LEU   188      59.698  27.073  59.783  1.00  0.00          
ATOM   2918  HB2 LEU   188      58.732  26.584  59.656  1.00  0.00          
ATOM   2919  HB3 LEU   188      60.251  26.906  58.859  1.00  0.00          
ATOM   2920  CG  LEU   188      60.637  26.373  60.807  1.00  0.00          
ATOM   2921  HG  LEU   188      60.066  26.218  61.723  1.00  0.00          
ATOM   2922  CD1 LEU   188      60.969  24.963  60.207  1.00  0.00          
ATOM   2923 HD11 LEU   188      61.715  25.033  59.416  1.00  0.00          
ATOM   2924 HD12 LEU   188      61.249  24.359  61.070  1.00  0.00          
ATOM   2925 HD13 LEU   188      60.121  24.525  59.680  1.00  0.00          
ATOM   2926  CD2 LEU   188      61.908  27.119  61.210  1.00  0.00          
ATOM   2927 HD21 LEU   188      61.652  27.845  61.982  1.00  0.00          
ATOM   2928 HD22 LEU   188      62.668  26.559  61.757  1.00  0.00          
ATOM   2929 HD23 LEU   188      62.328  27.681  60.376  1.00  0.00          
ATOM   2930  C   LEU   188      59.008  29.326  58.709  1.00  0.00          
ATOM   2931  O   LEU   188      57.835  29.273  58.435  1.00  0.00          
ATOM   2932  N   PRO   189      59.921  30.043  57.933  1.00  0.00          
ATOM   2933  CD  PRO   189      61.305  30.352  58.436  1.00  0.00          
ATOM   2934  HD2 PRO   189      61.824  29.400  58.546  1.00  0.00          
ATOM   2935  HD3 PRO   189      61.388  30.856  59.399  1.00  0.00          
ATOM   2936  CG  PRO   189      61.918  31.267  57.326  1.00  0.00          
ATOM   2937  HG2 PRO   189      62.386  30.620  56.584  1.00  0.00          
ATOM   2938  HG3 PRO   189      62.644  32.006  57.665  1.00  0.00          
ATOM   2939  CB  PRO   189      60.742  32.103  56.924  1.00  0.00          
ATOM   2940  HB2 PRO   189      60.853  32.565  55.942  1.00  0.00          
ATOM   2941  HB3 PRO   189      60.408  32.848  57.646  1.00  0.00          
ATOM   2942  CA  PRO   189      59.593  31.042  56.907  1.00  0.00          
ATOM   2943  HA  PRO   189      58.738  31.606  57.279  1.00  0.00          
ATOM   2944  C   PRO   189      59.254  30.427  55.559  1.00  0.00          
ATOM   2945  O   PRO   189      60.082  29.701  55.030  1.00  0.00          
ATOM   2946  N   THR   190      58.097  30.877  54.981  1.00  0.00          
ATOM   2947  H   THR   190      57.529  31.562  55.459  1.00  0.00          
ATOM   2948  CA  THR   190      57.923  30.778  53.517  1.00  0.00          
ATOM   2949  HA  THR   190      58.347  29.813  53.240  1.00  0.00          
ATOM   2950  CB  THR   190      56.444  30.790  53.023  1.00  0.00          
ATOM   2951  HB  THR   190      55.864  31.545  53.554  1.00  0.00          
ATOM   2952  CG2 THR   190      56.204  30.844  51.561  1.00  0.00          
ATOM   2953 HG21 THR   190      56.649  29.988  51.054  1.00  0.00          
ATOM   2954 HG22 THR   190      55.152  30.700  51.316  1.00  0.00          
ATOM   2955 HG23 THR   190      56.523  31.783  51.107  1.00  0.00          
ATOM   2956  OG1 THR   190      55.898  29.501  53.339  1.00  0.00          
ATOM   2957  HG1 THR   190      55.436  29.726  54.150  1.00  0.00          
ATOM   2958  C   THR   190      58.753  31.859  52.799  1.00  0.00          
ATOM   2959  O   THR   190      58.226  32.964  52.700  1.00  0.00          
ATOM   2960  N   LEU   191      59.929  31.560  52.357  1.00  0.00          
ATOM   2961  H   LEU   191      60.247  30.625  52.571  1.00  0.00          
ATOM   2962  CA  LEU   191      60.787  32.543  51.623  1.00  0.00          
ATOM   2963  HA  LEU   191      60.795  33.496  52.151  1.00  0.00          
ATOM   2964  CB  LEU   191      62.189  31.969  51.617  1.00  0.00          
ATOM   2965  HB2 LEU   191      62.376  31.166  50.904  1.00  0.00          
ATOM   2966  HB3 LEU   191      62.747  32.820  51.226  1.00  0.00          
ATOM   2967  CG  LEU   191      62.771  31.559  52.972  1.00  0.00          
ATOM   2968  HG  LEU   191      62.037  30.904  53.442  1.00  0.00          
ATOM   2969  CD1 LEU   191      64.127  30.749  52.894  1.00  0.00          
ATOM   2970 HD11 LEU   191      64.916  31.289  52.373  1.00  0.00          
ATOM   2971 HD12 LEU   191      64.568  30.482  53.855  1.00  0.00          
ATOM   2972 HD13 LEU   191      63.907  29.809  52.387  1.00  0.00          
ATOM   2973  CD2 LEU   191      63.102  32.798  53.757  1.00  0.00          
ATOM   2974 HD21 LEU   191      63.968  33.251  53.276  1.00  0.00          
ATOM   2975 HD22 LEU   191      62.222  33.424  53.908  1.00  0.00          
ATOM   2976 HD23 LEU   191      63.438  32.556  54.765  1.00  0.00          
ATOM   2977  C   LEU   191      60.404  32.840  50.191  1.00  0.00          
ATOM   2978  O   LEU   191      60.492  33.944  49.641  1.00  0.00          
ATOM   2979  N   GLU   192      59.774  31.837  49.517  1.00  0.00          
ATOM   2980  H   GLU   192      59.885  30.922  49.930  1.00  0.00          
ATOM   2981  CA  GLU   192      59.216  31.889  48.109  1.00  0.00          
ATOM   2982  HA  GLU   192      59.976  32.329  47.464  1.00  0.00          
ATOM   2983  CB  GLU   192      59.005  30.424  47.599  1.00  0.00          
ATOM   2984  HB2 GLU   192      58.779  30.388  46.533  1.00  0.00          
ATOM   2985  HB3 GLU   192      59.956  29.941  47.825  1.00  0.00          
ATOM   2986  CG  GLU   192      57.969  29.619  48.371  1.00  0.00          
ATOM   2987  HG2 GLU   192      58.325  29.652  49.400  1.00  0.00          
ATOM   2988  HG3 GLU   192      57.023  30.152  48.265  1.00  0.00          
ATOM   2989  CD  GLU   192      57.883  28.183  47.929  1.00  0.00          
ATOM   2990  OE1 GLU   192      56.748  27.649  47.900  1.00  0.00          
ATOM   2991  OE2 GLU   192      58.941  27.566  47.487  1.00  0.00          
ATOM   2992  C   GLU   192      57.917  32.718  48.001  1.00  0.00          
ATOM   2993  O   GLU   192      56.987  32.611  48.815  1.00  0.00          
ATOM   2994  N   ARG   193      57.763  33.381  46.830  1.00  0.00          
ATOM   2995  H   ARG   193      58.442  33.191  46.107  1.00  0.00          
ATOM   2996  CA  ARG   193      56.832  34.475  46.571  1.00  0.00          
ATOM   2997  HA  ARG   193      56.518  34.880  47.533  1.00  0.00          
ATOM   2998  CB  ARG   193      57.574  35.602  45.775  1.00  0.00          
ATOM   2999  HB2 ARG   193      57.892  35.062  44.883  1.00  0.00          
ATOM   3000  HB3 ARG   193      56.863  36.370  45.471  1.00  0.00          
ATOM   3001  CG  ARG   193      58.950  36.146  46.288  1.00  0.00          
ATOM   3002  HG2 ARG   193      59.647  35.340  46.517  1.00  0.00          
ATOM   3003  HG3 ARG   193      59.448  36.793  45.566  1.00  0.00          
ATOM   3004  CD  ARG   193      58.692  36.914  47.554  1.00  0.00          
ATOM   3005  HD2 ARG   193      58.775  37.971  47.303  1.00  0.00          
ATOM   3006  HD3 ARG   193      57.699  36.815  47.991  1.00  0.00          
ATOM   3007  NE  ARG   193      59.674  36.564  48.578  1.00  0.00          
ATOM   3008  HE  ARG   193      59.524  35.632  48.937  1.00  0.00          
ATOM   3009  CZ  ARG   193      60.798  37.184  48.936  1.00  0.00          
ATOM   3010  NH1 ARG   193      61.076  38.360  48.430  1.00  0.00          
ATOM   3011 HH11 ARG   193      60.424  38.957  47.942  1.00  0.00          
ATOM   3012 HH12 ARG   193      61.924  38.854  48.670  1.00  0.00          
ATOM   3013  NH2 ARG   193      61.714  36.652  49.698  1.00  0.00          
ATOM   3014 HH21 ARG   193      61.553  35.704  50.008  1.00  0.00          
ATOM   3015 HH22 ARG   193      62.242  37.335  50.222  1.00  0.00          
ATOM   3016  C   ARG   193      55.541  34.093  45.870  1.00  0.00          
ATOM   3017  O   ARG   193      55.468  32.990  45.320  1.00  0.00          
ATOM   3018  N   TRP   194      54.548  34.930  46.038  1.00  0.00          
ATOM   3019  H   TRP   194      54.692  35.755  46.603  1.00  0.00          
ATOM   3020  CA  TRP   194      53.201  34.705  45.567  1.00  0.00          
ATOM   3021  HA  TRP   194      53.020  33.631  45.598  1.00  0.00          
ATOM   3022  CB  TRP   194      52.187  35.348  46.407  1.00  0.00          
ATOM   3023  HB2 TRP   194      52.248  35.014  47.443  1.00  0.00          
ATOM   3024  HB3 TRP   194      52.448  36.404  46.334  1.00  0.00          
ATOM   3025  CG  TRP   194      50.713  35.361  46.046  1.00  0.00          
ATOM   3026  CD1 TRP   194      49.828  34.573  46.694  1.00  0.00          
ATOM   3027  HD1 TRP   194      50.039  33.918  47.527  1.00  0.00          
ATOM   3028  NE1 TRP   194      48.537  35.009  46.315  1.00  0.00          
ATOM   3029  HE1 TRP   194      47.689  34.596  46.676  1.00  0.00          
ATOM   3030  CE2 TRP   194      48.569  36.028  45.385  1.00  0.00          
ATOM   3031  CZ2 TRP   194      47.530  36.746  44.773  1.00  0.00          
ATOM   3032  HZ2 TRP   194      46.493  36.493  44.941  1.00  0.00          
ATOM   3033  CH2 TRP   194      47.883  37.780  43.854  1.00  0.00          
ATOM   3034  HH2 TRP   194      47.109  38.370  43.387  1.00  0.00          
ATOM   3035  CZ3 TRP   194      49.269  38.108  43.644  1.00  0.00          
ATOM   3036  HZ3 TRP   194      49.616  38.938  43.047  1.00  0.00          
ATOM   3037  CE3 TRP   194      50.285  37.337  44.336  1.00  0.00          
ATOM   3038  HE3 TRP   194      51.311  37.669  44.283  1.00  0.00          
ATOM   3039  CD2 TRP   194      49.975  36.273  45.199  1.00  0.00          
ATOM   3040  C   TRP   194      53.142  35.205  44.023  1.00  0.00          
ATOM   3041  O   TRP   194      53.777  36.191  43.623  1.00  0.00          
ATOM   3042  N   PHE   195      52.343  34.533  43.229  1.00  0.00          
ATOM   3043  H   PHE   195      51.809  33.799  43.672  1.00  0.00          
ATOM   3044  CA  PHE   195      52.080  34.928  41.814  1.00  0.00          
ATOM   3045  HA  PHE   195      52.297  35.992  41.716  1.00  0.00          
ATOM   3046  CB  PHE   195      53.145  34.321  40.857  1.00  0.00          
ATOM   3047  HB2 PHE   195      52.994  33.242  40.834  1.00  0.00          
ATOM   3048  HB3 PHE   195      52.986  34.658  39.832  1.00  0.00          
ATOM   3049  CG  PHE   195      54.593  34.638  41.230  1.00  0.00          
ATOM   3050  CD1 PHE   195      55.202  35.736  40.675  1.00  0.00          
ATOM   3051  HD1 PHE   195      54.749  36.340  39.902  1.00  0.00          
ATOM   3052  CE1 PHE   195      56.615  35.876  40.940  1.00  0.00          
ATOM   3053  HE1 PHE   195      57.214  36.610  40.422  1.00  0.00          
ATOM   3054  CZ  PHE   195      57.281  35.005  41.817  1.00  0.00          
ATOM   3055  HZ  PHE   195      58.325  35.120  42.068  1.00  0.00          
ATOM   3056  CE2 PHE   195      56.627  33.878  42.349  1.00  0.00          
ATOM   3057  HE2 PHE   195      57.140  33.206  43.020  1.00  0.00          
ATOM   3058  CD2 PHE   195      55.261  33.755  42.129  1.00  0.00          
ATOM   3059  HD2 PHE   195      54.764  32.927  42.614  1.00  0.00          
ATOM   3060  C   PHE   195      50.591  34.583  41.440  1.00  0.00          
ATOM   3061  O   PHE   195      50.112  33.494  41.780  1.00  0.00          
ATOM   3062  N   LEU   196      49.980  35.454  40.681  1.00  0.00          
ATOM   3063  H   LEU   196      50.447  36.276  40.326  1.00  0.00          
ATOM   3064  CA  LEU   196      48.659  35.192  40.268  1.00  0.00          
ATOM   3065  HA  LEU   196      48.057  34.999  41.155  1.00  0.00          
ATOM   3066  CB  LEU   196      48.059  36.406  39.458  1.00  0.00          
ATOM   3067  HB2 LEU   196      48.282  37.273  40.080  1.00  0.00          
ATOM   3068  HB3 LEU   196      48.594  36.515  38.514  1.00  0.00          
ATOM   3069  CG  LEU   196      46.510  36.437  39.274  1.00  0.00          
ATOM   3070  HG  LEU   196      46.182  35.586  38.677  1.00  0.00          
ATOM   3071  CD1 LEU   196      45.805  36.220  40.547  1.00  0.00          
ATOM   3072 HD11 LEU   196      44.804  36.653  40.559  1.00  0.00          
ATOM   3073 HD12 LEU   196      45.768  35.153  40.768  1.00  0.00          
ATOM   3074 HD13 LEU   196      46.365  36.727  41.332  1.00  0.00          
ATOM   3075  CD2 LEU   196      46.113  37.727  38.564  1.00  0.00          
ATOM   3076 HD21 LEU   196      45.029  37.826  38.509  1.00  0.00          
ATOM   3077 HD22 LEU   196      46.464  38.621  39.078  1.00  0.00          
ATOM   3078 HD23 LEU   196      46.616  37.730  37.597  1.00  0.00          
ATOM   3079  C   LEU   196      48.663  33.950  39.262  1.00  0.00          
ATOM   3080  O   LEU   196      47.738  33.195  39.366  1.00  0.00          
ATOM   3081  N   ASN   197      49.655  33.789  38.364  1.00  0.00          
ATOM   3082  H   ASN   197      50.361  34.508  38.298  1.00  0.00          
ATOM   3083  CA  ASN   197      49.833  32.575  37.473  1.00  0.00          
ATOM   3084  HA  ASN   197      49.219  31.719  37.753  1.00  0.00          
ATOM   3085  CB  ASN   197      49.322  33.008  36.044  1.00  0.00          
ATOM   3086  HB2 ASN   197      49.993  33.690  35.523  1.00  0.00          
ATOM   3087  HB3 ASN   197      49.313  32.055  35.515  1.00  0.00          
ATOM   3088  CG  ASN   197      47.964  33.548  35.891  1.00  0.00          
ATOM   3089  OD1 ASN   197      47.038  32.810  35.791  1.00  0.00          
ATOM   3090  ND2 ASN   197      47.771  34.862  35.875  1.00  0.00          
ATOM   3091 HD21 ASN   197      46.900  35.325  35.656  1.00  0.00          
ATOM   3092 HD22 ASN   197      48.615  35.388  36.051  1.00  0.00          
ATOM   3093  C   ASN   197      51.246  32.126  37.226  1.00  0.00          
ATOM   3094  O   ASN   197      52.153  32.938  37.471  1.00  0.00          
ATOM   3095  N   ASP   198      51.502  30.838  36.839  1.00  0.00          
ATOM   3096  H   ASP   198      50.711  30.211  36.807  1.00  0.00          
ATOM   3097  CA  ASP   198      52.772  30.291  36.443  1.00  0.00          
ATOM   3098  HA  ASP   198      53.335  30.361  37.373  1.00  0.00          
ATOM   3099  CB  ASP   198      52.591  28.767  36.103  1.00  0.00          
ATOM   3100  HB2 ASP   198      51.868  28.776  35.288  1.00  0.00          
ATOM   3101  HB3 ASP   198      53.534  28.463  35.649  1.00  0.00          
ATOM   3102  CG  ASP   198      52.228  27.762  37.194  1.00  0.00          
ATOM   3103  OD1 ASP   198      52.229  26.557  37.001  1.00  0.00          
ATOM   3104  OD2 ASP   198      52.079  28.225  38.318  1.00  0.00          
ATOM   3105  C   ASP   198      53.454  31.030  35.294  1.00  0.00          
ATOM   3106  O   ASP   198      54.706  31.078  35.276  1.00  0.00          
ATOM   3107  N   THR   199      52.672  31.459  34.329  1.00  0.00          
ATOM   3108  H   THR   199      51.666  31.370  34.346  1.00  0.00          
ATOM   3109  CA  THR   199      53.013  32.205  33.047  1.00  0.00          
ATOM   3110  HA  THR   199      53.929  31.770  32.646  1.00  0.00          
ATOM   3111  CB  THR   199      51.989  32.108  31.853  1.00  0.00          
ATOM   3112  HB  THR   199      52.175  32.730  30.978  1.00  0.00          
ATOM   3113  CG2 THR   199      52.053  30.696  31.244  1.00  0.00          
ATOM   3114 HG21 THR   199      51.451  30.715  30.336  1.00  0.00          
ATOM   3115 HG22 THR   199      53.090  30.578  30.928  1.00  0.00          
ATOM   3116 HG23 THR   199      51.632  29.931  31.897  1.00  0.00          
ATOM   3117  OG1 THR   199      50.647  32.313  32.266  1.00  0.00          
ATOM   3118  HG1 THR   199      50.566  33.247  32.475  1.00  0.00          
ATOM   3119  C   THR   199      53.344  33.672  33.304  1.00  0.00          
ATOM   3120  O   THR   199      53.809  34.378  32.445  1.00  0.00          
ATOM   3121  N   ASP   200      53.039  34.210  34.493  1.00  0.00          
ATOM   3122  H   ASP   200      52.430  33.663  35.085  1.00  0.00          
ATOM   3123  CA  ASP   200      53.447  35.546  34.865  1.00  0.00          
ATOM   3124  HA  ASP   200      53.095  36.176  34.049  1.00  0.00          
ATOM   3125  CB  ASP   200      52.801  36.003  36.190  1.00  0.00          
ATOM   3126  HB2 ASP   200      53.263  35.425  36.991  1.00  0.00          
ATOM   3127  HB3 ASP   200      53.210  36.983  36.435  1.00  0.00          
ATOM   3128  CG  ASP   200      51.308  35.943  36.281  1.00  0.00          
ATOM   3129  OD1 ASP   200      50.552  35.925  35.252  1.00  0.00          
ATOM   3130  OD2 ASP   200      50.799  36.195  37.359  1.00  0.00          
ATOM   3131  C   ASP   200      54.943  35.888  34.886  1.00  0.00          
ATOM   3132  O   ASP   200      55.384  36.941  34.432  1.00  0.00          
ATOM   3133  N   HIE   201      55.782  34.907  35.285  1.00  0.00          
ATOM   3134  H   HIE   201      55.451  34.010  35.611  1.00  0.00          
ATOM   3135  CA  HIE   201      57.142  35.156  35.733  1.00  0.00          
ATOM   3136  HA  HIE   201      57.360  36.200  35.506  1.00  0.00          
ATOM   3137  CB  HIE   201      57.161  34.852  37.258  1.00  0.00          
ATOM   3138  HB2 HIE   201      58.190  34.986  37.589  1.00  0.00          
ATOM   3139  HB3 HIE   201      56.536  35.643  37.673  1.00  0.00          
ATOM   3140  CG  HIE   201      56.582  33.535  37.708  1.00  0.00          
ATOM   3141  ND1 HIE   201      57.279  32.323  37.702  1.00  0.00          
ATOM   3142  CE1 HIE   201      56.386  31.389  38.107  1.00  0.00          
ATOM   3143  HE1 HIE   201      56.663  30.345  38.107  1.00  0.00          
ATOM   3144  NE2 HIE   201      55.152  31.942  38.377  1.00  0.00          
ATOM   3145  HE2 HIE   201      54.317  31.426  38.612  1.00  0.00          
ATOM   3146  CD2 HIE   201      55.276  33.276  38.012  1.00  0.00          
ATOM   3147  HD2 HIE   201      54.500  34.024  37.943  1.00  0.00          
ATOM   3148  C   HIE   201      58.248  34.333  35.038  1.00  0.00          
ATOM   3149  O   HIE   201      57.807  33.305  34.566  1.00  0.00          
ATOM   3150  N   PRO   202      59.531  34.785  35.012  1.00  0.00          
ATOM   3151  CD  PRO   202      60.646  34.003  34.543  1.00  0.00          
ATOM   3152  HD2 PRO   202      60.796  34.162  33.475  1.00  0.00          
ATOM   3153  HD3 PRO   202      60.581  32.939  34.767  1.00  0.00          
ATOM   3154  CG  PRO   202      61.820  34.520  35.345  1.00  0.00          
ATOM   3155  HG2 PRO   202      62.789  34.273  34.912  1.00  0.00          
ATOM   3156  HG3 PRO   202      61.705  34.095  36.342  1.00  0.00          
ATOM   3157  CB  PRO   202      61.579  36.064  35.339  1.00  0.00          
ATOM   3158  HB2 PRO   202      61.747  36.568  34.387  1.00  0.00          
ATOM   3159  HB3 PRO   202      62.165  36.596  36.088  1.00  0.00          
ATOM   3160  CA  PRO   202      60.037  36.122  35.541  1.00  0.00          
ATOM   3161  HA  PRO   202      59.729  36.186  36.584  1.00  0.00          
ATOM   3162  C   PRO   202      59.516  37.378  34.809  1.00  0.00          
ATOM   3163  O   PRO   202      59.308  37.411  33.598  1.00  0.00          
ATOM   3164  N   ILE   203      59.365  38.466  35.607  1.00  0.00          
ATOM   3165  H   ILE   203      59.754  38.506  36.538  1.00  0.00          
ATOM   3166  CA  ILE   203      58.866  39.746  35.126  1.00  0.00          
ATOM   3167  HA  ILE   203      58.259  39.447  34.271  1.00  0.00          
ATOM   3168  CB  ILE   203      57.931  40.411  36.141  1.00  0.00          
ATOM   3169  HB  ILE   203      58.472  40.657  37.055  1.00  0.00          
ATOM   3170  CG2 ILE   203      57.322  41.754  35.753  1.00  0.00          
ATOM   3171 HG21 ILE   203      56.639  41.648  34.910  1.00  0.00          
ATOM   3172 HG22 ILE   203      56.722  42.213  36.539  1.00  0.00          
ATOM   3173 HG23 ILE   203      58.148  42.399  35.453  1.00  0.00          
ATOM   3174  CG1 ILE   203      56.674  39.494  36.553  1.00  0.00          
ATOM   3175 HG12 ILE   203      55.873  39.658  35.832  1.00  0.00          
ATOM   3176 HG13 ILE   203      56.987  38.450  36.570  1.00  0.00          
ATOM   3177  CD1 ILE   203      56.105  39.842  37.981  1.00  0.00          
ATOM   3178 HD11 ILE   203      56.901  39.891  38.724  1.00  0.00          
ATOM   3179 HD12 ILE   203      55.610  40.800  37.822  1.00  0.00          
ATOM   3180 HD13 ILE   203      55.387  39.084  38.295  1.00  0.00          
ATOM   3181  C   ILE   203      60.003  40.658  34.703  1.00  0.00          
ATOM   3182  O   ILE   203      60.748  41.127  35.542  1.00  0.00          
ATOM   3183  N   ARG   204      60.380  40.778  33.427  1.00  0.00          
ATOM   3184  H   ARG   204      59.736  40.451  32.721  1.00  0.00          
ATOM   3185  CA  ARG   204      61.384  41.768  32.901  1.00  0.00          
ATOM   3186  HA  ARG   204      62.306  41.753  33.483  1.00  0.00          
ATOM   3187  CB  ARG   204      61.722  41.485  31.403  1.00  0.00          
ATOM   3188  HB2 ARG   204      61.939  40.420  31.320  1.00  0.00          
ATOM   3189  HB3 ARG   204      60.799  41.622  30.840  1.00  0.00          
ATOM   3190  CG  ARG   204      62.760  42.362  30.709  1.00  0.00          
ATOM   3191  HG2 ARG   204      62.319  43.338  30.504  1.00  0.00          
ATOM   3192  HG3 ARG   204      63.599  42.491  31.392  1.00  0.00          
ATOM   3193  CD  ARG   204      63.326  41.687  29.414  1.00  0.00          
ATOM   3194  HD2 ARG   204      64.087  40.934  29.619  1.00  0.00          
ATOM   3195  HD3 ARG   204      62.447  41.255  28.936  1.00  0.00          
ATOM   3196  NE  ARG   204      63.903  42.614  28.398  1.00  0.00          
ATOM   3197  HE  ARG   204      64.023  43.564  28.718  1.00  0.00          
ATOM   3198  CZ  ARG   204      64.376  42.283  27.182  1.00  0.00          
ATOM   3199  NH1 ARG   204      64.487  41.077  26.763  1.00  0.00          
ATOM   3200 HH11 ARG   204      64.167  40.289  27.307  1.00  0.00          
ATOM   3201 HH12 ARG   204      65.020  41.010  25.908  1.00  0.00          
ATOM   3202  NH2 ARG   204      64.944  43.204  26.456  1.00  0.00          
ATOM   3203 HH21 ARG   204      64.784  44.180  26.659  1.00  0.00          
ATOM   3204 HH22 ARG   204      65.300  42.980  25.537  1.00  0.00          
ATOM   3205  C   ARG   204      60.841  43.182  33.229  1.00  0.00          
ATOM   3206  O   ARG   204      59.630  43.368  33.082  1.00  0.00          
ATOM   3207  N   PHE   205      61.652  44.128  33.762  1.00  0.00          
ATOM   3208  H   PHE   205      62.612  43.856  33.921  1.00  0.00          
ATOM   3209  CA  PHE   205      61.273  45.459  34.158  1.00  0.00          
ATOM   3210  HA  PHE   205      60.290  45.622  33.718  1.00  0.00          
ATOM   3211  CB  PHE   205      61.194  45.551  35.719  1.00  0.00          
ATOM   3212  HB2 PHE   205      60.688  46.478  35.988  1.00  0.00          
ATOM   3213  HB3 PHE   205      60.640  44.676  36.058  1.00  0.00          
ATOM   3214  CG  PHE   205      62.527  45.623  36.371  1.00  0.00          
ATOM   3215  CD1 PHE   205      63.351  46.796  36.394  1.00  0.00          
ATOM   3216  HD1 PHE   205      62.897  47.699  36.016  1.00  0.00          
ATOM   3217  CE1 PHE   205      64.611  46.721  36.984  1.00  0.00          
ATOM   3218  HE1 PHE   205      65.191  47.608  36.777  1.00  0.00          
ATOM   3219  CZ  PHE   205      65.219  45.514  37.411  1.00  0.00          
ATOM   3220  HZ  PHE   205      66.245  45.482  37.746  1.00  0.00          
ATOM   3221  CE2 PHE   205      64.439  44.349  37.351  1.00  0.00          
ATOM   3222  HE2 PHE   205      64.960  43.436  37.600  1.00  0.00          
ATOM   3223  CD2 PHE   205      63.068  44.434  36.907  1.00  0.00          
ATOM   3224  HD2 PHE   205      62.553  43.489  36.818  1.00  0.00          
ATOM   3225  C   PHE   205      62.105  46.619  33.502  1.00  0.00          
ATOM   3226  O   PHE   205      63.291  46.486  33.264  1.00  0.00          
ATOM   3227  N   SER   206      61.541  47.839  33.445  1.00  0.00          
ATOM   3228  H   SER   206      60.557  47.890  33.663  1.00  0.00          
ATOM   3229  CA  SER   206      62.146  49.098  32.895  1.00  0.00          
ATOM   3230  HA  SER   206      63.100  48.897  32.407  1.00  0.00          
ATOM   3231  CB  SER   206      61.238  49.622  31.802  1.00  0.00          
ATOM   3232  HB2 SER   206      61.075  48.780  31.130  1.00  0.00          
ATOM   3233  HB3 SER   206      60.307  50.054  32.169  1.00  0.00          
ATOM   3234  OG  SER   206      61.936  50.492  30.930  1.00  0.00          
ATOM   3235  HG  SER   206      61.476  50.465  30.088  1.00  0.00          
ATOM   3236  C   SER   206      62.509  50.126  34.015  1.00  0.00          
ATOM   3237  O   SER   206      62.091  50.013  35.170  1.00  0.00          
ATOM   3238  N   PHE   207      63.448  51.041  33.688  1.00  0.00          
ATOM   3239  H   PHE   207      63.752  51.295  32.759  1.00  0.00          
ATOM   3240  CA  PHE   207      64.175  51.736  34.752  1.00  0.00          
ATOM   3241  HA  PHE   207      64.163  51.053  35.602  1.00  0.00          
ATOM   3242  CB  PHE   207      65.588  51.934  34.301  1.00  0.00          
ATOM   3243  HB2 PHE   207      65.511  52.582  33.428  1.00  0.00          
ATOM   3244  HB3 PHE   207      66.170  52.493  35.034  1.00  0.00          
ATOM   3245  CG  PHE   207      66.390  50.676  33.930  1.00  0.00          
ATOM   3246  CD1 PHE   207      67.612  50.856  33.290  1.00  0.00          
ATOM   3247  HD1 PHE   207      67.924  51.839  32.966  1.00  0.00          
ATOM   3248  CE1 PHE   207      68.470  49.749  33.026  1.00  0.00          
ATOM   3249  HE1 PHE   207      69.399  49.823  32.481  1.00  0.00          
ATOM   3250  CZ  PHE   207      68.101  48.442  33.485  1.00  0.00          
ATOM   3251  HZ  PHE   207      68.765  47.606  33.320  1.00  0.00          
ATOM   3252  CE2 PHE   207      66.796  48.254  34.024  1.00  0.00          
ATOM   3253  HE2 PHE   207      66.418  47.281  34.302  1.00  0.00          
ATOM   3254  CD2 PHE   207      65.916  49.347  34.207  1.00  0.00          
ATOM   3255  HD2 PHE   207      64.936  49.125  34.605  1.00  0.00          
ATOM   3256  C   PHE   207      63.509  53.060  35.160  1.00  0.00          
ATOM   3257  O   PHE   207      62.666  53.615  34.419  1.00  0.00          
ATOM   3258  N   SER   208      63.859  53.548  36.360  1.00  0.00          
ATOM   3259  H   SER   208      64.634  53.142  36.865  1.00  0.00          
ATOM   3260  CA  SER   208      63.239  54.723  36.965  1.00  0.00          
ATOM   3261  HA  SER   208      62.163  54.554  36.918  1.00  0.00          
ATOM   3262  CB  SER   208      63.788  54.883  38.394  1.00  0.00          
ATOM   3263  HB2 SER   208      64.869  54.744  38.374  1.00  0.00          
ATOM   3264  HB3 SER   208      63.563  55.903  38.703  1.00  0.00          
ATOM   3265  OG  SER   208      63.193  53.968  39.287  1.00  0.00          
ATOM   3266  HG  SER   208      63.667  54.050  40.118  1.00  0.00          
ATOM   3267  C   SER   208      63.578  56.063  36.213  1.00  0.00          
ATOM   3268  O   SER   208      64.672  56.262  35.714  1.00  0.00          
ATOM   3269  N   MET   209      62.549  56.899  35.932  1.00  0.00          
ATOM   3270  H   MET   209      61.678  56.760  36.424  1.00  0.00          
ATOM   3271  CA  MET   209      62.838  58.205  35.281  1.00  0.00          
ATOM   3272  HA  MET   209      63.470  57.998  34.417  1.00  0.00          
ATOM   3273  CB  MET   209      61.557  58.690  34.579  1.00  0.00          
ATOM   3274  HB2 MET   209      61.927  59.510  33.962  1.00  0.00          
ATOM   3275  HB3 MET   209      61.116  57.886  33.990  1.00  0.00          
ATOM   3276  CG  MET   209      60.343  59.219  35.312  1.00  0.00          
ATOM   3277  HG2 MET   209      60.012  58.408  35.960  1.00  0.00          
ATOM   3278  HG3 MET   209      60.664  60.046  35.946  1.00  0.00          
ATOM   3279  SD  MET   209      59.047  59.888  34.307  1.00  0.00          
ATOM   3280  CE  MET   209      58.250  58.426  33.576  1.00  0.00          
ATOM   3281  HE1 MET   209      57.374  58.719  32.997  1.00  0.00          
ATOM   3282  HE2 MET   209      58.886  57.836  32.916  1.00  0.00          
ATOM   3283  HE3 MET   209      57.709  57.809  34.293  1.00  0.00          
ATOM   3284  C   MET   209      63.360  59.220  36.282  1.00  0.00          
ATOM   3285  O   MET   209      62.827  59.287  37.363  1.00  0.00          
ATOM   3286  N   LYS   210      64.358  60.109  35.935  1.00  0.00          
ATOM   3287  H   LYS   210      64.765  59.897  35.036  1.00  0.00          
ATOM   3288  CA  LYS   210      65.070  61.082  36.791  1.00  0.00          
ATOM   3289  HA  LYS   210      64.333  61.760  37.222  1.00  0.00          
ATOM   3290  CB  LYS   210      65.972  61.981  35.929  1.00  0.00          
ATOM   3291  HB2 LYS   210      66.651  61.299  35.417  1.00  0.00          
ATOM   3292  HB3 LYS   210      65.420  62.534  35.168  1.00  0.00          
ATOM   3293  CG  LYS   210      66.729  63.130  36.589  1.00  0.00          
ATOM   3294  HG2 LYS   210      65.897  63.765  36.895  1.00  0.00          
ATOM   3295  HG3 LYS   210      67.339  62.772  37.418  1.00  0.00          
ATOM   3296  CD  LYS   210      67.595  63.929  35.571  1.00  0.00          
ATOM   3297  HD2 LYS   210      68.238  64.639  36.092  1.00  0.00          
ATOM   3298  HD3 LYS   210      68.254  63.222  35.068  1.00  0.00          
ATOM   3299  CE  LYS   210      66.806  64.629  34.484  1.00  0.00          
ATOM   3300  HE2 LYS   210      66.087  63.943  34.035  1.00  0.00          
ATOM   3301  HE3 LYS   210      66.326  65.543  34.834  1.00  0.00          
ATOM   3302  NZ  LYS   210      67.667  65.175  33.368  1.00  0.00          
ATOM   3303  HZ1 LYS   210      68.334  65.868  33.677  1.00  0.00          
ATOM   3304  HZ2 LYS   210      68.083  64.358  32.944  1.00  0.00          
ATOM   3305  HZ3 LYS   210      67.168  65.608  32.604  1.00  0.00          
ATOM   3306  C   LYS   210      65.820  60.330  37.898  1.00  0.00          
ATOM   3307  O   LYS   210      66.264  59.222  37.725  1.00  0.00          
ATOM   3308  N   PHE   211      66.035  61.020  39.005  1.00  0.00          
ATOM   3309  H   PHE   211      65.553  61.908  39.009  1.00  0.00          
ATOM   3310  CA  PHE   211      66.744  60.473  40.143  1.00  0.00          
ATOM   3311  HA  PHE   211      66.565  59.405  40.271  1.00  0.00          
ATOM   3312  CB  PHE   211      68.242  60.583  39.980  1.00  0.00          
ATOM   3313  HB2 PHE   211      68.496  60.073  39.050  1.00  0.00          
ATOM   3314  HB3 PHE   211      68.635  61.599  39.929  1.00  0.00          
ATOM   3315  CG  PHE   211      68.979  59.832  41.097  1.00  0.00          
ATOM   3316  CD1 PHE   211      69.434  60.516  42.239  1.00  0.00          
ATOM   3317  HD1 PHE   211      69.190  61.552  42.422  1.00  0.00          
ATOM   3318  CE1 PHE   211      69.920  59.716  43.298  1.00  0.00          
ATOM   3319  HE1 PHE   211      70.174  60.209  44.225  1.00  0.00          
ATOM   3320  CZ  PHE   211      70.193  58.335  43.210  1.00  0.00          
ATOM   3321  HZ  PHE   211      70.701  57.813  44.008  1.00  0.00          
ATOM   3322  CE2 PHE   211      69.928  57.719  41.953  1.00  0.00          
ATOM   3323  HE2 PHE   211      70.160  56.671  41.829  1.00  0.00          
ATOM   3324  CD2 PHE   211      69.172  58.431  40.989  1.00  0.00          
ATOM   3325  HD2 PHE   211      68.939  57.947  40.052  1.00  0.00          
ATOM   3326  C   PHE   211      66.283  61.253  41.405  1.00  0.00          
ATOM   3327  O   PHE   211      66.920  62.213  41.798  1.00  0.00          
ATOM   3328  N   GLN   212      65.099  60.935  41.933  1.00  0.00          
ATOM   3329  H   GLN   212      64.535  60.299  41.386  1.00  0.00          
ATOM   3330  CA  GLN   212      64.500  61.620  43.082  1.00  0.00          
ATOM   3331  HA  GLN   212      64.493  62.691  42.878  1.00  0.00          
ATOM   3332  CB  GLN   212      63.096  61.156  43.283  1.00  0.00          
ATOM   3333  HB2 GLN   212      63.126  60.082  43.468  1.00  0.00          
ATOM   3334  HB3 GLN   212      62.727  61.701  44.153  1.00  0.00          
ATOM   3335  CG  GLN   212      62.203  61.484  42.104  1.00  0.00          
ATOM   3336  HG2 GLN   212      61.211  61.463  42.555  1.00  0.00          
ATOM   3337  HG3 GLN   212      62.373  62.528  41.841  1.00  0.00          
ATOM   3338  CD  GLN   212      62.327  60.605  40.924  1.00  0.00          
ATOM   3339  OE1 GLN   212      62.730  59.448  41.043  1.00  0.00          
ATOM   3340  NE2 GLN   212      62.062  61.180  39.777  1.00  0.00          
ATOM   3341 HE21 GLN   212      62.182  60.618  38.947  1.00  0.00          
ATOM   3342 HE22 GLN   212      61.614  62.084  39.728  1.00  0.00          
ATOM   3343  C   GLN   212      65.341  61.529  44.340  1.00  0.00          
ATOM   3344  O   GLN   212      65.699  60.488  44.820  1.00  0.00          
ATOM   3345  N   SER   213      65.517  62.658  45.058  1.00  0.00          
ATOM   3346  H   SER   213      64.831  63.388  44.925  1.00  0.00          
ATOM   3347  CA  SER   213      66.350  62.897  46.265  1.00  0.00          
ATOM   3348  HA  SER   213      66.497  62.087  46.980  1.00  0.00          
ATOM   3349  CB  SER   213      67.800  63.191  45.850  1.00  0.00          
ATOM   3350  HB2 SER   213      68.324  63.260  46.803  1.00  0.00          
ATOM   3351  HB3 SER   213      68.156  62.344  45.263  1.00  0.00          
ATOM   3352  OG  SER   213      68.076  64.267  44.957  1.00  0.00          
ATOM   3353  HG  SER   213      68.976  64.598  45.014  1.00  0.00          
ATOM   3354  C   SER   213      65.791  64.162  47.024  1.00  0.00          
ATOM   3355  O   SER   213      65.046  64.965  46.503  1.00  0.00          
ATOM   3356  N   GLY   214      66.218  64.443  48.266  1.00  0.00          
ATOM   3357  H   GLY   214      66.736  63.731  48.761  1.00  0.00          
ATOM   3358  CA  GLY   214      65.640  65.503  49.142  1.00  0.00          
ATOM   3359  HA2 GLY   214      65.212  66.311  48.549  1.00  0.00          
ATOM   3360  HA3 GLY   214      64.803  64.983  49.610  1.00  0.00          
ATOM   3361  C   GLY   214      66.588  65.997  50.292  1.00  0.00          
ATOM   3362  O   GLY   214      67.717  65.608  50.465  1.00  0.00          
ATOM   3363  N   GLN   215      66.070  66.829  51.150  1.00  0.00          
ATOM   3364  H   GLN   215      65.165  67.198  50.895  1.00  0.00          
ATOM   3365  CA  GLN   215      66.774  67.616  52.148  1.00  0.00          
ATOM   3366  HA  GLN   215      67.668  67.075  52.459  1.00  0.00          
ATOM   3367  CB  GLN   215      67.152  69.003  51.532  1.00  0.00          
ATOM   3368  HB2 GLN   215      66.323  69.648  51.243  1.00  0.00          
ATOM   3369  HB3 GLN   215      67.620  69.457  52.405  1.00  0.00          
ATOM   3370  CG  GLN   215      68.205  68.942  50.392  1.00  0.00          
ATOM   3371  HG2 GLN   215      67.779  68.301  49.619  1.00  0.00          
ATOM   3372  HG3 GLN   215      68.372  69.938  49.983  1.00  0.00          
ATOM   3373  CD  GLN   215      69.476  68.305  50.857  1.00  0.00          
ATOM   3374  OE1 GLN   215      70.068  68.460  51.893  1.00  0.00          
ATOM   3375  NE2 GLN   215      70.090  67.492  50.061  1.00  0.00          
ATOM   3376 HE21 GLN   215      70.964  67.114  50.399  1.00  0.00          
ATOM   3377 HE22 GLN   215      69.794  67.165  49.153  1.00  0.00          
ATOM   3378  C   GLN   215      66.046  67.720  53.495  1.00  0.00          
ATOM   3379  O   GLN   215      66.308  68.625  54.224  1.00  0.00          
ATOM   3380  N   LEU   216      65.022  66.909  53.752  1.00  0.00          
ATOM   3381  H   LEU   216      64.902  66.078  53.190  1.00  0.00          
ATOM   3382  CA  LEU   216      64.072  66.972  54.884  1.00  0.00          
ATOM   3383  HA  LEU   216      63.580  67.942  54.950  1.00  0.00          
ATOM   3384  CB  LEU   216      62.972  65.911  54.651  1.00  0.00          
ATOM   3385  HB2 LEU   216      63.410  64.932  54.846  1.00  0.00          
ATOM   3386  HB3 LEU   216      62.229  66.082  55.430  1.00  0.00          
ATOM   3387  CG  LEU   216      62.203  65.950  53.269  1.00  0.00          
ATOM   3388  HG  LEU   216      62.828  66.008  52.378  1.00  0.00          
ATOM   3389  CD1 LEU   216      61.348  64.670  53.307  1.00  0.00          
ATOM   3390 HD11 LEU   216      61.867  63.716  53.214  1.00  0.00          
ATOM   3391 HD12 LEU   216      60.557  64.779  54.049  1.00  0.00          
ATOM   3392 HD13 LEU   216      60.750  64.720  52.397  1.00  0.00          
ATOM   3393  CD2 LEU   216      61.365  67.162  53.225  1.00  0.00          
ATOM   3394 HD21 LEU   216      60.884  67.189  52.247  1.00  0.00          
ATOM   3395 HD22 LEU   216      60.613  67.136  54.013  1.00  0.00          
ATOM   3396 HD23 LEU   216      62.032  68.021  53.305  1.00  0.00          
ATOM   3397  C   LEU   216      64.769  66.687  56.237  1.00  0.00          
ATOM   3398  O   LEU   216      65.956  66.412  56.311  1.00  0.00          
ATOM   3399  N   THR   217      63.948  66.848  57.301  1.00  0.00          
ATOM   3400  H   THR   217      62.968  67.022  57.126  1.00  0.00          
ATOM   3401  CA  THR   217      64.308  66.573  58.676  1.00  0.00          
ATOM   3402  HA  THR   217      65.347  66.247  58.707  1.00  0.00          
ATOM   3403  CB  THR   217      64.222  67.900  59.467  1.00  0.00          
ATOM   3404  HB  THR   217      63.227  68.335  59.378  1.00  0.00          
ATOM   3405  CG2 THR   217      64.604  67.696  60.945  1.00  0.00          
ATOM   3406 HG21 THR   217      63.730  67.399  61.524  1.00  0.00          
ATOM   3407 HG22 THR   217      65.389  66.942  60.998  1.00  0.00          
ATOM   3408 HG23 THR   217      65.118  68.606  61.256  1.00  0.00          
ATOM   3409  OG1 THR   217      65.189  68.743  58.837  1.00  0.00          
ATOM   3410  HG1 THR   217      64.811  68.877  57.965  1.00  0.00          
ATOM   3411  C   THR   217      63.344  65.567  59.226  1.00  0.00          
ATOM   3412  O   THR   217      62.157  65.546  58.793  1.00  0.00          
ATOM   3413  N   THR   218      63.715  64.797  60.307  1.00  0.00          
ATOM   3414  H   THR   218      64.631  64.769  60.732  1.00  0.00          
ATOM   3415  CA  THR   218      62.698  64.002  61.044  1.00  0.00          
ATOM   3416  HA  THR   218      61.752  64.096  60.512  1.00  0.00          
ATOM   3417  CB  THR   218      62.881  62.460  61.076  1.00  0.00          
ATOM   3418  HB  THR   218      63.833  62.202  61.540  1.00  0.00          
ATOM   3419  CG2 THR   218      61.700  61.569  61.469  1.00  0.00          
ATOM   3420 HG21 THR   218      60.876  61.804  60.795  1.00  0.00          
ATOM   3421 HG22 THR   218      61.823  60.508  61.251  1.00  0.00          
ATOM   3422 HG23 THR   218      61.409  61.830  62.487  1.00  0.00          
ATOM   3423  OG1 THR   218      63.011  62.111  59.739  1.00  0.00          
ATOM   3424  HG1 THR   218      63.935  62.279  59.542  1.00  0.00          
ATOM   3425  C   THR   218      62.465  64.431  62.536  1.00  0.00          
ATOM   3426  O   THR   218      63.486  64.742  63.223  1.00  0.00          
ATOM   3427  N   ARG   219      61.208  64.467  62.953  1.00  0.00          
ATOM   3428  H   ARG   219      60.487  64.431  62.247  1.00  0.00          
ATOM   3429  CA  ARG   219      60.775  64.698  64.358  1.00  0.00          
ATOM   3430  HA  ARG   219      61.684  64.751  64.958  1.00  0.00          
ATOM   3431  CB  ARG   219      60.061  66.043  64.350  1.00  0.00          
ATOM   3432  HB2 ARG   219      60.642  66.768  63.781  1.00  0.00          
ATOM   3433  HB3 ARG   219      59.021  65.911  64.050  1.00  0.00          
ATOM   3434  CG  ARG   219      60.080  66.704  65.748  1.00  0.00          
ATOM   3435  HG2 ARG   219      59.507  66.036  66.391  1.00  0.00          
ATOM   3436  HG3 ARG   219      61.115  66.883  66.039  1.00  0.00          
ATOM   3437  CD  ARG   219      59.313  68.028  65.782  1.00  0.00          
ATOM   3438  HD2 ARG   219      59.720  68.686  65.015  1.00  0.00          
ATOM   3439  HD3 ARG   219      58.279  67.751  65.576  1.00  0.00          
ATOM   3440  NE  ARG   219      59.408  68.673  67.086  1.00  0.00          
ATOM   3441  HE  ARG   219      59.217  68.053  67.860  1.00  0.00          
ATOM   3442  CZ  ARG   219      59.515  69.956  67.413  1.00  0.00          
ATOM   3443  NH1 ARG   219      59.600  70.983  66.621  1.00  0.00          
ATOM   3444 HH11 ARG   219      59.609  70.789  65.629  1.00  0.00          
ATOM   3445 HH12 ARG   219      59.773  71.885  67.041  1.00  0.00          
ATOM   3446  NH2 ARG   219      59.564  70.278  68.671  1.00  0.00          
ATOM   3447 HH21 ARG   219      59.520  69.527  69.345  1.00  0.00          
ATOM   3448 HH22 ARG   219      59.680  71.252  68.912  1.00  0.00          
ATOM   3449  C   ARG   219      59.914  63.491  64.850  1.00  0.00          
ATOM   3450  O   ARG   219      59.093  62.998  64.122  1.00  0.00          
ATOM   3451  N   PHE   220      60.269  63.012  66.053  1.00  0.00          
ATOM   3452  H   PHE   220      61.006  63.470  66.570  1.00  0.00          
ATOM   3453  CA  PHE   220      59.657  61.943  66.879  1.00  0.00          
ATOM   3454  HA  PHE   220      59.047  61.218  66.341  1.00  0.00          
ATOM   3455  CB  PHE   220      60.828  61.193  67.611  1.00  0.00          
ATOM   3456  HB2 PHE   220      61.441  60.601  66.932  1.00  0.00          
ATOM   3457  HB3 PHE   220      61.480  61.860  68.176  1.00  0.00          
ATOM   3458  CG  PHE   220      60.318  60.168  68.603  1.00  0.00          
ATOM   3459  CD1 PHE   220      60.385  60.255  70.033  1.00  0.00          
ATOM   3460  HD1 PHE   220      61.000  61.050  70.427  1.00  0.00          
ATOM   3461  CE1 PHE   220      59.845  59.286  70.943  1.00  0.00          
ATOM   3462  HE1 PHE   220      59.972  59.447  72.004  1.00  0.00          
ATOM   3463  CZ  PHE   220      59.077  58.301  70.332  1.00  0.00          
ATOM   3464  HZ  PHE   220      58.440  57.672  70.937  1.00  0.00          
ATOM   3465  CE2 PHE   220      59.163  58.113  68.939  1.00  0.00          
ATOM   3466  HE2 PHE   220      58.731  57.181  68.606  1.00  0.00          
ATOM   3467  CD2 PHE   220      59.761  59.025  68.054  1.00  0.00          
ATOM   3468  HD2 PHE   220      59.932  58.777  67.016  1.00  0.00          
ATOM   3469  C   PHE   220      58.625  62.477  67.956  1.00  0.00          
ATOM   3470  O   PHE   220      58.974  63.347  68.731  1.00  0.00          
ATOM   3471  N   PHE   221      57.415  61.889  67.922  1.00  0.00          
ATOM   3472  H   PHE   221      57.421  61.050  67.359  1.00  0.00          
ATOM   3473  CA  PHE   221      56.276  62.241  68.750  1.00  0.00          
ATOM   3474  HA  PHE   221      56.709  62.796  69.582  1.00  0.00          
ATOM   3475  CB  PHE   221      55.263  63.117  68.004  1.00  0.00          
ATOM   3476  HB2 PHE   221      54.655  62.516  67.328  1.00  0.00          
ATOM   3477  HB3 PHE   221      54.408  63.384  68.625  1.00  0.00          
ATOM   3478  CG  PHE   221      55.638  64.342  67.241  1.00  0.00          
ATOM   3479  CD1 PHE   221      55.476  65.567  67.844  1.00  0.00          
ATOM   3480  HD1 PHE   221      55.281  65.531  68.906  1.00  0.00          
ATOM   3481  CE1 PHE   221      55.537  66.780  67.182  1.00  0.00          
ATOM   3482  HE1 PHE   221      55.219  67.722  67.605  1.00  0.00          
ATOM   3483  CZ  PHE   221      55.914  66.786  65.850  1.00  0.00          
ATOM   3484  HZ  PHE   221      56.001  67.718  65.312  1.00  0.00          
ATOM   3485  CE2 PHE   221      56.180  65.574  65.202  1.00  0.00          
ATOM   3486  HE2 PHE   221      56.503  65.520  64.173  1.00  0.00          
ATOM   3487  CD2 PHE   221      55.962  64.337  65.906  1.00  0.00          
ATOM   3488  HD2 PHE   221      56.290  63.395  65.491  1.00  0.00          
ATOM   3489  C   PHE   221      55.566  61.045  69.323  1.00  0.00          
ATOM   3490  O   PHE   221      55.651  59.884  68.864  1.00  0.00          
ATOM   3491  N   HID   222      54.854  61.208  70.445  1.00  0.00          
ATOM   3492  H   HID   222      54.848  62.096  70.926  1.00  0.00          
ATOM   3493  CA  HID   222      54.223  60.109  71.141  1.00  0.00          
ATOM   3494  HA  HID   222      54.267  59.183  70.568  1.00  0.00          
ATOM   3495  CB  HID   222      54.934  59.910  72.486  1.00  0.00          
ATOM   3496  HB2 HID   222      55.989  59.719  72.287  1.00  0.00          
ATOM   3497  HB3 HID   222      54.849  60.848  73.035  1.00  0.00          
ATOM   3498  CG  HID   222      54.408  58.794  73.421  1.00  0.00          
ATOM   3499  ND1 HID   222      54.380  57.443  73.159  1.00  0.00          
ATOM   3500  HD1 HID   222      54.860  57.057  72.359  1.00  0.00          
ATOM   3501  CE1 HID   222      53.389  56.889  73.897  1.00  0.00          
ATOM   3502  HE1 HID   222      52.919  55.919  73.822  1.00  0.00          
ATOM   3503  NE2 HID   222      52.993  57.764  74.803  1.00  0.00          
ATOM   3504  CD2 HID   222      53.567  59.008  74.429  1.00  0.00          
ATOM   3505  HD2 HID   222      53.228  59.939  74.859  1.00  0.00          
ATOM   3506  C   HID   222      52.754  60.484  71.376  1.00  0.00          
ATOM   3507  O   HID   222      52.394  61.609  71.652  1.00  0.00          
ATOM   3508  N   PHE   223      51.932  59.471  71.254  1.00  0.00          
ATOM   3509  H   PHE   223      52.285  58.543  71.068  1.00  0.00          
ATOM   3510  CA  PHE   223      50.510  59.464  71.670  1.00  0.00          
ATOM   3511  HA  PHE   223      50.238  60.399  72.161  1.00  0.00          
ATOM   3512  CB  PHE   223      49.586  59.436  70.409  1.00  0.00          
ATOM   3513  HB2 PHE   223      49.958  58.644  69.760  1.00  0.00          
ATOM   3514  HB3 PHE   223      48.528  59.336  70.653  1.00  0.00          
ATOM   3515  CG  PHE   223      49.418  60.823  69.701  1.00  0.00          
ATOM   3516  CD1 PHE   223      48.203  61.525  69.822  1.00  0.00          
ATOM   3517  HD1 PHE   223      47.462  61.139  70.507  1.00  0.00          
ATOM   3518  CE1 PHE   223      48.004  62.717  69.125  1.00  0.00          
ATOM   3519  HE1 PHE   223      47.033  63.173  69.255  1.00  0.00          
ATOM   3520  CZ  PHE   223      49.071  63.271  68.378  1.00  0.00          
ATOM   3521  HZ  PHE   223      48.965  64.234  67.901  1.00  0.00          
ATOM   3522  CE2 PHE   223      50.313  62.618  68.253  1.00  0.00          
ATOM   3523  HE2 PHE   223      51.114  63.037  67.662  1.00  0.00          
ATOM   3524  CD2 PHE   223      50.463  61.406  68.839  1.00  0.00          
ATOM   3525  HD2 PHE   223      51.408  60.889  68.761  1.00  0.00          
ATOM   3526  C   PHE   223      50.131  58.327  72.691  1.00  0.00          
ATOM   3527  O   PHE   223      50.229  57.106  72.485  1.00  0.00          
ATOM   3528  N   THR   224      49.513  58.751  73.818  1.00  0.00          
ATOM   3529  H   THR   224      49.280  59.722  73.970  1.00  0.00          
ATOM   3530  CA  THR   224      49.031  57.927  74.909  1.00  0.00          
ATOM   3531  HA  THR   224      49.678  57.072  75.109  1.00  0.00          
ATOM   3532  CB  THR   224      48.927  58.813  76.120  1.00  0.00          
ATOM   3533  HB  THR   224      48.518  58.185  76.912  1.00  0.00          
ATOM   3534  CG2 THR   224      50.339  59.197  76.687  1.00  0.00          
ATOM   3535 HG21 THR   224      50.678  58.417  77.368  1.00  0.00          
ATOM   3536 HG22 THR   224      51.132  59.277  75.943  1.00  0.00          
ATOM   3537 HG23 THR   224      50.276  60.194  77.123  1.00  0.00          
ATOM   3538  OG1 THR   224      48.016  59.776  76.039  1.00  0.00          
ATOM   3539  HG1 THR   224      48.154  60.291  76.837  1.00  0.00          
ATOM   3540  C   THR   224      47.712  57.328  74.614  1.00  0.00          
ATOM   3541  O   THR   224      46.984  57.809  73.716  1.00  0.00          
ATOM   3542  N   ARG   225      47.316  56.275  75.339  1.00  0.00          
ATOM   3543  H   ARG   225      47.927  55.979  76.099  1.00  0.00          
ATOM   3544  CA  ARG   225      46.042  55.541  75.170  1.00  0.00          
ATOM   3545  HA  ARG   225      45.950  55.192  74.140  1.00  0.00          
ATOM   3546  CB  ARG   225      46.121  54.338  76.120  1.00  0.00          
ATOM   3547  HB2 ARG   225      46.904  53.660  75.775  1.00  0.00          
ATOM   3548  HB3 ARG   225      46.434  54.747  77.076  1.00  0.00          
ATOM   3549  CG  ARG   225      44.824  53.535  76.343  1.00  0.00          
ATOM   3550  HG2 ARG   225      44.004  54.206  76.593  1.00  0.00          
ATOM   3551  HG3 ARG   225      44.568  52.997  75.430  1.00  0.00          
ATOM   3552  CD  ARG   225      44.966  52.535  77.503  1.00  0.00          
ATOM   3553  HD2 ARG   225      43.994  52.071  77.678  1.00  0.00          
ATOM   3554  HD3 ARG   225      45.660  51.746  77.214  1.00  0.00          
ATOM   3555  NE  ARG   225      45.413  53.199  78.746  1.00  0.00          
ATOM   3556  HE  ARG   225      44.769  53.835  79.207  1.00  0.00          
ATOM   3557  CZ  ARG   225      46.643  53.235  79.227  1.00  0.00          
ATOM   3558  NH1 ARG   225      47.635  52.548  78.743  1.00  0.00          
ATOM   3559 HH11 ARG   225      47.530  51.960  77.925  1.00  0.00          
ATOM   3560 HH12 ARG   225      48.535  52.621  79.201  1.00  0.00          
ATOM   3561  NH2 ARG   225      46.940  54.048  80.191  1.00  0.00          
ATOM   3562 HH21 ARG   225      46.315  54.839  80.334  1.00  0.00          
ATOM   3563 HH22 ARG   225      47.896  54.064  80.527  1.00  0.00          
ATOM   3564  C   ARG   225      44.806  56.395  75.478  1.00  0.00          
ATOM   3565  O   ARG   225      43.807  56.308  74.760  1.00  0.00          
ATOM   3566  N   GLU   226      44.879  57.198  76.543  1.00  0.00          
ATOM   3567  H   GLU   226      45.760  57.160  77.036  1.00  0.00          
ATOM   3568  CA  GLU   226      43.847  58.056  76.956  1.00  0.00          
ATOM   3569  HA  GLU   226      42.907  57.510  77.025  1.00  0.00          
ATOM   3570  CB  GLU   226      44.316  58.586  78.307  1.00  0.00          
ATOM   3571  HB2 GLU   226      45.370  58.844  78.200  1.00  0.00          
ATOM   3572  HB3 GLU   226      43.857  59.567  78.427  1.00  0.00          
ATOM   3573  CG  GLU   226      43.953  57.873  79.602  1.00  0.00          
ATOM   3574  HG2 GLU   226      44.364  58.491  80.400  1.00  0.00          
ATOM   3575  HG3 GLU   226      42.906  57.645  79.803  1.00  0.00          
ATOM   3576  CD  GLU   226      44.647  56.466  79.647  1.00  0.00          
ATOM   3577  OE1 GLU   226      45.823  56.426  79.231  1.00  0.00          
ATOM   3578  OE2 GLU   226      44.034  55.477  80.045  1.00  0.00          
ATOM   3579  C   GLU   226      43.678  59.238  75.934  1.00  0.00          
ATOM   3580  O   GLU   226      42.531  59.556  75.628  1.00  0.00          
ATOM   3581  N   ASN   227      44.730  59.798  75.374  1.00  0.00          
ATOM   3582  H   ASN   227      45.623  59.374  75.584  1.00  0.00          
ATOM   3583  CA  ASN   227      44.711  60.740  74.299  1.00  0.00          
ATOM   3584  HA  ASN   227      44.161  61.571  74.741  1.00  0.00          
ATOM   3585  CB  ASN   227      46.168  61.217  74.053  1.00  0.00          
ATOM   3586  HB2 ASN   227      46.598  61.454  75.027  1.00  0.00          
ATOM   3587  HB3 ASN   227      46.797  60.431  73.635  1.00  0.00          
ATOM   3588  CG  ASN   227      46.359  62.334  73.059  1.00  0.00          
ATOM   3589  OD1 ASN   227      45.444  62.804  72.418  1.00  0.00          
ATOM   3590  ND2 ASN   227      47.613  62.654  72.790  1.00  0.00          
ATOM   3591 HD21 ASN   227      47.769  63.362  72.086  1.00  0.00          
ATOM   3592 HD22 ASN   227      48.451  62.264  73.196  1.00  0.00          
ATOM   3593  C   ASN   227      44.002  60.114  73.120  1.00  0.00          
ATOM   3594  O   ASN   227      43.154  60.773  72.542  1.00  0.00          
ATOM   3595  N   ILE   228      44.359  58.902  72.682  1.00  0.00          
ATOM   3596  H   ILE   228      45.143  58.435  73.130  1.00  0.00          
ATOM   3597  CA  ILE   228      43.777  58.313  71.460  1.00  0.00          
ATOM   3598  HA  ILE   228      43.951  58.999  70.630  1.00  0.00          
ATOM   3599  CB  ILE   228      44.507  56.983  71.140  1.00  0.00          
ATOM   3600  HB  ILE   228      44.588  56.409  72.065  1.00  0.00          
ATOM   3601  CG2 ILE   228      43.750  56.119  70.116  1.00  0.00          
ATOM   3602 HG21 ILE   228      43.586  56.682  69.196  1.00  0.00          
ATOM   3603 HG22 ILE   228      44.323  55.221  69.887  1.00  0.00          
ATOM   3604 HG23 ILE   228      42.790  55.802  70.524  1.00  0.00          
ATOM   3605  CG1 ILE   228      45.932  57.285  70.611  1.00  0.00          
ATOM   3606 HG12 ILE   228      45.878  57.590  69.564  1.00  0.00          
ATOM   3607 HG13 ILE   228      46.362  58.118  71.166  1.00  0.00          
ATOM   3608  CD1 ILE   228      46.906  56.107  70.744  1.00  0.00          
ATOM   3609 HD11 ILE   228      46.581  55.266  70.133  1.00  0.00          
ATOM   3610 HD12 ILE   228      47.897  56.420  70.414  1.00  0.00          
ATOM   3611 HD13 ILE   228      46.969  55.794  71.787  1.00  0.00          
ATOM   3612  C   ILE   228      42.245  58.171  71.587  1.00  0.00          
ATOM   3613  O   ILE   228      41.514  58.367  70.611  1.00  0.00          
ATOM   3614  N   ALA   229      41.751  57.898  72.799  1.00  0.00          
ATOM   3615  H   ALA   229      42.451  57.780  73.518  1.00  0.00          
ATOM   3616  CA  ALA   229      40.346  57.591  73.009  1.00  0.00          
ATOM   3617  HA  ALA   229      39.899  56.987  72.219  1.00  0.00          
ATOM   3618  CB  ALA   229      40.176  56.875  74.344  1.00  0.00          
ATOM   3619  HB1 ALA   229      40.790  57.292  75.143  1.00  0.00          
ATOM   3620  HB2 ALA   229      39.126  56.778  74.618  1.00  0.00          
ATOM   3621  HB3 ALA   229      40.594  55.878  74.204  1.00  0.00          
ATOM   3622  C   ALA   229      39.488  58.939  72.919  1.00  0.00          
ATOM   3623  O   ALA   229      38.387  58.878  72.480  1.00  0.00          
ATOM   3624  N   HID   230      40.161  60.024  73.271  1.00  0.00          
ATOM   3625  H   HID   230      41.057  59.911  73.725  1.00  0.00          
ATOM   3626  CA  HID   230      39.550  61.344  73.146  1.00  0.00          
ATOM   3627  HA  HID   230      38.571  61.431  73.619  1.00  0.00          
ATOM   3628  CB  HID   230      40.409  62.430  73.744  1.00  0.00          
ATOM   3629  HB2 HID   230      40.529  62.231  74.809  1.00  0.00          
ATOM   3630  HB3 HID   230      41.448  62.314  73.437  1.00  0.00          
ATOM   3631  CG  HID   230      40.004  63.876  73.468  1.00  0.00          
ATOM   3632  ND1 HID   230      38.972  64.513  74.075  1.00  0.00          
ATOM   3633  HD1 HID   230      38.361  64.148  74.791  1.00  0.00          
ATOM   3634  CE1 HID   230      38.969  65.834  73.665  1.00  0.00          
ATOM   3635  HE1 HID   230      38.257  66.569  74.009  1.00  0.00          
ATOM   3636  NE2 HID   230      40.013  66.077  72.860  1.00  0.00          
ATOM   3637  CD2 HID   230      40.682  64.820  72.740  1.00  0.00          
ATOM   3638  HD2 HID   230      41.665  64.623  72.338  1.00  0.00          
ATOM   3639  C   HID   230      39.362  61.697  71.680  1.00  0.00          
ATOM   3640  O   HID   230      38.280  62.242  71.386  1.00  0.00          
ATOM   3641  N   LEU   231      40.367  61.517  70.779  1.00  0.00          
ATOM   3642  H   LEU   231      41.223  61.108  71.125  1.00  0.00          
ATOM   3643  CA  LEU   231      40.290  61.738  69.329  1.00  0.00          
ATOM   3644  HA  LEU   231      40.026  62.785  69.174  1.00  0.00          
ATOM   3645  CB  LEU   231      41.649  61.449  68.608  1.00  0.00          
ATOM   3646  HB2 LEU   231      41.769  60.382  68.421  1.00  0.00          
ATOM   3647  HB3 LEU   231      41.679  61.904  67.618  1.00  0.00          
ATOM   3648  CG  LEU   231      42.861  62.033  69.281  1.00  0.00          
ATOM   3649  HG  LEU   231      42.843  61.508  70.236  1.00  0.00          
ATOM   3650  CD1 LEU   231      44.172  61.728  68.396  1.00  0.00          
ATOM   3651 HD11 LEU   231      44.234  60.665  68.163  1.00  0.00          
ATOM   3652 HD12 LEU   231      44.281  62.185  67.412  1.00  0.00          
ATOM   3653 HD13 LEU   231      45.026  62.013  69.011  1.00  0.00          
ATOM   3654  CD2 LEU   231      42.825  63.520  69.429  1.00  0.00          
ATOM   3655 HD21 LEU   231      43.724  63.796  69.981  1.00  0.00          
ATOM   3656 HD22 LEU   231      42.610  63.926  68.440  1.00  0.00          
ATOM   3657 HD23 LEU   231      41.972  63.578  70.105  1.00  0.00          
ATOM   3658  C   LEU   231      39.220  60.752  68.760  1.00  0.00          
ATOM   3659  O   LEU   231      38.364  61.242  68.006  1.00  0.00          
ATOM   3660  N   LYS   232      39.105  59.513  69.265  1.00  0.00          
ATOM   3661  H   LYS   232      39.836  59.179  69.889  1.00  0.00          
ATOM   3662  CA  LYS   232      37.982  58.617  68.941  1.00  0.00          
ATOM   3663  HA  LYS   232      37.962  58.549  67.852  1.00  0.00          
ATOM   3664  CB  LYS   232      38.265  57.193  69.469  1.00  0.00          
ATOM   3665  HB2 LYS   232      39.338  57.004  69.406  1.00  0.00          
ATOM   3666  HB3 LYS   232      37.968  57.118  70.515  1.00  0.00          
ATOM   3667  CG  LYS   232      37.549  56.103  68.644  1.00  0.00          
ATOM   3668  HG2 LYS   232      36.475  56.191  68.804  1.00  0.00          
ATOM   3669  HG3 LYS   232      37.753  56.263  67.584  1.00  0.00          
ATOM   3670  CD  LYS   232      38.019  54.683  69.016  1.00  0.00          
ATOM   3671  HD2 LYS   232      39.072  54.573  68.755  1.00  0.00          
ATOM   3672  HD3 LYS   232      37.910  54.544  70.093  1.00  0.00          
ATOM   3673  CE  LYS   232      37.195  53.608  68.287  1.00  0.00          
ATOM   3674  HE2 LYS   232      36.151  53.719  68.591  1.00  0.00          
ATOM   3675  HE3 LYS   232      37.248  53.775  67.208  1.00  0.00          
ATOM   3676  NZ  LYS   232      37.649  52.229  68.600  1.00  0.00          
ATOM   3677  HZ1 LYS   232      36.870  51.571  68.600  1.00  0.00          
ATOM   3678  HZ2 LYS   232      38.334  51.889  67.920  1.00  0.00          
ATOM   3679  HZ3 LYS   232      38.101  52.172  69.505  1.00  0.00          
ATOM   3680  C   LYS   232      36.596  59.194  69.320  1.00  0.00          
ATOM   3681  O   LYS   232      35.728  59.168  68.443  1.00  0.00          
ATOM   3682  N   SER   233      36.360  59.819  70.500  1.00  0.00          
ATOM   3683  H   SER   233      37.016  59.708  71.260  1.00  0.00          
ATOM   3684  CA  SER   233      35.096  60.419  70.702  1.00  0.00          
ATOM   3685  HA  SER   233      34.311  59.685  70.520  1.00  0.00          
ATOM   3686  CB  SER   233      34.976  60.840  72.189  1.00  0.00          
ATOM   3687  HB2 SER   233      33.964  61.101  72.496  1.00  0.00          
ATOM   3688  HB3 SER   233      35.291  60.005  72.815  1.00  0.00          
ATOM   3689  OG  SER   233      35.696  62.025  72.548  1.00  0.00          
ATOM   3690  HG  SER   233      36.539  62.006  72.088  1.00  0.00          
ATOM   3691  C   SER   233      34.792  61.608  69.839  1.00  0.00          
ATOM   3692  O   SER   233      33.615  61.879  69.452  1.00  0.00          
ATOM   3693  N   LYS   234      35.834  62.455  69.537  1.00  0.00          
ATOM   3694  H   LYS   234      36.747  62.239  69.911  1.00  0.00          
ATOM   3695  CA  LYS   234      35.645  63.534  68.597  1.00  0.00          
ATOM   3696  HA  LYS   234      34.777  64.097  68.940  1.00  0.00          
ATOM   3697  CB  LYS   234      36.931  64.433  68.511  1.00  0.00          
ATOM   3698  HB2 LYS   234      37.846  63.841  68.503  1.00  0.00          
ATOM   3699  HB3 LYS   234      36.929  64.992  67.575  1.00  0.00          
ATOM   3700  CG  LYS   234      36.995  65.466  69.636  1.00  0.00          
ATOM   3701  HG2 LYS   234      36.082  66.046  69.496  1.00  0.00          
ATOM   3702  HG3 LYS   234      36.918  64.964  70.600  1.00  0.00          
ATOM   3703  CD  LYS   234      38.273  66.285  69.704  1.00  0.00          
ATOM   3704  HD2 LYS   234      39.094  65.669  70.070  1.00  0.00          
ATOM   3705  HD3 LYS   234      38.464  66.725  68.725  1.00  0.00          
ATOM   3706  CE  LYS   234      38.230  67.487  70.609  1.00  0.00          
ATOM   3707  HE2 LYS   234      37.442  68.148  70.250  1.00  0.00          
ATOM   3708  HE3 LYS   234      37.850  67.202  71.590  1.00  0.00          
ATOM   3709  NZ  LYS   234      39.529  68.204  70.662  1.00  0.00          
ATOM   3710  HZ1 LYS   234      39.382  69.170  70.916  1.00  0.00          
ATOM   3711  HZ2 LYS   234      40.250  67.838  71.268  1.00  0.00          
ATOM   3712  HZ3 LYS   234      40.004  68.249  69.772  1.00  0.00          
ATOM   3713  C   LYS   234      35.232  63.067  67.246  1.00  0.00          
ATOM   3714  O   LYS   234      34.299  63.573  66.660  1.00  0.00          
ATOM   3715  N   ALA   235      35.863  62.033  66.705  1.00  0.00          
ATOM   3716  H   ALA   235      36.528  61.490  67.237  1.00  0.00          
ATOM   3717  CA  ALA   235      35.537  61.541  65.409  1.00  0.00          
ATOM   3718  HA  ALA   235      35.752  62.385  64.754  1.00  0.00          
ATOM   3719  CB  ALA   235      36.445  60.311  65.178  1.00  0.00          
ATOM   3720  HB1 ALA   235      36.320  59.847  64.200  1.00  0.00          
ATOM   3721  HB2 ALA   235      37.449  60.716  65.298  1.00  0.00          
ATOM   3722  HB3 ALA   235      36.244  59.545  65.928  1.00  0.00          
ATOM   3723  C   ALA   235      34.055  61.025  65.385  1.00  0.00          
ATOM   3724  O   ALA   235      33.409  61.274  64.398  1.00  0.00          
ATOM   3725  N   ASN   236      33.571  60.272  66.359  1.00  0.00          
ATOM   3726  H   ASN   236      34.127  60.171  67.196  1.00  0.00          
ATOM   3727  CA  ASN   236      32.243  59.773  66.438  1.00  0.00          
ATOM   3728  HA  ASN   236      31.937  59.322  65.494  1.00  0.00          
ATOM   3729  CB  ASN   236      32.116  58.727  67.562  1.00  0.00          
ATOM   3730  HB2 ASN   236      33.090  58.244  67.640  1.00  0.00          
ATOM   3731  HB3 ASN   236      31.989  59.207  68.532  1.00  0.00          
ATOM   3732  CG  ASN   236      31.040  57.710  67.325  1.00  0.00          
ATOM   3733  OD1 ASN   236      31.144  56.945  66.410  1.00  0.00          
ATOM   3734  ND2 ASN   236      29.947  57.895  68.018  1.00  0.00          
ATOM   3735 HD21 ASN   236      29.232  57.201  67.850  1.00  0.00          
ATOM   3736 HD22 ASN   236      30.036  58.570  68.764  1.00  0.00          
ATOM   3737  C   ASN   236      31.119  60.825  66.691  1.00  0.00          
ATOM   3738  O   ASN   236      30.078  60.650  66.035  1.00  0.00          
ATOM   3739  N   GLY   237      31.270  61.826  67.583  1.00  0.00          
ATOM   3740  H   GLY   237      32.103  61.814  68.155  1.00  0.00          
ATOM   3741  CA  GLY   237      30.304  62.916  67.723  1.00  0.00          
ATOM   3742  HA2 GLY   237      29.261  62.614  67.816  1.00  0.00          
ATOM   3743  HA3 GLY   237      30.481  63.447  68.658  1.00  0.00          
ATOM   3744  C   GLY   237      30.283  63.948  66.547  1.00  0.00          
ATOM   3745  O   GLY   237      29.256  64.573  66.246  1.00  0.00          
ATOM   3746  N   GLU   238      31.339  64.155  65.834  1.00  0.00          
ATOM   3747  H   GLU   238      32.171  63.688  66.165  1.00  0.00          
ATOM   3748  CA  GLU   238      31.398  64.797  64.534  1.00  0.00          
ATOM   3749  HA  GLU   238      30.966  65.773  64.753  1.00  0.00          
ATOM   3750  CB  GLU   238      32.888  65.034  64.177  1.00  0.00          
ATOM   3751  HB2 GLU   238      33.459  65.500  64.980  1.00  0.00          
ATOM   3752  HB3 GLU   238      33.320  64.068  63.911  1.00  0.00          
ATOM   3753  CG  GLU   238      33.020  65.963  62.953  1.00  0.00          
ATOM   3754  HG2 GLU   238      32.465  65.544  62.114  1.00  0.00          
ATOM   3755  HG3 GLU   238      32.634  66.980  63.026  1.00  0.00          
ATOM   3756  CD  GLU   238      34.463  66.039  62.420  1.00  0.00          
ATOM   3757  OE1 GLU   238      35.418  66.145  63.268  1.00  0.00          
ATOM   3758  OE2 GLU   238      34.666  66.039  61.167  1.00  0.00          
ATOM   3759  C   GLU   238      30.711  64.112  63.323  1.00  0.00          
ATOM   3760  O   GLU   238      29.987  64.918  62.665  1.00  0.00          
ATOM   3761  N   VAL   239      30.884  62.819  63.034  1.00  0.00          
ATOM   3762  H   VAL   239      31.474  62.187  63.556  1.00  0.00          
ATOM   3763  CA  VAL   239      30.074  62.186  61.939  1.00  0.00          
ATOM   3764  HA  VAL   239      30.147  62.870  61.094  1.00  0.00          
ATOM   3765  CB  VAL   239      30.715  60.934  61.397  1.00  0.00          
ATOM   3766  HB  VAL   239      30.720  60.257  62.251  1.00  0.00          
ATOM   3767  CG1 VAL   239      29.920  60.139  60.365  1.00  0.00          
ATOM   3768 HG11 VAL   239      28.969  59.809  60.785  1.00  0.00          
ATOM   3769 HG12 VAL   239      29.748  60.750  59.479  1.00  0.00          
ATOM   3770 HG13 VAL   239      30.514  59.280  60.055  1.00  0.00          
ATOM   3771  CG2 VAL   239      32.124  61.218  60.794  1.00  0.00          
ATOM   3772 HG21 VAL   239      32.791  61.759  61.465  1.00  0.00          
ATOM   3773 HG22 VAL   239      32.686  60.296  60.639  1.00  0.00          
ATOM   3774 HG23 VAL   239      32.017  61.764  59.857  1.00  0.00          
ATOM   3775  C   VAL   239      28.563  61.968  62.280  1.00  0.00          
ATOM   3776  O   VAL   239      28.283  61.721  63.469  1.00  0.00          
ATOM   3777  N   THR   240      27.692  62.193  61.295  1.00  0.00          
ATOM   3778  H   THR   240      28.073  62.501  60.412  1.00  0.00          
ATOM   3779  CA  THR   240      26.231  62.092  61.386  1.00  0.00          
ATOM   3780  HA  THR   240      25.808  62.891  61.996  1.00  0.00          
ATOM   3781  CB  THR   240      25.614  62.390  60.030  1.00  0.00          
ATOM   3782  HB  THR   240      25.820  63.416  59.726  1.00  0.00          
ATOM   3783  CG2 THR   240      26.058  61.434  58.944  1.00  0.00          
ATOM   3784 HG21 THR   240      27.061  61.615  58.558  1.00  0.00          
ATOM   3785 HG22 THR   240      25.934  60.440  59.373  1.00  0.00          
ATOM   3786 HG23 THR   240      25.417  61.573  58.073  1.00  0.00          
ATOM   3787  OG1 THR   240      24.206  62.266  60.190  1.00  0.00          
ATOM   3788  HG1 THR   240      24.003  63.200  60.279  1.00  0.00          
ATOM   3789  C   THR   240      25.731  60.725  62.000  1.00  0.00          
ATOM   3790  O   THR   240      26.229  59.676  61.666  1.00  0.00          
ATOM   3791  N   GLY   241      24.758  60.735  62.925  1.00  0.00          
ATOM   3792  H   GLY   241      24.473  61.644  63.262  1.00  0.00          
ATOM   3793  CA  GLY   241      24.073  59.475  63.332  1.00  0.00          
ATOM   3794  HA2 GLY   241      24.790  58.754  63.724  1.00  0.00          
ATOM   3795  HA3 GLY   241      23.378  59.646  64.154  1.00  0.00          
ATOM   3796  C   GLY   241      23.320  58.780  62.214  1.00  0.00          
ATOM   3797  O   GLY   241      23.122  57.584  62.325  1.00  0.00          
ATOM   3798  N   ASN   242      23.063  59.421  61.075  1.00  0.00          
ATOM   3799  H   ASN   242      23.288  60.405  61.055  1.00  0.00          
ATOM   3800  CA  ASN   242      22.296  58.853  59.930  1.00  0.00          
ATOM   3801  HA  ASN   242      21.482  58.357  60.459  1.00  0.00          
ATOM   3802  CB  ASN   242      21.865  59.961  59.034  1.00  0.00          
ATOM   3803  HB2 ASN   242      22.747  60.492  58.675  1.00  0.00          
ATOM   3804  HB3 ASN   242      21.369  59.591  58.137  1.00  0.00          
ATOM   3805  CG  ASN   242      20.867  60.849  59.679  1.00  0.00          
ATOM   3806  OD1 ASN   242      19.681  60.485  59.809  1.00  0.00          
ATOM   3807  ND2 ASN   242      21.177  62.017  60.189  1.00  0.00          
ATOM   3808 HD21 ASN   242      20.483  62.485  60.755  1.00  0.00          
ATOM   3809 HD22 ASN   242      22.144  62.305  60.157  1.00  0.00          
ATOM   3810  C   ASN   242      23.156  57.843  59.174  1.00  0.00          
ATOM   3811  O   ASN   242      22.846  57.403  58.079  1.00  0.00          
ATOM   3812  N   THR   243      24.393  57.574  59.592  1.00  0.00          
ATOM   3813  H   THR   243      24.677  57.908  60.501  1.00  0.00          
ATOM   3814  CA  THR   243      25.260  56.533  59.002  1.00  0.00          
ATOM   3815  HA  THR   243      24.622  55.896  58.389  1.00  0.00          
ATOM   3816  CB  THR   243      26.308  57.266  58.107  1.00  0.00          
ATOM   3817  HB  THR   243      25.803  58.071  57.573  1.00  0.00          
ATOM   3818  CG2 THR   243      27.515  57.951  58.715  1.00  0.00          
ATOM   3819 HG21 THR   243      27.244  58.825  59.307  1.00  0.00          
ATOM   3820 HG22 THR   243      28.096  57.298  59.367  1.00  0.00          
ATOM   3821 HG23 THR   243      28.125  58.385  57.923  1.00  0.00          
ATOM   3822  OG1 THR   243      26.835  56.377  57.173  1.00  0.00          
ATOM   3823  HG1 THR   243      26.157  55.822  56.781  1.00  0.00          
ATOM   3824  C   THR   243      25.952  55.711  60.135  1.00  0.00          
ATOM   3825  O   THR   243      25.950  56.069  61.331  1.00  0.00          
ATOM   3826  N   GLU   244      26.578  54.608  59.733  1.00  0.00          
ATOM   3827  H   GLU   244      26.620  54.469  58.734  1.00  0.00          
ATOM   3828  CA  GLU   244      27.195  53.641  60.685  1.00  0.00          
ATOM   3829  HA  GLU   244      26.487  53.509  61.503  1.00  0.00          
ATOM   3830  CB  GLU   244      27.289  52.249  60.116  1.00  0.00          
ATOM   3831  HB2 GLU   244      27.585  51.605  60.945  1.00  0.00          
ATOM   3832  HB3 GLU   244      26.272  52.110  59.748  1.00  0.00          
ATOM   3833  CG  GLU   244      28.308  52.126  58.998  1.00  0.00          
ATOM   3834  HG2 GLU   244      28.258  52.994  58.341  1.00  0.00          
ATOM   3835  HG3 GLU   244      29.297  52.261  59.435  1.00  0.00          
ATOM   3836  CD  GLU   244      28.081  50.860  58.308  1.00  0.00          
ATOM   3837  OE1 GLU   244      27.910  49.789  58.954  1.00  0.00          
ATOM   3838  OE2 GLU   244      28.112  50.834  57.024  1.00  0.00          
ATOM   3839  C   GLU   244      28.468  54.114  61.439  1.00  0.00          
ATOM   3840  O   GLU   244      28.741  53.467  62.487  1.00  0.00          
ATOM   3841  N   ARG   245      29.156  55.122  60.903  1.00  0.00          
ATOM   3842  H   ARG   245      28.802  55.411  60.002  1.00  0.00          
ATOM   3843  CA  ARG   245      30.262  55.952  61.504  1.00  0.00          
ATOM   3844  HA  ARG   245      30.785  56.326  60.624  1.00  0.00          
ATOM   3845  CB  ARG   245      29.704  57.213  62.206  1.00  0.00          
ATOM   3846  HB2 ARG   245      30.547  57.898  62.292  1.00  0.00          
ATOM   3847  HB3 ARG   245      28.966  57.699  61.567  1.00  0.00          
ATOM   3848  CG  ARG   245      29.026  56.992  63.615  1.00  0.00          
ATOM   3849  HG2 ARG   245      28.221  56.257  63.641  1.00  0.00          
ATOM   3850  HG3 ARG   245      29.776  56.547  64.270  1.00  0.00          
ATOM   3851  CD  ARG   245      28.551  58.278  64.191  1.00  0.00          
ATOM   3852  HD2 ARG   245      29.453  58.848  64.415  1.00  0.00          
ATOM   3853  HD3 ARG   245      28.019  58.867  63.444  1.00  0.00          
ATOM   3854  NE  ARG   245      27.683  58.016  65.352  1.00  0.00          
ATOM   3855  HE  ARG   245      27.707  57.066  65.696  1.00  0.00          
ATOM   3856  CZ  ARG   245      27.129  58.947  66.190  1.00  0.00          
ATOM   3857  NH1 ARG   245      27.352  60.189  66.223  1.00  0.00          
ATOM   3858 HH11 ARG   245      28.226  60.517  65.838  1.00  0.00          
ATOM   3859 HH12 ARG   245      27.078  60.711  67.043  1.00  0.00          
ATOM   3860  NH2 ARG   245      26.277  58.505  67.032  1.00  0.00          
ATOM   3861 HH21 ARG   245      26.168  57.501  67.060  1.00  0.00          
ATOM   3862 HH22 ARG   245      25.806  59.128  67.673  1.00  0.00          
ATOM   3863  C   ARG   245      31.360  55.290  62.260  1.00  0.00          
ATOM   3864  O   ARG   245      32.297  55.993  62.689  1.00  0.00          
ATOM   3865  N   ARG   246      31.423  53.956  62.413  1.00  0.00          
ATOM   3866  H   ARG   246      30.598  53.438  62.136  1.00  0.00          
ATOM   3867  CA  ARG   246      32.539  53.204  63.051  1.00  0.00          
ATOM   3868  HA  ARG   246      32.666  53.590  64.062  1.00  0.00          
ATOM   3869  CB  ARG   246      32.154  51.710  63.172  1.00  0.00          
ATOM   3870  HB2 ARG   246      31.351  51.627  63.906  1.00  0.00          
ATOM   3871  HB3 ARG   246      31.742  51.386  62.215  1.00  0.00          
ATOM   3872  CG  ARG   246      33.262  50.697  63.551  1.00  0.00          
ATOM   3873  HG2 ARG   246      32.788  49.718  63.633  1.00  0.00          
ATOM   3874  HG3 ARG   246      33.983  50.636  62.736  1.00  0.00          
ATOM   3875  CD  ARG   246      34.022  50.971  64.863  1.00  0.00          
ATOM   3876  HD2 ARG   246      34.639  51.859  64.737  1.00  0.00          
ATOM   3877  HD3 ARG   246      33.295  51.168  65.653  1.00  0.00          
ATOM   3878  NE  ARG   246      34.854  49.811  65.270  1.00  0.00          
ATOM   3879  HE  ARG   246      34.377  48.924  65.352  1.00  0.00          
ATOM   3880  CZ  ARG   246      36.135  49.799  65.621  1.00  0.00          
ATOM   3881  NH1 ARG   246      36.906  50.850  65.579  1.00  0.00          
ATOM   3882 HH11 ARG   246      36.591  51.696  65.139  1.00  0.00          
ATOM   3883 HH12 ARG   246      37.874  50.773  65.905  1.00  0.00          
ATOM   3884  NH2 ARG   246      36.703  48.709  66.045  1.00  0.00          
ATOM   3885 HH21 ARG   246      36.200  47.830  66.103  1.00  0.00          
ATOM   3886 HH22 ARG   246      37.705  48.736  66.236  1.00  0.00          
ATOM   3887  C   ARG   246      33.869  53.411  62.308  1.00  0.00          
ATOM   3888  O   ARG   246      34.018  53.015  61.156  1.00  0.00          
ATOM   3889  N   ILE   247      34.827  54.012  63.012  1.00  0.00          
ATOM   3890  H   ILE   247      34.585  54.267  63.957  1.00  0.00          
ATOM   3891  CA  ILE   247      36.175  54.392  62.550  1.00  0.00          
ATOM   3892  HA  ILE   247      36.345  53.996  61.547  1.00  0.00          
ATOM   3893  CB  ILE   247      36.271  55.941  62.492  1.00  0.00          
ATOM   3894  HB  ILE   247      35.908  56.323  63.448  1.00  0.00          
ATOM   3895  CG2 ILE   247      37.705  56.462  62.310  1.00  0.00          
ATOM   3896 HG21 ILE   247      37.712  57.550  62.282  1.00  0.00          
ATOM   3897 HG22 ILE   247      38.331  56.162  63.148  1.00  0.00          
ATOM   3898 HG23 ILE   247      38.119  56.077  61.379  1.00  0.00          
ATOM   3899  CG1 ILE   247      35.390  56.524  61.363  1.00  0.00          
ATOM   3900 HG12 ILE   247      35.904  56.431  60.405  1.00  0.00          
ATOM   3901 HG13 ILE   247      34.465  55.959  61.288  1.00  0.00          
ATOM   3902  CD1 ILE   247      35.005  57.993  61.597  1.00  0.00          
ATOM   3903 HD11 ILE   247      35.876  58.640  61.506  1.00  0.00          
ATOM   3904 HD12 ILE   247      34.267  58.293  60.856  1.00  0.00          
ATOM   3905 HD13 ILE   247      34.564  58.111  62.588  1.00  0.00          
ATOM   3906  C   ILE   247      37.229  53.771  63.486  1.00  0.00          
ATOM   3907  O   ILE   247      37.007  53.703  64.702  1.00  0.00          
ATOM   3908  N   SER   248      38.371  53.330  62.949  1.00  0.00          
ATOM   3909  H   SER   248      38.466  53.383  61.942  1.00  0.00          
ATOM   3910  CA  SER   248      39.487  52.775  63.737  1.00  0.00          
ATOM   3911  HA  SER   248      39.097  52.018  64.416  1.00  0.00          
ATOM   3912  CB  SER   248      40.509  52.090  62.823  1.00  0.00          
ATOM   3913  HB2 SER   248      40.057  51.214  62.355  1.00  0.00          
ATOM   3914  HB3 SER   248      40.804  52.792  62.051  1.00  0.00          
ATOM   3915  OG  SER   248      41.683  51.712  63.517  1.00  0.00          
ATOM   3916  HG  SER   248      41.767  50.727  63.448  1.00  0.00          
ATOM   3917  C   SER   248      40.189  53.853  64.566  1.00  0.00          
ATOM   3918  O   SER   248      40.360  54.987  64.112  1.00  0.00          
ATOM   3919  N   SER   249      40.685  53.485  65.749  1.00  0.00          
ATOM   3920  H   SER   249      40.463  52.547  66.082  1.00  0.00          
ATOM   3921  CA  SER   249      41.573  54.343  66.549  1.00  0.00          
ATOM   3922  HA  SER   249      41.004  55.214  66.873  1.00  0.00          
ATOM   3923  CB  SER   249      42.035  53.587  67.799  1.00  0.00          
ATOM   3924  HB2 SER   249      42.546  54.289  68.457  1.00  0.00          
ATOM   3925  HB3 SER   249      41.169  53.186  68.329  1.00  0.00          
ATOM   3926  OG  SER   249      42.928  52.533  67.483  1.00  0.00          
ATOM   3927  HG  SER   249      42.409  51.780  67.130  1.00  0.00          
ATOM   3928  C   SER   249      42.786  54.862  65.752  1.00  0.00          
ATOM   3929  O   SER   249      43.183  56.015  65.932  1.00  0.00          
ATOM   3930  N   LEU   250      43.329  54.064  64.820  1.00  0.00          
ATOM   3931  H   LEU   250      42.934  53.139  64.689  1.00  0.00          
ATOM   3932  CA  LEU   250      44.421  54.490  63.939  1.00  0.00          
ATOM   3933  HA  LEU   250      45.154  55.017  64.551  1.00  0.00          
ATOM   3934  CB  LEU   250      45.105  53.253  63.326  1.00  0.00          
ATOM   3935  HB2 LEU   250      45.461  52.623  64.135  1.00  0.00          
ATOM   3936  HB3 LEU   250      44.367  52.684  62.757  1.00  0.00          
ATOM   3937  CG  LEU   250      46.297  53.571  62.404  1.00  0.00          
ATOM   3938  HG  LEU   250      45.939  54.124  61.538  1.00  0.00          
ATOM   3939  CD1 LEU   250      47.397  54.380  63.097  1.00  0.00          
ATOM   3940 HD11 LEU   250      47.030  55.372  63.357  1.00  0.00          
ATOM   3941 HD12 LEU   250      47.730  53.866  63.999  1.00  0.00          
ATOM   3942 HD13 LEU   250      48.239  54.500  62.417  1.00  0.00          
ATOM   3943  CD2 LEU   250      46.934  52.274  61.913  1.00  0.00          
ATOM   3944 HD21 LEU   250      46.182  51.659  61.420  1.00  0.00          
ATOM   3945 HD22 LEU   250      47.722  52.502  61.195  1.00  0.00          
ATOM   3946 HD23 LEU   250      47.367  51.721  62.745  1.00  0.00          
ATOM   3947  C   LEU   250      43.941  55.473  62.863  1.00  0.00          
ATOM   3948  O   LEU   250      44.577  56.501  62.652  1.00  0.00          
ATOM   3949  N   GLN   251      42.798  55.204  62.221  1.00  0.00          
ATOM   3950  H   GLN   251      42.289  54.377  62.494  1.00  0.00          
ATOM   3951  CA  GLN   251      42.205  56.107  61.219  1.00  0.00          
ATOM   3952  HA  GLN   251      42.912  56.243  60.399  1.00  0.00          
ATOM   3953  CB  GLN   251      40.913  55.489  60.651  1.00  0.00          
ATOM   3954  HB2 GLN   251      40.271  55.233  61.492  1.00  0.00          
ATOM   3955  HB3 GLN   251      40.396  56.233  60.043  1.00  0.00          
ATOM   3956  CG  GLN   251      41.127  54.230  59.786  1.00  0.00          
ATOM   3957  HG2 GLN   251      41.433  54.527  58.783  1.00  0.00          
ATOM   3958  HG3 GLN   251      41.930  53.629  60.211  1.00  0.00          
ATOM   3959  CD  GLN   251      39.873  53.353  59.689  1.00  0.00          
ATOM   3960  OE1 GLN   251      38.740  53.785  59.858  1.00  0.00          
ATOM   3961  NE2 GLN   251      40.017  52.064  59.484  1.00  0.00          
ATOM   3962 HE21 GLN   251      39.193  51.488  59.463  1.00  0.00          
ATOM   3963 HE22 GLN   251      40.945  51.641  59.472  1.00  0.00          
ATOM   3964  C   GLN   251      41.924  57.502  61.814  1.00  0.00          
ATOM   3965  O   GLN   251      42.177  58.513  61.159  1.00  0.00          
ATOM   3966  N   ALA   252      41.481  57.570  63.076  1.00  0.00          
ATOM   3967  H   ALA   252      41.263  56.703  63.556  1.00  0.00          
ATOM   3968  CA  ALA   252      41.317  58.828  63.804  1.00  0.00          
ATOM   3969  HA  ALA   252      40.679  59.485  63.210  1.00  0.00          
ATOM   3970  CB  ALA   252      40.598  58.542  65.130  1.00  0.00          
ATOM   3971  HB1 ALA   252      41.205  57.886  65.754  1.00  0.00          
ATOM   3972  HB2 ALA   252      40.424  59.479  65.661  1.00  0.00          
ATOM   3973  HB3 ALA   252      39.638  58.062  64.934  1.00  0.00          
ATOM   3974  C   ALA   252      42.656  59.569  64.013  1.00  0.00          
ATOM   3975  O   ALA   252      42.765  60.743  63.652  1.00  0.00          
ATOM   3976  N   LEU   253      43.699  58.906  64.534  1.00  0.00          
ATOM   3977  H   LEU   253      43.613  57.938  64.811  1.00  0.00          
ATOM   3978  CA  LEU   253      45.004  59.530  64.714  1.00  0.00          
ATOM   3979  HA  LEU   253      44.921  60.473  65.256  1.00  0.00          
ATOM   3980  CB  LEU   253      45.898  58.588  65.490  1.00  0.00          
ATOM   3981  HB2 LEU   253      45.478  58.198  66.418  1.00  0.00          
ATOM   3982  HB3 LEU   253      45.976  57.747  64.800  1.00  0.00          
ATOM   3983  CG  LEU   253      47.307  59.175  65.794  1.00  0.00          
ATOM   3984  HG  LEU   253      47.806  59.397  64.851  1.00  0.00          
ATOM   3985  CD1 LEU   253      47.282  60.451  66.593  1.00  0.00          
ATOM   3986 HD11 LEU   253      48.231  60.969  66.729  1.00  0.00          
ATOM   3987 HD12 LEU   253      46.667  61.204  66.100  1.00  0.00          
ATOM   3988 HD13 LEU   253      46.801  60.461  67.571  1.00  0.00          
ATOM   3989  CD2 LEU   253      48.202  58.199  66.552  1.00  0.00          
ATOM   3990 HD21 LEU   253      48.124  57.276  65.979  1.00  0.00          
ATOM   3991 HD22 LEU   253      49.208  58.618  66.564  1.00  0.00          
ATOM   3992 HD23 LEU   253      47.973  58.057  67.609  1.00  0.00          
ATOM   3993  C   LEU   253      45.670  59.954  63.429  1.00  0.00          
ATOM   3994  O   LEU   253      46.355  61.018  63.415  1.00  0.00          
ATOM   3995  N   LEU   254      45.445  59.228  62.322  1.00  0.00          
ATOM   3996  H   LEU   254      44.923  58.364  62.435  1.00  0.00          
ATOM   3997  CA  LEU   254      45.921  59.558  60.970  1.00  0.00          
ATOM   3998  HA  LEU   254      46.976  59.823  61.033  1.00  0.00          
ATOM   3999  CB  LEU   254      45.777  58.326  60.052  1.00  0.00          
ATOM   4000  HB2 LEU   254      44.758  57.947  60.144  1.00  0.00          
ATOM   4001  HB3 LEU   254      45.905  58.642  59.018  1.00  0.00          
ATOM   4002  CG  LEU   254      46.765  57.170  60.316  1.00  0.00          
ATOM   4003  HG  LEU   254      46.704  56.862  61.357  1.00  0.00          
ATOM   4004  CD1 LEU   254      46.393  55.982  59.426  1.00  0.00          
ATOM   4005 HD11 LEU   254      45.376  55.660  59.649  1.00  0.00          
ATOM   4006 HD12 LEU   254      46.456  56.264  58.375  1.00  0.00          
ATOM   4007 HD13 LEU   254      47.073  55.151  59.613  1.00  0.00          
ATOM   4008  CD2 LEU   254      48.223  57.527  60.016  1.00  0.00          
ATOM   4009 HD21 LEU   254      48.858  56.663  60.212  1.00  0.00          
ATOM   4010 HD22 LEU   254      48.332  57.817  58.972  1.00  0.00          
ATOM   4011 HD23 LEU   254      48.552  58.344  60.655  1.00  0.00          
ATOM   4012  C   LEU   254      45.212  60.778  60.347  1.00  0.00          
ATOM   4013  O   LEU   254      45.893  61.624  59.761  1.00  0.00          
ATOM   4014  N   ALA   255      43.889  60.936  60.505  1.00  0.00          
ATOM   4015  H   ALA   255      43.351  60.252  61.018  1.00  0.00          
ATOM   4016  CA  ALA   255      43.223  62.205  60.275  1.00  0.00          
ATOM   4017  HA  ALA   255      43.402  62.479  59.236  1.00  0.00          
ATOM   4018  CB  ALA   255      41.688  61.960  60.484  1.00  0.00          
ATOM   4019  HB1 ALA   255      41.458  61.142  59.801  1.00  0.00          
ATOM   4020  HB2 ALA   255      41.428  61.606  61.482  1.00  0.00          
ATOM   4021  HB3 ALA   255      41.104  62.847  60.240  1.00  0.00          
ATOM   4022  C   ALA   255      43.778  63.453  61.085  1.00  0.00          
ATOM   4023  O   ALA   255      43.966  64.521  60.537  1.00  0.00          
ATOM   4024  N   HID   256      44.114  63.230  62.306  1.00  0.00          
ATOM   4025  H   HID   256      43.953  62.289  62.637  1.00  0.00          
ATOM   4026  CA  HID   256      44.551  64.292  63.208  1.00  0.00          
ATOM   4027  HA  HID   256      43.882  65.133  63.029  1.00  0.00          
ATOM   4028  CB  HID   256      44.406  63.902  64.620  1.00  0.00          
ATOM   4029  HB2 HID   256      43.356  63.670  64.799  1.00  0.00          
ATOM   4030  HB3 HID   256      45.047  63.024  64.707  1.00  0.00          
ATOM   4031  CG  HID   256      44.868  65.032  65.605  1.00  0.00          
ATOM   4032  ND1 HID   256      44.183  66.177  65.840  1.00  0.00          
ATOM   4033  HD1 HID   256      43.259  66.365  65.479  1.00  0.00          
ATOM   4034  CE1 HID   256      45.001  66.959  66.578  1.00  0.00          
ATOM   4035  HE1 HID   256      44.955  67.999  66.867  1.00  0.00          
ATOM   4036  NE2 HID   256      46.104  66.351  66.901  1.00  0.00          
ATOM   4037  CD2 HID   256      46.082  65.119  66.290  1.00  0.00          
ATOM   4038  HD2 HID   256      46.855  64.369  66.362  1.00  0.00          
ATOM   4039  C   HID   256      45.889  64.822  62.793  1.00  0.00          
ATOM   4040  O   HID   256      46.101  65.984  62.612  1.00  0.00          
ATOM   4041  N   VAL   257      46.856  63.866  62.485  1.00  0.00          
ATOM   4042  H   VAL   257      46.622  62.921  62.756  1.00  0.00          
ATOM   4043  CA  VAL   257      48.073  64.062  61.762  1.00  0.00          
ATOM   4044  HA  VAL   257      48.817  64.672  62.275  1.00  0.00          
ATOM   4045  CB  VAL   257      48.814  62.741  61.597  1.00  0.00          
ATOM   4046  HB  VAL   257      48.107  61.913  61.654  1.00  0.00          
ATOM   4047  CG1 VAL   257      49.513  62.605  60.241  1.00  0.00          
ATOM   4048 HG11 VAL   257      50.073  61.672  60.183  1.00  0.00          
ATOM   4049 HG12 VAL   257      48.887  62.671  59.352  1.00  0.00          
ATOM   4050 HG13 VAL   257      50.232  63.425  60.252  1.00  0.00          
ATOM   4051  CG2 VAL   257      49.709  62.508  62.827  1.00  0.00          
ATOM   4052 HG21 VAL   257      50.251  61.582  62.631  1.00  0.00          
ATOM   4053 HG22 VAL   257      50.464  63.289  62.917  1.00  0.00          
ATOM   4054 HG23 VAL   257      49.122  62.421  63.741  1.00  0.00          
ATOM   4055  C   VAL   257      47.766  64.864  60.520  1.00  0.00          
ATOM   4056  O   VAL   257      48.447  65.845  60.219  1.00  0.00          
ATOM   4057  N   TRP   258      46.870  64.403  59.604  1.00  0.00          
ATOM   4058  H   TRP   258      46.251  63.643  59.850  1.00  0.00          
ATOM   4059  CA  TRP   258      46.664  65.010  58.253  1.00  0.00          
ATOM   4060  HA  TRP   258      47.623  65.004  57.736  1.00  0.00          
ATOM   4061  CB  TRP   258      45.662  64.258  57.383  1.00  0.00          
ATOM   4062  HB2 TRP   258      45.837  63.188  57.490  1.00  0.00          
ATOM   4063  HB3 TRP   258      44.674  64.366  57.829  1.00  0.00          
ATOM   4064  CG  TRP   258      45.637  64.566  55.895  1.00  0.00          
ATOM   4065  CD1 TRP   258      46.471  65.397  55.207  1.00  0.00          
ATOM   4066  HD1 TRP   258      47.347  65.866  55.630  1.00  0.00          
ATOM   4067  NE1 TRP   258      46.230  65.278  53.859  1.00  0.00          
ATOM   4068  HE1 TRP   258      46.720  65.810  53.154  1.00  0.00          
ATOM   4069  CE2 TRP   258      45.209  64.394  53.552  1.00  0.00          
ATOM   4070  CZ2 TRP   258      44.521  63.964  52.425  1.00  0.00          
ATOM   4071  HZ2 TRP   258      44.798  64.305  51.438  1.00  0.00          
ATOM   4072  CH2 TRP   258      43.607  62.896  52.526  1.00  0.00          
ATOM   4073  HH2 TRP   258      43.260  62.456  51.603  1.00  0.00          
ATOM   4074  CZ3 TRP   258      43.387  62.173  53.740  1.00  0.00          
ATOM   4075  HZ3 TRP   258      42.873  61.225  53.695  1.00  0.00          
ATOM   4076  CE3 TRP   258      43.901  62.712  54.899  1.00  0.00          
ATOM   4077  HE3 TRP   258      43.747  62.205  55.840  1.00  0.00          
ATOM   4078  CD2 TRP   258      44.793  63.873  54.848  1.00  0.00          
ATOM   4079  C   TRP   258      46.259  66.520  58.267  1.00  0.00          
ATOM   4080  O   TRP   258      47.074  67.365  57.849  1.00  0.00          
ATOM   4081  N   ARG   259      45.103  66.810  58.921  1.00  0.00          
ATOM   4082  H   ARG   259      44.582  66.047  59.329  1.00  0.00          
ATOM   4083  CA  ARG   259      44.680  68.184  59.260  1.00  0.00          
ATOM   4084  HA  ARG   259      44.382  68.621  58.307  1.00  0.00          
ATOM   4085  CB  ARG   259      43.503  68.014  60.268  1.00  0.00          
ATOM   4086  HB2 ARG   259      42.768  67.292  59.912  1.00  0.00          
ATOM   4087  HB3 ARG   259      43.863  67.656  61.233  1.00  0.00          
ATOM   4088  CG  ARG   259      42.747  69.250  60.547  1.00  0.00          
ATOM   4089  HG2 ARG   259      42.122  69.018  61.409  1.00  0.00          
ATOM   4090  HG3 ARG   259      43.452  70.039  60.811  1.00  0.00          
ATOM   4091  CD  ARG   259      41.764  69.788  59.496  1.00  0.00          
ATOM   4092  HD2 ARG   259      42.234  70.085  58.558  1.00  0.00          
ATOM   4093  HD3 ARG   259      41.017  69.004  59.371  1.00  0.00          
ATOM   4094  NE  ARG   259      40.880  70.825  60.114  1.00  0.00          
ATOM   4095  HE  ARG   259      41.436  71.628  60.371  1.00  0.00          
ATOM   4096  CZ  ARG   259      39.575  70.916  60.247  1.00  0.00          
ATOM   4097  NH1 ARG   259      38.800  70.137  59.533  1.00  0.00          
ATOM   4098 HH11 ARG   259      39.139  69.412  58.916  1.00  0.00          
ATOM   4099 HH12 ARG   259      37.795  70.150  59.627  1.00  0.00          
ATOM   4100  NH2 ARG   259      39.073  71.875  60.898  1.00  0.00          
ATOM   4101 HH21 ARG   259      39.501  72.596  61.461  1.00  0.00          
ATOM   4102 HH22 ARG   259      38.064  71.907  60.915  1.00  0.00          
ATOM   4103  C   ARG   259      45.733  69.045  59.881  1.00  0.00          
ATOM   4104  O   ARG   259      45.926  70.189  59.555  1.00  0.00          
ATOM   4105  N   SER   260      46.368  68.452  60.894  1.00  0.00          
ATOM   4106  H   SER   260      45.997  67.553  61.167  1.00  0.00          
ATOM   4107  CA  SER   260      47.441  69.168  61.588  1.00  0.00          
ATOM   4108  HA  SER   260      47.032  70.126  61.910  1.00  0.00          
ATOM   4109  CB  SER   260      47.931  68.525  62.889  1.00  0.00          
ATOM   4110  HB2 SER   260      48.326  67.537  62.652  1.00  0.00          
ATOM   4111  HB3 SER   260      48.678  69.146  63.384  1.00  0.00          
ATOM   4112  OG  SER   260      46.872  68.374  63.835  1.00  0.00          
ATOM   4113  HG  SER   260      46.381  67.637  63.466  1.00  0.00          
ATOM   4114  C   SER   260      48.617  69.568  60.743  1.00  0.00          
ATOM   4115  O   SER   260      49.196  70.630  60.961  1.00  0.00          
ATOM   4116  N   VAL   261      49.061  68.604  59.884  1.00  0.00          
ATOM   4117  H   VAL   261      48.557  67.729  59.910  1.00  0.00          
ATOM   4118  CA  VAL   261      50.105  68.984  58.922  1.00  0.00          
ATOM   4119  HA  VAL   261      50.865  69.562  59.447  1.00  0.00          
ATOM   4120  CB  VAL   261      50.616  67.693  58.151  1.00  0.00          
ATOM   4121  HB  VAL   261      49.812  67.030  57.832  1.00  0.00          
ATOM   4122  CG1 VAL   261      51.558  67.995  56.939  1.00  0.00          
ATOM   4123 HG11 VAL   261      52.080  67.064  56.719  1.00  0.00          
ATOM   4124 HG12 VAL   261      51.035  68.214  56.008  1.00  0.00          
ATOM   4125 HG13 VAL   261      52.237  68.837  57.069  1.00  0.00          
ATOM   4126  CG2 VAL   261      51.500  66.953  59.216  1.00  0.00          
ATOM   4127 HG21 VAL   261      52.491  67.394  59.327  1.00  0.00          
ATOM   4128 HG22 VAL   261      51.003  66.739  60.162  1.00  0.00          
ATOM   4129 HG23 VAL   261      51.762  65.968  58.828  1.00  0.00          
ATOM   4130  C   VAL   261      49.580  69.942  57.849  1.00  0.00          
ATOM   4131  O   VAL   261      50.287  70.861  57.400  1.00  0.00          
ATOM   4132  N   VAL   262      48.317  69.896  57.524  1.00  0.00          
ATOM   4133  H   VAL   262      47.730  69.231  58.007  1.00  0.00          
ATOM   4134  CA  VAL   262      47.705  70.861  56.563  1.00  0.00          
ATOM   4135  HA  VAL   262      48.329  70.971  55.676  1.00  0.00          
ATOM   4136  CB  VAL   262      46.319  70.319  56.096  1.00  0.00          
ATOM   4137  HB  VAL   262      45.911  70.089  57.081  1.00  0.00          
ATOM   4138  CG1 VAL   262      45.362  71.258  55.433  1.00  0.00          
ATOM   4139 HG11 VAL   262      45.877  71.813  54.649  1.00  0.00          
ATOM   4140 HG12 VAL   262      44.557  70.685  54.974  1.00  0.00          
ATOM   4141 HG13 VAL   262      44.980  71.971  56.164  1.00  0.00          
ATOM   4142  CG2 VAL   262      46.380  69.062  55.184  1.00  0.00          
ATOM   4143 HG21 VAL   262      46.768  69.312  54.196  1.00  0.00          
ATOM   4144 HG22 VAL   262      47.047  68.249  55.470  1.00  0.00          
ATOM   4145 HG23 VAL   262      45.387  68.628  55.072  1.00  0.00          
ATOM   4146  C   VAL   262      47.515  72.275  57.116  1.00  0.00          
ATOM   4147  O   VAL   262      47.696  73.188  56.340  1.00  0.00          
ATOM   4148  N   ARG   263      47.221  72.408  58.444  1.00  0.00          
ATOM   4149  H   ARG   263      46.859  71.576  58.887  1.00  0.00          
ATOM   4150  CA  ARG   263      47.259  73.704  59.089  1.00  0.00          
ATOM   4151  HA  ARG   263      46.763  74.392  58.404  1.00  0.00          
ATOM   4152  CB  ARG   263      46.516  73.646  60.415  1.00  0.00          
ATOM   4153  HB2 ARG   263      45.509  73.370  60.103  1.00  0.00          
ATOM   4154  HB3 ARG   263      46.939  72.838  61.011  1.00  0.00          
ATOM   4155  CG  ARG   263      46.471  74.858  61.306  1.00  0.00          
ATOM   4156  HG2 ARG   263      47.487  75.155  61.566  1.00  0.00          
ATOM   4157  HG3 ARG   263      45.974  75.715  60.852  1.00  0.00          
ATOM   4158  CD  ARG   263      45.571  74.420  62.539  1.00  0.00          
ATOM   4159  HD2 ARG   263      45.498  75.336  63.126  1.00  0.00          
ATOM   4160  HD3 ARG   263      44.553  74.185  62.230  1.00  0.00          
ATOM   4161  NE  ARG   263      46.172  73.354  63.345  1.00  0.00          
ATOM   4162  HE  ARG   263      46.898  73.595  64.004  1.00  0.00          
ATOM   4163  CZ  ARG   263      45.630  72.168  63.533  1.00  0.00          
ATOM   4164  NH1 ARG   263      44.597  71.616  62.886  1.00  0.00          
ATOM   4165 HH11 ARG   263      43.927  72.231  62.447  1.00  0.00          
ATOM   4166 HH12 ARG   263      44.262  70.760  63.305  1.00  0.00          
ATOM   4167  NH2 ARG   263      46.364  71.483  64.361  1.00  0.00          
ATOM   4168 HH21 ARG   263      47.296  71.854  64.474  1.00  0.00          
ATOM   4169 HH22 ARG   263      46.103  70.543  64.626  1.00  0.00          
ATOM   4170  C   ARG   263      48.636  74.281  59.260  1.00  0.00          
ATOM   4171  O   ARG   263      48.783  75.510  59.278  1.00  0.00          
ATOM   4172  N   CYS   264      49.680  73.457  59.332  1.00  0.00          
ATOM   4173  H   CYS   264      49.446  72.483  59.202  1.00  0.00          
ATOM   4174  CA  CYS   264      51.087  73.848  59.406  1.00  0.00          
ATOM   4175  HA  CYS   264      51.186  74.766  59.985  1.00  0.00          
ATOM   4176  CB  CYS   264      51.860  72.734  60.215  1.00  0.00          
ATOM   4177  HB2 CYS   264      51.520  71.809  59.748  1.00  0.00          
ATOM   4178  HB3 CYS   264      52.933  72.885  60.096  1.00  0.00          
ATOM   4179  SG  CYS   264      51.338  72.925  61.932  1.00  0.00          
ATOM   4180  HG  CYS   264      50.517  71.873  61.861  1.00  0.00          
ATOM   4181  C   CYS   264      51.692  74.140  58.081  1.00  0.00          
ATOM   4182  O   CYS   264      52.503  75.069  58.001  1.00  0.00          
ATOM   4183  N   GLU   265      51.337  73.475  56.998  1.00  0.00          
ATOM   4184  H   GLU   265      50.713  72.688  57.110  1.00  0.00          
ATOM   4185  CA  GLU   265      51.597  73.882  55.636  1.00  0.00          
ATOM   4186  HA  GLU   265      52.618  74.266  55.630  1.00  0.00          
ATOM   4187  CB  GLU   265      51.496  72.500  54.806  1.00  0.00          
ATOM   4188  HB2 GLU   265      52.100  71.716  55.263  1.00  0.00          
ATOM   4189  HB3 GLU   265      50.449  72.224  54.678  1.00  0.00          
ATOM   4190  CG  GLU   265      51.867  72.701  53.347  1.00  0.00          
ATOM   4191  HG2 GLU   265      51.517  71.807  52.830  1.00  0.00          
ATOM   4192  HG3 GLU   265      51.241  73.482  52.914  1.00  0.00          
ATOM   4193  CD  GLU   265      53.401  72.990  53.153  1.00  0.00          
ATOM   4194  OE1 GLU   265      53.844  74.171  53.185  1.00  0.00          
ATOM   4195  OE2 GLU   265      54.133  72.053  52.870  1.00  0.00          
ATOM   4196  C   GLU   265      50.776  75.075  55.162  1.00  0.00          
ATOM   4197  O   GLU   265      51.302  75.902  54.403  1.00  0.00          
ATOM   4198  N   ARG   266      49.581  75.339  55.730  1.00  0.00          
ATOM   4199  H   ARG   266      49.166  74.628  56.316  1.00  0.00          
ATOM   4200  CA  ARG   266      48.698  76.525  55.401  1.00  0.00          
ATOM   4201  HA  ARG   266      47.783  76.444  55.987  1.00  0.00          
ATOM   4202  CB  ARG   266      49.394  77.823  55.891  1.00  0.00          
ATOM   4203  HB2 ARG   266      50.218  78.059  55.217  1.00  0.00          
ATOM   4204  HB3 ARG   266      48.617  78.587  55.862  1.00  0.00          
ATOM   4205  CG  ARG   266      49.996  77.771  57.320  1.00  0.00          
ATOM   4206  HG2 ARG   266      49.134  77.676  57.980  1.00  0.00          
ATOM   4207  HG3 ARG   266      50.793  77.054  57.515  1.00  0.00          
ATOM   4208  CD  ARG   266      50.477  79.208  57.611  1.00  0.00          
ATOM   4209  HD2 ARG   266      49.633  79.877  57.439  1.00  0.00          
ATOM   4210  HD3 ARG   266      50.539  79.249  58.698  1.00  0.00          
ATOM   4211  NE  ARG   266      51.760  79.480  56.941  1.00  0.00          
ATOM   4212  HE  ARG   266      51.970  78.845  56.184  1.00  0.00          
ATOM   4213  CZ  ARG   266      52.735  80.229  57.374  1.00  0.00          
ATOM   4214  NH1 ARG   266      52.625  80.984  58.415  1.00  0.00          
ATOM   4215 HH11 ARG   266      51.815  80.837  59.000  1.00  0.00          
ATOM   4216 HH12 ARG   266      53.397  81.577  58.683  1.00  0.00          
ATOM   4217  NH2 ARG   266      53.901  80.142  56.786  1.00  0.00          
ATOM   4218 HH21 ARG   266      54.060  79.682  55.901  1.00  0.00          
ATOM   4219 HH22 ARG   266      54.581  80.822  57.095  1.00  0.00          
ATOM   4220  C   ARG   266      48.360  76.586  53.957  1.00  0.00          
ATOM   4221  O   ARG   266      48.635  77.585  53.234  1.00  0.00          
ATOM   4222  N   ILE   267      47.844  75.429  53.529  1.00  0.00          
ATOM   4223  H   ILE   267      47.704  74.699  54.213  1.00  0.00          
ATOM   4224  CA  ILE   267      47.650  75.085  52.094  1.00  0.00          
ATOM   4225  HA  ILE   267      48.596  75.342  51.618  1.00  0.00          
ATOM   4226  CB  ILE   267      47.355  73.606  51.796  1.00  0.00          
ATOM   4227  HB  ILE   267      46.430  73.440  52.348  1.00  0.00          
ATOM   4228  CG2 ILE   267      47.210  73.203  50.269  1.00  0.00          
ATOM   4229 HG21 ILE   267      48.089  73.408  49.657  1.00  0.00          
ATOM   4230 HG22 ILE   267      46.964  72.150  50.130  1.00  0.00          
ATOM   4231 HG23 ILE   267      46.517  73.817  49.694  1.00  0.00          
ATOM   4232  CG1 ILE   267      48.543  72.706  52.298  1.00  0.00          
ATOM   4233 HG12 ILE   267      49.375  72.978  51.648  1.00  0.00          
ATOM   4234 HG13 ILE   267      48.737  73.023  53.323  1.00  0.00          
ATOM   4235  CD1 ILE   267      48.220  71.253  52.194  1.00  0.00          
ATOM   4236 HD11 ILE   267      47.298  71.068  52.745  1.00  0.00          
ATOM   4237 HD12 ILE   267      48.251  70.851  51.182  1.00  0.00          
ATOM   4238 HD13 ILE   267      49.080  70.787  52.675  1.00  0.00          
ATOM   4239  C   ILE   267      46.528  76.001  51.541  1.00  0.00          
ATOM   4240  O   ILE   267      45.557  76.345  52.253  1.00  0.00          
ATOM   4241  N   ASP   268      46.683  76.450  50.304  1.00  0.00          
ATOM   4242  H   ASP   268      47.398  76.020  49.734  1.00  0.00          
ATOM   4243  CA  ASP   268      45.701  77.212  49.592  1.00  0.00          
ATOM   4244  HA  ASP   268      45.486  78.154  50.096  1.00  0.00          
ATOM   4245  CB  ASP   268      46.338  77.652  48.276  1.00  0.00          
ATOM   4246  HB2 ASP   268      47.218  78.198  48.616  1.00  0.00          
ATOM   4247  HB3 ASP   268      46.599  76.795  47.654  1.00  0.00          
ATOM   4248  CG  ASP   268      45.367  78.501  47.388  1.00  0.00          
ATOM   4249  OD1 ASP   268      45.856  78.980  46.366  1.00  0.00          
ATOM   4250  OD2 ASP   268      44.210  78.806  47.723  1.00  0.00          
ATOM   4251  C   ASP   268      44.414  76.459  49.378  1.00  0.00          
ATOM   4252  O   ASP   268      44.465  75.353  48.807  1.00  0.00          
ATOM   4253  N   PRO   269      43.244  76.823  50.020  1.00  0.00          
ATOM   4254  CD  PRO   269      43.078  77.909  50.923  1.00  0.00          
ATOM   4255  HD2 PRO   269      42.721  78.682  50.242  1.00  0.00          
ATOM   4256  HD3 PRO   269      43.941  78.191  51.525  1.00  0.00          
ATOM   4257  CG  PRO   269      41.888  77.535  51.826  1.00  0.00          
ATOM   4258  HG2 PRO   269      41.277  78.364  52.182  1.00  0.00          
ATOM   4259  HG3 PRO   269      42.305  76.900  52.608  1.00  0.00          
ATOM   4260  CB  PRO   269      41.057  76.681  50.894  1.00  0.00          
ATOM   4261  HB2 PRO   269      40.525  77.256  50.137  1.00  0.00          
ATOM   4262  HB3 PRO   269      40.346  76.018  51.387  1.00  0.00          
ATOM   4263  CA  PRO   269      42.115  75.920  50.089  1.00  0.00          
ATOM   4264  HA  PRO   269      42.373  75.064  50.713  1.00  0.00          
ATOM   4265  C   PRO   269      41.520  75.362  48.719  1.00  0.00          
ATOM   4266  O   PRO   269      40.705  74.437  48.738  1.00  0.00          
ATOM   4267  N   GLN   270      41.889  75.935  47.547  1.00  0.00          
ATOM   4268  H   GLN   270      42.421  76.793  47.584  1.00  0.00          
ATOM   4269  CA  GLN   270      41.468  75.317  46.222  1.00  0.00          
ATOM   4270  HA  GLN   270      40.426  75.006  46.300  1.00  0.00          
ATOM   4271  CB  GLN   270      41.531  76.403  45.129  1.00  0.00          
ATOM   4272  HB2 GLN   270      41.191  75.881  44.234  1.00  0.00          
ATOM   4273  HB3 GLN   270      40.814  77.162  45.439  1.00  0.00          
ATOM   4274  CG  GLN   270      42.987  76.916  44.805  1.00  0.00          
ATOM   4275  HG2 GLN   270      43.741  76.795  45.583  1.00  0.00          
ATOM   4276  HG3 GLN   270      43.230  76.317  43.928  1.00  0.00          
ATOM   4277  CD  GLN   270      43.014  78.235  44.091  1.00  0.00          
ATOM   4278  OE1 GLN   270      42.511  78.366  42.991  1.00  0.00          
ATOM   4279  NE2 GLN   270      43.567  79.281  44.686  1.00  0.00          
ATOM   4280 HE21 GLN   270      43.711  80.053  44.050  1.00  0.00          
ATOM   4281 HE22 GLN   270      44.129  79.209  45.521  1.00  0.00          
ATOM   4282  C   GLN   270      42.176  74.040  45.822  1.00  0.00          
ATOM   4283  O   GLN   270      41.764  73.370  44.907  1.00  0.00          
ATOM   4284  N   GLU   271      43.332  73.730  46.408  1.00  0.00          
ATOM   4285  H   GLU   271      43.742  74.362  47.080  1.00  0.00          
ATOM   4286  CA  GLU   271      44.201  72.612  46.076  1.00  0.00          
ATOM   4287  HA  GLU   271      44.347  72.713  45.000  1.00  0.00          
ATOM   4288  CB  GLU   271      45.614  72.807  46.751  1.00  0.00          
ATOM   4289  HB2 GLU   271      45.470  73.118  47.785  1.00  0.00          
ATOM   4290  HB3 GLU   271      46.188  71.880  46.740  1.00  0.00          
ATOM   4291  CG  GLU   271      46.497  73.936  46.192  1.00  0.00          
ATOM   4292  HG2 GLU   271      45.929  74.865  46.146  1.00  0.00          
ATOM   4293  HG3 GLU   271      47.281  74.041  46.943  1.00  0.00          
ATOM   4294  CD  GLU   271      47.168  73.565  44.889  1.00  0.00          
ATOM   4295  OE1 GLU   271      47.551  72.414  44.693  1.00  0.00          
ATOM   4296  OE2 GLU   271      47.545  74.483  44.078  1.00  0.00          
ATOM   4297  C   GLU   271      43.654  71.257  46.464  1.00  0.00          
ATOM   4298  O   GLU   271      42.717  71.112  47.216  1.00  0.00          
ATOM   4299  N   VAL   272      44.270  70.188  45.941  1.00  0.00          
ATOM   4300  H   VAL   272      45.021  70.348  45.282  1.00  0.00          
ATOM   4301  CA  VAL   272      43.964  68.780  46.285  1.00  0.00          
ATOM   4302  HA  VAL   272      43.038  68.750  46.857  1.00  0.00          
ATOM   4303  CB  VAL   272      43.731  67.948  45.009  1.00  0.00          
ATOM   4304  HB  VAL   272      44.645  67.940  44.415  1.00  0.00          
ATOM   4305  CG1 VAL   272      43.342  66.500  45.325  1.00  0.00          
ATOM   4306 HG11 VAL   272      43.144  65.961  44.398  1.00  0.00          
ATOM   4307 HG12 VAL   272      44.160  65.990  45.833  1.00  0.00          
ATOM   4308 HG13 VAL   272      42.452  66.476  45.954  1.00  0.00          
ATOM   4309  CG2 VAL   272      42.601  68.549  44.159  1.00  0.00          
ATOM   4310 HG21 VAL   272      41.694  68.640  44.754  1.00  0.00          
ATOM   4311 HG22 VAL   272      42.890  69.534  43.790  1.00  0.00          
ATOM   4312 HG23 VAL   272      42.403  67.911  43.300  1.00  0.00          
ATOM   4313  C   VAL   272      45.056  68.170  47.180  1.00  0.00          
ATOM   4314  O   VAL   272      46.239  68.431  46.969  1.00  0.00          
ATOM   4315  N   LEU   273      44.667  67.358  48.168  1.00  0.00          
ATOM   4316  H   LEU   273      43.702  67.060  48.180  1.00  0.00          
ATOM   4317  CA  LEU   273      45.534  66.710  49.209  1.00  0.00          
ATOM   4318  HA  LEU   273      46.497  67.213  49.124  1.00  0.00          
ATOM   4319  CB  LEU   273      44.946  67.014  50.529  1.00  0.00          
ATOM   4320  HB2 LEU   273      43.968  66.536  50.587  1.00  0.00          
ATOM   4321  HB3 LEU   273      45.552  66.484  51.264  1.00  0.00          
ATOM   4322  CG  LEU   273      44.771  68.532  50.847  1.00  0.00          
ATOM   4323  HG  LEU   273      44.213  69.001  50.037  1.00  0.00          
ATOM   4324  CD1 LEU   273      44.026  68.568  52.251  1.00  0.00          
ATOM   4325 HD11 LEU   273      43.848  69.617  52.488  1.00  0.00          
ATOM   4326 HD12 LEU   273      43.030  68.138  52.139  1.00  0.00          
ATOM   4327 HD13 LEU   273      44.578  67.964  52.972  1.00  0.00          
ATOM   4328  CD2 LEU   273      46.061  69.327  50.842  1.00  0.00          
ATOM   4329 HD21 LEU   273      45.848  70.329  51.215  1.00  0.00          
ATOM   4330 HD22 LEU   273      46.851  68.833  51.408  1.00  0.00          
ATOM   4331 HD23 LEU   273      46.380  69.494  49.814  1.00  0.00          
ATOM   4332  C   LEU   273      45.574  65.227  48.884  1.00  0.00          
ATOM   4333  O   LEU   273      44.556  64.692  48.369  1.00  0.00          
ATOM   4334  N   TYR   274      46.686  64.553  49.174  1.00  0.00          
ATOM   4335  H   TYR   274      47.472  65.058  49.572  1.00  0.00          
ATOM   4336  CA  TYR   274      46.910  63.145  48.837  1.00  0.00          
ATOM   4337  HA  TYR   274      45.954  62.669  48.618  1.00  0.00          
ATOM   4338  CB  TYR   274      47.795  63.030  47.586  1.00  0.00          
ATOM   4339  HB2 TYR   274      48.780  63.428  47.821  1.00  0.00          
ATOM   4340  HB3 TYR   274      47.922  61.973  47.347  1.00  0.00          
ATOM   4341  CG  TYR   274      47.288  63.752  46.352  1.00  0.00          
ATOM   4342  CD1 TYR   274      46.533  63.060  45.386  1.00  0.00          
ATOM   4343  HD1 TYR   274      46.316  62.010  45.520  1.00  0.00          
ATOM   4344  CE1 TYR   274      46.068  63.733  44.240  1.00  0.00          
ATOM   4345  HE1 TYR   274      45.490  63.207  43.496  1.00  0.00          
ATOM   4346  CZ  TYR   274      46.365  65.100  44.060  1.00  0.00          
ATOM   4347  OH  TYR   274      45.910  65.754  42.961  1.00  0.00          
ATOM   4348  HH  TYR   274      46.292  66.652  42.920  1.00  0.00          
ATOM   4349  CE2 TYR   274      47.127  65.793  45.024  1.00  0.00          
ATOM   4350  HE2 TYR   274      47.348  66.841  44.889  1.00  0.00          
ATOM   4351  CD2 TYR   274      47.591  65.115  46.166  1.00  0.00          
ATOM   4352  HD2 TYR   274      48.171  65.645  46.909  1.00  0.00          
ATOM   4353  C   TYR   274      47.560  62.408  50.012  1.00  0.00          
ATOM   4354  O   TYR   274      48.565  62.867  50.560  1.00  0.00          
ATOM   4355  N   TYR   275      47.003  61.254  50.379  1.00  0.00          
ATOM   4356  H   TYR   275      46.164  60.951  49.892  1.00  0.00          
ATOM   4357  CA  TYR   275      47.415  60.481  51.552  1.00  0.00          
ATOM   4358  HA  TYR   275      48.410  60.797  51.869  1.00  0.00          
ATOM   4359  CB  TYR   275      46.436  60.796  52.690  1.00  0.00          
ATOM   4360  HB2 TYR   275      46.162  61.845  52.605  1.00  0.00          
ATOM   4361  HB3 TYR   275      45.520  60.226  52.559  1.00  0.00          
ATOM   4362  CG  TYR   275      46.937  60.598  54.104  1.00  0.00          
ATOM   4363  CD1 TYR   275      46.797  59.356  54.754  1.00  0.00          
ATOM   4364  HD1 TYR   275      46.414  58.501  54.212  1.00  0.00          
ATOM   4365  CE1 TYR   275      47.110  59.247  56.124  1.00  0.00          
ATOM   4366  HE1 TYR   275      46.983  58.310  56.644  1.00  0.00          
ATOM   4367  CZ  TYR   275      47.561  60.379  56.839  1.00  0.00          
ATOM   4368  OH  TYR   275      47.786  60.298  58.174  1.00  0.00          
ATOM   4369  HH  TYR   275      47.326  61.001  58.654  1.00  0.00          
ATOM   4370  CE2 TYR   275      47.749  61.605  56.173  1.00  0.00          
ATOM   4371  HE2 TYR   275      48.110  62.464  56.718  1.00  0.00          
ATOM   4372  CD2 TYR   275      47.437  61.710  54.807  1.00  0.00          
ATOM   4373  HD2 TYR   275      47.532  62.663  54.304  1.00  0.00          
ATOM   4374  C   TYR   275      47.470  58.996  51.182  1.00  0.00          
ATOM   4375  O   TYR   275      46.443  58.347  50.962  1.00  0.00          
ATOM   4376  N   ILE   276      48.686  58.481  51.013  1.00  0.00          
ATOM   4377  H   ILE   276      49.488  59.079  51.196  1.00  0.00          
ATOM   4378  CA  ILE   276      48.951  57.138  50.497  1.00  0.00          
ATOM   4379  HA  ILE   276      48.097  56.801  49.908  1.00  0.00          
ATOM   4380  CB  ILE   276      50.182  57.142  49.557  1.00  0.00          
ATOM   4381  HB  ILE   276      50.999  57.679  50.040  1.00  0.00          
ATOM   4382  CG2 ILE   276      50.674  55.710  49.253  1.00  0.00          
ATOM   4383 HG21 ILE   276      51.040  55.225  50.158  1.00  0.00          
ATOM   4384 HG22 ILE   276      49.864  55.113  48.831  1.00  0.00          
ATOM   4385 HG23 ILE   276      51.503  55.738  48.546  1.00  0.00          
ATOM   4386  CG1 ILE   276      49.891  57.807  48.193  1.00  0.00          
ATOM   4387 HG12 ILE   276      50.793  57.728  47.594  1.00  0.00          
ATOM   4388 HG13 ILE   276      49.100  57.257  47.685  1.00  0.00          
ATOM   4389  CD1 ILE   276      49.520  59.293  48.203  1.00  0.00          
ATOM   4390 HD11 ILE   276      48.506  59.432  48.573  1.00  0.00          
ATOM   4391 HD12 ILE   276      50.224  59.845  48.825  1.00  0.00          
ATOM   4392 HD13 ILE   276      49.562  59.678  47.184  1.00  0.00          
ATOM   4393  C   ILE   276      49.102  56.184  51.679  1.00  0.00          
ATOM   4394  O   ILE   276      50.104  56.211  52.398  1.00  0.00          
ATOM   4395  N   LEU   277      48.107  55.319  51.853  1.00  0.00          
ATOM   4396  H   LEU   277      47.323  55.358  51.210  1.00  0.00          
ATOM   4397  CA  LEU   277      48.223  54.124  52.681  1.00  0.00          
ATOM   4398  HA  LEU   277      48.844  54.335  53.552  1.00  0.00          
ATOM   4399  CB  LEU   277      46.822  53.685  53.150  1.00  0.00          
ATOM   4400  HB2 LEU   277      46.238  53.403  52.272  1.00  0.00          
ATOM   4401  HB3 LEU   277      46.932  52.797  53.769  1.00  0.00          
ATOM   4402  CG  LEU   277      46.023  54.741  53.940  1.00  0.00          
ATOM   4403  HG  LEU   277      45.831  55.607  53.305  1.00  0.00          
ATOM   4404  CD1 LEU   277      44.679  54.150  54.360  1.00  0.00          
ATOM   4405 HD11 LEU   277      44.838  53.283  55.002  1.00  0.00          
ATOM   4406 HD12 LEU   277      44.102  54.897  54.903  1.00  0.00          
ATOM   4407 HD13 LEU   277      44.118  53.847  53.476  1.00  0.00          
ATOM   4408  CD2 LEU   277      46.753  55.208  55.200  1.00  0.00          
ATOM   4409 HD21 LEU   277      47.011  54.350  55.822  1.00  0.00          
ATOM   4410 HD22 LEU   277      47.659  55.741  54.918  1.00  0.00          
ATOM   4411 HD23 LEU   277      46.115  55.886  55.767  1.00  0.00          
ATOM   4412  C   LEU   277      48.893  53.007  51.870  1.00  0.00          
ATOM   4413  O   LEU   277      48.632  52.876  50.673  1.00  0.00          
ATOM   4414  N   LEU   278      49.684  52.151  52.517  1.00  0.00          
ATOM   4415  H   LEU   278      49.894  52.334  53.488  1.00  0.00          
ATOM   4416  CA  LEU   278      49.912  50.784  52.034  1.00  0.00          
ATOM   4417  HA  LEU   278      49.564  50.693  51.006  1.00  0.00          
ATOM   4418  CB  LEU   278      51.404  50.405  52.051  1.00  0.00          
ATOM   4419  HB2 LEU   278      51.715  50.292  53.088  1.00  0.00          
ATOM   4420  HB3 LEU   278      51.505  49.431  51.571  1.00  0.00          
ATOM   4421  CG  LEU   278      52.370  51.389  51.361  1.00  0.00          
ATOM   4422  HG  LEU   278      52.373  52.336  51.901  1.00  0.00          
ATOM   4423  CD1 LEU   278      53.785  50.812  51.390  1.00  0.00          
ATOM   4424 HD11 LEU   278      54.480  51.536  50.966  1.00  0.00          
ATOM   4425 HD12 LEU   278      54.079  50.612  52.420  1.00  0.00          
ATOM   4426 HD13 LEU   278      53.832  49.888  50.814  1.00  0.00          
ATOM   4427  CD2 LEU   278      52.014  51.656  49.897  1.00  0.00          
ATOM   4428 HD21 LEU   278      51.932  50.717  49.349  1.00  0.00          
ATOM   4429 HD22 LEU   278      51.076  52.203  49.844  1.00  0.00          
ATOM   4430 HD23 LEU   278      52.787  52.271  49.439  1.00  0.00          
ATOM   4431  C   LEU   278      49.073  49.832  52.893  1.00  0.00          
ATOM   4432  O   LEU   278      49.047  49.970  54.117  1.00  0.00          
ATOM   4433  N   ILE   279      48.376  48.884  52.271  1.00  0.00          
ATOM   4434  H   ILE   279      48.442  48.833  51.259  1.00  0.00          
ATOM   4435  CA  ILE   279      47.491  47.919  52.938  1.00  0.00          
ATOM   4436  HA  ILE   279      47.502  48.094  54.014  1.00  0.00          
ATOM   4437  CB  ILE   279      46.027  48.096  52.465  1.00  0.00          
ATOM   4438  HB  ILE   279      46.009  48.004  51.380  1.00  0.00          
ATOM   4439  CG2 ILE   279      45.125  46.995  53.054  1.00  0.00          
ATOM   4440 HG21 ILE   279      45.470  46.006  52.755  1.00  0.00          
ATOM   4441 HG22 ILE   279      45.120  47.064  54.142  1.00  0.00          
ATOM   4442 HG23 ILE   279      44.104  47.103  52.692  1.00  0.00          
ATOM   4443  CG1 ILE   279      45.484  49.497  52.845  1.00  0.00          
ATOM   4444 HG12 ILE   279      45.391  49.569  53.929  1.00  0.00          
ATOM   4445 HG13 ILE   279      46.189  50.261  52.520  1.00  0.00          
ATOM   4446  CD1 ILE   279      44.132  49.843  52.203  1.00  0.00          
ATOM   4447 HD11 ILE   279      43.885  50.882  52.427  1.00  0.00          
ATOM   4448 HD12 ILE   279      44.191  49.719  51.122  1.00  0.00          
ATOM   4449 HD13 ILE   279      43.342  49.208  52.601  1.00  0.00          
ATOM   4450  C   ILE   279      48.045  46.513  52.692  1.00  0.00          
ATOM   4451  O   ILE   279      48.228  46.104  51.543  1.00  0.00          
ATOM   4452  N   ASP   280      48.342  45.794  53.775  1.00  0.00          
ATOM   4453  H   ASP   280      48.100  46.181  54.683  1.00  0.00          
ATOM   4454  CA  ASP   280      48.945  44.459  53.766  1.00  0.00          
ATOM   4455  HA  ASP   280      49.801  44.454  53.094  1.00  0.00          
ATOM   4456  CB  ASP   280      49.479  44.167  55.173  1.00  0.00          
ATOM   4457  HB2 ASP   280      50.143  44.983  55.464  1.00  0.00          
ATOM   4458  HB3 ASP   280      48.645  44.148  55.877  1.00  0.00          
ATOM   4459  CG  ASP   280      50.258  42.857  55.306  1.00  0.00          
ATOM   4460  OD1 ASP   280      50.392  42.078  54.337  1.00  0.00          
ATOM   4461  OD2 ASP   280      50.729  42.605  56.436  1.00  0.00          
ATOM   4462  C   ASP   280      47.943  43.403  53.277  1.00  0.00          
ATOM   4463  O   ASP   280      46.981  43.052  53.980  1.00  0.00          
ATOM   4464  N   ALA   281      48.147  42.920  52.048  1.00  0.00          
ATOM   4465  H   ALA   281      48.960  43.225  51.524  1.00  0.00          
ATOM   4466  CA  ALA   281      47.178  42.091  51.344  1.00  0.00          
ATOM   4467  HA  ALA   281      46.195  42.543  51.475  1.00  0.00          
ATOM   4468  CB  ALA   281      47.500  42.112  49.845  1.00  0.00          
ATOM   4469  HB1 ALA   281      46.695  41.634  49.292  1.00  0.00          
ATOM   4470  HB2 ALA   281      47.606  43.141  49.495  1.00  0.00          
ATOM   4471  HB3 ALA   281      48.422  41.564  49.650  1.00  0.00          
ATOM   4472  C   ALA   281      47.085  40.650  51.870  1.00  0.00          
ATOM   4473  O   ALA   281      46.142  39.959  51.494  1.00  0.00          
ATOM   4474  N   ARG   282      47.993  40.182  52.746  1.00  0.00          
ATOM   4475  H   ARG   282      48.728  40.815  53.052  1.00  0.00          
ATOM   4476  CA  ARG   282      48.057  38.765  53.172  1.00  0.00          
ATOM   4477  HA  ARG   282      48.357  38.151  52.322  1.00  0.00          
ATOM   4478  CB  ARG   282      49.074  38.579  54.303  1.00  0.00          
ATOM   4479  HB2 ARG   282      48.841  39.286  55.099  1.00  0.00          
ATOM   4480  HB3 ARG   282      48.954  37.571  54.699  1.00  0.00          
ATOM   4481  CG  ARG   282      50.544  38.733  53.899  1.00  0.00          
ATOM   4482  HG2 ARG   282      50.820  37.935  53.209  1.00  0.00          
ATOM   4483  HG3 ARG   282      50.702  39.697  53.419  1.00  0.00          
ATOM   4484  CD  ARG   282      51.393  38.640  55.173  1.00  0.00          
ATOM   4485  HD2 ARG   282      51.130  39.464  55.838  1.00  0.00          
ATOM   4486  HD3 ARG   282      51.157  37.705  55.688  1.00  0.00          
ATOM   4487  NE  ARG   282      52.836  38.673  54.896  1.00  0.00          
ATOM   4488  HE  ARG   282      53.341  37.802  54.951  1.00  0.00          
ATOM   4489  CZ  ARG   282      53.586  39.750  54.751  1.00  0.00          
ATOM   4490  NH1 ARG   282      53.122  40.969  54.721  1.00  0.00          
ATOM   4491 HH11 ARG   282      52.123  41.171  54.744  1.00  0.00          
ATOM   4492 HH12 ARG   282      53.793  41.730  54.643  1.00  0.00          
ATOM   4493  NH2 ARG   282      54.867  39.597  54.640  1.00  0.00          
ATOM   4494 HH21 ARG   282      55.291  38.679  54.625  1.00  0.00          
ATOM   4495 HH22 ARG   282      55.465  40.415  54.566  1.00  0.00          
ATOM   4496  C   ARG   282      46.712  38.202  53.639  1.00  0.00          
ATOM   4497  O   ARG   282      46.302  37.154  53.156  1.00  0.00          
ATOM   4498  N   THR   283      46.005  38.900  54.533  1.00  0.00          
ATOM   4499  H   THR   283      46.396  39.780  54.836  1.00  0.00          
ATOM   4500  CA  THR   283      44.688  38.456  55.000  1.00  0.00          
ATOM   4501  HA  THR   283      44.668  37.370  54.919  1.00  0.00          
ATOM   4502  CB  THR   283      44.407  38.892  56.439  1.00  0.00          
ATOM   4503  HB  THR   283      43.569  38.276  56.765  1.00  0.00          
ATOM   4504  CG2 THR   283      45.446  38.340  57.291  1.00  0.00          
ATOM   4505 HG21 THR   283      45.117  38.336  58.330  1.00  0.00          
ATOM   4506 HG22 THR   283      45.571  37.268  57.137  1.00  0.00          
ATOM   4507 HG23 THR   283      46.429  38.732  57.029  1.00  0.00          
ATOM   4508  OG1 THR   283      44.254  40.310  56.602  1.00  0.00          
ATOM   4509  HG1 THR   283      43.644  40.468  57.327  1.00  0.00          
ATOM   4510  C   THR   283      43.552  38.881  54.102  1.00  0.00          
ATOM   4511  O   THR   283      42.540  38.223  54.072  1.00  0.00          
ATOM   4512  N   ARG   284      43.724  39.930  53.281  1.00  0.00          
ATOM   4513  H   ARG   284      44.634  40.367  53.280  1.00  0.00          
ATOM   4514  CA  ARG   284      42.707  40.457  52.344  1.00  0.00          
ATOM   4515  HA  ARG   284      41.733  40.352  52.823  1.00  0.00          
ATOM   4516  CB  ARG   284      42.994  41.955  52.104  1.00  0.00          
ATOM   4517  HB2 ARG   284      43.357  42.404  53.031  1.00  0.00          
ATOM   4518  HB3 ARG   284      43.791  42.046  51.364  1.00  0.00          
ATOM   4519  CG  ARG   284      41.785  42.785  51.633  1.00  0.00          
ATOM   4520  HG2 ARG   284      42.138  43.793  51.411  1.00  0.00          
ATOM   4521  HG3 ARG   284      41.372  42.361  50.718  1.00  0.00          
ATOM   4522  CD  ARG   284      40.684  42.880  52.702  1.00  0.00          
ATOM   4523  HD2 ARG   284      40.202  41.908  52.814  1.00  0.00          
ATOM   4524  HD3 ARG   284      41.139  43.160  53.655  1.00  0.00          
ATOM   4525  NE  ARG   284      39.670  43.887  52.348  1.00  0.00          
ATOM   4526  HE  ARG   284      39.798  44.423  51.498  1.00  0.00          
ATOM   4527  CZ  ARG   284      38.636  44.257  53.079  1.00  0.00          
ATOM   4528  NH1 ARG   284      38.354  43.729  54.235  1.00  0.00          
ATOM   4529 HH11 ARG   284      38.965  43.039  54.647  1.00  0.00          
ATOM   4530 HH12 ARG   284      37.551  44.061  54.762  1.00  0.00          
ATOM   4531  NH2 ARG   284      37.856  45.195  52.637  1.00  0.00          
ATOM   4532 HH21 ARG   284      38.058  45.624  51.742  1.00  0.00          
ATOM   4533 HH22 ARG   284      37.081  45.507  53.207  1.00  0.00          
ATOM   4534  C   ARG   284      42.602  39.677  51.019  1.00  0.00          
ATOM   4535  O   ARG   284      41.538  39.695  50.400  1.00  0.00          
ATOM   4536  N   LEU   285      43.665  38.981  50.601  1.00  0.00          
ATOM   4537  H   LEU   285      44.511  39.048  51.149  1.00  0.00          
ATOM   4538  CA  LEU   285      43.631  38.016  49.474  1.00  0.00          
ATOM   4539  HA  LEU   285      43.296  38.484  48.548  1.00  0.00          
ATOM   4540  CB  LEU   285      44.980  37.557  49.063  1.00  0.00          
ATOM   4541  HB2 LEU   285      45.576  37.304  49.939  1.00  0.00          
ATOM   4542  HB3 LEU   285      44.764  36.716  48.404  1.00  0.00          
ATOM   4543  CG  LEU   285      45.755  38.599  48.264  1.00  0.00          
ATOM   4544  HG  LEU   285      45.601  39.608  48.644  1.00  0.00          
ATOM   4545  CD1 LEU   285      47.238  38.126  48.091  1.00  0.00          
ATOM   4546 HD11 LEU   285      47.773  38.244  49.034  1.00  0.00          
ATOM   4547 HD12 LEU   285      47.324  37.070  47.835  1.00  0.00          
ATOM   4548 HD13 LEU   285      47.655  38.733  47.287  1.00  0.00          
ATOM   4549  CD2 LEU   285      45.261  38.656  46.838  1.00  0.00          
ATOM   4550 HD21 LEU   285      45.888  39.124  46.079  1.00  0.00          
ATOM   4551 HD22 LEU   285      45.140  37.603  46.584  1.00  0.00          
ATOM   4552 HD23 LEU   285      44.241  39.037  46.872  1.00  0.00          
ATOM   4553  C   LEU   285      42.686  36.856  49.717  1.00  0.00          
ATOM   4554  O   LEU   285      42.459  36.387  50.842  1.00  0.00          
ATOM   4555  N   ILE   286      42.064  36.276  48.703  1.00  0.00          
ATOM   4556  H   ILE   286      42.077  36.691  47.782  1.00  0.00          
ATOM   4557  CA  ILE   286      41.227  35.011  48.847  1.00  0.00          
ATOM   4558  HA  ILE   286      41.318  34.726  49.895  1.00  0.00          
ATOM   4559  CB  ILE   286      39.814  35.265  48.373  1.00  0.00          
ATOM   4560  HB  ILE   286      39.864  35.772  47.409  1.00  0.00          
ATOM   4561  CG2 ILE   286      39.050  33.912  48.161  1.00  0.00          
ATOM   4562 HG21 ILE   286      37.979  34.077  48.047  1.00  0.00          
ATOM   4563 HG22 ILE   286      39.435  33.501  47.228  1.00  0.00          
ATOM   4564 HG23 ILE   286      39.044  33.204  48.990  1.00  0.00          
ATOM   4565  CG1 ILE   286      39.017  36.106  49.369  1.00  0.00          
ATOM   4566 HG12 ILE   286      38.604  35.497  50.173  1.00  0.00          
ATOM   4567 HG13 ILE   286      39.661  36.864  49.815  1.00  0.00          
ATOM   4568  CD1 ILE   286      37.856  36.767  48.774  1.00  0.00          
ATOM   4569 HD11 ILE   286      38.141  37.457  47.979  1.00  0.00          
ATOM   4570 HD12 ILE   286      37.185  35.974  48.445  1.00  0.00          
ATOM   4571 HD13 ILE   286      37.375  37.311  49.586  1.00  0.00          
ATOM   4572  C   ILE   286      41.849  33.843  48.037  1.00  0.00          
ATOM   4573  O   ILE   286      42.102  33.997  46.849  1.00  0.00          
ATOM   4574  N   PRO   287      42.166  32.640  48.555  1.00  0.00          
ATOM   4575  CD  PRO   287      42.655  31.507  47.782  1.00  0.00          
ATOM   4576  HD2 PRO   287      43.686  31.722  47.500  1.00  0.00          
ATOM   4577  HD3 PRO   287      42.015  31.401  46.906  1.00  0.00          
ATOM   4578  CG  PRO   287      42.549  30.219  48.613  1.00  0.00          
ATOM   4579  HG2 PRO   287      43.387  29.544  48.441  1.00  0.00          
ATOM   4580  HG3 PRO   287      41.605  29.712  48.415  1.00  0.00          
ATOM   4581  CB  PRO   287      42.561  30.766  50.060  1.00  0.00          
ATOM   4582  HB2 PRO   287      43.528  30.483  50.478  1.00  0.00          
ATOM   4583  HB3 PRO   287      41.778  30.294  50.654  1.00  0.00          
ATOM   4584  CA  PRO   287      42.280  32.286  49.950  1.00  0.00          
ATOM   4585  HA  PRO   287      41.350  32.536  50.461  1.00  0.00          
ATOM   4586  C   PRO   287      43.322  33.145  50.663  1.00  0.00          
ATOM   4587  O   PRO   287      44.197  33.569  49.949  1.00  0.00          
ATOM   4588  N   PRO   288      43.179  33.433  51.949  1.00  0.00          
ATOM   4589  CD  PRO   288      42.054  33.316  52.838  1.00  0.00          
ATOM   4590  HD2 PRO   288      41.805  32.298  53.139  1.00  0.00          
ATOM   4591  HD3 PRO   288      41.151  33.662  52.335  1.00  0.00          
ATOM   4592  CG  PRO   288      42.295  34.245  53.977  1.00  0.00          
ATOM   4593  HG2 PRO   288      41.829  34.006  54.933  1.00  0.00          
ATOM   4594  HG3 PRO   288      41.983  35.256  53.715  1.00  0.00          
ATOM   4595  CB  PRO   288      43.781  34.235  54.089  1.00  0.00          
ATOM   4596  HB2 PRO   288      44.151  33.346  54.599  1.00  0.00          
ATOM   4597  HB3 PRO   288      44.181  35.142  54.542  1.00  0.00          
ATOM   4598  CA  PRO   288      44.264  34.197  52.596  1.00  0.00          
ATOM   4599  HA  PRO   288      44.184  35.225  52.243  1.00  0.00          
ATOM   4600  C   PRO   288      45.688  33.512  52.516  1.00  0.00          
ATOM   4601  O   PRO   288      45.872  32.312  52.335  1.00  0.00          
ATOM   4602  N   LEU   289      46.651  34.400  52.785  1.00  0.00          
ATOM   4603  H   LEU   289      46.450  35.359  53.029  1.00  0.00          
ATOM   4604  CA  LEU   289      47.986  34.005  53.072  1.00  0.00          
ATOM   4605  HA  LEU   289      48.165  32.995  52.705  1.00  0.00          
ATOM   4606  CB  LEU   289      49.111  34.812  52.399  1.00  0.00          
ATOM   4607  HB2 LEU   289      49.121  35.784  52.892  1.00  0.00          
ATOM   4608  HB3 LEU   289      50.106  34.431  52.631  1.00  0.00          
ATOM   4609  CG  LEU   289      48.936  34.902  50.915  1.00  0.00          
ATOM   4610  HG  LEU   289      48.067  35.521  50.693  1.00  0.00          
ATOM   4611  CD1 LEU   289      50.141  35.540  50.367  1.00  0.00          
ATOM   4612 HD11 LEU   289      51.002  34.881  50.474  1.00  0.00          
ATOM   4613 HD12 LEU   289      49.961  35.714  49.306  1.00  0.00          
ATOM   4614 HD13 LEU   289      50.351  36.486  50.865  1.00  0.00          
ATOM   4615  CD2 LEU   289      48.625  33.583  50.154  1.00  0.00          
ATOM   4616 HD21 LEU   289      47.690  33.170  50.533  1.00  0.00          
ATOM   4617 HD22 LEU   289      48.414  33.790  49.105  1.00  0.00          
ATOM   4618 HD23 LEU   289      49.421  32.840  50.203  1.00  0.00          
ATOM   4619  C   LEU   289      48.095  33.884  54.569  1.00  0.00          
ATOM   4620  O   LEU   289      47.591  34.755  55.312  1.00  0.00          
ATOM   4621  N   GLU   290      48.762  32.822  55.058  1.00  0.00          
ATOM   4622  H   GLU   290      48.966  32.074  54.411  1.00  0.00          
ATOM   4623  CA  GLU   290      49.303  32.731  56.362  1.00  0.00          
ATOM   4624  HA  GLU   290      48.602  33.215  57.040  1.00  0.00          
ATOM   4625  CB  GLU   290      49.315  31.244  56.830  1.00  0.00          
ATOM   4626  HB2 GLU   290      50.100  30.698  56.309  1.00  0.00          
ATOM   4627  HB3 GLU   290      49.605  31.332  57.877  1.00  0.00          
ATOM   4628  CG  GLU   290      47.970  30.475  56.621  1.00  0.00          
ATOM   4629  HG2 GLU   290      47.812  30.261  55.564  1.00  0.00          
ATOM   4630  HG3 GLU   290      48.085  29.513  57.119  1.00  0.00          
ATOM   4631  CD  GLU   290      46.767  31.249  57.125  1.00  0.00          
ATOM   4632  OE1 GLU   290      46.868  31.684  58.270  1.00  0.00          
ATOM   4633  OE2 GLU   290      45.635  31.269  56.583  1.00  0.00          
ATOM   4634  C   GLU   290      50.625  33.499  56.668  1.00  0.00          
ATOM   4635  O   GLU   290      51.356  33.834  55.687  1.00  0.00          
ATOM   4636  N   ASP   291      50.862  33.923  57.909  1.00  0.00          
ATOM   4637  H   ASP   291      50.215  33.601  58.614  1.00  0.00          
ATOM   4638  CA  ASP   291      51.861  35.008  58.347  1.00  0.00          
ATOM   4639  HA  ASP   291      51.840  35.748  57.547  1.00  0.00          
ATOM   4640  CB  ASP   291      51.313  35.649  59.580  1.00  0.00          
ATOM   4641  HB2 ASP   291      51.978  36.493  59.767  1.00  0.00          
ATOM   4642  HB3 ASP   291      50.318  36.049  59.383  1.00  0.00          
ATOM   4643  CG  ASP   291      51.110  34.734  60.809  1.00  0.00          
ATOM   4644  OD1 ASP   291      50.401  35.040  61.807  1.00  0.00          
ATOM   4645  OD2 ASP   291      51.914  33.805  60.941  1.00  0.00          
ATOM   4646  C   ASP   291      53.333  34.487  58.314  1.00  0.00          
ATOM   4647  O   ASP   291      54.198  35.348  58.187  1.00  0.00          
ATOM   4648  N   ASP   292      53.545  33.206  58.064  1.00  0.00          
ATOM   4649  H   ASP   292      52.773  32.557  58.004  1.00  0.00          
ATOM   4650  CA  ASP   292      54.835  32.707  57.576  1.00  0.00          
ATOM   4651  HA  ASP   292      55.562  33.039  58.318  1.00  0.00          
ATOM   4652  CB  ASP   292      54.823  31.201  57.517  1.00  0.00          
ATOM   4653  HB2 ASP   292      55.857  30.855  57.516  1.00  0.00          
ATOM   4654  HB3 ASP   292      54.525  30.829  58.497  1.00  0.00          
ATOM   4655  CG  ASP   292      53.888  30.516  56.502  1.00  0.00          
ATOM   4656  OD1 ASP   292      52.643  30.431  56.687  1.00  0.00          
ATOM   4657  OD2 ASP   292      54.496  30.085  55.472  1.00  0.00          
ATOM   4658  C   ASP   292      55.345  33.155  56.187  1.00  0.00          
ATOM   4659  O   ASP   292      56.583  33.148  55.923  1.00  0.00          
ATOM   4660  N   TYR   293      54.514  33.731  55.305  1.00  0.00          
ATOM   4661  H   TYR   293      53.539  33.796  55.562  1.00  0.00          
ATOM   4662  CA  TYR   293      54.973  34.366  54.000  1.00  0.00          
ATOM   4663  HA  TYR   293      55.466  33.633  53.362  1.00  0.00          
ATOM   4664  CB  TYR   293      53.725  34.771  53.200  1.00  0.00          
ATOM   4665  HB2 TYR   293      53.164  33.871  52.945  1.00  0.00          
ATOM   4666  HB3 TYR   293      53.048  35.245  53.911  1.00  0.00          
ATOM   4667  CG  TYR   293      53.964  35.412  51.820  1.00  0.00          
ATOM   4668  CD1 TYR   293      54.197  36.805  51.739  1.00  0.00          
ATOM   4669  HD1 TYR   293      54.110  37.379  52.650  1.00  0.00          
ATOM   4670  CE1 TYR   293      54.489  37.348  50.486  1.00  0.00          
ATOM   4671  HE1 TYR   293      54.515  38.426  50.431  1.00  0.00          
ATOM   4672  CZ  TYR   293      54.557  36.541  49.335  1.00  0.00          
ATOM   4673  OH  TYR   293      54.821  37.143  48.098  1.00  0.00          
ATOM   4674  HH  TYR   293      55.026  38.074  48.212  1.00  0.00          
ATOM   4675  CE2 TYR   293      54.414  35.133  49.518  1.00  0.00          
ATOM   4676  HE2 TYR   293      54.495  34.531  48.625  1.00  0.00          
ATOM   4677  CD2 TYR   293      54.141  34.591  50.744  1.00  0.00          
ATOM   4678  HD2 TYR   293      53.975  33.524  50.767  1.00  0.00          
ATOM   4679  C   TYR   293      55.891  35.499  54.269  1.00  0.00          
ATOM   4680  O   TYR   293      55.549  36.582  54.813  1.00  0.00          
ATOM   4681  N   PHE   294      57.131  35.306  53.858  1.00  0.00          
ATOM   4682  H   PHE   294      57.345  34.386  53.502  1.00  0.00          
ATOM   4683  CA  PHE   294      58.318  36.198  54.126  1.00  0.00          
ATOM   4684  HA  PHE   294      58.113  36.631  55.105  1.00  0.00          
ATOM   4685  CB  PHE   294      59.518  35.280  54.354  1.00  0.00          
ATOM   4686  HB2 PHE   294      59.114  34.423  54.894  1.00  0.00          
ATOM   4687  HB3 PHE   294      59.899  34.996  53.373  1.00  0.00          
ATOM   4688  CG  PHE   294      60.633  35.827  55.188  1.00  0.00          
ATOM   4689  CD1 PHE   294      60.577  35.956  56.558  1.00  0.00          
ATOM   4690  HD1 PHE   294      59.602  35.780  56.987  1.00  0.00          
ATOM   4691  CE1 PHE   294      61.664  36.514  57.232  1.00  0.00          
ATOM   4692  HE1 PHE   294      61.631  36.571  58.310  1.00  0.00          
ATOM   4693  CZ  PHE   294      62.802  36.911  56.565  1.00  0.00          
ATOM   4694  HZ  PHE   294      63.577  37.354  57.172  1.00  0.00          
ATOM   4695  CE2 PHE   294      62.844  36.900  55.156  1.00  0.00          
ATOM   4696  HE2 PHE   294      63.775  37.007  54.618  1.00  0.00          
ATOM   4697  CD2 PHE   294      61.795  36.385  54.491  1.00  0.00          
ATOM   4698  HD2 PHE   294      61.821  36.269  53.418  1.00  0.00          
ATOM   4699  C   PHE   294      58.544  37.330  53.113  1.00  0.00          
ATOM   4700  O   PHE   294      59.298  38.273  53.354  1.00  0.00          
ATOM   4701  N   GLY   295      57.907  37.273  51.951  1.00  0.00          
ATOM   4702  H   GLY   295      57.259  36.524  51.755  1.00  0.00          
ATOM   4703  CA  GLY   295      57.999  38.299  50.929  1.00  0.00          
ATOM   4704  HA2 GLY   295      59.017  38.458  50.575  1.00  0.00          
ATOM   4705  HA3 GLY   295      57.541  37.811  50.068  1.00  0.00          
ATOM   4706  C   GLY   295      57.258  39.535  51.182  1.00  0.00          
ATOM   4707  O   GLY   295      56.498  39.670  52.146  1.00  0.00          
ATOM   4708  N   ASN   296      57.361  40.454  50.218  1.00  0.00          
ATOM   4709  H   ASN   296      57.980  40.268  49.440  1.00  0.00          
ATOM   4710  CA  ASN   296      56.479  41.617  50.101  1.00  0.00          
ATOM   4711  HA  ASN   296      56.411  42.097  51.078  1.00  0.00          
ATOM   4712  CB  ASN   296      57.110  42.612  49.110  1.00  0.00          
ATOM   4713  HB2 ASN   296      57.255  42.124  48.146  1.00  0.00          
ATOM   4714  HB3 ASN   296      56.428  43.449  48.965  1.00  0.00          
ATOM   4715  CG  ASN   296      58.438  43.177  49.590  1.00  0.00          
ATOM   4716  OD1 ASN   296      58.491  44.180  50.288  1.00  0.00          
ATOM   4717  ND2 ASN   296      59.555  42.619  49.199  1.00  0.00          
ATOM   4718 HD21 ASN   296      60.424  42.991  49.566  1.00  0.00          
ATOM   4719 HD22 ASN   296      59.541  41.825  48.554  1.00  0.00          
ATOM   4720  C   ASN   296      55.045  41.217  49.674  1.00  0.00          
ATOM   4721  O   ASN   296      54.866  40.339  48.824  1.00  0.00          
ATOM   4722  N   ALA   297      54.039  41.888  50.249  1.00  0.00          
ATOM   4723  H   ALA   297      54.294  42.556  50.967  1.00  0.00          
ATOM   4724  CA  ALA   297      52.599  41.697  50.010  1.00  0.00          
ATOM   4725  HA  ALA   297      52.451  41.411  48.969  1.00  0.00          
ATOM   4726  CB  ALA   297      52.112  40.547  50.903  1.00  0.00          
ATOM   4727  HB1 ALA   297      51.046  40.381  50.743  1.00  0.00          
ATOM   4728  HB2 ALA   297      52.643  39.630  50.655  1.00  0.00          
ATOM   4729  HB3 ALA   297      52.282  40.796  51.950  1.00  0.00          
ATOM   4730  C   ALA   297      51.729  42.960  50.252  1.00  0.00          
ATOM   4731  O   ALA   297      50.523  42.927  50.014  1.00  0.00          
ATOM   4732  N   ALA   298      52.285  44.068  50.749  1.00  0.00          
ATOM   4733  H   ALA   298      53.261  44.053  51.015  1.00  0.00          
ATOM   4734  CA  ALA   298      51.563  45.328  50.923  1.00  0.00          
ATOM   4735  HA  ALA   298      50.559  45.096  51.271  1.00  0.00          
ATOM   4736  CB  ALA   298      52.252  46.167  52.007  1.00  0.00          
ATOM   4737  HB1 ALA   298      51.668  47.066  52.201  1.00  0.00          
ATOM   4738  HB2 ALA   298      52.327  45.589  52.930  1.00  0.00          
ATOM   4739  HB3 ALA   298      53.252  46.451  51.677  1.00  0.00          
ATOM   4740  C   ALA   298      51.408  46.096  49.600  1.00  0.00          
ATOM   4741  O   ALA   298      52.332  46.167  48.786  1.00  0.00          
ATOM   4742  N   ASP   299      50.244  46.716  49.403  1.00  0.00          
ATOM   4743  H   ASP   299      49.522  46.609  50.108  1.00  0.00          
ATOM   4744  CA  ASP   299      49.876  47.395  48.157  1.00  0.00          
ATOM   4745  HA  ASP   299      50.784  47.597  47.588  1.00  0.00          
ATOM   4746  CB  ASP   299      48.993  46.446  47.331  1.00  0.00          
ATOM   4747  HB2 ASP   299      49.456  45.457  47.315  1.00  0.00          
ATOM   4748  HB3 ASP   299      48.019  46.354  47.813  1.00  0.00          
ATOM   4749  CG  ASP   299      48.800  46.883  45.880  1.00  0.00          
ATOM   4750  OD1 ASP   299      47.899  46.331  45.209  1.00  0.00          
ATOM   4751  OD2 ASP   299      49.544  47.756  45.381  1.00  0.00          
ATOM   4752  C   ASP   299      49.191  48.746  48.429  1.00  0.00          
ATOM   4753  O   ASP   299      48.478  48.897  49.424  1.00  0.00          
ATOM   4754  N   ALA   300      49.394  49.741  47.566  1.00  0.00          
ATOM   4755  H   ALA   300      49.938  49.556  46.733  1.00  0.00          
ATOM   4756  CA  ALA   300      48.943  51.112  47.804  1.00  0.00          
ATOM   4757  HA  ALA   300      49.258  51.382  48.810  1.00  0.00          
ATOM   4758  CB  ALA   300      49.665  52.054  46.835  1.00  0.00          
ATOM   4759  HB1 ALA   300      49.418  53.089  47.075  1.00  0.00          
ATOM   4760  HB2 ALA   300      50.744  51.921  46.929  1.00  0.00          
ATOM   4761  HB3 ALA   300      49.357  51.844  45.810  1.00  0.00          
ATOM   4762  C   ALA   300      47.413  51.299  47.743  1.00  0.00          
ATOM   4763  O   ALA   300      46.710  50.667  46.947  1.00  0.00          
ATOM   4764  N   GLY   301      46.905  52.223  48.558  1.00  0.00          
ATOM   4765  H   GLY   301      47.539  52.643  49.234  1.00  0.00          
ATOM   4766  CA  GLY   301      45.546  52.760  48.526  1.00  0.00          
ATOM   4767  HA2 GLY   301      45.053  52.503  47.588  1.00  0.00          
ATOM   4768  HA3 GLY   301      44.969  52.344  49.352  1.00  0.00          
ATOM   4769  C   GLY   301      45.595  54.281  48.682  1.00  0.00          
ATOM   4770  O   GLY   301      45.970  54.790  49.738  1.00  0.00          
ATOM   4771  N   VAL   302      45.263  55.011  47.614  1.00  0.00          
ATOM   4772  H   VAL   302      44.969  54.532  46.774  1.00  0.00          
ATOM   4773  CA  VAL   302      45.370  56.480  47.572  1.00  0.00          
ATOM   4774  HA  VAL   302      46.174  56.790  48.241  1.00  0.00          
ATOM   4775  CB  VAL   302      45.729  56.987  46.156  1.00  0.00          
ATOM   4776  HB  VAL   302      44.859  56.886  45.508  1.00  0.00          
ATOM   4777  CG1 VAL   302      46.133  58.465  46.198  1.00  0.00          
ATOM   4778 HG11 VAL   302      47.040  58.589  46.788  1.00  0.00          
ATOM   4779 HG12 VAL   302      46.314  58.825  45.185  1.00  0.00          
ATOM   4780 HG13 VAL   302      45.339  59.065  46.639  1.00  0.00          
ATOM   4781  CG2 VAL   302      46.877  56.193  45.516  1.00  0.00          
ATOM   4782 HG21 VAL   302      46.563  55.172  45.304  1.00  0.00          
ATOM   4783 HG22 VAL   302      47.166  56.655  44.570  1.00  0.00          
ATOM   4784 HG23 VAL   302      47.737  56.171  46.183  1.00  0.00          
ATOM   4785  C   VAL   302      44.069  57.125  48.057  1.00  0.00          
ATOM   4786  O   VAL   302      43.027  56.964  47.410  1.00  0.00          
ATOM   4787  N   VAL   303      44.129  57.868  49.165  1.00  0.00          
ATOM   4788  H   VAL   303      45.011  57.919  49.669  1.00  0.00          
ATOM   4789  CA  VAL   303      43.051  58.755  49.636  1.00  0.00          
ATOM   4790  HA  VAL   303      42.099  58.391  49.247  1.00  0.00          
ATOM   4791  CB  VAL   303      42.950  58.774  51.177  1.00  0.00          
ATOM   4792  HB  VAL   303      43.797  59.325  51.574  1.00  0.00          
ATOM   4793  CG1 VAL   303      41.664  59.466  51.650  1.00  0.00          
ATOM   4794 HG11 VAL   303      41.637  60.501  51.309  1.00  0.00          
ATOM   4795 HG12 VAL   303      40.790  58.939  51.268  1.00  0.00          
ATOM   4796 HG13 VAL   303      41.621  59.466  52.738  1.00  0.00          
ATOM   4797  CG2 VAL   303      42.965  57.373  51.805  1.00  0.00          
ATOM   4798 HG21 VAL   303      42.119  56.789  51.446  1.00  0.00          
ATOM   4799 HG22 VAL   303      43.894  56.856  51.561  1.00  0.00          
ATOM   4800 HG23 VAL   303      42.909  57.460  52.888  1.00  0.00          
ATOM   4801  C   VAL   303      43.292  60.169  49.088  1.00  0.00          
ATOM   4802  O   VAL   303      44.420  60.665  49.118  1.00  0.00          
ATOM   4803  N   ILE   304      42.240  60.811  48.575  1.00  0.00          
ATOM   4804  H   ILE   304      41.351  60.326  48.600  1.00  0.00          
ATOM   4805  CA  ILE   304      42.281  62.109  47.874  1.00  0.00          
ATOM   4806  HA  ILE   304      43.238  62.589  48.082  1.00  0.00          
ATOM   4807  CB  ILE   304      42.179  61.902  46.338  1.00  0.00          
ATOM   4808  HB  ILE   304      41.190  61.498  46.113  1.00  0.00          
ATOM   4809  CG2 ILE   304      42.315  63.252  45.612  1.00  0.00          
ATOM   4810 HG21 ILE   304      43.309  63.665  45.792  1.00  0.00          
ATOM   4811 HG22 ILE   304      42.168  63.127  44.539  1.00  0.00          
ATOM   4812 HG23 ILE   304      41.560  63.959  45.953  1.00  0.00          
ATOM   4813  CG1 ILE   304      43.231  60.890  45.820  1.00  0.00          
ATOM   4814 HG12 ILE   304      44.222  61.220  46.128  1.00  0.00          
ATOM   4815 HG13 ILE   304      43.040  59.919  46.277  1.00  0.00          
ATOM   4816  CD1 ILE   304      43.235  60.660  44.303  1.00  0.00          
ATOM   4817 HD11 ILE   304      42.227  60.429  43.959  1.00  0.00          
ATOM   4818 HD12 ILE   304      43.608  61.542  43.782  1.00  0.00          
ATOM   4819 HD13 ILE   304      43.891  59.821  44.068  1.00  0.00          
ATOM   4820  C   ILE   304      41.163  63.029  48.395  1.00  0.00          
ATOM   4821  O   ILE   304      40.008  62.594  48.468  1.00  0.00          
ATOM   4822  N   MET   305      41.496  64.287  48.726  1.00  0.00          
ATOM   4823  H   MET   305      42.443  64.573  48.525  1.00  0.00          
ATOM   4824  CA  MET   305      40.639  65.315  49.285  1.00  0.00          
ATOM   4825  HA  MET   305      39.637  65.151  48.889  1.00  0.00          
ATOM   4826  CB  MET   305      40.567  65.270  50.779  1.00  0.00          
ATOM   4827  HB2 MET   305      41.551  65.458  51.208  1.00  0.00          
ATOM   4828  HB3 MET   305      39.945  66.054  51.211  1.00  0.00          
ATOM   4829  CG  MET   305      39.926  63.970  51.357  1.00  0.00          
ATOM   4830  HG2 MET   305      39.175  63.710  50.612  1.00  0.00          
ATOM   4831  HG3 MET   305      40.704  63.218  51.228  1.00  0.00          
ATOM   4832  SD  MET   305      39.202  63.882  53.064  1.00  0.00          
ATOM   4833  CE  MET   305      37.578  64.673  52.664  1.00  0.00          
ATOM   4834  HE1 MET   305      36.747  64.261  53.237  1.00  0.00          
ATOM   4835  HE2 MET   305      37.683  65.730  52.906  1.00  0.00          
ATOM   4836  HE3 MET   305      37.308  64.553  51.614  1.00  0.00          
ATOM   4837  C   MET   305      40.967  66.759  48.822  1.00  0.00          
ATOM   4838  O   MET   305      42.076  67.205  48.862  1.00  0.00          
ATOM   4839  N   LYS   306      39.876  67.580  48.622  1.00  0.00          
ATOM   4840  H   LYS   306      38.938  67.207  48.651  1.00  0.00          
ATOM   4841  CA  LYS   306      40.052  69.029  48.347  1.00  0.00          
ATOM   4842  HA  LYS   306      40.913  69.103  47.683  1.00  0.00          
ATOM   4843  CB  LYS   306      38.755  69.439  47.638  1.00  0.00          
ATOM   4844  HB2 LYS   306      37.883  69.155  48.227  1.00  0.00          
ATOM   4845  HB3 LYS   306      38.842  70.523  47.712  1.00  0.00          
ATOM   4846  CG  LYS   306      38.601  68.903  46.233  1.00  0.00          
ATOM   4847  HG2 LYS   306      39.560  69.008  45.725  1.00  0.00          
ATOM   4848  HG3 LYS   306      38.428  67.829  46.309  1.00  0.00          
ATOM   4849  CD  LYS   306      37.444  69.432  45.484  1.00  0.00          
ATOM   4850  HD2 LYS   306      37.322  68.878  44.553  1.00  0.00          
ATOM   4851  HD3 LYS   306      36.496  69.445  46.022  1.00  0.00          
ATOM   4852  CE  LYS   306      37.737  70.845  45.000  1.00  0.00          
ATOM   4853  HE2 LYS   306      37.993  71.435  45.881  1.00  0.00          
ATOM   4854  HE3 LYS   306      38.640  70.635  44.428  1.00  0.00          
ATOM   4855  NZ  LYS   306      36.530  71.393  44.218  1.00  0.00          
ATOM   4856  HZ1 LYS   306      35.737  71.642  44.792  1.00  0.00          
ATOM   4857  HZ2 LYS   306      36.824  72.213  43.705  1.00  0.00          
ATOM   4858  HZ3 LYS   306      36.215  70.720  43.534  1.00  0.00          
ATOM   4859  C   LYS   306      40.498  69.710  49.697  1.00  0.00          
ATOM   4860  O   LYS   306      39.929  69.412  50.774  1.00  0.00          
ATOM   4861  N   ALA   307      41.350  70.691  49.660  1.00  0.00          
ATOM   4862  H   ALA   307      41.759  70.969  48.779  1.00  0.00          
ATOM   4863  CA  ALA   307      41.896  71.335  50.846  1.00  0.00          
ATOM   4864  HA  ALA   307      42.305  70.629  51.570  1.00  0.00          
ATOM   4865  CB  ALA   307      43.108  72.115  50.440  1.00  0.00          
ATOM   4866  HB1 ALA   307      42.777  72.971  49.851  1.00  0.00          
ATOM   4867  HB2 ALA   307      43.625  72.529  51.306  1.00  0.00          
ATOM   4868  HB3 ALA   307      43.762  71.527  49.797  1.00  0.00          
ATOM   4869  C   ALA   307      40.881  72.069  51.751  1.00  0.00          
ATOM   4870  O   ALA   307      40.730  71.841  52.963  1.00  0.00          
ATOM   4871  N   GLY   308      40.000  72.859  51.120  1.00  0.00          
ATOM   4872  H   GLY   308      40.190  73.004  50.138  1.00  0.00          
ATOM   4873  CA  GLY   308      38.732  73.397  51.626  1.00  0.00          
ATOM   4874  HA2 GLY   308      39.031  74.045  52.451  1.00  0.00          
ATOM   4875  HA3 GLY   308      38.342  74.019  50.820  1.00  0.00          
ATOM   4876  C   GLY   308      37.655  72.380  52.098  1.00  0.00          
ATOM   4877  O   GLY   308      36.786  72.789  52.892  1.00  0.00          
ATOM   4878  N   GLU   309      37.583  71.192  51.549  1.00  0.00          
ATOM   4879  H   GLU   309      38.410  70.873  51.065  1.00  0.00          
ATOM   4880  CA  GLU   309      36.636  70.158  52.100  1.00  0.00          
ATOM   4881  HA  GLU   309      35.753  70.663  52.493  1.00  0.00          
ATOM   4882  CB  GLU   309      36.292  69.151  50.912  1.00  0.00          
ATOM   4883  HB2 GLU   309      37.192  68.838  50.383  1.00  0.00          
ATOM   4884  HB3 GLU   309      35.869  68.243  51.343  1.00  0.00          
ATOM   4885  CG  GLU   309      35.203  69.777  49.973  1.00  0.00          
ATOM   4886  HG2 GLU   309      34.401  70.157  50.606  1.00  0.00          
ATOM   4887  HG3 GLU   309      35.702  70.631  49.516  1.00  0.00          
ATOM   4888  CD  GLU   309      34.614  68.862  48.906  1.00  0.00          
ATOM   4889  OE1 GLU   309      34.883  67.642  48.887  1.00  0.00          
ATOM   4890  OE2 GLU   309      33.752  69.327  48.098  1.00  0.00          
ATOM   4891  C   GLU   309      37.297  69.289  53.169  1.00  0.00          
ATOM   4892  O   GLU   309      36.655  68.916  54.127  1.00  0.00          
ATOM   4893  N   LEU   310      38.600  69.037  53.264  1.00  0.00          
ATOM   4894  H   LEU   310      39.125  69.261  52.431  1.00  0.00          
ATOM   4895  CA  LEU   310      39.312  68.534  54.468  1.00  0.00          
ATOM   4896  HA  LEU   310      38.691  67.718  54.837  1.00  0.00          
ATOM   4897  CB  LEU   310      40.647  68.016  54.017  1.00  0.00          
ATOM   4898  HB2 LEU   310      40.404  67.213  53.322  1.00  0.00          
ATOM   4899  HB3 LEU   310      41.199  68.868  53.621  1.00  0.00          
ATOM   4900  CG  LEU   310      41.552  67.350  55.059  1.00  0.00          
ATOM   4901  HG  LEU   310      40.942  67.108  55.929  1.00  0.00          
ATOM   4902  CD1 LEU   310      42.160  66.001  54.581  1.00  0.00          
ATOM   4903 HD11 LEU   310      41.369  65.301  54.313  1.00  0.00          
ATOM   4904 HD12 LEU   310      42.815  66.158  53.723  1.00  0.00          
ATOM   4905 HD13 LEU   310      42.737  65.623  55.425  1.00  0.00          
ATOM   4906  CD2 LEU   310      42.682  68.229  55.630  1.00  0.00          
ATOM   4907 HD21 LEU   310      42.220  69.102  56.091  1.00  0.00          
ATOM   4908 HD22 LEU   310      43.361  67.763  56.344  1.00  0.00          
ATOM   4909 HD23 LEU   310      43.272  68.660  54.821  1.00  0.00          
ATOM   4910  C   LEU   310      39.192  69.457  55.652  1.00  0.00          
ATOM   4911  O   LEU   310      39.365  69.035  56.784  1.00  0.00          
ATOM   4912  N   LEU   311      38.775  70.769  55.489  1.00  0.00          
ATOM   4913  H   LEU   311      38.746  71.093  54.533  1.00  0.00          
ATOM   4914  CA  LEU   311      38.605  71.737  56.514  1.00  0.00          
ATOM   4915  HA  LEU   311      39.253  71.439  57.338  1.00  0.00          
ATOM   4916  CB  LEU   311      38.901  73.196  56.043  1.00  0.00          
ATOM   4917  HB2 LEU   311      38.482  73.388  55.056  1.00  0.00          
ATOM   4918  HB3 LEU   311      38.461  73.910  56.739  1.00  0.00          
ATOM   4919  CG  LEU   311      40.447  73.490  55.976  1.00  0.00          
ATOM   4920  HG  LEU   311      40.904  72.592  55.561  1.00  0.00          
ATOM   4921  CD1 LEU   311      40.864  74.607  55.029  1.00  0.00          
ATOM   4922 HD11 LEU   311      40.342  74.464  54.083  1.00  0.00          
ATOM   4923 HD12 LEU   311      40.518  75.583  55.370  1.00  0.00          
ATOM   4924 HD13 LEU   311      41.936  74.546  54.841  1.00  0.00          
ATOM   4925  CD2 LEU   311      41.130  73.817  57.293  1.00  0.00          
ATOM   4926 HD21 LEU   311      42.193  73.925  57.079  1.00  0.00          
ATOM   4927 HD22 LEU   311      40.723  74.662  57.848  1.00  0.00          
ATOM   4928 HD23 LEU   311      41.057  73.062  58.076  1.00  0.00          
ATOM   4929  C   LEU   311      37.202  71.626  57.169  1.00  0.00          
ATOM   4930  O   LEU   311      36.937  72.336  58.142  1.00  0.00          
ATOM   4931  N   GLU   312      36.304  70.771  56.745  1.00  0.00          
ATOM   4932  H   GLU   312      36.552  70.203  55.948  1.00  0.00          
ATOM   4933  CA  GLU   312      34.986  70.467  57.361  1.00  0.00          
ATOM   4934  HA  GLU   312      34.512  71.432  57.540  1.00  0.00          
ATOM   4935  CB  GLU   312      34.052  69.667  56.414  1.00  0.00          
ATOM   4936  HB2 GLU   312      34.508  68.704  56.184  1.00  0.00          
ATOM   4937  HB3 GLU   312      33.125  69.451  56.946  1.00  0.00          
ATOM   4938  CG  GLU   312      33.642  70.410  55.148  1.00  0.00          
ATOM   4939  HG2 GLU   312      34.491  70.598  54.492  1.00  0.00          
ATOM   4940  HG3 GLU   312      32.959  69.829  54.529  1.00  0.00          
ATOM   4941  CD  GLU   312      32.898  71.702  55.351  1.00  0.00          
ATOM   4942  OE1 GLU   312      31.656  71.728  55.150  1.00  0.00          
ATOM   4943  OE2 GLU   312      33.478  72.809  55.411  1.00  0.00          
ATOM   4944  C   GLU   312      35.247  69.718  58.658  1.00  0.00          
ATOM   4945  O   GLU   312      36.103  68.845  58.655  1.00  0.00          
ATOM   4946  N   GLY   313      34.553  70.075  59.751  1.00  0.00          
ATOM   4947  H   GLY   313      33.770  70.702  59.634  1.00  0.00          
ATOM   4948  CA  GLY   313      34.686  69.415  61.013  1.00  0.00          
ATOM   4949  HA2 GLY   313      33.929  69.740  61.727  1.00  0.00          
ATOM   4950  HA3 GLY   313      34.495  68.367  60.782  1.00  0.00          
ATOM   4951  C   GLY   313      36.036  69.568  61.655  1.00  0.00          
ATOM   4952  O   GLY   313      36.690  70.626  61.618  1.00  0.00          
ATOM   4953  N   GLY   314      36.616  68.485  62.117  1.00  0.00          
ATOM   4954  H   GLY   314      36.162  67.598  62.286  1.00  0.00          
ATOM   4955  CA  GLY   314      37.978  68.602  62.669  1.00  0.00          
ATOM   4956  HA2 GLY   314      38.422  69.474  62.190  1.00  0.00          
ATOM   4957  HA3 GLY   314      37.873  68.747  63.744  1.00  0.00          
ATOM   4958  C   GLY   314      38.717  67.328  62.246  1.00  0.00          
ATOM   4959  O   GLY   314      39.822  67.379  61.629  1.00  0.00          
ATOM   4960  N   LEU   315      38.071  66.119  62.434  1.00  0.00          
ATOM   4961  H   LEU   315      37.170  66.124  62.890  1.00  0.00          
ATOM   4962  CA  LEU   315      38.636  64.822  62.062  1.00  0.00          
ATOM   4963  HA  LEU   315      39.286  64.898  61.191  1.00  0.00          
ATOM   4964  CB  LEU   315      39.687  64.323  63.064  1.00  0.00          
ATOM   4965  HB2 LEU   315      40.441  63.747  62.528  1.00  0.00          
ATOM   4966  HB3 LEU   315      40.191  65.192  63.487  1.00  0.00          
ATOM   4967  CG  LEU   315      39.166  63.367  64.158  1.00  0.00          
ATOM   4968  HG  LEU   315      38.731  62.454  63.752  1.00  0.00          
ATOM   4969  CD1 LEU   315      40.402  63.004  64.992  1.00  0.00          
ATOM   4970 HD11 LEU   315      41.167  62.538  64.371  1.00  0.00          
ATOM   4971 HD12 LEU   315      40.886  63.751  65.621  1.00  0.00          
ATOM   4972 HD13 LEU   315      40.056  62.269  65.720  1.00  0.00          
ATOM   4973  CD2 LEU   315      38.151  64.070  65.112  1.00  0.00          
ATOM   4974 HD21 LEU   315      38.440  65.083  65.392  1.00  0.00          
ATOM   4975 HD22 LEU   315      37.175  64.155  64.635  1.00  0.00          
ATOM   4976 HD23 LEU   315      38.109  63.374  65.949  1.00  0.00          
ATOM   4977  C   LEU   315      37.642  63.670  61.662  1.00  0.00          
ATOM   4978  O   LEU   315      38.088  62.763  60.918  1.00  0.00          
ATOM   4979  N   GLY   316      36.426  63.672  62.105  1.00  0.00          
ATOM   4980  H   GLY   316      36.045  64.524  62.491  1.00  0.00          
ATOM   4981  CA  GLY   316      35.479  62.550  61.830  1.00  0.00          
ATOM   4982  HA2 GLY   316      36.007  61.685  62.230  1.00  0.00          
ATOM   4983  HA3 GLY   316      34.604  62.834  62.415  1.00  0.00          
ATOM   4984  C   GLY   316      35.125  62.417  60.321  1.00  0.00          
ATOM   4985  O   GLY   316      35.286  61.344  59.778  1.00  0.00          
ATOM   4986  N   ASN   317      34.709  63.466  59.600  1.00  0.00          
ATOM   4987  H   ASN   317      34.685  64.423  59.921  1.00  0.00          
ATOM   4988  CA  ASN   317      34.357  63.288  58.157  1.00  0.00          
ATOM   4989  HA  ASN   317      33.618  62.491  58.073  1.00  0.00          
ATOM   4990  CB  ASN   317      33.712  64.509  57.659  1.00  0.00          
ATOM   4991  HB2 ASN   317      34.313  65.408  57.796  1.00  0.00          
ATOM   4992  HB3 ASN   317      33.579  64.271  56.604  1.00  0.00          
ATOM   4993  CG  ASN   317      32.392  64.786  58.340  1.00  0.00          
ATOM   4994  OD1 ASN   317      31.275  64.473  57.878  1.00  0.00          
ATOM   4995  ND2 ASN   317      32.355  65.447  59.485  1.00  0.00          
ATOM   4996 HD21 ASN   317      31.539  65.777  59.981  1.00  0.00          
ATOM   4997 HD22 ASN   317      33.132  65.814  60.017  1.00  0.00          
ATOM   4998  C   ASN   317      35.634  62.903  57.282  1.00  0.00          
ATOM   4999  O   ASN   317      35.581  62.283  56.190  1.00  0.00          
ATOM   5000  N   VAL   318      36.818  63.392  57.683  1.00  0.00          
ATOM   5001  H   VAL   318      36.821  64.054  58.445  1.00  0.00          
ATOM   5002  CA  VAL   318      38.108  62.969  57.073  1.00  0.00          
ATOM   5003  HA  VAL   318      37.982  63.252  56.028  1.00  0.00          
ATOM   5004  CB  VAL   318      39.230  63.919  57.598  1.00  0.00          
ATOM   5005  HB  VAL   318      39.176  63.907  58.686  1.00  0.00          
ATOM   5006  CG1 VAL   318      40.683  63.483  57.328  1.00  0.00          
ATOM   5007 HG11 VAL   318      41.448  64.220  57.571  1.00  0.00          
ATOM   5008 HG12 VAL   318      41.020  62.625  57.910  1.00  0.00          
ATOM   5009 HG13 VAL   318      40.848  63.153  56.302  1.00  0.00          
ATOM   5010  CG2 VAL   318      39.098  65.329  56.997  1.00  0.00          
ATOM   5011 HG21 VAL   318      39.759  65.980  57.570  1.00  0.00          
ATOM   5012 HG22 VAL   318      39.405  65.373  55.953  1.00  0.00          
ATOM   5013 HG23 VAL   318      38.075  65.663  57.173  1.00  0.00          
ATOM   5014  C   VAL   318      38.483  61.508  57.148  1.00  0.00          
ATOM   5015  O   VAL   318      38.786  60.831  56.213  1.00  0.00          
ATOM   5016  N   ALA   319      38.434  60.973  58.417  1.00  0.00          
ATOM   5017  H   ALA   319      38.292  61.559  59.228  1.00  0.00          
ATOM   5018  CA  ALA   319      38.640  59.552  58.605  1.00  0.00          
ATOM   5019  HA  ALA   319      39.555  59.270  58.085  1.00  0.00          
ATOM   5020  CB  ALA   319      38.844  59.215  60.084  1.00  0.00          
ATOM   5021  HB1 ALA   319      39.798  59.631  60.409  1.00  0.00          
ATOM   5022  HB2 ALA   319      38.037  59.761  60.574  1.00  0.00          
ATOM   5023  HB3 ALA   319      38.874  58.127  60.144  1.00  0.00          
ATOM   5024  C   ALA   319      37.517  58.721  57.976  1.00  0.00          
ATOM   5025  O   ALA   319      37.741  57.577  57.722  1.00  0.00          
ATOM   5026  N   TRP   320      36.366  59.254  57.816  1.00  0.00          
ATOM   5027  H   TRP   320      36.273  60.135  58.301  1.00  0.00          
ATOM   5028  CA  TRP   320      35.184  58.583  57.198  1.00  0.00          
ATOM   5029  HA  TRP   320      35.097  57.555  57.550  1.00  0.00          
ATOM   5030  CB  TRP   320      33.957  59.326  57.705  1.00  0.00          
ATOM   5031  HB2 TRP   320      34.063  59.199  58.782  1.00  0.00          
ATOM   5032  HB3 TRP   320      33.981  60.374  57.404  1.00  0.00          
ATOM   5033  CG  TRP   320      32.684  58.686  57.407  1.00  0.00          
ATOM   5034  CD1 TRP   320      31.684  59.176  56.651  1.00  0.00          
ATOM   5035  HD1 TRP   320      31.649  60.089  56.076  1.00  0.00          
ATOM   5036  NE1 TRP   320      30.680  58.211  56.544  1.00  0.00          
ATOM   5037  HE1 TRP   320      29.977  58.334  55.830  1.00  0.00          
ATOM   5038  CE2 TRP   320      30.900  57.148  57.336  1.00  0.00          
ATOM   5039  CZ2 TRP   320      30.252  55.908  57.560  1.00  0.00          
ATOM   5040  HZ2 TRP   320      29.273  55.739  57.137  1.00  0.00          
ATOM   5041  CH2 TRP   320      30.986  54.875  58.228  1.00  0.00          
ATOM   5042  HH2 TRP   320      30.605  53.877  58.386  1.00  0.00          
ATOM   5043  CZ3 TRP   320      32.236  55.119  58.790  1.00  0.00          
ATOM   5044  HZ3 TRP   320      32.710  54.340  59.369  1.00  0.00          
ATOM   5045  CE3 TRP   320      32.801  56.370  58.691  1.00  0.00          
ATOM   5046  HE3 TRP   320      33.784  56.657  59.035  1.00  0.00          
ATOM   5047  CD2 TRP   320      32.201  57.424  57.942  1.00  0.00          
ATOM   5048  C   TRP   320      35.311  58.423  55.691  1.00  0.00          
ATOM   5049  O   TRP   320      34.940  57.409  55.098  1.00  0.00          
ATOM   5050  N   ASN   321      35.969  59.431  55.031  1.00  0.00          
ATOM   5051  H   ASN   321      36.229  60.270  55.531  1.00  0.00          
ATOM   5052  CA  ASN   321      36.459  59.298  53.689  1.00  0.00          
ATOM   5053  HA  ASN   321      35.613  59.052  53.046  1.00  0.00          
ATOM   5054  CB  ASN   321      37.006  60.653  53.218  1.00  0.00          
ATOM   5055  HB2 ASN   321      36.328  61.465  53.480  1.00  0.00          
ATOM   5056  HB3 ASN   321      38.039  60.825  53.520  1.00  0.00          
ATOM   5057  CG  ASN   321      36.960  60.606  51.723  1.00  0.00          
ATOM   5058  OD1 ASN   321      37.913  60.232  51.041  1.00  0.00          
ATOM   5059  ND2 ASN   321      35.832  60.840  51.080  1.00  0.00          
ATOM   5060 HD21 ASN   321      35.872  60.785  50.072  1.00  0.00          
ATOM   5061 HD22 ASN   321      35.046  61.202  51.601  1.00  0.00          
ATOM   5062  C   ASN   321      37.561  58.271  53.442  1.00  0.00          
ATOM   5063  O   ASN   321      37.348  57.242  52.762  1.00  0.00          
ATOM   5064  N   MET   322      38.622  58.337  54.260  1.00  0.00          
ATOM   5065  H   MET   322      38.698  59.150  54.862  1.00  0.00          
ATOM   5066  CA  MET   322      39.643  57.284  54.395  1.00  0.00          
ATOM   5067  HA  MET   322      40.188  57.210  53.452  1.00  0.00          
ATOM   5068  CB  MET   322      40.630  57.723  55.491  1.00  0.00          
ATOM   5069  HB2 MET   322      41.074  58.674  55.195  1.00  0.00          
ATOM   5070  HB3 MET   322      40.079  57.879  56.416  1.00  0.00          
ATOM   5071  CG  MET   322      41.751  56.716  55.779  1.00  0.00          
ATOM   5072  HG2 MET   322      41.303  55.756  56.032  1.00  0.00          
ATOM   5073  HG3 MET   322      42.350  56.579  54.880  1.00  0.00          
ATOM   5074  SD  MET   322      42.850  57.171  57.155  1.00  0.00          
ATOM   5075  CE  MET   322      43.629  58.675  56.503  1.00  0.00          
ATOM   5076  HE1 MET   322      44.385  59.026  57.205  1.00  0.00          
ATOM   5077  HE2 MET   322      44.103  58.460  55.545  1.00  0.00          
ATOM   5078  HE3 MET   322      42.882  59.457  56.373  1.00  0.00          
ATOM   5079  C   MET   322      39.061  55.883  54.692  1.00  0.00          
ATOM   5080  O   MET   322      39.487  54.907  54.074  1.00  0.00          
ATOM   5081  N   ASN   323      38.078  55.769  55.595  1.00  0.00          
ATOM   5082  H   ASN   323      37.813  56.594  56.121  1.00  0.00          
ATOM   5083  CA  ASN   323      37.449  54.498  55.971  1.00  0.00          
ATOM   5084  HA  ASN   323      38.222  53.835  56.362  1.00  0.00          
ATOM   5085  CB  ASN   323      36.421  54.748  57.091  1.00  0.00          
ATOM   5086  HB2 ASN   323      36.917  55.218  57.939  1.00  0.00          
ATOM   5087  HB3 ASN   323      35.640  55.415  56.732  1.00  0.00          
ATOM   5088  CG  ASN   323      35.759  53.474  57.582  1.00  0.00          
ATOM   5089  OD1 ASN   323      34.746  53.035  57.056  1.00  0.00          
ATOM   5090  ND2 ASN   323      36.311  52.858  58.602  1.00  0.00          
ATOM   5091 HD21 ASN   323      35.845  52.050  58.991  1.00  0.00          
ATOM   5092 HD22 ASN   323      37.135  53.249  59.048  1.00  0.00          
ATOM   5093  C   ASN   323      36.825  53.786  54.761  1.00  0.00          
ATOM   5094  O   ASN   323      37.078  52.593  54.574  1.00  0.00          
ATOM   5095  N   LYS   324      36.085  54.495  53.890  1.00  0.00          
ATOM   5096  H   LYS   324      35.756  55.427  54.098  1.00  0.00          
ATOM   5097  CA  LYS   324      35.484  53.887  52.669  1.00  0.00          
ATOM   5098  HA  LYS   324      34.767  53.092  52.875  1.00  0.00          
ATOM   5099  CB  LYS   324      34.739  54.972  51.909  1.00  0.00          
ATOM   5100  HB2 LYS   324      35.337  55.881  51.845  1.00  0.00          
ATOM   5101  HB3 LYS   324      34.517  54.671  50.886  1.00  0.00          
ATOM   5102  CG  LYS   324      33.401  55.321  52.607  1.00  0.00          
ATOM   5103  HG2 LYS   324      32.745  54.453  52.548  1.00  0.00          
ATOM   5104  HG3 LYS   324      33.713  55.409  53.647  1.00  0.00          
ATOM   5105  CD  LYS   324      32.578  56.479  52.302  1.00  0.00          
ATOM   5106  HD2 LYS   324      33.053  57.407  52.620  1.00  0.00          
ATOM   5107  HD3 LYS   324      32.329  56.509  51.241  1.00  0.00          
ATOM   5108  CE  LYS   324      31.317  56.450  53.088  1.00  0.00          
ATOM   5109  HE2 LYS   324      31.469  56.167  54.129  1.00  0.00          
ATOM   5110  HE3 LYS   324      31.062  57.504  53.200  1.00  0.00          
ATOM   5111  NZ  LYS   324      30.162  55.795  52.403  1.00  0.00          
ATOM   5112  HZ1 LYS   324      30.073  54.829  52.685  1.00  0.00          
ATOM   5113  HZ2 LYS   324      29.328  56.298  52.669  1.00  0.00          
ATOM   5114  HZ3 LYS   324      30.301  55.803  51.403  1.00  0.00          
ATOM   5115  C   LYS   324      36.600  53.353  51.758  1.00  0.00          
ATOM   5116  O   LYS   324      36.634  52.165  51.395  1.00  0.00          
ATOM   5117  N   VAL   325      37.651  54.124  51.518  1.00  0.00          
ATOM   5118  H   VAL   325      37.534  55.036  51.936  1.00  0.00          
ATOM   5119  CA  VAL   325      38.788  53.762  50.643  1.00  0.00          
ATOM   5120  HA  VAL   325      38.441  53.582  49.626  1.00  0.00          
ATOM   5121  CB  VAL   325      39.682  54.991  50.448  1.00  0.00          
ATOM   5122  HB  VAL   325      40.071  55.268  51.428  1.00  0.00          
ATOM   5123  CG1 VAL   325      40.917  54.740  49.644  1.00  0.00          
ATOM   5124 HG11 VAL   325      41.521  55.627  49.452  1.00  0.00          
ATOM   5125 HG12 VAL   325      41.508  53.959  50.123  1.00  0.00          
ATOM   5126 HG13 VAL   325      40.584  54.458  48.646  1.00  0.00          
ATOM   5127  CG2 VAL   325      39.013  56.184  49.897  1.00  0.00          
ATOM   5128 HG21 VAL   325      38.313  56.466  50.684  1.00  0.00          
ATOM   5129 HG22 VAL   325      39.722  56.977  49.660  1.00  0.00          
ATOM   5130 HG23 VAL   325      38.526  55.922  48.957  1.00  0.00          
ATOM   5131  C   VAL   325      39.447  52.469  51.185  1.00  0.00          
ATOM   5132  O   VAL   325      39.749  51.616  50.365  1.00  0.00          
ATOM   5133  N   ILE   326      39.613  52.292  52.500  1.00  0.00          
ATOM   5134  H   ILE   326      39.361  53.049  53.129  1.00  0.00          
ATOM   5135  CA  ILE   326      40.102  51.023  53.069  1.00  0.00          
ATOM   5136  HA  ILE   326      41.008  50.735  52.535  1.00  0.00          
ATOM   5137  CB  ILE   326      40.478  51.200  54.562  1.00  0.00          
ATOM   5138  HB  ILE   326      39.580  51.508  55.101  1.00  0.00          
ATOM   5139  CG2 ILE   326      40.976  49.872  55.161  1.00  0.00          
ATOM   5140 HG21 ILE   326      41.891  49.548  54.664  1.00  0.00          
ATOM   5141 HG22 ILE   326      41.169  49.978  56.228  1.00  0.00          
ATOM   5142 HG23 ILE   326      40.224  49.098  55.041  1.00  0.00          
ATOM   5143  CG1 ILE   326      41.577  52.272  54.773  1.00  0.00          
ATOM   5144 HG12 ILE   326      42.549  51.860  54.498  1.00  0.00          
ATOM   5145 HG13 ILE   326      41.398  53.130  54.128  1.00  0.00          
ATOM   5146  CD1 ILE   326      41.638  52.798  56.214  1.00  0.00          
ATOM   5147 HD11 ILE   326      42.402  53.571  56.285  1.00  0.00          
ATOM   5148 HD12 ILE   326      40.675  53.227  56.492  1.00  0.00          
ATOM   5149 HD13 ILE   326      41.892  51.998  56.907  1.00  0.00          
ATOM   5150  C   ILE   326      39.076  49.888  52.845  1.00  0.00          
ATOM   5151  O   ILE   326      39.456  48.786  52.440  1.00  0.00          
ATOM   5152  N   SER   327      37.777  50.154  53.040  1.00  0.00          
ATOM   5153  H   SER   327      37.524  51.067  53.390  1.00  0.00          
ATOM   5154  CA  SER   327      36.673  49.165  52.872  1.00  0.00          
ATOM   5155  HA  SER   327      36.849  48.261  53.454  1.00  0.00          
ATOM   5156  CB  SER   327      35.362  49.854  53.203  1.00  0.00          
ATOM   5157  HB2 SER   327      35.422  50.271  54.208  1.00  0.00          
ATOM   5158  HB3 SER   327      35.231  50.647  52.467  1.00  0.00          
ATOM   5159  OG  SER   327      34.390  48.817  53.157  1.00  0.00          
ATOM   5160  HG  SER   327      33.913  48.985  52.340  1.00  0.00          
ATOM   5161  C   SER   327      36.551  48.698  51.372  1.00  0.00          
ATOM   5162  O   SER   327      36.309  47.533  51.115  1.00  0.00          
ATOM   5163  N   LEU   328      36.810  49.571  50.397  1.00  0.00          
ATOM   5164  H   LEU   328      36.981  50.536  50.641  1.00  0.00          
ATOM   5165  CA  LEU   328      36.576  49.457  48.945  1.00  0.00          
ATOM   5166  HA  LEU   328      35.672  48.865  48.803  1.00  0.00          
ATOM   5167  CB  LEU   328      36.373  50.844  48.305  1.00  0.00          
ATOM   5168  HB2 LEU   328      37.235  51.491  48.467  1.00  0.00          
ATOM   5169  HB3 LEU   328      36.407  50.604  47.242  1.00  0.00          
ATOM   5170  CG  LEU   328      35.072  51.525  48.719  1.00  0.00          
ATOM   5171  HG  LEU   328      35.026  51.369  49.797  1.00  0.00          
ATOM   5172  CD1 LEU   328      35.317  52.991  48.300  1.00  0.00          
ATOM   5173 HD11 LEU   328      35.592  52.966  47.246  1.00  0.00          
ATOM   5174 HD12 LEU   328      34.381  53.546  48.360  1.00  0.00          
ATOM   5175 HD13 LEU   328      36.063  53.500  48.910  1.00  0.00          
ATOM   5176  CD2 LEU   328      33.657  51.016  48.256  1.00  0.00          
ATOM   5177 HD21 LEU   328      33.565  49.935  48.361  1.00  0.00          
ATOM   5178 HD22 LEU   328      32.924  51.591  48.822  1.00  0.00          
ATOM   5179 HD23 LEU   328      33.495  51.212  47.196  1.00  0.00          
ATOM   5180  C   LEU   328      37.695  48.656  48.232  1.00  0.00          
ATOM   5181  O   LEU   328      37.698  48.395  47.044  1.00  0.00          
ATOM   5182  N   ASN   329      38.733  48.306  49.001  1.00  0.00          
ATOM   5183  H   ASN   329      38.673  48.548  49.981  1.00  0.00          
ATOM   5184  CA  ASN   329      39.838  47.439  48.608  1.00  0.00          
ATOM   5185  HA  ASN   329      39.973  47.509  47.527  1.00  0.00          
ATOM   5186  CB  ASN   329      41.120  47.968  49.267  1.00  0.00          
ATOM   5187  HB2 ASN   329      41.343  48.961  48.879  1.00  0.00          
ATOM   5188  HB3 ASN   329      40.966  48.065  50.337  1.00  0.00          
ATOM   5189  CG  ASN   329      42.324  47.082  49.006  1.00  0.00          
ATOM   5190  OD1 ASN   329      42.797  46.974  47.882  1.00  0.00          
ATOM   5191  ND2 ASN   329      42.843  46.427  50.013  1.00  0.00          
ATOM   5192 HD21 ASN   329      43.736  45.967  49.872  1.00  0.00          
ATOM   5193 HD22 ASN   329      42.413  46.501  50.936  1.00  0.00
[truncated: 1,586,915 more chars]
