# Supplementary material for: Characterization and structure-based protein engineering of a regiospecific saponin acetyltransferase from Astragalus membranaceus
Source: Nat Commun. 2023 Sep 25;14:5969. doi: 10.1038/s41467-023-41599-7 (PMC10519980; doi:10.1038/s41467-023-41599-7)
Supplement: Supplementary file 7 — Source Data [file 41467_2023_41599_MOESM7_ESM.zip › Source Data/Source Data-R2.xlsx]

## Sheet: Figure1F
		Peak Area
Time (min)		1	1a	1b	1c
1	1-1	1096589963	603355807	0	0
	1-2	1000926932	608948830	0	0
	1-3	936065454	561494916	0	0
2	2-1	776293466	772503408	0	0
	2-3	1122627972	856332975	34868178	0
5	5-1	620053551	1166280259	39190283	60638689
	5-2	707178052	1071573433	61844193	51678302
	5-3	673206176	1066859832	62052223	53161534
15	15-1	532380114	1039588049	112417535	206716433
	15-2	500543584	1158330616	126213990	247771898
	15-3	508979810	1100039969	115381608	240714236
30	30-1	542707981	979321223	195409537	346786561
	30-2	522074029	908205701	193220703	325885211
	30-3	545791009	862362848	203802750	343215042
60	60-1	543358078	732607927	299044008	447301203
	60-2	493987153	681822105	290658367	425387745
	60-3	554454788	743422138	303490022	458218324
480	480-1	531516770	558353929	350498742	478717162
	480-2	557324084	611437019	393352542	533895872
	480-3	515498995	588947423	369712237	461505620

## Sheet: Figure2C
		Peak area
	pH	1	1d	1a	1b	1e	1f	1c
6	6-1	402597711	39040377	985626888	442914038		73660187	630834189
	6-2	711438620	33137649	745269167	400770204		64656299	513856283
	6-3	347894952	39074288	923084307	468073534		79392381	727906336
7	7-1	1247597942	403753422	389766103	352578087	19104437	38493889	34186264
	7-2	1486166611	413904581	443814627	348646843	16640512	36772233	34082491
	7-3	1391968608	314765331	555748796	410169669	19896743	47817467	51491991
8	8-1	1866612849	137941997	40689737	32718337
	8-2	2113244924	111244507	35221207	29134970
	8-3	1858150927	142395581	39304632	33721721

## Sheet: Figure2D
	Peak area
Time (min)		1	1d	1a	1b
0	1-1-1	107780512	214021481	3179193623	185869689
	1-1-2	137789244	234555684	3426534780	213576224
	1-1-3	94686479	181416542	3050493371	164203839
15	1-2-1	1252511970	954260308	430647440	331485703
	1-2-2	991195976	1121542788	709502236	484470270
	1-2-3	1027550534	1018225785	673568677	452516737
60	1-3-1	1268946713	969546872	360492228	291869764
	1-3-2	1279482118	1134867444	474467423	399481626
	1-3-3	1527717639	1554733567	391970926	299524380
240	1-4-1	1116232488	717419264	231663568	156000725
	1-4-2	1204272964	727680182	215670790	154660662
	1-4-3	1267188844	707501765	195968888	139151038
480	1-5-1	727493329	486072776	172176231	115319081
	1-5-2	859518948	505633083	163436921	94355699
	1-5-3	871617278	486420381	205020046	95414853

## Sheet: Figure2E
	Peak area
Time (min)		1	1d	1a	1b
0	1-1	140861587	6976748	58773465	2486778385
	1-2	147541234	7944126	60513045	2405722028
60	2-1	819468473	357434009	414226662	1000468037
	2-2	949466768	363672374	454751748	1089974245
	2-3	836441688	368407863	442436603	1027293796
120	3-1	926613303	592129114	424816208	764719178
	3-2	998296729	593576812	396972645	680032914
720	4-1	1012270146	884778389	370515077	404494235
	4-2	1315315927	811152450	285576359	240336643
1440	5-1	1273826947	891453212	360087566	363080526
	5-2	1427161986	809287586	276568703	248466804
	5-3	1279217186	783575237	305599297	290811897

## Sheet: Figure2F
	Peak area
Time (min)		1	1d	1a	1b
0	1-1-1	0	1832982755	0	0
	1-1-2	0	2316015340	0	0
15	1-2-1	73162462	928130994	123033784	13051494
	1-2-2	85400360	1028881947	130523951	13958920
60	1-4-1	260670889	769243558	164511956	42933303
	1-4-3	284208587	723223386	156845949	39035803
120	1-5-1	475775872	801250829	223580603	106686039
	1-5-3	402936792	586199402	165668688	80187452
240	1-6-1	443104976	549947951	175812743	116599824
	1-6-2	438299863	526731324	156866331	100435630
480	1-7-1	456410604	479561728	153809991	123376844
	1-7-3	405596561	492692707	173905840	151573669

## Sheet: FigureS2
	Peak area
Time (min)	1	1d	1a	1b	1e	1f	1c
5	3634256661		753379237
	3332113510		1309366095
	4189471086		780671054
10	2759312172	49535010	1468416408	40200123	81317435
	3587527474	51962804	1792029400	46937059	102773387
	4062144789	56441008	1736243728	46263671	86505306
30	2116579418	59742744	2321610249	70511974	193150854
	2412226149	107115748	2832021282	97845037	192976882
	2768262802	100720498	2824725627	97743418	192865936
45	1562550962	124256102	2868445953	140114016	308604780
	2124162495	154415163	3511532041	167521475	325629102
	2265032865	150913200	3447245483	158281690	294559544
90	1160468593	160879784	3300061731	279445442	540600499
	1200376012	137420501	3601091661	292437212	548373695
	1197751891	163275937	3744795372	308741799	535279712
180	1381017322	118865752	2807974822	556830927	53174765	102884945	724812015
	1324255556	121234947	2874007617	600015787	70964798	111424217	786161329
	1336939278	129873656	2758836871	524474465	58449591	92608095	645726760
540	2041091941	233411406	1732984653	761082254	97842345	169996224	376868259
	1730926275	287225795	1907766690	972219390	111474920	239900331	514537731
	1610468484	251668873	2018394064	799854270	100502906	165493895	431494408
		Peak area
Buffer	Ph	1	1d	1a	1b	1e	1f	1c
CBS	9	1898102605
		1862169670
		1943237718
	10	1837227751
		1872012145
		1835127658
	11	1509534252
		1622635095
		1784414975
NBS	4	2486781242
		1917292595
		2280529067
	5	745097281		1376370145
		588674404		1379435543
		463409233		1450054083
	6	630334396	52287117	1064998186	422800411	10163201	67792506	491959107
		457699170	63743314	906027556	384443982	10024637	75640902	549655859
		471575857	59117307	1010834839	373087104	10228974	71592752	493211322
PBS	6	402597711	39040377	985626888	442914038		73660187	630834189
		711438620	33137649	745269167	400770204		64656299	513856283
		347894952	39074288	923084307	468073534		79392381	727906336
	7	1247597942	403753422	389766103	352578087	19104437	38493889	34186264
		1486166611	413904581	443814627	348646843	16640512	36772233	34082491
		1391968608	314765331	555748796	410169669	19896743	47817467	51491991
	8	1866612849	137941997	40689737	32718337
		2113244924	111244507	35221207	29134970
		1858150927	142395581	39304632	33721721
tris	7	1117572396	193179252	883649072	380726512	31451714	75288070	105873147
		1039866803	172040801	779474917	408667022	28038450	63735697	108092671
		1134227710	178909556	783955319	380110540	30676521	77942054	128215135
	8	1896256201	129340869	50289587	49986311
		1819001517	88564677	35326486	41168341
		2951434193	146262786	64103791	70875723
	9	2053768469
		2082201835
		2116854063
Temperature (°C)		Peak area
		1	1d	1a	1b	1e	1f	1c
	4	2304378326	59818917	1701757732	31251213
		2031936907	39257115	1339553882	23782966
		2208673576	45476154	1102127223	27926854
	16	1471785388	74613301	2094816622	100129971			155761959
		1165961188	82438470	1911697364	84575473			145293484
		1207496916	76028309	2198415006	78262643			111363764
	30	1460437954	81579335	1987213405	428635361		71442064	636258513
		1067358431	61885227	1443305493	362245940		60140343	638753383
		999383958	66991929	1324301484	390569016		84335775	616221308
	37	1327254532	65935952	1313050802	491792455	21784332	86878034	588793824
		1344997751	73646078	1111919349	416678795	20733254	88123463	564582569
		1517254850	80002032	1187351527	472114477	24006377	92499938	636723421
	45	1504116760	170519296	1481300861	160675257	42772177	43915650	175659103
		1449717086	209049661	1627514859	193547637	42199313	49446773	177523104
		1854745530	161918844	1387049014	119681276	30235135	27277006	116031024
	60	2694252158	14994132	39482901
		2751025726
Mental ions		Peak area
		1	1d	1a	1b	1e	1f	1c
	Ba2+	550444672	62705013	1178673217	774677639	10639604	106545253	849959847
		679614706	59784533	968407612	712748439	9715689	92995383	764443581
		956415896	88201852	1911555757	1046256103	16053622	179921054	1329383605
	Co2+	600078659	47512902	1118417028	627364725	8809944	78107232	757241001
		577580962	43797009	1292773482	609891753	9400369	89286634	771718147
		556638959	47530501	1117154518	575742436	9760531	90145922	761148463
	EDTA	786380152	56519894	1343414660	788977341	13734369	113036074	932866349
		564003833	54393982	1083961651	629470801	13497306	107845135	861723028
		639879891	62579050	1211337314	693582496	11653341	117068631	855696692
	Fe2+	490341152	36496221	1236459057	540027336	8045539	82885562	815880333
		497584873	42376322	1184143886	546722847	7958585	80011434	686049160
		591575750	39911476	1217250766	574366292	7785643	68970853	748914843
	Mn2+	815289085	54445395	1398180091	683810266	11408384	114320958	898430627
		662432265	43431705	1049051707	605796644	9146528	88139225	774252840
		569563498	60459388	1087674361	638398446	10517327	105715180	884680267
	none	587976354	49706240	1076200616	752252464	13319575	109008418	936251101
		577328756	52169429	1174546028	735455402	11668529	103974815	819790640
		709413497	57910120	1157584791	806778871	12823088	115131813	924449940
	Zn2+	555129586	42940037	1193718002	636621141	9104752	86568725	815065095
		581789553	58228283	1213096986	674566119	10334866	96025671	825784922
		595157109	52379381	1252215496	508344582	8708978	76975518	720140105
